# Supplementary material for: Modeling of the Electrostatic Interaction and Catalytic Activity of [NiFe] Hydrogenases on a Planar Electrode
Source: J Phys Chem B. 2022 Oct 21;126(43):8777–90. doi: 10.1021/acs.jpcb.2c05371 (PMC9639099; doi:10.1021/acs.jpcb.2c05371)
Supplement: Supplementary file 1 — jp2c05371_si_001.zip [file jp2c05371_si_001.zip › Supplementary data/1e3d_5_theta_40_phi_98/extra information/1e3d_5_theta_40_phi_98.xyzr]

 -13.549   23.639   29.107  1.82
 -14.887   23.468   29.657  1.91
 -14.852   22.861   31.056  1.91
 -15.477   23.388   31.983  1.66
 -15.755   22.612   28.734  1.91
 -17.128   22.889   28.972  1.72
 -12.861   23.406   29.568  0.60
 -15.301   24.354   29.723  1.10
 -15.540   22.805   27.808  1.39
 -15.578   21.672   28.896  1.39
 -13.330   23.240   28.377  0.60
 -13.271   24.423   28.889  0.60
 -17.510   22.184   29.569  0.00
 -14.124   21.761   31.251  1.82
 -13.990   21.252   32.620  1.91
 -13.049   22.163   33.393  1.91
 -12.058   22.661   32.848  1.66
 -13.519   19.796   32.604  1.91
 -14.654   18.811   32.344  1.91
 -14.126   17.417   32.049  1.91
 -13.329   17.359   30.828  1.82
 -12.026   17.195   30.692  1.91
 -11.205   17.044   31.727  1.82
 -11.531   17.177   29.455  1.82
 -13.742   21.361   30.592  0.60
 -14.871   21.285   33.048  1.39
 -12.843   19.689   31.917  1.49
 -13.109   19.587   33.459  1.49
 -15.234   18.776   33.121  1.49
 -15.181   19.120   31.591  1.49
 -13.582   17.119   32.796  1.39
 -14.875   16.805   31.968  1.39
 -13.770   17.446   30.094  0.60
 -11.516   17.051   32.528  0.60
 -10.361   16.939   31.594  0.60
 -12.054   17.271   28.780  0.60
 -10.686   17.072   29.332  0.60
 -13.335   22.410   34.665  1.82
 -12.494   23.296   35.473  1.91
 -11.066   22.758   35.645  1.91
 -10.907   21.569   35.920  1.66
 -13.179   23.342   36.828  1.91
 -14.276   22.353   36.806  1.91
 -14.474   21.862   35.407  1.91
 -12.470   24.191   35.077  1.39
 -12.547   23.125   37.531  1.49
 -13.532   24.230   36.994  1.49
 -14.058   21.609   37.388  1.49
 -15.093   22.762   37.129  1.49
 -14.471   20.892   35.379  1.39
 -15.312   22.185   35.043  1.39
 -10.098   23.642   35.480  1.82
  -8.672   23.356   35.521  1.91
  -8.183   23.261   36.968  1.91
  -8.454   24.109   37.815  1.66
  -7.893   24.417   34.744  1.91
  -6.495   24.324   34.949  1.72
 -10.331   24.458   35.336  0.60
  -8.521   22.489   35.089  1.39
  -8.082   24.319   33.797  1.39
  -8.196   25.297   35.018  1.39
  -6.126   23.575   34.400  0.00
  -7.467   22.182   37.251  1.82
  -6.854   21.901   38.535  1.91
  -5.360   21.642   38.313  1.91
  -4.959   20.827   37.483  1.66
  -7.464   20.688   39.257  1.91
  -6.710   20.388   40.546  1.91
  -8.930   20.929   39.557  1.91
  -7.356   21.604   36.623  0.60
  -6.953   22.689   39.108  1.39
  -7.393   19.909   38.668  1.49
  -6.747   21.153   41.124  1.49
  -7.112   19.636   40.984  1.49
  -5.793   20.187   40.341  1.49
  -9.392   21.145   38.743  1.49
  -9.312   20.137   39.941  1.49
  -9.014   21.659   40.176  1.49
  -4.547   22.377   39.045  1.82
  -3.106   22.183   39.039  1.91
  -2.734   21.601   40.394  1.91
  -3.132   22.154   41.418  1.66
  -2.354   23.488   38.742  1.91
  -0.871   23.379   39.073  1.91
  -2.556   23.845   37.271  1.91
  -4.880   22.992   39.544  0.60
  -2.881   21.528   38.344  1.39
  -2.742   24.201   39.290  1.49
  -0.767   23.163   40.002  1.49
  -0.473   22.690   38.536  1.49
  -0.439   24.218   38.888  1.49
  -3.495   23.885   37.077  1.49
  -2.157   24.699   37.091  1.49
  -2.143   23.176   36.720  1.49
  -2.017   20.480   40.384  1.82
  -1.591   19.838   41.629  1.91
  -0.070   19.905   41.722  1.91
   0.662   19.380   40.887  1.66
  -2.083   18.398   41.687  1.91
  -1.924   17.611   42.964  1.91
  -0.710   17.382   43.601  1.91
  -3.045   17.066   43.569  1.91
  -0.610   16.655   44.773  1.91
  -2.967   16.333   44.737  1.91
  -1.754   16.128   45.336  1.91
  -1.655   15.408   46.499  1.72
  -1.798   20.128   39.631  0.60
  -1.973   20.332   42.384  1.39
  -3.027   18.404   41.464  1.49
  -1.629   17.906   40.985  1.49
   0.065   17.734   43.225  1.46
  -3.877   17.198   43.176  1.46
   0.218   16.523   45.176  1.46
  -3.739   15.978   45.116  1.46
  -0.693   15.312   46.746  0.00
   0.412   20.554   42.769  1.82
   1.829   20.727   43.007  1.91
   2.326   19.907   44.183  1.91
   1.626   19.758   45.175  1.66
   2.152   22.205   43.292  1.91
   1.931   23.158   42.112  1.91
   2.300   24.580   42.496  1.91
   2.739   22.715   40.902  1.91
  -0.143   20.889   43.335  0.60
   2.317   20.449   42.203  1.39
   1.602   22.502   44.034  1.49
   3.078   22.270   43.570  1.49
   0.981   23.138   41.872  1.49
   1.800   24.843   43.272  1.49
   3.239   24.626   42.691  1.49
   2.095   25.172   41.767  1.49
   2.480   21.826   40.652  1.49
   2.573   23.315   40.170  1.49
   3.673   22.728   41.119  1.49
   3.548   19.405   44.038  1.82
   4.249   18.700   45.076  1.91
   5.502   19.467   45.508  1.91
   6.379   19.750   44.676  1.66
   4.713   17.332   44.593  1.91
   3.646   16.349   44.269  1.91
   3.941   19.508   43.280  0.60
   3.656   18.587   45.848  1.39
   5.257   17.460   43.800  1.49
   5.284   16.947   45.276  1.49
   3.099   15.377   45.033  1.91
   3.218   16.735   42.358  0.60
   1.618   14.997   42.344  1.36
   2.156   15.260   43.055  1.91
   3.044   16.238   43.039  1.82
   2.169   14.721   44.260  1.82
   3.312   15.186   45.918  1.41
   5.585   19.769   46.776  1.82
   6.746   20.410   47.385  1.91
   7.503   19.396   48.239  1.91
   7.937   18.374   47.699  1.66
   6.327   21.621   48.198  1.91
   4.916   19.579   47.283  0.60
   7.340   20.712   46.667  1.39
   7.107   22.060   48.544  1.49
   5.839   22.229   47.638  1.49
   5.769   21.339   48.927  1.49
   7.656   19.640   49.533  1.82
   8.301   18.648   50.407  1.91
   7.238   17.749   51.044  1.91
   6.559   18.100   52.004  1.66
   9.161   19.304   51.464  1.91
   7.375   20.382   49.865  0.60
   8.880   18.086   49.851  1.39
   9.815   19.865   51.041  1.49
   9.605   18.628   51.980  1.49
   8.609   19.836   52.041  1.49
   7.095   16.557   50.462  1.82
   6.051   15.610   50.791  1.91
   6.485   14.168   50.554  1.91
   7.551   13.936   49.963  1.66
   4.802   15.913   49.943  1.91
   5.114   16.290   48.505  1.91
   5.442   15.129   47.599  1.91
   4.705   14.121   47.649  1.66
   6.435   15.201   46.825  1.72
   7.659   16.337   49.852  0.60
   5.820   15.717   51.738  1.39
   4.228   15.132   49.944  1.49
   4.312   16.640   50.358  1.49
   4.350   16.762   48.138  1.49
   5.865   16.904   48.503  1.49
   6.970   15.970   46.804  0.00
   5.650   13.241   51.021  1.82
   5.921   11.817   50.911  1.91
   5.005   11.147   49.898  1.91
   5.098    9.948   49.653  1.66
   5.883   11.115   52.281  1.91
   4.292   10.400   52.780  2.00
   4.922   13.495   51.401  0.60
   6.836   11.726   50.571  1.39
   6.545   10.406   52.277  1.39
   6.150   11.758   52.957  1.39
   4.075    9.629   52.182  0.60
   4.143   11.930   49.279  1.82
   3.225   11.522   48.227  1.91
   2.062   10.731   48.813  1.91
   1.277   10.162   48.057  1.66
   3.979   10.777   47.112  1.91
   5.079   11.610   46.700  1.72
   3.139   10.598   45.856  1.91
   4.121   12.756   49.518  0.60
   2.852   12.339   47.832  1.39
   4.304    9.910   47.436  1.39
   2.344   10.106   46.070  1.49
   2.898   11.459   45.507  1.49
   3.647   10.117   45.199  1.49
   4.920   12.560   46.985  0.00
   1.947   10.719   50.139  1.82
   0.813   10.115   50.825  1.91
  -0.519   10.714   50.421  1.91
  -1.551   10.033   50.346  1.66
   2.567   11.084   50.610  0.60
   0.801    9.164   50.636  1.39
   0.931   10.224   51.782  1.39
  -0.534   12.026   50.155  1.82
  -1.783   12.709   49.842  1.91
  -2.224   12.352   48.429  1.91
  -3.411   12.160   48.155  1.66
  -1.668   14.232   50.010  1.91
  -1.223   14.742   51.698  2.00
   0.202   12.471   50.169  0.60
  -2.468   12.387   50.464  1.39
  -0.996   14.566   49.394  1.39
  -2.515   14.639   49.772  1.39
  -1.266   15.737   51.762  0.60
  -1.250   12.225   47.526  1.82
  -1.632   11.851   46.158  1.91
  -2.210   10.452   46.146  1.91
  -3.163   10.108   45.455  1.66
  -0.412   11.942   45.248  1.91
  -0.126   13.306   44.969  1.72
  -0.427   12.358   47.738  0.60
  -2.314   12.477   45.838  1.39
   0.352   11.529   45.681  1.39
  -0.584   11.467   44.421  1.39
   0.185   13.756   45.804  0.00
  -1.586    9.603   46.974  1.82
  -2.095    8.226   47.052  1.91
  -3.501    8.243   47.648  1.91
  -4.410    7.584   47.123  1.66
  -1.137    7.329   47.835  1.91
   0.093    6.907   47.050  1.91
  -0.098    5.890   45.962  1.91
  -1.157    5.229   45.867  1.72
   0.857    5.704   45.157  1.66
  -0.912    9.855   47.445  0.60
  -2.158    7.875   46.139  1.39
  -0.851    7.799   48.633  1.49
  -1.615    6.533   48.117  1.49
   0.481    7.703   46.652  1.49
   0.743    6.555   47.679  1.49
  -1.260    4.550   45.133  0.00
  -3.721    8.997   48.727  1.82
  -5.075    9.134   49.274  1.91
  -6.080    9.563   48.209  1.91
  -7.172    9.019   48.077  1.66
  -5.063   10.127   50.431  1.91
  -3.066    9.407   49.103  0.60
  -5.353    8.261   49.622  1.39
  -4.813   10.995   50.105  1.49
  -5.939   10.173   50.822  1.49
  -4.431    9.839   51.094  1.49
  -5.725   10.582   47.422  1.82
  -6.613   11.060   46.361  1.91
  -7.014    9.910   45.449  1.91
  -8.164    9.815   45.007  1.66
  -5.974   12.162   45.527  1.91
  -6.715   12.748   44.334  1.91
  -7.900   13.590   44.812  1.91
  -5.768   13.578   43.481  1.91
  -4.964   10.963   47.541  0.60
  -7.425   11.420   46.777  1.39
  -5.770   12.896   46.128  1.49
  -5.126   11.822   45.201  1.49
  -7.058   12.010   43.788  1.49
  -8.500   13.040   45.318  1.49
  -7.581   14.308   45.363  1.49
  -8.362   13.952   44.052  1.49
  -5.043   13.026   43.178  1.49
  -6.243   13.929   42.724  1.49
  -5.420   14.304   44.004  1.49
  -6.022    9.056   45.178  1.82
  -6.289    7.931   44.293  1.91
  -7.280    6.948   44.901  1.91
  -7.824    6.121   44.163  1.66
  -4.974    7.222   43.911  1.91
  -4.050    8.025   42.997  1.91
  -2.722    7.314   42.795  1.91
  -4.727    8.311   41.659  1.91
  -5.241    9.169   45.521  0.60
  -6.687    8.285   43.469  1.39
  -4.492    7.009   44.726  1.49
  -5.191    6.384   43.472  1.49
  -3.868    8.884   43.431  1.49
  -2.306    7.166   43.647  1.49
  -2.874    6.471   42.363  1.49
  -2.148    7.856   42.248  1.49
  -5.552    8.778   41.813  1.49
  -4.150    8.853   41.117  1.49
  -4.907    7.484   41.208  1.49
  -7.528    7.037   46.205  1.82
  -8.487    6.140   46.843  1.91
  -9.897    6.726   46.832  1.91
 -10.798    6.147   47.424  1.66
  -8.096    5.813   48.272  1.91
  -6.669    5.364   48.429  1.91
  -6.303    4.026   47.782  1.91
  -4.898    3.813   48.139  1.82
  -3.814    4.036   47.437  1.91
  -3.838    4.485   46.189  1.82
  -2.652    3.773   48.023  1.82
  -7.118    7.628   46.676  0.60
  -8.503    5.303   46.335  1.39
  -8.238    6.599   48.823  1.49
  -8.680    5.113   48.604  1.49
  -6.093    6.050   48.056  1.49
  -6.472    5.306   49.377  1.49
  -6.859    3.312   48.129  1.39
  -6.411    4.068   46.819  1.39
  -4.764    3.494   48.928  0.60
  -4.591    4.643   45.804  0.60
  -3.101    4.617   45.765  0.60
  -2.635    3.471   48.828  0.60
  -1.916    3.904   47.598  0.60
 -10.093    7.849   46.150  1.82
 -11.407    8.492   46.143  1.91
 -12.474    7.570   45.566  1.91
 -12.290    6.828   44.607  1.66
 -11.359    9.833   45.390  1.91
 -12.647   10.456   45.458  1.72
 -11.023    9.651   43.917  1.91
  -9.444    8.200   45.710  0.60
 -11.650    8.683   47.073  1.39
 -10.692   10.417   45.808  1.39
 -11.679    9.084   43.507  1.49
 -11.021   10.507   43.481  1.49
 -10.155    9.249   43.835  1.49
 -13.220   10.161   44.686  0.00
 -13.649    7.595   46.199  1.82
 -14.733    6.756   45.689  1.91
 -16.050    7.535   45.574  1.91
 -17.042    6.904   45.215  1.66
 -14.994    5.497   46.505  1.91
 -15.364    5.657   47.958  1.91
 -14.389    5.909   48.916  1.91
 -16.683    5.554   48.386  1.91
 -14.705    6.058   50.250  1.91
 -17.026    5.700   49.715  1.91
 -16.027    5.956   50.632  1.91
 -16.364    6.092   51.957  1.72
 -13.766    8.093   46.891  0.60
 -14.483    6.472   44.786  1.39
 -15.707    5.003   46.071  1.49
 -14.197    4.944   46.462  1.49
 -13.500    5.979   48.650  1.46
 -17.351    5.383   47.761  1.46
 -14.040    6.223   50.880  1.46
 -17.913    5.627   49.987  1.46
 -15.636    6.583   52.433  0.00
 -16.060    8.827   45.833  1.82
 -17.230    9.669   45.628  1.91
 -16.886   10.964   44.914  1.91
 -16.886   12.023   45.556  1.66
 -17.889   10.008   46.972  1.91
 -18.019    8.809   47.894  1.91
 -19.394    8.173   47.834  1.91
 -15.342    9.189   46.136  0.60
 -17.876    9.175   45.081  1.39
 -17.365   10.692   47.417  1.49
 -18.773   10.375   46.806  1.49
 -17.354    8.148   47.649  1.49
 -17.838    9.089   48.805  1.49
 -20.901    7.891   48.975  0.60
 -19.791    7.637   46.797  1.66
 -20.114    8.237   48.951  1.82
 -19.791    8.622   49.648  0.60
 -16.608   10.937   43.618  1.82
 -16.568    9.737   42.793  1.91
 -15.170    9.136   42.680  1.91
 -14.237    9.597   43.337  1.66
 -16.948   10.312   41.423  1.91
 -16.149   11.582   41.422  1.91
 -16.330   12.141   42.813  1.91
 -17.221    9.072   43.097  1.39
 -16.681    9.721   40.701  1.49
 -17.899   10.488   41.360  1.49
 -15.212   11.400   41.242  1.49
 -16.483   12.200   40.754  1.49
 -15.527   12.590   43.118  1.39
 -17.074   12.764   42.846  1.39
 -15.073    8.110   41.845  1.82
 -13.795    7.468   41.560  1.91
 -12.913    8.451   40.798  1.91
 -13.431    9.403   40.200  1.66
 -14.041    6.167   40.810  1.91
 -14.533    5.015   41.674  1.91
 -13.683    4.434   42.602  1.91
 -15.819    4.519   41.576  1.91
 -14.096    3.393   43.409  1.91
 -16.251    3.475   42.373  1.91
 -15.391    2.913   43.296  1.91
 -15.783    7.815   41.460  0.60
 -13.359    7.256   42.411  1.39
 -14.696    6.332   40.113  1.49
 -13.215    5.898   40.378  1.49
 -12.812    4.752   42.683  1.46
 -16.406    4.896   40.963  1.46
 -13.510    3.016   44.025  1.46
 -17.118    3.151   42.286  1.46
 -15.679    2.216   43.840  1.46
 -11.601    8.222   40.820  1.82
 -10.626    9.118   40.192  1.91
 -10.801    9.176   38.687  1.91
 -10.602   10.230   38.067  1.66
  -9.171    8.747   40.576  1.91
  -8.148    9.849   40.275  1.91
  -8.688    7.434   39.960  1.91
  -8.225   11.034   41.215  1.91
 -11.313    7.517   41.220  0.60
 -10.795   10.019   40.537  1.39
  -9.163    8.617   41.548  1.49
  -7.258    9.469   40.324  1.49
  -8.285   10.161   39.367  1.49
  -9.311    6.735   40.167  1.49
  -8.623    7.533   39.007  1.49
  -7.826    7.210   40.318  1.49
  -9.105   11.419   41.174  1.49
  -8.045   10.743   42.111  1.49
  -7.576   11.691   40.955  1.49
 -11.182    8.086   38.020  1.82
 -11.343    8.194   36.569  1.91
 -12.514    9.115   36.243  1.91
 -12.442    9.942   35.334  1.66
 -11.524    6.831   35.930  1.91
 -12.653    5.986   36.471  1.91
 -13.047    6.097   37.648  1.66
 -13.175    5.155   35.696  1.66
 -11.331    7.345   38.429  0.60
 -10.527    8.596   36.202  1.39
 -11.667    6.957   34.979  1.49
 -10.697    6.334   36.034  1.49
 -13.605    8.980   36.993  1.82
 -14.711    9.923   36.825  1.91
 -14.251   11.345   37.058  1.91
 -14.560   12.227   36.252  1.66
 -15.844    9.544   37.791  1.91
 -16.392    8.320   37.266  1.72
 -16.977   10.544   37.848  1.91
 -13.659    8.346   37.571  0.60
 -15.047    9.850   35.907  1.39
 -15.484    9.393   38.690  1.39
 -17.360   10.644   36.974  1.49
 -17.650   10.232   38.458  1.49
 -16.642   11.392   38.150  1.49
 -15.704    7.589   37.303  0.00
 -13.506   11.572   38.141  1.82
 -13.065   12.929   38.458  1.91
 -12.275   13.562   37.324  1.91
 -12.523   14.719   36.958  1.66
 -12.230   12.924   39.738  1.91
 -12.141   14.216   40.547  1.91
 -13.479   14.573   41.163  1.91
 -11.070   14.081   41.624  1.91
 -13.285   10.918   38.655  0.60
 -13.861   13.478   38.616  1.39
 -12.585   12.235   40.319  1.49
 -11.327   12.661   39.501  1.49
 -11.877   14.940   39.941  1.49
 -14.143   14.639   40.472  1.49
 -13.736   13.892   41.789  1.49
 -13.409   15.416   41.618  1.49
 -10.243   13.805   41.221  1.49
 -10.947   14.926   42.061  1.49
 -11.347   13.425   42.269  1.49
 -11.300   12.856   36.737  1.82
 -10.454   13.583   35.788  1.91
 -10.944   13.527   34.349  1.91
 -10.488   14.324   33.516  1.66
  -8.993   13.101   35.895  1.91
  -8.732   11.685   35.404  1.91
  -8.525   13.284   37.337  1.91
  -7.485   11.064   36.002  1.91
 -11.178   12.022   36.907  0.60
 -10.465   14.525   36.057  1.39
  -8.452   13.701   35.341  1.49
  -9.496   11.129   35.622  1.49
  -8.644   11.698   34.438  1.49
  -8.678   14.192   37.610  1.49
  -9.016   12.691   37.911  1.49
  -7.588   13.084   37.398  1.49
  -7.557   11.062   36.959  1.49
  -7.393   10.163   35.685  1.49
  -6.716   11.575   35.740  1.49
 -11.877   12.639   34.019  1.82
 -12.469   12.687   32.686  1.91
 -13.703   13.579   32.614  1.91
 -14.000   14.197   31.586  1.66
 -12.861   11.281   32.236  1.91
 -11.756   10.227   32.191  1.91
 -12.388    8.901   31.798  1.91
 -10.642   10.616   31.242  1.91
 -12.128   12.043   34.586  0.60
 -11.799   13.036   32.062  1.39
 -13.557   10.961   32.830  1.49
 -13.247   11.348   31.349  1.49
 -11.380   10.135   33.091  1.49
 -13.072    8.672   32.430  1.49
 -12.773    8.978   30.922  1.49
 -11.715    8.216   31.791  1.49
 -10.281   11.467   31.504  1.49
  -9.949    9.952   31.273  1.49
 -10.989   10.676   30.349  1.49
 -14.449   13.657   33.712  1.82
 -15.723   14.346   33.688  1.91
 -15.800   15.597   34.539  1.91
 -16.351   16.625   34.136  1.66
 -16.834   13.423   34.212  1.91
 -17.125   12.249   33.301  1.91
 -16.785   12.307   32.103  1.66
 -17.708   11.273   33.820  1.66
 -14.172   13.297   34.442  0.60
 -15.930   14.587   32.761  1.39
 -16.575   13.085   35.085  1.49
 -17.645   13.941   34.326  1.49
 -15.293   15.492   35.764  1.82
 -15.556   16.577   36.706  1.91
 -14.516   17.676   36.601  1.91
 -14.822   18.866   36.644  1.66
 -15.614   16.046   38.156  1.91
 -16.560   14.985   38.239  1.72
 -16.075   17.158   39.086  1.91
 -14.826   14.807   35.993  0.60
 -16.430   16.963   36.488  1.39
 -14.729   15.727   38.430  1.39
 -15.460   17.892   39.037  1.49
 -16.949   17.454   38.821  1.49
 -16.109   16.827   39.986  1.49
 -16.203   14.157   37.791  0.00
 -13.242   17.312   36.465  1.82
 -12.223   18.351   36.385  1.91
 -11.320   18.090   35.196  1.91
 -11.464   17.083   34.505  1.66
 -11.361   18.413   37.662  1.91
 -10.619   17.108   37.963  1.91
 -12.181   18.831   38.859  1.91
  -9.462   17.290   38.921  1.91
 -13.025   16.481   36.424  0.60
 -12.666   19.217   36.260  1.39
 -10.683   19.106   37.520  1.49
 -11.244   16.471   38.341  1.49
 -10.285   16.737   37.132  1.49
 -12.657   19.639   38.655  1.49
 -12.808   18.136   39.076  1.49
 -11.600   18.982   39.608  1.49
  -8.848   17.936   38.564  1.49
  -9.793   17.598   39.768  1.49
  -9.009   16.452   39.040  1.49
 -10.396   18.996   34.962  1.82
  -9.298   18.760   34.028  1.91
  -8.035   18.832   34.890  1.91
  -7.666   19.904   35.351  1.66
  -9.252   19.731   32.865  1.91
  -8.217   19.439   31.945  1.72
 -10.440   19.751   35.372  0.60
  -9.379   17.851   33.672  1.39
 -10.103   19.707   32.400  1.39
  -9.125   20.628   33.207  1.39
  -7.350   19.792   32.294  0.00
  -7.409   17.683   35.113  1.82
  -6.166   17.662   35.901  1.91
  -4.974   17.940   35.010  1.91
  -4.428   17.071   34.334  1.66
  -6.070   16.306   36.590  1.91
  -4.861   16.114   37.502  1.91
  -4.812   17.173   38.591  1.91
  -4.897   14.719   38.099  1.91
  -7.730   16.951   34.797  0.60
  -6.215   18.360   36.586  1.39
  -6.874   16.173   37.116  1.49
  -6.051   15.616   35.908  1.49
  -4.050   16.195   36.957  1.49
  -4.793   18.044   38.188  1.49
  -5.590   17.095   39.147  1.49
  -4.024   17.048   39.122  1.49
  -4.916   14.070   37.393  1.49
  -4.115   14.583   38.638  1.49
  -5.681   14.624   38.643  1.49
  -4.558   19.198   34.965  1.82
  -3.643   19.662   33.933  1.91
  -2.180   19.555   34.310  1.91
  -1.329   19.812   33.454  1.66
  -3.993   21.120   33.597  1.91
  -5.419   21.219   33.068  1.91
  -5.901   20.215   32.500  1.66
  -6.022   22.296   33.232  1.66
  -4.833   19.752   35.563  0.60
  -3.792   19.121   33.129  1.39
  -3.903   21.668   34.393  1.49
  -3.375   21.457   32.929  1.49
  -1.871   19.183   35.537  1.82
  -0.520   18.985   36.026  1.91
  -0.570   18.161   37.322  1.91
  -1.301   18.488   38.249  1.66
   0.229   20.298   36.256  1.91
   1.699   20.108   36.542  1.91
   2.624   19.944   35.518  1.91
   2.188   20.096   37.835  1.91
   3.968   19.775   35.798  1.91
   3.529   19.922   38.129  1.91
   4.428   19.756   37.092  1.91
   5.767   19.584   37.372  1.72
  -2.518   19.048   36.088  0.60
  -0.027   18.468   35.355  1.39
   0.131   20.857   35.469  1.49
  -0.178   20.765   37.002  1.49
   2.336   19.948   34.635  1.46
   1.589   20.210   38.537  1.46
   4.572   19.673   35.098  1.46
   3.821   19.916   39.011  1.46
   6.104   18.788   36.875  0.00
   0.200   17.081   37.314  1.82
   0.342   16.168   38.439  1.91
   1.579   15.304   38.190  1.91
   1.543   14.417   37.334  1.66
  -0.919   15.333   38.637  1.91
  -0.910   14.626   39.955  1.91
   0.645   16.910   36.599  0.60
   0.493   16.697   39.249  1.39
  -1.697   15.910   38.588  1.49
  -0.988   14.679   37.923  1.49
  -0.130   13.634   40.406  1.91
  -2.364   15.523   41.000  0.60
  -1.917   14.129   42.851  1.36
  -1.479   14.125   42.031  1.91
  -1.753   14.918   41.008  1.82
  -0.478   13.324   41.697  1.82
   0.545   13.220   39.919  1.41
   2.668   15.589   38.903  1.82
   3.914   14.899   38.551  1.91
   3.863   13.391   38.727  1.91
   4.647   12.668   38.115  1.66
   5.057   15.503   39.383  1.91
   5.504   16.880   38.895  1.91
   6.112   17.685   40.032  1.91
   6.379   17.084   41.098  1.66
   6.300   18.908   39.852  1.72
   2.641   16.158   39.547  0.60
   4.102   15.084   37.607  1.39
   4.769   15.576   40.306  1.49
   5.816   14.900   39.357  1.49
   6.158   16.777   38.187  1.49
   4.741   17.358   38.533  1.49
   6.068   19.304   39.021  0.00
   3.007   12.820   39.557  1.82
   2.946   11.382   39.790  1.91
   2.387   10.579   38.620  1.91
   2.808    9.434   38.395  1.66
   2.060   11.046   41.018  1.91
   2.403   11.918   42.098  1.72
   2.285    9.603   41.440  1.91
   2.456   13.323   39.983  0.60
   3.854   11.062   39.972  1.39
   1.117   11.173   40.783  1.39
   3.213    9.473   41.653  1.49
   1.750    9.407   42.212  1.49
   2.038    9.017   40.722  1.49
   1.594   12.113   42.662  0.00
   1.429   11.123   37.867  1.82
   0.779   10.367   36.799  1.91
   0.869   11.003   35.428  1.91
   0.563   10.349   34.415  1.66
  -0.715   10.103   37.113  1.91
  -1.557   11.382   37.229  1.91
  -0.844    9.222   38.344  1.91
  -3.051   11.151   37.267  1.91
   1.188   11.936   38.013  0.60
   1.225    9.495   36.745  1.39
  -1.078    9.593   36.359  1.49
  -1.296   11.852   38.036  1.49
  -1.351   11.956   36.476  1.49
  -0.304    8.436   38.232  1.49
  -0.546    9.707   39.118  1.49
  -1.761    8.965   38.459  1.49
  -3.321   10.672   36.480  1.49
  -3.277   10.639   38.047  1.49
  -3.504   11.997   37.298  1.49
   1.286   12.262   35.313  1.82
   1.297   12.875   33.989  1.91
   2.274   12.286   32.986  1.91
   3.374   11.836   33.316  1.66
   1.603   14.375   34.103  1.91
   2.964   14.748   34.622  1.91
   3.051   16.516   35.004  2.00
   2.992   17.207   33.347  1.91
   1.544   12.705   36.004  0.60
   0.397   12.785   33.613  1.39
   1.495   14.773   33.225  1.49
   0.938   14.775   34.685  1.49
   3.156   14.235   35.422  1.39
   3.634   14.528   33.956  1.39
   2.178   16.936   32.915  1.39
   3.023   18.165   33.399  1.39
   3.744   16.889   32.841  1.39
   1.837   12.331   31.713  1.82
   2.607   11.796   30.602  1.91
   3.905   12.548   30.336  1.91
   4.967   11.971   30.081  1.66
   1.812   11.776   29.294  1.91
   1.073   12.691   31.550  0.60
   2.840   10.870   30.822  1.39
   0.994   11.292   29.424  1.49
   2.332   11.346   28.610  1.49
   1.614   12.676   29.026  1.49
   3.807   13.869   30.378  1.82
   4.964   14.673   30.014  1.91
   5.970   14.758   31.152  1.91
   5.614   14.695   32.326  1.66
   4.563   16.083   29.592  1.91
   3.071   14.245   30.618  0.60
   5.404   14.242   29.251  1.39
   4.189   16.547   30.344  1.49
   5.337   16.555   29.277  1.49
   3.911   16.034   28.889  1.49
   7.215   14.918   30.720  1.82
   8.348   15.135   31.601  1.91
   9.160   16.356   31.180  1.91
   8.954   16.897   30.095  1.66
   9.239   13.905   31.586  1.91
   7.358   14.891   29.873  0.60
   8.017   15.275   32.513  1.39
   9.602   13.783   30.706  1.49
   8.722   13.133   31.828  1.49
   9.956   14.020   32.215  1.49
  10.072   16.777   32.046  1.82
  11.034   17.806   31.710  1.91
  10.378   19.043   31.122  1.91
   9.340   19.499   31.609  1.66
  10.093   16.429   32.832  0.60
  11.524   18.056   32.510  1.39
  11.671   17.450   31.071  1.39
  10.990   19.547   30.049  1.82
  10.473   20.775   29.437  1.91
   9.021   20.647   29.005  1.91
   8.281   21.618   29.176  1.66
  11.332   21.191   28.240  1.91
  12.504   22.073   28.669  1.91
  13.563   22.114   27.574  1.91
  13.166   22.384   26.418  1.66
  14.750   21.877   27.870  1.66
  11.682   19.155   29.720  0.60
  10.525   21.489   30.107  1.39
  11.673   20.397   27.799  1.49
  10.782   21.674   27.604  1.49
  12.184   22.972   28.846  1.49
  12.892   21.724   29.485  1.49
   8.598   19.508   28.459  1.82
   7.200   19.327   28.093  1.91
   6.288   19.415   29.307  1.91
   5.126   19.820   29.210  1.66
   7.031   18.000   27.373  1.91
   9.159   18.871   28.321  0.60
   6.952   20.045   27.474  1.39
   7.246   17.281   27.971  1.49
   6.122   17.909   27.077  1.49
   7.617   17.971   26.613  1.49
   6.807   19.022   30.477  1.82
   5.933   19.084   31.661  1.91
   5.795   20.533   32.104  1.91
   4.727   21.035   32.445  1.66
   6.487   18.181   32.757  1.91
   7.620   18.745   30.535  0.60
   5.046   18.754   31.407  1.39
   5.895   18.196   33.513  1.49
   6.558   17.283   32.426  1.49
   7.354   18.495   33.022  1.49
   6.934   21.225   32.084  1.82
   6.983   22.638   32.450  1.91
   6.067   23.443   31.543  1.91
   5.329   24.320   31.982  1.66
   8.430   23.147   32.380  1.91
   8.587   24.540   32.962  1.91
  10.036   24.953   33.121  1.91
  10.919   24.076   33.077  1.66
  10.266   26.168   33.277  1.72
   7.660   20.828   31.850  0.60
   6.667   22.731   33.372  1.39
   9.005   22.533   32.864  1.49
   8.718   23.155   31.453  1.49
   8.140   25.176   32.383  1.49
   8.153   24.571   33.829  1.49
  11.172   26.465   33.385  0.00
   6.090   23.151   30.249  1.82
   5.211   23.849   29.318  1.91
   3.755   23.539   29.642  1.91
   2.914   24.444   29.649  1.66
   5.545   23.508   27.865  1.91
   6.663   24.382   27.306  1.91
   7.372   23.787   26.112  1.91
   6.764   22.950   25.406  1.66
   8.544   24.160   25.867  1.66
   6.627   22.545   29.958  0.60
   5.349   24.811   29.440  1.39
   5.812   22.577   27.810  1.49
   4.749   23.622   27.322  1.49
   6.289   25.240   27.051  1.49
   7.313   24.541   28.007  1.49
   3.430   22.277   29.929  1.82
   2.047   21.978   30.315  1.91
   1.649   22.795   31.537  1.91
   0.531   23.325   31.604  1.66
   1.862   20.494   30.568  1.91
   4.019   21.652   29.888  0.60
   1.462   22.236   29.572  1.39
   0.937   20.315   30.754  1.49
   2.133   20.000   29.790  1.49
   2.397   20.227   31.319  1.49
   2.544   22.896   32.517  1.82
   2.228   23.646   33.728  1.91
   1.990   25.124   33.412  1.91
   1.074   25.720   33.989  1.66
   3.331   23.534   34.765  1.91
   3.190   24.308   36.072  1.91
   1.936   23.927   36.841  1.91
   4.436   24.068   36.919  1.91
   3.312   22.518   32.436  0.60
   1.407   23.277   34.112  1.39
   3.430   22.596   34.989  1.49
   4.159   23.815   34.345  1.49
   3.142   25.264   35.860  1.49
   1.164   24.078   36.292  1.49
   1.978   22.999   37.084  1.49
   1.872   24.463   37.635  1.49
   5.217   24.299   36.412  1.49
   4.394   24.611   37.710  1.49
   4.478   23.142   37.169  1.49
   2.795   25.703   32.533  1.82
   2.636   27.138   32.255  1.91
   1.369   27.405   31.454  1.91
   0.697   28.416   31.642  1.66
   3.860   27.670   31.511  1.91
   5.132   27.653   32.337  1.91
   5.170   28.694   33.439  1.91
   3.402   25.246   32.130  0.60
   2.565   27.612   33.111  1.39
   3.998   27.135   30.714  1.49
   3.683   28.581   31.229  1.49
   5.233   26.774   32.736  1.49
   5.888   27.796   31.747  1.49
   6.201   30.210   33.972  0.60
   4.371   28.726   34.371  1.66
   6.137   29.602   33.366  1.82
   6.698   29.583   32.715  0.60
   1.018   26.479   30.567  1.82
  -0.208   26.628   29.790  1.91
  -1.416   26.670   30.715  1.91
  -2.367   27.439   30.555  1.66
  -0.318   25.500   28.775  1.91
   1.517   25.788   30.450  0.60
  -0.164   27.477   29.304  1.39
  -0.364   24.658   29.234  1.49
  -1.112   25.620   28.248  1.49
   0.451   25.510   28.201  1.49
  -1.358   25.799   31.727  1.82
  -2.450   25.649   32.668  1.91
  -2.568   26.893   33.530  1.91
  -3.641   27.421   33.812  1.66
  -2.210   24.412   33.532  1.91
  -0.653   25.316   31.823  0.60
  -3.284   25.528   32.169  1.39
  -2.159   23.634   32.971  1.49
  -2.935   24.310   34.154  1.49
  -1.386   24.512   34.014  1.49
  -1.405   27.367   33.984  1.82
  -1.396   28.488   34.907  1.91
  -1.705   29.797   34.188  1.91
  -2.322   30.683   34.773  1.66
  -0.045   28.588   35.637  1.91
   0.099   29.937   36.328  1.91
   0.085   27.436   36.634  1.91
  -0.665   27.011   33.730  0.60
  -2.094   28.335   35.578  1.39
   0.672   28.503   34.974  1.49
  -0.609   30.045   36.968  1.49
   0.946   29.978   36.778  1.49
   0.049   30.638   35.674  1.49
  -0.027   26.601   36.174  1.49
   0.952   27.464   37.044  1.49
  -0.591   27.522   37.310  1.49
  -1.304   29.930   32.929  1.82
  -1.674   31.143   32.194  1.91
  -2.896   30.898   31.324  1.91
  -3.147   31.574   30.329  1.66
  -0.469   31.612   31.376  1.91
   0.701   31.907   32.301  1.91
  -0.837   29.314   32.551  0.60
  -1.894   31.842   32.845  1.39
  -0.218   30.924   30.740  1.49
  -0.702   32.412   30.879  1.49
   0.565   32.647   33.274  1.66
   1.840   31.305   32.004  1.82
   2.531   31.424   32.501  0.60
   1.890   30.795   31.313  0.60
  -3.690   29.900   31.712  1.82
  -4.888   29.535   30.996  1.91
  -6.020   30.537   31.126  1.91
  -6.060   31.405   31.992  1.66
  -3.478   29.456   32.418  0.60
  -4.670   29.433   30.056  1.39
  -5.195   28.675   31.321  1.39
  -6.982   30.379   30.219  1.82
  -8.145   31.261   30.144  1.91
  -9.060   31.176   31.365  1.91
  -9.260   32.156   32.092  1.66
  -8.889   30.740   28.907  1.91
  -8.415   29.334   28.722  1.91
  -6.991   29.307   29.203  1.91
  -7.858   32.187   30.002  1.39
  -9.848   30.762   29.050  1.49
  -8.676   31.278   28.129  1.49
  -8.959   28.721   29.239  1.49
  -8.463   29.080   27.786  1.49
  -6.767   28.448   29.595  1.39
  -6.371   29.499   28.482  1.39
  -9.648   30.014   31.642  1.82
 -10.619   29.935   32.727  1.91
 -10.021   30.077   34.113  1.91
 -10.755   29.959   35.099  1.66
 -11.373   28.597   32.638  1.91
 -12.694   28.733   31.906  1.91
 -13.222   29.863   31.835  1.66
 -13.205   27.710   31.405  1.66
  -9.456   29.314   31.181  0.60
 -11.270   30.656   32.603  1.39
 -10.818   27.948   32.176  1.49
 -11.537   28.263   33.534  1.49
  -8.725   30.322   34.264  1.82
  -8.153   30.333   35.621  1.91
  -7.898   28.902   36.065  1.91
  -8.101   27.971   35.283  1.66
  -8.226   30.470   33.578  0.60
  -7.321   30.832   35.624  1.39
  -8.769   30.763   36.235  1.39
  -7.471   28.684   37.300  1.82
  -7.269   27.312   37.772  1.91
  -7.315   27.293   39.301  1.91
  -7.062   28.314   39.933  1.66
  -5.946   26.756   37.245  1.91
  -4.729   27.440   37.868  1.91
  -4.260   28.647   37.397  1.91
  -4.056   26.872   38.930  1.91
  -3.181   29.307   37.967  1.91
  -2.974   27.507   39.507  1.91
  -2.528   28.727   39.043  1.91
  -7.311   29.347   37.824  0.60
  -8.001   26.754   37.431  1.39
  -5.905   25.805   37.432  1.49
  -5.916   26.870   36.283  1.49
  -4.684   29.035   36.666  1.46
  -4.337   26.049   39.262  1.46
  -2.900   30.128   37.631  1.46
  -2.537   27.104   40.223  1.46
  -1.803   29.151   39.443  1.46
  -7.636   26.139   39.833  1.82
  -7.602   25.820   41.258  1.91
  -6.303   25.076   41.549  1.91
  -5.956   24.187   40.756  1.66
  -8.818   24.981   41.665  1.91
 -10.157   25.666   41.323  1.91
  -8.786   24.582   43.134  1.91
 -11.326   24.701   41.287  1.91
  -7.888   25.515   39.296  0.60
  -7.609   26.656   41.769  1.39
  -8.780   24.153   41.143  1.49
 -10.336   26.354   41.983  1.49
 -10.078   26.099   40.459  1.49
  -7.995   24.067   43.308  1.49
  -8.780   25.372   43.680  1.49
  -9.562   24.056   43.340  1.49
 -11.417   24.276   42.143  1.49
 -12.132   25.182   41.082  1.49
 -11.171   24.034   40.614  1.49
  -5.608   25.438   42.616  1.82
  -4.328   24.820   42.940  1.91
  -4.482   24.012   44.233  1.91
  -4.942   24.512   45.256  1.66
  -3.171   25.799   43.108  1.91
  -1.531   25.004   43.112  2.00
  -5.920   26.053   43.130  0.60
  -4.099   24.198   42.219  1.39
  -3.203   26.448   42.389  1.39
  -3.287   26.279   43.944  1.39
  -1.616   24.081   43.482  0.60
  -4.100   22.743   44.107  1.82
  -3.997   21.837   45.242  1.91
  -2.494   21.698   45.497  1.91
  -1.761   21.376   44.555  1.66
  -4.646   20.492   44.984  1.91
  -6.132   20.267   45.241  1.91
  -6.970   21.497   44.947  1.91
  -6.629   19.095   44.400  1.91
  -3.906   22.447   43.323  0.60
  -4.418   22.251   46.024  1.39
  -4.483   20.272   44.053  1.49
  -4.164   19.838   45.514  1.49
  -6.247   20.037   46.186  1.49
  -6.864   21.744   44.026  1.49
  -7.894   21.304   45.123  1.49
  -6.682   22.221   45.508  1.49
  -6.080   18.326   44.567  1.49
  -7.539   18.896   44.634  1.49
  -6.581   19.326   43.470  1.49
  -2.044   21.974   46.711  1.82
  -0.599   21.874   46.933  1.91
  -0.360   20.897   48.076  1.91
  -0.964   20.976   49.151  1.66
   0.044   23.253   47.156  1.91
  -0.827   24.147   48.025  1.91
   1.427   23.121   47.775  1.91
  -2.579   22.204   47.344  0.60
  -0.201   21.488   46.125  1.39
   0.143   23.686   46.281  1.49
  -1.720   24.167   47.671  1.49
  -0.847   23.801   48.921  1.49
  -0.467   25.037   48.032  1.49
   1.990   22.605   47.195  1.49
   1.807   23.994   47.898  1.49
   1.355   22.681   48.626  1.49
   0.538   19.947   47.795  1.82
   0.948   18.951   48.755  1.91
   2.402   19.189   49.180  1.91
   3.253   19.380   48.309  1.66
   0.877   17.530   48.192  1.91
   1.291   16.501   49.228  1.91
   1.218   15.071   48.729  1.91
   0.840   14.874   47.556  1.66
   1.523   14.125   49.499  1.72
   0.887   19.930   47.008  0.60
   0.370   19.010   49.543  1.39
  -0.030   17.346   47.899  1.49
   1.460   17.461   47.419  1.49
   2.200   16.689   49.511  1.49
   0.716   16.591   50.005  1.49
   1.479   13.238   49.206  0.00
   2.635   19.146   50.479  1.82
   3.973   19.283   51.015  1.91
   4.274   20.680   51.526  1.91
   3.582   21.653   51.224  1.66
   1.976   19.035   51.020  0.60
   4.087   18.651   51.742  1.39
   4.614   19.056   50.323  1.39
   5.342   20.751   52.299  1.82
   5.820   21.999   52.878  1.91
   6.847   22.663   51.975  1.91
   7.371   22.018   51.076  1.66
   6.425   21.726   54.247  1.91
   5.775   20.028   52.468  0.60
   5.059   22.606   52.986  1.39
   6.701   22.555   54.645  1.49
   7.186   21.149   54.151  1.49
   5.771   21.303   54.807  1.49
   7.127   23.945   52.233  1.82
   8.170   24.658   51.508  1.91
   9.444   24.718   52.345  1.91
   9.442   25.208   53.472  1.66
   7.730   26.087   51.121  1.91
   6.432   26.133   50.327  1.91
   8.856   26.787   50.370  1.91
   6.570   25.486   48.960  1.91
   6.679   24.359   52.840  0.60
   8.366   24.163   50.684  1.39
   7.582   26.582   51.954  1.49
   5.738   25.676   50.826  1.49
   6.160   27.057   50.216  1.49
   9.664   26.739   50.887  1.49
   8.992   26.357   49.523  1.49
   8.622   27.707   50.228  1.49
   7.252   25.941   48.459  1.49
   6.812   24.563   49.066  1.49
   5.734   25.547   48.492  1.49
  10.551   24.191   51.831  1.82
  11.822   24.274   52.572  1.91
  12.453   25.634   52.261  1.91
  12.702   25.965   51.101  1.66
  12.623   23.106   52.019  1.91
  12.072   22.855   50.657  1.91
  10.715   23.485   50.552  1.91
  11.672   24.170   53.535  1.39
  13.566   23.330   51.970  1.49
  12.517   22.322   52.579  1.49
  12.664   23.234   49.987  1.49
  12.006   21.901   50.499  1.49
  10.677   24.103   49.805  1.39
  10.028   22.810   50.437  1.39
  12.666   26.436   53.301  1.82
  13.143   27.804   53.118  1.91
  14.565   28.002   53.632  1.91
  15.136   29.085   53.450  1.66
  12.248   28.840   53.832  1.91
  12.361   28.681   55.251  1.72
  10.783   28.648   53.486  1.91
  12.520   26.142   54.096  0.60
  13.136   28.003   52.159  1.39
  12.528   29.746   53.580  1.39
  10.504   27.770   53.754  1.49
  10.256   29.306   53.946  1.49
  10.662   28.747   52.538  1.49
  12.045   27.768   55.527  0.00
  15.136   26.991   54.274  1.82
  16.496   27.037   54.778  1.91
  17.525   27.132   53.661  1.91
  17.220   26.748   52.538  1.66
  14.678   26.274   54.397  0.60
  16.593   27.804   55.365  1.39
  16.669   26.239   55.302  1.39
  18.723   27.637   53.909  1.82
  19.767   27.696   52.875  1.91
  19.266   28.358   51.598  1.91
  19.420   27.800   50.503  1.66
  20.261   26.272   52.596  1.91
  21.692   26.108   52.127  1.91
  22.201   24.395   51.847  2.00
  20.901   23.821   50.757  1.91
  18.896   27.937   54.696  0.60
  20.519   28.222   53.222  1.39
  20.151   25.753   53.408  1.49
  19.681   25.880   51.924  1.49
  21.806   26.606   51.303  1.39
  22.281   26.502   52.790  1.39
  20.052   23.917   51.193  1.39
  20.907   24.340   49.950  1.39
  21.048   22.896   50.542  1.39
  18.642   29.524   51.685  1.82
  18.108   30.237   50.525  1.91
  17.223   29.397   49.609  1.91
  17.261   29.548   48.380  1.66
  19.266   30.814   49.693  1.91
  20.040   31.845   50.505  1.91
  19.380   32.652   51.199  1.66
  21.285   31.821   50.426  1.66
  18.547   29.879   52.463  0.60
  17.571   30.989   50.855  1.39
  19.861   30.097   49.425  1.49
  18.914   31.230   48.890  1.49
  16.423   28.540   50.218  1.82
  15.365   27.723   49.670  1.91
  15.898   26.564   48.821  1.91
  15.100   25.960   48.091  1.66
  14.404   28.553   48.809  1.91
  13.879   29.784   49.528  1.91
  13.964   30.904   49.018  1.66
  13.324   29.539   50.713  1.82
  16.551   28.456   51.065  0.60
  14.856   27.345   50.416  1.39
  14.863   28.830   48.000  1.49
  13.654   27.996   48.547  1.49
  13.295   28.735   51.017  0.60
  12.995   30.186   51.176  0.60
  17.198   26.292   48.932  1.82
  17.893   25.352   48.075  1.91
  17.804   23.885   48.477  1.91
  18.388   23.039   47.787  1.66
  19.388   25.755   47.978  1.91
  19.573   27.061   47.208  1.91
  21.015   27.507   47.335  1.91
  21.173   28.926   46.812  1.91
  22.595   29.209   46.460  1.82
  17.648   26.697   49.543  0.60
  17.510   25.433   47.178  1.39
  19.751   25.857   48.872  1.49
  19.883   25.048   47.534  1.49
  19.350   26.926   46.273  1.49
  18.983   27.741   47.567  1.49
  21.286   27.470   48.265  1.49
  21.587   26.909   46.830  1.49
  20.616   29.043   46.026  1.10
  20.876   29.554   47.488  1.10
  22.872   28.626   45.848  0.60
  22.661   30.035   46.134  0.60
  23.101   29.136   47.188  0.60
  17.091   23.508   49.531  1.82
  16.957   22.099   49.908  1.91
  15.925   21.438   48.997  1.91
  15.762   20.222   48.989  1.66
  16.511   21.914   51.355  1.91
  17.585   22.115   52.399  1.91
  18.596   21.181   52.553  1.91
  17.577   23.244   53.220  1.91
  19.582   21.352   53.503  1.91
  18.572   23.423   54.172  1.91
  19.561   22.477   54.311  1.91
  20.555   22.634   55.255  1.72
  16.697   24.108   50.005  0.60
  17.820   21.654   49.783  1.39
  15.789   22.537   51.534  1.49
  16.153   21.018   51.453  1.49
  18.610   20.427   52.008  1.46
  16.904   23.879   53.129  1.46
  20.255   20.717   53.599  1.46
  18.569   24.179   54.713  1.46
  21.396   22.223   54.914  0.00
  15.225   22.269   48.232  1.82
  14.223   21.751   47.312  1.91
  14.160   22.491   45.987  1.91
  13.837   23.680   45.950  1.66
  15.364   23.116   48.280  0.60
  14.413   20.816   47.139  1.39
  13.354   21.800   47.738  1.39
  14.446   21.791   44.901  1.82
  14.404   22.253   43.538  1.91
  13.530   21.366   42.646  1.91
  13.404   20.162   42.835  1.66
  15.788   22.270   42.903  1.91
  16.673   23.457   43.105  1.91
  16.647   24.540   42.236  1.91
  17.553   23.508   44.174  1.91
  17.473   25.629   42.440  1.91
  18.380   24.592   44.390  1.91
  18.334   25.651   43.517  1.91
  19.169   26.719   43.732  1.72
  14.683   20.973   45.024  0.60
  14.042   23.163   43.528  1.39
  16.268   21.491   43.227  1.49
  15.671   22.153   41.947  1.49
  16.067   24.533   41.509  1.46
  17.586   22.791   44.765  1.46
  17.447   26.349   41.851  1.46
  18.961   24.604   45.117  1.46
  19.132   26.976   44.697  0.00
  12.969   22.019   41.638  1.82
  12.351   21.390   40.490  1.91
  12.701   22.151   39.218  1.91
  12.494   23.360   39.127  1.66
  10.816   21.320   40.621  1.91
  10.373   20.691   41.931  1.91
  10.193   20.632   39.413  1.91
   8.875   20.471   42.028  1.91
  12.973   22.879   41.668  0.60
  12.697   20.477   40.411  1.39
  10.489   22.244   40.623  1.49
  10.822   19.837   42.036  1.49
  10.653   21.263   42.663  1.49
  10.518   21.041   38.608  1.49
  10.428   19.702   39.418  1.49
   9.238   20.720   39.452  1.49
   8.420   21.308   41.911  1.49
   8.597   19.857   41.344  1.49
   8.661   20.108   42.890  1.49
  13.236   21.479   38.209  1.82
  13.504   22.122   36.923  1.91
  14.384   23.359   37.068  1.91
  14.251   24.327   36.322  1.66
  12.206   22.485   36.216  1.91
  13.429   20.648   38.313  0.60
  13.982   21.478   36.360  1.39
  11.660   21.699   36.127  1.49
  11.736   23.145   36.731  1.49
  12.404   22.838   35.346  1.49
  15.302   23.305   38.020  1.82
  16.272   24.338   38.284  1.91
  15.747   25.530   39.052  1.91
  16.480   26.515   39.234  1.66
  15.319   22.604   38.518  0.60
  17.008   23.949   38.785  1.39
  16.629   24.649   37.437  1.39
  14.512   25.506   39.510  1.82
  13.904   26.527   40.340  1.91
  13.698   26.049   41.775  1.91
  13.285   24.909   42.019  1.66
  12.535   26.951   39.790  1.91
  12.531   27.478   38.388  1.91
  14.028   24.828   39.300  0.60
  14.492   27.311   40.354  1.39
  11.940   26.186   39.830  1.49
  12.170   27.634   40.374  1.49
  12.015   27.762   35.279  0.60
  11.998   26.982   37.249  1.91
  13.542   29.189   38.579  0.60
  13.297   29.598   36.259  1.36
  12.973   28.869   36.737  1.91
  13.130   28.662   38.038  1.82
  12.286   27.868   36.237  1.82
  11.523   26.186   37.165  1.41
  13.935   26.889   42.783  1.82
  13.582   26.435   44.134  1.91
  12.071   26.290   44.274  1.91
  11.247   26.962   43.634  1.66
  14.130   27.365   45.229  1.91
  13.567   28.673   45.083  1.72
  15.627   27.613   45.127  1.91
  14.281   27.665   42.647  0.60
  13.981   25.550   44.265  1.39
  13.910   27.004   46.114  1.39
  15.832   27.989   44.268  1.49
  15.898   28.224   45.816  1.49
  16.097   26.784   45.234  1.49
  12.998   28.901   45.880  0.00
  11.642   25.391   45.160  1.82
  10.217   25.229   45.426  1.91
   9.565   26.519   45.918  1.91
   8.449   26.866   45.520  1.66
   9.985   24.114   46.467  1.91
  10.316   22.749   45.896  1.91
  10.258   21.380   47.032  2.00
  10.722   20.040   45.923  1.91
  12.211   24.903   45.579  0.60
   9.779   24.963   44.590  1.39
  10.539   24.280   47.245  1.49
   9.058   24.127   46.750  1.49
   9.699   22.567   45.170  1.39
  11.207   22.789   45.515  1.39
  11.592   20.215   45.558  1.39
  10.738   19.213   46.410  1.39
  10.082   19.980   45.209  1.39
  10.254   27.254   46.781  1.82
   9.751   28.558   47.210  1.91
   9.363   29.462   46.050  1.91
   8.309   30.111   46.018  1.66
  10.819   29.264   48.079  1.91
  10.332   30.655   48.455  1.91
   9.441   30.809   49.514  1.91
  10.750   31.795   47.777  1.91
   8.975   32.056   49.888  1.91
  10.286   33.038   48.139  1.91
   9.405   33.171   49.187  1.91
   8.946   34.421   49.550  1.72
  11.002   26.961   47.091  0.60
   8.955   28.411   47.762  1.39
  10.981   28.745   48.883  1.49
  11.651   29.329   47.587  1.49
   9.152   30.057   49.978  1.46
  11.351   31.716   47.071  1.46
   8.382   32.145   50.598  1.46
  10.569   33.792   47.674  1.46
   8.182   34.316   50.184  0.00
  10.245   29.542   45.063  1.82
  10.144   30.442   43.924  1.91
   9.011   29.995   43.019  1.91
   8.307   30.802   42.418  1.66
  11.442   30.516   43.119  1.91
  12.457   31.430   43.784  1.91
  12.104   32.078   44.780  1.66
  13.608   31.489   43.314  1.66
  10.929   29.022   45.098  0.60
   9.937   31.340   44.258  1.39
  11.819   29.626   43.034  1.49
  11.249   30.846   42.227  1.49
   8.844   28.667   42.959  1.82
   7.796   28.154   42.092  1.91
   6.406   28.442   42.632  1.91
   5.493   28.809   41.904  1.66
   7.924   26.624   41.911  1.91
   9.141   26.264   41.060  1.91
   6.619   26.093   41.367  1.91
   9.609   24.850   41.291  1.91
   9.341   28.136   43.417  0.60
   7.883   28.579   41.213  1.39
   8.057   26.232   42.799  1.49
   8.918   26.374   40.124  1.49
   9.865   26.875   41.268  1.49
   5.899   26.369   41.938  1.49
   6.477   26.438   40.483  1.49
   6.653   25.134   41.334  1.49
   9.821   24.731   42.220  1.49
   8.914   24.237   41.040  1.49
  10.392   24.681   40.761  1.49
   6.258   28.264   43.936  1.82
   4.945   28.495   44.534  1.91
   4.697   29.992   44.696  1.91
   3.557   30.447   44.619  1.66
   4.847   27.734   45.854  1.91
   4.723   25.933   45.582  2.00
   6.924   28.016   44.422  0.60
   4.266   28.137   43.924  1.39
   5.630   27.924   46.393  1.39
   4.066   28.039   46.341  1.39
   4.681   25.474   46.466  0.60
   5.761   30.759   44.892  1.82
   5.572   32.213   44.956  1.91
   5.041   32.741   43.628  1.91
   4.257   33.686   43.546  1.66
   6.893   32.889   45.315  1.91
   6.884   34.395   45.071  1.91
   7.982   35.083   45.865  1.91
   8.820   35.984   44.975  1.91
  10.068   35.308   44.508  1.82
   6.543   30.412   44.980  0.60
   4.917   32.413   45.656  1.39
   7.086   32.723   46.251  1.49
   7.604   32.489   44.791  1.49
   7.013   34.569   44.126  1.49
   6.023   34.759   45.329  1.49
   7.584   35.613   46.575  1.49
   8.553   34.415   46.275  1.49
   8.293   36.248   44.205  1.10
   9.056   36.786   45.466  1.10
   9.856   34.559   44.077  0.60
  10.510   35.851   43.959  0.60
  10.580   35.112   45.209  0.60
   5.489   32.097   42.547  1.82
   5.062   32.492   41.222  1.91
   3.632   32.053   40.939  1.91
   2.837   32.841   40.436  1.66
   6.010   31.920   40.162  1.91
   5.704   32.492   38.788  1.91
   6.039   31.443   42.639  0.60
   5.098   33.469   41.168  1.39
   6.926   32.130   40.402  1.49
   5.920   30.955   40.136  1.49
   5.012   31.888   37.974  1.66
   6.223   33.692   38.542  1.82
   6.077   34.076   37.785  0.60
   6.703   34.084   39.137  0.60
   3.307   30.812   41.252  1.82
   2.044   30.214   40.815  1.91
   0.890   30.448   41.767  1.91
  -0.197   30.757   41.267  1.66
   2.289   28.701   40.581  1.91
   3.212   28.496   39.372  1.91
   1.011   27.913   40.447  1.91
   3.742   27.092   39.190  1.91
   3.850   30.344   41.726  0.60
   1.808   30.615   39.953  1.39
   2.762   28.358   41.368  1.49
   2.727   28.746   38.570  1.49
   3.966   29.101   39.456  1.49
   0.470   28.048   41.228  1.49
   0.532   28.210   39.670  1.49
   1.219   26.980   40.359  1.49
   3.008   26.477   39.136  1.49
   4.258   27.047   38.382  1.49
   4.299   26.862   39.938  1.49
   1.049   30.317   43.070  1.82
  -0.052   30.348   44.033  1.91
  -0.879   31.628   43.967  1.91
  -2.119   31.526   43.931  1.66
   0.478   30.076   45.441  1.91
   1.084   28.692   45.702  1.91
   1.225   28.450   47.201  1.91
   0.271   27.583   45.047  1.91
   1.847   30.209   43.371  0.60
  -0.653   29.607   43.805  1.39
   1.153   30.743   45.641  1.49
  -0.250   30.208   46.068  1.49
   1.982   28.678   45.309  1.49
   0.361   28.500   47.616  1.49
   1.601   27.580   47.351  1.49
   1.801   29.118   47.581  1.49
   0.201   27.750   44.105  1.49
   0.706   26.739   45.191  1.49
  -0.608   27.559   45.434  1.49
  -0.289   32.811   43.919  1.82
  -1.063   34.028   43.636  1.91
  -1.852   34.009   42.335  1.91
  -2.801   34.800   42.217  1.66
   0.011   35.115   43.501  1.91
   1.133   34.604   44.341  1.91
   1.135   33.108   44.139  1.91
  -1.656   34.232   44.389  1.39
   0.287   35.219   42.576  1.49
  -0.312   35.968   43.831  1.49
   1.977   34.989   44.057  1.49
   0.989   34.823   45.275  1.49
   1.669   32.859   43.369  1.39
   1.472   32.648   44.924  1.39
  -1.534   33.169   41.350  1.82
  -2.312   33.198   40.105  1.91
  -3.587   32.371   40.158  1.91
  -4.455   32.456   39.277  1.66
  -1.445   32.727   38.926  1.91
  -0.156   33.541   38.770  1.91
   0.557   33.242   37.468  1.91
   1.895   33.962   37.381  1.91
   2.796   33.269   36.414  1.82
  -0.881   32.618   41.441  0.60
  -2.567   34.128   39.933  1.39
  -1.216   31.792   39.057  1.49
  -1.962   32.793   38.108  1.49
  -0.370   34.486   38.807  1.49
   0.437   33.341   39.511  1.49
   0.703   32.286   37.393  1.49
  -0.003   33.518   36.725  1.49
   1.754   34.878   37.095  1.10
   2.311   33.980   38.258  1.10
   2.392   33.209   35.623  0.60
   3.550   33.733   36.327  0.60
   2.983   32.453   36.715  0.60
  -3.749   31.545   41.184  1.82
  -4.857   30.612   41.289  1.91
  -6.161   31.264   41.728  1.91
  -6.128   32.169   42.558  1.66
  -4.525   29.525   42.300  1.91
  -3.168   31.563   41.817  0.60
  -4.997   30.193   40.414  1.39
  -5.229   28.873   42.312  1.49
  -4.436   29.916   43.172  1.49
  -3.699   29.102   42.054  1.49
  -7.292   30.800   41.197  1.82
  -8.543   31.382   41.711  1.91
  -8.772   30.907   43.138  1.91
  -9.521   31.489   43.929  1.66
  -9.700   31.075   40.780  1.91
 -10.356   29.718   40.839  1.91
 -11.522   29.627   39.856  1.91
 -11.026   29.366   38.441  1.91
 -11.950   29.924   37.413  1.82
  -7.291   30.193   40.588  0.60
  -8.431   32.356   41.736  1.39
 -10.389   31.739   40.941  1.49
  -9.387   31.207   39.872  1.49
  -9.701   29.034   40.627  1.49
 -10.679   29.555   41.739  1.49
 -12.116   28.909   40.127  1.49
 -12.024   30.456   39.873  1.49
 -10.148   29.765   38.332  1.10
 -10.937   28.410   38.305  1.10
 -12.031   30.802   37.532  0.60
 -11.623   29.762   36.602  0.60
 -12.749   29.538   37.493  0.60
  -8.095   29.829   43.512  1.82
  -8.176   29.292   44.861  1.91
  -7.039   28.290   45.091  1.91
  -6.616   27.653   44.124  1.66
  -9.506   28.614   45.143  1.91
  -7.591   29.435   42.937  0.60
  -8.067   30.033   45.495  1.39
 -10.223   29.233   44.982  1.49
  -9.605   27.851   44.568  1.49
  -9.532   28.328   46.060  1.49
  -6.614   28.197   46.340  1.82
  -5.589   27.247   46.768  1.91
  -6.108   26.349   47.885  1.91
  -6.700   26.830   48.853  1.66
  -4.325   27.978   47.267  1.91
  -3.240   26.966   47.594  1.91
  -3.878   28.991   46.227  1.91
  -6.958   28.721   46.929  0.60
  -5.345   26.685   46.003  1.39
  -4.554   28.461   48.088  1.49
  -3.028   26.460   46.807  1.49
  -2.456   27.427   47.899  1.49
  -3.553   26.374   48.281  1.49
  -4.607   29.576   46.015  1.49
  -3.145   29.505   46.576  1.49
  -3.596   28.531   45.433  1.49
  -5.928   25.050   47.763  1.82
  -6.213   24.063   48.790  1.91
  -4.914   23.385   49.249  1.91
  -4.200   22.802   48.431  1.66
  -7.206   22.987   48.313  1.91
  -7.506   21.997   49.424  1.91
  -8.489   23.629   47.802  1.91
  -5.617   24.763   47.015  0.60
  -6.607   24.525   49.559  1.39
  -6.792   22.499   47.572  1.49
  -6.688   21.591   49.721  1.49
  -7.921   22.455   50.159  1.49
  -8.099   21.317   49.096  1.49
  -8.274   24.274   47.123  1.49
  -9.059   22.952   47.431  1.49
  -8.939   24.067   48.527  1.49
  -4.624   23.495   50.538  1.82
  -3.460   22.879   51.158  1.91
  -3.846   21.462   51.553  1.91
  -4.687   21.289   52.439  1.66
  -2.953   23.666   52.362  1.91
  -2.188   24.778   51.920  1.72
  -5.153   23.956   51.036  0.60
  -2.742   22.832   50.492  1.39
  -3.706   23.976   52.890  1.39
  -2.405   23.094   52.921  1.39
  -1.343   24.831   52.448  0.00
  -3.240   20.476   50.869  1.82
  -3.665   19.114   51.250  1.91
  -2.530   18.406   51.986  1.91
  -1.375   18.374   51.550  1.66
  -4.158   18.297   50.054  1.91
  -3.180   18.240   48.888  1.91
  -5.531   18.808   49.597  1.91
  -3.726   17.535   47.668  1.91
  -2.651   20.626   50.260  0.60
  -4.414   19.204   51.875  1.39
  -4.284   17.378   50.368  1.49
  -2.934   19.145   48.642  1.49
  -2.374   17.784   49.178  1.49
  -5.463   19.734   49.354  1.49
  -5.826   18.298   48.840  1.49
  -6.162   18.711   50.315  1.49
  -4.003   16.647   47.908  1.49
  -4.479   18.023   47.327  1.49
  -3.044   17.486   46.995  1.49
  -2.892   17.852   53.135  1.82
  -2.021   17.155   54.043  1.91
  -1.454   18.092   55.090  1.91
  -1.334   19.287   54.865  1.66
  -3.721   17.915   53.358  0.60
  -2.513   16.444   54.481  1.39
  -1.293   16.753   53.544  1.39
  -1.115   17.533   56.230  1.82
  -0.591   18.301   57.346  1.91
   0.673   19.064   56.988  1.91
   0.941   20.094   57.604  1.66
  -0.301   17.360   58.524  1.91
  -1.554   16.790   58.920  1.72
   0.238   18.105   59.731  1.91
  -1.206   16.683   56.318  0.60
  -1.274   18.945   57.625  1.39
   0.323   16.656   58.251  1.39
  -0.388   18.782   59.995  1.49
   0.368   17.488   60.455  1.49
   1.076   18.515   59.506  1.49
  -1.421   16.150   59.684  0.00
   1.436   18.570   56.007  1.82
   2.656   19.307   55.654  1.91
   2.332   20.624   54.961  1.91
   2.848   21.699   55.307  1.66
   3.562   18.463   54.766  1.91
   4.094   16.866   55.383  2.00
   1.219   17.844   55.597  0.60
   3.140   19.508   56.481  1.39
   3.102   18.319   53.925  1.39
   4.356   18.986   54.570  1.39
   3.694   16.699   56.287  0.60
   1.488   20.607   53.942  1.82
   1.191   21.888   53.278  1.91
   0.424   22.797   54.222  1.91
   0.494   24.021   54.175  1.66
   0.432   21.647   52.000  1.91
   1.127   19.873   53.676  0.60
   2.040   22.323   53.055  1.39
  -0.418   21.250   52.201  1.49
   0.936   21.057   51.434  1.49
   0.294   22.482   51.546  1.49
  -0.348   22.185   55.131  1.82
  -1.112   23.019   56.045  1.91
  -0.204   23.668   57.087  1.91
  -0.293   24.891   57.242  1.66
  -2.206   22.222   56.747  1.91
  -3.496   21.618   55.662  2.00
  -0.390   21.328   55.172  0.60
  -1.538   23.732   55.525  1.39
  -1.799   21.464   57.195  1.39
  -2.610   22.781   57.428  1.39
  -4.327   22.169   55.778  0.60
   0.643   22.929   57.770  1.82
   1.291   23.441   58.973  1.91
   2.781   23.161   59.019  1.91
   3.469   23.588   59.960  1.66
   0.607   22.859   60.226  1.91
  -0.906   22.940   60.223  1.91
  -1.556   24.162   60.107  1.91
  -1.715   21.816   60.333  1.91
  -2.939   24.251   60.102  1.91
  -3.093   21.899   60.323  1.91
  -3.718   23.122   60.207  1.91
  -5.092   23.218   60.193  1.72
   0.817   22.131   57.504  0.60
   1.169   24.413   58.989  1.39
   0.866   21.929   60.316  1.49
   0.940   23.331   61.007  1.49
  -1.051   24.939   60.029  1.46
  -1.315   20.980   60.417  1.46
  -3.346   25.084   60.027  1.46
  -3.603   21.124   60.394  1.46
  -5.353   24.169   60.038  0.00
   3.338   22.453   58.031  1.82
   4.756   22.177   58.067  1.91
   5.056   20.692   58.042  1.91
   5.941   20.239   57.323  1.66
   2.857   22.164   57.380  0.60
   5.182   22.599   57.305  1.39
   5.135   22.563   58.872  1.39
   4.299   19.920   58.812  1.82
   4.426   18.484   58.775  1.91
   5.765   17.937   59.217  1.91
   6.525   18.517   59.990  1.66
   3.724   20.281   59.341  0.60
   3.738   18.101   59.339  1.39
   4.259   18.186   57.868  1.39
   6.073   16.751   58.705  1.82
   7.136   15.893   59.198  1.91
   8.496   16.575   59.086  1.91
   9.308   16.437   59.998  1.66
   7.195   14.529   58.485  1.91
   8.303   13.598   58.974  1.91
   7.310   14.684   56.976  1.91
   8.228   13.253   60.437  1.91
   5.610   16.473   58.036  0.60
   6.966   15.723   60.148  1.39
   6.343   14.077   58.662  1.49
   8.266   12.776   58.460  1.49
   9.158   14.017   58.797  1.49
   6.618   15.270   56.661  1.49
   8.168   15.055   56.756  1.49
   7.216   13.824   56.558  1.49
   7.391   12.823   60.622  1.49
   8.949   12.660   60.662  1.49
   8.300   14.055   60.959  1.49
   8.705   17.294   57.981  1.82
  10.034   17.874   57.832  1.91
  10.209   19.094   58.744  1.91
  11.352   19.529   58.895  1.66
  10.331   18.235   56.380  1.91
   9.251   18.971   55.621  1.91
   8.174   18.053   55.079  1.91
   8.091   17.409   57.391  0.60
  10.687   17.198   58.110  1.39
  11.133   18.780   56.364  1.49
  10.529   17.415   55.901  1.49
   8.841   19.624   56.210  1.49
   9.657   19.452   54.882  1.49
   6.286   17.826   55.176  0.60
   8.467   17.096   54.355  1.66
   6.933   18.325   55.444  1.82
   6.771   19.003   55.950  0.60
   9.126   19.606   59.304  1.82
   9.155   20.781   60.184  1.91
   9.355   20.384   61.639  1.91
   9.663   21.229   62.489  1.66
   7.876   21.603   59.987  1.91
   8.367   19.233   59.145  0.60
   9.916   21.338   59.917  1.39
   7.117   21.085   60.263  1.49
   7.926   22.404   60.513  1.49
   7.784   21.835   59.059  1.49
   9.188   19.091   61.933  1.82
   9.440   18.553   63.258  1.91
  10.852   18.897   63.732  1.91
  11.777   19.054   62.933  1.66
   9.242   17.041   63.338  1.91
   8.919   18.557   61.314  0.60
   8.807   18.971   63.877  1.39
   9.893   16.603   62.785  1.49
   8.359   16.818   63.033  1.49
   9.349   16.752   64.247  1.49
  10.997   19.019   65.060  1.82
  12.313   19.356   65.605  1.91
  13.404   18.431   65.093  1.91
  13.227   17.205   65.086  1.66
  12.273   19.290   67.131  1.91
  11.436   20.381   67.785  1.91
  11.876   20.531   69.245  1.91
  11.429   21.878   69.797  1.91
  10.101   21.786   70.468  1.82
  10.325   18.902   65.584  0.60
  12.534   20.273   65.340  1.39
  11.920   18.427   67.396  1.49
  13.181   19.352   67.468  1.49
  11.560   21.220   67.314  1.49
  10.496   20.145   67.745  1.49
  11.488   19.818   69.775  1.49
  12.840   20.460   69.302  1.49
  12.088   22.196   70.433  1.10
  11.379   22.519   69.072  1.10
   9.498   21.478   69.891  0.60
  10.157   21.234   71.163  0.60
   9.856   22.594   70.750  0.60
  14.583   18.919   64.712  1.82
  14.966   20.321   64.672  1.91
  14.721   21.068   63.368  1.91
  15.355   22.108   63.125  1.66
  16.500   20.201   64.874  1.91
  16.852   18.979   64.100  1.91
  15.710   18.023   64.335  1.91
  14.563   20.804   65.423  1.39
  16.960   20.980   64.526  1.49
  16.721   20.095   65.812  1.49
  16.940   19.184   63.157  1.49
  17.688   18.600   64.417  1.49
  15.503   17.521   63.532  1.39
  15.916   17.402   65.052  1.39
  13.816   20.627   62.512  1.82
  13.471   21.282   61.255  1.91
  14.708   21.677   60.449  1.91
  14.957   22.851   60.182  1.66
  12.587   22.514   61.472  1.91
  11.935   22.997   60.198  1.91
  13.401   19.900   62.710  0.60
  12.958   20.642   60.718  1.39
  11.898   22.298   62.120  1.49
  13.128   23.229   61.842  1.49
  12.233   22.566   59.087  1.66
  11.006   23.931   60.364  1.82
  10.593   24.252   59.681  0.60
  10.816   24.214   61.153  0.60
  15.476   20.675   60.027  1.82
  16.707   20.886   59.288  1.91
  16.578   21.791   58.073  1.91
  17.551   22.451   57.710  1.66
  17.033   19.476   58.762  1.91
  16.450   18.553   59.771  1.91
  15.193   19.239   60.239  1.91
  17.417   21.206   59.884  1.39
  16.633   19.332   57.891  1.49
  17.992   19.348   58.692  1.49
  16.245   17.693   59.373  1.49
  17.064   18.419   60.510  1.49
  14.427   18.955   59.716  1.39
  15.023   19.053   61.175  1.39
  15.419   21.818   57.412  1.82
  15.354   22.571   56.158  1.91
  14.532   23.843   56.296  1.91
  14.254   24.517   55.299  1.66
  14.775   21.731   55.003  1.91
  13.458   21.272   55.362  1.72
  15.636   20.507   54.725  1.91
  14.729   21.404   57.715  0.60
  16.268   22.828   55.914  1.39
  14.720   22.282   54.194  1.39
  16.529   20.786   54.512  1.49
  15.654   19.946   55.505  1.49
  15.267   20.017   53.988  1.49
  13.218   21.596   56.282  0.00
  14.140   24.169   57.524  1.82
  13.325   25.351   57.790  1.91
  12.058   25.303   56.950  1.91
  11.647   26.253   56.288  1.66
  14.089   26.637   57.515  1.91
  14.374   23.668   58.183  0.60
  13.068   25.342   58.735  1.39
  14.887   26.655   58.048  1.49
  13.537   27.391   57.739  1.49
  14.324   26.678   56.586  1.49
  11.429   24.129   56.983  1.82
  10.181   23.936   56.262  1.91
   9.015   24.676   56.918  1.91
   8.946   24.726   58.148  1.66
   9.874   22.442   56.139  1.91
  11.765   23.478   57.435  0.60
  10.296   24.296   55.357  1.39
   9.096   22.319   55.589  1.49
  10.622   21.993   55.737  1.49
   9.712   22.076   57.011  1.49
   8.156   25.208   56.074  1.82
   6.980   25.993   56.394  1.91
   5.730   25.550   55.644  1.91
   5.793   25.209   54.460  1.66
   7.221   27.460   56.028  1.91
   8.254   28.162   56.896  1.91
   8.206   29.667   56.638  1.91
   9.427   30.376   57.191  1.91
   9.896   29.803   58.488  1.82
   8.309   25.076   55.239  0.60
   6.811   25.931   57.357  1.39
   7.510   27.507   55.103  1.49
   6.381   27.939   56.097  1.49
   8.071   27.983   57.831  1.49
   9.139   27.822   56.690  1.49
   8.151   29.826   55.683  1.49
   7.410   30.035   57.051  1.49
  10.146   30.318   56.541  1.10
   9.216   31.314   57.317  1.10
   9.235   29.835   59.082  0.60
  10.145   28.958   58.366  0.60
  10.588   30.276   58.788  0.60
   4.580   25.572   56.321  1.82
   3.335   25.333   55.601  1.91
   3.042   26.468   54.640  1.91
   3.673   27.526   54.730  1.66
   4.573   25.724   57.168  0.60
   3.400   24.500   55.108  1.39
   2.605   25.250   56.235  1.39
   2.114   26.242   53.727  1.82
   1.847   27.206   52.667  1.91
   1.352   28.535   53.218  1.91
   1.912   29.582   52.866  1.66
   0.839   26.577   51.695  1.91
   1.399   25.317   51.028  1.91
   0.352   27.591   50.696  1.91
   2.562   25.547   50.105  1.91
   1.658   25.513   53.759  0.60
   2.683   27.367   52.180  1.39
   0.062   26.300   52.226  1.49
   1.676   24.698   51.723  1.49
   0.687   24.892   50.526  1.49
   0.015   28.361   51.161  1.49
   1.080   27.855   50.128  1.49
  -0.347   27.207   50.163  1.49
   2.300   26.150   49.404  1.49
   3.292   25.930   50.598  1.49
   2.838   24.712   49.722  1.49
   0.340   28.513   54.076  1.82
  -0.170   29.796   54.587  1.91
   0.885   30.515   55.417  1.91
   0.986   31.746   55.407  1.66
  -1.446   29.596   55.402  1.91
  -2.691   29.442   54.549  1.91
  -0.010   27.768   54.327  0.60
  -0.388   30.363   53.818  1.39
  -1.345   28.805   55.953  1.49
  -1.564   30.355   55.994  1.49
  -2.751   29.940   53.430  1.66
  -3.689   28.719   55.050  1.82
  -4.401   28.591   54.586  0.60
  -3.621   28.381   55.838  0.60
   1.716   29.813   56.183  1.82
   2.810   30.520   56.865  1.91
   3.737   31.220   55.885  1.91
   4.143   32.375   55.968  1.66
   3.619   29.504   57.659  1.91
   4.747   30.015   58.514  1.91
   4.942   31.245   58.594  1.66
   5.443   29.157   59.117  1.66
   1.614   28.964   56.277  0.60
   2.431   31.182   57.480  1.39
   3.007   29.020   58.234  1.49
   3.989   28.863   57.031  1.49
   4.117   30.433   54.880  1.82
   5.149   30.872   53.945  1.91
   4.670   31.992   53.040  1.91
   5.437   32.915   52.747  1.66
   5.641   29.634   53.189  1.91
   6.994   29.900   52.031  2.00
   3.751   29.661   54.781  0.60
   5.900   31.217   54.472  1.39
   5.924   28.973   53.839  1.39
   4.892   29.260   52.701  1.39
   6.630   30.224   51.156  0.60
   3.427   31.999   52.579  1.82
   2.984   32.958   51.575  1.91
   1.923   33.943   52.059  1.91
   1.246   34.597   51.255  1.66
   2.462   32.173   50.356  1.91
   3.587   31.360   49.732  1.91
   4.637   31.988   49.081  1.91
   3.607   29.973   49.802  1.91
   5.666   31.257   48.519  1.91
   4.641   29.242   49.232  1.91
   5.671   29.881   48.591  1.91
   6.704   29.169   48.020  1.72
   2.867   31.421   52.880  0.60
   3.766   33.476   51.288  1.39
   1.746   31.580   50.632  1.49
   2.105   32.792   49.699  1.49
   4.650   32.917   49.022  1.46
   2.917   29.526   50.237  1.46
   6.362   31.698   48.088  1.46
   4.635   28.313   49.286  1.46
   7.133   29.727   47.312  0.00
   1.795   34.063   53.366  1.82
   0.923   35.023   54.024  1.91
   1.043   36.407   53.381  1.91
   0.048   36.979   52.940  1.66
   1.297   35.116   55.495  1.91
   2.259   33.538   53.863  0.60
  -0.004   34.716   53.950  1.39
   0.690   35.709   55.943  1.49
   2.193   35.453   55.577  1.49
   1.246   34.244   55.894  1.49
   2.279   36.867   53.372  1.82
   2.788   38.110   52.833  1.91
   2.475   38.290   51.352  1.91
   2.649   39.387   50.800  1.66
   4.309   38.175   53.039  1.91
   5.061   37.136   52.225  1.91
   4.612   35.969   52.169  1.66
   6.114   37.467   51.639  1.66
   2.866   36.357   53.740  0.60
   2.378   38.851   53.327  1.39
   4.624   39.059   52.791  1.49
   4.506   38.043   53.980  1.49
   2.021   37.235   50.678  1.82
   1.666   37.354   49.270  1.91
   0.146   37.400   49.140  1.91
  -0.394   37.484   48.041  1.66
   2.162   36.198   48.425  1.91
   3.615   36.008   48.041  1.91
   3.717   34.759   47.171  1.91
   4.201   37.203   47.309  1.91
   1.937   36.478   51.078  0.60
   2.040   38.188   48.918  1.39
   1.890   35.387   48.882  1.49
   1.660   36.228   47.595  1.49
   4.135   35.860   48.859  1.49
   3.133   34.849   46.414  1.49
   4.621   34.652   46.868  1.49
   3.458   33.990   47.684  1.49
   3.668   37.397   46.535  1.49
   4.207   37.965   47.893  1.49
   5.100   37.002   47.037  1.49
  -0.541   37.323   50.278  1.82
  -1.996   37.358   50.209  1.91
  -2.574   36.005   49.848  1.91
  -3.766   35.889   49.557  1.66
  -0.135   37.254   51.033  0.60
  -2.350   37.639   51.068  1.39
  -2.270   38.010   49.546  1.39
  -1.710   34.987   49.870  1.82
  -2.211   33.637   49.608  1.91
  -3.002   33.194   50.834  1.91
  -2.498   33.297   51.954  1.66
  -1.080   32.644   49.294  1.91
  -1.545   31.199   49.391  1.91
  -0.496   32.868   47.902  1.91
  -0.877   35.122   50.035  0.60
  -2.818   33.671   48.839  1.39
  -0.365   32.779   49.951  1.49
  -1.946   31.049   50.250  1.49
  -2.190   31.023   48.702  1.49
  -0.793   30.612   49.282  1.49
  -0.158   33.764   47.837  1.49
   0.219   32.245   47.751  1.49
  -1.180   32.735   47.243  1.49
  -4.220   32.706   50.633  1.82
  -4.961   32.175   51.774  1.91
  -5.632   30.848   51.450  1.91
  -6.818   30.759   51.141  1.66
  -5.999   33.186   52.267  1.91
  -5.495   34.179   53.288  1.91
  -4.521   33.634   54.316  1.91
  -5.065   32.413   55.043  1.91
  -4.246   32.063   56.237  1.82
  -4.566   32.702   49.846  0.60
  -4.323   32.019   52.501  1.39
  -6.338   33.676   51.502  1.49
  -6.743   32.699   52.654  1.49
  -5.063   34.909   52.817  1.49
  -6.259   34.548   53.758  1.49
  -3.691   33.396   53.872  1.49
  -4.322   34.327   54.965  1.49
  -5.978   32.588   55.321  1.10
  -5.080   31.659   54.432  1.10
  -4.124   32.789   56.737  0.60
  -4.668   31.442   56.715  0.60
  -3.456   31.749   55.973  0.60
  -4.842   29.785   51.544  1.82
  -5.345   28.445   51.279  1.91
  -6.297   27.942   52.361  1.91
  -6.184   28.280   53.537  1.66
  -4.156   27.492   51.131  1.91
  -4.017   29.889   51.767  0.60
  -5.830   28.464   50.428  1.39
  -3.554   27.832   50.464  1.49
  -4.472   26.626   50.865  1.49
  -3.696   27.422   51.970  1.49
  -7.226   27.112   51.918  1.82
  -8.035   26.216   52.713  1.91
  -7.185   25.009   53.117  1.91
  -6.546   24.388   52.270  1.66
  -9.290   25.721   51.976  1.91
 -10.212   26.855   51.532  1.91
 -10.031   24.701   52.829  1.91
 -11.063   26.556   50.318  1.91
  -7.362   27.103   51.069  0.60
  -8.316   26.687   53.526  1.39
  -8.987   25.259   51.167  1.49
 -10.798   27.081   52.270  1.49
  -9.669   27.636   51.341  1.49
  -9.425   24.004   53.093  1.49
 -10.383   25.132   53.610  1.49
 -10.751   24.322   52.319  1.49
 -10.494   26.356   49.570  1.49
 -11.627   25.802   50.501  1.49
 -11.606   27.320   50.110  1.49
  -7.196   24.706   54.398  1.82
  -6.379   23.658   54.978  1.91
  -7.154   22.349   55.085  1.91
  -8.167   22.273   55.778  1.66
  -5.865   24.087   56.358  1.91
  -4.760   25.126   56.280  1.91
  -7.716   25.154   54.919  0.60
  -5.606   23.512   54.393  1.39
  -6.603   24.449   56.871  1.49
  -5.531   23.306   56.827  1.49
  -4.014   25.208   55.303  1.66
  -4.611   25.940   57.328  1.82
  -3.988   26.533   57.328  0.60
  -5.138   25.871   58.004  0.60
  -6.661   21.316   54.400  1.82
  -7.240   19.984   54.548  1.91
  -6.160   19.029   55.045  1.91
  -5.502   18.316   54.284  1.66
  -7.873   19.460   53.254  1.91
  -8.641   18.172   53.527  1.91
  -8.771   20.523   52.636  1.91
  -5.999   21.435   53.867  0.60
  -7.941   20.031   55.231  1.39
  -7.153   19.261   52.619  1.49
  -8.051   17.527   53.926  1.49
  -9.367   18.354   54.128  1.49
  -8.985   17.823   52.702  1.49
  -8.257   21.314   52.460  1.49
  -9.139   20.192   51.813  1.49
  -9.483   20.732   53.245  1.49
  -5.958   19.056   56.354  1.82
  -4.923   18.238   56.966  1.91
  -5.352   16.805   57.268  1.91
  -6.458   16.390   56.953  1.66
  -4.622   18.987   58.268  1.91
  -5.797   19.864   58.539  1.91
  -6.669   19.897   57.326  1.91
  -4.126   18.232   56.395  1.39
  -4.495   18.359   58.996  1.49
  -3.817   19.519   58.174  1.49
  -6.298   19.522   59.296  1.49
  -5.497   20.761   58.754  1.49
  -7.548   19.534   57.520  1.39
  -6.768   20.803   56.994  1.39
  -4.444   16.085   57.869  1.82
  -4.236   14.680   58.103  1.91
  -3.004   14.170   57.365  1.91
  -2.508   14.827   56.433  1.66
  -3.818   16.567   58.208  0.60
  -4.126   14.525   59.054  1.39
  -5.016   14.186   57.806  1.39
  -2.518   13.004   57.771  1.82
  -1.236   12.488   57.291  1.91
  -1.368   11.049   56.812  1.91
  -0.824   10.170   57.510  1.66
  -0.178   12.581   58.392  1.91
   1.562   12.522   57.906  2.00
  -2.971   12.538   58.335  0.60
  -0.945   13.038   56.535  1.39
  -0.324   13.411   58.873  1.39
  -0.335   11.857   59.017  1.39
   1.943   13.447   57.920  0.60
  -2.047   10.807   55.696  1.82
  -2.686   11.793   54.831  1.91
  -4.151   12.038   55.173  1.91
  -4.741   11.352   56.003  1.66
  -2.608   11.102   53.452  1.91
  -2.935    9.686   53.811  1.91
  -2.237    9.451   55.120  1.91
  -2.184   12.634   54.829  1.39
  -3.257   11.471   52.833  1.49
  -1.720   11.175   53.069  1.49
  -3.893    9.569   53.907  1.49
  -2.609    9.075   53.133  1.49
  -2.780    8.901   55.707  1.39
  -1.383    9.012   54.981  1.39
  -4.718   13.059   54.532  1.82
  -6.137   13.358   54.732  1.91
  -6.990   12.250   54.124  1.91
  -6.572   11.488   53.255  1.66
  -6.358   14.659   53.974  1.91
  -5.003   15.181   53.656  1.91
  -4.081   13.997   53.601  1.91
  -6.338   13.471   55.683  1.39
  -6.861   14.498   53.160  1.49
  -6.847   15.293   54.521  1.49
  -5.011   15.643   52.803  1.49
  -4.712   15.803   54.341  1.49
  -4.036   13.628   52.704  1.39
  -3.187   14.233   53.893  1.39
  -8.212   12.147   54.616  1.82
  -9.221   11.312   54.006  1.91
  -9.549   11.848   52.623  1.91
  -9.786   13.057   52.471  1.66
 -10.487   11.293   54.871  1.91
 -11.354   10.103   54.496  1.91
  -8.414   12.592   55.324  0.60
  -8.876   10.399   53.923  1.39
 -10.241   11.234   55.809  1.49
 -10.985   12.115   54.740  1.49
 -11.795    9.966   53.359  1.66
 -11.555    9.267   55.500  1.82
 -12.026    8.558   55.382  0.60
 -11.212    9.433   56.272  0.60
  -9.562   11.007   51.592  1.82
  -9.953   11.501   50.270  1.91
 -11.344   12.141   50.305  1.91
 -11.615   13.012   49.487  1.66
  -9.992   10.244   49.385  1.91
 -10.043    9.110   50.368  1.91
  -9.221    9.579   51.549  1.91
  -9.291   12.139   49.932  1.39
 -10.777   10.245   48.814  1.49
  -9.198   10.187   48.829  1.49
 -10.958    8.927   50.636  1.49
  -9.664    8.304   49.983  1.49
  -9.482    9.126   52.367  1.39
  -8.272    9.445   51.397  1.39
 -12.208   11.719   51.227  1.82
 -13.544   12.290   51.320  1.91
 -13.508   13.771   51.690  1.91
 -14.398   14.514   51.266  1.66
 -14.408   11.565   52.349  1.91
 -14.825   10.140   51.998  1.91
 -15.146    9.357   53.260  1.91
 -15.995   10.130   51.029  1.91
 -11.973   11.098   51.776  0.60
 -13.976   12.204   50.444  1.39
 -13.922   11.542   53.189  1.49
 -15.211   12.090   52.494  1.49
 -14.066    9.703   51.559  1.49
 -14.395    9.390   53.856  1.49
 -15.912    9.745   53.689  1.49
 -15.335    8.444   53.031  1.49
 -15.762   10.627   50.242  1.49
 -16.202    9.224   50.787  1.49
 -16.760   10.533   51.447  1.49
 -12.507   14.165   52.465  1.82
 -12.316   15.560   52.855  1.91
 -11.681   16.398   51.759  1.91
 -12.015   17.560   51.497  1.66
 -11.474   15.557   54.137  1.91
 -12.159   14.780   55.250  1.91
 -11.563   14.536   56.302  1.66
 -13.405   14.377   55.053  1.82
 -11.950   13.575   52.749  0.60
 -13.193   15.943   53.065  1.39
 -10.610   15.156   53.952  1.49
 -11.326   16.470   54.426  1.49
 -13.804   14.559   54.312  0.60
 -13.816   13.934   55.665  0.60
 -10.712   15.818   51.048  1.82
 -10.034   16.519   49.974  1.91
 -10.965   16.785   48.811  1.91
 -11.186   17.905   48.347  1.66
  -8.813   15.698   49.509  1.91
  -7.729   15.684   50.596  1.91
  -6.184   14.937   50.017  2.00
  -6.666   13.226   49.951  1.91
 -10.483   15.009   51.231  0.60
  -9.715   17.380   50.319  1.39
  -9.088   14.790   49.313  1.49
  -8.451   16.086   48.697  1.49
  -7.554   16.594   50.884  1.39
  -8.055   15.186   51.364  1.39
  -7.405   13.125   49.346  1.39
  -5.927   12.697   49.645  1.39
  -6.928   12.934   50.827  1.39
 -11.527   15.692   48.297  1.82
 -12.416   15.819   47.147  1.91
 -13.655   16.611   47.555  1.91
 -14.154   17.436   46.786  1.66
 -12.773   14.417   46.630  1.91
 -13.731   14.486   45.455  1.91
 -11.490   13.674   46.252  1.91
 -11.369   14.919   48.640  0.60
 -11.947   16.307   46.438  1.39
 -13.211   13.925   47.355  1.49
 -14.534   14.938   45.723  1.49
 -13.318   14.965   44.733  1.49
 -13.947   13.596   45.165  1.49
 -10.908   13.633   47.015  1.49
 -11.709   12.783   45.968  1.49
 -11.050   14.139   45.537  1.49
 -14.128   16.377   48.774  1.82
 -15.312   17.053   49.283  1.91
 -15.189   18.567   49.295  1.91
 -16.128   19.270   48.899  1.66
 -13.722   15.811   49.278  0.60
 -16.073   16.804   48.736  1.39
 -15.484   16.745   50.186  1.39
 -14.049   19.060   49.755  1.82
 -13.712   20.476   49.788  1.91
 -13.680   21.040   48.378  1.91
 -14.190   22.117   48.087  1.66
 -12.355   20.733   50.461  1.91
 -12.410   20.361   51.846  1.72
 -11.982   22.214   50.446  1.91
 -13.465   18.503   50.055  0.60
 -14.405   20.948   50.296  1.39
 -11.659   20.213   50.008  1.39
 -12.654   22.717   50.912  1.49
 -11.133   22.335   50.878  1.49
 -11.926   22.520   49.538  1.49
 -12.257   19.373   51.948  0.00
 -13.059   20.278   47.471  1.82
 -12.955   20.762   46.096  1.91
 -14.317   20.929   45.437  1.91
 -14.605   21.915   44.746  1.66
 -12.102   19.767   45.313  1.91
 -11.977   19.987   43.809  1.91
 -11.144   21.222   43.494  1.91
 -11.369   18.753   43.153  1.91
 -12.726   19.516   47.694  0.60
 -12.499   21.630   46.101  1.39
 -11.209   19.774   45.692  1.49
 -12.470   18.881   45.456  1.49
 -12.876   20.120   43.442  1.49
 -11.497   21.977   43.971  1.49
 -10.234   21.071   43.763  1.49
 -11.175   21.398   42.552  1.49
 -11.898   17.982   43.368  1.49
 -11.352   18.873   42.200  1.49
 -10.473   18.628   43.474  1.49
 -15.131   19.900   45.666  1.82
 -16.427   19.766   45.019  1.91
 -17.359   20.861   45.512  1.91
 -18.164   21.415   44.778  1.66
 -17.008   18.368   45.299  1.91
 -18.496   18.337   44.958  1.91
 -16.267   17.303   44.506  1.91
 -14.880   19.291   46.219  0.60
 -16.307   19.869   44.051  1.39
 -16.904   18.174   46.253  1.49
 -18.953   19.013   45.462  1.49
 -18.613   18.503   44.020  1.49
 -18.857   17.475   45.178  1.49
 -15.335   17.323   44.738  1.49
 -16.631   16.439   44.713  1.49
 -16.366   17.476   43.568  1.49
 -17.221   21.156   46.807  1.82
 -18.060   22.216   47.372  1.91
 -17.653   23.553   46.763  1.91
 -18.502   24.377   46.448  1.66
 -17.971   22.182   48.885  1.91
 -16.653   20.735   47.297  0.60
 -18.988   22.037   47.118  1.39
 -18.551   22.852   49.255  1.49
 -17.067   22.357   49.157  1.49
 -18.240   21.317   49.202  1.49
 -16.349   23.760   46.568  1.82
 -15.884   24.968   45.904  1.91
 -16.376   25.020   44.463  1.91
 -16.794   26.078   43.976  1.66
 -14.352   25.061   45.931  1.91
 -13.822   26.306   45.233  1.91
 -13.748   27.505   45.922  1.91
 -13.411   26.262   43.908  1.91
 -13.283   28.660   45.310  1.91
 -12.942   27.407   43.286  1.91
 -12.874   28.592   43.992  1.91
 -15.779   23.175   46.837  0.60
 -16.248   25.742   46.383  1.39
 -14.051   25.063   46.854  1.49
 -13.981   24.274   45.501  1.49
 -14.014   27.537   46.812  1.46
 -13.449   25.461   43.438  1.46
 -13.246   29.465   45.778  1.46
 -12.674   27.378   42.395  1.46
 -12.548   29.356   43.574  1.46
 -16.325   23.892   43.746  1.82
 -16.820   23.923   42.368  1.91
 -18.313   24.251   42.315  1.91
 -18.787   24.776   41.311  1.66
 -16.574   22.609   41.640  1.91
 -15.103   22.201   41.479  1.91
 -15.004   20.732   41.097  1.91
 -14.411   23.078   40.454  1.91
 -16.011   23.168   44.085  0.60
 -16.337   24.629   41.890  1.39
 -17.036   21.904   42.119  1.49
 -16.971   22.670   40.758  1.49
 -14.654   22.325   42.342  1.49
 -15.417   20.196   41.779  1.49
 -15.452   20.587   40.262  1.49
 -14.081   20.485   41.013  1.49
 -14.489   23.998   40.715  1.49
 -13.483   22.837   40.401  1.49
 -14.823   22.952   39.595  1.49
 -19.031   23.932   43.374  1.82
 -20.457   24.175   43.475  1.91
 -20.771   25.558   44.033  1.91
 -21.931   25.877   44.301  1.66
 -21.097   23.126   44.385  1.91
 -21.307   21.771   43.736  1.91
 -21.708   20.736   44.782  1.91
 -22.220   19.452   44.155  1.91
 -22.216   18.321   45.129  1.82
 -18.632   23.561   44.039  0.60
 -20.853   24.099   42.582  1.39
 -20.536   23.011   45.168  1.49
 -21.956   23.461   44.688  1.49
 -22.001   21.837   43.062  1.49
 -20.488   21.489   43.298  1.49
 -20.941   20.534   45.340  1.49
 -22.400   21.109   45.351  1.49
 -23.123   19.592   43.830  1.10
 -21.661   19.221   43.396  1.10
 -21.418   18.268   45.520  0.60
 -22.840   18.460   45.748  0.60
 -22.388   17.560   44.701  0.60
 -19.746   26.376   44.232  1.82
 -19.908   27.739   44.721  1.91
 -20.494   27.710   46.121  1.91
 -21.097   28.665   46.597  1.66
 -18.954   26.090   44.064  0.60
 -19.047   28.186   44.735  1.39
 -20.497   28.232   44.129  1.39
 -20.296   26.579   46.780  1.82
 -20.822   26.343   48.112  1.91
 -20.053   27.128   49.172  1.91
 -18.915   27.524   48.966  1.66
 -20.733   24.861   48.456  1.91
 -22.009   24.145   48.800  1.91
 -21.741   22.690   49.147  1.91
 -19.835   25.958   46.404  0.60
 -21.762   26.617   48.134  1.39
 -20.330   24.405   47.701  1.49
 -20.126   24.765   49.206  1.49
 -22.432   24.584   49.555  1.49
 -22.619   24.191   48.047  1.49
 -21.100   21.634   50.611  0.60
 -21.956   21.816   48.308  1.66
 -21.270   22.442   50.371  1.82
 -21.137   23.091   50.919  0.60
 -20.724   27.314   50.295  1.82
 -20.235   27.914   51.518  1.91
 -19.262   26.980   52.232  1.91
 -19.651   25.863   52.584  1.66
 -21.427   28.233   52.430  1.91
 -21.067   29.062   53.652  1.91
 -20.381   30.356   53.234  1.91
 -18.918   30.361   53.654  1.91
 -18.727   31.079   54.951  1.82
 -21.542   27.048   50.301  0.60
 -19.771   28.749   51.297  1.39
 -22.095   28.711   51.915  1.49
 -21.825   27.400   52.726  1.49
 -21.872   29.268   54.153  1.49
 -20.476   28.552   54.228  1.49
 -20.440   30.457   52.271  1.49
 -20.835   31.109   53.643  1.49
 -18.605   29.446   53.742  1.10
 -18.386   30.792   52.965  1.10
 -19.231   30.697   55.578  0.60
 -17.871   31.035   55.192  0.60
 -18.966   31.931   54.858  0.60
 -18.019   27.418   52.429  1.82
 -17.053   26.574   53.133  1.91
 -16.508   27.290   54.369  1.91
 -15.493   27.977   54.350  1.66
 -15.887   26.110   52.246  1.91
 -16.285   25.492   50.906  1.91
 -15.017   25.129   53.036  1.91
 -15.121   24.934   50.101  1.91
 -17.785   28.194   52.141  0.60
 -17.528   25.772   53.441  1.39
 -15.336   26.898   52.052  1.49
 -16.920   24.778   51.070  1.49
 -16.734   26.168   50.375  1.49
 -14.750   25.534   53.865  1.49
 -15.519   24.331   53.217  1.49
 -14.237   24.907   52.522  1.49
 -14.494   25.637   49.915  1.49
 -14.686   24.242   50.605  1.49
 -15.448   24.571   49.275  1.49
 -17.221   27.111   55.474  1.82
 -16.816   27.640   56.762  1.91
 -15.535   26.990   57.276  1.91
 -15.422   25.764   57.282  1.66
 -17.927   27.428   57.811  1.91
 -17.741   28.258   59.068  1.91
 -18.640   27.888   60.231  1.91
 -19.664   27.200   60.028  1.66
 -18.335   28.285   61.382  1.66
 -17.953   26.663   55.425  0.60
 -16.660   28.603   56.667  1.39
 -18.783   27.652   57.411  1.49
 -17.952   26.490   58.055  1.49
 -16.818   28.176   59.356  1.49
 -17.895   29.190   58.847  1.49
 -14.598   27.803   57.727  1.82
 -13.341   27.343   58.288  1.91
 -13.239   27.573   59.786  1.91
 -13.842   28.498   60.341  1.66
 -12.165   28.073   57.627  1.91
 -12.240   28.132   56.101  1.91
 -10.982   28.780   55.524  1.91
 -12.456   26.732   55.550  1.91
 -14.740   28.650   57.685  0.60
 -13.252   26.384   58.112  1.39
 -12.128   28.979   57.972  1.49
 -11.341   27.629   57.882  1.49
 -13.011   28.683   55.852  1.49
 -10.867   29.652   55.908  1.49
 -10.219   28.237   55.731  1.49
 -11.071   28.859   54.571  1.49
 -13.233   26.343   55.960  1.49
 -12.586   26.778   54.600  1.49
 -11.688   26.189   55.743  1.49
 -12.437   26.716   60.419  1.82
 -12.174   26.849   61.848  1.91
 -10.961   27.760   62.056  1.91
 -10.522   28.389   61.100  1.66
 -11.975   25.502   62.515  1.91
 -10.699   24.753   62.194  1.91
  -9.742   25.339   61.656  1.66
 -10.667   23.545   62.517  1.66
 -12.069   26.075   59.980  0.60
 -12.951   27.281   62.260  1.39
 -12.011   25.636   63.475  1.49
 -12.725   24.935   62.275  1.49
 -10.435   27.803   63.271  1.82
  -9.400   28.771   63.615  1.91
  -8.055   28.424   62.999  1.91
  -7.129   29.237   63.012  1.66
  -9.262   28.867   65.133  1.91
 -10.561   28.660   65.898  1.91
 -10.804   29.739   66.934  1.91
 -11.260   30.837   66.553  1.66
 -10.538   29.489   68.127  1.66
 -10.709   27.250   63.869  0.60
  -9.675   29.648   63.275  1.39
  -8.619   28.204   65.429  1.49
  -8.907   29.741   65.357  1.49
 -11.301   28.649   65.270  1.49
 -10.535   27.795   66.339  1.49
  -7.920   27.217   62.453  1.82
  -6.640   26.902   61.818  1.91
  -6.870   26.428   60.388  1.91
  -6.124   25.614   59.856  1.66
  -5.837   25.845   62.578  1.91
  -5.320   26.426   63.886  1.91
  -6.694   24.607   62.803  1.91
  -8.560   26.643   62.472  0.60
  -6.107   27.724   61.785  1.39
  -5.066   25.590   62.029  1.49
  -4.768   27.190   63.699  1.49
  -6.062   26.694   64.432  1.49
  -4.804   25.763   64.349  1.49
  -7.013   24.281   61.958  1.49
  -6.169   23.927   63.231  1.49
  -7.442   24.833   63.361  1.49
  -7.916   26.986   59.806  1.82
  -8.181   26.995   58.398  1.91
  -8.880   25.810   57.788  1.91
  -8.915   25.694   56.553  1.66
  -8.486   27.378   60.316  0.60
  -8.716   27.782   58.204  1.39
  -7.334   27.105   57.940  1.39
  -9.435   24.956   58.631  1.82
 -10.024   23.699   58.220  1.91
 -11.529   23.707   58.032  1.91
 -12.253   24.218   58.899  1.66
  -9.679   22.662   59.308  1.91
  -8.202   22.621   59.640  1.91
  -7.866   21.652   60.751  1.91
  -8.582   21.902   61.997  1.82
  -8.245   21.331   63.143  1.91
  -7.217   20.492   63.199  1.82
  -8.923   21.584   64.251  1.82
  -9.449   25.159   59.467  0.60
  -9.606   23.419   57.380  1.39
 -10.177   22.872   60.113  1.49
  -9.959   21.783   59.006  1.49
  -7.707   22.371   58.844  1.49
  -7.913   23.510   59.900  1.49
  -8.069   20.753   60.450  1.39
  -6.914   21.697   60.924  1.39
  -9.251   22.442   61.988  0.60
  -6.764   20.316   62.489  0.60
  -7.003   20.123   63.946  0.60
  -9.591   22.126   64.231  0.60
  -8.696   21.208   64.989  0.60
 -12.014   23.141   56.939  1.82
 -13.468   22.997   56.788  1.91
 -14.145   22.374   57.995  1.91
 -14.011   21.195   58.315  1.66
 -13.609   22.067   55.587  1.91
 -12.388   22.334   54.766  1.91
 -11.294   22.638   55.753  1.91
 -13.872   23.868   56.588  1.39
 -13.639   21.140   55.869  1.49
 -14.414   22.269   55.085  1.49
 -12.159   21.558   54.231  1.49
 -12.533   23.089   54.174  1.49
 -10.788   21.838   55.968  1.39
 -10.688   23.310   55.404  1.39
 -14.942   23.193   58.695  1.82
 -15.722   22.661   59.805  1.91
 -16.615   21.515   59.353  1.91
 -16.963   20.634   60.146  1.66
 -16.611   23.726   60.478  1.91
 -17.720   23.068   61.289  1.91
 -15.763   24.603   61.376  1.91
 -14.993   24.027   58.490  0.60
 -15.098   22.314   60.478  1.39
 -17.016   24.284   59.782  1.49
 -18.246   22.506   60.716  1.49
 -17.334   22.539   61.991  1.49
 -18.282   23.746   61.672  1.49
 -15.063   25.008   60.860  1.49
 -16.312   25.287   61.765  1.49
 -15.377   24.067   62.074  1.49
 -17.043   21.464   58.089  1.82
 -17.866   20.303   57.727  1.91
 -17.140   18.968   57.887  1.91
 -17.835   17.949   57.990  1.66
 -18.395   20.460   56.301  1.91
 -17.322   20.520   55.234  1.91
 -17.986   20.701   53.574  2.00
 -18.166   22.476   53.461  1.91
 -16.847   22.078   57.518  0.60
 -18.640   20.292   58.329  1.39
 -18.984   19.714   56.106  1.49
 -18.924   21.271   56.255  1.49
 -16.733   21.268   55.421  1.39
 -16.791   19.708   55.274  1.39
 -17.321   22.895   53.641  1.39
 -18.459   22.713   52.578  1.39
 -18.815   22.774   54.103  1.39
 -15.812   18.913   57.911  1.82
 -15.105   17.637   58.073  1.91
 -14.293   17.562   59.357  1.91
 -14.034   16.523   59.964  1.66
 -14.170   17.395   56.890  1.91
 -14.814   17.518   55.528  1.91
 -15.884   16.713   55.167  1.91
 -14.347   18.436   54.602  1.91
 -16.468   16.813   53.926  1.91
 -14.934   18.537   53.364  1.91
 -15.998   17.733   53.011  1.91
 -15.358   19.639   57.832  0.60
 -15.771   16.918   58.089  1.39
 -13.437   18.028   56.941  1.49
 -13.793   16.504   56.972  1.49
 -16.213   16.094   55.777  1.46
 -13.630   18.986   54.820  1.46
 -17.181   16.259   53.703  1.46
 -14.610   19.159   52.753  1.46
 -16.393   17.810   52.172  1.46
 -13.845   18.719   59.825  1.82
 -13.008   18.818   60.994  1.91
 -13.693   19.542   62.150  1.91
 -13.018   20.011   63.052  1.66
 -11.722   19.570   60.630  1.91
 -10.947   18.951   59.470  1.91
 -11.214   19.304   58.156  1.91
  -9.957   18.020   59.741  1.91
 -10.500   18.740   57.110  1.91
  -9.232   17.466   58.701  1.91
  -9.495   17.828   57.404  1.91
 -14.063   19.441   59.412  0.60
 -12.770   17.914   61.287  1.39
 -11.950   20.484   60.399  1.49
 -11.147   19.598   61.409  1.49
 -11.881   19.925   57.975  1.46
  -9.781   17.768   60.619  1.46
 -10.691   18.968   56.229  1.46
  -8.565   16.845   58.882  1.46
  -8.994   17.459   56.713  1.46
 -15.017   19.644   62.140  1.82
 -15.685   20.428   63.169  1.91
 -15.852   19.692   64.478  1.91
 -16.173   20.313   65.496  1.66
 -15.477   19.250   61.529  0.60
 -15.175   21.237   63.328  1.39
 -16.561   20.691   62.844  1.39
 -15.652   18.370   64.484  1.82
 -15.694   17.611   65.720  1.91
 -14.403   16.825   65.957  1.91
 -13.688   16.440   65.030  1.66
 -16.839   16.607   65.757  1.91
 -18.222   17.248   65.831  1.91
 -19.269   16.175   65.590  1.91
 -15.494   17.963   63.743  0.60
 -15.812   18.240   66.463  1.39
 -16.794   16.053   64.962  1.49
 -16.722   16.028   66.526  1.49
 -18.354   17.650   66.704  1.49
 -18.301   17.945   65.160  1.49
 -20.373   15.005   66.609  0.60
 -19.582   15.841   64.451  1.66
 -19.785   15.629   66.678  1.82
 -19.534   15.898   67.454  0.60
 -14.163   16.589   67.246  1.82
 -13.005   15.784   67.603  1.91
 -13.260   14.321   67.240  1.91
 -14.394   13.846   67.259  1.66
 -12.675   15.919   69.084  1.91
 -13.686   15.353   69.887  1.72
 -14.681   16.906   67.855  0.60
 -12.236   16.100   67.085  1.39
 -11.831   15.476   69.267  1.39
 -12.575   16.858   69.306  1.39
 -13.397   15.359   70.845  0.00
 -12.176   13.629   66.903  1.82
 -12.156   12.181   66.778  1.91
 -12.815   11.502   67.974  1.91
 -13.639   10.591   67.866  1.66
 -10.688   11.716   66.661  1.91
 -10.561   10.230   66.915  1.91
 -10.134   12.092   65.290  1.91
 -11.449   14.061   66.750  0.60
 -12.637   11.926   65.964  1.39
 -10.164   12.188   67.341  1.49
 -10.928   10.021   67.778  1.49
 -11.041    9.747   66.238  1.49
  -9.636    9.980   66.891  1.49
 -10.220   13.039   65.159  1.49
  -9.208   11.845   65.241  1.49
 -10.626   11.629   64.608  1.49
 -12.451   11.937   69.175  1.82
 -12.959   11.366   70.416  1.91
 -14.479   11.506   70.487  1.91
 -15.175   10.558   70.869  1.66
 -12.290   12.024   71.623  1.91
 -12.756   11.630   72.987  1.91
 -11.888   12.585   69.224  0.60
 -12.739   10.411   70.426  1.39
 -11.338   11.842   71.570  1.49
 -12.402   12.984   71.537  1.49
 -13.508   12.282   73.913  1.91
 -11.965    9.805   73.191  0.60
 -12.898    9.608   75.345  1.36
 -12.974   10.332   74.766  1.91
 -12.440   10.417   73.563  1.82
 -13.638   11.458   75.009  1.82
 -13.871   13.133   73.822  1.41
 -15.026   12.671   70.126  1.82
 -16.493   12.777   70.236  1.91
 -17.171   11.766   69.318  1.91
 -18.283   11.312   69.620  1.66
 -16.984   14.190   69.942  1.91
 -16.770   15.159   71.088  1.91
 -16.451   14.727   72.216  1.66
 -16.905   16.380   70.875  1.66
 -14.546   13.325   69.843  0.60
 -16.742   12.560   71.158  1.39
 -16.520   14.524   69.157  1.49
 -17.930   14.155   69.731  1.49
 -16.495   11.414   68.225  1.82
 -17.069   10.526   67.220  1.91
 -16.778    9.064   67.536  1.91
 -17.340    8.164   66.898  1.66
 -16.540   10.890   65.828  1.91
 -16.913   12.267   65.263  1.91
 -16.061   12.639   64.066  1.91
 -18.392   12.298   64.904  1.91
 -15.699   11.718   68.109  0.60
 -18.040   10.651   67.220  1.39
 -15.572   10.831   65.853  1.49
 -16.853   10.217   65.205  1.49
 -16.759   12.934   65.965  1.49
 -15.133   12.613   64.314  1.49
 -16.219   12.017   63.353  1.49
 -16.289   13.526   63.775  1.49
 -18.913   12.055   65.673  1.49
 -18.633   13.182   64.620  1.49
 -18.561   11.675   64.193  1.49
 -15.925    8.808   68.514  1.82
 -15.379    7.476   68.744  1.91
 -16.382    6.523   69.379  1.91
 -17.013    6.891   70.358  1.66
 -14.096    7.555   69.604  1.91
 -13.309    5.949   69.867  2.00
 -15.684    9.449   69.033  0.60
 -15.128    7.104   67.872  1.39
 -13.463    8.148   69.169  1.39
 -14.319    7.941   70.465  1.39
 -12.929    5.619   69.003  0.60
 -16.474    5.318   68.825  1.82
 -17.283    4.234   69.351  1.91
 -16.784    3.705   70.685  1.91
 -17.536    2.982   71.355  1.66
 -17.389    3.071   68.345  1.91
 -16.092    2.344   68.037  1.91
 -15.369    2.906   66.825  1.91
 -15.567    4.106   66.518  1.66
 -14.595    2.143   66.200  1.66
 -16.024    5.171   68.107  0.60
 -18.187    4.585   69.493  1.39
 -18.026    2.426   68.690  1.49
 -17.749    3.419   67.514  1.49
 -15.506    2.402   68.808  1.49
 -16.286    1.406   67.881  1.49
 -15.565    4.015   71.130  1.82
 -15.153    3.534   72.438  1.91
 -15.332    4.628   73.498  1.91
 -14.852    4.424   74.608  1.66
 -13.698    3.052   72.455  1.91
 -13.338    2.079   71.347  1.91
 -11.958    1.455   71.514  1.91
 -11.767    0.372   70.551  1.82
 -10.808   -0.542   70.568  1.91
  -9.875   -0.566   71.503  1.82
 -10.775   -1.469   69.612  1.82
 -15.033    4.492   70.651  0.60
 -15.728    2.779   72.679  1.39
 -13.115    3.824   72.391  1.49
 -13.524    2.626   73.310  1.49
 -14.002    1.371   71.323  1.49
 -13.372    2.545   70.497  1.49
 -11.278    2.133   71.379  1.39
 -11.865    1.109   72.415  1.39
 -12.335    0.323   69.907  0.60
  -9.878    0.025   72.128  0.60
  -9.266   -1.171   71.486  0.60
 -11.373   -1.470   68.993  0.60
 -10.156   -2.065   69.611  0.60
 -15.981    5.731   73.153  1.82
 -16.194    6.833   74.090  1.91
 -16.956    6.373   75.327  1.91
 -16.706    6.827   76.444  1.66
 -16.912    7.998   73.392  1.91
 -16.878    9.288   74.198  1.91
 -17.727   10.374   73.559  1.91
 -17.578   11.640   74.282  1.82
 -18.356   12.706   74.109  1.91
 -19.341   12.644   73.222  1.82
 -18.134   13.813   74.817  1.82
 -16.285    5.802   72.352  0.60
 -15.316    7.154   74.381  1.39
 -16.495    8.154   72.530  1.49
 -17.836    7.749   73.233  1.49
 -17.204    9.114   75.096  1.49
 -15.962    9.599   74.270  1.49
 -17.456   10.495   72.635  1.39
 -18.658   10.105   73.567  1.39
 -16.943   11.698   74.858  0.60
 -19.471   11.923   72.773  0.60
 -19.850   13.326   73.097  0.60
 -17.491   13.837   75.387  0.60
 -18.635   14.503   74.703  0.60
 -17.892    5.437   75.163  1.82
 -18.617    4.921   76.319  1.91
 -17.636    4.335   77.321  1.91
 -17.848    4.437   78.523  1.66
 -19.653    3.859   75.945  1.91
 -19.068    2.483   75.646  1.91
 -20.038    1.682   74.785  1.91
 -19.308    0.644   73.942  1.91
 -20.217   -0.468   73.538  1.82
 -18.068    5.139   74.375  0.60
 -19.084    5.668   76.748  1.39
 -20.288    3.774   76.674  1.49
 -20.142    4.164   75.165  1.49
 -18.223    2.582   75.178  1.49
 -18.902    2.011   76.476  1.49
 -20.682    1.236   75.358  1.49
 -20.525    2.284   74.202  1.49
 -18.949    1.070   73.149  1.10
 -18.566    0.283   74.451  1.10
 -20.915   -0.135   73.097  0.60
 -19.776   -1.035   73.012  0.60
 -20.502   -0.897   74.264  0.60
 -16.561    3.717   76.835  1.82
 -15.621    3.089   77.757  1.91
 -14.813    4.160   78.486  1.91
 -14.550    4.080   79.679  1.66
 -14.699    2.120   77.023  1.91
 -15.383    0.922   76.447  1.91
 -16.424    3.688   75.987  0.60
 -16.132    2.583   78.422  1.39
 -14.257    2.598   76.304  1.49
 -14.013    1.819   77.638  1.49
 -16.536   -1.221   74.424  0.60
 -15.554    0.505   75.172  1.91
 -16.023   -0.018   78.101  0.60
 -16.964   -1.727   76.784  1.36
 -16.504   -0.977   76.482  1.91
 -15.988   -0.035   77.242  1.82
 -16.259   -0.681   75.213  1.82
 -15.252    0.938   74.407  1.41
 -14.415    5.184   77.746  1.82
 -13.696    6.322   78.314  1.91
 -14.450    6.887   79.524  1.91
 -13.903    7.091   80.606  1.66
 -13.528    7.391   77.240  1.91
 -12.798    8.662   77.615  1.91
 -13.483    9.729   78.188  1.91
 -11.443    8.803   77.397  1.91
 -12.846   10.903   78.519  1.91
 -10.793    9.981   77.729  1.91
 -11.493   11.034   78.292  1.91
 -14.584    5.179   76.903  0.60
 -12.809    6.023   78.604  1.39
 -13.061    6.990   76.491  1.49
 -14.412    7.638   76.927  1.49
 -14.395    9.646   78.352  1.46
 -10.960    8.102   77.024  1.46
 -13.326   11.606   78.893  1.46
  -9.880   10.065   77.572  1.46
 -11.054   11.822   78.517  1.46
 -15.720    7.143   79.272  1.82
 -16.614    7.811   80.199  1.91
 -16.875    6.910   81.403  1.91
 -17.133    7.398   82.504  1.66
 -17.940    8.163   79.525  1.91
 -17.815    9.368   78.617  1.91
 -16.810   10.095   78.772  1.66
 -18.700    9.585   77.769  1.66
 -16.038    6.899   78.512  0.60
 -16.188    8.637   80.510  1.39
 -18.244    7.402   79.004  1.49
 -18.606    8.344   80.205  1.49
 -16.811    5.611   81.144  1.82
 -17.029    4.601   82.170  1.91
 -15.727    4.275   82.903  1.91
 -15.710    3.426   83.804  1.66
 -17.620    3.344   81.554  1.91
 -16.636    5.356   80.342  0.60
 -17.668    4.955   82.821  1.39
 -17.003    2.977   80.917  1.49
 -17.788    2.697   82.245  1.49
 -18.444    3.561   81.113  1.49
 -14.667    4.956   82.485  1.82
 -13.331    4.757   82.996  1.91
 -12.738    3.416   82.625  1.91
 -11.928    2.853   83.366  1.66
 -14.782    5.551   81.875  0.60
 -12.757    5.459   82.655  1.39
 -13.350    4.834   83.963  1.39
 -13.131    2.871   81.465  1.82
 -12.638    1.530   81.121  1.91
 -11.474    1.593   80.136  1.91
 -11.702    1.814   78.950  1.66
 -13.793    0.713   80.545  1.91
 -14.892    0.435   81.552  1.91
 -16.161   -0.165   80.996  1.91
 -16.669    0.280   79.945  1.66
 -16.669   -1.111   81.650  1.66
 -13.658    3.295   80.933  0.60
 -12.327    1.093   81.942  1.39
 -14.172    1.191   79.790  1.49
 -13.448   -0.132   80.215  1.49
 -14.542   -0.166   82.228  1.49
 -15.118    1.269   81.994  1.49
 -10.242    1.407   80.588  1.82
  -9.062    1.636   79.763  1.91
  -8.184    0.402   79.604  1.91
  -8.031   -0.381   80.540  1.66
  -8.192    2.753   80.373  1.91
  -8.922    4.064   80.613  1.91
  -9.212    4.903   79.574  1.91
  -9.312    4.445   81.892  1.91
  -9.876    6.098   79.744  1.91
  -9.988    5.635   82.081  1.91
 -10.277    6.473   81.020  1.91
 -10.135    1.142   81.398  0.60
  -9.357    1.923   78.874  1.39
  -7.831    2.440   81.216  1.49
  -7.443    2.921   79.778  1.49
  -8.949    4.658   78.716  1.46
  -9.119    3.899   82.619  1.46
 -10.053    6.645   79.014  1.46
 -10.254    5.879   82.939  1.46
 -10.731    7.273   81.157  1.46
  -7.592    0.248   78.410  1.82
  -6.574   -0.795   78.250  1.91
  -5.271   -0.294   78.866  1.91
  -4.827    0.824   78.573  1.66
  -6.422   -1.180   76.788  1.91
  -7.806    0.754   77.750  0.60
  -6.865   -1.587   78.748  1.39
  -7.261   -1.503   76.453  1.49
  -6.149   -0.412   76.281  1.49
  -5.758   -1.869   76.705  1.49
  -4.667   -1.060   79.758  1.82
  -3.389   -0.671   80.345  1.91
  -2.157   -1.005   79.516  1.91
  -1.073   -0.482   79.792  1.66
  -3.342   -1.554   81.608  1.91
  -4.010   -2.811   81.143  1.91
  -5.184   -2.318   80.334  1.91
  -3.395    0.278   80.588  1.39
  -2.428   -1.723   81.886  1.49
  -3.829   -1.147   82.342  1.49
  -3.410   -3.341   80.595  1.49
  -4.307   -3.346   81.895  1.49
  -5.425   -2.951   79.640  1.39
  -5.956   -2.154   80.899  1.39
  -2.292   -1.862   78.524  1.82
  -1.221   -2.330   77.660  1.91
  -1.890   -2.986   76.449  1.91
  -3.113   -3.197   76.521  1.66
  -0.279   -3.298   78.364  1.91
  -0.896   -4.545   78.659  1.72
  -3.080   -2.172   78.376  0.60
  -0.705   -1.556   77.353  1.39
   0.496   -3.452   77.800  1.39
   0.031   -2.894   79.190  1.39
  -0.257   -5.285   78.457  0.00
  -1.126   -3.277   75.396  1.82
  -1.724   -3.860   74.199  1.91
  -1.991   -5.339   74.424  1.91
  -2.996   -5.834   73.917  1.66
  -0.845   -3.605   72.958  1.91
  -0.955   -2.143   72.537  1.91
  -2.123   -1.670   71.968  1.91
   0.100   -1.274   72.725  1.91
  -2.260   -0.346   71.611  1.91
  -0.016    0.053   72.360  1.91
  -1.200    0.515   71.821  1.91
  -0.280   -3.121   75.422  0.60
  -2.586   -3.419   74.051  1.39
   0.080   -3.818   73.162  1.49
  -1.134   -4.178   72.230  1.49
  -2.831   -2.257   71.825  1.46
   0.893   -1.583   73.100  1.46
  -3.052   -0.037   71.233  1.46
   0.701    0.633   72.476  1.46
  -1.286    1.414   71.597  1.46
  -1.145   -6.042   75.182  1.82
  -1.424   -7.428   75.507  1.91
  -2.155   -7.528   76.846  1.91
  -1.606   -7.923   77.871  1.66
  -0.163   -8.288   75.573  1.91
  -0.550   -9.761   75.664  1.91
  -0.429   -5.669   75.479  0.60
  -2.008   -7.795   74.810  1.39
   0.376   -8.140   74.781  1.49
   0.362   -8.038   76.349  1.49
  -1.616  -10.166   75.203  1.66
   0.321  -10.549   76.267  1.82
   0.154  -11.389   76.349  0.60
   1.054  -10.225   76.576  0.60
  -3.420   -7.142   76.814  1.82
  -4.215   -7.147   78.037  1.91
  -5.650   -7.485   77.688  1.91
  -6.025   -7.327   76.527  1.66
  -4.138   -5.795   78.735  1.91
  -4.800   -4.826   77.941  1.72
  -3.774   -6.888   76.072  0.60
  -3.865   -7.836   78.640  1.39
  -4.559   -5.850   79.608  1.39
  -3.210   -5.540   78.861  1.39
  -4.124   -4.265   77.467  0.00
  -6.446   -7.945   78.644  1.82
  -7.833   -8.299   78.374  1.91
  -8.676   -7.109   77.946  1.91
  -9.586   -7.213   77.132  1.66
  -8.436   -8.953   79.629  1.91
  -8.303  -10.467   79.631  1.91
  -8.510  -11.071   81.005  1.91
  -9.141  -10.411   81.856  1.66
  -8.042  -12.205   81.234  1.66
  -6.136   -8.037   79.441  0.60
  -7.843   -8.959   77.649  1.39
  -7.993   -8.597   80.415  1.49
  -9.376   -8.719   79.687  1.49
  -8.956  -10.842   79.018  1.49
  -7.421  -10.707   79.308  1.49
  -8.389   -5.948   78.521  1.82
  -9.163   -4.747   78.256  1.91
  -9.042   -4.335   76.798  1.91
 -10.002   -3.924   76.153  1.66
  -8.660   -3.635   79.184  1.91
  -8.901   -3.887   80.662  1.91
  -7.792   -4.603   81.392  1.91
  -6.985   -5.339   80.788  1.66
  -7.710   -4.446   82.636  1.66
  -7.726   -5.906   79.068  0.60
 -10.105   -4.926   78.458  1.39
  -7.707   -3.519   79.041  1.49
  -9.096   -2.804   78.937  1.49
  -9.053   -3.034   81.097  1.49
  -9.714   -4.410   80.754  1.49
  -7.828   -4.438   76.269  1.82
  -7.545   -4.105   74.876  1.91
  -8.224   -5.141   73.985  1.91
  -8.810   -4.807   72.959  1.66
  -6.053   -4.041   74.612  1.91
  -7.182   -4.712   76.767  0.60
  -7.932   -3.227   74.681  1.39
  -5.660   -4.899   74.790  1.49
  -5.655   -3.383   75.186  1.49
  -5.900   -3.802   73.696  1.49
  -8.147   -6.398   74.421  1.82
  -8.819   -7.479   73.703  1.91
 -10.319   -7.258   73.621  1.91
 -10.943   -7.531   72.592  1.66
  -8.488   -8.838   74.343  1.91
  -8.997  -10.004   73.516  1.91
  -8.732  -11.345   74.162  1.91
  -7.310  -11.634   74.244  1.82
  -6.555  -12.166   73.298  1.91
  -7.090  -12.495   72.129  1.82
  -5.266  -12.367   73.522  1.82
  -7.698   -6.576   75.133  0.60
  -8.469   -7.489   72.788  1.39
  -7.527   -8.916   74.445  1.49
  -8.885   -8.878   75.227  1.49
  -9.952   -9.901   73.381  1.49
  -8.570   -9.983   72.646  1.49
  -9.111  -11.351   75.055  1.39
  -9.171  -12.040   73.646  1.39
  -6.919  -11.438   74.984  0.60
  -7.928  -12.363   71.988  0.60
  -6.600  -12.842   71.514  0.60
  -4.923  -12.152   74.281  0.60
  -4.772  -12.713   72.910  0.60
 -10.953   -6.744   74.676  1.82
 -12.389   -6.505   74.643  1.91
 -12.738   -5.162   74.020  1.91
 -13.906   -4.765   73.948  1.66
 -12.980   -6.576   76.059  1.91
 -12.732   -7.874   76.792  1.91
 -13.246   -7.835   78.224  1.91
 -12.694   -6.631   78.978  1.91
 -12.431   -6.951   80.408  1.82
 -10.508   -6.551   75.386  0.60
 -12.804   -7.210   74.102  1.39
 -12.610   -5.850   76.584  1.49
 -13.938   -6.434   76.001  1.49
 -13.169   -8.597   76.317  1.49
 -11.779   -8.057   76.801  1.49
 -14.215   -7.792   78.217  1.49
 -12.984   -8.649   78.682  1.49
 -11.869   -6.341   78.558  1.10
 -13.330   -5.900   78.925  1.10
 -13.185   -7.224   80.794  0.60
 -11.820   -7.596   80.460  0.60
 -12.131   -6.224   80.825  0.60
 -11.702   -4.455   73.554  1.82
 -11.939   -3.213   72.862  1.91
 -12.104   -1.972   73.707  1.91
 -12.804   -1.039   73.276  1.66
 -10.898   -4.740   73.667  0.60
 -11.201   -3.064   72.251  1.39
 -12.740   -3.318   72.324  1.39
 -11.473   -1.914   74.881  1.82
 -11.631   -0.722   75.730  1.91
 -10.832    0.474   75.220  1.91
 -10.107    0.405   74.229  1.66
 -11.265   -1.056   77.171  1.91
 -12.350   -1.832   77.856  1.91
 -13.482   -2.326   77.266  1.91
 -12.413   -2.205   79.234  1.91
 -14.250   -2.987   78.200  1.82
 -13.619   -2.926   79.415  1.91
 -11.582   -2.006   80.338  1.91
 -13.998   -3.443   80.656  1.91
 -11.964   -2.521   81.570  1.91
 -13.162   -3.231   81.718  1.91
 -10.977   -2.567   75.140  0.60
 -12.578   -0.474   75.714  1.39
 -10.445   -1.574   77.183  1.49
 -11.106   -0.232   77.659  1.49
 -13.702   -2.228   76.368  1.41
 -15.002   -3.374   78.045  0.60
 -10.785   -1.536   80.249  1.46
 -14.792   -3.915   80.756  1.46
 -11.416   -2.392   82.310  1.46
 -13.394   -3.565   82.555  1.46
 -10.999    1.613   75.892  1.82
 -10.470    2.888   75.427  1.91
  -8.941    2.880   75.444  1.91
  -8.360    2.217   76.300  1.66
 -11.019    4.035   76.276  1.91
 -10.220    5.623   76.006  2.00
 -11.440    1.595   76.630  0.60
 -10.765    3.023   74.503  1.39
 -11.967    4.130   76.092  1.39
 -10.926    3.798   77.212  1.39
 -10.529    6.012   75.135  0.60
  -8.330    3.597   74.505  1.82
  -6.884    3.545   74.294  1.91
  -6.143    4.738   74.874  1.91
  -4.945    4.958   74.649  1.66
  -6.586    3.400   72.784  1.91
  -7.183    2.153   72.126  1.91
  -6.747    2.045   70.671  1.91
  -6.807    0.881   72.886  1.91
  -8.803    4.110   74.004  0.60
  -6.546    2.741   74.742  1.39
  -6.927    4.184   72.326  1.49
  -5.624    3.385   72.659  1.49
  -8.159    2.238   72.144  1.49
  -7.028    2.830   70.195  1.49
  -5.792    1.970   70.629  1.49
  -7.149    1.269   70.274  1.49
  -7.053    0.975   73.809  1.49
  -7.273    0.131   72.506  1.49
  -5.860    0.736   72.818  1.49
  -6.858    5.544   75.669  1.82
  -6.269    6.767   76.198  1.91
  -4.977    6.535   76.969  1.91
  -4.028    7.322   76.859  1.66
  -7.264    7.488   77.122  1.91
  -6.767    8.861   77.542  1.91
  -6.892    9.962   76.709  1.91
  -6.167    9.054   78.785  1.91
  -6.442   11.214   77.089  1.91
  -5.715   10.298   79.171  1.91
  -5.855   11.375   78.330  1.91
  -5.398   12.623   78.707  1.72
  -7.669    5.339   75.869  0.60
  -6.070    7.360   75.444  1.39
  -8.112    7.584   76.662  1.49
  -7.414    6.947   77.913  1.49
  -7.290    9.857   75.876  1.46
  -6.068    8.332   79.363  1.46
  -6.533   11.940   76.514  1.46
  -5.316   10.408   80.003  1.46
  -4.405   12.590   78.804  0.00
  -4.965    5.461   77.762  1.82
  -3.823    5.212   78.632  1.91
  -2.659    4.672   77.807  1.91
  -1.544    4.636   78.332  1.66
  -4.160    4.258   79.777  1.91
  -4.986    4.899   80.879  1.91
  -4.956    6.138   81.048  1.66
  -5.685    4.162   81.596  1.66
  -5.630    4.916   77.759  0.60
  -3.548    6.068   79.021  1.39
  -4.648    3.500   79.421  1.49
  -3.334    3.923   80.159  1.49
  -2.907    4.269   76.555  1.82
  -1.746    3.842   75.759  1.91
  -1.407    4.869   74.684  1.91
  -0.733    4.549   73.695  1.66
  -1.931    2.450   75.134  1.91
  -1.786    1.389   76.219  1.91
  -3.258    2.314   74.405  1.91
  -3.704    4.261   76.232  0.60
  -0.979    3.789   76.367  1.39
  -1.212    2.314   74.482  1.49
  -0.960    1.524   76.690  1.49
  -2.520    1.459   76.834  1.49
  -1.787    0.518   75.817  1.49
  -3.307    2.971   73.707  1.49
  -3.325    1.436   74.023  1.49
  -3.978    2.449   75.023  1.49
  -1.854    6.096   74.908  1.82
  -1.498    7.254   74.152  1.91
  -2.517    7.954   73.324  1.91
  -2.217    8.985   72.691  1.66
  -2.403    6.203   75.563  0.60
  -1.138    7.905   74.775  1.39
  -0.773    7.000   73.560  1.39
  -3.749    7.481   73.222  1.82
  -4.671    8.059   72.252  1.91
  -4.923    9.550   72.416  1.91
  -5.223   10.125   73.465  1.66
  -5.997    7.282   72.273  1.91
  -7.132    7.765   70.975  2.00
  -4.005    6.834   73.726  0.60
  -4.276    7.929   71.365  1.39
  -5.806    6.335   72.185  1.39
  -6.426    7.419   73.131  1.39
  -8.072    7.537   71.241  0.60
  -4.793   10.254   71.281  1.82
  -4.874   11.708   71.220  1.91
  -6.206   12.161   70.642  1.91
  -6.376   13.344   70.387  1.66
  -3.732   12.304   70.389  1.91
  -2.339   11.970   70.891  1.91
  -2.234   12.083   72.412  1.91
  -0.777   12.167   72.840  1.91
  -0.089   10.849   72.725  1.82
  -4.654    9.823   70.551  0.60
  -4.802   12.057   72.132  1.39
  -3.815   11.988   69.476  1.49
  -3.832   13.269   70.374  1.49
  -2.113   11.066   70.622  1.49
  -1.699   12.573   70.481  1.49
  -2.706   12.876   72.714  1.49
  -2.649   11.310   72.826  1.49
  -0.319   12.817   72.285  1.10
  -0.730   12.473   73.758  1.10
  -0.116   10.573   71.880  0.60
   0.760   10.935   72.982  0.60
  -0.497   10.254   73.245  0.60
  -7.115   11.211   70.448  1.82
  -8.466   11.440   69.993  1.91
  -9.115   12.673   70.589  1.91
  -9.713   13.469   69.860  1.66
  -6.881   10.399   70.606  0.60
  -8.459   11.526   69.028  1.39
  -9.004   10.665   70.216  1.39
  -9.053   12.831   71.907  1.82
  -9.635   14.022   72.542  1.91
  -9.022   15.355   72.147  1.91
  -9.687   16.375   72.343  1.66
  -9.378   13.774   74.042  1.91
  -9.240   12.296   74.169  1.91
  -8.521   11.883   72.910  1.91
 -10.600   14.044   72.374  1.39
  -8.566   14.220   74.331  1.49
 -10.120   14.097   74.577  1.49
  -8.723   12.063   74.956  1.49
 -10.111   11.871   74.227  1.49
  -7.561   11.979   73.007  1.39
  -8.727   10.967   72.671  1.39
  -7.820   15.430   71.608  1.82
  -7.209   16.670   71.184  1.91
  -7.207   16.830   69.666  1.91
  -6.632   17.795   69.162  1.66
  -5.750   16.752   71.651  1.91
  -5.360   15.875   72.813  1.91
  -3.950   16.105   73.332  1.91
  -3.509   17.272   73.400  1.66
  -3.254   15.128   73.687  1.72
  -7.375   14.701   71.503  0.60
  -7.708   17.417   71.577  1.39
  -5.179   16.528   70.899  1.49
  -5.561   17.672   71.891  1.49
  -5.986   16.026   73.540  1.49
  -5.443   14.947   72.543  1.49
  -2.381   15.252   74.005  0.00
  -7.808   15.902   68.938  1.82
  -7.603   15.824   67.499  1.91
  -8.897   15.968   66.712  1.91
  -9.862   15.263   67.017  1.66
  -6.925   14.476   67.143  1.91
  -5.693   14.356   67.859  1.72
  -6.608   14.412   65.659  1.91
  -8.328   15.335   69.322  0.60
  -6.999   16.550   67.234  1.39
  -7.520   13.735   67.385  1.39
  -7.418   14.513   65.154  1.49
  -5.999   15.119   65.431  1.49
  -6.206   13.565   65.453  1.49
  -5.859   14.013   68.789  0.00
  -8.889   16.856   65.720  1.82
 -10.065   17.170   64.916  1.91
  -9.989   16.563   63.524  1.91
  -9.111   16.878   62.735  1.66
 -10.231   18.698   64.888  1.91
 -10.594   19.073   66.322  1.91
  -9.643   19.265   67.306  1.91
 -11.936   19.195   66.638  1.91
 -10.019   19.595   68.597  1.91
 -12.319   19.526   67.922  1.91
 -11.359   19.721   68.891  1.91
 -11.784   20.049   70.157  1.72
  -8.154   17.267   65.546  0.60
 -10.848   16.790   65.366  1.39
  -9.406   19.131   64.618  1.49
 -10.937   18.958   64.275  1.49
  -8.741   19.171   67.100  1.46
 -12.581   19.055   65.983  1.46
  -9.377   19.731   69.254  1.46
 -13.221   19.616   68.133  1.46
 -12.502   19.413   70.438  0.00
 -10.938   15.677   63.252  1.82
 -11.011   14.899   62.024  1.91
 -12.257   14.030   62.078  1.91
 -12.889   13.931   63.142  1.66
  -9.775   14.023   61.866  1.91
  -9.331   13.748   60.448  1.91
 -11.551   15.554   63.842  0.60
 -11.075   15.509   61.260  1.39
  -9.041   14.446   62.338  1.49
  -9.948   13.173   62.301  1.49
 -10.099   13.930   59.492  1.66
  -8.074   13.300   60.331  1.82
  -7.752   13.119   59.554  0.60
  -7.589   13.192   61.033  0.60
 -12.631   13.386   60.980  1.82
 -13.909   12.661   61.027  1.91
 -13.752   11.153   60.939  1.91
 -14.721   10.450   60.658  1.66
 -14.812   13.204   59.910  1.91
 -14.129   13.302   58.566  1.91
 -14.691   13.772   57.576  1.66
 -12.889   12.836   58.533  1.82
 -12.145   13.391   60.270  0.60
 -14.337   12.867   61.884  1.39
 -15.585   12.625   59.825  1.49
 -15.128   14.084   60.165  1.49
 -12.532   12.514   59.246  0.60
 -12.442   12.854   57.799  0.60
 -12.537   10.655   61.183  1.82
 -12.151    9.274   60.961  1.91
 -13.149    8.254   61.493  1.91
 -13.435    7.301   60.735  1.66
 -10.755    9.020   61.576  1.91
  -9.616   10.343   61.118  2.00
 -11.941   11.192   61.492  0.60
 -12.078    9.138   59.994  1.39
 -10.828    8.974   62.542  1.39
 -10.410    8.170   61.259  1.39
 -10.018   10.893   60.386  0.60
 -13.686    8.323   62.701  1.82
 -14.546    7.210   63.174  1.91
 -15.906    7.203   62.497  1.91
 -16.621    6.201   62.406  1.66
 -14.701    7.472   64.673  1.91
 -13.648    8.502   64.982  1.91
 -13.562    9.363   63.743  1.91
 -14.095    6.353   63.028  1.39
 -15.587    7.812   64.874  1.49
 -14.551    6.661   65.182  1.49
 -13.903    9.034   65.753  1.49
 -12.795    8.078   65.165  1.49
 -14.289   10.004   63.700  1.39
 -12.714    9.829   63.688  1.39
 -16.291    8.369   62.000  1.82
 -17.550    8.526   61.311  1.91
 -17.477    8.090   59.859  1.91
 -18.310    7.331   59.364  1.66
 -17.961   10.000   61.354  1.91
 -19.376   10.242   60.862  1.91
 -19.470   11.555   60.101  1.91
 -18.836   12.722   60.844  1.91
 -18.542   13.869   59.935  1.82
 -15.776    9.052   62.089  0.60
 -18.232    7.991   61.770  1.39
 -17.888   10.321   62.267  1.49
 -17.345   10.514   60.809  1.49
 -19.645    9.513   60.282  1.49
 -19.982   10.264   61.619  1.49
 -19.031   11.454   59.241  1.49
 -20.403   11.757   59.934  1.49
 -19.436   13.017   61.546  1.10
 -18.011   12.427   61.260  1.10
 -18.084   13.579   59.230  0.60
 -19.307   14.234   59.662  0.60
 -18.062   14.478   60.372  0.60
 -16.479    8.583   59.118  1.82
 -16.513    8.268   57.682  1.91
 -15.662    7.055   57.316  1.91
 -15.841    6.431   56.263  1.66
 -16.090    9.509   56.868  1.91
 -17.104   10.640   57.040  1.91
 -14.709    9.995   57.271  1.91
 -15.850    9.058   59.463  0.60
 -17.442    8.061   57.445  1.39
 -16.064    9.261   55.920  1.49
 -17.976   10.331   56.782  1.49
 -17.122   10.918   57.959  1.49
 -16.852   11.383   56.487  1.49
 -14.083    9.271   57.204  1.49
 -14.438   10.709   56.688  1.49
 -14.733   10.314   58.177  1.49
 -14.749    6.691   58.192  1.82
 -13.815    5.587   58.038  1.91
 -12.836    5.855   56.897  1.91
 -13.018    6.797   56.118  1.66
 -14.584    4.286   57.794  1.91
 -15.588    3.959   58.913  1.91
 -16.316    2.668   58.577  1.91
 -14.885    3.879   60.251  1.91
 -14.701    7.147   58.919  0.60
 -13.305    5.495   58.868  1.39
 -15.060    4.355   56.952  1.49
 -13.950    3.555   57.717  1.49
 -16.248    4.682   58.954  1.49
 -16.743    2.754   57.721  1.49
 -15.686    1.944   58.548  1.49
 -16.979    2.490   59.248  1.49
 -14.426    4.705   60.422  1.49
 -15.531    3.723   60.943  1.49
 -14.251    3.158   60.238  1.49
 -11.819    5.001   56.841  1.82
 -10.879    4.941   55.741  1.91
 -11.213    3.699   54.914  1.91
 -11.564    2.651   55.457  1.66
  -9.439    4.910   56.257  1.91
  -9.036    6.250   56.858  1.91
  -8.567    7.251   56.021  1.91
  -9.135    6.479   58.215  1.91
  -8.192    8.472   56.562  1.91
  -8.766    7.696   58.769  1.91
  -8.291    8.685   57.923  1.91
 -11.713    4.453   57.494  0.60
 -10.998    5.735   55.179  1.39
  -9.353    4.216   56.929  1.49
  -8.840    4.692   55.525  1.49
  -8.504    7.104   55.104  1.46
  -9.455    5.805   58.769  1.46
  -7.874    9.147   56.008  1.46
  -8.834    7.843   59.685  1.46
  -8.036    9.506   58.278  1.46
 -11.093    3.850   53.606  1.82
 -11.287    2.711   52.704  1.91
 -12.632    2.049   52.949  1.91
 -12.827    0.837   52.855  1.66
 -10.116    1.723   52.852  1.91
  -8.790    2.469   52.930  1.91
 -10.901    4.622   53.282  0.60
 -11.280    3.050   51.785  1.39
 -10.239    1.194   53.656  1.49
 -10.105    1.119   52.093  1.49
  -8.302    2.779   54.008  1.66
  -8.184    2.801   51.795  1.82
  -7.444    3.239   51.814  0.60
  -8.533    2.580   51.041  0.60
 -13.615    2.892   53.276  1.82
 -14.946    2.415   53.629  1.91
 -14.940    1.342   54.699  1.91
 -15.934    0.598   54.805  1.66
 -15.635    1.817   52.385  1.91
 -15.727    2.805   51.229  1.91
 -16.475    2.196   50.056  1.91
 -17.718    2.115   50.167  1.66
 -15.799    1.805   49.083  1.66
 -13.457    3.738   53.279  0.60
 -15.478    3.173   53.947  1.39
 -15.140    1.036   52.095  1.49
 -16.529    1.528   52.627  1.49
 -16.188    3.606   51.524  1.49
 -14.835    3.058   50.947  1.49
 -13.889    1.173   55.516  1.82
 -14.019   -0.038   56.349  1.91
 -13.307   -0.017   57.680  1.91
 -13.579   -0.897   58.515  1.66
 -13.579   -1.260   55.497  1.91
 -14.004   -2.465   56.153  1.72
 -12.072   -1.335   55.341  1.91
 -13.217    1.709   55.550  0.60
 -14.973   -0.152   56.538  1.39
 -13.996   -1.205   54.611  1.39
 -11.756   -0.538   54.908  1.49
 -11.665   -1.412   56.207  1.49
 -11.844   -2.100   54.809  1.49
 -13.984   -3.237   55.509  0.00
 -12.421    0.926   57.980  1.82
 -11.723    0.864   59.270  1.91
 -11.112    2.199   59.683  1.91
 -11.052    3.180   58.942  1.66
 -10.632   -0.211   59.233  1.91
 -10.473   -0.922   60.561  1.91
 -12.258    1.563   57.426  0.60
 -12.376    0.608   59.955  1.39
 -10.851   -0.861   58.548  1.49
  -9.787    0.202   58.991  1.49
 -11.144   -0.587   61.536  1.66
  -9.603   -1.918   60.646  1.82
  -9.501   -2.338   61.390  0.60
  -9.138   -2.144   59.958  0.60
 -10.642    2.257   60.935  1.82
  -9.834    3.412   61.354  1.91
  -8.892    2.988   62.473  1.91
  -9.015    1.873   62.983  1.66
 -10.724    4.590   61.679  1.91
 -11.518    4.506   62.939  1.91
 -12.557    3.683   63.238  1.91
 -11.297    5.325   64.095  1.91
 -13.006    3.934   64.520  1.82
 -12.250    4.936   65.065  1.91
 -10.394    6.337   64.410  1.91
 -12.311    5.544   66.320  1.91
 -10.459    6.933   65.657  1.91
 -11.413    6.533   66.604  1.91
 -10.811    1.623   61.490  0.60
  -9.279    3.670   60.590  1.39
 -10.169    5.384   61.725  1.49
 -11.343    4.713   60.941  1.49
 -12.914    3.044   62.664  1.41
 -13.655    3.528   64.912  0.60
  -9.757    6.607   63.791  1.46
 -12.946    5.281   66.947  1.46
  -9.859    7.610   65.870  1.46
 -11.435    6.949   67.436  1.46
  -7.877    3.774   62.811  1.82
  -6.836    3.282   63.730  1.91
  -7.378    2.713   65.028  1.91
  -6.973    1.619   65.402  1.66
  -5.976    4.537   63.978  1.91
  -6.096    5.288   62.674  1.91
  -7.567    5.131   62.325  1.91
  -6.296    2.603   63.277  1.39
  -6.324    5.060   64.717  1.49
  -5.055    4.300   64.163  1.49
  -5.859    6.222   62.784  1.49
  -5.530    4.896   61.990  1.49
  -8.107    5.798   62.777  1.39
  -7.710    5.201   61.368  1.39
  -8.288    3.394   65.723  1.82
  -8.696    2.885   67.033  1.91
  -9.451    1.567   66.886  1.91
  -9.353    0.673   67.724  1.66
  -9.562    3.897   67.787  1.91
 -10.274    3.201   68.944  1.91
  -8.691    5.047   68.269  1.91
  -8.629    4.117   65.408  0.60
  -7.888    2.719   67.562  1.39
 -10.238    4.252   67.172  1.49
 -10.816    2.485   68.604  1.49
  -9.623    2.847   69.553  1.49
 -10.832    3.833   69.403  1.49
  -8.243    5.445   67.518  1.49
  -9.240    5.706   68.699  1.49
  -8.039    4.716   68.891  1.49
 -10.211    1.459   65.789  1.82
 -10.939    0.205   65.557  1.91
  -9.965   -0.924   65.263  1.91
 -10.259   -2.103   65.457  1.66
 -11.958    0.384   64.444  1.91
 -10.273    2.110   65.233  0.60
 -11.424   -0.021   66.377  1.39
 -11.504    0.608   63.628  1.49
 -12.447   -0.433   64.324  1.49
 -12.565    1.091   64.677  1.49
  -8.767   -0.556   64.808  1.82
  -7.727   -1.547   64.570  1.91
  -6.882   -1.732   65.829  1.91
  -5.819   -2.366   65.806  1.66
  -6.850   -1.189   63.385  1.91
  -8.607    0.274   64.654  0.60
  -8.165   -2.402   64.373  1.39
  -7.397   -1.081   62.603  1.49
  -6.213   -1.891   63.234  1.49
  -6.386   -0.369   63.567  1.49
  -7.370   -1.167   66.939  1.82
  -6.725   -1.318   68.226  1.91
  -5.519   -0.453   68.537  1.91
  -4.846   -0.684   69.555  1.66
  -8.091   -0.700   66.886  0.60
  -7.391   -1.152   68.911  1.39
  -6.452   -2.245   68.311  1.39
  -5.216    0.545   67.712  1.82
  -4.076    1.439   67.920  1.91
  -4.550    2.853   68.190  1.91
  -5.495    3.340   67.581  1.66
  -3.177    1.418   66.669  1.91
  -1.749    1.733   66.964  1.91
  -5.716    0.673   67.023  0.60
  -3.559    1.123   68.690  1.39
  -3.229    0.539   66.260  1.49
  -3.516    2.062   66.028  1.49
  -0.631    0.974   67.007  1.91
  -1.882    3.688   67.348  0.60
   0.440    3.775   67.759  1.36
  -0.059    3.028   67.520  1.91
  -1.359    3.007   67.295  1.82
   0.412    1.807   67.350  1.82
  -0.575    0.061   66.837  1.41
  -3.919    3.559   69.120  1.82
  -4.321    4.931   69.421  1.91
  -4.140    5.869   68.231  1.91
  -3.314    5.610   67.355  1.66
  -3.362    5.338   70.537  1.91
  -2.257    4.334   70.543  1.91
  -2.803    3.081   69.945  1.91
  -5.248    4.955   69.739  1.39
  -3.010    6.227   70.374  1.49
  -3.820    5.339   71.394  1.49
  -1.507    4.657   70.020  1.49
  -1.954    4.171   71.449  1.49
  -2.136    2.633   69.403  1.39
  -3.114    2.473   70.634  1.39
  -4.931    6.926   68.249  1.82
  -4.823    8.076   67.371  1.91
  -3.533    8.810   67.720  1.91
  -3.171    8.970   68.898  1.66
  -6.043    8.987   67.505  1.91
  -5.970   10.563   66.635  2.00
  -5.564    6.933   68.831  0.60
  -4.765    7.761   66.444  1.39
  -6.819    8.502   67.186  1.39
  -6.183    9.169   68.447  1.39
  -5.056   10.959   66.733  0.60
  -2.806    9.247   66.702  1.82
  -1.529    9.923   66.962  1.91
  -1.619   11.431   66.703  1.91
  -0.583   12.104   66.753  1.66
  -0.391    9.337   66.111  1.91
  -0.580    9.439   64.597  1.91
  -0.121    7.890   66.517  1.91
   0.667    9.017   63.825  1.91
  -3.081    9.136   65.895  0.60
  -1.301    9.790   67.906  1.39
   0.417    9.847   66.331  1.49
  -1.323    8.876   64.332  1.49
  -0.802   10.354   64.366  1.49
  -0.016    7.839   67.470  1.49
  -0.859    7.339   66.247  1.49
   0.681    7.582   66.090  1.49
   1.415    9.549   64.109  1.49
   0.851    8.091   63.996  1.49
   0.521    9.147   62.885  1.49
  -2.822   11.894   66.426  1.82
  -3.314   13.220   66.170  1.91
  -2.862   13.881   64.892  1.91
  -2.491   15.067   64.870  1.66
  -3.429   11.286   66.391  0.60
  -4.283   13.186   66.165  1.39
  -3.051   13.787   66.912  1.39
  -2.874   13.145   63.782  1.82
  -2.125   13.515   62.588  1.91
  -2.736   14.651   61.802  1.91
  -2.096   15.104   60.836  1.66
  -1.910   12.277   61.702  1.91
  -3.347   11.749   60.750  2.00
  -3.342   12.423   63.770  0.60
  -1.239   13.813   62.885  1.39
  -1.185   12.462   61.084  1.39
  -1.629   11.540   62.267  1.39
  -3.685   12.514   60.201  0.60
  -3.906   15.142   62.184  1.82
  -4.463   16.299   61.490  1.91
  -4.286   17.584   62.291  1.91
  -4.881   18.605   61.922  1.66
  -5.956   16.132   61.208  1.91
  -6.670   15.827   62.396  1.72
  -4.334   14.781   62.836  0.60
  -3.995   16.401   60.635  1.39
  -6.304   16.951   60.823  1.39
  -6.084   15.419   60.563  1.39
  -7.563   16.273   62.371  0.00
  -3.495   17.532   63.339  1.82
  -3.222   18.646   64.234  1.91
  -1.892   19.323   63.955  1.91
  -0.866   18.684   63.744  1.66
  -3.224   18.164   65.698  1.91
  -4.605   17.802   66.234  1.91
  -5.591   18.949   66.175  1.91
  -5.276   20.021   66.740  1.66
  -6.662   18.794   65.551  1.72
  -3.110   16.781   63.509  0.60
  -3.935   19.310   64.128  1.39
  -2.649   17.386   65.769  1.49
  -2.846   18.861   66.255  1.49
  -4.956   17.058   65.722  1.49
  -4.517   17.510   67.156  1.49
  -6.851   17.974   65.120  0.00
  -1.861   20.652   63.987  1.82
  -0.607   21.379   63.835  1.91
   0.456   20.886   64.815  1.91
   0.088   20.693   65.973  1.66
  -0.954   22.816   64.217  1.91
  -2.424   22.902   64.267  1.91
  -3.014   21.536   64.164  1.91
  -0.282   21.329   62.911  1.39
  -0.574   23.036   65.082  1.49
  -0.602   23.434   63.558  1.49
  -2.700   23.315   65.100  1.49
  -2.744   23.452   63.536  1.49
  -3.503   21.310   64.970  1.39
  -3.616   21.476   63.405  1.39
   1.690   20.717   64.369  1.82
   2.824   20.320   65.172  1.91
   2.593   19.018   65.921  1.91
   3.119   18.833   67.018  1.66
   3.165   21.408   66.214  1.91
   3.498   22.719   65.524  1.91
   1.828   20.855   63.531  0.60
   3.597   20.205   64.580  1.39
   2.408   21.537   66.808  1.49
   3.921   21.120   66.748  1.49
   4.338   22.780   64.636  1.66
   2.810   23.774   65.936  1.82
   2.946   24.544   65.576  0.60
   2.228   23.690   66.564  0.60
   1.812   18.096   65.355  1.82
   1.518   16.905   66.169  1.91
   2.780   16.097   66.427  1.91
   2.891   15.422   67.458  1.66
   0.426   16.087   65.509  1.91
   0.804   15.224   64.326  1.91
   0.807   15.740   63.048  1.91
   1.140   13.892   64.514  1.91
   1.128   14.954   61.957  1.91
   1.479   13.094   63.436  1.91
   1.430   13.625   62.155  1.91
   1.498   18.191   64.560  0.60
   1.177   17.212   67.036  1.39
   0.038   15.509   66.185  1.49
  -0.269   16.698   65.221  1.49
   0.588   16.634   62.916  1.46
   1.137   13.532   65.372  1.46
   1.141   15.317   61.101  1.46
   1.737   12.211   63.568  1.46
   1.603   13.078   61.423  1.46
   3.733   16.170   65.503  1.82
   4.975   15.412   65.642  1.91
   5.663   15.710   66.963  1.91
   6.208   14.838   67.630  1.66
   5.951   15.720   64.486  1.91
   5.354   15.223   63.198  1.91
   4.866   15.953   62.162  1.91
   5.192   13.837   62.844  1.91
   4.409   15.106   61.169  1.82
   4.601   13.802   61.575  1.91
   5.498   12.641   63.487  1.91
   4.311   12.595   60.950  1.91
   5.211   11.438   62.867  1.91
   4.621   11.428   61.606  1.91
   3.616   16.672   64.815  0.60
   4.758   14.458   65.615  1.39
   6.106   16.676   64.431  1.49
   6.802   15.283   64.646  1.49
   4.842   16.882   62.126  1.41
   4.062   15.352   60.422  0.60
   5.894   12.651   64.328  1.46
   3.916   12.578   60.108  1.46
   5.412   10.636   63.293  1.46
   4.432   10.614   61.198  1.46
   5.615   16.998   67.309  1.82
   6.256   17.410   68.542  1.91
   5.274   17.501   69.703  1.91
   5.671   17.243   70.839  1.66
   6.982   18.747   68.296  1.91
   8.267   18.566   67.498  1.91
   9.135   17.763   67.884  1.66
   8.428   19.239   66.462  1.66
   5.213   17.571   66.811  0.60
   6.932   16.737   68.771  1.39
   6.391   19.347   67.816  1.49
   7.192   19.157   69.150  1.49
   4.016   17.854   69.466  1.82
   3.076   18.007   70.574  1.91
   2.402   16.706   70.992  1.91
   1.879   16.617   72.115  1.66
   2.001   19.025   70.201  1.91
   2.534   20.434   70.022  1.91
   3.680   20.705   70.424  1.66
   1.787   21.266   69.462  1.66
   3.753   17.992   68.659  0.60
   3.570   18.355   71.346  1.39
   1.575   18.744   69.376  1.49
   1.322   19.033   70.895  1.49
   2.376   15.678   70.138  1.82
   1.645   14.473   70.563  1.91
   2.579   13.345   70.955  1.91
   2.112   12.264   71.327  1.66
   0.708   14.011   69.452  1.91
  -0.231   15.104   68.957  1.91
  -1.377   15.553   70.283  2.00
  -2.491   16.606   69.334  1.91
   2.769   15.720   69.374  0.60
   1.101   14.705   71.344  1.39
   1.239   13.692   68.706  1.49
   0.179   13.266   69.778  1.49
   0.282   15.883   68.688  1.39
  -0.728   14.787   68.186  1.39
  -1.991   17.313   68.921  1.39
  -2.926   16.083   68.655  1.39
  -3.153   16.981   69.920  1.39
   3.881   13.610   70.875  1.82
   4.884   12.626   71.249  1.91
   5.200   12.736   72.740  1.91
   5.131   13.845   73.283  1.66
   6.180   12.786   70.440  1.91
   6.392   14.182   70.200  1.72
   6.069   12.088   69.084  1.91
   4.135   14.382   70.594  0.60
   4.519   11.734   71.076  1.39
   6.936   12.416   70.943  1.39
   5.896   11.153   69.219  1.49
   5.349   12.477   68.583  1.49
   6.890   12.195   68.600  1.49
   6.297   14.387   69.220  0.00
   5.545   11.651   73.412  1.82
   5.575   10.309   72.829  1.91
   4.165    9.789   72.574  1.91
   3.220   10.026   73.324  1.66
   6.281    9.471   73.884  1.91
   6.136   10.211   75.168  1.91
   5.967   11.655   74.824  1.91
   6.092   10.312   71.997  1.39
   5.873    8.594   73.950  1.49
   7.218    9.360   73.659  1.49
   5.363    9.889   75.657  1.49
   6.924   10.086   75.719  1.49
   5.291   12.066   75.385  1.39
   6.802   12.136   74.934  1.39
   4.032    9.103   71.440  1.82
   2.730    8.620   71.009  1.91
   2.088    7.612   71.958  1.91
   0.849    7.566   71.942  1.66
   2.852    7.998   69.612  1.91
   3.177    9.021   68.546  1.91
   2.367   10.124   68.352  1.91
   4.293    8.870   67.736  1.91
   2.642   11.062   67.373  1.91
   4.578    9.797   66.766  1.91
   3.759   10.885   66.570  1.91
   4.726    8.944   70.956  0.60
   2.132    9.392   70.942  1.39
   3.548    7.322   69.626  1.49
   2.017    7.559   69.387  1.49
   1.618   10.237   68.891  1.46
   4.851    8.134   67.851  1.46
   2.086   11.799   67.255  1.46
   5.333    9.688   66.234  1.46
   3.953   11.501   65.900  1.46
   2.840    6.826   72.721  1.82
   2.206    5.762   73.502  1.91
   1.914    6.162   74.947  1.91
   1.729    5.265   75.766  1.66
   3.049    4.475   73.462  1.91
   2.994    3.917   72.045  1.91
   1.823    3.326   71.576  1.91
   4.079    3.995   71.184  1.91
   1.740    2.816   70.296  1.91
   4.001    3.486   69.898  1.91
   2.838    2.899   69.460  1.91
   2.755    2.400   68.178  1.72
   3.692    6.942   72.756  0.60
   1.347    5.560   73.076  1.39
   3.967    4.669   73.707  1.49
   2.695    3.826   74.090  1.49
   1.083    3.275   72.136  1.46
   4.867    4.395   71.473  1.46
   0.952    2.419   69.999  1.46
   4.737    3.542   69.332  1.46
   2.972    3.127   67.530  0.00
   1.868    7.460   75.197  1.82
   1.569    8.040   76.494  1.91
   0.633    9.240   76.438  1.91
   0.618   10.011   75.473  1.66
   2.851    8.541   77.167  1.91
   3.882    7.545   77.644  1.91
   5.092    8.270   78.231  1.91
   2.027    7.998   74.545  0.60
   1.164    7.351   77.061  1.39
   3.291    9.139   76.544  1.49
   2.587    9.075   77.932  1.49
   3.489    6.969   78.318  1.49
   4.164    6.989   76.901  1.49
   6.982    8.361   77.994  0.60
   4.949    9.101   79.136  1.66
   6.273    7.971   77.706  1.82
   6.328    7.387   77.078  0.60
  -0.137    9.416   77.517  1.82
  -0.898   10.650   77.707  1.91
  -0.467   11.288   79.035  1.91
   0.289   10.653   79.772  1.66
  -2.405   10.442   77.685  1.91
  -3.043   10.754   76.347  1.91
  -0.902   12.432   79.288  1.66
  -0.184    8.793   78.108  0.60
  -0.664   11.268   76.983  1.39
  -2.598    9.521   77.916  1.49
  -2.809   11.006   78.363  1.49
  -3.000   11.880   75.849  1.66
  -3.656    9.736   75.743  1.82
  -4.036    9.854   74.981  0.60
  -3.670    8.961   76.113  0.60
  16.112   -0.771   16.431  1.82
  15.698    0.187   17.455  1.91
  16.033    1.602   16.969  1.91
  17.219    1.894   16.753  1.66
  16.324   -0.045   18.836  1.91
  16.015   -1.359   19.308  1.72
  15.736    0.915   19.862  1.91
  15.990   -1.614   16.555  0.60
  14.724    0.124   17.551  1.10
  17.296    0.073   18.787  1.39
  15.910    1.820   19.591  1.49
  14.788    0.776   19.924  1.49
  16.140    0.755   20.718  1.49
  15.775   -0.730   15.641  0.60
  16.937   -0.818   16.192  0.60
  15.051   -1.413   19.591  0.00
  15.035    2.457   16.787  1.82
  15.302    3.777   16.194  1.91
  16.288    4.579   17.030  1.91
  16.380    4.435   18.249  1.66
  13.933    4.464   16.189  1.91
  12.969    3.327   16.191  1.91
  13.599    2.299   17.095  1.91
  15.636    3.677   15.278  1.39
  13.819    5.017   16.978  1.49
  13.823    5.013   15.398  1.49
  12.106    3.606   16.534  1.49
  12.852    2.973   15.296  1.49
  13.414    2.489   18.029  1.39
  13.288    1.404   16.885  1.39
  17.026    5.443   16.338  1.82
  18.075    6.218   16.979  1.91
  18.521    7.372   16.087  1.91
  18.717    7.157   14.892  1.66
  19.279    5.332   17.263  1.91
  20.610    6.027   17.400  1.91
  21.715    4.992   17.572  1.91
  22.927    5.337   16.824  1.82
  23.935    4.481   16.676  1.91
  23.850    3.273   17.221  1.82
  25.019    4.823   15.992  1.82
  16.880    5.545   15.496  0.60
  17.735    6.578   17.823  1.39
  19.107    4.844   18.084  1.49
  19.350    4.680   16.550  1.49
  20.783    6.562   16.610  1.49
  20.594    6.618   18.169  1.49
  21.935    4.914   18.513  1.39
  21.392    4.128   17.270  1.39
  22.988    6.117   16.469  0.60
  23.147    3.050   17.665  0.60
  24.496    2.712   17.130  0.60
  25.077    5.605   15.639  0.60
  25.665    4.262   15.902  0.60
  18.671    8.535   16.703  1.82
  19.133    9.728   16.005  1.91
  20.657    9.741   15.940  1.91
  21.288    8.755   16.329  1.66
  18.589   10.972   16.715  1.91
  19.069   11.003   18.055  1.72
  18.489    8.588   17.542  0.60
  18.782    9.711   15.091  1.39
  18.878   11.770   16.246  1.39
  17.620   10.952   16.714  1.39
  18.661   10.252   18.570  0.00
  21.228   10.847   15.465  1.82
  22.669   11.048   15.464  1.91
  23.062   12.238   16.340  1.91
  24.076   12.919   16.158  1.66
  23.197   11.242   14.034  1.91
  24.686   10.959   13.959  1.91
  20.724   11.467   15.147  0.60
  23.088   10.245   15.837  1.39
  22.724   10.647   13.433  1.49
  23.027   12.153   13.749  1.49
  25.457   11.792   13.474  1.66
  25.109    9.789   14.429  1.82
  25.945    9.590   14.400  0.60
  24.546    9.229   14.760  0.60
  22.243   12.514   17.342  1.82
  22.417   13.550   18.326  1.91
  23.657   13.353   19.191  1.91
  23.912   12.304   19.784  1.66
  21.163   13.653   19.230  1.91
  21.337   14.768   20.237  1.91
  21.199   16.087   19.840  1.91
  21.641   14.509   21.571  1.91
  21.355   17.135   20.730  1.91
  21.800   15.554   22.469  1.91
  21.656   16.861   22.052  1.91
  21.812   17.910   22.927  1.72
  21.537   12.027   17.412  0.60
  22.515   14.401   17.851  1.39
  20.380   13.827   18.684  1.49
  21.026   12.812   19.695  1.49
  20.998   16.273   18.951  1.46
  21.740   13.631   21.862  1.46
  21.260   18.014   20.442  1.46
  22.005   15.373   23.358  1.46
  21.642   17.590   23.857  0.00
  24.449   14.423   19.249  1.82
  25.618   14.556   20.090  1.91
  25.439   15.809   20.948  1.91
  25.429   16.938   20.464  1.66
  26.944   14.676   19.321  1.91
  27.244   13.433   18.681  1.72
  28.094   14.962   20.276  1.91
  24.248   15.089   18.744  0.60
  25.668   13.776   20.682  1.39
  26.879   15.389   18.653  1.39
  27.922   15.781   20.747  1.49
  28.175   14.242   20.905  1.49
  28.910   15.045   19.777  1.49
  27.095   13.504   17.689  0.00
  25.289   15.598   22.245  1.82
  25.099   16.701   23.165  1.91
  24.379   16.203   24.418  1.91
  24.026   15.028   24.465  1.66
  25.306   14.793   22.548  0.60
  25.959   17.078   23.409  1.39
  24.574   17.397   22.740  1.39
  24.192   17.114   25.354  1.82
  23.486   16.811   26.592  1.91
  21.980   16.720   26.422  1.91
  21.378   17.249   25.487  1.66
  23.799   18.048   27.458  1.91
  23.921   19.157   26.458  1.91
  24.656   18.521   25.302  1.91
  23.842   15.997   27.006  1.39
  23.080   18.223   28.086  1.49
  24.626   17.929   27.949  1.49
  23.047   19.474   26.182  1.49
  24.427   19.900   26.823  1.49
  24.414   18.939   24.459  1.39
  25.617   18.578   25.421  1.39
  21.347   16.041   27.374  1.82
  19.904   15.967   27.563  1.91
  19.691   15.970   29.088  1.91
  20.430   15.249   29.769  1.66
  19.244   14.736   26.932  1.91
  19.526   14.564   25.439  1.91
  17.737   14.729   27.196  1.91
  18.660   13.545   24.714  1.91
  21.836   15.605   27.931  0.60
  19.494   16.773   27.185  1.39
  19.617   13.950   27.385  1.49
  19.411   15.424   25.006  1.49
  20.454   14.306   25.331  1.49
  17.575   14.833   28.136  1.49
  17.324   15.453   26.719  1.49
  17.364   13.896   26.897  1.49
  17.737   13.796   24.792  1.49
  18.907   13.517   23.786  1.49
  18.791   12.678   25.105  1.49
  18.759   16.787   29.519  1.82
  18.333   16.949   30.899  1.91
  16.838   16.680   30.964  1.91
  16.076   17.191   30.146  1.66
  18.604   18.355   31.464  1.91
  18.020   18.458   32.875  1.91
  20.087   18.693   31.456  1.91
  18.363   17.272   28.929  0.60
  18.798   16.289   31.454  1.39
  18.141   19.006   30.896  1.49
  17.093   18.208   32.856  1.49
  18.498   17.867   33.462  1.49
  18.104   19.360   33.191  1.49
  20.422   18.646   30.557  1.49
  20.215   19.580   31.799  1.49
  20.561   18.065   32.006  1.49
  16.415   15.859   31.921  1.82
  15.004   15.618   32.139  1.91
  14.687   16.026   33.581  1.91
  15.078   15.293   34.491  1.66
  14.599   14.160   31.911  1.91
  13.089   13.983   31.988  1.91
  15.111   13.671   30.565  1.91
  16.991   15.463   32.422  0.60
  14.489   16.186   31.530  1.39
  15.009   13.613   32.612  1.49
  12.773   14.294   32.839  1.49
  12.672   14.491   31.287  1.49
  12.871   13.054   31.884  1.49
  16.063   13.791   30.522  1.49
  14.899   12.741   30.461  1.49
  14.694   14.175   29.863  1.49
  14.045   17.171   33.773  1.82
  13.745   17.673   35.123  1.91
  12.500   18.538   35.077  1.91
  12.585   19.627   34.490  1.66
  14.944   18.452   35.642  1.91
  14.847   18.980   37.048  1.91
  13.803   18.856   37.713  1.72
  15.852   19.540   37.556  1.66
  13.798   17.632   33.090  0.60
  13.581   16.911   35.715  1.39
  15.725   17.877   35.588  1.49
  15.098   19.202   35.046  1.49
  12.989   18.425   37.348  0.00
  11.350   18.130   35.598  1.82
  11.177   16.930   36.413  1.91
  11.047   15.629   35.635  1.91
  10.383   15.538   34.592  1.66
   9.832   17.229   37.111  1.91
   9.056   17.950   36.034  1.91
  10.073   18.845   35.382  1.91
  11.896   16.860   37.075  1.39
   9.385   16.410   37.378  1.49
   9.957   17.792   37.890  1.49
   8.685   17.322   35.394  1.49
   8.332   18.471   36.418  1.49
   9.889   18.950   34.435  1.39
  10.088   19.720   35.800  1.39
  11.692   14.580   36.162  1.82
  11.388   13.246   35.641  1.91
  10.146   12.748   36.386  1.91
  10.186   12.415   37.570  1.66
  12.554   12.283   35.773  1.91
  12.510   11.121   34.758  1.91
  13.903   10.602   34.463  1.91
  11.583   10.032   35.290  1.91
  12.270   14.688   36.791  0.60
  11.164   13.329   34.690  1.39
  13.383   12.774   35.653  1.49
  12.558   11.916   36.671  1.49
  12.130   11.463   33.922  1.49
  14.311   10.300   35.279  1.49
  13.848    9.871   33.844  1.49
  14.433   11.306   34.082  1.49
  10.732   10.416   35.512  1.49
  11.464    9.357   34.618  1.49
  11.971    9.637   36.075  1.49
   9.044   12.758   35.666  1.82
   7.710   12.521   36.182  1.91
   7.385   11.035   36.167  1.91
   8.205   10.205   35.788  1.66
   6.682   13.335   35.363  1.91
   6.811   13.037   33.969  1.72
   6.947   14.818   35.543  1.91
   9.121   12.916   34.824  0.60
   7.680   12.834   37.110  1.39
   5.774   13.120   35.665  1.39
   7.834   15.024   35.239  1.49
   6.309   15.322   35.032  1.49
   6.865   15.048   36.472  1.49
   6.318   13.719   33.418  0.00
   6.188   10.680   36.590  1.82
   5.694    9.314   36.769  1.91
   6.675    8.466   37.560  1.91
   7.025    7.339   37.228  1.66
   5.314    8.685   35.418  1.91
   3.855    9.053   35.105  1.91
   3.372    8.629   33.748  1.91
   4.148    9.157   32.641  1.82
   4.924    8.497   31.804  1.91
   5.113    7.189   31.864  1.82
   5.548    9.176   30.845  1.82
   5.640   11.316   36.779  0.60
   4.871    9.372   37.300  1.39
   5.899    9.020   34.720  1.49
   5.412    7.720   35.462  1.49
   3.284    8.647   35.776  1.49
   3.757   10.015   35.180  1.49
   3.387    7.660   33.703  1.39
   2.451    8.914   33.644  1.39
   4.094   10.006   32.514  0.60
   4.720    6.725   32.473  0.60
   5.629    6.801   31.296  0.60
   5.441   10.027   30.782  0.60
   6.059    8.764   30.289  0.60
   7.108    9.078   38.652  1.82
   7.863    8.506   39.745  1.91
   7.286    9.047   41.046  1.91
   6.387    9.879   41.080  1.66
   9.374    8.821   39.685  1.91
   9.709   10.288   39.969  1.91
   9.976    8.391   38.355  1.91
  11.183   10.540   40.161  1.91
   6.919    9.914   38.717  0.60
   7.745    7.534   39.732  1.39
   9.807    8.286   40.383  1.49
   9.390   10.832   39.230  1.49
   9.236   10.569   40.768  1.49
   9.756    7.472   38.185  1.49
   9.623    8.939   37.651  1.49
  10.931    8.489   38.389  1.49
  11.503   10.021   40.903  1.49
  11.657   10.287   39.366  1.49
  11.328   11.472   40.337  1.49
   7.793    8.630   42.191  1.82
   7.537    9.371   43.411  1.91
   8.724   10.312   43.621  1.91
   9.878    9.926   43.453  1.66
   7.336    8.466   44.624  1.91
   6.910    9.132   45.908  1.91
   7.882   10.057   46.600  1.91
   9.108    9.773   46.509  1.66
   7.456   11.075   47.193  1.72
   8.276    7.919   42.213  0.60
   6.729    9.910   43.286  1.39
   6.669    7.800   44.394  1.49
   8.168    7.996   44.789  1.49
   6.104    9.637   45.725  1.49
   6.671    8.433   46.537  1.49
   6.538   11.274   47.209  0.00
   8.379   11.525   44.047  1.82
   9.375   12.497   44.425  1.91
  10.043   13.216   43.272  1.91
   9.612   13.196   42.129  1.66
   7.545   11.733   44.098  0.60
   8.956   13.159   44.998  1.39
  10.059   12.050   44.947  1.39
  11.150   13.873   43.588  1.82
  11.760   14.870   42.713  1.91
  13.118   14.470   42.165  1.91
  14.122   14.463   42.879  1.66
  11.886   16.172   43.525  1.91
  10.562   16.670   44.013  1.91
  10.212   16.637   45.341  1.82
   9.503   17.196   43.359  1.91
   8.998   17.131   45.487  1.91
   8.545   17.475   44.293  1.82
  11.527   13.704   44.342  0.60
  11.157   15.032   41.958  1.39
  12.468   16.018   44.286  1.49
  12.296   16.854   42.969  1.49
   9.437   17.341   42.443  1.41
   8.542   17.221   46.292  1.36
   7.644   17.875   44.110  0.60
  13.159   14.141   40.876  1.82
  14.365   13.611   40.251  1.91
  14.711   14.339   38.955  1.91
  13.854   14.588   38.124  1.66
  14.221   12.124   39.904  1.91
  15.380   11.467   39.147  1.91
  16.601   11.347   40.042  1.91
  14.993   10.093   38.617  1.91
  12.451   14.245   40.396  0.60
  15.113   13.714   40.877  1.39
  14.087   11.635   40.731  1.49
  13.417   12.017   39.373  1.49
  15.612   12.037   38.385  1.49
  16.839   12.216   40.376  1.49
  16.403   10.765   40.779  1.49
  17.334   10.987   39.537  1.49
  14.213   10.172   38.063  1.49
  15.718    9.734   38.099  1.49
  14.804    9.506   39.353  1.49
  15.982   14.664   38.846  1.82
  16.583   15.262   37.668  1.91
  17.582   14.274   37.065  1.91
  18.453   13.754   37.772  1.66
  17.283   16.558   38.050  1.91
  18.290   17.121   37.057  1.91
  19.133   18.176   37.777  1.91
  19.906   19.003   36.846  1.82
  19.412   20.003   36.125  1.91
  18.136   20.370   36.169  1.82
  20.259   20.650   35.325  1.82
  16.493   14.511   39.521  0.60
  15.882   15.455   37.012  1.39
  16.604   17.232   38.204  1.49
  17.741   16.414   38.893  1.49
  18.860   16.411   36.722  1.49
  17.826   17.521   36.305  1.49
  18.549   18.747   38.299  1.39
  19.742   17.733   38.389  1.39
  20.743   18.826   36.761  0.60
  17.587   19.953   36.682  0.60
  17.860   21.024   35.683  0.60
  21.085   20.414   35.292  0.60
  19.979   21.303   34.841  0.60
  17.424   14.050   35.772  1.82
  18.395   13.208   35.076  1.91
  19.166   14.039   34.048  1.91
  18.529   14.725   33.242  1.66
  17.714   12.010   34.410  1.91
  17.136   11.010   35.426  1.91
  18.651   11.291   33.446  1.91
  18.211   10.154   36.069  1.91
  16.762   14.395   35.347  0.60
  19.035   12.868   35.735  1.39
  16.964   12.356   33.882  1.49
  16.663   11.498   36.119  1.49
  16.497   10.435   34.978  1.49
  19.422   10.977   33.924  1.49
  18.195   10.545   33.051  1.49
  18.929   11.898   32.756  1.49
  18.682    9.669   35.389  1.49
  18.826   10.717   36.546  1.49
  17.803    9.535   36.680  1.49
  20.492   13.948   34.091  1.82
  21.362   14.574   33.089  1.91
  22.124   13.470   32.354  1.91
  22.688   12.562   32.975  1.66
  22.332   15.575   33.687  1.91
  21.820   16.511   34.769  1.91
  22.785   17.639   35.069  1.91
  23.819   17.744   34.374  1.66
  22.518   18.438   35.987  1.66
  20.855   13.504   34.732  0.60
  20.796   15.044   32.440  1.39
  23.080   15.079   34.055  1.49
  22.678   16.120   32.964  1.49
  20.971   16.887   34.487  1.49
  21.664   16.003   35.580  1.49
  22.142   13.522   31.023  1.82
  22.932   12.549   30.281  1.91
  23.776   13.266   29.209  1.91
  23.442   14.386   28.834  1.66
  22.086   11.442   29.633  1.91
  21.212   10.712   30.661  1.91
  21.191   11.973   28.527  1.91
  21.690   14.124   30.606  0.60
  23.549   12.122   30.912  1.39
  22.698   10.787   29.238  1.49
  21.766   10.356   31.358  1.49
  20.579   11.327   31.038  1.49
  20.742    9.995   30.228  1.49
  20.602   12.641   28.885  1.49
  21.733   12.360   27.835  1.49
  20.673   11.253   28.162  1.49
  24.828   12.593   28.782  1.82
  25.627   12.977   27.621  1.91
  25.389   11.961   26.509  1.91
  25.446   10.755   26.753  1.66
  27.097   13.076   28.018  1.91
  27.390   14.321   28.843  1.91
  26.722   15.549   28.230  1.91
  26.893   15.793   27.013  1.72
  26.018   16.250   28.984  1.66
  25.056   11.884   29.213  0.60
  25.327   13.856   27.312  1.39
  27.341   12.290   28.531  1.49
  27.643   13.090   27.217  1.49
  27.062   14.194   29.748  1.49
  28.348   14.462   28.887  1.49
  26.447   16.615   26.621  0.00
  25.104   12.446   25.307  1.82
  24.814   11.600   24.164  1.91
  25.819   11.812   23.031  1.91
  26.241   12.943   22.775  1.66
  23.408   11.886   23.586  1.91
  23.043   10.823   22.560  1.91
  22.376   11.989   24.698  1.91
  25.090   13.298   25.201  0.60
  24.852   10.662   24.446  1.39
  23.442   12.750   23.125  1.49
  23.724   10.783   21.885  1.49
  22.973    9.971   22.995  1.49
  22.202   11.046   22.154  1.49
  22.641   12.671   25.319  1.49
  21.522   12.214   24.322  1.49
  22.312   11.147   25.155  1.49
  26.182   10.737   22.366  1.82
  27.108   10.754   21.240  1.91
  26.563    9.866   20.135  1.91
  26.368    8.673   20.352  1.66
  28.499   10.261   21.625  1.91
  29.288   11.087   22.616  1.91
  30.570   10.392   23.038  1.91
  30.914    9.386   22.380  1.66
  31.235   10.823   24.004  1.66
  25.855    9.979   22.609  0.60
  27.180   11.672   20.903  1.39
  28.408    9.366   21.989  1.49
  29.025   10.188   20.813  1.49
  29.505   11.944   22.217  1.49
  28.742   11.253   23.401  1.49
  26.316   10.420   18.957  1.82
  25.791    9.600   17.884  1.91
  24.431    9.014   18.229  1.91
  24.085    7.933   17.741  1.66
  26.464   11.258   18.831  0.60
  25.712   10.136   17.080  1.39
  26.413    8.877   17.701  1.39
  23.667    9.723   19.060  1.82
  22.345    9.262   19.409  1.91
  22.307    8.149   20.452  1.91
  21.243    7.559   20.685  1.66
  23.964   10.461   19.388  0.60
  21.834   10.015   19.743  1.39
  21.908    8.945   18.604  1.39
  23.429    7.875   21.066  1.82
  23.657    6.853   22.078  1.91
  24.137    7.480   23.372  1.91
  25.063    8.293   23.432  1.66
  24.664    5.800   21.571  1.91
  24.870    4.693   22.590  1.91
  24.177    5.232   20.244  1.91
  24.110    8.352   20.846  0.60
  22.805    6.402   22.254  1.39
  25.524    6.244   21.419  1.49
  25.207    5.068   23.406  1.49
  24.033    4.255   22.759  1.49
  25.500    4.055   22.246  1.49
  24.028    5.949   19.624  1.49
  24.841    4.635   19.889  1.49
  23.358    4.752   20.383  1.49
  23.476    7.125   24.483  1.82
  23.892    7.716   25.759  1.91
  25.212    7.142   26.253  1.91
  25.332    5.929   26.384  1.66
  22.825    7.521   26.856  1.91
  21.541    8.249   26.479  1.91
  23.329    7.939   28.218  1.91
  20.437    8.200   27.518  1.91
  22.825    6.565   24.449  0.60
  24.013    8.678   25.621  1.39
  22.619    6.564   26.899  1.49
  21.755    9.180   26.304  1.49
  21.202    7.868   25.653  1.49
  24.132    7.453   28.426  1.49
  23.519    8.880   28.214  1.49
  22.660    7.750   28.879  1.49
  20.756    8.576   28.342  1.49
  19.682    8.704   27.208  1.49
  20.174    7.288   27.664  1.49
  26.160    8.031   26.531  1.82
  27.479    7.621   26.973  1.91
  27.687    7.828   28.466  1.91
  28.556    7.223   29.099  1.66
  28.565    8.404   26.222  1.91
  28.472    8.261   24.708  1.91
  28.944    6.872   24.307  1.91
  28.475    6.489   22.917  1.91
  28.586    5.008   22.723  1.82
  25.988    8.870   26.445  0.60
  27.590    6.668   26.775  1.39
  28.493    9.342   26.455  1.49
  29.435    8.092   26.515  1.49
  27.556    8.394   24.420  1.49
  29.026    8.934   24.280  1.49
  29.913    6.843   24.335  1.49
  28.608    6.225   24.946  1.49
  27.553    6.765   22.797  1.10
  29.015    6.946   22.253  1.10
  29.419    4.747   22.899  0.60
  28.023    4.594   23.274  0.60
  28.382    4.803   21.881  0.60
  26.890    8.711   29.061  1.82
  27.109    9.015   30.470  1.91
  25.858    9.590   31.119  1.91
  25.118   10.352   30.482  1.66
  28.278    9.994   30.610  1.91
  28.734   10.189   32.047  1.91
  29.787   11.270   32.173  1.91
  30.036   11.949   31.154  1.66
  30.346   11.420   33.281  1.66
  26.257    9.096   28.623  0.60
  27.345    8.184   30.933  1.39
  29.026    9.668   30.086  1.49
  28.013   10.853   30.246  1.49
  27.968   10.424   32.594  1.49
  29.094    9.353   32.382  1.49
  25.650    9.217   32.383  1.82
  24.449    9.687   33.081  1.91
  24.699   10.031   34.538  1.91
  25.505    9.398   35.219  1.66
  23.373    8.607   32.934  1.91
  26.214    8.705   32.783  0.60
  24.131   10.496   32.628  1.39
  23.246    8.407   32.003  1.49
  22.548    8.924   33.308  1.49
  23.651    7.814   33.396  1.49
  23.986   11.032   35.032  1.82
  23.982   11.457   36.423  1.91
  22.556   11.434   36.987  1.91
  21.636   11.988   36.373  1.66
  24.601   12.846   36.570  1.91
  26.114   12.903   36.339  1.91
  26.621   14.313   36.689  1.91
  26.087   15.255   35.702  1.82
  26.536   15.329   34.456  1.91
  27.520   14.522   34.082  1.82
  26.039   16.180   33.575  1.82
  23.484   11.466   34.485  0.60
  24.524   10.824   36.937  1.39
  24.171   13.445   35.939  1.49
  24.412   13.176   37.461  1.49
  26.558   12.246   36.897  1.49
  26.316   12.701   35.412  1.49
  26.325   14.561   37.578  1.39
  27.591   14.331   36.674  1.39
  25.453   15.785   35.942  0.60
  27.853   13.962   34.644  0.60
  27.824   14.558   33.279  0.60
  25.400   16.710   33.803  0.60
  26.354   16.205   32.775  0.60
  22.353   10.769   38.130  1.82
  21.065   10.803   38.831  1.91
  21.060   11.868   39.928  1.91
  21.866   11.801   40.865  1.66
  20.741    9.424   39.419  1.91
  19.702    9.520   40.376  1.72
  22.998   10.309   38.465  0.60
  20.368   11.030   38.180  1.39
  20.470    8.824   38.706  1.39
  21.534    9.055   39.837  1.39
  19.939    8.977   41.181  0.00
  20.157   12.852   39.823  1.82
  20.139   13.984   40.742  1.91
  18.855   14.031   41.562  1.91
  17.812   14.444   41.049  1.66
  20.357   15.296   39.970  1.91
  21.791   15.254   38.842  2.00
  19.571   12.814   39.196  0.60
  20.888   13.877   41.366  1.39
  19.559   15.491   39.454  1.39
  20.481   16.017   40.606  1.39
  21.708   14.462   38.242  0.60
  18.904   13.600   42.825  1.82
  17.730   13.738   43.707  1.91
  17.673   15.180   44.180  1.91
  18.708   15.637   44.682  1.66
  17.831   12.711   44.826  1.91
  19.624   13.240   43.126  0.60
  16.923   13.549   43.184  1.39
  18.631   12.868   45.334  1.49
  17.066   12.788   45.402  1.49
  17.860   11.829   44.450  1.49
  16.585   15.926   44.026  1.82
  16.614   17.370   44.277  1.91
  15.799   17.885   45.461  1.91
  15.589   19.114   45.516  1.66
  16.127   18.135   43.024  1.91
  14.743   17.857   42.808  1.72
  16.879   17.719   41.769  1.91
  15.851   15.556   43.774  0.60
  17.548   17.623   44.431  1.39
  16.245   19.097   43.166  1.39
  17.816   17.892   41.885  1.49
  16.743   16.782   41.610  1.49
  16.552   18.222   41.019  1.49
  14.205   18.708   42.832  0.00
  15.352   17.039   46.374  1.82
  14.746   17.425   47.641  1.91
  15.343   16.640   48.813  1.91
  15.510   15.419   48.728  1.66
  13.237   17.205   47.666  1.91
  12.550   17.349   49.030  1.91
  12.494   18.811   49.444  1.91
  11.161   16.740   49.004  1.91
  15.423   16.199   46.208  0.60
  14.920   18.378   47.788  1.39
  12.829   17.835   47.053  1.49
  13.056   16.314   47.328  1.49
  13.083   16.864   49.694  1.49
  13.382   19.173   49.467  1.49
  11.964   19.303   48.813  1.49
  12.098   18.882   50.316  1.49
  11.222   15.815   48.755  1.49
  10.764   16.811   49.876  1.49
  10.617   17.209   48.367  1.49
  15.636   17.379   49.883  1.82
  16.045   16.827   51.171  1.91
  15.038   17.276   52.243  1.91
  14.529   18.393   52.151  1.66
  17.461   17.229   51.539  1.91
  18.035   16.816   52.871  1.91
  18.561   15.552   53.069  1.91
  18.068   17.705   53.939  1.91
  19.077   15.161   54.286  1.91
  18.604   17.328   55.145  1.91
  19.099   16.047   55.346  1.91
  15.580   18.235   49.810  0.60
  16.010   15.850   51.109  1.39
  18.049   16.881   50.849  1.49
  17.511   18.196   51.490  1.49
  18.566   14.948   52.362  1.46
  17.723   18.562   53.835  1.46
  19.411   14.300   54.394  1.46
  18.637   17.943   55.842  1.46
  19.437   15.792   56.174  1.46
  14.768   16.390   53.188  1.82
  13.873   16.587   54.313  1.91
  14.584   16.336   55.637  1.91
  14.380   17.071   56.601  1.66
  12.622   15.695   54.193  1.91
  11.648   16.137   53.126  1.91
  10.460   15.184   53.023  1.91
  10.851   13.830   52.693  1.82
  10.222   12.697   52.954  1.91
   9.056   12.695   53.595  1.82
  10.774   11.540   52.555  1.82
  15.160   15.627   53.130  0.60
  13.579   17.521   54.303  1.39
  12.904   14.787   54.001  1.49
  12.163   15.685   55.048  1.49
  11.326   17.028   53.333  1.49
  12.104   16.174   52.271  1.49
   9.985   15.179   53.869  1.39
   9.851   15.511   52.343  1.39
  11.594   13.752   52.268  0.60
   8.702   13.438   53.845  0.60
   8.657   11.951   53.760  0.60
  11.525   11.544   52.136  0.60
  10.377   10.795   52.718  0.60
  15.441   15.321   55.751  1.82
  16.203   15.100   56.954  1.91
  15.589   14.312   58.082  1.91
  15.795   14.670   59.255  1.66
  15.541   14.782   55.089  0.60
  17.026   14.653   56.701  1.39
  16.449   15.970   57.307  1.39
  14.850   13.239   57.788  1.82
  14.152   12.485   58.820  1.91
  15.104   11.796   59.782  1.91
  14.775   11.639   60.962  1.66
  13.188   11.447   58.209  1.91
  12.052   12.063   57.386  1.91
  12.631   10.533   59.295  1.91
  11.292   11.075   56.528  1.91
  14.786   12.987   56.969  0.60
  13.615   13.120   59.339  1.39
  13.715   10.886   57.602  1.49
  11.429   12.492   57.992  1.49
  12.424   12.750   56.812  1.49
  13.355   10.165   59.807  1.49
  12.054   11.039   59.874  1.49
  12.131    9.821   58.890  1.49
  11.896   10.655   55.911  1.49
  10.892   10.406   57.089  1.49
  10.605   11.537   56.041  1.49
  16.284   11.384   59.336  1.82
  17.225   10.801   60.295  1.91
  17.562   11.762   61.434  1.91
  17.559   11.393   62.613  1.66
  18.495   10.351   59.554  1.91
  18.246    9.135   58.662  1.91
  19.190    9.029   57.487  1.91
  19.759   10.071   57.093  1.66
  19.336    7.907   56.961  1.66
  16.492   11.459   58.504  0.60
  16.806   10.006   60.685  1.39
  18.821   11.085   59.009  1.49
  19.183   10.135   60.203  1.49
  18.328    8.332   59.200  1.49
  17.336    9.174   58.328  1.49
  17.838   13.014   61.113  1.82
  18.182   14.033   62.106  1.91
  17.016   14.324   63.033  1.91
  17.122   14.483   64.249  1.66
  18.624   15.317   61.376  1.91
  19.918   15.041   60.824  1.72
  18.770   16.497   62.304  1.91
  17.814   13.240   60.283  0.60
  18.933   13.704   62.643  1.39
  17.991   15.530   60.659  1.39
  17.936   16.658   62.751  1.49
  19.451   16.312   62.953  1.49
  19.014   17.275   61.796  1.49
  19.866   14.268   60.183  0.00
  15.832   14.383   62.436  1.82
  14.623   14.638   63.222  1.91
  14.404   13.566   64.267  1.91
  13.877   13.817   65.357  1.66
  13.417   14.751   62.256  1.91
  13.424   16.041   61.431  1.91
  12.086   14.595   62.983  1.91
  12.598   16.023   60.159  1.91
  15.774   14.271   61.584  0.60
  14.731   15.496   63.680  1.39
  13.486   14.005   61.623  1.49
  13.103   16.763   61.992  1.49
  14.342   16.244   61.193  1.49
  12.094   13.781   63.493  1.49
  11.954   15.340   63.573  1.49
  11.373   14.564   62.342  1.49
  12.918   15.329   59.579  1.49
  11.678   15.861   60.378  1.49
  12.677   16.872   59.716  1.49
  14.778   12.323   63.996  1.82
  14.571   11.212   64.921  1.91
  15.447   11.233   66.161  1.91
  15.061   10.744   67.226  1.66
  14.843    9.908   64.168  1.91
  13.715    9.383   63.263  1.91
  14.178    8.161   62.481  1.91
  12.465    9.020   64.041  1.91
  15.161   12.165   63.243  0.60
  13.633   11.216   65.204  1.39
  15.633   10.035   63.619  1.49
  15.051    9.221   64.820  1.49
  13.483   10.087   62.623  1.49
  14.982    8.374   62.003  1.49
  14.348    7.437   63.089  1.49
  13.494    7.902   61.859  1.49
  12.173    9.779   64.550  1.49
  11.772    8.758   63.430  1.49
  12.658    8.290   64.635  1.49
  16.663   11.776   66.075  1.82
  17.574   11.832   67.215  1.91
  16.950   12.377   68.494  1.91
  16.342   13.438   68.606  1.66
  18.811   12.662   66.813  1.91
  19.405   12.198   65.475  1.91
  20.915   12.375   65.464  1.91
  21.506   11.904   64.139  1.91
  22.411   10.743   64.306  1.82
  16.918   12.104   65.323  0.60
  17.876   10.918   67.399  1.39
  18.558   13.597   66.743  1.49
  19.485   12.586   67.506  1.49
  19.188   11.264   65.332  1.49
  19.014   12.712   64.752  1.49
  21.133   13.311   65.601  1.49
  21.306   11.865   66.191  1.49
  20.784   11.662   63.537  1.10
  21.998   12.635   63.732  1.10
  23.074   10.961   64.857  0.60
  21.955   10.058   64.645  0.60
  22.746   10.513   63.514  0.60
  17.105   11.613   69.572  1.82
  16.671   12.039   70.885  1.91
  15.283   11.557   71.222  1.91
  14.889   11.640   72.387  1.66
  17.476   10.841   69.484  0.60
  17.293   11.702   71.549  1.39
  16.688   13.007   70.926  1.39
  14.544   11.067   70.232  1.82
  13.148   10.697   70.498  1.91
  12.996    9.291   71.064  1.91
  13.945    8.525   71.227  1.66
  12.310   10.878   69.214  1.91
  12.178   12.339   68.815  1.91
  11.463   12.557   67.508  1.91
  11.566   13.903   66.955  1.82
  10.735   14.918   67.119  1.91
   9.639   14.804   67.867  1.82
  10.959   16.096   66.549  1.82
  14.879   10.966   69.447  0.60
  12.799   11.323   71.167  1.39
  12.727   10.387   68.489  1.49
  11.425   10.505   69.356  1.49
  11.699   12.812   69.514  1.49
  13.064   12.727   68.753  1.49
  11.815   11.929   66.858  1.39
  10.524   12.348   67.635  1.39
  12.253   14.055   66.461  0.60
   9.461   14.059   68.256  0.60
   9.111   15.476   67.962  0.60
  11.658   16.212   66.061  0.60
  10.406   16.744   66.669  0.60
  11.757    8.933   71.391  1.82
  11.420    7.616   71.941  1.91
  11.446    6.607   70.802  1.91
  10.709    6.838   69.833  1.66
  10.053    7.656   72.630  1.91
   9.522    6.320   73.115  1.91
  10.124    5.241   72.904  1.66
   8.430    6.354   73.730  1.66
  11.124    9.502   71.275  0.60
  12.099    7.366   72.602  1.39
  10.111    8.255   73.390  1.49
   9.410    8.033   72.011  1.49
  12.260    5.572   70.900  1.82
  12.343    4.562   69.845  1.91
  10.977    3.993   69.503  1.91
  10.792    3.481   68.397  1.66
  13.205    3.453   70.450  1.91
  14.063    4.181   71.447  1.91
  13.180    5.258   72.011  1.91
  12.771    4.934   69.046  1.39
  12.655    2.783   70.887  1.49
  13.747    3.023   69.770  1.49
  14.361    3.580   72.147  1.49
  14.840    4.566   71.013  1.49
  12.695    4.939   72.788  1.39
  13.700    6.039   72.263  1.39
  10.012    4.015   70.420  1.82
   8.701    3.499   70.020  1.91
   8.041    4.380   68.969  1.91
   7.137    3.932   68.258  1.66
   7.736    3.380   71.210  1.91
   8.171    2.417   72.292  1.91
   7.225    2.415   73.490  1.91
   7.218    3.682   74.214  1.82
   6.442    3.997   75.242  1.91
   5.554    3.141   75.724  1.82
   6.548    5.192   75.800  1.82
  10.151    4.319   71.212  0.60
   8.827    2.607   69.635  1.39
   7.626    4.258   71.607  1.49
   6.870    3.098   70.878  1.49
   8.216    1.522   71.920  1.49
   9.062    2.658   72.591  1.49
   6.325    2.223   73.181  1.39
   7.487    1.705   74.097  1.39
   7.773    4.283   73.948  0.60
   5.474    2.361   75.372  0.60
   5.059    3.366   76.391  0.60
   7.120    5.759   75.497  0.60
   6.046    5.403   76.465  0.60
   8.430    5.643   68.856  1.82
   7.749    6.528   67.918  1.91
   8.378    6.478   66.530  1.91
   7.795    7.003   65.582  1.66
   7.761    7.970   68.438  1.91
   6.989    8.159   69.732  1.91
   6.124    7.333   70.063  1.72
   7.254    9.162   70.433  1.66
   9.081    5.939   69.334  0.60
   6.816    6.237   67.842  1.39
   8.681    8.244   68.581  1.49
   7.383    8.551   67.760  1.49
   5.615    7.426   70.918  0.00
   9.559    5.857   66.424  1.82
  10.297    5.902   65.160  1.91
   9.428    5.454   63.989  1.91
   9.410    6.137   62.968  1.66
  11.547    5.054   65.239  1.91
   9.883    5.432   67.097  0.60
  10.568    6.830   64.999  1.39
  11.303    4.134   65.360  1.49
  12.049    5.149   64.427  1.49
  12.082    5.343   65.982  1.49
   8.728    4.340   64.127  1.82
   7.940    3.791   63.025  1.91
   6.927    4.798   62.486  1.91
   6.667    4.823   61.276  1.66
   7.246    2.506   63.455  1.91
   6.342    2.580   64.674  1.91
   5.187    1.596   64.635  1.91
   8.737    3.931   64.883  0.60
   8.557    3.568   62.297  1.39
   6.716    2.187   62.707  1.49
   7.929    1.839   63.629  1.49
   6.872    2.409   65.467  1.49
   5.985    3.479   64.744  1.49
   4.045    0.683   65.864  0.60
   4.708    1.163   63.582  1.66
   4.704    1.232   65.819  1.82
   5.053    1.546   66.540  0.60
   6.366    5.652   63.337  1.82
   5.393    6.629   62.904  1.91
   6.055    7.751   62.114  1.91
   5.500    8.285   61.160  1.66
   4.618    7.178   64.112  1.91
   4.003    6.046   64.895  1.91
   6.589    5.622   64.168  0.60
   4.754    6.179   62.313  1.39
   5.219    7.680   64.684  1.49
   3.921    7.779   63.806  1.49
   4.340    5.478   66.071  1.91
   2.467    5.527   63.712  0.60
   1.879    3.826   65.251  1.36
   2.586    4.426   65.327  1.91
   2.891    5.368   64.443  1.82
   3.441    4.474   66.333  1.82
   5.056    5.724   66.611  1.41
   7.278    8.104   62.513  1.82
   7.997    9.113   61.744  1.91
   8.481    8.524   60.417  1.91
   8.296    9.150   59.367  1.66
   9.204    9.647   62.527  1.91
   8.912   10.647   63.631  1.91
   8.302   10.239   64.806  1.91
   9.252   11.979   63.466  1.91
   8.031   11.143   65.812  1.91
   8.981   12.891   64.465  1.91
   8.372   12.475   65.637  1.91
   7.635    7.745   63.208  0.60
   7.390    9.858   61.554  1.39
   9.667    8.890   62.919  1.49
   9.813   10.062   61.896  1.49
   8.073    9.345   64.917  1.46
   9.663   12.259   62.680  1.46
   7.624   10.861   66.600  1.46
   9.207   13.785   64.352  1.46
   8.191   13.091   66.310  1.46
   9.111    7.335   60.468  1.82
   9.725    6.823   59.234  1.91
   8.695    6.401   58.196  1.91
   8.981    6.406   56.990  1.66
  10.677    5.639   59.503  1.91
   9.931    4.595   60.136  1.72
  11.802    6.033   60.441  1.91
   9.152    6.887   61.202  0.60
  10.257    7.548   58.845  1.39
  11.050    5.315   58.657  1.39
  11.434    6.325   61.277  1.49
  12.374    5.276   60.590  1.49
  12.311    6.746   60.048  1.49
   9.665    4.869   61.067  0.00
   7.485    6.054   58.632  1.82
   6.462    5.700   57.665  1.91
   6.245    6.907   56.743  1.91
   5.958    6.647   55.582  1.66
   5.147    5.219   58.293  1.91
   4.293    4.479   57.278  1.91
   3.003    3.846   57.706  1.91
   7.312    6.040   59.474  0.60
   6.814    4.968   57.117  1.39
   5.343    4.631   59.039  1.49
   4.654    5.982   58.634  1.49
   4.087    5.104   56.565  1.49
   4.844    3.781   56.891  1.49
   1.802    3.773   59.183  0.60
   2.377    3.099   56.938  1.66
   2.545    4.117   58.917  1.82
   2.989    4.636   59.439  0.60
   6.452    8.126   57.236  1.82
   6.315    9.345   56.446  1.91
   7.513    9.640   55.564  1.91
   7.616   10.656   54.881  1.66
   5.975   10.507   57.390  1.91
   4.432   10.604   57.512  1.91
   3.964    9.576   58.527  1.91
   2.511    9.556   58.722  1.82
   1.921    8.666   59.521  1.91
   2.664    7.787   60.165  1.82
   0.614    8.652   59.667  1.82
   6.678    8.199   58.062  0.60
   5.544    9.219   55.853  1.39
   6.368   10.352   58.264  1.49
   6.332   11.337   57.037  1.49
   4.177   11.494   57.800  1.49
   4.020   10.431   56.651  1.49
   4.252    8.696   58.237  1.39
   4.390    9.760   59.378  1.39
   2.027   10.133   58.309  0.60
   3.519    7.795   60.070  0.60
   2.295    7.206   60.679  0.60
   0.128    9.225   59.248  0.60
   0.245    8.072   60.182  0.60
   8.451    8.715   55.507  1.82
   9.423    8.692   54.427  1.91
   8.756    8.619   53.058  1.91
   9.139    9.283   52.076  1.66
  10.378    7.478   54.584  1.91
  11.200    7.628   55.747  1.72
  11.268    7.405   53.354  1.91
   8.488    8.113   56.121  0.60
   9.955    9.514   54.470  1.39
   9.852    6.655   54.658  1.39
  11.774    8.217   53.276  1.49
  11.868    6.660   53.437  1.49
  10.723    7.291   52.572  1.49
  11.780    8.445   55.663  0.00
   7.708    7.793   52.954  1.82
   7.036    7.583   51.671  1.91
   5.630    7.008   51.783  1.91
   5.396    6.087   52.561  1.66
   7.835    6.612   50.793  1.91
   7.308    6.646   49.061  2.00
   7.425    7.379   53.653  0.60
   6.981    8.444   51.207  1.39
   8.776    6.842   50.842  1.39
   7.730    5.712   51.138  1.39
   4.688    7.530   51.003  1.82
   3.331    7.047   51.023  1.91
   2.936    6.195   49.826  1.91
   1.835    5.636   49.841  1.66
   4.894    8.173   50.471  0.60
   3.203    6.525   51.831  1.39
   2.734    7.809   51.071  1.39
   3.790    6.080   48.821  1.82
   3.617    5.087   47.755  1.91
   3.946    3.719   48.341  1.91
   3.084    2.834   48.362  1.66
   4.457    5.433   46.517  1.91
   4.472    4.321   45.481  1.91
   3.968    6.717   45.855  1.91
   4.469    6.605   48.791  0.60
   2.673    5.086   47.491  1.39
   5.380    5.581   46.812  1.49
   4.755    3.503   45.895  1.49
   3.589    4.209   45.120  1.49
   5.080    4.549   44.775  1.49
   4.000    7.437   46.490  1.49
   4.531    6.925   45.106  1.49
   3.065    6.597   45.553  1.49
   5.175    3.568   48.837  1.82
   5.584    2.403   49.606  1.91
   5.217    2.647   51.075  1.91
   6.023    2.547   51.988  1.66
   7.058    2.090   49.467  1.91
   8.298    3.233   50.082  2.00
   5.753    4.188   48.695  0.60
   5.075    1.630   49.287  1.39
   7.211    1.238   49.904  1.39
   7.235    1.958   48.523  1.39
   8.061    4.169   49.813  0.60
   3.954    2.999   51.282  1.82
   3.374    3.080   52.624  1.91
   3.517    1.749   53.356  1.91
   3.709    0.715   52.710  1.66
   1.920    3.538   52.495  1.91
   1.389    3.662   53.829  1.72
   0.987    2.495   51.906  1.91
   3.459    3.186   50.604  0.60
   3.865    3.760   53.128  1.39
   1.858    4.385   52.009  1.39
   0.997    1.710   52.457  1.49
   0.096    2.849   51.869  1.49
   1.279    2.269   51.020  1.49
   0.655    2.992   53.973  0.00
   3.487    1.729   54.687  1.82
   3.660    0.590   55.574  1.91
   5.096    0.077   55.661  1.91
   5.515   -0.195   56.789  1.66
   2.782   -0.597   55.201  1.91
   2.941   -1.880   55.973  1.91
   2.954   -1.961   57.354  1.91
   3.067   -3.071   55.261  1.91
   3.102   -3.179   58.009  1.91
   3.208   -4.285   55.900  1.91
   3.225   -4.331   57.269  1.91
   3.361   -5.561   57.880  1.72
   3.348    2.486   55.071  0.60
   3.398    0.877   56.473  1.39
   1.857   -0.316   55.284  1.49
   2.936   -0.795   54.265  1.49
   2.862   -1.183   57.857  1.46
   3.057   -3.047   54.332  1.46
   3.118   -3.214   58.938  1.46
   3.291   -5.067   55.404  1.46
   3.057   -6.273   57.251  0.00
   5.792   -0.053   54.539  1.82
   7.118   -0.625   54.491  1.91
   8.041   -0.072   55.576  1.91
   8.739   -0.871   56.207  1.66
   7.808   -0.462   53.108  1.91
   8.100    0.910   52.833  1.72
   6.912   -0.972   51.985  1.91
   5.436    0.218   53.805  0.60
   7.024   -1.586   54.655  1.39
   8.645   -0.973   53.106  1.39
   6.088   -0.477   51.983  1.49
   7.357   -0.855   51.143  1.49
   6.724   -1.903   52.122  1.49
   7.271    1.390   52.527  0.00
   8.085    1.241   55.774  1.82
   9.031    1.861   56.707  1.91
   8.592    1.623   58.144  1.91
   9.438    1.462   59.013  1.66
   9.227    3.358   56.410  1.91
  10.024    3.599   55.151  1.91
   7.541    1.745   55.338  0.60
   9.899    1.420   56.587  1.39
   8.357    3.779   56.319  1.49
   9.682    3.774   57.158  1.49
   9.634    3.961   53.910  1.91
  11.907    3.224   55.725  0.60
  12.684    3.703   53.553  1.36
  11.803    3.729   53.848  1.91
  11.395    3.456   55.072  1.82
  10.745    4.048   53.101  1.82
   8.758    4.125   53.644  1.41
   7.284    1.597   58.395  1.82
   6.758    1.255   59.719  1.91
   7.200   -0.159   60.082  1.91
   7.574   -0.485   61.200  1.66
   5.243    1.355   59.731  1.91
   6.733    1.788   57.762  0.60
   7.123    1.881   60.378  1.39
   4.979    2.251   59.507  1.49
   4.914    1.133   60.605  1.49
   4.877    0.744   59.087  1.49
   7.154   -1.015   59.055  1.82
   7.517   -2.412   59.259  1.91
   9.006   -2.535   59.528  1.91
   9.419   -3.237   60.454  1.66
   7.098   -3.247   58.053  1.91
   7.392   -4.749   58.068  1.91
   6.529   -5.462   59.093  1.91
   7.187   -5.380   56.697  1.91
   6.911   -0.742   58.277  0.60
   7.034   -2.742   60.044  1.39
   6.142   -3.136   57.936  1.49
   7.528   -2.872   57.269  1.49
   8.331   -4.872   58.323  1.49
   6.660   -5.061   59.956  1.49
   5.607   -5.387   58.842  1.49
   6.777   -6.389   59.131  1.49
   7.735   -4.928   56.051  1.49
   7.433   -6.308   56.732  1.49
   6.264   -5.303   56.444  1.49
   9.817   -1.835   58.733  1.82
  11.259   -1.881   58.934  1.91
  11.691   -1.266   60.259  1.91
  12.637   -1.770   60.900  1.66
  11.988   -1.215   57.765  1.91
   9.487   -1.355   58.100  0.60
  11.523   -2.824   58.947  1.39
  11.702   -1.612   56.940  1.49
  12.936   -1.339   57.868  1.49
  11.788   -0.277   57.755  1.49
  11.044   -0.208   60.728  1.82
  11.372    0.390   62.017  1.91
  10.939   -0.551   63.141  1.91
  11.642   -0.692   64.136  1.66
  10.714    1.745   62.269  1.91
  11.315    2.775   61.493  1.72
  10.412    0.135   60.257  0.60
  12.345    0.504   62.066  1.39
   9.770    1.687   62.050  1.39
  10.788    1.967   63.210  1.39
  10.935    3.657   61.764  0.00
   9.789   -1.187   62.969  1.82
   9.317   -2.071   64.055  1.91
  10.237   -3.270   64.182  1.91
  10.646   -3.682   65.284  1.66
   7.846   -2.436   63.815  1.91
   7.088   -1.226   63.945  1.72
   7.322   -3.395   64.873  1.91
   9.331   -1.087   62.248  0.60
   9.367   -1.567   64.894  1.39
   7.730   -2.819   62.920  1.39
   7.398   -2.989   65.739  1.49
   6.401   -3.598   64.693  1.49
   7.837   -4.205   64.854  1.49
   7.116   -0.703   63.086  0.00
  10.604   -3.831   63.033  1.82
  11.587   -4.887   62.951  1.91
  12.909   -4.454   63.579  1.91
  13.552   -5.273   64.239  1.66
  11.785   -5.304   61.486  1.91
  10.697   -6.211   60.974  1.91
  10.790   -6.519   59.480  1.91
   9.709   -7.435   59.095  1.82
   9.614   -7.909   57.855  1.91
  10.509   -7.535   56.947  1.82
   8.627   -8.737   57.551  1.82
  10.239   -3.552   62.307  0.60
  11.250   -5.661   63.448  1.39
  11.817   -4.508   60.933  1.49
  12.638   -5.758   61.400  1.49
  10.730   -7.046   61.466  1.49
   9.837   -5.798   61.153  1.49
  10.719   -5.697   58.972  1.39
  11.649   -6.924   59.283  1.39
   9.126   -7.669   59.682  0.60
  11.143   -6.997   57.165  0.60
  10.455   -7.833   56.142  0.60
   8.058   -8.966   58.152  0.60
   8.557   -9.045   56.751  0.60
  13.295   -3.200   63.382  1.82
  14.546   -2.662   63.926  1.91
  14.499   -2.635   65.453  1.91
  15.398   -3.130   66.135  1.66
  14.812   -1.277   63.333  1.91
  16.221   -0.384   64.019  2.00
  12.792   -2.682   62.916  0.60
  15.276   -3.256   63.654  1.39
  14.949   -1.376   62.378  1.39
  14.018   -0.734   63.458  1.39
  17.027   -0.977   64.016  0.60
  13.445   -2.050   66.025  1.82
  13.276   -1.987   67.464  1.91
  13.164   -3.377   68.082  1.91
  13.687   -3.620   69.178  1.66
  12.043   -1.155   67.804  1.91
  11.750   -0.899   69.277  1.91
  13.025   -0.477   70.001  1.91
  10.649    0.136   69.420  1.91
  12.843   -1.698   65.520  0.60
  14.061   -1.542   67.847  1.39
  12.131   -0.296   67.363  1.49
  11.269   -1.597   67.419  1.49
  11.435   -1.737   69.675  1.49
  13.698   -1.151   69.883  1.49
  13.339    0.354   69.638  1.49
  12.841   -0.369   70.937  1.49
   9.869   -0.157   68.944  1.49
  10.434    0.249   70.349  1.49
  10.949    0.974   69.058  1.49
  12.506   -4.289   67.377  1.82
  12.360   -5.670   67.821  1.91
  13.677   -6.421   67.778  1.91
  13.902   -7.281   68.637  1.66
  11.264   -6.374   67.008  1.91
   9.893   -5.758   67.266  1.91
   8.800   -6.429   66.464  1.91
   9.096   -7.083   65.436  1.66
   7.625   -6.285   66.866  1.66
  12.151   -4.056   66.630  0.60
  12.064   -5.649   68.756  1.39
  11.473   -6.306   66.063  1.49
  11.243   -7.314   67.244  1.49
   9.684   -5.833   68.211  1.49
   9.919   -4.815   67.041  1.49
  14.564   -6.107   66.849  1.82
  15.904   -6.707   66.891  1.91
  16.686   -6.262   68.125  1.91
  17.398   -7.057   68.735  1.66
  16.648   -6.321   65.619  1.91
  17.927   -7.075   65.353  1.91
  17.893   -8.319   65.233  1.66
  18.982   -6.408   65.217  1.66
  14.357   -5.555   66.223  0.60
  15.811   -7.682   66.915  1.39
  16.053   -6.454   64.865  1.49
  16.856   -5.375   65.662  1.49
  16.563   -4.992   68.489  1.82
  17.232   -4.382   69.626  1.91
  16.705   -4.916   70.957  1.91
  17.461   -5.090   71.923  1.66
  17.090   -2.864   69.631  1.91
  16.047   -4.491   68.016  0.60
  18.187   -4.598   69.569  1.39
  16.165   -2.630   69.729  1.49
  17.593   -2.498   70.362  1.49
  17.424   -2.509   68.804  1.49
  15.416   -5.184   71.030  1.82
  14.799   -5.746   72.231  1.91
  15.111   -7.227   72.379  1.91
  15.304   -7.738   73.474  1.66
  13.266   -5.585   72.204  1.91
  12.825   -4.138   72.394  1.91
  12.597   -6.503   73.216  1.91
  11.428   -3.841   71.887  1.91
  14.920   -5.022   70.346  0.60
  15.150   -5.272   73.015  1.39
  12.963   -5.864   71.316  1.49
  12.866   -3.922   73.338  1.49
  13.453   -3.559   71.932  1.49
  12.882   -7.407   73.064  1.49
  12.845   -6.235   74.105  1.49
  11.644   -6.447   73.119  1.49
  10.797   -4.406   72.339  1.49
  11.214   -2.921   72.060  1.49
  11.388   -4.007   70.943  1.49
  15.133   -7.874   71.228  1.82
  15.522   -9.250   71.018  1.91
  14.748  -10.215   71.914  1.91
  15.348  -11.052   72.581  1.66
  17.030   -9.387   71.266  1.91
  17.567  -10.647   70.639  1.91
  14.893   -7.431   70.532  0.60
  15.341   -9.484   70.083  1.39
  17.490   -8.619   70.893  1.49
  17.200   -9.405   72.222  1.49
  16.939  -11.242   69.764  1.66
  18.740  -11.062   71.115  1.82
  19.097  -11.783   70.810  0.60
  19.140  -10.611   71.727  0.60
  13.436  -10.073   71.909  1.82
  12.505  -10.941   72.625  1.91
  11.520  -11.518   71.625  1.91
  11.364  -10.925   70.555  1.66
  11.826  -10.153   73.744  1.91
  12.804   -9.879   74.902  1.91
  12.089   -9.164   76.029  1.91
  12.991   -8.917   77.231  1.91
  12.267   -8.127   78.274  1.82
  13.107   -9.424   71.451  0.60
  13.010  -11.678   73.024  1.39
  11.499   -9.310   73.392  1.49
  11.066  -10.655   74.077  1.49
  13.168  -10.717   75.225  1.49
  13.539   -9.333   74.583  1.49
  11.755   -8.313   75.703  1.49
  11.327   -9.694   76.308  1.49
  13.273   -9.767   77.605  1.10
  13.783   -8.434   76.949  1.10
  11.963   -7.371   77.915  0.60
  11.583   -8.604   78.585  0.60
  12.824   -7.935   78.941  0.60
  10.882  -12.646   71.886  1.82
  10.028  -13.297   70.891  1.91
   8.837  -12.473   70.416  1.91
   8.134  -11.801   71.148  1.66
   9.495  -14.533   71.629  1.91
  10.505  -14.784   72.700  1.91
  10.949  -13.408   73.146  1.91
  10.568  -13.576   70.121  1.39
   8.621  -14.356   72.012  1.49
   9.429  -15.292   71.030  1.49
  10.110  -15.274   73.437  1.49
  11.256  -15.291   72.352  1.49
  10.348  -13.042   73.813  1.39
  11.851  -13.426   73.502  1.39
   8.623  -12.570   69.103  1.82
   7.522  -11.921   68.419  1.91
   6.408  -12.937   68.162  1.91
   6.662  -14.013   67.621  1.66
   7.999  -11.305   67.095  1.91
   9.115  -10.272   67.227  1.91
   6.801  -10.724   66.350  1.91
   8.942   -9.254   68.322  1.91
   9.168  -13.045   68.636  0.60
   7.171  -11.206   68.991  1.39
   8.349  -12.038   66.547  1.49
   9.950  -10.743   67.380  1.49
   9.197   -9.801   66.383  1.49
   6.111  -11.388   66.286  1.49
   6.466   -9.961   66.828  1.49
   7.071  -10.456   65.468  1.49
   8.121   -8.775   68.186  1.49
   8.915   -9.699   69.172  1.49
   9.679   -8.638   68.306  1.49
   5.185  -12.653   68.574  1.82
   4.086  -13.605   68.348  1.91
   3.965  -14.035   66.890  1.91
   4.071  -13.236   65.950  1.66
   2.848  -12.806   68.770  1.91
   3.354  -11.802   69.757  1.91
   4.751  -11.462   69.327  1.91
   4.194  -14.390   68.924  1.39
   2.448  -12.364   68.005  1.49
   2.187  -13.387   69.177  1.49
   2.795  -11.010   69.752  1.49
   3.355  -12.177   70.651  1.49
   4.758  -10.673   68.765  1.39
   5.322  -11.308   70.095  1.39
   3.726  -15.334   66.717  1.82
   3.513  -15.902   65.403  1.91
   2.412  -15.158   64.647  1.91
   2.553  -14.939   63.441  1.66
   3.174  -17.388   65.488  1.91
   3.698  -15.849   67.406  0.60
   4.346  -15.810   64.896  1.39
   3.870  -17.849   65.962  1.49
   3.098  -17.750   64.601  1.49
   2.341  -17.501   65.951  1.49
   1.315  -14.760   65.295  1.82
   0.233  -14.123   64.541  1.91
   0.612  -12.731   64.054  1.91
   0.045  -12.226   63.087  1.66
  -1.042  -14.047   65.392  1.91
  -1.674  -15.422   65.576  1.91
   1.244  -14.876   66.144  0.60
   0.042  -14.678   63.756  1.39
  -0.827  -13.672   66.260  1.49
  -1.680  -13.456   64.961  1.49
  -1.690  -16.238   64.651  1.66
  -2.197  -15.668   66.778  1.82
  -2.569  -16.428   66.938  0.60
  -2.163  -15.069   67.393  0.60
   1.554  -12.085   64.743  1.82
   2.018  -10.774   64.295  1.91
   2.768  -10.909   62.968  1.91
   2.579  -10.131   62.032  1.66
   2.861  -10.123   65.388  1.91
   1.887  -12.440   65.451  0.60
   1.232  -10.209   64.141  1.39
   2.348  -10.068   66.197  1.49
   3.648  -10.652   65.542  1.49
   3.118   -9.241   65.111  1.49
   3.618  -11.935   62.885  1.82
   4.317  -12.294   61.655  1.91
   3.340  -12.564   60.521  1.91
   3.484  -11.966   59.448  1.66
   5.229  -13.500   61.924  1.91
   6.253  -13.039   62.823  1.72
   5.883  -14.015   60.655  1.91
   3.761  -12.407   63.589  0.60
   4.882  -11.537   61.395  1.39
   4.714  -14.218   62.347  1.39
   5.205  -14.274   60.027  1.49
   6.428  -13.323   60.272  1.49
   6.433  -14.774   60.865  1.49
   6.874  -12.409   62.348  0.00
   2.350  -13.418   60.734  1.82
   1.329  -13.746   59.760  1.91
   0.601  -12.519   59.227  1.91
   0.500  -12.282   58.026  1.66
   0.289  -14.676   60.399  1.91
   0.660  -16.137   60.397  1.91
   1.099  -16.769   59.253  1.91
   0.564  -16.881   61.571  1.91
   1.441  -18.111   59.246  1.91
   0.903  -18.211   61.563  1.91
   1.335  -18.826   60.417  1.91
   1.677  -20.158   60.416  1.72
   2.311  -13.805   61.503  0.60
   1.749  -14.214   59.008  1.39
   0.147  -14.394   61.316  1.49
  -0.552  -14.569   59.927  1.49
   1.168  -16.281   58.465  1.46
   0.271  -16.479   62.357  1.46
   1.737  -18.521   58.464  1.46
   0.838  -18.702   62.349  1.46
   1.674  -20.497   59.478  0.00
   0.052  -11.740   60.164  1.82
  -0.713  -10.554   59.782  1.91
   0.182   -9.523   59.097  1.91
  -0.234   -8.935   58.097  1.66
  -1.427   -9.941   60.998  1.91
  -2.477  -10.861   61.614  1.91
  -2.041   -8.593   60.639  1.91
  -2.890  -10.630   63.034  1.91
   0.150  -11.938   60.995  0.60
  -1.399  -10.832   59.138  1.39
  -0.745   -9.777   61.682  1.49
  -3.273  -10.810   61.063  1.49
  -2.144  -11.771   61.550  1.49
  -1.366   -8.022   60.266  1.49
  -2.742   -8.721   59.995  1.49
  -2.403   -8.186   61.429  1.49
  -3.245   -9.741   63.122  1.49
  -3.564  -11.269   63.280  1.49
  -2.130  -10.729   63.610  1.49
   1.395   -9.313   59.596  1.82
   2.326   -8.399   58.948  1.91
   2.672   -8.863   57.528  1.91
   2.732   -8.055   56.595  1.66
   3.611   -8.252   59.762  1.91
   3.515   -7.275   60.926  1.91
   4.769   -7.419   61.799  1.91
   4.573   -6.778   63.106  1.82
   5.576   -6.740   63.991  1.91
   6.743   -7.270   63.671  1.82
   5.455   -6.187   65.188  1.82
   1.635   -9.724   60.312  0.60
   1.899   -7.519   58.887  1.39
   3.859   -9.123   60.107  1.49
   4.320   -7.958   59.169  1.49
   3.448   -6.367   60.592  1.49
   2.723   -7.464   61.454  1.49
   4.967   -8.359   61.926  1.39
   5.524   -7.010   61.348  1.39
   3.813   -6.426   63.302  0.60
   6.852   -7.636   62.901  0.60
   7.392   -7.249   64.233  0.60
   4.707   -5.835   65.426  0.60
   6.123   -6.182   65.730  0.60
   2.911  -10.152   57.355  1.82
   3.221  -10.712   56.038  1.91
   2.065  -10.537   55.074  1.91
   2.248  -10.224   53.895  1.66
   3.591  -12.180   56.171  1.91
   4.984  -12.368   56.748  1.91
   2.884  -10.678   58.035  0.60
   3.996  -10.234   55.677  1.39
   2.946  -12.620   56.747  1.49
   3.548  -12.601   55.299  1.49
   5.651  -11.367   57.019  1.66
   5.413  -13.616   56.919  1.82
   6.199  -13.761   57.235  0.60
   4.904  -14.277   56.712  0.60
   0.843  -10.737   55.558  1.82
  -0.331  -10.624   54.702  1.91
  -0.543   -9.190   54.239  1.91
  -0.825   -8.933   53.065  1.66
  -1.572  -11.184   55.409  1.91
  -1.588  -12.709   55.604  1.91
  -2.602  -13.129   56.652  1.91
  -1.878  -13.435   54.303  1.91
   0.744  -10.935   56.390  0.60
  -0.171  -11.172   53.905  1.39
  -1.645  -10.763   56.279  1.49
  -2.356  -10.933   54.897  1.49
  -0.699  -12.984   55.914  1.49
  -2.404  -12.689   57.483  1.49
  -3.483  -12.882   56.362  1.49
  -2.560  -14.080   56.776  1.49
  -1.242  -13.163   53.637  1.49
  -1.809  -14.382   54.443  1.49
  -2.765  -13.219   54.007  1.49
  -0.384   -8.256   55.166  1.82
  -0.532   -6.840   54.836  1.91
   0.563   -6.451   53.844  1.91
   0.297   -5.695   52.914  1.66
  -0.501   -5.944   56.075  1.91
  -0.565   -4.468   55.718  1.91
  -1.675   -6.273   57.015  1.91
  -0.191   -8.486   55.972  0.60
  -1.399   -6.720   54.395  1.39
   0.336   -6.110   56.556  1.49
   0.187   -4.240   55.165  1.49
  -1.378   -4.289   55.241  1.49
  -0.542   -3.944   56.521  1.49
  -1.645   -7.203   57.252  1.49
  -1.609   -5.738   57.809  1.49
  -2.505   -6.082   56.570  1.49
   1.769   -6.977   54.034  1.82
   2.874   -6.631   53.136  1.91
   2.592   -7.203   51.749  1.91
   2.833   -6.554   50.727  1.66
   4.212   -7.093   53.697  1.91
   5.435   -6.822   52.801  1.91
   5.672   -5.351   52.574  1.91
   6.690   -7.448   53.404  1.91
   1.901   -7.523   54.686  0.60
   2.902   -5.654   53.058  1.39
   4.354   -6.655   54.550  1.49
   4.160   -8.047   53.865  1.49
   5.273   -7.242   51.930  1.49
   4.882   -4.952   52.202  1.49
   5.881   -4.927   53.410  1.49
   6.406   -5.234   51.965  1.49
   6.540   -8.383   53.557  1.49
   7.426   -7.338   52.797  1.49
   6.895   -7.016   54.236  1.49
   2.062   -8.426   51.675  1.82
   1.771   -9.012   50.365  1.91
   0.750   -8.175   49.623  1.91
   0.826   -7.934   48.420  1.66
   1.893   -8.868   52.393  0.60
   2.588   -9.065   49.845  1.39
   1.430   -9.913   50.482  1.39
  -0.247   -7.714   50.372  1.82
  -1.265   -6.839   49.764  1.91
  -0.618   -5.550   49.281  1.91
  -1.021   -5.002   48.263  1.66
  -2.354   -6.595   50.782  1.91
  -3.682   -6.055   50.351  1.91
  -0.296   -7.924   51.205  0.60
  -1.654   -7.302   48.992  1.39
  -2.520   -7.436   51.234  1.49
  -1.997   -5.984   51.445  1.49
  -4.667   -6.228   51.089  1.66
  -3.752   -5.402   49.195  1.82
  -4.503   -5.080   48.929  0.60
  -3.047   -5.304   48.715  0.60
   0.396   -5.042   49.989  1.82
   1.066   -3.803   49.572  1.91
   1.769   -4.006   48.247  1.91
   1.703   -3.142   47.371  1.66
   2.029   -3.323   50.648  1.91
   2.932   -2.161   50.369  1.91
   2.303   -0.893   49.850  1.91
   0.661   -5.448   50.699  0.60
   0.380   -3.115   49.450  1.39
   1.500   -3.099   51.431  1.49
   2.589   -4.075   50.891  1.49
   3.402   -1.946   51.190  1.49
   3.597   -2.449   49.724  1.49
   2.729    0.544   48.655  0.60
   1.179   -0.531   50.199  1.66
   3.038   -0.187   48.985  1.82
   3.821   -0.464   48.758  0.60
   2.440   -5.134   48.075  1.82
   3.068   -5.512   46.815  1.91
   2.066   -5.536   45.673  1.91
   2.277   -4.961   44.606  1.66
   3.725   -6.888   46.946  1.91
   5.151   -6.864   47.471  1.91
   6.200   -6.650   46.600  1.91
   5.467   -7.056   48.793  1.91
   7.505   -6.627   47.046  1.91
   6.766   -7.026   49.263  1.91
   7.819   -6.842   48.373  1.91
   2.507   -5.674   48.741  0.60
   3.764   -4.854   46.604  1.39
   3.185   -7.432   47.541  1.49
   3.722   -7.316   46.076  1.49
   6.024   -6.519   45.696  1.46
   4.778   -7.213   49.397  1.46
   8.190   -6.463   46.439  1.46
   6.935   -7.130   50.171  1.46
   8.703   -6.864   48.662  1.46
   0.939   -6.207   45.893  1.82
  -0.116   -6.272   44.874  1.91
  -0.567   -4.883   44.484  1.91
  -0.697   -4.537   43.302  1.66
  -1.256   -7.151   45.399  1.91
  -0.818   -8.610   45.461  1.91
  -1.885   -9.703   46.398  2.00
  -3.234   -8.622   46.863  1.91
   0.827   -6.610   46.644  0.60
   0.257   -6.704   44.078  1.39
  -1.516   -6.852   46.285  1.49
  -2.026   -7.067   44.815  1.49
  -0.756   -8.948   44.555  1.39
   0.070   -8.646   45.847  1.39
  -3.635   -8.253   46.073  1.39
  -3.891   -9.122   47.352  1.39
  -2.899   -7.911   47.414  1.39
  -0.797   -4.001   45.455  1.82
  -1.226   -2.657   45.108  1.91
  -0.168   -1.862   44.351  1.91
  -0.357   -1.298   43.276  1.66
  -1.597   -1.867   46.378  1.91
  -2.104   -0.497   46.026  1.91
  -0.692   -4.225   46.279  0.60
  -2.023   -2.725   44.543  1.39
  -2.280   -2.348   46.871  1.49
  -0.817   -1.786   46.948  1.49
  -3.965    1.872   45.073  0.60
  -3.313   -0.079   45.578  1.91
  -1.692    2.548   45.663  1.36
  -2.005    1.674   45.705  1.91
  -1.308    0.626   46.087  1.82
  -3.224    1.277   45.394  1.82
  -4.060   -0.610   45.424  1.41
   1.004   -1.783   44.966  1.82
   2.070   -0.932   44.452  1.91
   2.473   -1.331   43.045  1.91
   2.577   -0.503   42.127  1.66
   3.189   -1.019   45.476  1.91
   4.274    0.022   45.374  1.91
   4.369    0.718   44.333  1.66
   5.037    0.114   46.358  1.66
   1.137   -2.241   45.682  0.60
   1.743   -0.008   44.429  1.39
   2.795   -0.959   46.360  1.49
   3.601   -1.893   45.401  1.49
   2.702   -2.627   42.801  1.82
   3.178   -3.007   41.471  1.91
   2.094   -2.789   40.430  1.91
   2.386   -2.409   39.289  1.66
   3.682   -4.451   41.519  1.91
   5.035   -4.643   42.135  1.91
   5.621   -5.864   42.379  1.82
   5.936   -3.728   42.557  1.91
   6.805   -5.698   42.925  1.91
   7.035   -4.406   43.048  1.82
   2.572   -3.220   43.410  0.60
   3.935   -2.429   41.244  1.39
   3.042   -4.984   42.014  1.49
   3.708   -4.796   40.612  1.49
   5.835   -2.805   42.522  1.41
   7.383   -6.380   43.181  1.36
   7.855   -3.987   43.424  0.60
   0.829   -3.012   40.788  1.82
  -0.246   -2.828   39.808  1.91
  -0.310   -1.386   39.347  1.91
  -0.403   -1.067   38.151  1.66
  -1.567   -3.291   40.414  1.91
  -2.842   -3.046   39.610  1.91
  -2.821   -3.859   38.329  1.91
  -4.078   -3.374   40.432  1.91
   0.643   -3.262   41.589  0.60
  -0.051   -3.391   39.029  1.39
  -1.500   -4.244   40.581  1.49
  -1.668   -2.855   41.274  1.49
  -2.876   -2.096   39.372  1.49
  -2.026   -3.654   37.833  1.49
  -2.832   -4.795   38.544  1.49
  -3.593   -3.644   37.801  1.49
  -4.070   -2.861   41.242  1.49
  -4.865   -3.160   39.925  1.49
  -4.081   -4.310   40.645  1.49
  -0.247   -0.463   40.305  1.82
  -0.288    0.958   39.963  1.91
   0.975    1.386   39.236  1.91
   0.954    2.195   38.305  1.66
  -0.452    1.814   41.239  1.91
  -0.191    3.272   40.926  1.91
  -1.832    1.600   41.845  1.91
  -0.181   -0.703   41.128  0.60
  -1.056    1.118   39.377  1.39
   0.217    1.518   41.891  1.49
   0.683    3.367   40.543  1.49
  -0.850    3.588   40.302  1.49
  -0.244    3.787   41.734  1.49
  -1.955    0.668   42.044  1.49
  -1.910    2.112   42.652  1.49
  -2.504    1.883   41.220  1.49
   2.130    0.843   39.644  1.82
   3.315    1.217   38.895  1.91
   3.217    0.854   37.418  1.91
   3.472    1.697   36.555  1.66
   4.581    0.550   39.453  1.91
   5.741    1.023   38.619  1.91
   2.167    0.304   40.314  0.60
   3.426    2.188   38.965  1.39
   4.712    0.800   40.380  1.49
   4.503   -0.415   39.401  1.49
   6.396    2.211   38.616  1.91
   6.102   -0.557   37.459  0.60
   7.866    0.627   36.417  1.36
   7.313    0.936   37.098  1.91
   6.330    0.247   37.662  1.82
   7.383    2.133   37.656  1.82
   6.214    2.943   39.159  1.41
   2.869   -0.399   37.130  1.82
   2.812   -0.804   35.723  1.91
   1.821    0.053   34.937  1.91
   2.204    0.599   33.897  1.66
   2.470   -2.293   35.563  1.91
   2.344   -2.648   34.079  1.91
   3.478   -2.783   33.307  1.91
   1.092   -2.827   33.531  1.91
   3.323   -3.100   31.968  1.91
   0.933   -3.136   32.199  1.91
   2.068   -3.279   31.427  1.91
   2.682   -0.958   37.755  0.60
   3.701   -0.660   35.336  1.39
   3.166   -2.833   35.968  1.49
   1.634   -2.486   36.015  1.49
   4.324   -2.663   33.674  1.46
   0.340   -2.737   34.071  1.46
   4.073   -3.193   31.427  1.46
   0.086   -3.245   31.830  1.46
   1.985   -3.500   30.528  1.46
   0.573    0.204   35.370  1.82
  -0.400    0.933   34.569  1.91
  -0.174    2.442   34.614  1.91
  -0.037    3.029   33.541  1.66
  -1.856    0.628   34.987  1.91
  -2.261   -0.712   34.409  1.91
  -2.430   -0.895   33.038  1.91
  -2.442   -1.804   35.233  1.91
  -2.788   -2.134   32.535  1.91
  -2.801   -3.045   34.741  1.91
  -2.975   -3.211   33.381  1.91
  -3.331   -4.457   32.915  1.72
   0.338   -0.133   36.126  0.60
  -0.292    0.646   33.638  1.39
  -1.926    0.604   35.953  1.49
  -2.448    1.321   34.655  1.49
  -2.302   -0.181   32.457  1.46
  -2.319   -1.702   36.149  1.46
  -2.902   -2.243   31.619  1.46
  -2.924   -3.762   35.321  1.46
  -4.311   -4.468   32.723  0.00
  -0.175    3.025   35.804  1.82
  -0.235    4.476   35.951  1.91
   1.106    5.187   35.997  1.91
   1.112    6.409   35.784  1.66
  -1.121    4.760   37.188  1.91
  -2.368    3.928   37.090  1.91
  -0.140    2.535   36.509  0.60
  -0.714    4.822   35.170  1.39
  -0.638    4.537   38.000  1.49
  -1.355    5.701   37.219  1.49
  -5.027    2.654   35.940  0.60
  -3.264    3.828   36.090  1.91
  -4.391    1.836   38.163  1.36
  -3.913    2.466   37.672  1.91
  -2.804    3.063   38.051  1.82
  -4.231    2.917   36.477  1.82
  -3.240    4.290   35.282  1.41
   2.240    4.529   36.219  1.82
   3.529    5.194   36.119  1.91
   4.326    4.722   34.908  1.91
   5.019    5.530   34.259  1.66
   4.308    4.991   37.426  1.91
   4.033    5.956   38.573  1.91
   2.582    5.944   38.998  1.91
   4.896    5.615   39.789  1.91
   2.210    3.694   36.425  0.60
   3.364    6.154   36.014  1.39
   4.127    4.093   37.744  1.49
   5.255    5.037   37.219  1.49
   4.260    6.862   38.276  1.49
   2.338    5.057   39.275  1.49
   2.458    6.553   39.729  1.49
   2.030    6.212   38.260  1.49
   5.819    5.588   39.529  1.49
   4.773    6.283   40.467  1.49
   4.635    4.758   40.136  1.49
   4.269    3.451   34.511  1.82
   5.143    2.980   33.422  1.91
   4.487    2.862   32.055  1.91
   5.135    3.138   31.030  1.66
   5.742    1.636   33.841  1.91
   7.108    1.320   33.314  1.91
   3.723    2.905   34.890  0.60
   5.882    3.619   33.341  1.39
   5.778    1.610   34.810  1.49
   5.138    0.933   33.555  1.49
   9.925    1.464   31.858  0.60
   7.999    2.011   32.560  1.91
   9.466   -0.655   32.997  1.36
   8.880    0.067   32.974  1.91
   7.687    0.097   33.551  1.82
   9.115    1.216   32.361  1.82
   7.880    2.873   32.233  1.41
   3.228    2.453   31.952  1.82
   2.638    2.090   30.666  1.91
   2.661    3.198   29.626  1.91
   2.816    2.874   28.438  1.66
   1.189    1.655   30.829  1.91
   2.747    2.400   32.663  0.60
   3.142    1.330   30.308  1.39
   0.663    2.401   31.129  1.49
   0.851    1.345   29.986  1.49
   1.138    0.947   31.474  1.49
   2.517    4.460   30.020  1.82
   2.536    5.513   28.982  1.91
   3.859    5.625   28.249  1.91
   3.977    6.345   27.247  1.66
   2.140    6.866   29.588  1.91
   0.687    6.942   30.080  1.91
   0.398    8.219   30.852  1.91
  -0.281    6.795   28.917  1.91
   2.416    4.657   30.851  0.60
   1.854    5.280   28.318  1.39
   2.731    7.057   30.334  1.49
   2.278    7.557   28.921  1.49
   0.539    6.188   30.688  1.49
   1.023    8.304   31.575  1.49
   0.483    8.974   30.264  1.49
  -0.495    8.185   31.203  1.49
  -0.088    5.985   28.441  1.49
  -1.180    6.763   29.252  1.49
  -0.186    7.545   28.325  1.49
   4.895    4.935   28.742  1.82
   6.154    4.840   28.046  1.91
   6.106    3.849   26.878  1.91
   7.044    3.901   26.073  1.66
   7.277    4.403   28.982  1.91
   7.672    5.413   30.031  1.91
   7.293    6.607   29.970  1.66
   8.415    5.003   30.958  1.66
   4.806    4.536   29.499  0.60
   6.377    5.725   27.689  1.39
   7.004    3.587   29.429  1.49
   8.059    4.194   28.448  1.49
   5.093    3.001   26.817  1.82
   4.941    1.950   25.824  1.91
   3.634    2.000   25.043  1.91
   3.560    1.413   23.959  1.66
   4.996    0.565   26.512  1.91
   6.299    0.298   27.249  1.91
   7.438   -0.094   26.590  1.91
   6.360    0.448   28.624  1.91
   8.635   -0.340   27.229  1.91
   7.554    0.223   29.264  1.91
   8.682   -0.201   28.603  1.91
   4.475    3.078   27.409  0.60
   5.685    2.012   25.189  1.39
   4.262    0.500   27.142  1.49
   4.870   -0.123   25.840  1.49
   7.402   -0.198   25.667  1.46
   5.606    0.698   29.107  1.46
   9.390   -0.593   26.749  1.46
   7.601    0.362   30.182  1.46
   9.462   -0.391   29.072  1.46
   2.617    2.643   25.588  1.82
   1.258    2.698   25.104  1.91
   0.965    4.084   24.525  1.91
   1.142    5.098   25.196  1.66
   0.240    2.370   26.215  1.91
  -1.191    2.534   25.710  1.91
   0.426    0.962   26.761  1.91
   2.783    3.077   26.312  0.60
   1.159    2.035   24.388  1.39
   0.377    3.003   26.951  1.49
  -1.313    3.427   25.378  1.49
  -1.355    1.905   25.003  1.49
  -1.806    2.375   26.430  1.49
   1.325    0.859   27.081  1.49
  -0.190    0.814   27.484  1.49
   0.259    0.324   26.064  1.49
   0.503    4.128   23.290  1.82
   0.130    5.359   22.606  1.91
  -1.376    5.529   22.732  1.91
  -2.135    4.910   21.996  1.66
   0.520    5.335   21.141  1.91
   0.176    6.603   20.381  1.91
  -0.754    7.337   20.769  1.66
   0.865    6.862   19.371  1.66
   0.417    3.387   22.863  0.60
   0.574    6.115   23.044  1.39
   1.476    5.183   21.077  1.49
   0.076    4.586   20.713  1.49
  -1.775    6.371   23.670  1.82
  -3.208    6.519   23.949  1.91
  -3.968    7.073   22.771  1.91
  -5.124    6.745   22.499  1.66
  -3.370    7.423   25.182  1.91
  -4.819    7.865   25.301  1.91
  -2.886    6.670   26.406  1.91
  -1.198    6.829   24.114  0.60
  -3.573    5.635   24.164  1.39
  -2.809    8.218   25.062  1.49
  -5.077    8.335   24.505  1.49
  -5.381    7.094   25.413  1.49
  -4.915    8.444   26.061  1.49
  -1.975    6.401   26.278  1.49
  -2.947    7.239   27.177  1.49
  -3.434    5.891   26.540  1.49
  -3.318    7.940   21.983  1.82
  -4.084    8.446   20.828  1.91
  -4.220    7.384   19.745  1.91
  -5.239    7.312   19.045  1.66
  -3.441    9.739   20.299  1.91
  -2.015    9.701   20.400  1.72
  -3.902   10.911   21.173  1.91
  -2.508    8.183   22.140  0.60
  -4.985    8.669   21.141  1.39
  -3.707    9.890   19.368  1.39
  -4.860   10.970   21.151  1.49
  -3.612   10.770   22.077  1.49
  -3.524   11.728   20.839  1.49
  -1.699    8.757   20.545  0.00
  -3.207    6.538   19.600  1.82
  -3.282    5.401   18.684  1.91
  -4.447    4.495   19.051  1.91
  -5.067    3.866   18.183  1.66
  -1.958    4.655   18.690  1.91
  -2.042    3.424   17.989  1.72
  -2.489    6.661   20.057  0.60
  -3.435    5.747   17.780  1.39
  -1.276    5.210   18.281  1.39
  -1.692    4.483   19.607  1.39
  -1.210    2.894   18.148  0.00
  -4.798    4.426   20.338  1.82
  -5.968    3.649   20.755  1.91
  -7.256    4.131   20.092  1.91
  -8.245    3.390   19.987  1.66
  -6.159    3.677   22.267  1.91
  -4.332    4.843   20.929  0.60
  -5.822    2.717   20.487  1.39
  -6.364    4.573   22.547  1.49
  -6.881    3.093   22.510  1.49
  -5.353    3.384   22.698  1.49
  -7.266    5.393   19.657  1.82
  -8.507    5.928   19.086  1.91
  -8.689    5.434   17.653  1.91
  -9.767    5.492   17.072  1.66
  -8.509    7.454   19.081  1.91
  -8.647    8.198   20.405  1.91
  -8.244    9.656   20.231  1.91
 -10.055    8.106   20.958  1.91
  -6.560    5.881   19.710  0.60
  -9.263    5.614   19.625  1.39
  -7.682    7.746   18.666  1.49
  -9.234    7.743   18.505  1.49
  -8.036    7.787   21.052  1.49
  -7.388    9.703   19.800  1.49
  -8.898   10.107   19.692  1.49
  -8.192   10.079   21.091  1.49
 -10.286    7.184   21.093  1.49
 -10.102    8.573   21.795  1.49
 -10.670    8.502   20.336  1.49
  -7.601    4.959   17.058  1.82
  -7.647    4.477   15.686  1.91
  -8.016    3.001   15.558  1.91
  -8.085    2.495   14.428  1.66
  -6.278    4.674   15.048  1.91
  -5.687    6.077   15.078  1.91
  -4.228    6.016   14.662  1.91
  -6.432    7.042   14.166  1.91
  -6.858    4.935   17.491  0.60
  -8.303    5.008   15.189  1.39
  -5.654    4.077   15.487  1.49
  -6.338    4.395   14.120  1.49
  -5.735    6.416   15.996  1.49
  -3.750    5.433   15.256  1.49
  -4.165    5.681   13.765  1.49
  -3.846    6.896   14.702  1.49
  -7.356    7.080   14.427  1.49
  -6.043    7.916   14.237  1.49
  -6.371    6.737   13.258  1.49
  -8.215    2.340   16.694  1.82
  -8.429    0.910   16.752  1.91
  -9.821    0.457   16.290  1.91
 -10.829    1.152   16.399  1.66
  -8.216    0.388   18.183  1.91
  -8.216    2.783   17.431  0.60
  -7.765    0.481   16.173  1.39
  -8.897    0.744   18.759  1.49
  -8.264   -0.571   18.186  1.49
  -7.352    0.666   18.499  1.49
  -9.839   -0.775   15.798  1.82
 -11.058   -1.511   15.536  1.91
 -11.520   -2.193   16.829  1.91
 -10.857   -3.143   17.257  1.66
 -10.888   -2.598   14.483  1.91
 -12.190   -3.281   14.107  1.91
 -13.104   -3.461   14.945  1.66
 -12.286   -3.637   12.909  1.66
  -9.088   -1.156   15.626  0.60
 -11.752   -0.885   15.240  1.39
 -10.498   -2.205   13.686  1.49
 -10.269   -3.265   14.817  1.49
 -12.606   -1.706   17.400  1.82
 -13.002   -2.142   18.739  1.91
 -13.279   -3.641   18.765  1.91
 -13.157   -4.248   19.825  1.66
 -14.286   -1.365   19.025  1.91
 -14.777   -0.936   17.685  1.91
 -13.550   -0.732   16.844  1.91
 -12.309   -1.911   19.393  1.39
 -14.939   -1.931   19.467  1.49
 -14.105   -0.596   19.589  1.49
 -15.346   -1.620   17.297  1.49
 -15.282   -0.113   17.755  1.49
 -13.732   -0.914   15.909  1.39
 -13.213    0.173   16.931  1.39
 -13.642   -4.192   17.614  1.82
 -13.952   -5.615   17.528  1.91
 -12.661   -6.420   17.556  1.91
 -12.546   -7.496   18.155  1.66
 -14.767   -5.882   16.276  1.91
 -13.695   -3.703   16.908  0.60
 -14.491   -5.864   18.308  1.39
 -14.256   -5.631   15.502  1.49
 -15.577   -5.367   16.304  1.49
 -14.983   -6.815   16.227  1.49
 -11.662   -5.856   16.890  1.82
 -10.323   -6.438   16.862  1.91
  -9.663   -6.306   18.232  1.91
  -8.865   -7.135   18.651  1.66
  -9.460   -5.763   15.801  1.91
  -9.952   -5.997   14.380  1.91
  -8.898   -5.624   13.353  1.91
  -9.519   -5.300   12.002  1.91
  -8.487   -5.223   10.924  1.82
 -11.807   -5.124   16.462  0.60
 -10.400   -7.390   16.643  1.39
  -9.440   -4.808   15.972  1.49
  -8.551   -6.094   15.876  1.49
 -10.187   -6.932   14.273  1.49
 -10.751   -5.468   14.227  1.49
  -8.401   -4.854   13.670  1.49
  -8.276   -6.361   13.251  1.49
 -10.169   -5.984   11.776  1.10
  -9.987   -4.452   12.059  1.10
  -8.041   -5.992   10.885  0.60
  -8.886   -5.070   10.142  0.60
  -7.921   -4.560   11.103  0.60
 -10.019   -5.241   18.948  1.82
  -9.358   -5.049   20.247  1.91
  -9.910   -6.039   21.261  1.91
  -9.180   -6.632   22.046  1.66
  -9.533   -3.618   20.703  1.91
 -10.612   -4.687   18.662  0.60
  -8.401   -5.222   20.134  1.39
 -10.468   -3.422   20.793  1.49
  -9.097   -3.497   21.549  1.49
  -9.144   -3.026   20.055  1.49
 -11.226   -6.221   21.219  1.82
 -11.878   -7.247   22.033  1.91
 -11.298   -8.631   21.807  1.91
 -11.024   -9.382   22.747  1.66
 -13.374   -7.226   21.748  1.91
 -11.703   -5.725   20.703  0.60
 -11.746   -7.014   22.976  1.39
 -13.716   -6.342   21.901  1.49
 -13.529   -7.477   20.835  1.49
 -13.819   -7.847   22.330  1.49
 -11.106   -9.018   20.542  1.82
 -10.580  -10.334   20.234  1.91
  -9.137  -10.491   20.692  1.91
  -8.733  -11.600   21.025  1.66
 -10.641  -10.610   18.723  1.91
 -12.052  -10.455   18.167  1.91
 -12.096  -10.793   16.685  1.91
 -13.443  -11.369   16.288  1.91
 -14.460  -10.303   16.069  1.82
 -11.297   -8.478   19.901  0.60
 -11.128  -11.003   20.695  1.39
 -10.048   -9.997   18.263  1.49
 -10.328  -11.512   18.552  1.49
 -12.656  -11.041   18.649  1.49
 -12.353   -9.542   18.298  1.49
 -11.923   -9.992   16.167  1.49
 -11.399  -11.436   16.482  1.49
 -13.343  -11.887   15.474  1.10
 -13.754  -11.968   16.986  1.10
 -14.151   -9.716   15.474  0.60
 -15.211  -10.668   15.762  0.60
 -14.625   -9.887   16.838  0.60
  -8.388   -9.389   20.673  1.82
  -7.026   -9.406   21.175  1.91
  -7.053   -9.577   22.685  1.91
  -6.372  -10.412   23.273  1.66
  -6.323   -8.116   20.784  1.91
  -4.936   -7.889   21.397  1.91
  -3.952   -8.956   20.961  1.91
  -4.436   -6.499   21.030  1.91
  -8.715   -8.659   20.358  0.60
  -6.548  -10.163   20.777  1.39
  -6.234   -8.098   19.819  1.49
  -6.891   -7.372   21.036  1.49
  -5.023   -7.935   22.373  1.49
  -4.292   -9.821   21.199  1.49
  -3.830   -8.910   20.010  1.49
  -3.109   -8.812   21.399  1.49
  -5.081   -5.844   21.305  1.49
  -3.601   -6.333   21.474  1.49
  -4.309   -6.445   20.079  1.49
  -7.891   -8.770   23.334  1.82
  -8.062   -8.904   24.776  1.91
  -8.477  -10.315   25.175  1.91
  -7.872  -10.891   26.076  1.66
  -9.093   -7.900   25.263  1.91
  -8.331   -8.170   22.903  0.60
  -7.206   -8.700   25.207  1.39
  -8.814   -7.014   25.023  1.49
  -9.174   -7.963   26.218  1.49
  -9.940   -8.090   24.856  1.49
  -9.503  -10.850   24.528  1.82
 -10.018  -12.179   24.833  1.91
  -9.010  -13.277   24.554  1.91
  -9.024  -14.329   25.194  1.66
 -11.310  -12.428   24.037  1.91
 -12.402  -11.491   24.525  1.91
  -9.879  -10.393   23.903  0.60
 -10.240  -12.207   25.786  1.39
 -11.147  -12.276   23.092  1.49
 -11.592  -13.349   24.151  1.49
 -12.268  -10.935   25.616  1.66
 -13.460  -11.308   23.737  1.82
 -14.091  -10.780   23.982  0.60
 -13.509  -11.718   22.983  0.60
  -8.098  -13.077   23.612  1.82
  -7.129  -14.122   23.296  1.91
  -6.003  -14.223   24.301  1.91
  -5.195  -15.159   24.250  1.66
  -6.502  -13.861   21.913  1.91
  -5.525  -12.822   22.044  1.72
  -8.078  -12.330   23.187  0.60
  -7.598  -14.982   23.268  1.39
  -6.083  -14.670   21.581  1.39
  -7.190  -13.593   21.283  1.39
  -5.952  -12.026   22.465  0.00
  -5.877  -13.261   25.210  1.82
  -4.730  -13.267   26.112  1.91
  -5.146  -13.457   27.567  1.91
  -4.260  -13.591   28.421  1.66
  -3.939  -11.950   26.002  1.91
  -4.730  -10.708   26.419  1.91
  -3.375  -11.792   24.594  1.91
  -3.863   -9.462   26.570  1.91
  -6.469  -12.638   25.266  0.60
  -4.139  -14.008   25.858  1.39
  -3.174  -12.022   26.612  1.49
  -5.416  -10.535   25.756  1.49
  -5.173  -10.886   27.263  1.49
  -2.850  -12.564   24.370  1.49
  -4.098  -11.706   23.967  1.49
  -2.824  -11.008   24.556  1.49
  -3.388   -9.301   25.750  1.49
  -4.420   -8.706   26.771  1.49
  -3.234   -9.593   27.283  1.49
  -6.439  -13.462   27.827  1.82
  -7.002  -13.566   29.167  1.91
  -8.303  -14.357   29.240  1.91
  -9.070  -14.352   28.281  1.66
  -7.296  -12.152   29.691  1.91
  -7.560  -12.160   31.081  1.72
  -6.985  -13.400   27.164  0.60
  -6.342  -13.988   29.754  1.39
  -6.535  -11.578   29.511  1.39
  -8.063  -11.788   29.220  1.39
  -7.076  -11.403   31.518  0.00
  -8.587  -15.027   30.357  1.82
  -9.882  -15.711   30.536  1.91
 -11.031  -14.797   30.909  1.91
 -12.214  -15.151   30.856  1.66
  -9.567  -16.674   31.688  1.91
  -8.485  -16.018   32.467  1.91
  -7.667  -15.222   31.495  1.91
 -10.107  -16.218   29.728  1.39
 -10.351  -16.813   32.241  1.49
  -9.270  -17.532   31.345  1.49
  -8.863  -15.436   33.145  1.49
  -7.933  -16.685   32.905  1.49
  -7.400  -14.371   31.877  1.39
  -6.874  -15.710   31.224  1.39
 -10.741  -13.565   31.309  1.82
 -11.695  -12.499   31.556  1.91
 -12.065  -11.927   30.189  1.91
 -11.160  -11.506   29.461  1.66
 -11.141  -11.428   32.491  1.91
 -12.121  -10.344   32.900  1.91
 -11.465   -9.216   33.687  1.91
 -10.890   -9.707   34.938  1.82
 -10.953   -9.189   36.154  1.91
 -11.612   -8.061   36.397  1.82
 -10.346   -9.809   37.166  1.82
  -9.911  -13.380   31.435  0.60
 -12.499  -12.885   31.962  1.39
 -10.814  -11.864   33.294  1.49
 -10.382  -11.009   32.058  1.49
 -12.533   -9.975   32.103  1.49
 -12.823  -10.740   33.440  1.49
 -10.768   -8.810   33.149  1.39
 -12.127   -8.533   33.884  1.39
 -10.444  -10.440   34.873  0.60
 -12.011   -7.650   35.755  0.60
 -11.640   -7.742   37.196  0.60
  -9.915  -10.541   37.026  0.60
 -10.383   -9.476   37.958  0.60
 -13.344  -11.958   29.841  1.82
 -13.732  -11.641   28.469  1.91
 -14.393  -10.271   28.354  1.91
 -14.985   -9.781   29.310  1.66
 -14.659  -12.720   27.912  1.91
 -14.100  -14.130   27.942  1.91
 -12.684  -14.254   27.403  1.91
 -12.386  -15.705   27.061  1.91
 -10.972  -15.920   26.662  1.82
 -13.944  -12.164   30.422  0.60
 -12.919  -11.630   27.923  1.39
 -15.486  -12.707   28.418  1.49
 -14.874  -12.495   26.994  1.49
 -14.112  -14.449   28.858  1.49
 -14.681  -14.706   27.423  1.49
 -12.587  -13.705   26.608  1.49
 -12.052  -13.938   28.067  1.49
 -12.585  -16.259   27.833  1.10
 -12.966  -15.985   26.337  1.10
 -10.782  -15.407   25.960  0.60
 -10.437  -15.705   27.340  0.60
 -10.852  -16.774   26.448  0.60
 -14.264   -9.697   27.154  1.82
 -14.839   -8.399   26.832  1.91
 -15.633   -8.402   25.534  1.91
 -15.498   -9.260   24.656  1.66
 -13.728   -7.351   26.742  1.91
 -13.822  -10.113   26.544  0.60
 -15.443   -8.142   27.559  1.39
 -14.115   -6.485   26.597  1.49
 -13.143   -7.566   26.010  1.49
 -13.226   -7.345   27.560  1.49
 -16.504   -7.394   25.374  1.82
 -17.230   -7.379   24.105  1.91
 -16.813   -6.212   23.224  1.91
 -16.129   -5.268   23.597  1.66
 -18.747   -7.338   24.340  1.91
 -19.129   -6.045   24.809  1.72
 -19.135   -8.322   25.440  1.91
 -16.626   -6.794   25.979  0.60
 -17.021   -8.209   23.628  1.39
 -19.223   -7.551   23.511  1.39
 -18.604   -8.153   26.222  1.49
 -20.064   -8.213   25.654  1.49
 -18.979   -9.219   25.136  1.49
 -19.110   -6.015   25.815  0.00
 -17.252   -6.286   21.972  1.82
 -16.975   -5.209   21.026  1.91
 -17.565   -3.906   21.535  1.91
 -16.997   -2.818   21.413  1.66
 -17.561   -5.572   19.651  1.91
 -16.800   -6.662   19.096  1.72
 -17.448   -4.420   18.665  1.91
 -17.703   -6.973   21.717  0.60
 -16.004   -5.104   20.940  1.39
 -18.499   -5.837   19.749  1.39
 -17.905   -3.653   19.016  1.49
 -16.522   -4.206   18.527  1.49
 -17.844   -4.675   17.829  1.49
 -16.136   -6.315   18.428  0.00
 -18.754   -4.021   22.130  1.82
 -19.473   -2.834   22.581  1.91
 -18.761   -2.114   23.712  1.91
 -18.785   -0.894   23.873  1.66
 -20.889   -3.240   23.011  1.91
 -21.800   -3.670   21.877  1.91
 -21.456   -5.018   21.272  1.91
 -20.681   -5.802   21.864  1.66
 -21.978   -5.294   20.165  1.66
 -19.098   -4.801   22.248  0.60
 -19.549   -2.216   21.825  1.39
 -20.822   -3.968   23.647  1.49
 -21.300   -2.489   23.468  1.49
 -22.711   -3.702   22.207  1.49
 -21.764   -2.998   21.178  1.49
 -18.079   -2.868   24.568  1.82
 -17.445   -2.268   25.731  1.91
 -16.243   -1.458   25.257  1.91
 -16.055   -0.370   25.778  1.66
 -17.035   -3.326   26.754  1.91
 -18.203   -3.836   27.577  1.91
 -18.019   -5.274   28.028  1.91
 -16.886   -5.790   27.981  1.66
 -19.031   -5.882   28.428  1.66
 -18.011   -3.715   24.432  0.60
 -18.085   -1.658   26.154  1.39
 -16.625   -4.072   26.290  1.49
 -16.370   -2.947   27.351  1.49
 -18.312   -3.271   28.358  1.49
 -19.014   -3.772   27.048  1.49
 -15.513   -2.008   24.294  1.82
 -14.326   -1.355   23.755  1.91
 -14.720   -0.153   22.905  1.91
 -14.047    0.873   22.955  1.66
 -13.472   -2.340   22.957  1.91
 -12.419   -3.041   23.810  1.91
 -11.241   -2.420   24.147  1.91
 -12.633   -4.322   24.292  1.91
 -10.271   -3.039   24.913  1.91
 -11.680   -4.940   25.077  1.91
 -10.493   -4.313   25.393  1.91
 -15.747   -2.773   23.979  0.60
 -13.790   -1.031   24.508  1.39
 -14.051   -3.009   22.557  1.49
 -13.030   -1.864   22.237  1.49
 -11.090   -1.551   23.850  1.46
 -13.421   -4.769   24.085  1.46
  -9.474   -2.600   25.103  1.46
 -11.842   -5.797   25.401  1.46
  -9.855   -4.740   25.918  1.46
 -15.802   -0.253   22.148  1.82
 -16.357    0.896   21.445  1.91
 -16.733    2.001   22.419  1.91
 -16.549    3.190   22.180  1.66
 -17.585    0.491   20.639  1.91
 -16.188   -1.018   22.070  0.60
 -15.678    1.243   20.828  1.39
 -17.911    1.251   20.150  1.49
 -17.348   -0.207   20.025  1.49
 -18.269    0.177   21.234  1.49
 -17.294    1.600   23.563  1.82
 -17.680    2.601   24.545  1.91
 -16.465    3.312   25.124  1.91
 -16.466    4.516   25.378  1.66
 -18.485    1.933   25.643  1.91
 -17.425    0.764   23.716  0.60
 -18.249    3.265   24.104  1.39
 -18.795    2.597   26.263  1.49
 -19.239    1.479   25.256  1.49
 -17.933    1.298   26.104  1.49
 -15.383    2.560   25.340  1.82
 -14.155    3.157   25.854  1.91
 -13.594    4.156   24.847  1.91
 -13.278    5.297   25.172  1.66
 -13.105    2.082   26.174  1.91
 -11.745    2.711   26.420  1.91
 -13.554    1.270   27.374  1.91
 -15.410    1.716   25.173  0.60
 -14.368    3.638   26.681  1.39
 -13.032    1.481   25.403  1.49
 -11.495    3.241   25.659  1.49
 -11.788    3.271   27.199  1.49
 -11.092    2.021   26.558  1.49
 -14.412    0.878   27.192  1.49
 -12.915    0.576   27.550  1.49
 -13.622    1.844   28.141  1.49
 -13.472    3.722   23.595  1.82
 -13.021    4.636   22.549  1.91
 -13.876    5.891   22.462  1.91
 -13.362    6.990   22.250  1.66
 -13.054    3.958   21.190  1.91
 -12.058    2.843   20.947  1.91
 -12.159    2.423   19.482  1.91
 -13.657    2.904   23.402  0.60
 -12.098    4.901   22.742  1.39
 -13.945    3.597   21.057  1.49
 -12.915    4.637   20.512  1.49
 -11.159    3.152   21.143  1.49
 -12.256    2.088   21.524  1.49
 -11.107    2.435   17.896  0.60
 -13.226    1.935   19.105  1.66
 -11.093    2.640   18.731  1.82
 -10.386    2.986   19.078  0.60
 -15.195    5.758   22.592  1.82
 -15.997    6.962   22.416  1.91
 -15.711    7.947   23.544  1.91
 -15.635    9.152   23.338  1.66
 -17.476    6.641   22.377  1.91
 -15.557    4.999   22.770  0.60
 -15.747    7.381   21.567  1.39
 -17.975    7.449   22.238  1.49
 -17.738    6.241   23.210  1.49
 -17.651    6.028   21.659  1.49
 -15.580    7.428   24.767  1.82
 -15.337    8.325   25.898  1.91
 -13.979    8.987   25.702  1.91
 -13.781   10.195   25.851  1.66
 -15.409    7.578   27.233  1.91
 -16.720    7.772   27.980  1.91
 -16.492    7.869   29.478  1.91
 -17.803    8.046   30.227  1.91
 -17.592    8.166   31.696  1.82
 -15.638    6.578   24.888  0.60
 -16.025    9.022   25.894  1.39
 -15.281    6.631   27.067  1.49
 -14.681    7.880   27.797  1.49
 -17.152    8.581   27.667  1.49
 -17.310    7.024   27.792  1.49
 -16.049    7.064   29.790  1.49
 -15.909    8.622   29.667  1.49
 -18.252    8.841   29.903  1.10
 -18.379    7.285   30.049  1.10
 -17.192    7.431   32.000  0.60
 -17.077    8.874   31.864  0.60
 -18.377    8.267   32.102  0.60
 -13.018    8.131   25.329  1.82
 -11.709    8.681   25.002  1.91
 -11.790    9.733   23.908  1.91
 -11.113   10.764   23.941  1.66
 -10.786    7.562   24.528  1.91
  -9.289    7.821   24.495  1.91
  -8.828    8.613   25.711  1.91
  -8.542    6.491   24.393  1.91
 -13.171    7.286   25.284  0.60
 -11.325    9.088   25.807  1.39
 -10.940    6.792   25.098  1.49
 -11.062    7.312   23.632  1.49
  -9.087    8.346   23.693  1.49
  -9.293    9.452   25.741  1.49
  -9.017    8.114   26.509  1.49
  -7.883    8.773   25.649  1.49
  -8.759    5.943   25.151  1.49
  -8.801    6.039   23.587  1.49
  -7.596    6.655   24.377  1.49
 -12.607    9.462   22.885  1.82
 -12.628   10.417   21.770  1.91
 -13.151   11.768   22.239  1.91
 -12.585   12.793   21.860  1.66
 -13.462    9.895   20.604  1.91
 -13.779   10.970   19.563  1.91
 -14.765   10.422   18.540  1.91
 -14.960   11.397   17.383  1.91
 -15.952   10.852   16.409  1.82
 -13.099    8.756   22.881  0.60
 -11.707   10.538   21.456  1.39
 -12.981    9.171   20.172  1.49
 -14.294    9.535   20.948  1.49
 -14.160   11.747   20.001  1.49
 -12.963   11.244   19.115  1.49
 -14.436    9.576   18.197  1.49
 -15.618   10.259   18.972  1.49
 -15.273   12.250   17.724  1.10
 -14.112   11.545   16.935  1.10
 -15.683   10.052   16.126  0.60
 -16.746   10.774   16.805  0.60
 -16.021   11.404   15.713  0.60
 -14.207   11.745   23.043  1.82
 -14.800   12.953   23.608  1.91
 -13.763   13.722   24.419  1.91
 -13.680   14.948   24.366  1.66
 -16.020   12.633   24.490  1.91
 -17.053   12.038   23.692  1.72
 -16.629   13.899   25.087  1.91
 -14.558   10.985   23.240  0.60
 -15.097   13.523   22.869  1.39
 -15.759   12.020   25.208  1.39
 -15.970   14.352   25.619  1.49
 -16.922   14.479   24.379  1.49
 -17.379   13.665   25.639  1.49
 -16.794   11.104   23.427  0.00
 -12.969   12.964   25.173  1.82
 -11.939   13.583   26.008  1.91
 -10.909   14.285   25.134  1.91
 -10.606   15.463   25.295  1.66
 -11.292   12.513   26.881  1.91
 -10.234   12.998   27.864  1.91
 -10.573   13.566   29.080  1.91
  -8.891   12.865   27.543  1.91
  -9.599   13.989   29.975  1.91
  -7.909   13.280   28.430  1.91
  -8.264   13.843   29.642  1.91
 -13.062   12.109   25.170  0.60
 -12.365   14.247   26.588  1.39
 -11.992   12.068   27.384  1.49
 -10.886   11.850   26.300  1.49
 -11.471   13.665   29.302  1.46
  -8.647   12.495   26.726  1.46
  -9.841   14.366   30.789  1.46
  -7.011   13.179   28.209  1.46
  -7.604   14.125   30.234  1.46
 -10.352   13.555   24.175  1.82
  -9.273   14.128   23.375  1.91
  -9.792   15.276   22.513  1.91
  -9.128   16.300   22.341  1.66
  -8.569   13.065   22.513  1.91
  -7.617   13.741   21.525  1.91
  -7.814   12.060   23.368  1.91
 -10.622   12.752   24.026  0.60
  -8.609   14.496   23.993  1.39
  -9.252   12.583   22.001  1.49
  -8.102   14.384   21.003  1.49
  -6.916   14.183   22.008  1.49
  -7.237   13.078   20.943  1.49
  -8.422   11.638   23.979  1.49
  -7.415   11.395   22.802  1.49
  -7.126   12.512   23.862  1.49
 -11.002   15.093   21.992  1.82
 -11.592   16.094   21.104  1.91
 -11.821   17.401   21.845  1.91
 -11.888   18.488   21.280  1.66
 -12.881   15.556   20.506  1.91
 -11.442   14.379   22.178  0.60
 -10.962   16.263   20.372  1.39
 -12.699   14.738   20.036  1.49
 -13.514   15.386   21.209  1.49
 -13.246   16.201   19.897  1.49
 -11.933   17.277   23.170  1.82
 -12.155   18.449   24.004  1.91
 -10.954   19.375   24.027  1.91
 -11.083   20.552   24.361  1.66
 -12.476   17.991   25.432  1.91
 -11.229   17.764   26.090  1.72
 -11.874   16.500   23.533  0.60
 -12.925   18.943   23.652  1.39
 -12.984   18.674   25.899  1.39
 -13.000   17.174   25.415  1.39
 -10.882   16.864   25.836  0.00
  -9.769   18.874   23.702  1.82
  -8.571   19.696   23.716  1.91
  -7.982   19.856   25.099  1.91
  -6.858   20.329   25.289  1.66
  -9.709   18.045   23.480  0.60
  -7.907   19.295   23.133  1.39
  -8.786   20.572   23.360  1.39
  -8.736   19.449   26.110  1.82
  -8.226   19.434   27.473  1.91
  -7.684   18.026   27.736  1.91
  -8.418   17.180   28.230  1.66
  -9.293   19.839   28.479  1.91
  -9.756   21.288   28.449  1.91
 -10.776   21.609   29.523  1.91
  -9.542   19.189   25.957  0.60
  -7.483   20.071   27.535  1.39
 -10.068   19.272   28.339  1.49
  -8.955   19.649   29.369  1.49
  -8.986   21.867   28.562  1.49
 -10.144   21.477   27.580  1.49
 -10.920   22.389   31.265  0.60
 -11.974   21.323   29.397  1.66
 -10.360   22.206   30.640  1.82
  -9.529   22.408   30.735  0.60
  -6.431   17.763   27.381  1.82
  -5.891   16.408   27.508  1.91
  -5.449   16.066   28.928  1.91
  -5.140   14.908   29.238  1.66
  -4.730   16.238   26.537  1.91
  -5.067   15.931   25.080  1.91
  -5.507   14.481   24.930  1.91
  -6.140   16.868   24.542  1.91
  -5.932   18.394   27.076  0.60
  -6.595   15.777   27.250  1.39
  -4.205   17.052   26.556  1.49
  -4.165   15.523   26.869  1.49
  -4.254   16.059   24.546  1.49
  -6.198   14.290   25.568  1.49
  -5.842   14.339   24.042  1.49
  -4.758   13.901   25.086  1.49
  -5.949   17.768   24.819  1.49
  -6.151   16.826   23.582  1.49
  -6.997   16.604   24.883  1.49
  -5.399   17.039   29.830  1.82
  -5.138   16.728   31.232  1.91
  -3.814   16.022   31.435  1.91
  -2.772   16.467   30.971  1.66
  -5.522   17.855   29.588  0.60
  -5.139   17.552   31.745  1.39
  -5.851   16.166   31.571  1.39
  -3.791   14.896   32.141  1.82
  -2.520   14.208   32.350  1.91
  -1.906   13.673   31.063  1.91
  -0.754   13.236   31.119  1.66
  -2.875   13.031   33.259  1.91
  -4.343   12.978   33.357  1.91
  -4.929   14.230   32.776  1.91
  -1.887   14.803   32.802  1.39
  -2.535   12.204   32.884  1.49
  -2.484   13.155   34.138  1.49
  -4.677   12.205   32.876  1.49
  -4.606   12.895   34.287  1.49
  -5.616   14.020   32.124  1.39
  -5.314   14.788   33.470  1.39
  -2.582   13.688   29.903  1.82
  -1.927   13.212   28.684  1.91
  -1.348   14.380   27.884  1.91
  -0.788   14.197   26.803  1.66
  -2.876   12.411   27.801  1.91
  -3.519   11.201   28.467  1.91
  -2.827   10.440   29.385  1.91
  -4.820   10.834   28.166  1.91
  -3.411    9.348   29.998  1.91
  -5.416    9.739   28.777  1.91
  -4.710    8.985   29.694  1.91
  -3.392   13.975   29.878  0.60
  -1.188   12.625   28.946  1.39
  -3.581   13.001   27.492  1.49
  -2.387   12.106   27.021  1.49
  -1.949   10.665   29.594  1.46
  -5.302   11.330   27.543  1.46
  -2.927    8.853   30.620  1.46
  -6.293    9.512   28.566  1.46
  -5.102    8.247   30.102  1.46
  -1.467   15.589   28.408  1.82
  -0.912   16.768   27.754  1.91
   0.571   16.647   27.424  1.91
   1.444   16.297   28.218  1.66
  -1.121   18.024   28.630  1.91
  -2.528   18.254   28.794  1.72
  -0.554   19.261   27.954  1.91
  -1.884   15.681   29.155  0.60
  -1.396   16.902   26.914  1.39
  -0.698   17.898   29.506  1.39
  -0.993   19.395   27.111  1.49
  -0.696   20.027   28.515  1.49
   0.388   19.142   27.808  1.49
  -2.880   17.719   29.569  0.00
   0.888   16.985   26.175  1.82
   2.264   16.967   25.695  1.91
   2.923   15.599   25.793  1.91
   4.149   15.481   25.780  1.66
   3.090   18.012   26.456  1.91
   2.659   19.428   26.121  1.91
   0.260   17.221   25.635  0.60
   2.253   17.225   24.750  1.39
   2.991   17.864   27.410  1.49
   4.028   17.902   26.234  1.49
   1.917   19.674   25.166  1.66
   3.133   20.380   26.911  1.82
   2.924   21.202   26.766  0.60
   3.648   20.177   27.569  0.60
   2.134   14.537   25.875  1.82
   2.735   13.200   25.862  1.91
   3.686   13.004   24.686  1.91
   3.508   13.527   23.584  1.66
   1.609   12.168   25.864  1.91
   1.281   14.630   25.934  0.60
   3.249   13.091   26.690  1.39
   1.112   12.237   25.045  1.49
   1.025   12.333   26.607  1.49
   1.983   11.287   25.940  1.49
   4.758   12.268   24.937  1.82
   5.782   12.059   23.912  1.91
   5.230   11.327   22.696  1.91
   5.807   11.461   21.604  1.66
   6.969   11.307   24.512  1.91
   7.812   12.084   25.492  1.91
   7.743   13.463   25.597  1.91
   8.700   11.416   26.326  1.91
   8.515   14.172   26.492  1.91
   9.481   12.115   27.232  1.91
   9.384   13.489   27.311  1.91
  10.157   14.185   28.207  1.72
   4.854   11.908   25.713  0.60
   6.099   12.938   23.617  1.39
   6.633   10.515   24.959  1.49
   7.540   11.011   23.786  1.49
   7.155   13.927   25.046  1.46
   8.770   10.490   26.276  1.46
   8.450   15.099   26.542  1.46
  10.072   11.659   27.787  1.46
   9.605   14.901   28.631  0.00
   4.141   10.571   22.830  1.82
   3.631    9.831   21.681  1.91
   2.770   10.704   20.772  1.91
   2.426   10.298   19.655  1.66
   2.816    8.613   22.118  1.91
   1.773    8.843   23.195  1.91
   0.594    9.501   22.951  1.91
   1.994    8.374   24.482  1.91
  -0.359    9.698   23.940  1.91
   1.070    8.569   25.490  1.91
  -0.115    9.236   25.229  1.91
   3.740   10.520   23.589  0.60
   4.397    9.513   21.159  1.39
   2.369    8.253   21.336  1.49
   3.434    7.936   22.435  1.49
   0.427    9.825   22.094  1.46
   2.782    7.917   24.670  1.46
  -1.156   10.137   23.743  1.46
   1.244    8.252   26.347  1.46
  -0.739    9.372   25.905  1.46
   2.395   11.908   21.207  1.82
   1.490   12.708   20.369  1.91
   2.196   13.105   19.074  1.91
   3.351   13.534   19.089  1.66
   0.970   13.939   21.095  1.91
   0.100   13.787   22.336  1.91
  -0.242   15.168   22.899  1.91
  -1.182   13.019   22.060  1.91
   2.677   12.210   21.962  0.60
   0.720   12.147   20.134  1.39
   1.741   14.473   21.347  1.49
   0.465   14.462   20.453  1.49
   0.613   13.297   23.013  1.49
   0.568   15.650   23.081  1.49
  -0.766   15.653   22.258  1.49
  -0.744   15.067   23.712  1.49
  -0.967   12.152   21.711  1.49
  -1.679   12.922   22.876  1.49
  -1.710   13.500   21.419  1.49
   1.488   12.947   17.959  1.82
   1.996   13.300   16.631  1.91
   2.828   12.192   16.013  1.91
   3.289   12.262   14.876  1.66
   0.694   12.621   18.021  0.60
   1.246   13.498   16.048  1.39
   2.537   14.101   16.702  1.39
   3.029   11.130   16.789  1.82
   3.772    9.961   16.412  1.91
   5.209   10.014   16.907  1.91
   5.815   11.087   16.949  1.66
   2.687   11.145   17.578  0.60
   3.336    9.175   16.776  1.39
   3.771    9.881   15.445  1.39
   5.725    8.843   17.264  1.82
   7.060    8.659   17.808  1.91
   7.548    7.285   17.370  1.91
   6.840    6.312   17.653  1.66
   7.012    8.850   19.322  1.91
   8.327    9.140   19.966  1.91
   5.233    8.144   17.168  0.60
   7.651    9.340   17.424  1.39
   6.404    9.579   19.521  1.49
   6.644    8.047   19.721  1.49
   8.874   10.233   20.549  1.91
   9.220    7.393   19.774  0.60
  11.179    8.185   20.826  1.36
  10.394    8.657   20.659  1.91
   9.302    8.198   20.065  1.82
  10.146    9.915   20.968  1.82
   8.460   11.059   20.650  1.41
   8.681    7.176   16.692  1.82
   9.169    5.926   16.124  1.91
   9.465    4.870   17.198  1.91
   9.449    3.663   16.959  1.66
  10.451    6.072   15.318  1.91
  10.819    7.392   14.674  1.91
  12.207    7.281   14.043  1.91
  12.396    6.390   13.185  1.66
  13.105    8.060   14.424  1.66
   9.156    7.885   16.580  0.60
   8.475    5.570   15.530  1.39
  11.185    5.827   15.903  1.49
  10.421    5.409   14.612  1.49
  10.167    7.619   13.994  1.49
  10.818    8.095   15.342  1.49
   9.760    5.312   18.397  1.82
   9.955    4.520   19.579  1.91
   8.716    3.825   20.098  1.91
   8.821    2.925   20.948  1.66
   9.847    6.163   18.484  0.60
  10.629    3.847   19.392  1.39
  10.302    5.094   20.280  1.39
   7.525    4.204   19.650  1.82
   6.292    3.531   20.050  1.91
   5.918    2.541   18.944  1.91
   5.813    2.994   17.801  1.66
   5.154    4.493   20.345  1.91
   5.270    5.239   21.654  1.91
   6.164    6.281   21.848  1.91
   4.470    4.897   22.736  1.91
   6.257    6.953   23.057  1.91
   4.549    5.557   23.951  1.91
   5.446    6.586   24.112  1.91
   5.509    7.231   25.320  1.72
   7.478    4.869   19.107  0.60
   6.476    3.020   20.865  1.39
   5.102    5.141   19.625  1.49
   4.322    3.994   20.349  1.49
   6.717    6.537   21.146  1.46
   3.860    4.200   22.642  1.46
   6.865    7.650   23.158  1.46
   3.997    5.305   24.656  1.46
   4.902    6.776   25.970  0.00
   5.752    1.266   19.281  1.82
   5.733    0.159   18.343  1.91
   4.396   -0.562   18.241  1.91
   4.116   -1.288   17.283  1.66
   6.763   -0.895   18.756  1.91
   8.220   -0.571   18.850  1.91
   8.820    0.482   18.182  1.91
   9.056   -1.368   19.641  1.91
  10.173    0.737   18.298  1.91
  10.406   -1.123   19.766  1.91
  10.966   -0.061   19.086  1.91
  12.309    0.188   19.206  1.72
   5.648    1.083   20.115  0.60
   5.973    0.499   17.455  1.39
   6.492   -1.230   19.625  1.49
   6.678   -1.634   18.133  1.49
   8.300    1.033   17.641  1.46
   8.688   -2.090   20.098  1.46
  10.550    1.452   17.839  1.46
  10.934   -1.667   20.302  1.46
  12.764   -0.624   19.569  0.00
   3.552   -0.411   19.258  1.82
   2.355   -1.236   19.304  1.91
   1.295   -0.772   18.316  1.91
   1.177    0.389   17.928  1.66
   1.787   -1.278   20.736  1.91
   2.753   -1.918   21.718  1.91
   1.945   -2.616   23.188  2.00
   1.002   -1.194   23.726  1.91
   3.711    0.165   19.877  0.60
   2.613   -2.149   19.058  1.39
   1.590   -0.374   21.028  1.49
   0.957   -1.779   20.735  1.49
   3.240   -2.624   21.264  1.39
   3.399   -1.253   22.003  1.39
   0.392   -0.932   23.031  1.39
   0.509   -1.418   24.517  1.39
   1.599   -0.467   23.916  1.39
   0.483   -1.746   17.921  1.82
  -0.640   -1.460   17.026  1.91
  -1.788   -0.837   17.813  1.91
  -1.840   -0.926   19.040  1.66
  -1.018   -2.729   16.280  1.91
  -1.730   -3.813   17.047  1.91
  -2.449   -3.546   18.029  1.66
  -1.592   -4.986   16.635  1.66
   0.618   -2.550   18.193  0.60
  -0.337   -0.802   16.365  1.39
  -1.580   -2.477   15.531  1.49
  -0.206   -3.110   15.911  1.49
  -2.711   -0.170   17.128  1.82
  -3.839    0.494   17.775  1.91
  -4.700   -0.429   18.625  1.91
  -5.232    0.005   19.655  1.66
  -4.671    1.010   16.589  1.91
  -3.638    1.199   15.512  1.91
  -2.733    0.012   15.654  1.91
  -3.521    1.248   18.314  1.39
  -5.340    0.360   16.323  1.49
  -5.110    1.847   16.806  1.49
  -4.051    1.216   14.635  1.49
  -3.148    2.026   15.644  1.49
  -3.098   -0.767   15.205  1.39
  -1.847    0.198   15.306  1.39
  -4.871   -1.685   18.227  1.82
  -5.723   -2.573   19.025  1.91
  -5.045   -2.898   20.361  1.91
  -5.705   -3.021   21.393  1.66
  -6.043   -3.866   18.271  1.91
  -7.082   -3.724   17.169  1.91
  -6.532   -2.967   15.974  1.91
  -5.317   -3.094   15.720  1.66
  -7.330   -2.265   15.312  1.66
  -4.488   -1.972   17.513  0.60
  -6.565   -2.108   19.212  1.39
  -5.223   -4.207   17.880  1.49
  -6.359   -4.525   18.909  1.49
  -7.369   -4.606   16.885  1.49
  -7.856   -3.256   17.517  1.49
  -3.723   -3.054   20.312  1.82
  -2.980   -3.329   21.546  1.91
  -2.986   -2.083   22.424  1.91
  -3.069   -2.144   23.656  1.66
  -1.581   -3.808   21.196  1.91
  -3.308   -2.994   19.561  0.60
  -3.439   -4.048   22.027  1.39
  -1.120   -3.123   20.707  1.49
  -1.639   -4.601   20.656  1.49
  -1.098   -4.005   22.002  1.49
  -2.905   -0.920   21.776  1.82
  -2.955    0.340   22.516  1.91
  -4.292    0.534   23.213  1.91
  -4.392    1.010   24.345  1.66
  -2.692    1.514   21.556  1.91
  -1.214    1.670   21.252  1.91
  -2.822   -0.911   20.919  0.60
  -2.249    0.331   23.195  1.39
  -3.175    1.364   20.727  1.49
  -3.026    2.333   21.952  1.49
  -0.395    1.557   22.161  1.66
  -0.896    1.935   19.986  1.82
  -0.073    2.038   19.761  0.60
  -1.515    2.003   19.391  0.60
  -5.383    0.158   22.528  1.82
  -6.705    0.282   23.126  1.91
  -6.933   -0.715   24.256  1.91
  -7.594   -0.404   25.256  1.66
  -7.766    0.100   22.034  1.91
  -9.213    0.287   22.492  1.91
  -9.374    1.635   23.186  1.91
 -10.188    0.165   21.329  1.91
  -5.301   -0.158   21.732  0.60
  -6.793    1.186   23.491  1.39
  -7.585    0.733   21.322  1.49
  -7.675   -0.791   21.662  1.49
  -9.422   -0.417   23.140  1.49
  -8.753    1.695   23.916  1.49
  -9.201    2.341   22.559  1.49
 -10.270    1.718   23.522  1.49
 -10.083   -0.693   20.912  1.49
 -11.086    0.255   21.655  1.49
 -10.008    0.856   20.688  1.49
  -6.388   -1.924   24.111  1.82
  -6.505   -2.933   25.153  1.91
  -5.834   -2.423   26.428  1.91
  -6.441   -2.365   27.493  1.66
  -5.879   -4.269   24.736  1.91
  -5.673   -5.144   25.969  1.91
  -6.745   -4.995   23.717  1.91
  -5.959   -2.109   23.389  0.60
  -7.456   -3.080   25.340  1.39
  -5.004   -4.091   24.331  1.49
  -5.139   -4.671   26.610  1.49
  -6.526   -5.357   26.355  1.49
  -5.226   -5.954   25.714  1.49
  -7.610   -5.167   24.097  1.49
  -6.843   -4.448   22.934  1.49
  -6.329   -5.826   23.477  1.49
  -4.585   -2.004   26.319  1.82
  -3.850   -1.446   27.462  1.91
  -4.502   -0.190   28.020  1.91
  -4.531    0.048   29.233  1.66
  -2.410   -1.193   27.024  1.91
  -1.470   -2.706   26.656  2.00
  -4.191   -2.061   25.556  0.60
  -3.836   -2.121   28.172  1.39
  -2.419   -0.632   26.234  1.39
  -1.952   -0.704   27.726  1.39
  -1.546   -3.335   27.428  0.60
  -5.050    0.686   27.172  1.82
  -5.695    1.913   27.610  1.91
  -6.987    1.616   28.378  1.91
  -7.250    2.192   29.435  1.66
  -5.966    2.864   26.422  1.91
  -4.707    3.372   25.961  1.72
  -6.801    4.047   26.864  1.91
  -5.018    0.517   26.329  0.60
  -5.083    2.369   28.224  1.39
  -6.420    2.381   25.700  1.39
  -7.640    3.734   27.213  1.49
  -6.332    4.533   27.546  1.49
  -6.962    4.623   26.113  1.49
  -4.763    3.610   24.985  0.00
  -7.798    0.691   27.873  1.82
  -8.985    0.264   28.601  1.91
  -8.599   -0.263   29.987  1.91
  -9.254    0.032   30.985  1.66
  -9.732   -0.806   27.821  1.91
  -7.620    0.341   27.108  0.60
  -9.577    1.037   28.714  1.39
  -9.964   -0.466   26.953  1.49
 -10.533   -1.047   28.294  1.49
  -9.173   -1.580   27.723  1.49
  -7.521   -1.034   30.044  1.82
  -7.129   -1.674   31.310  1.91
  -6.551   -0.645   32.268  1.91
  -6.808   -0.767   33.457  1.66
  -6.188   -2.828   31.013  1.91
  -6.861   -3.961   30.297  1.91
  -7.048   -1.160   29.337  0.60
  -7.937   -2.044   31.720  1.39
  -5.452   -2.504   30.471  1.49
  -5.819   -3.156   31.847  1.49
  -9.139   -5.787   29.078  0.60
  -8.182   -4.195   30.084  1.91
  -5.344   -5.125   29.729  0.60
  -6.867   -6.627   28.749  1.36
  -7.072   -5.838   29.195  1.91
  -6.197   -5.015   29.733  1.82
  -8.293   -5.361   29.388  1.82
  -8.885   -3.654   30.364  1.41
  -5.814    0.316   31.735  1.82
  -5.315    1.458   32.505  1.91
  -6.481    2.049   33.282  1.91
  -6.432    2.323   34.481  1.66
  -4.657    2.479   31.582  1.91
  -4.202    3.811   32.119  1.91
  -5.102    4.837   32.407  1.91
  -2.855    4.100   32.330  1.91
  -4.695    6.064   32.885  1.91
  -2.435    5.332   32.822  1.91
  -3.357    6.314   33.103  1.91
  -2.967    7.540   33.593  1.72
  -5.619    0.268   30.898  0.60
  -4.644    1.136   33.142  1.39
  -3.884    2.050   31.184  1.49
  -5.282    2.658   30.861  1.49
  -6.011    4.687   32.273  1.46
  -2.218    3.451   32.136  1.46
  -5.324    6.725   33.060  1.46
  -1.530    5.492   32.962  1.46
  -1.992    7.513   33.806  0.00
  -7.580    2.272   32.563  1.82
  -8.701    2.933   33.201  1.91
  -9.357    2.027   34.229  1.91
  -9.728    2.468   35.312  1.66
  -9.720    3.381   32.148  1.91
  -9.222    4.450   31.159  1.91
 -10.266    4.692   30.084  1.91
  -8.891    5.752   31.867  1.91
  -7.623    2.030   31.738  0.60
  -8.367    3.728   33.663  1.39
 -10.002    2.603   31.642  1.49
 -10.503    3.728   32.606  1.49
  -8.407    4.116   30.730  1.49
 -10.463    3.865   29.637  1.49
 -11.068    5.036   30.487  1.49
  -9.930    5.328   29.448  1.49
  -8.224    5.589   32.538  1.49
  -8.556    6.385   31.229  1.49
  -9.683    6.101   32.281  1.49
  -9.501    0.751   33.885  1.82
 -10.095   -0.173   34.848  1.91
  -9.255   -0.264   36.125  1.91
  -9.759   -0.331   37.244  1.66
 -10.182   -1.567   34.248  1.91
 -11.385   -1.847   33.374  1.91
 -11.230   -3.142   32.591  1.91
  -9.250    0.475   33.110  0.60
 -10.996    0.136   35.078  1.39
  -9.382   -1.721   33.722  1.49
 -10.178   -2.211   34.975  1.49
 -12.177   -1.902   33.930  1.49
 -11.507   -1.111   32.754  1.49
 -10.384   -4.845   32.655  0.60
 -11.811   -3.285   31.516  1.66
 -10.474   -4.107   33.086  1.82
 -10.073   -3.994   33.838  0.60
  -7.946   -0.285   35.885  1.82
  -6.992   -0.453   36.992  1.91
  -7.043    0.762   37.913  1.91
  -6.770    0.653   39.121  1.66
  -5.630   -0.787   36.428  1.91
  -7.657   -0.201   35.079  0.60
  -7.287   -1.227   37.516  1.39
  -5.023   -0.975   37.146  1.49
  -5.699   -1.556   35.858  1.49
  -5.303   -0.041   35.919  1.49
  -7.450    1.925   37.408  1.82
  -7.667    3.091   38.260  1.91
  -8.702    2.834   39.342  1.91
  -8.568    3.301   40.482  1.66
  -8.101    4.298   37.425  1.91
  -7.019    5.148   36.770  1.91
  -7.669    6.284   35.990  1.91
  -6.008    5.690   37.766  1.91
  -7.589    1.990   36.562  0.60
  -6.818    3.311   38.697  1.39
  -8.690    3.977   36.725  1.49
  -8.627    4.880   37.997  1.49
  -6.538    4.581   36.132  1.49
  -8.295    5.922   35.359  1.49
  -8.129    6.867   36.599  1.49
  -6.993    6.780   35.522  1.49
  -5.607    4.960   38.246  1.49
  -5.326    6.177   37.296  1.49
  -6.450    6.275   38.385  1.49
  -9.757    2.088   39.037  1.82
 -10.747    1.704   40.043  1.91
 -10.323    0.478   40.839  1.91
 -10.538    0.402   42.050  1.66
 -12.103    1.392   39.406  1.91
 -12.747    2.601   38.770  1.91
 -14.262    2.542   38.928  1.91
 -14.818    3.769   38.379  1.82
 -16.099    3.900   38.066  1.91
 -16.961    2.909   38.239  1.82
 -16.475    5.068   37.572  1.82
  -9.860    1.822   38.226  0.60
 -10.862    2.453   40.664  1.39
 -11.985    0.705   38.730  1.49
 -12.698    1.038   40.086  1.49
 -12.407    3.406   39.190  1.49
 -12.520    2.632   37.828  1.49
 -14.618    1.774   38.455  1.39
 -14.497    2.461   39.867  1.39
 -14.293    4.438   38.250  0.60
 -16.693    2.158   38.562  0.60
 -17.788    3.016   38.029  0.60
 -15.898    5.696   37.468  0.60
 -17.297    5.199   37.354  0.60
  -9.729   -0.485   40.144  1.82
  -9.334   -1.743   40.753  1.91
  -8.348   -1.512   41.901  1.91
  -8.442   -2.202   42.909  1.66
  -8.713   -2.685   39.734  1.91
  -9.572   -0.360   39.308  0.60
 -10.135   -2.172   41.118  1.39
  -7.910   -2.292   39.383  1.49
  -9.334   -2.837   39.019  1.49
  -8.502   -3.520   40.159  1.49
  -7.439   -0.558   41.747  1.82
  -6.394   -0.376   42.746  1.91
  -7.019    0.081   44.062  1.91
  -6.441   -0.185   45.123  1.66
  -5.321    0.589   42.249  1.91
  -5.812    1.952   41.818  1.91
  -5.951    2.968   42.919  1.91
  -7.467   -0.046   41.057  0.60
  -5.969   -1.246   42.900  1.39
  -4.668    0.708   42.956  1.49
  -4.864    0.177   41.498  1.49
  -5.196    2.303   41.154  1.49
  -6.674    1.846   41.387  1.49
  -6.875    4.599   43.249  0.60
  -5.351    2.828   43.988  1.66
  -6.751    3.987   42.657  1.82
  -7.147    4.038   41.896  0.60
  -8.176    0.735   43.979  1.82
  -8.864    1.200   45.191  1.91
  -9.239    0.018   46.074  1.91
  -9.082    0.031   47.296  1.66
 -10.135    2.022   44.871  1.91
 -10.804    2.474   46.165  1.91
  -9.820    3.201   43.956  1.91
  -8.525    0.888   43.208  0.60
  -8.245    1.772   45.692  1.39
 -10.761    1.434   44.399  1.49
 -10.968    1.711   46.725  1.49
 -10.228    3.089   46.625  1.49
 -11.637    2.906   45.962  1.49
  -9.415    2.879   43.147  1.49
 -10.631    3.667   43.744  1.49
  -9.214    3.798   44.401  1.49
  -9.752   -1.027   45.428  1.82
 -10.190   -2.237   46.121  1.91
  -9.012   -3.068   46.620  1.91
  -9.081   -3.715   47.662  1.66
 -11.084   -3.053   45.183  1.91
 -12.461   -2.450   44.992  1.91
 -13.286   -2.575   46.264  1.91
 -13.629   -3.723   46.609  1.66
 -13.574   -1.540   46.896  1.66
  -9.828   -0.990   44.573  0.60
 -10.726   -1.969   46.895  1.39
 -10.650   -3.127   44.319  1.49
 -11.181   -3.950   45.541  1.49
 -12.374   -1.514   44.753  1.49
 -12.916   -2.905   44.265  1.49
  -7.901   -3.040   45.878  1.82
  -6.712   -3.740   46.318  1.91
  -6.214   -3.104   47.615  1.91
  -5.959   -3.758   48.617  1.66
  -5.586   -3.735   45.271  1.91
  -4.367   -4.495   45.784  1.91
  -6.052   -4.347   43.956  1.91
  -7.892   -2.604   45.136  0.60
  -6.954   -4.672   46.505  1.39
  -5.323   -2.805   45.103  1.49
  -4.070   -4.104   46.608  1.49
  -4.602   -5.414   45.932  1.49
  -3.662   -4.446   45.134  1.49
  -6.816   -3.865   43.631  1.49
  -5.344   -4.296   43.309  1.49
  -6.291   -5.266   44.097  1.49
  -6.112   -1.781   47.593  1.82
  -5.658   -1.044   48.752  1.91
  -6.609   -1.253   49.926  1.91
  -6.157   -1.315   51.060  1.66
  -5.511    0.439   48.446  1.91
  -6.322   -1.353   46.877  0.60
  -4.778   -1.391   49.007  1.39
  -6.372    0.810   48.241  1.49
  -5.144    0.888   49.210  1.49
  -4.926    0.555   47.694  1.49
  -7.900   -1.370   49.665  1.82
  -8.859   -1.551   50.765  1.91
  -8.496   -2.738   51.630  1.91
  -8.701   -2.723   52.848  1.66
 -10.266   -1.717   50.193  1.91
 -11.335   -1.969   51.250  1.91
 -12.727   -2.061   50.650  1.91
 -13.264   -0.724   50.194  1.91
 -14.537   -0.800   49.408  1.82
  -8.179   -1.340   48.852  0.60
  -8.845   -0.745   51.324  1.39
 -10.498   -0.915   49.698  1.49
 -10.263   -2.459   49.569  1.49
 -11.134   -2.795   51.717  1.49
 -11.316   -1.249   51.900  1.49
 -12.703   -2.667   49.893  1.49
 -13.331   -2.436   51.311  1.49
 -13.415   -0.168   50.975  1.10
 -12.590   -0.288   49.650  1.10
 -15.158   -1.219   49.890  0.60
 -14.816    0.023   49.215  0.60
 -14.393   -1.251   48.654  0.60
  -7.933   -3.776   51.016  1.82
  -7.467   -4.957   51.697  1.91
  -6.512   -4.726   52.845  1.91
  -6.536   -5.383   53.883  1.66
  -7.842   -3.740   50.162  0.60
  -8.239   -5.437   52.036  1.39
  -7.030   -5.530   51.047  1.39
  -5.608   -3.756   52.709  1.82
  -4.687   -3.463   53.797  1.91
  -5.393   -2.802   54.971  1.91
  -4.885   -2.931   56.080  1.66
  -3.552   -2.540   53.330  1.91
  -2.703   -3.143   52.223  1.91
  -1.430   -2.047   51.565  2.00
  -0.445   -1.739   53.033  1.91
  -5.570   -3.303   51.978  0.60
  -4.294   -4.306   54.107  1.39
  -3.934   -1.707   53.013  1.49
  -2.982   -2.334   54.086  1.49
  -2.275   -3.944   52.565  1.39
  -3.287   -3.410   51.497  1.39
  -0.106   -2.571   53.372  1.39
   0.289   -1.161   52.810  1.39
  -0.991   -1.320   53.702  1.39
  -6.502   -2.110   54.766  1.82
  -7.273   -1.466   55.824  1.91
  -8.006   -2.475   56.705  1.91
  -8.303   -2.192   57.866  1.66
  -8.275   -0.480   55.232  1.91
  -6.787   -2.035   53.958  0.60
  -6.651   -0.964   56.390  1.39
  -7.813    0.151   54.676  1.49
  -8.922   -0.958   54.706  1.49
  -8.723   -0.014   55.942  1.49
  -8.302   -3.660   56.185  1.82
  -9.022   -4.662   56.988  1.91
  -8.292   -4.996   58.277  1.91
  -8.916   -4.965   59.362  1.66
  -9.322   -5.898   56.128  1.91
 -10.070   -6.938   56.936  1.91
 -10.151   -5.513   54.906  1.91
  -8.073   -3.843   55.377  0.60
  -9.884   -4.268   57.237  1.39
  -8.474   -6.284   55.825  1.49
  -9.552   -7.179   57.706  1.49
 -10.914   -6.578   57.218  1.49
 -10.220   -7.716   56.394  1.49
  -9.682   -4.846   54.399  1.49
 -10.294   -6.289   54.361  1.49
 -10.997   -5.161   55.192  1.49
  -6.996   -5.286   58.260  1.82
  -6.221   -5.488   59.477  1.91
  -5.402   -4.253   59.863  1.91
  -5.092   -4.064   61.042  1.66
  -5.226   -6.654   59.342  1.91
  -5.845   -7.965   58.904  1.91
  -7.157   -8.294   59.253  1.91
  -5.101   -8.849   58.158  1.91
  -7.682   -9.505   58.837  1.91
  -5.633  -10.059   57.735  1.91
  -6.925  -10.393   58.090  1.91
  -6.598   -5.356   57.502  0.60
  -6.840   -5.691   60.209  1.39
  -4.544   -6.405   58.700  1.49
  -4.789   -6.789   60.196  1.49
  -7.672   -7.707   59.758  1.46
  -4.225   -8.632   57.934  1.46
  -8.556   -9.727   59.063  1.46
  -5.123  -10.641   57.218  1.46
  -7.286  -11.208   57.827  1.46
  -5.011   -3.449   58.875  1.82
  -4.065   -2.365   59.095  1.91
  -4.615   -0.979   59.314  1.91
  -3.832   -0.016   59.336  1.66
  -5.327   -3.574   58.085  0.60
  -3.523   -2.596   59.866  1.39
  -3.470   -2.330   58.329  1.39
  -5.924   -0.857   59.470  1.82
  -6.660    0.328   59.843  1.91
  -7.021    1.253   58.687  1.91
  -8.156    1.711   58.590  1.66
  -5.864    1.165   60.841  1.91
  -6.390   -1.566   59.334  0.60
  -7.491    0.044   60.279  1.39
  -5.625    0.623   61.596  1.49
  -6.400    1.906   61.135  1.49
  -5.068    1.495   60.418  1.49
  -6.046    1.572   57.841  1.82
  -6.262    2.517   56.760  1.91
  -5.142    2.405   55.733  1.91
  -4.037    1.985   56.050  1.66
  -6.343    3.959   57.265  1.91
  -5.105    4.510   57.965  1.91
  -5.441    5.759   58.769  1.91
  -4.259    6.362   59.503  1.91
  -3.254    6.962   58.569  1.82
  -5.271    1.210   57.935  0.60
  -7.109    2.295   56.320  1.39
  -6.542    4.532   56.508  1.49
  -7.091    4.023   57.879  1.49
  -4.742    3.833   58.558  1.49
  -4.429    4.724   57.304  1.49
  -5.808    6.426   58.168  1.49
  -6.129    5.536   59.416  1.49
  -4.578    7.047   60.110  1.10
  -3.828    5.672   60.032  1.10
  -2.977    6.343   57.992  0.60
  -3.629    7.635   58.123  0.60
  -2.560    7.265   59.035  0.60
  -5.463    2.827   54.515  1.82
  -4.472    3.001   53.466  1.91
  -4.724    4.314   52.744  1.91
  -5.837    4.457   52.241  1.66
  -4.517    1.849   52.460  1.91
  -3.544    2.040   51.313  1.91
  -6.287    3.002   54.340  0.60
  -3.581    3.030   53.874  1.39
  -4.311    1.020   52.917  1.49
  -5.417    1.775   52.103  1.49
  -3.501    3.065   50.641  1.66
  -2.707    1.046   51.038  1.82
  -2.143    1.124   50.393  0.60
  -2.729    0.323   51.503  0.60
  -3.741    5.193   52.616  1.82
  -2.372    5.012   53.095  1.91
  -2.094    5.265   54.584  1.91
  -2.881    5.802   55.354  1.66
  -1.577    6.054   52.277  1.91
  -2.519    6.605   51.274  1.91
  -3.887    6.459   51.878  1.91
  -2.064    4.113   52.858  1.39
  -1.248    6.759   52.857  1.49
  -0.820    5.634   51.839  1.49
  -2.321    7.538   51.095  1.49
  -2.459    6.109   50.442  1.49
  -4.092    7.197   52.474  1.39
  -4.574    6.397   51.195  1.39
  -0.911    4.829   54.969  1.82
  -0.236    4.894   56.256  1.91
  -0.974    4.060   57.295  1.91
  -1.908    4.472   57.969  1.66
  -0.038    6.344   56.698  1.91
   1.049    7.064   55.954  1.91
   1.203    8.424   55.885  1.82
   2.074    6.606   55.194  1.91
   2.240    8.796   55.176  1.91
   2.796    7.684   54.726  1.82
  -0.459    4.437   54.351  0.60
   0.653    4.500   56.141  1.39
  -0.872    6.825   56.574  1.49
   0.171    6.357   57.645  1.49
   0.672    8.979   56.272  0.60
   2.261    5.712   55.017  1.41
   2.526    9.667   55.021  1.36
  -0.542    2.808   57.407  1.82
  -1.258    1.861   58.259  1.91
  -1.003    2.191   59.725  1.91
  -0.067    2.922   60.074  1.66
  -0.842    0.406   58.002  1.91
   0.605    0.318   58.091  1.72
  -1.223   -0.022   56.593  1.91
   0.161    2.555   56.979  0.60
  -2.219    1.946   58.083  1.39
  -1.259   -0.188   58.661  1.39
  -2.173    0.054   56.482  1.49
  -0.780    0.544   55.957  1.49
  -0.955   -0.933   56.452  1.49
   1.020    1.146   57.709  0.00
  -1.829    1.633   60.597  1.82
  -1.725    1.972   62.026  1.91
  -2.211    0.805   62.870  1.91
  -3.298    0.835   63.458  1.66
  -2.541    3.214   62.316  1.91
  -2.126    4.132   63.432  1.91
  -2.471    5.596   63.264  1.91
  -2.426    1.075   60.330  0.60
  -0.787    2.151   62.243  1.39
  -2.567    3.740   61.502  1.49
  -3.449    2.928   62.498  1.49
  -2.538    3.817   64.252  1.49
  -1.165    4.058   63.543  1.49
  -3.199    7.031   64.307  0.60
  -2.298    6.250   62.232  1.66
  -2.989    6.197   64.339  1.82
  -3.114    5.750   65.064  0.60
  -1.377   -0.218   62.894  1.82
  -1.680   -1.448   63.605  1.91
  -0.459   -2.135   64.185  1.91
  -0.625   -3.256   64.687  1.66
  -2.404   -2.420   62.655  1.91
  -1.505   -3.050   61.614  1.91
  -0.965   -2.306   60.576  1.91
  -1.215   -4.403   61.689  1.91
  -0.137   -2.883   59.637  1.91
  -0.383   -4.986   60.759  1.91
   0.141   -4.237   59.725  1.91
  -0.630   -0.155   62.474  0.60
  -2.288   -1.232   64.344  1.39
  -2.813   -3.125   63.182  1.49
  -3.116   -1.940   62.203  1.49
  -1.166   -1.400   60.511  1.46
  -1.585   -4.920   62.368  1.46
   0.230   -2.370   58.954  1.46
  -0.172   -5.889   60.828  1.46
   0.682   -4.643   59.086  1.46
   0.732   -1.544   64.136  1.82
   1.942   -2.248   64.550  1.91
   2.505   -1.636   65.831  1.91
   2.399   -0.426   66.037  1.66
   3.040   -2.205   63.464  1.91
   3.081   -0.890   62.909  1.72
   2.772   -3.106   62.264  1.91
   0.790   -0.733   63.856  0.60
   1.714   -3.185   64.726  1.39
   3.909   -2.426   63.861  1.39
   1.948   -2.845   61.845  1.49
   3.492   -3.024   61.634  1.49
   2.707   -4.018   62.558  1.49
   3.771   -0.330   63.381  0.00
   3.116   -2.444   66.674  1.82
   3.906   -1.975   67.804  1.91
   5.118   -2.893   67.937  1.91
   5.139   -4.007   67.409  1.66
   3.158   -1.940   69.138  1.91
   2.071   -0.873   69.135  1.91
   2.551   -3.303   69.435  1.91
   3.044   -3.292   66.551  0.60
   4.224   -1.070   67.605  1.39
   3.800   -1.727   69.847  1.49
   2.462   -0.020   68.931  1.49
   1.413   -1.089   68.471  1.49
   1.656   -0.836   69.999  1.49
   3.245   -3.966   69.450  1.49
   2.113   -3.279   70.288  1.49
   1.912   -3.525   68.753  1.49
   6.148   -2.428   68.645  1.82
   7.294   -3.307   68.880  1.91
   6.882   -4.361   69.915  1.91
   6.805   -4.051   71.103  1.66
   8.507   -2.522   69.332  1.91
   6.138   -1.627   68.958  0.60
   7.513   -3.765   68.040  1.39
   8.312   -2.079   70.161  1.49
   9.248   -3.120   69.455  1.49
   8.732   -1.868   68.666  1.49
   6.612   -5.569   69.447  1.82
   6.019   -6.631   70.240  1.91
   4.897   -7.344   69.510  1.91
   4.484   -8.429   69.938  1.66
   6.799   -5.736   68.625  0.60
   6.706   -7.276   70.472  1.39
   5.673   -6.256   71.064  1.39
   4.408   -6.758   68.412  1.82
   3.389   -7.417   67.608  1.91
   2.464   -6.521   66.832  1.91
   2.860   -5.555   66.169  1.66
   4.700   -5.983   68.178  0.60
   3.833   -8.009   66.980  1.39
   2.851   -7.971   68.195  1.39
   1.174   -6.821   66.896  1.82
   0.138   -5.976   66.296  1.91
  -1.021   -5.762   67.259  1.91
  -1.181   -6.522   68.227  1.66
  -0.367   -6.559   64.976  1.91
   0.815   -6.827   64.037  1.91
  -1.168   -7.836   65.177  1.91
   0.937   -7.539   67.304  0.60
   0.536   -5.100   66.105  1.39
  -0.950   -5.895   64.551  1.49
   1.320   -6.020   63.919  1.49
   1.379   -7.505   64.418  1.49
   0.486   -7.126   63.186  1.49
  -1.924   -7.655   65.740  1.49
  -1.474   -8.160   64.326  1.49
  -0.613   -8.501   65.591  1.49
  -1.819   -4.735   67.026  1.82
  -2.906   -4.271   67.868  1.91
  -4.315   -4.646   67.445  1.91
  -5.265   -4.436   68.204  1.66
  -2.878   -2.730   67.895  1.91
  -3.081   -2.193   66.586  1.72
  -1.499   -2.268   68.348  1.91
  -1.680   -4.295   66.300  0.60
  -2.757   -4.601   68.779  1.39
  -3.563   -2.390   68.508  1.39
  -1.315   -2.621   69.221  1.49
  -0.837   -2.584   67.729  1.49
  -1.477   -1.309   68.378  1.49
  -4.048   -2.272   66.320  0.00
  -4.466   -5.169   66.231  1.82
  -5.787   -5.431   65.675  1.91
  -6.413   -6.727   66.163  1.91
  -6.446   -7.701   65.399  1.66
  -5.694   -5.417   64.135  1.91
  -4.290   -6.338   63.454  2.00
  -3.768   -5.357   65.763  0.60
  -6.376   -4.695   65.944  1.39
  -6.514   -5.788   63.772  1.39
  -5.633   -4.495   63.837  1.39
  -3.460   -6.095   63.955  0.60
  -6.937   -6.758   67.395  1.82
  -7.719   -7.924   67.839  1.91
  -8.849   -8.295   66.894  1.91
  -9.246   -9.466   66.783  1.66
  -8.250   -7.699   69.293  1.91
  -7.093   -7.795   70.272  1.91
  -6.644   -9.043   70.689  1.91
  -6.442   -6.671   70.758  1.91
  -5.609   -9.203   71.566  1.91
  -5.383   -6.811   71.644  1.91
  -4.979   -8.064   72.040  1.91
  -3.929   -8.245   72.903  1.72
  -6.817   -6.094   67.927  0.60
  -7.106   -8.687   67.871  1.39
  -8.666   -6.826   69.360  1.49
  -8.917   -8.371   69.506  1.49
  -7.068   -9.801   70.356  1.46
  -6.716   -5.823   70.491  1.46
  -5.336  -10.049   71.837  1.46
  -4.946   -6.057   71.971  1.46
  -3.608   -7.355   73.223  0.00
  -9.433   -7.366   66.132  1.82
 -10.485   -7.694   65.186  1.91
 -10.014   -8.613   64.065  1.91
 -10.814   -9.288   63.412  1.66
 -11.076   -6.412   64.562  1.91
 -11.865   -5.625   65.609  1.91
 -13.093   -6.427   66.015  1.91
 -13.903   -6.702   65.102  1.72
 -13.221   -6.772   67.210  1.66
  -9.179   -6.547   66.205  0.60
 -11.200   -8.153   65.674  1.39
 -10.359   -5.860   64.213  1.49
 -11.661   -6.649   63.825  1.49
 -11.308   -5.460   66.386  1.49
 -12.136   -4.769   65.243  1.49
 -14.744   -7.245   65.374  0.00
  -8.707   -8.639   63.817  1.82
  -8.179   -9.500   62.768  1.91
  -8.349  -10.970   63.137  1.91
  -8.171  -11.853   62.304  1.66
  -6.712   -9.188   62.515  1.91
  -8.173   -8.147   64.277  0.60
  -8.680   -9.327   61.944  1.39
  -6.390   -9.729   61.791  1.49
  -6.617   -8.259   62.288  1.49
  -6.204   -9.377   63.307  1.49
  -8.665  -11.225   64.408  1.82
  -8.905  -12.578   64.875  1.91
 -10.327  -13.020   64.559  1.91
 -10.646  -14.194   64.774  1.66
  -8.676  -12.676   66.389  1.91
  -7.250  -12.476   66.900  1.91
  -7.234  -12.419   68.412  1.91
  -6.332  -13.581   66.408  1.91
  -8.729  -10.573   64.964  0.60
  -8.279  -13.182   64.422  1.39
  -9.243  -12.018   66.821  1.49
  -8.978  -13.550   66.681  1.49
  -6.916  -11.621   66.555  1.49
  -7.851  -11.748   68.713  1.49
  -7.490  -13.272   68.768  1.49
  -6.349  -12.198   68.714  1.49
  -6.328  -13.589   65.448  1.49
  -5.441  -13.424   66.730  1.49
  -6.646  -14.427   66.735  1.49
 -11.169  -12.106   64.083  1.82
 -12.569  -12.493   63.896  1.91
 -12.841  -13.055   62.501  1.91
 -12.226  -12.705   61.491  1.66
 -13.553  -11.338   64.173  1.91
 -13.371  -10.273   63.225  1.72
 -13.306  -10.688   65.519  1.91
 -10.900  -11.312   63.890  0.60
 -12.764  -13.206   64.540  1.39
 -14.475  -11.669   64.128  1.39
 -12.408  -10.349   65.550  1.49
 -13.926   -9.965   65.644  1.49
 -13.427  -11.337   66.215  1.49
 -12.448   -9.885   63.312  0.00
 -13.809  -13.967   62.384  1.82
 -14.060  -14.569   61.068  1.91
 -14.525  -13.525   60.068  1.91
 -14.309  -13.614   58.859  1.66
 -15.143  -15.611   61.358  1.91
 -15.137  -15.813   62.835  1.91
 -14.701  -14.500   63.431  1.91
 -13.248  -15.009   60.741  1.39
 -16.010  -15.291   61.062  1.49
 -14.945  -16.443   60.899  1.49
 -16.022  -16.052   63.149  1.49
 -14.518  -16.520   63.079  1.49
 -15.458  -13.913   63.585  1.39
 -14.224  -14.632   64.267  1.39
 -15.196  -12.488   60.563  1.82
 -15.782  -11.499   59.665  1.91
 -14.720  -10.673   58.950  1.91
 -14.855  -10.396   57.760  1.66
 -16.735  -10.580   60.429  1.91
 -17.681  -11.336   61.348  1.91
 -17.016  -11.624   62.686  1.91
 -16.479  -10.683   63.301  1.66
 -16.996  -12.791   63.090  1.66
 -15.285  -12.401   61.414  0.60
 -16.302  -11.978   58.985  1.39
 -16.214   -9.955   60.957  1.49
 -17.256  -10.066   59.791  1.49
 -18.484  -10.808   61.492  1.49
 -17.942  -12.171   60.929  1.49
 -13.672  -10.295   59.666  1.82
 -12.559   -9.520   59.111  1.91
 -11.742  -10.441   58.214  1.91
 -11.269  -10.018   57.154  1.66
 -11.713   -8.863   60.201  1.91
 -12.222   -7.572   60.812  1.91
 -12.418   -6.465   59.784  1.91
 -12.830   -5.203   60.379  1.82
 -13.067   -4.058   59.774  1.91
 -12.942   -3.946   58.459  1.82
 -13.438   -3.002   60.500  1.82
 -13.643  -10.515   60.497  0.60
 -12.936   -8.809   58.552  1.39
 -11.599   -9.507   60.917  1.49
 -10.833   -8.690   59.830  1.49
 -13.067   -7.745   61.256  1.49
 -11.591   -7.270   61.484  1.49
 -11.587   -6.331   59.303  1.39
 -13.090   -6.746   59.143  1.39
 -12.932   -5.205   61.234  0.60
 -12.705   -4.628   57.991  0.60
 -13.100   -3.195   58.075  0.60
 -13.521   -3.075   61.353  0.60
 -13.596   -2.249   60.115  0.60
 -11.587  -11.707   58.606  1.82
 -10.773  -12.605   57.788  1.91
 -11.445  -12.893   56.451  1.91
 -10.795  -12.946   55.405  1.66
 -10.474  -13.922   58.512  1.91
  -9.604  -13.710   59.755  1.91
  -9.854  -14.956   57.580  1.91
  -9.433  -14.919   60.644  1.91
 -11.958  -11.991   59.328  0.60
  -9.920  -12.158   57.607  1.39
 -11.332  -14.285   58.818  1.49
  -8.725  -13.415   59.467  1.49
  -9.992  -12.994   60.282  1.49
  -9.032  -14.612   57.222  1.49
  -9.677  -15.763   58.069  1.49
 -10.462  -15.145   56.862  1.49
 -10.295  -15.224   60.938  1.49
  -8.997  -15.619   60.152  1.49
  -8.900  -14.683   61.406  1.49
 -12.756  -13.087   56.509  1.82
 -13.537  -13.294   55.302  1.91
 -13.460  -12.108   54.355  1.91
 -13.278  -12.259   53.149  1.66
 -15.012  -13.525   55.655  1.91
 -15.869  -13.784   54.407  1.91
 -17.226  -14.328   54.818  1.91
 -18.144  -14.498   53.610  1.91
 -19.531  -14.808   54.075  1.82
 -13.149  -13.092   57.274  0.60
 -13.197  -14.088   54.839  1.39
 -15.083  -14.285   56.254  1.49
 -15.354  -12.745   56.121  1.49
 -15.984  -12.957   53.912  1.49
 -15.421  -14.421   53.829  1.49
 -17.110  -15.185   55.257  1.49
 -17.638  -13.720   55.452  1.49
 -18.150  -13.683   53.084  1.10
 -17.818  -15.219   53.048  1.10
 -19.789  -14.196   54.666  0.60
 -20.086  -14.800   53.379  0.60
 -19.542  -15.613   54.456  0.60
 -13.616  -10.912   54.906  1.82
 -13.514   -9.680   54.123  1.91
 -12.134   -9.587   53.483  1.91
 -11.997   -9.300   52.298  1.66
 -13.774   -8.466   55.006  1.91
 -13.673   -7.138   54.278  1.91
 -13.710   -5.929   55.186  1.91
 -14.032   -4.816   54.765  1.66
 -13.387   -6.165   56.456  1.82
 -13.780  -10.858   55.748  0.60
 -14.190   -9.702   53.413  1.39
 -14.661   -8.545   55.392  1.49
 -13.136   -8.470   55.737  1.49
 -12.846   -7.122   53.772  1.49
 -14.405   -7.074   53.645  1.49
 -13.168   -6.959   56.703  0.60
 -13.396   -5.524   57.029  0.60
 -11.102   -9.849   54.288  1.82
  -9.740   -9.767   53.749  1.91
  -9.580  -10.765   52.606  1.91
  -8.980  -10.441   51.583  1.66
  -8.690  -10.040   54.821  1.91
  -7.269   -9.975   54.285  1.91
  -6.641   -8.754   54.157  1.91
  -6.591  -11.109   53.903  1.91
  -5.351   -8.665   53.656  1.91
  -5.316  -11.042   53.396  1.91
  -4.699   -9.819   53.256  1.91
 -11.234  -10.062   55.111  0.60
  -9.598   -8.864   53.397  1.39
  -8.790   -9.391   55.535  1.49
  -8.845  -10.920   55.199  1.49
  -7.089   -7.980   54.409  1.46
  -7.004  -11.938   53.988  1.46
  -4.928   -7.840   53.591  1.46
  -4.870  -11.820   53.150  1.46
  -3.846   -9.768   52.892  1.46
 -10.120  -11.966   52.801  1.82
  -9.957  -13.025   51.797  1.91
 -10.693  -12.681   50.504  1.91
 -10.168  -12.917   49.415  1.66
 -10.457  -14.347   52.366  1.91
 -10.093  -15.613   51.615  1.91
 -10.858  -16.810   52.165  1.91
 -10.255  -17.414   53.353  1.82
  -9.149  -18.146   53.285  1.91
  -8.558  -18.342   52.114  1.82
  -8.622  -18.684   54.373  1.82
 -10.565  -12.123   53.519  0.60
  -9.003  -13.116   51.596  1.39
 -10.118  -14.429   53.272  1.49
 -11.423  -14.301   52.424  1.49
 -10.300  -15.502   50.674  1.49
  -9.140  -15.775   51.696  1.49
 -11.760  -16.527   52.384  1.39
 -10.921  -17.483   51.471  1.39
 -10.626  -17.291   54.118  0.60
  -8.892  -17.997   51.400  0.60
  -7.840  -18.814   52.068  0.60
  -8.997  -18.564   55.136  0.60
  -7.904  -19.154   54.315  0.60
 -11.906  -12.153   50.643  1.82
 -12.718  -11.774   49.477  1.91
 -12.023  -10.685   48.689  1.91
 -11.964  -10.696   47.458  1.66
 -14.134  -11.418   49.980  1.91
 -14.762  -12.679   50.549  1.91
 -16.233  -12.815   50.770  1.91
 -16.930  -11.836   51.108  1.66
 -16.740  -13.965   50.633  1.66
 -12.222  -12.030   51.433  0.60
 -12.794  -12.561   48.897  1.39
 -14.082  -10.733   50.665  1.49
 -14.671  -11.079   49.247  1.49
 -14.499  -13.409   49.967  1.49
 -14.336  -12.841   51.405  1.49
 -11.445   -9.695   49.362  1.82
 -10.712   -8.663   48.643  1.91
  -9.425   -9.188   48.032  1.91
  -9.063   -8.832   46.912  1.66
 -10.409   -7.510   49.610  1.91
 -11.632   -6.698   50.059  1.91
 -11.306   -5.894   51.306  1.91
 -12.133   -5.798   48.935  1.91
 -11.504   -9.664   50.219  0.60
 -11.282   -8.323   47.922  1.39
  -9.975   -7.874   50.397  1.49
  -9.781   -6.907   49.182  1.49
 -12.348   -7.329   50.285  1.49
 -11.005   -6.485   51.999  1.49
 -10.616   -5.257   51.105  1.49
 -12.094   -5.430   51.602  1.49
 -12.334   -6.331   48.162  1.49
 -12.926   -5.339   49.222  1.49
 -11.454   -5.155   48.713  1.49
  -8.688  -10.026   48.742  1.82
  -7.499  -10.654   48.178  1.91
  -7.794  -11.413   46.896  1.91
  -7.109  -11.313   45.876  1.66
  -6.913  -11.617   49.222  1.91
  -6.081  -12.743   48.641  1.91
  -4.884  -12.488   47.988  1.91
  -6.500  -14.063   48.755  1.91
  -4.129  -13.514   47.459  1.91
  -5.744  -15.100   48.228  1.91
  -4.561  -14.820   47.579  1.91
  -3.806  -15.841   47.058  1.72
  -8.914  -10.203   49.553  0.60
  -6.836   -9.958   47.985  1.39
  -6.359  -11.109   49.837  1.49
  -7.642  -12.002   49.733  1.49
  -4.585  -11.610   47.906  1.46
  -7.298  -14.255   49.193  1.46
  -3.329  -13.327   47.023  1.46
  -6.034  -15.979   48.311  1.46
  -3.010  -15.458   46.592  0.00
  -8.847  -12.235   46.931  1.82
  -9.179  -13.045   45.753  1.91
  -9.413  -12.163   44.541  1.91
  -9.000  -12.438   43.406  1.66
 -10.413  -13.909   46.081  1.91
 -11.014  -14.590   44.864  1.91
 -10.002  -14.944   47.118  1.91
  -9.329  -12.290   47.641  0.60
  -8.425  -13.642   45.562  1.39
 -11.097  -13.330   46.479  1.49
 -11.279  -13.926   44.224  1.49
 -10.361  -15.172   44.468  1.49
 -11.781  -15.102   45.129  1.49
  -9.613  -14.500   47.876  1.49
 -10.774  -15.440   47.400  1.49
  -9.359  -15.544   46.734  1.49
 -10.112  -11.060   44.789  1.82
 -10.502  -10.142   43.702  1.91
  -9.280   -9.452   43.118  1.91
  -9.170   -9.162   41.924  1.66
 -11.496   -9.127   44.269  1.91
 -12.253   -8.255   43.300  1.91
 -13.624   -7.849   43.822  1.91
 -13.565   -7.142   45.156  1.91
 -14.174   -5.787   45.206  1.82
 -10.343  -10.878   45.597  0.60
 -10.943  -10.657   42.995  1.39
 -12.146   -9.615   44.799  1.49
 -11.012   -8.546   44.875  1.49
 -11.733   -7.456   43.120  1.49
 -12.363   -8.732   42.462  1.49
 -14.047   -7.263   43.174  1.49
 -14.176   -8.642   43.909  1.49
 -14.008   -7.700   45.816  1.10
 -12.634   -7.068   45.421  1.10
 -13.808   -5.274   44.578  0.60
 -15.051   -5.850   45.065  0.60
 -14.028   -5.425   46.006  0.60
  -8.342   -9.187   44.023  1.82
  -7.095   -8.494   43.703  1.91
  -6.178   -9.407   42.900  1.91
  -5.590   -9.063   41.880  1.66
  -6.411   -8.033   44.975  1.91
  -8.475   -9.435   44.835  0.60
  -7.306   -7.706   43.159  1.39
  -6.211   -8.794   45.524  1.49
  -5.596   -7.575   44.752  1.49
  -6.991   -7.436   45.453  1.49
  -6.105  -10.629   43.404  1.82
  -5.414  -11.666   42.672  1.91
  -5.986  -11.873   41.275  1.91
  -5.225  -11.984   40.307  1.66
  -5.511  -12.988   43.437  1.91
  -4.610  -14.059   42.853  1.91
  -4.599  -15.270   43.786  1.91
  -4.279  -16.485   43.027  1.82
  -4.135  -17.676   43.581  1.91
  -4.273  -17.797   44.892  1.82
  -3.849  -18.695   42.787  1.82
  -6.466  -10.805   44.165  0.60
  -4.470  -11.417   42.592  1.39
  -5.267  -12.838   44.364  1.49
  -6.430  -13.299   43.417  1.49
  -4.935  -14.321   41.977  1.49
  -3.710  -13.712   42.752  1.49
  -3.939  -15.137   44.485  1.39
  -5.469  -15.366   44.206  1.39
  -4.180  -16.419   42.176  0.60
  -4.454  -17.106   45.370  0.60
  -4.181  -18.566   45.265  0.60
  -3.763  -18.569   41.940  0.60
  -3.748  -19.483   43.116  0.60
  -7.315  -11.929   41.145  1.82
  -7.863  -12.128   39.798  1.91
  -7.449  -11.004   38.852  1.91
  -7.081  -11.269   37.708  1.66
  -9.371  -12.261   39.879  1.91
  -7.832  -11.851   41.827  0.60
  -7.502  -12.970   39.446  1.39
  -9.746  -11.444   40.215  1.49
  -9.596  -12.985   40.469  1.49
  -9.723  -12.441   39.004  1.49
  -7.508   -9.751   39.314  1.82
  -7.139   -8.622   38.455  1.91
  -5.677   -8.729   38.044  1.91
  -5.258   -8.491   36.914  1.66
  -7.430   -7.295   39.155  1.91
  -7.446   -6.127   38.170  1.91
  -8.606   -5.760   37.513  1.91
  -6.292   -5.415   37.911  1.91
  -8.633   -4.712   36.608  1.91
  -6.314   -4.358   37.013  1.91
  -7.477   -3.986   36.365  1.91
  -7.764   -9.606   40.123  0.60
  -7.688   -8.664   37.644  1.39
  -8.291   -7.350   39.599  1.49
  -6.754   -7.135   39.831  1.49
  -9.390   -6.229   37.684  1.46
  -5.499   -5.644   38.340  1.46
  -9.423   -4.496   36.166  1.46
  -5.528   -3.889   36.843  1.46
  -7.483   -3.265   35.778  1.46
  -4.827   -9.124   38.995  1.82
  -3.414   -9.245   38.655  1.91
  -3.212  -10.338   37.618  1.91
  -2.500  -10.130   36.630  1.66
  -2.550   -9.502   39.910  1.91
  -2.431   -8.235   40.774  1.91
  -1.184  -10.059   39.562  1.91
  -2.159   -8.504   42.223  1.91
  -5.106   -9.304   39.789  0.60
  -3.125   -8.397   38.259  1.39
  -3.011  -10.178   40.447  1.49
  -1.716   -7.683   40.420  1.49
  -3.255   -7.729   40.699  1.49
  -1.288  -10.889   39.092  1.49
  -0.715   -9.432   39.005  1.49
  -0.684  -10.207   40.367  1.49
  -2.838   -9.086   42.574  1.49
  -1.301   -8.924   42.315  1.49
  -2.165   -7.676   42.709  1.49
  -3.860  -11.481   37.850  1.82
  -3.616  -12.627   36.991  1.91
  -4.263  -12.455   35.617  1.91
  -3.722  -12.940   34.633  1.66
  -4.148  -13.918   37.624  1.91
  -3.262  -14.426   38.753  1.91
  -3.802  -15.678   39.416  1.91
  -4.905  -16.120   39.059  1.66
  -3.135  -16.232   40.318  1.66
  -4.417  -11.539   38.502  0.60
  -2.649  -12.719   36.867  1.39
  -5.040  -13.759   37.969  1.49
  -4.212  -14.603   36.940  1.49
  -2.378  -14.613   38.401  1.49
  -3.173  -13.729   39.422  1.49
  -5.410  -11.804   35.577  1.82
  -6.219  -11.771   34.362  1.91
  -6.046  -10.487   33.568  1.91
  -6.431  -10.414   32.396  1.66
  -7.712  -11.915   34.711  1.91
  -8.024  -13.279   35.321  1.91
  -9.462  -13.413   35.780  1.91
 -10.218  -12.415   35.794  1.66
  -9.845  -14.545   36.150  1.66
  -5.687  -11.393   36.280  0.60
  -5.958  -12.526   33.794  1.39
  -7.963  -11.219   35.338  1.49
  -8.242  -11.797   33.907  1.49
  -7.837  -13.968   34.666  1.49
  -7.438  -13.425   36.080  1.49
  -5.474   -9.465   34.219  1.82
  -5.388   -8.208   33.466  1.91
  -3.951   -7.745   33.411  1.91
  -3.352   -7.669   32.339  1.66
  -6.308   -7.153   34.102  1.91
  -6.240   -5.847   33.314  1.91
  -7.740   -7.656   34.191  1.91
  -5.178   -9.541   35.022  0.60
  -5.695   -8.374   32.550  1.39
  -5.989   -6.978   35.012  1.49
  -5.325   -5.561   33.248  1.49
  -6.596   -5.984   32.433  1.49
  -6.754   -5.173   33.765  1.49
  -8.064   -7.857   33.310  1.49
  -7.767   -8.451   34.730  1.49
  -8.293   -6.980   34.589  1.49
  -3.377   -7.436   34.569  1.82
  -1.985   -6.968   34.576  1.91
  -1.049   -7.956   33.913  1.91
  -0.333   -7.563   32.980  1.66
  -1.532   -6.672   36.003  1.91
  -0.096   -6.372   36.297  1.91
   0.804   -5.807   35.403  1.91
   0.396   -6.675   37.569  1.91
   2.117   -5.555   35.735  1.91
   1.711   -6.427   37.907  1.91
   2.578   -5.867   36.994  1.91
   3.875   -5.630   37.370  1.72
  -3.815   -7.510   35.306  0.60
  -1.947   -6.130   34.068  1.39
  -2.054   -5.918   36.319  1.49
  -1.783   -7.435   36.547  1.49
   0.509   -5.591   34.548  1.46
  -0.174   -7.052   38.201  1.46
   2.691   -5.174   35.109  1.46
   2.015   -6.639   38.759  1.46
   4.192   -6.377   37.952  0.00
  -0.978   -9.196   34.398  1.82
   0.107  -10.023   33.841  1.91
  -0.019  -10.231   32.341  1.91
   0.995  -10.170   31.623  1.66
   0.178  -11.328   34.655  1.91
   0.651  -11.089   36.102  1.91
   1.047  -12.376   33.990  1.91
   1.923  -10.311   36.267  1.91
  -1.525   -9.490   34.992  0.60
   0.946   -9.541   33.996  1.39
  -0.731  -11.691   34.701  1.49
  -0.054  -10.622   36.578  1.49
   0.766  -11.953   36.530  1.49
   0.693  -12.583   33.123  1.49
   1.942  -12.038   33.898  1.49
   1.060  -13.170   34.529  1.49
   2.636  -10.763   35.808  1.49
   1.810   -9.432   35.896  1.49
   2.136  -10.240   37.200  1.49
  -1.173  -10.486   31.749  1.82
  -1.182  -10.619   30.281  1.91
  -0.877   -9.307   29.578  1.91
  -0.263   -9.364   28.509  1.66
  -2.606  -11.073   29.975  1.91
  -3.113  -11.640   31.264  1.91
  -2.488  -10.745   32.323  1.91
  -0.542  -11.307   30.001  1.39
  -3.152  -10.323   29.690  1.49
  -2.611  -11.747   29.278  1.49
  -4.081  -11.601   31.304  1.49
  -2.828  -12.560   31.375  1.49
  -2.993   -9.925   32.438  1.39
  -2.420  -11.201   33.177  1.39
  -1.269   -8.145   30.108  1.82
  -0.872   -6.907   29.431  1.91
   0.631   -6.712   29.459  1.91
   1.267   -6.195   28.543  1.66
  -1.535   -5.691   30.062  1.91
  -3.042   -5.688   29.924  1.91
  -3.539   -6.494   29.099  1.72
  -3.689   -4.889   30.638  1.66
  -1.740   -8.123   30.827  0.60
  -1.158   -6.963   28.495  1.39
  -1.305   -5.662   31.003  1.49
  -1.180   -4.890   29.647  1.49
  -4.548   -6.536   28.988  0.00
   1.264   -7.104   30.561  1.82
   2.706   -6.998   30.646  1.91
   3.385   -7.869   29.595  1.91
   4.364   -7.461   28.972  1.66
   3.182   -7.426   32.034  1.91
   4.688   -7.569   32.235  1.91
   5.402   -6.259   31.929  1.91
   4.984   -8.031   33.665  1.91
   0.816   -7.420   31.224  0.60
   2.965   -6.064   30.496  1.39
   2.852   -6.779   32.677  1.49
   2.769   -8.278   32.243  1.49
   5.017   -8.253   31.615  1.49
   5.050   -5.564   32.490  1.49
   6.342   -6.361   32.096  1.49
   5.265   -6.028   31.008  1.49
   4.620   -7.398   34.288  1.49
   4.584   -8.891   33.813  1.49
   5.934   -8.095   33.791  1.49
   2.835   -9.059   29.389  1.82
   3.342   -9.975   28.361  1.91
   3.059   -9.461   26.946  1.91
   3.896   -9.571   26.049  1.66
   2.740  -11.363   28.562  1.91
   3.251  -12.179   29.754  1.91
   2.457  -13.477   29.870  1.91
   4.735  -12.479   29.647  1.91
   2.165   -9.299   29.871  0.60
   4.312  -10.047   28.471  1.39
   1.779  -11.263   28.658  1.49
   2.896  -11.878   27.755  1.49
   3.102  -11.656   30.569  1.49
   1.526  -13.274   29.979  1.49
   2.578  -13.999   29.072  1.49
   2.768  -13.976   30.628  1.49
   5.221  -11.658   29.544  1.49
   5.029  -12.927   30.444  1.49
   4.895  -13.042   28.886  1.49
   1.894   -8.889   26.735  1.82
   1.564   -8.230   25.455  1.91
   2.598   -7.157   25.156  1.91
   3.245   -7.124   24.115  1.66
   0.156   -7.650   25.519  1.91
  -0.368   -6.979   24.247  1.91
  -0.363   -7.951   23.069  1.91
  -1.763   -6.426   24.486  1.91
   1.306   -8.898   27.362  0.60
   1.594   -8.901   24.741  1.39
  -0.454   -8.365   25.756  1.49
   0.131   -6.998   26.236  1.49
   0.226   -6.231   24.030  1.49
   0.528   -8.282   22.931  1.49
  -0.952   -8.685   23.258  1.49
  -0.661   -7.496   22.278  1.49
  -1.750   -5.846   25.251  1.49
  -2.046   -5.931   23.713  1.49
  -2.372   -7.150   24.644  1.49
   2.809   -6.244   26.108  1.82
   3.793   -5.183   25.913  1.91
   5.186   -5.737   25.672  1.91
   5.894   -5.284   24.759  1.66
   3.827   -4.203   27.107  1.91
   5.036   -3.288   26.996  1.91
   2.545   -3.391   27.195  1.91
   2.361   -6.280   26.842  0.60
   3.531   -4.675   25.116  1.39
   3.914   -4.727   27.931  1.49
   5.835   -3.818   26.948  1.49
   4.960   -2.752   26.203  1.49
   5.077   -2.716   27.766  1.49
   1.793   -3.985   27.250  1.49
   2.572   -2.834   27.976  1.49
   2.462   -2.841   26.412  1.49
   5.615   -6.708   26.479  1.82
   6.941   -7.274   26.260  1.91
   7.111   -7.874   24.866  1.91
   8.226   -7.824   24.332  1.66
   7.234   -8.345   27.306  1.91
   5.118   -6.996   27.120  0.60
   7.599   -6.557   26.366  1.39
   8.129   -8.672   27.186  1.49
   7.146   -7.968   28.184  1.49
   6.613   -9.070   27.206  1.49
   6.045   -8.426   24.319  1.82
   6.114   -9.057   22.996  1.91
   6.372   -8.039   21.883  1.91
   6.927   -8.414   20.838  1.66
   4.856   -9.864   22.718  1.91
   3.697   -9.091   22.465  1.72
   5.298   -8.416   24.745  0.60
   6.868   -9.683   23.006  1.39
   5.019  -10.435   21.951  1.39
   4.682  -10.438   23.480  1.39
   3.619   -8.370   23.154  0.00
   6.006   -6.778   22.072  1.82
   6.302   -5.717   21.112  1.91
   7.672   -5.093   21.358  1.91
   8.255   -4.423   20.493  1.66
   5.239   -4.620   21.171  1.91
   3.960   -4.846   20.425  1.91
   3.860   -4.541   19.068  1.91
   2.835   -5.367   21.052  1.91
   2.683   -4.742   18.370  1.91
   1.652   -5.581   20.369  1.91
   1.588   -5.260   19.023  1.91
   0.414   -5.465   18.336  1.72
   5.575   -6.577   22.789  0.60
   6.297   -6.104   20.211  1.39
   5.016   -4.471   22.104  1.49
   5.637   -3.801   20.838  1.49
   4.600   -4.195   18.623  1.46
   2.880   -5.578   21.957  1.46
   2.631   -4.529   17.466  1.46
   0.911   -5.933   20.806  1.46
  -0.247   -5.909   18.940  0.00
   8.256   -5.250   22.545  1.82
   9.487   -4.534   22.859  1.91
  10.668   -5.415   23.223  1.91
  11.447   -5.131   24.127  1.66
   9.193   -3.554   24.009  1.91
   8.316   -2.398   23.572  1.91
   8.864   -1.255   23.003  1.91
   6.940   -2.434   23.722  1.91
   8.070   -0.189   22.600  1.91
   6.147   -1.378   23.326  1.91
   6.714   -0.252   22.763  1.91
   5.894    0.786   22.374  1.72
   7.906   -5.776   23.129  0.60
   9.738   -4.007   22.071  1.39
   8.753   -4.032   24.729  1.49
  10.030   -3.205   24.352  1.49
   9.785   -1.203   22.889  1.46
   6.543   -3.185   24.099  1.46
   8.459    0.566   22.220  1.46
   5.224   -1.425   23.437  1.46
   5.123    0.847   23.005  0.00
  10.826   -6.511   22.489  1.82
  11.912   -7.452   22.741  1.91
  13.261   -6.824   22.504  1.91
  14.280   -7.194   23.081  1.66
  11.728   -8.678   21.844  1.91
  10.472   -9.471   22.174  1.91
  10.514  -10.829   21.473  1.91
   9.326  -11.685   21.878  1.91
   9.211  -12.883   21.001  1.82
  10.275   -6.669   21.848  0.60
  11.862   -7.741   23.676  1.39
  11.685   -8.388   20.919  1.49
  12.500   -9.256   21.939  1.49
  10.410   -9.601   23.134  1.49
   9.689   -8.978   21.885  1.49
  10.503  -10.697   20.513  1.49
  11.336  -11.287   21.705  1.49
   9.431  -11.969   22.800  1.10
   8.513  -11.160   21.817  1.10
   9.127  -12.623   20.153  0.60
   9.941  -13.385   21.086  0.60
   8.496  -13.358   21.238  0.60
  13.324   -5.809   21.637  1.82
  14.619   -5.138   21.505  1.91
  15.023   -4.491   22.824  1.91
  16.199   -4.243   23.078  1.66
  14.555   -4.128   20.361  1.91
  13.487   -3.071   20.514  1.91
  12.399   -3.392   21.022  1.66
  13.740   -1.910   20.112  1.66
  12.639   -5.563   21.179  0.60
  15.291   -5.814   21.278  1.39
  15.417   -3.689   20.288  1.49
  14.398   -4.608   19.533  1.49
  14.065   -4.213   23.718  1.82
  14.467   -3.617   24.991  1.91
  15.034   -4.641   25.966  1.91
  15.437   -4.304   27.092  1.66
  13.275   -2.825   25.576  1.91
  13.376   -1.432   24.978  1.91
  12.986   -1.023   23.741  1.91
  13.930   -0.282   25.625  1.91
  13.250    0.319   23.570  1.82
  13.834    0.794   24.715  1.91
  14.490   -0.068   26.884  1.91
  14.286    2.071   25.036  1.91
  14.938    1.198   27.203  1.91
  14.830    2.249   26.281  1.91
  13.239   -4.379   23.548  0.60
  15.179   -2.972   24.799  1.39
  12.434   -3.243   25.331  1.49
  13.332   -2.787   26.545  1.49
  12.595   -1.573   23.100  1.41
  13.077    0.779   22.864  0.60
  14.562   -0.763   27.496  1.46
  14.220    2.774   24.432  1.46
  15.314    1.357   28.038  1.46
  15.139    3.092   26.522  1.46
  15.094   -5.896   25.526  1.82
  15.796   -6.956   26.209  1.91
  17.295   -6.814   26.110  1.91
  18.064   -7.525   26.754  1.66
  14.689   -6.087   24.791  0.60
  15.539   -6.957   27.144  1.39
  15.532   -7.808   25.828  1.39
  17.744   -5.871   25.289  1.82
  19.163   -5.641   25.091  1.91
  19.590   -4.250   25.529  1.91
  20.711   -3.814   25.273  1.66
  19.495   -5.887   23.609  1.91
  19.152   -7.317   23.200  1.91
  19.602   -7.589   21.770  1.91
  18.502   -8.275   20.973  1.91
  19.018   -9.453   20.222  1.82
  17.177   -5.384   24.864  0.60
  19.657   -6.296   25.627  1.39
  18.994   -5.265   23.059  1.49
  20.440   -5.727   23.459  1.49
  19.588   -7.939   23.802  1.49
  18.193   -7.452   23.269  1.49
  19.837   -6.753   21.340  1.49
  20.391   -8.153   21.783  1.49
  17.800   -8.563   21.578  1.10
  18.118   -7.640   20.349  1.10
  19.608   -9.891   20.725  0.60
  18.340   -9.995   20.020  0.60
  19.411   -9.179   19.473  0.60
  18.696   -3.551   26.214  1.82
  18.941   -2.188   26.668  1.91
  18.744   -2.085   28.178  1.91
  17.752   -2.636   28.659  1.66
  17.998   -1.207   25.939  1.91
  18.134   -1.248   24.419  1.91
  18.196    0.217   26.439  1.91
  17.006   -0.627   23.650  1.91
  17.941   -3.917   26.399  0.60
  19.868   -1.947   26.455  1.39
  17.079   -1.469   26.158  1.49
  18.956   -0.795   24.174  1.49
  18.219   -2.174   24.144  1.49
  18.084    0.239   27.392  1.49
  19.080    0.515   26.214  1.49
  17.548    0.793   26.028  1.49
  16.905    0.290   23.913  1.49
  17.199   -0.670   22.709  1.49
  16.194   -1.104   23.832  1.49
  19.649   -1.436   28.881  1.82
  19.568   -1.095   30.285  1.91
  19.911   -2.184   31.268  1.91
  19.375   -2.239   32.385  1.66
  20.360   -1.190   28.464  0.60
  20.160   -0.343   30.447  1.39
  18.664   -0.795   30.469  1.39
  20.821   -3.065   30.857  1.82
  21.295   -4.129   31.703  1.91
  22.305   -3.636   32.733  1.91
  22.881   -2.555   32.578  1.66
  21.137   -2.997   30.060  0.60
  20.540   -4.530   32.164  1.39
  21.707   -4.815   31.155  1.39
  22.490   -4.460   33.757  1.82
  23.416   -4.274   34.853  1.91
  24.016   -5.640   35.200  1.91
  23.583   -6.644   34.624  1.66
  22.761   -3.693   36.114  1.91
  21.672   -4.561   36.451  1.72
  22.204   -2.300   35.857  1.91
  22.013   -5.176   33.770  0.60
  24.135   -3.674   34.563  1.39
  23.410   -3.665   36.848  1.39
  21.547   -2.342   35.157  1.49
  21.794   -1.966   36.658  1.49
  22.916   -1.713   35.592  1.49
  20.944   -4.045   36.916  0.00
  24.982   -5.660   36.095  1.82
  25.710   -6.896   36.370  1.91
  25.547   -7.481   37.766  1.91
  25.540   -8.709   37.887  1.66
  27.216   -6.647   36.137  1.91
  27.485   -6.173   34.725  1.91
  25.185   -4.941   36.520  0.60
  25.413   -7.571   35.726  1.39
  27.532   -5.979   36.767  1.49
  27.707   -7.468   36.301  1.49
  26.825   -6.589   33.777  1.66
  28.461   -5.282   34.614  1.82
  28.663   -4.960   33.842  0.60
  28.891   -5.025   35.313  0.60
  25.450   -6.666   38.807  1.82
  25.446   -7.134   40.187  1.91
  24.108   -6.800   40.857  1.91
  23.484   -5.789   40.519  1.66
  26.567   -6.512   40.989  1.91
  27.893   -6.438   40.264  1.91
  25.386   -5.821   38.662  0.60
  25.563   -8.107   40.188  1.39
  26.303   -5.614   41.245  1.49
  26.687   -7.026   41.803  1.49
  28.291   -7.376   39.582  1.66
  28.562   -5.318   40.430  1.82
  29.325   -5.212   40.048  0.60
  28.235   -4.691   40.920  0.60
  23.696   -7.704   41.738  1.82
  22.384   -7.701   42.353  1.91
  22.437   -8.045   43.834  1.91
  23.239   -8.878   44.247  1.66
  21.468   -8.679   41.606  1.91
  21.361   -8.365   40.128  1.91
  22.269   -8.914   39.221  1.91
  20.389   -7.516   39.644  1.91
  22.195   -8.612   37.876  1.91
  20.316   -7.209   38.298  1.91
  21.231   -7.744   37.402  1.91
  24.243   -8.330   41.958  0.60
  22.008   -6.800   42.263  1.39
  21.810   -9.579   41.715  1.49
  20.583   -8.648   42.000  1.49
  22.931   -9.492   39.527  1.46
  19.772   -7.144   40.232  1.46
  22.801   -8.995   37.284  1.46
  19.648   -6.641   37.990  1.46
  21.196   -7.523   36.500  1.46
  21.578   -7.406   44.618  1.82
  21.477   -7.597   46.053  1.91
  19.997   -7.536   46.457  1.91
  19.338   -6.577   46.050  1.66
  22.250   -6.533   46.801  1.91
  22.241   -6.557   48.308  1.91
  22.887   -5.073   49.088  2.00
  21.606   -3.912   48.565  1.91
  21.045   -6.840   44.250  0.60
  21.837   -8.479   46.284  1.39
  23.176   -6.585   46.512  1.49
  21.911   -5.670   46.519  1.49
  21.329   -6.693   48.609  1.39
  22.765   -7.316   48.608  1.39
  21.573   -3.885   47.606  1.39
  20.757   -4.199   48.906  1.39
  21.809   -3.038   48.904  1.39
  19.551   -8.529   47.191  1.82
  18.229   -8.686   47.771  1.91
  18.316   -9.135   49.226  1.91
  19.264   -9.792   49.679  1.66
  17.405   -9.663   46.945  1.91
  20.110   -9.164   47.347  0.60
  17.781   -7.815   47.747  1.39
  17.383   -9.370   46.031  1.49
  17.803  -10.536   46.991  1.49
  16.511   -9.700   47.290  1.49
  17.317   -8.753   50.015  1.82
  17.361   -9.021   51.450  1.91
  16.406  -10.133   51.869  1.91
  16.338  -10.471   53.050  1.66
  17.002   -7.770   52.252  1.91
  17.969   -6.611   52.207  1.91
  19.176   -6.690   51.546  1.91
  17.640   -5.428   52.850  1.91
  20.035   -5.615   51.528  1.91
  18.496   -4.343   52.843  1.91
  19.708   -4.444   52.175  1.91
  16.639   -8.345   49.679  0.60
  18.274   -9.289   51.686  1.39
  16.140   -7.452   51.939  1.49
  16.892   -8.032   53.180  1.49
  19.412   -7.475   51.110  1.46
  16.826   -5.363   53.295  1.46
  20.845   -5.679   51.075  1.46
  18.262   -3.556   53.281  1.46
  20.295   -3.723   52.163  1.46
  15.651  -10.685   50.914  1.82
  14.594  -11.618   51.201  1.91
  13.413  -11.069   51.979  1.91
  13.456   -9.993   52.591  1.66
  15.804  -10.476   50.094  0.60
  14.267  -11.973   50.361  1.39
  14.970  -12.358   51.703  1.39
  12.293  -11.812   52.001  1.82
  11.118  -11.265   52.675  1.91
  10.168  -12.382   53.102  1.91
  10.246  -13.504   52.604  1.66
  10.394  -10.271   51.760  1.91
   9.309   -9.407   52.394  1.91
   9.785   -8.843   53.723  1.91
  10.602   -7.904   53.700  1.66
   9.355   -9.369   54.781  1.66
  12.268  -12.587   51.629  0.60
  11.415  -10.787   53.477  1.39
  11.059   -9.681   51.371  1.49
   9.992  -10.770   51.032  1.49
   9.083   -8.679   51.795  1.49
   8.511   -9.940   52.535  1.49
   9.289  -12.038   54.013  1.82
   8.227  -12.818   54.589  1.91
   8.790  -13.900   55.515  1.91
   8.813  -15.062   55.133  1.66
   7.353  -13.466   53.504  1.91
   6.843  -12.434   52.489  1.91
   5.835  -11.554   52.850  1.91
   7.398  -12.376   51.224  1.91
   5.375  -10.620   51.931  1.91
   6.925  -11.453   50.301  1.91
   5.920  -10.578   50.661  1.91
   9.357  -11.232   54.307  0.60
   7.662  -12.222   55.122  1.39
   7.869  -14.144   53.039  1.49
   6.595  -13.903   53.923  1.49
   5.469  -11.588   53.704  1.46
   8.087  -12.954   50.991  1.46
   4.701  -10.024   52.169  1.46
   7.284  -11.426   49.442  1.46
   5.607   -9.954   50.045  1.46
   9.247  -13.468   56.683  1.82
   9.758  -14.386   57.698  1.91
   8.715  -15.410   58.139  1.91
   7.512  -15.230   58.191  1.66
  10.122  -13.513   58.896  1.91
   9.835  -12.118   58.518  1.91
   9.321  -12.065   57.119  1.91
  10.557  -14.844   57.363  1.39
   9.596  -13.768   59.670  1.49
  11.061  -13.616   59.115  1.49
   9.174  -11.746   59.123  1.49
  10.643  -11.587   58.590  1.49
   8.444  -11.650   57.091  1.39
   9.923  -11.560   56.551  1.39
   9.255  -16.581   58.504  1.82
   8.400  -17.610   59.077  1.91
   8.114  -17.264   60.535  1.91
   8.940  -16.597   61.172  1.66
   9.107  -18.956   58.962  1.91
  10.096  -16.723   58.400  0.60
   7.555  -17.644   58.581  1.39
   9.930  -18.930   59.455  1.49
   9.293  -19.142   58.038  1.49
   8.543  -19.647   59.319  1.49
   6.989  -17.720   61.058  1.82
   6.703  -17.554   62.483  1.91
   7.901  -18.039   63.283  1.91
   8.424  -19.097   62.952  1.66
   5.498  -18.481   62.694  1.91
   4.800  -18.400   61.381  1.91
   5.910  -18.434   60.357  1.91
   6.482  -16.624   62.698  1.39
   5.782  -19.388   62.888  1.49
   4.932  -18.164   63.415  1.49
   4.198  -19.151   61.262  1.49
   4.292  -17.576   61.311  1.49
   6.167  -19.345   60.145  1.39
   5.653  -17.975   59.542  1.39
   8.333  -17.263   64.261  1.82
   9.477  -17.614   65.070  1.91
  10.793  -17.230   64.425  1.91
  11.815  -17.289   65.114  1.66
   7.921  -16.525   64.421  0.60
   9.404  -17.170   65.930  1.39
   9.469  -18.571   65.229  1.39
  10.771  -16.847   63.154  1.82
  11.941  -16.604   62.352  1.91
  12.258  -15.155   62.077  1.91
  13.079  -14.874   61.202  1.66
  10.003  -16.737   62.783  0.60
  12.704  -17.005   62.797  1.39
  11.828  -17.059   61.502  1.39
  11.646  -14.225   62.803  1.82
  11.858  -12.813   62.514  1.91
  13.331  -12.410   62.566  1.91
  13.707  -11.550   61.767  1.66
  11.076  -11.903   63.461  1.91
   9.575  -11.929   63.231  1.91
   9.064  -11.023   62.126  1.91
   9.691   -9.962   61.894  1.66
   8.033  -11.363   61.480  1.66
  11.123  -14.456   63.446  0.60
  11.535  -12.645   61.604  1.39
  11.258  -12.171   64.375  1.49
  11.393  -10.992   63.353  1.49
   9.313  -12.840   63.026  1.49
   9.135  -11.680   64.059  1.49
  14.120  -12.986   63.468  1.82
  15.507  -12.590   63.618  1.91
  16.427  -13.279   62.601  1.91
  17.600  -12.904   62.514  1.66
  15.983  -12.847   65.044  1.91
  15.261  -12.103   66.144  1.91
  15.727  -10.678   66.368  1.91
  15.310   -9.739   65.339  1.82
  14.102   -9.310   65.021  1.91
  13.067   -9.759   65.702  1.82
  13.912   -8.436   64.033  1.82
  13.801  -13.605   63.973  0.60
  15.558  -11.624   63.458  1.39
  15.904  -13.798   65.221  1.49
  16.925  -12.621   65.093  1.49
  14.314  -12.088   65.936  1.49
  15.371  -12.595   66.972  1.49
  15.387  -10.371   67.223  1.39
  16.695  -10.672   66.419  1.39
  15.949   -9.413   64.863  0.60
  13.184  -10.322   66.341  0.60
  12.275   -9.489   65.506  0.60
  14.584   -8.140   63.586  0.60
  13.117   -8.169   63.842  0.60
  15.941  -14.234   61.831  1.82
  16.742  -14.986   60.872  1.91
  16.346  -14.722   59.426  1.91
  15.317  -15.225   58.993  1.66
  16.598  -16.483   61.143  1.91
  17.305  -17.412   60.184  1.91
  18.157  -16.980   59.376  1.66
  16.998  -18.631   60.234  1.66
  15.105  -14.423   61.899  0.60
  17.683  -14.738   60.989  1.39
  16.928  -16.663   62.037  1.49
  15.653  -16.703   61.135  1.49
  17.170  -13.977   58.686  1.82
  16.847  -13.680   57.294  1.91
  16.602  -14.945   56.482  1.91
  15.792  -14.959   55.552  1.66
  17.965  -12.865   56.631  1.91
  18.302  -11.508   57.239  1.91
  19.225  -10.692   56.344  1.91
  17.016  -10.738   57.542  1.91
  17.896  -13.670   59.031  0.60
  16.028  -13.142   57.278  1.39
  18.772  -13.404   56.638  1.49
  17.723  -12.725   55.702  1.49
  18.766  -11.665   58.088  1.49
  20.028  -11.191   56.175  1.49
  18.783  -10.506   55.513  1.49
  19.447   -9.867   56.782  1.49
  16.454  -11.267   58.111  1.49
  17.234   -9.914   57.983  1.49
  16.556  -10.550   56.721  1.49
  17.307  -16.025   56.822  1.82
  17.127  -17.220   55.996  1.91
  15.856  -17.977   56.320  1.91
  15.602  -19.018   55.705  1.66
  18.371  -18.117   56.105  1.91
  19.480  -17.552   55.225  1.91
  17.842  -16.020   57.495  0.60
  17.061  -16.923   55.064  1.39
  18.670  -18.154   57.027  1.49
  18.152  -19.019   55.821  1.49
  19.256  -17.180   54.070  1.66
  20.682  -17.479   55.773  1.82
  21.343  -17.163   55.321  0.60
  20.804  -17.748   56.581  0.60
  15.024  -17.475   57.235  1.82
  13.728  -18.112   57.441  1.91
  12.670  -17.642   56.449  1.91
  11.533  -18.109   56.505  1.66
  13.186  -17.812   58.837  1.91
  12.601  -16.518   58.889  1.72
  15.249  -16.785   57.697  0.60
  13.836  -19.082   57.348  1.39
  12.521  -18.477   59.076  1.39
  13.909  -17.865   59.482  1.39
  12.866  -16.068   59.741  0.00
  13.048  -16.711   55.580  1.82
  12.081  -15.981   54.769  1.91
  11.625  -16.798   53.571  1.91
  12.400  -17.657   53.173  1.66
  12.693  -14.631   54.375  1.91
  12.736  -13.712   55.583  1.91
  13.492  -12.417   55.322  1.91
  13.429  -11.585   56.528  1.82
  13.464  -10.264   56.561  1.91
  13.575   -9.540   55.446  1.82
  13.396   -9.625   57.716  1.82
  13.885  -16.534   55.492  0.60
  11.295  -15.803   55.327  1.39
  13.591  -14.767   54.034  1.49
  12.162  -14.225   53.672  1.49
  11.829  -13.498   55.849  1.49
  13.158  -14.180   56.320  1.49
  14.417  -12.612   55.103  1.39
  13.094  -11.946   54.574  1.39
  13.363  -11.993   57.283  0.60
  13.621   -9.934   54.682  0.60
  13.601   -8.682   55.489  0.60
  13.328  -10.068   58.449  0.60
  13.419   -8.765   57.733  0.60
  10.418  -16.534   53.093  1.82
   9.793  -17.302   52.027  1.91
  10.687  -17.275   50.793  1.91
  10.822  -18.265   50.076  1.66
   8.381  -16.801   51.689  1.91
   7.781  -17.598   50.579  1.91
   7.518  -18.941   50.579  1.91
   7.365  -17.099   49.305  1.91
   6.961  -19.302   49.374  1.82
   6.861  -18.196   48.578  1.91
   7.373  -15.834   48.721  1.91
   6.371  -18.052   47.285  1.91
   6.890  -15.692   47.436  1.91
   6.394  -16.801   46.742  1.91
   9.980  -15.875   53.432  0.60
   9.719  -18.232   52.328  1.39
   7.818  -16.869   52.476  1.49
   8.424  -15.868   51.430  1.49
   7.689  -19.520   51.286  1.41
   6.716  -20.097   49.155  0.60
   7.698  -15.100   49.189  1.46
   6.042  -18.780   46.809  1.46
   6.893  -14.855   47.031  1.46
   6.068  -16.680   45.879  1.46
  11.316  -16.119   50.584  1.82
  12.506  -16.112   49.720  1.91
  13.631  -15.397   50.461  1.91
  13.388  -14.500   51.259  1.66
  12.238  -15.531   48.363  1.91
  11.485  -14.258   48.140  1.91
  11.883  -13.028   48.641  1.91
  10.321  -14.294   47.372  1.91
  11.159  -11.872   48.414  1.91
   9.598  -13.141   47.134  1.91
  10.018  -11.945   47.649  1.91
   9.286  -10.819   47.387  1.72
  11.033  -15.393   50.947  0.60
  12.783  -17.043   49.592  1.39
  13.102  -15.417   47.938  1.49
  11.771  -16.217   47.861  1.49
  12.662  -12.979   49.147  1.46
  10.029  -15.102   47.017  1.46
  11.439  -11.061   48.770  1.46
   8.822  -13.179   46.622  1.46
   9.675  -10.347   46.597  0.00
  14.857  -15.822   50.221  1.82
  16.023  -15.486   51.025  1.91
  16.860  -14.375   50.415  1.91
  16.750  -14.089   49.216  1.66
  16.853  -16.763   51.193  1.91
  16.114  -17.897   51.886  1.91
  17.100  -18.919   52.445  1.91
  17.623  -19.803   51.324  1.91
  16.560  -20.707   50.787  1.82
  14.976  -16.334   49.541  0.60
  15.717  -15.196   51.911  1.39
  17.139  -17.067   50.317  1.49
  17.650  -16.553   51.704  1.49
  15.574  -17.539   52.607  1.49
  15.520  -18.332   51.253  1.49
  17.841  -18.459   52.871  1.49
  16.660  -19.466   53.113  1.49
  17.960  -19.243   50.606  1.10
  18.361  -20.338   51.656  1.10
  16.253  -21.226   51.442  0.60
  15.893  -20.217   50.459  0.60
  16.901  -21.214   50.141  0.60
  17.695  -13.738   51.227  1.82
  18.576  -12.693   50.702  1.91
  19.726  -13.302   49.909  1.91
  19.941  -14.521   49.965  1.66
  19.156  -12.057   51.955  1.91
  19.202  -13.198   52.920  1.91
  17.911  -13.947   52.664  1.91
  18.078  -12.040   50.167  1.39
  20.044  -11.702   51.790  1.49
  18.585  -11.345   52.283  1.49
  19.970  -13.765   52.750  1.49
  19.242  -12.879   53.834  1.49
  18.005  -14.890   52.872  1.39
  17.182  -13.577   53.186  1.39
  20.447  -12.448   49.193  1.82
  21.587  -12.871   48.416  1.91
  22.237  -11.779   47.600  1.91
  21.679  -10.714   47.338  1.66
  20.227  -11.617   49.192  0.60
  22.250  -13.243   49.018  1.39
  21.307  -13.579   47.816  1.39
  23.468  -12.061   47.182  1.82
  24.266  -11.185   46.326  1.91
  24.741  -11.944   45.089  1.91
  25.198  -13.088   45.179  1.66
  25.466  -10.619   47.099  1.91
  26.280   -9.699   46.192  1.91
  24.976   -9.928   48.358  1.91
  23.817  -12.807   47.429  0.60
  23.703  -10.438   46.036  1.39
  26.039  -11.369   47.365  1.49
  26.573  -10.187   45.420  1.49
  25.734   -8.959   45.915  1.49
  27.044   -9.370   46.673  1.49
  24.458  -10.544   48.880  1.49
  25.729   -9.627   48.871  1.49
  24.430   -9.176   48.118  1.49
  24.615  -11.307   43.935  1.82
  25.025  -11.888   42.659  1.91
  25.955  -10.877   41.987  1.91
  25.631   -9.690   41.858  1.66
  23.846  -12.259   41.755  1.91
  22.977  -13.437   42.206  1.91
  24.328  -12.522   40.328  1.91
  21.653  -13.523   41.453  1.91
  24.277  -10.517   43.936  0.60
  25.539  -12.702   42.843  1.39
  23.262  -11.475   41.717  1.49
  23.470  -14.263   42.073  1.49
  22.796  -13.351   43.155  1.49
  24.765  -11.738   39.989  1.49
  24.943  -13.258   40.328  1.49
  23.575  -12.734   39.771  1.49
  21.825  -13.622   40.513  1.49
  21.153  -14.280   41.768  1.49
  21.146  -12.722   41.603  1.49
  27.125  -11.369   41.593  1.82
  28.148  -10.586   40.912  1.91
  28.321  -11.051   39.465  1.91
  28.228  -12.239   39.167  1.66
  29.478  -10.683   41.652  1.91
  29.520  -10.111   43.040  1.91
  29.232   -8.780   43.288  1.91
  29.856  -10.912   44.130  1.91
  29.278   -8.270   44.575  1.91
  29.902  -10.417   45.418  1.91
  29.610   -9.086   45.632  1.91
  29.669   -8.603   46.916  1.72
  27.288  -12.199   41.751  0.60
  27.867   -9.648   40.904  1.39
  29.728  -11.619   41.703  1.49
  30.153  -10.234   41.120  1.49
  29.004   -8.220   42.582  1.46
  30.056  -11.809   43.985  1.46
  29.085   -7.373   44.725  1.46
  30.128  -10.972   46.130  1.46
  29.729   -7.606   46.890  0.00
  28.561  -10.095   38.571  1.82
  28.748  -10.363   37.162  1.91
  27.753  -11.352   36.590  1.91
  28.191  -12.243   35.858  1.66
  30.165  -10.929   36.955  1.91
  31.146  -10.160   37.827  1.91
  31.436   -8.992   37.492  1.66
  31.608  -10.709   38.842  1.66
  28.607   -9.280   38.844  0.60
  28.672   -9.519   36.670  1.39
  30.182  -11.870   37.192  1.49
  30.419  -10.847   36.022  1.49
  26.480  -11.174   36.912  1.82
  25.374  -11.977   36.410  1.91
  25.551  -13.467   36.677  1.91
  24.927  -14.285   36.002  1.66
  25.174  -11.725   34.908  1.91
  25.140  -10.242   34.555  1.91
  24.929  -10.029   33.058  1.91
  24.617   -8.644   32.718  1.82
  24.304   -8.140   31.542  1.91
  24.222   -8.859   30.431  1.82
  24.050   -6.840   31.452  1.82
  26.293  -10.537   37.458  0.60
  24.560  -11.687   36.872  1.39
  25.895  -12.150   34.417  1.49
  24.341  -12.136   34.626  1.49
  24.422   -9.812   35.046  1.49
  25.975   -9.829   34.824  1.49
  25.732  -10.296   32.586  1.39
  24.204  -10.598   32.758  1.39
  24.639   -8.084   33.371  0.60
  24.377   -9.705   30.455  0.60
  24.014   -8.481   29.688  0.60
  24.090   -6.344   32.153  0.60
  23.844   -6.494   30.692  0.60
  26.366  -13.842   37.663  1.82
  26.516  -15.265   37.955  1.91
  25.408  -15.718   38.915  1.91
  25.662  -15.857   40.118  1.66
  27.852  -15.625   38.577  1.91
  29.141  -15.276   37.859  1.91
  30.324  -15.475   38.808  1.91
  31.678  -15.344   38.130  1.91
  32.807  -15.306   39.110  1.82
  26.797  -13.256   38.121  0.60
  26.421  -15.764   37.117  1.39
  27.886  -15.208   39.451  1.49
  27.853  -16.584   38.722  1.49
  29.247  -15.842   37.079  1.49
  29.111  -14.353   37.561  1.49
  30.267  -14.821   39.522  1.49
  30.259  -16.356   39.209  1.49
  31.805  -16.094   37.528  1.10
  31.690  -14.532   37.600  1.10
  32.688  -14.628   39.674  0.60
  32.828  -16.070   39.567  0.60
  33.575  -15.200   38.674  0.60
  24.233  -15.922   38.343  1.82
  23.057  -16.308   39.108  1.91
  23.237  -17.685   39.729  1.91
  22.699  -17.981   40.794  1.66
  21.778  -16.337   38.256  1.91
  20.608  -16.725   39.143  1.91
  21.547  -15.000   37.580  1.91
  24.162  -15.824   37.491  0.60
  22.932  -15.657   39.831  1.39
  21.883  -17.022   37.563  1.49
  20.518  -16.083   39.853  1.49
  19.802  -16.740   38.623  1.49
  20.763  -17.595   39.518  1.49
  22.324  -14.760   37.069  1.49
  20.788  -15.063   36.996  1.49
  21.383  -14.328   38.246  1.49
  24.006  -18.545   39.056  1.82
  24.183  -19.864   39.662  1.91
  25.153  -19.828   40.823  1.91
  25.443  -20.858   41.433  1.66
  24.375  -18.335   38.309  0.60
  23.324  -20.190   39.974  1.39
  24.511  -20.481   38.991  1.39
  25.680  -18.647   41.146  1.82
  26.674  -18.580   42.219  1.91
  26.282  -17.523   43.240  1.91
  27.059  -16.674   43.670  1.66
  28.050  -18.323   41.615  1.91
  29.063  -18.372   42.604  1.72
  25.438  -17.934   40.730  0.60
  26.695  -19.449   42.671  1.39
  28.232  -18.990   40.935  1.39
  28.057  -17.452   41.190  1.39
  28.704  -18.018   43.467  0.00
  25.011  -17.578   43.645  1.82
  24.539  -16.640   44.652  1.91
  25.398  -16.724   45.909  1.91
  25.620  -17.815   46.426  1.66
  23.078  -16.880   45.079  1.91
  22.622  -15.760   46.019  1.91
  22.157  -16.972   43.877  1.91
  24.475  -18.163   43.313  0.60
  24.610  -15.733   44.288  1.39
  23.034  -17.729   45.567  1.49
  22.687  -14.916   45.566  1.49
  21.711  -15.913   46.281  1.49
  23.183  -15.748   46.798  1.49
  22.472  -17.657   43.284  1.49
  21.267  -17.185   44.169  1.49
  22.148  -16.129   43.415  1.49
  25.848  -15.566   46.353  1.82
  26.638  -15.405   47.548  1.91
  25.760  -15.026   48.732  1.91
  24.657  -14.484   48.596  1.66
  27.700  -14.319   47.354  1.91
  28.620  -14.575   46.160  1.91
  29.379  -15.869   46.415  1.91
  25.656  -14.860   45.901  0.60
  27.086  -16.253   47.746  1.39
  27.257  -13.464   47.231  1.49
  28.238  -14.260   48.158  1.49
  28.097  -14.651   45.347  1.49
  29.243  -13.839   46.056  1.49
  29.519  -17.630   45.707  0.60
  30.145  -15.933   47.375  1.66
  29.132  -16.871   45.589  1.82
  28.585  -16.764   44.935  0.60
  26.268  -15.287   49.921  1.82
  25.554  -14.855   51.117  1.91
  25.546  -13.334   51.214  1.91
  26.418  -12.642   50.695  1.66
  26.374  -15.432   52.274  1.91
  27.208  -16.497   51.646  1.91
  27.523  -15.979   50.261  1.91
  24.642  -15.210   51.125  1.39
  26.931  -14.748   52.676  1.49
  25.793  -15.805   52.955  1.49
  28.023  -16.639   52.152  1.49
  26.719  -17.332   51.597  1.49
  28.275  -15.367   50.272  1.39
  27.707  -16.705   49.643  1.39
  24.508  -12.883   51.897  1.82
  24.319  -11.500   52.274  1.91
  24.763  -11.326   53.727  1.91
  24.218  -11.998   54.601  1.66
  22.853  -11.089   52.100  1.91
  22.544   -9.731   52.711  1.91
  23.117   -8.594   52.156  1.91
  21.717   -9.586   53.805  1.91
  22.871   -7.335   52.670  1.91
  21.467   -8.329   54.330  1.91
  22.046   -7.201   53.771  1.91
  23.906  -13.450   52.134  0.60
  24.878  -10.935   51.701  1.39
  22.642  -11.066   51.153  1.49
  22.285  -11.759   52.514  1.49
  23.678   -8.683   51.421  1.46
  21.325  -10.335   54.192  1.46
  23.258   -6.585   52.280  1.46
  20.903   -8.242   55.064  1.46
  21.882   -6.361   54.135  1.46
  25.705  -10.482   53.990  1.82
  26.462   -9.947   55.083  1.91
  26.261   -8.426   55.195  1.91
  26.902   -7.611   54.538  1.66
  27.962  -10.254   54.969  1.91
  28.771   -9.741   56.145  1.91
  28.219   -9.072   57.046  1.66
  29.997  -10.011   56.175  1.66
  25.969  -10.118   53.257  0.60
  26.131  -10.358   55.909  1.39
  28.082  -11.214   54.900  1.49
  28.304   -9.854   54.154  1.49
  25.322   -8.104   56.076  1.82
  24.891   -6.743   56.315  1.91
  26.051   -5.816   56.687  1.91
  25.926   -4.620   56.447  1.66
  23.940   -6.854   57.511  1.91
  23.553   -8.282   57.617  1.91
  24.594   -9.082   56.914  1.91
  24.414   -6.395   55.533  1.39
  24.383   -6.562   58.323  1.49
  23.155   -6.301   57.371  1.49
  23.501   -8.547   58.549  1.49
  22.686   -8.426   57.208  1.49
  25.193   -9.503   57.549  1.39
  24.186   -9.769   56.364  1.39
  27.109   -6.374   57.265  1.82
  28.250   -5.561   57.676  1.91
  29.013   -5.032   56.467  1.91
  29.865   -4.153   56.617  1.66
  29.176   -6.351   58.603  1.91
  30.030   -7.203   57.854  1.72
  27.123   -7.224   57.398  0.60
  27.907   -4.792   58.177  1.39
  29.712   -5.735   59.127  1.39
  28.644   -6.883   59.216  1.39
  29.506   -7.982   57.514  0.00
  28.713   -5.547   55.277  1.82
  29.413   -5.091   54.078  1.91
  28.743   -3.861   53.461  1.91
  29.185   -3.365   52.425  1.66
  29.532   -6.216   53.042  1.91
  30.180   -7.493   53.584  1.91
  31.541   -7.171   54.158  1.91
  32.309   -8.419   54.570  1.91
  33.454   -8.066   55.461  1.82
  28.105   -6.152   55.213  0.60
  30.321   -4.834   54.344  1.39
  28.646   -6.431   52.712  1.49
  30.056   -5.895   52.291  1.49
  29.617   -7.878   54.273  1.49
  30.271   -8.142   52.869  1.49
  32.057   -6.684   53.497  1.49
  31.431   -6.597   54.932  1.49
  31.712   -9.027   55.035  1.10
  32.641   -8.869   53.778  1.10
  33.960   -7.452   55.062  0.60
  33.143   -7.741   56.229  0.60
  33.940   -8.794   55.621  0.60
  27.699   -3.335   54.101  1.82
  27.027   -2.138   53.592  1.91
  27.700   -0.855   54.053  1.91
  27.873   -0.581   55.245  1.66
  25.530   -2.124   53.990  1.91
  24.727   -3.291   53.412  1.91
  24.877   -0.793   53.620  1.91
  23.311   -3.432   53.926  1.91
  27.416   -3.704   54.824  0.60
  27.075   -2.164   52.613  1.39
  25.490   -2.202   54.966  1.49
  24.694   -3.189   52.447  1.49
  25.204   -4.113   53.601  1.49
  25.383   -0.072   54.002  1.49
  24.859   -0.701   52.664  1.49
  23.980   -0.771   53.961  1.49
  22.830   -2.618   53.768  1.49
  22.876   -4.156   53.469  1.49
  23.330   -3.615   54.868  1.49
  28.077   -0.015   53.091  1.82
  28.623    1.297   53.394  1.91
  28.001    2.363   52.487  1.91
  27.717    2.062   51.332  1.66
  30.132    1.323   53.180  1.91
  31.031    0.845   54.299  1.91
  32.380    1.554   54.270  1.91
  32.900    1.843   53.167  1.66
  32.902    1.833   55.371  1.66
  27.996   -0.254   52.269  0.60
  28.429    1.518   54.329  1.39
  30.327    0.786   52.396  1.49
  30.384    2.236   52.971  1.49
  30.599    1.010   55.151  1.49
  31.169   -0.112   54.213  1.49
  27.832    3.582   52.972  1.82
  27.286    4.642   52.128  1.91
  28.320    5.718   51.824  1.91
  28.822    6.409   52.708  1.66
  26.038    5.254   52.768  1.91
  24.838    4.313   52.887  1.91
  23.624    5.031   53.453  1.91
  23.628    5.388   54.648  1.66
  22.647    5.264   52.710  1.66
  28.045    3.752   53.788  0.60
  27.018    4.238   51.277  1.39
  26.271    5.570   53.655  1.49
  25.772    6.027   52.245  1.49
  24.621    3.956   52.011  1.49
  25.068    3.569   53.465  1.49
  28.631    5.884   50.543  1.82
  29.537    6.947   50.120  1.91
  28.845    8.287   49.969  1.91
  27.637    8.365   49.722  1.66
  30.185    6.517   48.795  1.91
  31.007    5.270   48.954  1.91
  28.292    5.358   49.954  0.60
  30.243    7.038   50.794  1.39
  29.492    6.362   48.135  1.49
  30.752    7.233   48.469  1.49
  32.019    2.365   49.726  0.60
  30.775    4.076   49.548  1.91
  32.700    5.808   48.052  0.60
  33.655    3.705   48.477  1.36
  32.807    3.996   48.723  1.91
  32.289    5.177   48.468  1.82
  31.907    3.297   49.389  1.82
  29.994    3.823   49.984  1.41
  29.620    9.373   50.082  1.82
  29.119   10.723   49.855  1.91
  30.003   11.584   48.952  1.91
  29.743   12.783   48.814  1.66
  28.879   11.480   51.174  1.91
  27.800   10.760   51.977  1.91
  30.157   11.633   51.981  1.91
  30.446    9.270   50.298  0.60
  28.251   10.637   49.409  1.39
  28.549   12.376   50.956  1.49
  27.012   10.662   51.438  1.49
  28.120    9.893   52.238  1.49
  27.589   11.273   52.761  1.49
  30.809   12.108   51.460  1.49
  29.971   12.124   52.785  1.49
  30.499   10.765   52.208  1.49
  31.023   11.033   48.303  1.82
  31.929   11.843   47.490  1.91
  31.191   12.691   46.469  1.91
  31.565   13.844   46.233  1.66
  32.951   10.926   46.806  1.91
  33.741   11.561   45.676  1.91
  34.647   12.691   46.148  1.91
  35.299   13.324   44.983  1.82
  34.833   14.392   44.353  1.91
  33.714   15.006   44.728  1.82
  35.490   14.881   43.311  1.82
  31.154   10.185   48.362  0.60
  32.417   12.447   48.089  1.39
  33.575   10.608   47.478  1.49
  32.482   10.152   46.456  1.49
  34.283   10.880   45.248  1.49
  33.124   11.908   45.014  1.49
  34.124   13.352   46.629  1.39
  35.321   12.341   46.751  1.39
  36.031   12.975   44.694  0.60
  33.266   14.711   45.400  0.60
  33.437   15.698   44.298  0.60
  36.216   14.504   43.047  0.60
  35.190   15.573   42.899  0.60
  30.143   12.135   45.865  1.82
  29.406   12.847   44.820  1.91
  28.001   13.257   45.262  1.91
  27.175   13.653   44.453  1.66
  29.372   11.965   43.567  1.91
  30.748   11.781   42.978  1.91
  29.894   11.344   46.092  0.60
  29.904   13.664   44.603  1.39
  29.002   11.098   43.795  1.49
  28.791   12.373   42.904  1.49
  33.499   10.506   42.072  0.60
  31.564   10.709   42.913  1.91
  31.142   13.605   42.254  0.60
  33.249   12.872   41.483  1.36
  32.609   12.369   41.932  1.91
  31.435   12.803   42.353  1.82
  32.714   11.097   42.262  1.82
  31.382    9.860   43.249  1.41
  27.761   13.166   46.557  1.82
  26.503   13.481   47.225  1.91
  26.589   14.790   47.983  1.91
  27.706   15.226   48.297  1.66
  26.159   12.354   48.212  1.91
  26.114   11.084   47.577  1.72
  28.409   12.896   47.054  0.60
  25.792   13.546   46.554  1.39
  26.824   12.335   48.917  1.39
  25.298   12.538   48.618  1.39
  25.163   10.833   47.406  0.00
  25.462   15.428   48.295  1.82
  25.512   16.723   48.978  1.91
  25.617   16.552   50.484  1.91
  24.810   17.053   51.272  1.66
  24.306   17.588   48.595  1.91
  24.411   18.173   47.217  1.91
  25.536   18.798   46.749  1.91
  23.460   18.215   46.154  1.91
  25.339   19.224   45.469  1.82
  24.078   18.888   45.064  1.91
  22.150   17.784   45.947  1.91
  23.455   19.124   43.842  1.91
  21.526   18.010   44.741  1.91
  22.166   18.677   43.684  1.91
  24.702   15.079   48.094  0.60
  26.320   17.187   48.675  1.39
  23.502   17.048   48.648  1.49
  24.221   18.310   49.238  1.49
  26.320   18.916   47.235  1.41
  25.919   19.640   44.989  0.60
  21.696   17.341   46.627  1.46
  23.896   19.570   43.156  1.46
  20.653   17.713   44.623  1.46
  21.720   18.816   42.880  1.46
  26.639   15.815   50.941  1.82
  26.878   15.697   52.375  1.91
  28.382   15.783   52.651  1.91
  29.180   15.587   51.730  1.66
  26.315   14.404   52.952  1.91
  24.841   14.186   52.674  1.91
  23.853   14.756   53.457  1.91
  24.467   13.385   51.603  1.91
  22.510   14.544   53.193  1.91
  23.137   13.165   51.325  1.91
  22.173   13.742   52.114  1.91
  20.857   13.504   51.806  1.72
  27.156   15.408   50.387  0.60
  26.439   16.452   52.822  1.39
  26.815   13.658   52.585  1.49
  26.454   14.407   53.912  1.49
  24.095   15.295   54.176  1.46
  25.121   12.994   51.070  1.46
  21.852   14.931   53.725  1.46
  22.892   12.628   50.606  1.46
  20.803   13.056   50.914  0.00
  28.744   16.063   53.890  1.82
  30.151   16.131   54.272  1.91
  30.672   14.790   54.765  1.91
  29.996   13.891   55.247  1.66
  30.415   17.163   55.372  1.91
  29.286   17.702   56.198  1.91
  29.676   18.301   57.540  1.91
  30.070   17.566   58.475  1.66
  29.574   19.542   57.695  1.66
  28.138   16.208   54.483  0.60
  30.669   16.388   53.482  1.39
  31.057   16.770   55.984  1.49
  30.852   17.921   54.953  1.49
  28.828   18.384   55.683  1.49
  28.654   16.985   56.357  1.49
  31.992   14.657   54.674  1.82
  32.645   13.491   55.218  1.91
  32.976   12.447   54.178  1.91
  33.055   12.688   52.978  1.66
  32.459   15.268   54.289  0.60
  33.464   13.767   55.657  1.39
  32.069   13.094   55.888  1.39
  33.155   11.232   54.671  1.82
  33.518   10.096   53.851  1.91
  32.531    8.963   54.128  1.91
  31.572    9.168   54.863  1.66
  34.955    9.661   54.122  1.91
  35.918    9.936   52.979  1.91
  37.327   10.188   53.492  1.91
  37.988   11.335   52.747  1.91
  39.465   11.161   52.656  1.82
  33.051   11.112   55.516  0.60
  33.442   10.354   52.908  1.39
  35.275   10.120   54.915  1.49
  34.962    8.710   54.312  1.49
  35.926    9.176   52.376  1.49
  35.613   10.710   52.482  1.49
  37.293   10.396   54.438  1.49
  37.858    9.384   53.381  1.49
  37.617   11.392   51.852  1.10
  37.794   12.168   53.204  1.10
  39.795   11.001   53.466  0.60
  39.650   10.474   52.119  0.60
  39.832   11.902   52.326  0.60
  32.815    7.835   53.507  1.82
  31.968    6.662   53.522  1.91
  31.810    6.171   54.961  1.91
  32.746    6.238   55.763  1.66
  32.524    5.595   52.599  1.91
  33.552    7.795   53.065  0.60
  31.083    6.920   53.190  1.39
  32.600    5.950   51.710  1.49
  33.389    5.321   52.910  1.49
  31.932    4.839   52.591  1.49
  30.596    5.708   55.255  1.82
  30.259    5.179   56.556  1.91
  29.302    3.992   56.498  1.91
  28.368    3.965   55.692  1.66
  29.593    6.261   57.425  1.91
  30.467    7.486   57.660  1.91
  29.688    8.612   58.319  1.91
  30.508    9.741   58.728  1.82
  31.481    9.764   59.625  1.91
  31.846    8.682   60.303  1.82
  32.120   10.908   59.863  1.82
  29.989    5.724   54.647  0.60
  31.086    4.891   56.997  1.39
  28.769    6.543   56.997  1.49
  29.361    5.874   58.283  1.49
  31.216    7.242   58.225  1.49
  30.820    7.795   56.812  1.49
  29.010    8.926   57.700  1.39
  29.231    8.259   59.100  1.39
  30.340   10.488   58.336  0.60
  31.448    7.933   60.165  0.60
  32.483    8.730   60.879  0.60
  31.900   11.620   59.435  0.60
  32.754   10.934   60.443  0.60
  29.567    3.061   57.406  1.82
  28.650    2.003   57.788  1.91
  27.442    2.602   58.508  1.91
  27.602    3.561   59.268  1.66
  29.356    0.976   58.659  1.91
  30.335    3.085   57.793  0.60
  28.336    1.555   56.974  1.39
  30.110    0.618   58.184  1.49
  29.656    1.395   59.468  1.49
  28.747    0.266   58.873  1.49
  26.224    2.131   58.283  1.82
  25.066    2.846   58.851  1.91
  24.998    2.907   60.364  1.91
  24.381    3.877   60.828  1.66
  23.848    2.089   58.291  1.91
  24.377    1.319   57.131  1.91
  25.805    0.983   57.476  1.91
  25.058    3.760   58.498  1.39
  23.477    1.493   58.960  1.49
  23.159    2.710   58.006  1.49
  23.859    0.509   56.996  1.49
  24.337    1.851   56.322  1.49
  25.858    0.159   57.985  1.39
  26.348    0.899   56.677  1.39
  25.554    1.998   61.166  1.82
  25.469    2.178   62.621  1.91
  26.267    3.414   63.036  1.91
  26.059    4.001   64.099  1.66
  25.959    0.936   63.355  1.91
  24.919   -0.128   63.650  1.91
  23.690    0.202   64.210  1.91
  25.176   -1.467   63.369  1.91
  22.745   -0.765   64.483  1.91
  24.226   -2.435   63.644  1.91
  23.010   -2.089   64.201  1.91
  25.958    1.316   60.835  0.60
  24.530    2.325   62.858  1.39
  26.666    0.530   62.826  1.49
  26.353    1.217   64.196  1.49
  23.501    1.093   64.404  1.46
  25.992   -1.712   62.994  1.46
  21.929   -0.524   64.859  1.46
  24.407   -3.327   63.451  1.46
  22.374   -2.743   64.384  1.46
  27.198    3.806   62.175  1.82
  28.016    5.001   62.317  1.91
  27.681    6.047   61.259  1.91
  28.525    6.878   60.906  1.66
  29.518    4.699   62.228  1.91
  29.982    3.514   63.053  1.91
  29.965    3.819   64.537  1.91
  30.155    4.998   64.906  1.66
  29.763    2.871   65.330  1.66
  27.328    3.316   61.480  0.60
  27.836    5.391   63.199  1.39
  29.745    4.536   61.299  1.49
  30.008    5.486   62.514  1.49
  29.406    2.755   62.876  1.49
  30.883    3.272   62.787  1.49
  26.449    6.034   60.747  1.82
  26.099    6.993   59.711  1.91
  25.993    8.430   60.170  1.91
  25.785    8.709   61.351  1.66
  25.868    5.465   61.027  0.60
  26.767    6.943   59.009  1.39
  25.249    6.731   59.325  1.39
  26.141    9.334   59.211  1.82
  26.015   10.773   59.396  1.91
  25.333   11.457   58.217  1.91
  25.514   11.109   57.049  1.66
  27.406   11.389   59.604  1.91
  27.362   12.913   59.553  1.91
  28.768   13.492   59.499  1.91
  29.399   13.561   60.579  1.66
  29.225   13.859   58.398  1.66
  26.326    9.049   58.420  0.60
  25.480   10.936   60.200  1.39
  27.755   11.107   60.463  1.49
  28.007   11.063   58.915  1.49
  26.865   13.196   58.770  1.49
  26.904   13.249   60.340  1.49
  24.511   12.468   58.506  1.82
  23.767   13.147   57.450  1.91
  23.845   14.651   57.642  1.91
  22.905   15.371   57.963  1.66
  22.326   12.637   57.455  1.91
  22.411   11.207   57.569  1.72
  21.601   13.014   56.167  1.91
  24.420   12.720   59.323  0.60
  24.174   12.922   56.588  1.39
  21.845   13.003   58.226  1.39
  22.068   12.644   55.416  1.49
  20.706   12.667   56.189  1.49
  21.571   13.970   56.085  1.49
  21.503   10.794   57.444  0.00
  25.073   15.133   57.428  1.82
  25.320   16.576   57.494  1.91
  25.314   17.164   56.095  1.91
  26.217   16.853   55.301  1.66
  26.650   16.762   58.225  1.91
  26.430   16.494   59.716  1.91
  25.719   14.594   57.251  0.60
  24.607   16.997   58.018  1.39
  27.311   16.146   57.872  1.49
  26.976   17.667   58.096  1.49
  25.335   16.752   60.228  1.66
  27.433   15.988   60.412  1.82
  27.337   15.826   61.251  0.60
  28.183   15.820   60.025  0.60
  24.319   17.972   55.755  1.82
  24.219   18.495   54.391  1.91
  25.431   19.348   54.008  1.91
  26.005   20.046   54.841  1.66
  22.969   19.378   54.422  1.91
  22.159   18.739   55.522  1.91
  23.191   18.454   56.573  1.91
  24.103   17.762   53.752  1.39
  23.191   20.298   54.637  1.49
  22.496   19.353   53.576  1.49
  21.478   19.346   55.853  1.49
  21.735   17.923   55.216  1.49
  23.427   19.256   57.067  1.39
  22.887   17.774   57.195  1.39
  25.742   19.243   52.733  1.82
  26.806   19.929   52.050  1.91
  26.415   20.161   50.584  1.91
  26.807   19.374   49.729  1.66
  28.135   19.146   52.099  1.91
  29.231   20.086   51.664  1.91
  25.260   18.711   52.261  0.60
  26.941   20.800   52.478  1.39
  28.303   18.829   53.000  1.49
  28.095   18.380   51.506  1.49
  31.480   22.300   51.712  0.60
  29.956   20.982   52.369  1.91
  29.340   19.724   49.702  0.60
  31.062   21.334   49.500  1.36
  30.609   21.089   50.274  1.91
  29.651   20.182   50.360  1.82
  30.810   21.588   51.483  1.82
  29.890   21.154   53.281  1.41
  25.636   21.217   50.369  1.82
  25.096   21.525   49.069  1.91
  26.077   22.370   48.243  1.91
  26.696   23.260   48.830  1.66
  23.800   22.332   49.160  1.91
  23.037   22.475   47.867  1.91
  22.320   21.422   47.322  1.91
  23.012   23.665   47.163  1.91
  21.607   21.546   46.146  1.91
  22.309   23.799   45.990  1.91
  21.585   22.750   45.461  1.91
  25.446   21.734   51.029  0.60
  24.916   20.689   48.590  1.39
  23.221   21.910   49.814  1.49
  24.013   23.220   49.490  1.49
  22.316   20.604   47.764  1.46
  23.482   24.395   47.495  1.46
  21.138   20.816   45.811  1.46
  22.321   24.614   45.543  1.46
  21.099   22.848   44.675  1.46
  26.164   22.104   46.951  1.82
  27.031   22.954   46.110  1.91
  26.146   23.925   45.341  1.91
  25.924   25.055   45.798  1.66
  27.961   22.093   45.252  1.91
  27.401   20.971   44.564  1.72
  28.963   21.408   46.207  1.91
  25.725   21.450   46.609  0.60
  27.594   23.484   46.711  1.39
  28.446   22.661   44.617  1.39
  29.451   22.077   46.692  1.49
  28.485   20.850   46.825  1.49
  29.575   20.871   45.699  1.49
  27.987   20.706   43.790  0.00
  25.591   23.551   44.207  1.82
  24.700   24.265   43.339  1.91
  24.007   23.244   42.430  1.91
  24.579   22.211   42.084  1.66
  25.408   25.334   42.494  1.91
  26.454   24.832   41.524  1.91
  27.757   24.605   41.934  1.91
  26.150   24.586   40.191  1.91
  28.738   24.174   41.053  1.91
  27.108   24.131   39.311  1.91
  28.413   23.950   39.726  1.91
  25.795   22.757   43.947  0.60
  24.018   24.704   43.888  1.39
  24.736   25.819   41.991  1.49
  25.831   25.966   43.096  1.49
  27.980   24.746   42.826  1.46
  25.283   24.730   39.888  1.46
  29.607   24.038   41.352  1.46
  26.875   23.945   38.430  1.46
  29.066   23.679   39.122  1.46
  22.780   23.567   42.081  1.82
  21.967   22.722   41.195  1.91
  22.606   22.790   39.817  1.91
  22.833   23.899   39.314  1.66
  20.512   23.184   41.274  1.91
  19.539   22.414   40.393  1.91
  19.500   20.640   40.721  2.00
  19.092   20.580   42.455  1.91
  22.442   24.298   42.383  0.60
  22.017   21.797   41.516  1.39
  20.216   23.110   42.195  1.49
  20.473   24.122   41.029  1.49
  18.648   22.775   40.521  1.39
  19.782   22.554   39.464  1.39
  18.246   21.009   42.600  1.39
  19.041   19.666   42.741  1.39
  19.771   21.035   42.959  1.39
  22.920   21.639   39.225  1.82
  23.590   21.570   37.932  1.91
  25.064   21.242   38.091  1.91
  25.801   21.034   37.121  1.66
  22.717   20.903   39.622  0.60
  23.167   20.890   37.387  1.39
  23.497   22.421   37.477  1.39
  25.557   21.190   39.326  1.82
  26.937   20.767   39.567  1.91
  27.164   19.335   39.101  1.91
  26.259   18.500   39.131  1.66
  27.282   20.899   41.052  1.91
  28.750   20.689   41.375  1.91
  29.633   20.593   40.489  1.66
  29.076   20.610   42.583  1.66
  25.057   21.409   39.991  0.60
  27.534   21.356   39.059  1.39
  27.020   21.783   41.354  1.49
  26.759   20.252   41.550  1.49
  28.384   19.026   38.653  1.82
  28.679   17.659   38.253  1.91
  29.644   17.009   39.239  1.91
  29.861   15.801   39.132  1.66
  29.287   17.526   36.845  1.91
  30.524   18.249   36.800  1.72
  28.378   18.148   35.805  1.91
  28.993   19.632   38.601  0.60
  27.842   17.151   38.270  1.39
  29.442   16.582   36.633  1.39
  27.517   17.726   35.838  1.49
  28.282   19.086   35.985  1.49
  28.760   18.027   34.932  1.49
  30.975   18.225   37.699  0.00
  30.198   17.778   40.175  1.82
  31.071   17.213   41.191  1.91
  30.263   16.521   42.299  1.91
  30.379   15.323   42.521  1.66
  31.977   18.272   41.823  1.91
  33.100   17.572   42.578  1.91
  33.847   16.811   41.940  1.66
  33.206   17.781   43.795  1.66
  30.036   18.623   40.179  0.60
  31.642   16.540   40.763  1.39
  32.349   18.845   41.133  1.49
  31.464   18.825   42.433  1.49
  29.459   17.323   42.967  1.82
  28.446   16.854   43.909  1.91
  27.082   17.199   43.307  1.91
  26.783   18.357   42.994  1.66
  28.641   17.451   45.288  1.91
  29.821   16.879   46.056  1.91
  29.907   17.457   47.461  1.91
  30.983   16.809   48.318  1.91
  30.704   15.393   48.693  1.82
  29.534   18.170   42.841  0.60
  28.516   15.879   43.981  1.39
  28.764   18.409   45.197  1.49
  27.834   17.307   45.806  1.49
  29.731   15.916   46.111  1.49
  30.641   17.076   45.577  1.49
  30.087   18.408   47.399  1.49
  29.049   17.347   47.899  1.49
  31.824   16.842   47.836  1.10
  31.088   17.329   49.129  1.10
  30.608   14.904   47.955  0.60
  31.382   15.075   49.173  0.60
  29.957   15.355   49.173  0.60
  26.279   16.146   43.101  1.82
  25.100   16.347   42.282  1.91
  23.827   15.677   42.778  1.91
  22.875   15.629   41.977  1.66
  25.393   15.906   40.837  1.91
  25.768   14.474   40.597  1.91
  24.804   13.478   40.537  1.91
  27.109   14.119   40.423  1.91
  25.154   12.157   40.317  1.91
  27.460   12.811   40.194  1.91
  26.485   11.836   40.146  1.91
  26.873   10.530   39.929  1.72
  26.457   15.377   43.442  0.60
  24.926   17.312   42.260  1.39
  24.606   16.099   40.302  1.49
  26.112   16.461   40.498  1.49
  23.908   13.702   40.647  1.46
  27.768   14.774   40.461  1.46
  24.501   11.495   40.284  1.46
  28.354   12.583   40.072  1.46
  27.627   10.308   40.544  0.00
  23.794   15.184   44.011  1.82
  22.545   14.544   44.472  1.91
  22.408   14.519   45.981  1.91
  23.393   14.485   46.725  1.66
  22.505   13.123   43.911  1.91
  21.250   12.494   44.032  1.72
  24.479   15.237   44.527  0.60
  21.787   15.044   44.102  1.39
  22.751   13.150   42.973  1.39
  23.168   12.587   44.372  1.39
  21.297   11.571   43.649  0.00
  21.169   14.531   46.486  1.82
  20.880   14.346   47.903  1.91
  20.813   12.874   48.321  1.91
  20.600   12.426   49.454  1.66
  19.563   15.039   48.258  1.91
  19.619   16.539   48.321  1.91
  19.015   17.425   47.465  1.91
  20.306   17.326   49.289  1.91
  19.293   18.719   47.848  1.82
  20.085   18.682   48.966  1.91
  21.095   17.013   50.404  1.91
  20.627   19.720   49.720  1.91
  21.623   18.053   51.141  1.91
  21.391   19.392   50.804  1.91
  20.510   14.653   45.948  0.60
  21.596   14.775   48.416  1.39
  18.897   14.784   47.602  1.49
  19.265   14.708   49.120  1.49
  18.493   17.186   46.732  1.41
  19.016   19.431   47.452  0.60
  21.257   16.128   50.642  1.46
  20.473   20.608   49.494  1.46
  22.148   17.860   51.884  1.46
  21.763   20.066   51.324  1.46
  20.994   11.944   47.405  1.82
  21.120   10.525   47.602  1.91
  22.581   10.221   47.948  1.91
  23.502   10.640   47.236  1.66
  20.719    9.702   46.378  1.91
  19.209    9.531   46.214  1.91
  21.041   12.218   46.592  0.60
  20.555   10.260   48.358  1.39
  21.073   10.131   45.584  1.49
  21.126    8.825   46.445  1.49
  18.471    9.865   47.128  1.66
  18.808    9.022   45.055  1.82
  17.969    8.905   44.905  0.60
  19.386    8.809   44.455  0.60
  22.732    9.488   49.049  1.82
  24.023    8.857   49.327  1.91
  24.237    7.761   48.296  1.91
  23.291    7.307   47.651  1.66
  24.052    8.284   50.734  1.91
  23.986    9.362   51.813  1.91
  24.034    8.766   53.207  1.91
  24.019    9.825   54.304  1.91
  23.687    9.231   55.638  1.82
  22.076    9.388   49.595  0.60
  24.734    9.525   49.236  1.39
  23.302    7.679   50.845  1.49
  24.866    7.771   50.850  1.49
  24.730    9.973   51.700  1.49
  23.164    9.867   51.709  1.49
  23.273    8.177   53.325  1.49
  24.840    8.232   53.295  1.49
  24.888   10.253   54.350  1.10
  23.362   10.506   54.084  1.10
  24.287    8.605   55.841  0.60
  23.701    9.868   56.259  0.60
  22.876    8.865   55.607  0.60
  25.467    7.301   48.136  1.82
  25.769    6.182   47.256  1.91
  26.138    4.953   48.082  1.91
  27.312    4.769   48.444  1.66
  26.873    6.582   46.279  1.91
  26.109    7.675   48.567  0.60
  24.964    5.974   46.738  1.39
  27.039    5.858   45.672  1.49
  27.675    6.781   46.768  1.49
  26.598    7.358   45.786  1.49
  25.160    4.094   48.365  1.82
  25.427    2.839   49.071  1.91
  26.144    1.830   48.169  1.91
  25.869    1.694   46.986  1.66
  24.051    2.260   49.416  1.91
  23.053    3.290   49.004  1.91
  23.731    4.205   48.012  1.91
  25.946    3.004   49.885  1.39
  23.903    1.430   48.936  1.49
  23.986    2.084   50.368  1.49
  22.282    2.865   48.596  1.49
  22.754    3.795   49.776  1.49
  23.573    3.911   47.101  1.39
  23.416    5.118   48.108  1.39
  27.071    1.106   48.780  1.82
  27.892    0.112   48.120  1.91
  27.959   -1.149   48.985  1.91
  27.988   -1.079   50.210  1.66
  29.284    0.684   47.849  1.91
  29.330    1.822   46.848  1.91
  28.853    1.356   45.481  1.91
  28.868    2.369   44.443  1.82
  27.901    3.180   44.052  1.91
  26.695    3.166   44.620  1.82
  28.123    4.047   43.065  1.82
  27.192    1.236   49.622  0.60
  27.476   -0.119   47.263  1.39
  29.657    0.997   48.687  1.49
  29.853   -0.032   47.525  1.49
  28.766    2.548   47.158  1.49
  30.238    2.155   46.778  1.49
  29.412    0.616   45.195  1.39
  27.947    1.019   45.569  1.39
  29.613    2.455   44.022  0.60
  26.527    2.617   45.260  0.60
  26.084    3.705   44.345  0.60
  28.894    4.077   42.684  0.60
  27.495    4.575   42.808  0.60
  27.953   -2.288   48.312  1.82
  28.038   -3.571   48.983  1.91
  29.446   -4.146   48.779  1.91
  29.833   -4.595   47.700  1.66
  26.947   -4.533   48.509  1.91
  27.046   -5.829   49.291  1.91
  26.400   -5.974   50.514  1.91
  27.796   -6.877   48.778  1.91
  26.511   -7.172   51.207  1.91
  27.929   -8.069   49.452  1.91
  27.274   -8.185   50.658  1.91
  27.439   -9.392   51.283  1.72
  27.898   -2.267   47.453  0.60
  27.910   -3.419   49.943  1.39
  26.074   -4.134   48.646  1.49
  27.055   -4.712   47.562  1.49
  25.898   -5.274   50.865  1.46
  28.221   -6.771   47.958  1.46
  26.081   -7.290   52.023  1.46
  28.438   -8.767   49.108  1.46
  28.364   -9.447   51.656  0.00
  30.193   -4.136   49.873  1.82
  31.560   -4.658   49.844  1.91
  32.343   -3.934   48.751  1.91
  33.158   -4.552   48.056  1.66
  31.576   -6.160   49.610  1.91
  32.822   -6.851   50.132  1.91
  33.593   -6.314   50.953  1.66
  33.046   -7.999   49.691  1.66
  29.873   -3.819   50.606  0.60
  31.985   -4.473   50.708  1.39
  30.798   -6.551   50.038  1.49
  31.502   -6.327   48.656  1.49
  32.066   -2.637   48.617  1.82
  32.718   -1.797   47.629  1.91
  32.190   -1.818   46.225  1.91
  32.674   -1.051   45.377  1.66
  31.477   -2.284   49.135  0.60
  32.679   -0.881   47.946  1.39
  33.654   -2.048   47.598  1.39
  31.218   -2.654   45.895  1.82
  30.631   -2.777   44.592  1.91
  29.243   -2.131   44.495  1.91
  28.510   -2.072   45.483  1.66
  30.423   -4.244   44.207  1.91
  31.591   -5.133   44.450  1.91
  30.912   -3.165   46.515  0.60
  31.224   -2.357   43.934  1.39
  29.665   -4.588   44.706  1.49
  30.194   -4.286   43.265  1.49
  34.306   -6.699   44.090  0.60
  32.665   -5.417   43.687  1.91
  31.177   -5.860   46.269  0.60
  33.177   -7.119   46.221  1.36
  32.854   -6.552   45.557  1.91
  31.732   -5.859   45.612  1.82
  33.437   -6.304   44.402  1.82
  32.851   -5.077   42.842  1.41
  28.961   -1.730   43.267  1.82
  27.674   -1.196   42.890  1.91
  26.752   -2.361   42.536  1.91
  27.121   -3.237   41.756  1.66
  27.761   -0.206   41.738  1.91
  29.572   -1.790   42.667  0.60
  27.296   -0.731   43.666  1.39
  28.115   -0.648   40.963  1.49
  26.885    0.133   41.539  1.49
  28.336    0.522   41.983  1.49
  25.564   -2.308   43.138  1.82
  24.573   -3.345   42.971  1.91
  23.203   -2.736   42.692  1.91
  22.928   -1.647   43.181  1.66
  24.480   -4.221   44.240  1.91
  25.824   -4.870   44.525  1.91
  24.035   -3.419   45.454  1.91
  25.383   -1.636   43.642  0.60
  24.829   -3.911   42.214  1.39
  23.823   -4.930   44.079  1.49
  26.119   -5.348   43.747  1.49
  26.466   -4.192   44.747  1.49
  25.734   -5.480   45.262  1.49
  23.174   -3.029   45.282  1.49
  23.978   -3.997   46.217  1.49
  24.672   -2.722   45.628  1.49
  22.394   -3.459   41.934  1.82
  20.986   -3.175   41.744  1.91
  20.156   -3.986   42.756  1.91
  20.501   -5.138   43.051  1.66
  20.545   -3.496   40.319  1.91
  19.042   -3.561   40.153  1.91
  18.604   -3.715   38.710  1.91
  19.442   -3.488   37.820  1.66
  17.422   -4.044   38.469  1.66
  22.726   -4.140   41.529  0.60
  20.834   -2.222   41.909  1.39
  20.897   -2.818   39.721  1.49
  20.928   -4.348   40.056  1.49
  18.701   -4.310   40.666  1.49
  18.650   -2.752   40.516  1.49
  19.101   -3.382   43.278  1.82
  18.168   -4.066   44.193  1.91
  16.769   -3.908   43.604  1.91
  16.579   -3.101   42.680  1.66
  18.294   -3.554   45.637  1.91
  17.590   -4.428   46.532  1.72
  17.707   -2.151   45.826  1.91
  18.955   -2.560   43.077  0.60
  18.390   -5.020   44.191  1.39
  19.240   -3.538   45.887  1.39
  18.153   -1.537   45.239  1.49
  16.769   -2.166   45.621  1.49
  17.831   -1.872   46.737  1.49
  16.943   -5.003   46.022  0.00
  15.791   -4.667   44.090  1.82
  14.432   -4.581   43.613  1.91
  13.945   -5.930   43.108  1.91
  14.612   -6.949   43.311  1.66
  15.975   -5.230   44.714  0.60
  13.855   -4.279   44.332  1.39
  14.383   -3.931   42.895  1.39
  12.778   -5.935   42.487  1.82
  12.172   -7.192   42.034  1.91
  13.112   -8.026   41.176  1.91
  13.209   -9.223   41.435  1.66
  10.964   -6.734   41.205  1.91
  10.605   -5.414   41.819  1.91
  11.927   -4.773   42.180  1.91
  11.870   -7.715   42.807  1.39
  11.200   -6.632   40.269  1.49
  10.230   -7.365   41.280  1.49
  10.119   -4.863   41.187  1.49
  10.058   -5.540   42.610  1.49
  12.284   -4.263   41.435  1.39
  11.836   -4.190   42.949  1.39
  13.759   -7.439   40.169  1.82
  14.699   -8.207   39.358  1.91
  15.802   -8.845   40.205  1.91
  16.089  -10.042   40.066  1.66
  15.347   -7.331   38.280  1.91
  16.349   -8.053   37.366  1.91
  15.661   -9.216   36.684  1.91
  16.949   -7.066   36.383  1.91
  13.623   -6.607   39.996  0.60
  14.202   -8.925   38.913  1.39
  14.644   -6.953   37.728  1.49
  15.803   -6.594   38.715  1.49
  17.073   -8.409   37.924  1.49
  15.316   -9.818   37.347  1.49
  14.939   -8.889   36.142  1.49
  16.292   -9.681   36.129  1.49
  17.346   -6.337   36.865  1.49
  17.621   -7.507   35.858  1.49
  16.259   -6.731   35.806  1.49
  16.443   -8.082   41.075  1.82
  17.445   -8.607   41.999  1.91
  16.899   -9.751   42.846  1.91
  17.473  -10.842   42.881  1.66
  17.958   -7.515   42.932  1.91
  16.262   -7.242   41.097  0.60
  18.202   -8.945   41.476  1.39
  18.657   -7.870   43.486  1.49
  17.238   -7.203   43.486  1.49
  18.301   -6.785   42.412  1.49
  15.771   -9.516   43.534  1.82
  15.223  -10.563   44.395  1.91
  14.776  -11.793   43.615  1.91
  14.895  -12.928   44.114  1.66
  14.084   -9.971   45.217  1.91
  13.432  -10.874   46.253  1.91
  14.375  -11.354   47.343  1.91
  15.375   -8.756   43.470  0.60
  15.928  -10.841   45.016  1.39
  14.420   -9.185   45.673  1.49
  13.394   -9.674   44.603  1.49
  12.698  -10.395   46.666  1.49
  13.059  -11.648   45.801  1.49
  15.524  -12.847   47.723  0.60
  14.515  -10.683   48.378  1.66
  14.995  -12.524   47.127  1.82
  14.864  -12.950   46.392  0.60
  14.250  -11.651   42.406  1.82
  13.835  -12.823   41.619  1.91
  15.034  -13.585   41.055  1.91
  15.010  -14.818   40.983  1.66
  12.872  -12.422   40.506  1.91
  11.574  -11.748   40.918  1.91
  10.455  -12.805   41.865  2.00
  10.884  -12.276   43.531  1.91
  14.151  -10.862   42.077  0.60
  13.355  -13.429   42.221  1.39
  13.342  -11.822   39.905  1.49
  12.649  -13.218   40.000  1.49
  11.787  -10.964   41.449  1.39
  11.114  -11.446   40.119  1.39
  10.711  -11.336   43.623  1.39
  10.355  -12.763   44.167  1.39
  11.815  -12.447   43.691  1.39
  16.127  -12.937   40.652  1.82
  17.336  -13.632   40.257  1.91
  17.962  -14.387   41.425  1.91
  18.467  -15.508   41.268  1.66
  18.376  -12.684   39.640  1.91
  17.942  -11.987   38.339  1.91
  18.982  -10.964   37.929  1.91
  17.689  -13.001   37.233  1.91
  16.114  -12.078   40.624  0.60
  17.091  -14.292   39.574  1.39
  18.596  -12.004   40.295  1.49
  19.184  -13.191   39.462  1.49
  17.103  -11.512   38.513  1.49
  19.111  -10.335   38.643  1.49
  19.811  -11.409   37.741  1.49
  18.684  -10.500   37.144  1.49
  17.055  -13.655   37.538  1.49
  17.338  -12.551   36.461  1.49
  18.513  -13.437   37.004  1.49
  17.958  -13.771   42.605  1.82
  18.562  -14.410   43.772  1.91
  17.749  -15.662   44.110  1.91
  18.329  -16.700   44.414  1.66
  18.634  -13.463   44.967  1.91
  18.793  -14.234   46.272  1.91
  19.771  -12.456   44.819  1.91
  17.597  -12.994   42.681  0.60
  19.473  -14.685   43.539  1.39
  17.791  -12.964   45.010  1.49
  18.066  -14.853   46.369  1.49
  19.624  -14.715   46.261  1.49
  18.789  -13.619   47.010  1.49
  19.669  -11.977   43.993  1.49
  19.748  -11.837   45.553  1.49
  20.611  -12.920   44.817  1.49
  16.423  -15.546   44.036  1.82
  15.544  -16.678   44.292  1.91
  15.796  -17.789   43.264  1.91
  15.832  -18.966   43.602  1.66
  14.080  -16.285   44.254  1.91
  16.079  -14.784   43.833  0.60
  15.746  -17.032   45.184  1.39
  13.857  -15.963   43.378  1.49
  13.537  -17.051   44.460  1.49
  13.916  -15.595   44.901  1.49
  15.965  -17.362   42.023  1.82
  16.204  -18.306   40.943  1.91
  17.445  -19.135   41.275  1.91
  17.430  -20.364   41.188  1.66
  16.382  -17.606   39.604  1.91
  16.363  -18.524   38.400  1.91
  17.450  -19.315   38.050  1.91
  15.244  -18.604   37.586  1.91
  17.426  -20.153   36.950  1.91
  15.203  -19.426   36.484  1.91
  16.297  -20.204   36.167  1.91
  16.268  -21.038   35.070  1.72
  15.934  -16.520   41.853  0.60
  15.435  -18.909   40.880  1.39
  15.676  -16.950   39.503  1.49
  17.227  -17.129   39.615  1.49
  18.218  -19.281   38.572  1.46
  14.498  -18.087   37.791  1.46
  18.166  -20.677   36.742  1.46
  14.438  -19.456   35.955  1.46
  15.372  -20.973   34.635  0.00
  18.509  -18.426   41.628  1.82
  19.752  -19.081   41.989  1.91
  19.625  -19.926   43.242  1.91
  20.485  -20.792   43.466  1.66
  18.462  -17.567   41.643  0.60
  20.037  -19.646   41.254  1.39
  20.437  -18.408   42.129  1.39
  18.597  -19.707   44.061  1.82
  18.393  -20.521   45.255  1.91
  17.394  -21.638   44.934  1.91
  16.884  -22.323   45.829  1.66
  17.834  -19.736   46.433  1.91
  18.727  -18.789   47.144  1.91
  18.043  -19.073   43.882  0.60
  19.248  -20.923   45.516  1.39
  17.066  -19.235   46.116  1.49
  17.506  -20.377   47.084  1.49
  19.828  -16.148   48.498  0.60
  18.547  -17.489   47.474  1.91
  20.330  -19.906   47.578  0.60
  21.365  -18.054   48.627  1.36
  20.527  -18.079   48.226  1.91
  19.970  -19.126   47.641  1.82
  19.673  -17.072   48.137  1.82
  17.797  -16.973   47.286  1.41
  17.107  -21.771   43.641  1.82
  16.155  -22.756   43.166  1.91
  14.780  -22.649   43.818  1.91
  14.189  -23.687   44.150  1.66
  16.730  -24.171   43.423  1.91
  18.027  -24.399   42.661  1.91
  17.497  -21.258   43.071  0.60
  16.046  -22.639   42.199  1.39
  16.892  -24.283   44.373  1.49
  16.078  -24.836   43.151  1.49
  18.124  -24.078   41.470  1.66
  19.022  -24.965   43.336  1.82
  19.773  -25.121   42.945  0.60
  18.917  -25.174   44.163  0.60
  14.231  -21.455   44.008  1.82
  12.921  -21.247   44.622  1.91
  11.807  -21.968   43.863  1.91
  11.742  -21.929   42.631  1.66
  12.637  -19.747   44.738  1.91
  11.425  -19.368   45.536  1.91
  10.128  -19.489   45.084  1.82
  11.256  -18.882   46.772  1.91
   9.265  -19.081   46.004  1.91
   9.938  -18.696   47.070  1.82
  14.674  -20.761   43.755  0.60
  12.954  -21.616   45.530  1.39
  13.412  -19.320   45.138  1.49
  12.539  -19.386   43.843  1.49
  11.955  -18.693   47.358  1.41
   8.340  -19.068   45.910  1.36
   9.562  -18.347   47.912  0.60
  10.914  -22.621   44.592  1.82
   9.877  -23.525   44.163  1.91
   8.910  -22.961   43.129  1.91
   8.497  -23.683   42.227  1.66
   8.972  -23.985   45.331  1.91
   7.729  -24.727   44.868  1.91
   8.051  -26.164   44.492  1.91
   6.830  -27.057   44.626  1.91
   7.125  -28.463   44.238  1.82
  10.961  -22.486   45.440  0.60
  10.305  -24.318   43.779  1.39
   9.485  -24.565   45.917  1.49
   8.703  -23.209   45.846  1.49
   7.067  -24.720   45.577  1.49
   7.351  -24.270   44.099  1.49
   8.372  -26.193   43.577  1.49
   8.758  -26.496   45.067  1.49
   6.520  -27.038   45.545  1.10
   6.119  -26.713   44.064  1.10
   7.410  -28.486   43.395  0.60
   7.756  -28.793   44.773  0.60
   6.386  -28.954   44.314  0.60
   8.516  -21.709   43.268  1.82
   7.676  -21.071   42.256  1.91
   8.394  -20.048   41.384  1.91
   8.023  -19.872   40.217  1.66
   6.456  -20.412   42.942  1.91
   6.891  -19.332   43.787  1.72
   5.728  -21.422   43.822  1.91
   8.756  -21.263   43.963  0.60
   7.338  -21.777   41.665  1.39
   5.842  -20.068   42.260  1.39
   5.454  -22.172   43.289  1.49
   6.316  -21.723   44.519  1.49
   4.955  -21.008   44.213  1.49
   7.847  -19.473   44.066  0.00
   9.406  -19.321   41.818  1.82
  10.061  -18.257   41.070  1.91
  10.925  -18.854   39.969  1.91
  10.912  -18.331   38.852  1.66
  10.844  -17.313   42.001  1.91
   9.894  -16.422   42.808  1.91
  11.865  -16.462   41.263  1.91
  10.491  -15.855   44.068  1.91
   9.704  -19.487   42.607  0.60
   9.358  -17.728   40.637  1.39
  11.334  -17.871   42.639  1.49
   9.604  -15.687   42.244  1.49
   9.107  -16.939   43.042  1.49
  12.454  -17.031   40.762  1.49
  11.410  -15.866   40.662  1.49
  12.374  -15.952   41.896  1.49
  11.260  -15.324   43.846  1.49
   9.840  -15.306   44.511  1.49
  10.754  -16.572   44.648  1.49
  11.658  -19.941   40.198  1.82
  12.460  -20.467   39.075  1.91
  11.596  -20.957   37.928  1.91
  11.797  -20.544   36.771  1.66
  13.408  -21.566   39.558  1.91
  14.117  -22.347   38.462  1.91
  15.371  -23.025   38.979  1.91
  16.019  -23.919   37.930  1.91
  17.456  -24.166   38.227  1.82
  11.664  -20.322   40.969  0.60
  13.011  -19.731   38.736  1.39
  14.079  -21.163   40.129  1.49
  12.901  -22.190   40.100  1.49
  13.513  -23.018   38.105  1.49
  14.353  -21.743   37.741  1.49
  16.008  -22.348   39.258  1.49
  15.146  -23.560   39.758  1.49
  15.548  -24.767   37.897  1.10
  15.939  -23.500   37.059  1.10
  17.867  -23.390   38.366  0.60
  17.525  -24.673   38.955  0.60
  17.834  -24.583   37.538  0.60
  10.622  -21.830   38.122  1.82
   9.755  -22.190   36.992  1.91
   8.980  -21.022   36.407  1.91
   8.708  -21.016   35.202  1.66
   8.743  -23.176   37.593  1.91
   8.881  -23.056   39.068  1.91
  10.272  -22.566   39.346  1.91
  10.280  -22.631   36.291  1.39
   7.841  -22.948   37.316  1.49
   8.938  -24.081   37.305  1.49
   8.228  -22.429   39.417  1.49
   8.737  -23.919   39.489  1.49
  10.289  -21.983   40.121  1.39
  10.881  -23.307   39.494  1.39
   8.595  -20.033   37.216  1.82
   7.828  -18.930   36.648  1.91
   8.701  -18.116   35.695  1.91
   8.257  -17.723   34.615  1.66
   7.243  -17.996   37.717  1.91
   6.309  -18.695   38.558  1.72
   6.466  -16.863   37.036  1.91
   8.795  -20.046   38.053  0.60
   7.084  -19.308   36.133  1.39
   7.966  -17.622   38.263  1.39
   5.760  -17.235   36.503  1.49
   6.091  -16.285   37.704  1.49
   7.060  -16.361   36.475  1.49
   6.797  -19.188   39.284  0.00
   9.942  -17.874   36.098  1.82
  10.867  -17.169   35.219  1.91
  11.093  -17.996   33.952  1.91
  11.044  -17.435   32.854  1.66
  12.209  -16.844   35.888  1.91
  12.148  -15.662   36.881  1.91
  13.297  -16.571   34.871  1.91
  13.333  -15.591   37.804  1.91
  10.200  -18.133   36.877  0.60
  10.448  -16.323   34.956  1.39
  12.479  -17.637   36.397  1.49
  12.091  -14.833   36.380  1.49
  11.340  -15.740   37.413  1.49
  13.037  -15.834   34.314  1.49
  14.114  -16.355   35.327  1.49
  13.430  -17.352   34.328  1.49
  14.136  -15.499   37.287  1.49
  13.239  -14.835   38.388  1.49
  13.379  -16.396   38.327  1.49
  11.331  -19.300   34.119  1.82
  11.569  -20.152   32.946  1.91
  10.398  -20.111   31.976  1.91
  10.513  -20.184   30.748  1.66
  11.846  -21.593   33.369  1.91
  13.224  -21.821   33.939  1.91
  14.107  -20.955   33.771  1.66
  13.468  -22.876   34.576  1.66
  11.345  -19.638   34.909  0.60
  12.361  -19.814   32.479  1.39
  11.189  -21.854   34.033  1.49
  11.730  -22.171   32.598  1.49
   9.193  -19.988   32.513  1.82
   8.006  -19.988   31.680  1.91
   7.841  -18.658   30.958  1.91
   7.332  -18.605   29.837  1.66
   6.780  -20.301   32.526  1.91
   9.113  -19.906   33.366  0.60
   8.103  -20.694   31.007  1.39
   6.657  -19.609   33.181  1.49
   6.005  -20.348   31.962  1.49
   6.903  -21.143   32.971  1.49
   8.264  -17.565   31.601  1.82
   8.110  -16.270   30.927  1.91
   8.978  -16.244   29.677  1.91
   8.477  -15.923   28.599  1.66
   8.465  -15.103   31.854  1.91
   8.670  -13.818   31.082  1.91
   7.346  -14.948   32.887  1.91
   8.617  -17.618   32.384  0.60
   7.173  -16.174   30.654  1.39
   9.297  -15.321   32.324  1.49
   9.374  -13.938   30.440  1.49
   7.857  -13.585   30.626  1.49
   8.909  -13.113   31.689  1.49
   7.252  -15.765   33.383  1.49
   7.563  -14.232   33.489  1.49
   6.521  -14.750   32.439  1.49
  10.237  -16.597   29.880  1.82
  11.245  -16.590   28.829  1.91
  10.822  -17.477   27.653  1.91
  11.038  -17.127   26.500  1.66
  12.594  -17.070   29.343  1.91
  13.326  -16.150   30.317  1.91
  14.371  -16.937   31.093  1.91
  13.937  -14.981   29.564  1.91
  10.471  -16.841   30.671  0.60
  11.346  -15.671   28.502  1.39
  12.463  -17.926   29.778  1.49
  13.172  -17.221   28.579  1.49
  12.673  -15.797   30.955  1.49
  13.954  -17.689   31.520  1.49
  15.051  -17.249   30.489  1.49
  14.769  -16.371   31.759  1.49
  13.241  -14.489   29.120  1.49
  14.392  -14.405   30.181  1.49
  14.561  -15.310   28.914  1.49
  10.225  -18.609   28.013  1.82
   9.626  -19.503   27.041  1.91
   8.505  -18.802   26.292  1.91
   8.428  -18.873   25.064  1.66
  10.192  -18.819   28.846  0.60
  10.302  -19.796   26.411  1.39
   9.274  -20.285   27.493  1.39
   7.628  -18.113   27.028  1.82
   6.499  -17.465   26.363  1.91
   6.965  -16.460   25.309  1.91
   6.446  -16.420   24.188  1.66
   5.609  -16.758   27.387  1.91
   4.373  -17.542   27.777  1.91
   3.597  -16.843   28.885  1.91
   2.583  -17.778   29.521  1.91
   2.016  -17.211   30.776  1.82
   7.727  -18.052   27.881  0.60
   5.965  -18.156   25.917  1.39
   6.131  -16.583   28.186  1.49
   5.332  -15.902   27.023  1.49
   3.800  -17.648   27.001  1.49
   4.635  -18.427   28.077  1.49
   4.216  -16.530   29.562  1.49
   3.137  -16.071   28.519  1.49
   1.864  -17.945   28.893  1.10
   3.010  -18.626   29.720  1.10
   1.655  -16.416   30.605  0.60
   1.390  -17.758   31.093  0.60
   2.663  -17.120   31.380  0.60
   7.943  -15.651   25.686  1.82
   8.443  -14.549   24.866  1.91
   9.541  -15.005   23.919  1.91
  10.044  -14.237   23.104  1.66
   8.924  -13.423   25.782  1.91
   7.815  -12.670   26.541  1.91
   8.400  -11.887   27.714  1.91
   7.053  -11.761   25.602  1.91
   8.304  -15.780   26.455  0.60
   7.699  -14.207   24.328  1.39
   9.540  -13.797   26.431  1.49
   9.418  -12.783   25.247  1.49
   7.189  -13.332   26.901  1.49
   8.893  -12.482   28.283  1.49
   8.987  -11.203   27.381  1.49
   7.688  -11.481   28.214  1.49
   6.681  -12.280   24.885  1.49
   6.345  -11.325   26.082  1.49
   7.648  -11.100   25.242  1.49
   9.910  -16.278   24.023  1.82
  10.986  -16.842   23.221  1.91
  12.272  -16.054   23.403  1.91
  12.968  -15.648   22.483  1.66
  10.605  -16.893   21.739  1.91
  10.653  -18.322   21.219  1.91
   9.499  -16.786   24.583  0.60
  11.144  -17.761   23.526  1.39
   9.711  -16.536   21.621  1.49
  11.219  -16.343   21.228  1.49
   9.635  -18.806   20.722  1.66
  11.812  -18.956   21.353  1.82
  11.893  -19.768   21.081  0.60
  12.483  -18.555   21.711  0.60
  12.616  -15.841   24.667  1.82
  13.824  -15.095   24.962  1.91
  14.864  -15.956   25.662  1.91
  14.540  -16.898   26.376  1.66
  13.451  -13.899   25.853  1.91
  12.821  -12.712   25.119  1.91
  12.324  -11.683   26.123  1.91
  13.813  -12.095   24.144  1.91
  12.126  -16.144   25.306  0.60
  14.203  -14.760   24.123  1.39
  12.831  -14.204   26.534  1.49
  14.252  -13.590   26.305  1.49
  12.051  -13.040   24.609  1.49
  11.695  -12.097   26.719  1.49
  13.067  -11.344   26.626  1.49
  11.896  -10.962   25.656  1.49
  14.100  -12.761   23.515  1.49
  13.391  -11.372   23.673  1.49
  14.572  -11.762   24.628  1.49
  16.122  -15.600   25.461  1.82
  17.230  -16.146   26.222  1.91
  17.286  -15.503   27.589  1.91
  16.767  -14.418   27.835  1.66
  16.291  -15.017   24.850  0.60
  17.117  -17.105   26.317  1.39
  18.061  -15.983   25.750  1.39
  17.933  -16.178   28.526  1.82
  18.071  -15.624   29.868  1.91
  18.818  -14.296   29.864  1.91
  18.668  -13.518   30.803  1.66
  18.908  -16.680   30.595  1.91
  19.548  -17.502   29.521  1.91
  18.575  -17.492   28.372  1.91
  17.193  -15.526   30.293  1.39
  19.583  -16.258   31.150  1.49
  18.344  -17.234   31.158  1.49
  20.396  -17.114   29.254  1.49
  19.702  -18.408   29.830  1.49
  19.034  -17.563   27.521  1.39
  17.930  -18.212   28.449  1.39
  19.623  -14.019   28.835  1.82
  20.412  -12.793   28.812  1.91
  19.512  -11.548   28.787  1.91
  19.959  -10.485   29.213  1.66
  21.382  -12.769   27.630  1.91
  20.723  -13.020   26.292  1.91
  20.492  -14.499   26.031  1.91
  21.046  -15.330   26.778  1.66
  19.750  -14.815   25.079  1.66
  19.676  -14.571   28.178  0.60
  20.942  -12.763   29.635  1.39
  21.820  -11.905   27.605  1.49
  22.065  -13.442   27.774  1.49
  19.871  -12.556   26.264  1.49
  21.283  -12.657   25.588  1.49
  18.300  -11.718   28.312  1.82
  17.201  -10.780   28.270  1.91
  16.679  -10.376   29.651  1.91
  16.052   -9.319   29.784  1.66
  16.038  -11.386   27.500  1.91
  18.137  -12.494   27.979  0.60
  17.498   -9.972   27.802  1.39
  16.336  -11.649   26.625  1.49
  15.335  -10.738   27.417  1.49
  15.709  -12.156   27.970  1.49
  16.910  -11.198   30.670  1.82
  16.582  -10.803   32.038  1.91
  17.339   -9.558   32.491  1.91
  16.806   -8.726   33.225  1.66
  16.943  -11.936   32.999  1.91
  16.028  -13.157   32.926  1.91
  16.550  -14.248   33.850  1.91
  14.602  -12.804   33.294  1.91
  17.256  -11.971   30.522  0.60
  15.619  -10.629   32.097  1.39
  17.852  -12.221   32.814  1.49
  16.924  -11.591   33.905  1.49
  16.036  -13.498   32.007  1.49
  17.448  -14.479   33.598  1.49
  16.545  -13.930   34.756  1.49
  15.989  -15.024   33.781  1.49
  14.284  -12.111   32.712  1.49
  14.046  -13.581   33.200  1.49
  14.573  -12.498   34.203  1.49
  18.595   -9.446   32.063  1.82
  19.472   -8.359   32.467  1.91
  19.295   -7.161   31.547  1.91
  20.129   -6.846   30.704  1.66
  20.934   -8.816   32.448  1.91
  21.110  -10.101   33.248  1.91
  21.345  -10.043   34.603  1.91
  21.035  -11.337   32.627  1.91
  21.500  -11.210   35.342  1.91
  21.192  -12.498   33.362  1.91
  21.426  -12.439   34.713  1.91
  18.900  -10.042   31.524  0.60
  19.239   -8.090   33.380  1.39
  21.214   -8.964   31.531  1.49
  21.495   -8.120   32.825  1.49
  21.401   -9.217   35.028  1.46
  20.880  -11.385   31.712  1.46
  21.655  -11.165   36.258  1.46
  21.140  -13.324   32.938  1.46
  21.532  -13.222   35.203  1.46
  18.150   -6.513   31.745  1.82
  17.775   -5.403   30.896  1.91
  16.583   -4.645   31.479  1.91
  16.027   -5.116   32.470  1.66
  17.448   -5.962   29.519  1.91
  16.220   -6.633   29.490  1.72
  17.628   -6.757   32.384  0.60
  18.536   -4.789   30.818  1.39
  17.426   -5.235   28.878  1.39
  18.150   -6.574   29.250  1.39
  16.363   -7.612   29.646  0.00
  16.231   -3.529   30.839  1.82
  15.004   -2.801   31.186  1.91
  13.768   -3.635   30.949  1.91
  12.828   -3.602   31.766  1.66
  14.938   -1.475   30.394  1.91
  15.935   -0.646   30.997  1.72
  13.597   -0.794   30.527  1.91
  16.734   -3.231   30.208  0.60
  15.043   -2.581   32.140  1.39
  15.149   -1.631   29.449  1.39
  12.908   -1.376   30.200  1.49
  13.433   -0.590   31.451  1.49
  13.599    0.019   30.015  1.49
  16.720   -1.200   31.293  0.00
  13.728   -4.406   29.855  1.82
  12.606   -5.321   29.675  1.91
  12.466   -6.349   30.799  1.91
  11.394   -6.544   31.357  1.66
  12.724   -6.077   28.349  1.91
  11.581   -7.068   28.089  1.91
  10.261   -6.307   28.024  1.91
  11.823   -7.881   26.823  1.91
  14.354   -4.363   29.268  0.60
  11.784   -4.789   29.647  1.39
  12.748   -5.433   27.625  1.49
  13.564   -6.562   28.340  1.49
  11.538   -7.688   28.845  1.49
  10.144   -5.800   28.831  1.49
  10.271   -5.712   27.272  1.49
   9.537   -6.931   27.930  1.49
  12.677   -8.317   26.881  1.49
  11.133   -8.541   26.729  1.49
  11.814   -7.297   26.060  1.49
  13.510   -7.064   31.165  1.82
  13.582   -8.066   32.206  1.91
  13.243   -7.458   33.562  1.91
  12.488   -8.090   34.305  1.66
  14.238   -6.918   30.731  0.60
  12.962   -8.785   32.009  1.39
  14.477   -8.440   32.233  1.39
  13.770   -6.271   33.852  1.82
  13.443   -5.566   35.088  1.91
  11.940   -5.387   35.230  1.91
  11.303   -5.609   36.262  1.66
  14.176   -4.218   35.123  1.91
  14.184   -3.523   36.480  1.91
  15.109   -2.314   36.530  1.91
  16.490   -2.675   36.260  1.82
  17.200   -2.439   35.166  1.91
  16.718   -1.805   34.106  1.82
  18.452   -2.875   35.160  1.82
  14.317   -5.910   33.296  0.60
  13.759   -6.106   35.843  1.39
  15.094   -4.360   34.844  1.49
  13.762   -3.626   34.476  1.49
  13.281   -3.236   36.692  1.49
  14.460   -4.159   37.158  1.49
  14.816   -1.661   35.876  1.39
  15.052   -1.905   37.407  1.39
  16.898   -3.095   36.890  0.60
  15.907   -1.520   34.107  0.60
  17.218   -1.678   33.418  0.60
  18.766   -3.289   35.845  0.60
  18.950   -2.744   34.471  0.60
  11.324   -4.951   34.137  1.82
   9.891   -4.696   34.074  1.91
   9.099   -5.982   34.203  1.91
   8.066   -6.074   34.875  1.66
   9.568   -3.984   32.748  1.91
  10.328   -2.763   32.709  1.72
   8.107   -3.611   32.576  1.91
  11.794   -4.811   33.430  0.60
   9.646   -4.103   34.816  1.39
   9.843   -4.556   32.002  1.39
   7.568   -4.404   32.607  1.49
   7.842   -3.018   33.283  1.49
   7.986   -3.174   31.730  1.49
  11.271   -2.951   32.418  0.00
   9.602   -7.036   33.555  1.82
   8.955   -8.348   33.653  1.91
   9.068   -8.934   35.058  1.91
   8.172   -9.583   35.597  1.66
   9.557   -9.286   32.611  1.91
  10.311   -6.944   33.076  0.60
   8.004   -8.234   33.446  1.39
   9.466   -8.895   31.739  1.49
  10.487   -9.422   32.804  1.49
   9.098  -10.127   32.634  1.49
  10.220   -8.716   35.686  1.82
  10.466   -9.291   37.003  1.91
   9.519   -8.704   38.046  1.91
   9.098   -9.424   38.951  1.66
  11.898   -9.053   37.435  1.91
  10.824   -8.231   35.312  0.60
  10.314  -10.257   36.954  1.39
  12.056   -8.109   37.515  1.49
  12.496   -9.422   36.780  1.49
  12.051   -9.475   38.283  1.49
   9.186   -7.426   37.912  1.82
   8.200   -6.768   38.769  1.91
   6.861   -7.493   38.641  1.91
   6.156   -7.717   39.633  1.66
   8.058   -5.276   38.456  1.91
   7.011   -4.532   39.268  1.91
   7.157   -3.012   39.095  1.91
   8.508   -2.613   39.462  1.82
   9.521   -2.301   38.685  1.91
   9.408   -2.301   37.359  1.82
  10.669   -1.981   39.247  1.82
   9.566   -6.964   37.293  0.60
   8.502   -6.853   39.698  1.39
   8.917   -4.850   38.599  1.49
   7.840   -5.180   37.515  1.49
   6.126   -4.806   38.982  1.49
   7.108   -4.761   40.207  1.49
   6.980   -2.769   38.174  1.39
   6.514   -2.554   39.660  1.39
   8.665   -2.576   40.306  0.60
   8.659   -2.507   36.991  0.60
  10.085   -2.092   36.870  0.60
  10.741   -1.979   40.104  0.60
  11.344   -1.774   38.758  0.60
   6.488   -7.894   37.428  1.82
   5.242   -8.637   37.246  1.91
   5.365  -10.023   37.874  1.91
   4.460  -10.565   38.510  1.66
   6.982   -7.714   36.748  0.60
   4.510   -8.155   37.663  1.39
   5.048   -8.723   36.300  1.39
   6.525  -10.659   37.697  1.82
   6.649  -12.013   38.246  1.91
   6.561  -11.995   39.755  1.91
   5.893  -12.833   40.375  1.66
   7.973  -12.627   37.744  1.91
   7.874  -13.045   36.271  1.91
   8.448  -13.772   38.616  1.91
   9.208  -13.097   35.576  1.91
   7.176  -10.287   37.278  0.60
   5.909  -12.555   37.901  1.39
   8.654  -11.924   37.799  1.49
   7.457  -13.920   36.220  1.49
   7.300  -12.418   35.804  1.49
   8.493  -13.483   39.530  1.49
   7.833  -14.507   38.542  1.49
   9.319  -14.054   38.327  1.49
   9.780  -13.721   36.029  1.49
   9.085  -13.380   34.667  1.49
   9.610  -12.227   35.589  1.49
   7.209  -11.029   40.399  1.82
   7.152  -10.948   41.849  1.91
   5.728  -10.735   42.337  1.91
   5.349  -11.320   43.352  1.66
   8.065   -9.822   42.346  1.91
   8.002   -9.558   43.848  1.91
   8.969   -8.442   44.213  1.91
   9.902   -8.665   44.993  1.66
   8.717   -7.264   43.675  1.82
   7.664  -10.449   39.955  0.60
   7.480  -11.794   42.217  1.39
   8.980  -10.040   42.110  1.49
   7.828   -9.006   41.879  1.49
   7.100   -9.304   44.099  1.49
   8.235  -10.366   44.333  1.49
   8.053   -7.172   43.137  0.60
   9.217   -6.589   43.861  0.60
   4.964   -9.917   41.622  1.82
   3.574   -9.667   41.945  1.91
   2.751  -10.950   41.896  1.91
   1.952  -11.229   42.790  1.66
   2.908   -8.667   40.971  1.91
   3.696   -7.476   40.855  1.72
   1.554   -8.225   41.517  1.91
   5.307   -9.519   40.942  0.60
   3.525   -9.299   42.853  1.39
   2.794   -9.081   40.091  1.39
   1.676   -7.801   42.370  1.49
   1.150   -7.604   40.906  1.49
   0.984   -8.990   41.618  1.49
   4.582   -7.684   40.428  0.00
   2.957  -11.717   40.828  1.82
   2.240  -12.975   40.624  1.91
   2.554  -14.018   41.684  1.91
   1.667  -14.660   42.263  1.66
   2.603  -13.510   39.239  1.91
   1.922  -14.804   38.804  1.91
   0.413  -14.628   38.818  1.91
   2.438  -15.202   37.435  1.91
   3.529  -11.465   40.238  0.60
   1.278  -12.792   40.643  1.39
   2.394  -12.825   38.586  1.49
   3.562  -13.652   39.212  1.49
   2.158  -15.508   39.442  1.49
   0.133  -14.340   39.690  1.49
   0.161  -13.970   38.167  1.49
  -0.008  -15.465   38.607  1.49
   3.395  -15.279   37.464  1.49
   2.057  -16.046   37.183  1.49
   2.190  -14.535   36.793  1.49
   3.830  -14.248   41.987  1.82
   4.132  -15.333   42.924  1.91
   3.726  -14.949   44.338  1.91
   3.269  -15.782   45.131  1.66
   5.619  -15.736   42.841  1.91
   5.949  -16.154   41.409  1.91
   6.568  -14.634   43.273  1.91
   4.459  -13.773   41.642  0.60
   3.598  -16.112   42.662  1.39
   5.760  -16.508   43.426  1.49
   5.321  -16.820   41.118  1.49
   5.895  -15.389   40.832  1.49
   6.837  -16.517   41.378  1.49
   6.385  -14.392   44.184  1.49
   7.474  -14.944   43.199  1.49
   6.447  -13.867   42.708  1.49
   3.879  -13.673   44.681  1.82
   3.407  -13.269   46.014  1.91
   1.902  -13.377   46.125  1.91
   1.353  -13.894   47.094  1.66
   3.862  -11.833   46.313  1.91
   5.380  -11.690   46.463  1.91
   3.135  -11.302   47.531  1.91
   5.826  -10.258   46.696  1.91
   4.240  -13.107   44.143  0.60
   3.809  -13.866   46.678  1.39
   3.593  -11.279   45.551  1.49
   5.675  -12.237   47.208  1.49
   5.808  -12.027   45.661  1.49
   2.188  -11.383   47.399  1.49
   3.397  -11.807   48.304  1.49
   3.363  -10.378   47.661  1.49
   5.395   -9.912   47.481  1.49
   6.778  -10.237   46.817  1.49
   5.588   -9.722   45.936  1.49
   1.161  -12.886   45.135  1.82
  -0.278  -13.043   45.076  1.91
  -0.716  -14.496   45.235  1.91
  -1.693  -14.752   45.927  1.66
  -0.852  -12.525   43.762  1.91
   1.553  -12.457   44.502  0.60
  -0.672  -12.524   45.808  1.39
  -0.592  -11.609   43.639  1.49
  -1.811  -12.585   43.785  1.49
  -0.517  -13.054   43.035  1.49
  -0.023  -15.450   44.610  1.82
  -0.474  -16.845   44.784  1.91
  -0.086  -17.384   46.157  1.91
  -0.857  -18.103   46.787  1.66
   0.073  -17.675   43.625  1.91
  -0.450  -17.177   42.276  1.91
  -0.252  -18.178   41.159  1.91
   0.661  -15.259   44.124  0.60
  -1.451  -16.853   44.724  1.39
   1.042  -17.630   43.629  1.49
  -0.184  -18.602   43.747  1.49
  -1.397  -16.980   42.359  1.49
   0.005  -16.352   42.046  1.49
  -1.055  -18.684   39.500  0.60
   0.691  -18.972   41.181  1.66
  -1.131  -18.141   40.162  1.82
  -1.778  -17.573   40.180  0.60
   1.092  -17.049   46.673  1.82
   1.516  -17.546   47.987  1.91
   0.622  -17.017   49.096  1.91
   0.506  -17.673   50.136  1.66
   2.989  -17.216   48.232  1.91
   3.565  -17.592   49.584  1.91
   3.366  -19.061   49.897  1.91
   1.616  -16.531   46.229  0.60
   1.429  -18.521   47.977  1.39
   3.514  -17.661   47.548  1.49
   3.107  -16.262   48.109  1.49
   4.513  -17.388   49.595  1.49
   3.138  -17.058   50.273  1.49
   3.352  -20.237   51.401  0.60
   3.119  -19.866   49.002  1.66
   3.463  -19.415   51.174  1.82
   3.636  -18.822   51.772  0.60
  -0.033  -15.875   48.899  1.82
  -0.862  -15.285   49.946  1.91
  -1.967  -16.220   50.429  1.91
  -2.349  -16.229   51.602  1.66
  -1.447  -13.942   49.486  1.91
  -0.504  -12.789   49.801  1.91
  -1.075  -11.191   49.197  2.00
  -2.206  -10.734   50.505  1.91
   0.034  -15.477   48.141  0.60
  -0.279  -15.102   50.712  1.39
  -1.609  -13.971   48.530  1.49
  -2.296  -13.792   49.929  1.49
  -0.387  -12.735   50.763  1.39
   0.363  -12.979   49.409  1.39
  -1.731  -10.692   51.338  1.39
  -2.587   -9.874   50.310  1.39
  -2.905  -11.388   50.567  1.39
  -2.494  -17.000   49.498  1.82
  -3.484  -18.023   49.787  1.91
  -2.984  -18.956   50.885  1.91
  -3.736  -19.284   51.796  1.66
  -3.786  -18.842   48.539  1.91
  -4.761  -19.958   48.850  1.91
  -5.226  -20.708   47.619  1.91
  -5.184  -20.145   46.500  1.66
  -5.639  -21.871   47.833  1.66
  -2.239  -16.896   48.684  0.60
  -4.309  -17.591   50.090  1.39
  -4.162  -18.265   47.856  1.49
  -2.962  -19.220   48.192  1.49
  -4.338  -20.584   49.459  1.49
  -5.533  -19.584   49.301  1.49
  -1.721  -19.379   50.798  1.82
  -1.193  -20.295   51.807  1.91
  -0.967  -19.637   53.156  1.91
  -1.287  -20.192   54.211  1.66
   0.126  -20.873   51.292  1.91
  -0.153  -21.794   50.111  1.91
  -1.220  -19.115   50.152  0.60
  -1.831  -21.031   51.923  1.39
   0.714  -20.154   51.016  1.49
   0.566  -21.371   52.000  1.49
  -1.187  -22.454   50.068  1.66
   0.788  -21.805   49.183  1.82
   0.701  -22.300   48.486  0.60
   1.490  -21.316   49.277  0.60
  -0.393  -18.433   53.146  1.82
  -0.213  -17.676   54.371  1.91
  -1.558  -17.444   55.053  1.91
  -1.720  -17.549   56.260  1.66
   0.467  -16.332   54.103  1.91
   1.871  -16.419   53.607  1.91
   2.822  -17.353   53.879  1.91
   2.503  -15.486   52.707  1.91
   3.996  -17.073   53.217  1.82
   3.817  -15.921   52.491  1.91
   2.050  -14.321   52.077  1.91
   4.721  -15.247   51.666  1.91
   2.947  -13.656   51.260  1.91
   4.251  -14.111   51.058  1.91
  -0.126  -18.099   52.400  0.60
   0.356  -18.197   54.976  1.39
  -0.061  -15.845   53.450  1.49
   0.462  -15.816   54.925  1.49
   2.696  -18.085   54.439  1.41
   4.718  -17.538   53.253  0.60
   1.183  -14.009   52.203  1.46
   5.591  -15.551   51.537  1.46
   2.672  -12.879   50.830  1.46
   4.815  -13.630   50.496  1.46
  -2.573  -17.111   54.266  1.82
  -3.880  -16.824   54.851  1.91
  -4.446  -18.070   55.520  1.91
  -4.993  -17.997   56.619  1.66
  -4.794  -16.267   53.764  1.91
  -6.152  -15.700   54.148  1.91
  -6.066  -14.664   55.251  1.91
  -6.832  -15.100   52.923  1.91
  -2.461  -17.063   53.415  0.60
  -3.764  -16.134   55.537  1.39
  -4.306  -15.566   53.303  1.49
  -4.946  -16.976   53.120  1.49
  -6.707  -16.440   54.471  1.49
  -5.680  -15.061   56.035  1.49
  -5.517  -13.931   54.961  1.49
  -6.947  -14.341   55.456  1.49
  -6.929  -15.776   52.247  1.49
  -7.698  -14.767   53.169  1.49
  -6.299  -14.379   52.580  1.49
  -4.298  -19.216   54.857  1.82
  -4.816  -20.466   55.411  1.91
  -4.043  -20.853   56.668  1.91
  -4.652  -21.362   57.620  1.66
  -4.746  -21.569   54.356  1.91
  -5.908  -21.462   53.384  1.91
  -3.896  -19.220   54.097  0.60
  -5.755  -20.331   55.655  1.39
  -3.909  -21.497   53.869  1.49
  -4.766  -22.435   54.792  1.49
  -6.913  -20.826   53.690  1.66
  -5.746  -22.095   52.236  1.82
  -6.370  -22.079   51.644  0.60
  -5.017  -22.524   52.080  0.60
  -2.746  -20.588   56.652  1.82
  -1.861  -20.912   57.775  1.91
  -2.204  -20.033   58.973  1.91
  -2.291  -20.536   60.103  1.66
  -0.390  -20.795   57.390  1.91
   0.078  -21.876   56.434  1.91
   1.289  -21.556   55.590  1.91
   2.081  -20.654   55.948  1.72
   1.457  -22.240   54.545  1.66
  -2.410  -20.212   55.956  0.60
  -2.030  -21.842   58.031  1.39
  -0.241  -19.929   56.980  1.49
   0.149  -20.836   58.196  1.49
   0.270  -22.673   56.951  1.49
  -0.657  -22.088   55.837  1.49
   2.885  -20.450   55.368  0.00
  -2.426  -18.747   58.729  1.82
  -2.854  -17.818   59.774  1.91
  -4.181  -18.251   60.385  1.91
  -4.335  -18.396   61.597  1.66
  -2.937  -16.400   59.198  1.91
  -3.662  -15.444   60.117  1.91
  -3.188  -15.197   61.397  1.91
  -4.813  -14.785   59.720  1.91
  -3.835  -14.325   62.249  1.91
  -5.482  -13.909   60.565  1.91
  -4.978  -13.685   61.836  1.91
  -5.624  -12.823   62.686  1.72
  -2.315  -18.450   57.930  0.60
  -2.176  -17.820   60.482  1.39
  -2.040  -16.069   59.038  1.49
  -3.398  -16.431   58.344  1.49
  -2.416  -15.627   61.688  1.46
  -5.147  -14.932   58.865  1.46
  -3.498  -14.172   63.103  1.46
  -6.257  -13.480   60.281  1.46
  -6.543  -12.643   62.337  0.00
  -5.176  -18.489   59.540  1.82
  -6.499  -18.909   59.969  1.91
  -6.498  -20.186   60.805  1.91
  -7.303  -20.324   61.741  1.66
  -7.355  -19.098   58.719  1.91
  -8.813  -19.386   58.991  1.91
  -9.602  -19.511   57.698  1.91
  -9.147  -20.311   56.850  1.66
 -10.634  -18.829   57.582  1.66
  -5.031  -18.390   58.699  0.60
  -6.893  -18.190   60.507  1.39
  -7.294  -18.295   58.178  1.49
  -6.986  -19.829   58.199  1.49
  -8.889  -20.211   59.496  1.49
  -9.187  -18.671   59.529  1.49
  -5.620  -21.130   60.475  1.82
  -5.445  -22.365   61.215  1.91
  -4.681  -22.106   62.520  1.91
  -5.026  -22.709   63.540  1.66
  -4.678  -23.437   60.439  1.91
  -4.569  -24.701   61.285  1.91
  -5.129  -21.000   59.782  0.60
  -6.330  -22.719   61.440  1.39
  -5.142  -23.638   59.610  1.49
  -3.791  -23.113   60.218  1.49
  -5.577  -25.338   61.592  1.66
  -3.348  -25.034   61.667  1.82
  -3.225  -25.730   62.157  0.60
  -2.675  -24.554   61.425  0.60
  -3.673  -21.233   62.481  1.82
  -2.936  -20.931   63.709  1.91
  -3.800  -20.283   64.792  1.91
  -3.596  -20.526   65.986  1.66
  -1.727  -20.014   63.434  1.91
  -0.894  -19.847   64.698  1.91
  -3.459  -20.851   61.742  0.60
  -2.593  -21.777   64.067  1.39
  -1.179  -20.399   62.731  1.49
  -2.038  -19.147   63.132  1.49
  -0.391  -20.836   65.250  1.66
  -0.755  -18.616   65.169  1.82
  -0.300  -18.479   65.887  0.60
  -1.119  -17.954   64.757  0.60
  -4.771  -19.432   64.446  1.82
  -5.507  -18.694   65.453  1.91
  -6.588  -19.552   66.124  1.91
  -7.191  -19.052   67.059  1.66
  -6.227  -17.448   64.895  1.91
  -7.289  -17.781   63.837  1.91
  -5.208  -16.435   64.389  1.91
  -8.071  -16.567   63.353  1.91
  -4.960  -19.321   63.615  0.60
  -4.876  -18.401   66.143  1.39
  -6.696  -17.029   65.647  1.49
  -6.852  -18.197   63.076  1.49
  -7.909  -18.426   64.209  1.49
  -4.559  -16.263   65.075  1.49
  -4.767  -16.787   63.612  1.49
  -5.657  -15.617   64.160  1.49
  -8.510  -16.151   64.098  1.49
  -7.468  -15.940   62.946  1.49
  -8.726  -16.845   62.709  1.49
  -6.812  -20.760   65.638  1.82
  -7.795  -21.644   66.261  1.91
  -7.455  -21.775   67.747  1.91
  -8.324  -21.628   68.605  1.66
  -7.843  -23.015   65.584  1.91
  -8.617  -23.989   66.449  1.91
  -8.492  -22.931   64.214  1.91
  -6.375  -21.028   64.947  0.60
  -8.680  -21.229   66.181  1.39
  -6.926  -23.345   65.478  1.49
  -8.204  -24.047   67.314  1.49
  -9.521  -23.683   66.546  1.49
  -8.615  -24.856   66.035  1.49
  -9.389  -22.602   64.304  1.49
  -7.988  -22.334   63.656  1.49
  -8.510  -23.803   63.813  1.49
  -6.178  -22.022   68.021  1.82
  -5.698  -22.126   69.388  1.91
  -4.926  -20.888   69.841  1.91
  -5.021  -20.493   71.011  1.66
  -4.776  -23.328   69.592  1.91
  -5.471  -24.680   69.623  1.91
  -4.477  -25.825   69.508  1.91
  -5.184  -27.164   69.483  1.91
  -4.273  -28.332   69.575  1.82
  -5.622  -22.124   67.373  0.60
  -6.474  -22.234   69.976  1.39
  -4.119  -23.337   68.879  1.49
  -4.298  -23.209   70.428  1.49
  -5.967  -24.767   70.453  1.49
  -6.105  -24.731   68.890  1.49
  -3.957  -25.720   68.697  1.49
  -3.866  -25.797   70.262  1.49
  -5.811  -27.199   70.222  1.10
  -5.694  -27.231   68.661  1.10
  -3.794  -28.276   70.323  0.60
  -4.752  -29.081   69.583  0.60
  -3.727  -28.338   68.872  0.60
  -4.132  -20.311   68.950  1.82
  -3.264  -19.185   69.268  1.91
  -4.000  -17.865   69.091  1.91
  -4.173  -17.418   67.952  1.66
  -2.027  -19.229   68.370  1.91
  -0.937  -18.252   68.755  1.91
  -1.102  -17.462   69.705  1.66
   0.100  -18.296   68.069  1.66
  -4.130  -20.616   68.146  0.60
  -2.977  -19.263   70.201  1.39
  -1.660  -20.127   68.391  1.49
  -2.299  -19.044   67.457  1.49
  -4.418  -17.282   70.218  1.82
  -5.148  -16.027   70.213  1.91
  -4.237  -14.847   70.540  1.91
  -4.702  -13.725   70.746  1.66
  -6.316  -16.087   71.203  1.91
  -7.248  -17.267   70.941  1.91
  -7.937  -17.236   69.585  1.91
  -8.946  -18.371   69.481  1.91
  -9.605  -18.488   68.163  1.82
  -4.249  -17.662   70.970  0.60
  -5.515  -15.889   69.315  1.39
  -5.965  -16.156   72.104  1.49
  -6.825  -15.263   71.145  1.49
  -6.736  -18.088   71.010  1.49
  -7.927  -17.286   71.634  1.49
  -8.391  -16.387   69.468  1.49
  -7.275  -17.323   68.880  1.49
  -8.493  -19.206   69.675  1.10
  -9.627  -18.244   70.158  1.10
 -10.036  -17.731   67.979  0.60
  -8.992  -18.640   67.536  0.60
 -10.186  -19.162   68.179  0.60
  -2.926  -15.075   70.598  1.82
  -2.024  -13.966   70.889  1.91
  -1.610  -13.180   69.638  1.91
  -1.270  -13.828   68.643  1.66
  -0.723  -14.441   71.545  1.91
   0.181  -13.237   71.821  1.91
   1.308  -13.592   72.775  1.91
  -2.615  -15.865   70.466  0.60
  -2.476  -13.351   71.505  1.39
  -0.923  -14.898   72.376  1.49
  -0.270  -15.065   70.957  1.49
   0.556  -12.920   70.984  1.49
  -0.349  -12.520   72.202  1.49
   2.208  -12.800   74.264  0.60
   1.874  -14.685   72.644  1.66
   1.583  -12.666   73.688  1.82
   1.135  -11.932   73.705  0.60
  -1.635  -11.857   69.736  1.82
  -1.207  -11.006   68.627  1.91
  -0.124  -10.019   69.048  1.91
   0.483   -9.377   68.181  1.66
  -2.364  -10.207   67.993  1.91
  -3.044   -9.211   68.932  1.91
  -3.387  -11.156   67.390  1.91
  -4.162   -8.416   68.305  1.91
  -1.908  -11.493   70.465  0.60
  -0.830  -11.586   67.934  1.39
  -1.983   -9.691   67.254  1.49
  -3.398   -9.694   69.694  1.49
  -2.374   -8.592   69.263  1.49
  -2.945  -11.769   66.798  1.49
  -3.822  -11.646   68.091  1.49
  -4.041  -10.652   66.899  1.49
  -4.831   -9.017   67.969  1.49
  -4.554   -7.838   68.966  1.49
  -3.814   -7.888   67.583  1.49
   0.134   -9.874   70.350  1.82
   1.141   -8.892   70.776  1.91
   1.700   -9.267   72.138  1.91
   0.996   -9.870   72.958  1.66
   0.544   -7.476   70.752  1.91
  -0.669   -7.344   71.669  1.91
   1.560   -6.397   71.144  1.91
  -0.283  -10.350   70.933  0.60
   1.879   -8.918   70.132  1.39
   0.248   -7.290   69.836  1.49
  -1.319   -8.010   71.436  1.49
  -0.396   -7.468   72.581  1.49
  -1.055   -6.471   71.566  1.49
   2.333   -6.465   70.578  1.49
   1.162   -5.530   71.040  1.49
   1.822   -6.521   72.059  1.49
   2.966   -8.923   72.360  1.82
   3.611   -8.999   73.666  1.91
   4.028   -7.596   74.128  1.91
   4.421   -6.774   73.297  1.66
   4.852   -9.883   73.689  1.91
   4.594  -11.372   73.773  1.91
   4.569  -11.955   75.169  1.91
   4.100  -11.299   76.127  1.66
   5.028  -13.111   75.320  1.66
   3.432   -8.640   71.694  0.60
   2.964   -9.356   74.310  1.39
   5.367   -9.707   72.886  1.49
   5.398   -9.625   74.448  1.49
   3.742  -11.559   73.348  1.49
   5.279  -11.830   73.262  1.49
   3.945   -7.351   75.422  1.82
   4.269   -6.077   76.053  1.91
   5.758   -6.042   76.401  1.91
   6.181   -6.664   77.383  1.66
   3.400   -5.850   77.285  1.91
   1.918   -5.660   77.079  1.91
   1.487   -5.175   76.009  1.66
   1.110   -5.964   77.995  1.66
   3.679   -7.991   75.931  0.60
   4.086   -5.360   75.410  1.39
   3.523   -6.607   77.879  1.49
   3.739   -5.066   77.747  1.49
   6.549   -5.343   75.587  1.82
   7.989   -5.273   75.790  1.91
   8.479   -3.855   76.060  1.91
   8.029   -2.892   75.443  1.66
   8.752   -5.797   74.571  1.91
   8.646   -7.281   74.329  1.91
   8.601   -8.192   75.378  1.91
   8.590   -7.774   73.024  1.91
   8.505   -9.548   75.129  1.91
   8.493   -9.129   72.771  1.91
   8.451  -10.011   73.827  1.91
   8.351  -11.358   73.594  1.72
   6.199   -4.921   74.923  0.60
   8.219   -5.831   76.561  1.39
   8.426   -5.334   73.783  1.49
   9.689   -5.569   74.674  1.49
   8.635   -7.886   76.255  1.46
   8.617   -7.179   72.310  1.46
   8.476  -10.150   75.837  1.46
   8.458   -9.442   71.897  1.46
   8.294  -11.520   72.610  0.00
   9.430   -3.700   76.987  1.82
   9.962   -2.359   77.219  1.91
  11.116   -2.031   76.280  1.91
  11.827   -2.918   75.820  1.66
  10.448   -2.220   78.656  1.91
   9.723   -4.373   77.435  0.60
   9.243   -1.709   77.069  1.39
   9.735   -2.442   79.259  1.49
  10.730   -1.315   78.813  1.49
  11.188   -2.815   78.803  1.49
  11.320   -0.741   76.015  1.82
  12.542   -0.360   75.305  1.91
  13.773   -0.470   76.193  1.91
  13.780    0.118   77.288  1.66
  12.468    1.096   74.808  1.91
  13.770    1.447   74.111  1.91
  11.253    1.304   73.918  1.91
  10.748   -0.147   76.256  0.60
  12.657   -0.953   74.532  1.39
  12.375    1.680   75.590  1.49
  14.504    1.305   74.714  1.49
  13.879    0.889   73.338  1.49
  13.752    2.368   73.842  1.49
  10.459    1.065   74.400  1.49
  11.204    2.226   73.654  1.49
  11.331    0.752   73.136  1.49
  14.810   -1.178   75.776  1.82
  16.016   -1.250   76.610  1.91
  16.753    0.083   76.663  1.91
  16.617    0.931   75.785  1.66
  16.886   -2.289   75.904  1.91
  16.387   -2.349   74.508  1.91
  14.940   -1.957   74.529  1.91
  15.790   -1.551   77.514  1.39
  17.819   -2.023   75.923  1.49
  16.801   -3.155   76.334  1.49
  16.890   -1.740   73.945  1.49
  16.485   -3.248   74.154  1.49
  14.714   -1.418   73.757  1.39
  14.368   -2.740   74.547  1.39
  17.549    0.246   77.718  1.82
  18.242    1.519   77.924  1.91
  19.378    1.706   76.931  1.91
  19.608    2.788   76.383  1.66
  18.769    1.616   79.375  1.91
  17.631    1.716   80.248  1.72
  19.594    2.872   79.579  1.91
  17.656   -0.397   78.279  0.60
  17.596    2.242   77.786  1.39
  19.299    0.822   79.596  1.39
  19.053    3.643   79.392  1.49
  19.900    2.908   80.488  1.49
  20.349    2.858   78.987  1.49
  16.780    1.663   79.717  0.00
  20.095    0.622   76.671  1.82
  21.196    0.609   75.736  1.91
  21.051   -0.606   74.837  1.91
  20.869   -1.718   75.318  1.66
  22.553    0.569   76.428  1.91
  23.631    0.678   75.503  1.72
  19.894   -0.108   77.078  0.60
  21.149    1.417   75.184  1.39
  22.605    1.297   77.067  1.39
  22.636   -0.264   76.918  1.39
  23.802    1.641   75.309  0.00
  21.141   -0.338   73.542  1.82
  21.045   -1.452   72.611  1.91
  21.226   -0.996   71.172  1.91
  21.230    0.198   70.852  1.66
  19.699   -2.130   72.838  1.91
  21.251    0.468   73.262  0.60
  21.754   -2.094   72.823  1.39
  18.992   -1.518   72.621  1.49
  19.633   -2.907   72.278  1.49
  19.625   -2.391   73.758  1.49
  21.367   -1.983   70.293  1.82
  21.276   -1.648   68.863  1.91
  20.552   -2.760   68.106  1.91
  20.520   -3.939   68.453  1.66
  22.635   -1.301   68.289  1.91
  23.546   -2.332   67.682  1.91
  25.007   -2.110   68.053  1.91
  25.967   -2.010   66.986  1.82
  26.722   -0.984   66.622  1.91
  26.708    0.200   67.222  1.82
  27.543   -1.155   65.588  1.82
  21.509   -2.792   70.552  0.60
  20.721   -0.844   68.791  1.39
  22.486   -0.626   67.608  1.49
  23.137   -0.871   68.999  1.49
  23.273   -3.213   67.983  1.49
  23.457   -2.306   66.717  1.49
  25.059   -1.294   68.576  1.39
  25.280   -2.839   68.632  1.39
  26.065   -2.722   66.514  0.60
  26.185    0.336   67.891  0.60
  27.221    0.830   66.942  0.60
  27.570   -1.912   65.181  0.60
  28.047   -0.509   65.328  0.60
  19.915   -2.315   67.016  1.82
  19.201   -3.198   66.124  1.91
  19.154   -2.663   64.709  1.91
  19.378   -1.474   64.453  1.66
  19.932   -1.472   66.841  0.60
  19.632   -4.067   66.122  1.39
  18.295   -3.314   66.450  1.39
  18.859   -3.592   63.810  1.82
  18.638   -3.288   62.404  1.91
  17.471   -4.148   61.922  1.91
  17.322   -5.330   62.232  1.66
  19.931   -3.476   61.606  1.91
  20.537   -4.845   61.900  1.91
  19.703   -3.286   60.116  1.91
  18.796   -4.408   64.069  0.60
  18.372   -2.348   62.334  1.39
  20.570   -2.794   61.902  1.49
  20.718   -4.918   62.840  1.49
  19.918   -5.531   61.639  1.49
  21.354   -4.946   61.407  1.49
  19.313   -2.422   59.959  1.49
  20.542   -3.346   59.653  1.49
  19.110   -3.967   59.792  1.49
  16.588   -3.497   61.172  1.82
  15.426   -4.132   60.578  1.91
  15.620   -4.249   59.075  1.91
  16.114   -3.326   58.434  1.66
  16.711   -2.657   61.033  0.60
  15.303   -5.013   60.962  1.39
  14.634   -3.605   60.767  1.39
  15.256   -5.389   58.516  1.82
  15.434   -5.626   57.098  1.91
  14.121   -5.985   56.422  1.91
  13.320   -6.756   56.928  1.66
  16.373   -6.799   56.836  1.91
  17.763   -6.616   57.396  1.91
  18.056   -7.032   58.683  1.91
  18.751   -6.040   56.634  1.91
  19.341   -6.868   59.150  1.91
  20.042   -5.866   57.094  1.91
  20.324   -6.296   58.382  1.91
  14.908   -6.006   59.005  0.60
  15.801   -4.820   56.680  1.39
  15.985   -7.601   57.221  1.49
  16.440   -6.936   55.878  1.49
  17.401   -7.414   59.220  1.46
  18.542   -5.754   55.774  1.46
  19.549   -7.154   60.010  1.46
  20.696   -5.474   56.561  1.46
  21.183   -6.196   58.727  1.46
  13.913   -5.455   55.228  1.82
  12.744   -5.850   54.459  1.91
  13.124   -5.791   52.987  1.91
  13.841   -4.893   52.546  1.66
  11.562   -4.954   54.810  1.91
  14.467   -4.880   54.909  0.60
  12.515   -6.776   54.687  1.39
  11.778   -4.042   54.602  1.49
  11.368   -5.032   55.747  1.49
  10.793   -5.224   54.302  1.49
  12.669   -6.745   52.198  1.82
  12.799   -6.618   50.742  1.91
  11.396   -6.276   50.262  1.91
  10.483   -7.115   50.325  1.66
  13.419   -7.865   50.125  1.91
  13.995   -7.567   48.748  1.91
  13.198   -7.649   47.788  1.72
  15.197   -7.250   48.634  1.66
  12.295   -7.442   52.537  0.60
  13.385   -5.855   50.550  1.39
  14.124   -8.194   50.704  1.49
  12.744   -8.557   50.049  1.49
  12.230   -7.923   47.970  0.00
  11.233   -5.007   49.890  1.82
   9.900   -4.457   49.615  1.91
   9.747   -4.167   48.134  1.91
  10.573   -4.625   47.348  1.66
   9.628   -3.230   50.509  1.91
   9.571   -3.646   51.972  1.91
  10.661   -2.126   50.345  1.91
  11.922   -4.500   49.808  0.60
   9.242   -5.145   49.850  1.39
   8.752   -2.865   50.264  1.49
   8.931   -4.352   52.080  1.49
  10.436   -3.952   52.252  1.49
   9.309   -2.893   52.508  1.49
  10.698   -1.856   49.424  1.49
  10.415   -1.373   50.888  1.49
  11.523   -2.450   50.618  1.49
   8.735   -3.438   47.696  1.82
   8.443   -3.192   46.295  1.91
   9.663   -2.834   45.465  1.91
   9.795   -3.344   44.349  1.66
   7.429   -2.050   46.129  1.91
   6.203   -2.370   46.772  1.72
   8.213   -3.086   48.282  0.60
   8.048   -4.006   45.919  1.39
   7.792   -1.236   46.511  1.39
   7.269   -1.895   45.185  1.39
   5.596   -1.578   46.743  0.00
  10.517   -1.967   45.987  1.82
  11.662   -1.530   45.181  1.91
  13.001   -2.125   45.553  1.91
  14.025   -1.799   44.917  1.66
  11.722    0.014   45.254  1.91
  10.599    0.605   44.411  1.91
  10.230    2.014   44.860  1.91
   8.942    2.352   44.282  1.82
   7.732    2.107   44.736  1.91
   7.480    1.505   45.885  1.82
   6.702    2.497   44.003  1.82
  10.403   -1.666   46.784  0.60
  11.478   -1.775   44.250  1.39
  11.629    0.303   46.175  1.49
  12.580    0.325   44.923  1.49
  10.876    0.629   43.481  1.49
   9.817    0.034   44.475  1.49
  10.181    2.052   45.829  1.39
  10.904    2.645   44.564  1.39
   8.975    2.774   43.534  0.60
   8.129    1.248   46.388  0.60
   6.668    1.371   46.132  0.60
   6.835    2.898   43.253  0.60
   5.900    2.350   44.274  0.60
  13.011   -3.000   46.556  1.82
  14.229   -3.701   46.905  1.91
  14.587   -3.715   48.369  1.91
  13.683   -3.709   49.198  1.66
  12.290   -3.150   47.000  0.60
  14.149   -4.620   46.603  1.39
  14.964   -3.298   46.417  1.39
  15.885   -3.773   48.658  1.82
  16.399   -3.969   50.006  1.91
  16.400   -2.721   50.860  1.91
  17.179   -1.791   50.645  1.66
  16.449   -3.692   48.015  0.60
  15.865   -4.646   50.449  1.39
  17.308   -4.303   49.947  1.39
  15.491   -2.689   51.828  1.82
  15.324   -1.643   52.811  1.91
  15.906   -2.047   54.160  1.91
  15.699   -3.155   54.648  1.66
  13.848   -1.318   52.998  1.91
  13.478   -0.375   54.135  1.91
  14.064    1.012   53.958  1.91
  11.943   -0.295   54.267  1.91
  14.950   -3.355   51.875  0.60
  15.786   -0.838   52.497  1.39
  13.520   -0.931   52.171  1.49
  13.372   -2.153   53.134  1.49
  13.834   -0.751   54.968  1.49
  15.021    0.954   53.922  1.49
  13.737    1.396   53.141  1.49
  13.804    1.567   54.698  1.49
  11.585   -1.179   54.377  1.49
  11.716    0.240   55.032  1.49
  11.575    0.104   53.476  1.49
  16.655   -1.126   54.769  1.82
  17.165   -1.441   56.097  1.91
  17.160   -0.191   56.961  1.91
  17.524    0.890   56.519  1.66
  18.549   -2.096   55.980  1.91
  19.527   -1.251   55.396  1.72
  16.830   -0.372   54.392  0.60
  16.557   -2.093   56.506  1.39
  18.849   -2.357   56.864  1.39
  18.471   -2.901   55.444  1.39
  19.084   -0.615   54.765  0.00
  16.759   -0.359   58.213  1.82
  16.796    0.672   59.229  1.91
  17.738    0.265   60.368  1.91
  17.672   -0.844   60.902  1.66
  15.414    0.959   59.814  1.91
  14.395    1.548   58.908  1.91
  14.655    1.643   57.571  1.82
  13.159    2.067   59.067  1.91
  13.626    2.191   56.927  1.91
  12.701    2.461   57.828  1.82
  16.456   -1.132   58.437  0.60
  17.138    1.495   58.823  1.39
  15.058    0.126   60.160  1.49
  15.527    1.559   60.567  1.49
  15.385    1.383   57.196  0.60
  12.697    2.145   59.871  1.41
  13.570    2.354   56.013  1.36
  18.615    1.186   60.743  1.82
  19.706    0.935   61.674  1.91
  19.657    1.890   62.861  1.91
  19.761    3.107   62.728  1.66
  21.035    1.074   60.936  1.91
  21.200    0.324   59.658  1.91
  20.581    0.544   58.458  1.91
  22.067   -0.797   59.428  1.91
  21.002   -0.362   57.505  1.82
  21.915   -1.196   58.086  1.91
  22.954   -1.504   60.239  1.91
  22.619   -2.268   57.537  1.91
  23.650   -2.567   59.685  1.91
  23.482   -2.939   58.352  1.91
  18.535    1.977   60.417  0.60
  19.627    0.016   62.008  1.39
  21.174    2.015   60.749  1.49
  21.742    0.795   61.539  1.49
  19.959    1.219   58.304  1.41
  20.736   -0.396   56.688  0.60
  23.076   -1.267   61.130  1.46
  22.504   -2.516   56.648  1.46
  24.245   -3.044   60.217  1.46
  23.967   -3.656   58.012  1.46
  19.479    1.358   64.074  1.82
  19.289    2.194   65.251  1.91
  20.233    1.777   66.382  1.91
  20.432    0.584   66.612  1.66
  17.858    2.115   65.795  1.91
  17.571    2.878   67.082  1.91
  15.807    3.014   67.469  2.00
  15.370    1.279   67.511  1.91
  19.476    0.502   64.161  0.60
  19.481    3.124   65.009  1.39
  17.256    2.443   65.110  1.49
  17.644    1.181   65.945  1.49
  18.019    2.432   67.818  1.39
  17.945    3.770   67.008  1.39
  15.566    0.878   66.660  1.39
  15.877    0.837   68.197  1.39
  14.433    1.188   67.698  1.39
  20.769    2.780   67.051  1.82
  21.438    2.662   68.325  1.91
  20.631    3.474   69.354  1.91
  20.275    4.626   69.099  1.66
  22.892    3.163   68.326  1.91
  23.710    2.328   67.500  1.72
  23.422    3.060   69.749  1.91
  20.714    3.565   66.703  0.60
  21.431    1.721   68.595  1.39
  22.931    4.091   68.015  1.39
  23.366    2.149   70.046  1.49
  24.337    3.349   69.771  1.49
  22.896    3.619   70.327  1.49
  23.815    2.735   66.586  0.00
  20.364    2.838   70.475  1.82
  19.636    3.378   71.609  1.91
  20.615    3.652   72.751  1.91
  21.401    2.777   73.115  1.66
  18.534    2.400   72.080  1.91
  17.561    2.021   70.964  1.91
  17.797    2.958   73.288  1.91
  16.556    0.944   71.274  1.91
  20.647    2.028   70.541  0.60
  19.217    4.222   71.343  1.39
  18.980    1.577   72.369  1.49
  17.076    2.819   70.703  1.49
  18.081    1.735   70.196  1.49
  18.431    3.193   73.969  1.49
  17.303    3.740   73.028  1.49
  17.192    2.296   73.628  1.49
  17.015    0.138   71.520  1.49
  15.997    1.228   72.001  1.49
  16.013    0.779   70.500  1.49
  20.582    4.846   73.326  1.82
  21.335    5.140   74.544  1.91
  20.438    5.925   75.494  1.91
  19.651    6.770   75.049  1.66
  22.606    5.922   74.256  1.91
  23.614    5.222   73.380  1.91
  24.239    3.967   73.944  1.91
  23.995    3.589   75.111  1.66
  25.008    3.338   73.179  1.66
  20.103    5.465   72.972  0.60
  21.580    4.293   74.973  1.39
  22.361    6.758   73.830  1.49
  23.031    6.138   75.099  1.49
  23.183    4.995   72.542  1.49
  24.326    5.849   73.178  1.49
  20.542    5.658   76.795  1.82
  19.654    6.294   77.766  1.91
  18.193    6.146   77.350  1.91
  17.353    7.013   77.590  1.66
  20.028    7.767   77.935  1.91
  21.449    7.941   78.440  1.91
  22.073    6.943   78.869  1.66
  21.958    9.081   78.417  1.66
  21.141    5.103   77.067  0.60
  19.774    5.847   78.629  1.39
  19.934    8.220   77.083  1.49
  19.414    8.180   78.563  1.49
  17.868    5.022   76.712  1.82
  16.502    4.744   76.313  1.91
  15.980    5.671   75.240  1.91
  14.774    5.679   74.989  1.66
  18.484    4.449   76.533  0.60
  16.449    3.831   75.991  1.39
  15.928    4.815   77.093  1.39
  16.853    6.449   74.592  1.82
  16.382    7.282   73.492  1.91
  17.123    6.970   72.195  1.91
  18.090    6.211   72.211  1.66
  16.583    8.757   73.794  1.91
  15.805    9.282   74.984  1.91
  16.460   10.575   75.466  1.91
  15.510   11.370   76.344  1.91
  16.218   12.038   77.471  1.82
  17.682    6.459   74.822  0.60
  15.425    7.116   73.357  1.39
  17.528    8.913   73.952  1.49
  16.331    9.270   73.010  1.49
  14.885    9.453   74.727  1.49
  15.806    8.623   75.696  1.49
  17.263   10.362   75.968  1.49
  16.719   11.111   74.700  1.49
  15.064   12.042   75.804  1.10
  14.831   10.776   76.701  1.10
  16.848   12.577   77.147  0.60
  15.636   12.515   77.946  0.60
  16.593   11.422   77.992  0.60
  16.665    7.572   71.098  1.82
  17.313    7.302   69.811  1.91
  18.618    8.090   69.724  1.91
  18.615    9.322   69.693  1.66
  16.401    7.635   68.626  1.91
  15.191    6.698   68.522  1.91
  17.137    7.668   67.301  1.91
  14.126    7.239   67.568  1.91
  15.998    8.113   71.144  0.60
  17.529    6.346   69.771  1.39
  16.051    8.538   68.780  1.49
  15.486    5.827   68.211  1.49
  14.800    6.582   69.403  1.49
  17.841    8.320   67.341  1.49
  17.513    6.802   67.123  1.49
  16.525    7.901   66.599  1.49
  14.504    7.340   66.691  1.49
  13.389    6.626   67.530  1.49
  13.818    8.092   67.883  1.49
  19.715    7.349   69.687  1.82
  21.052    7.920   69.632  1.91
  21.399    8.293   68.199  1.91
  21.772    9.418   67.882  1.66
  22.076    6.905   70.161  1.91
  23.367    7.613   70.532  1.91
  23.278    8.541   71.363  1.66
  24.410    7.241   69.975  1.66
  19.633    6.493   69.695  0.60
  21.080    8.726   70.189  1.39
  21.715    6.455   70.941  1.49
  22.254    6.236   69.482  1.49
  21.261    7.279   67.356  1.82
  21.485    7.417   65.925  1.91
  20.490    6.502   65.210  1.91
  20.225    5.389   65.684  1.66
  22.894    7.058   65.474  1.91
  23.246    7.511   64.066  1.91
  21.030    6.512   67.667  0.60
  21.299    8.344   65.666  1.39
  23.527    7.454   66.093  1.49
  22.999    6.095   65.523  1.49
  22.553    8.270   63.376  1.66
  24.398    7.029   63.606  1.82
  24.670    7.242   62.818  0.60
  24.869    6.502   64.096  0.60
  19.976    7.020   64.106  1.82
  19.009    6.264   63.308  1.91
  19.316    6.510   61.836  1.91
  19.327    7.665   61.412  1.66
  17.581    6.662   63.661  1.91
  16.526    5.651   63.222  1.91
  16.224    5.455   61.889  1.91
  15.848    4.897   64.167  1.91
  15.267    4.540   61.489  1.91
  14.885    3.981   63.784  1.91
  14.605    3.795   62.443  1.91
  20.213    7.807   63.855  0.60
  19.125    5.309   63.497  1.39
  17.519    6.779   64.623  1.49
  17.384    7.516   63.247  1.49
  16.676    5.951   61.244  1.46
  16.043    5.010   65.069  1.46
  15.070    4.429   60.586  1.46
  14.427    3.492   64.429  1.46
  13.970    3.166   62.185  1.46
  19.577    5.448   61.085  1.82
  19.878    5.617   59.672  1.91
  19.009    4.698   58.819  1.91
  18.861    3.514   59.123  1.66
  21.358    5.349   59.409  1.91
  22.300    6.321   60.114  1.91
  22.320    7.696   59.480  1.91
  19.569    4.661   61.433  0.60
  19.683    6.545   59.424  1.39
  21.566    4.447   59.698  1.49
  21.518    5.395   58.454  1.49
  22.028    6.407   61.042  1.49
  23.198    5.955   60.101  1.49
  22.403    9.543   59.990  0.60
  22.276    7.846   58.256  1.66
  22.388    8.743   60.307  1.82
  22.418    8.618   61.157  0.60
  18.458    5.274   57.757  1.82
  17.741    4.503   56.761  1.91
  18.624    4.344   55.510  1.91
  19.238    5.326   55.091  1.66
  16.430    5.131   56.317  1.91
  15.331    5.435   57.320  1.91
  15.693    6.582   58.247  1.91
  14.033    5.737   56.557  1.91
  18.528    6.126   57.657  0.60
  17.554    3.613   57.129  1.39
  16.649    5.965   55.873  1.49
  16.047    4.547   55.643  1.49
  15.186    4.635   57.867  1.49
  16.492    6.361   58.731  1.49
  15.842    7.376   57.728  1.49
  14.975    6.733   58.864  1.49
  13.829    5.005   55.971  1.49
  13.314    5.857   57.183  1.49
  14.144    6.539   56.041  1.49
  18.650    3.140   54.967  1.82
  19.280    2.819   53.683  1.91
  18.177    2.158   52.849  1.91
  17.689    1.081   53.208  1.66
  20.543    1.958   53.817  1.91
  21.319    1.917   52.502  1.91
  21.426    2.485   54.934  1.91
  18.269    2.499   55.396  0.60
  19.529    3.660   53.246  1.39
  20.271    1.044   54.044  1.49
  20.750    1.582   51.805  1.49
  21.612    2.803   52.276  1.49
  22.081    1.342   52.598  1.49
  20.939    2.469   55.761  1.49
  22.208    1.934   55.011  1.49
  21.688    3.387   54.736  1.49
  17.752    2.843   51.799  1.82
  16.459    2.570   51.150  1.91
  16.689    2.095   49.727  1.91
  17.713    2.476   49.143  1.66
  15.610    3.843   51.287  1.91
  14.165    3.681   50.850  1.91
  15.606    4.340   52.744  1.91
  18.249    3.471   51.484  0.60
  16.014    1.850   51.644  1.39
  16.017    4.539   50.732  1.49
  14.138    3.416   49.928  1.49
  13.741    3.010   51.388  1.49
  13.703    4.517   50.956  1.49
  16.510    4.428   53.054  1.49
  15.168    5.193   52.791  1.49
  15.138    3.710   53.297  1.49
  15.850    1.231   49.163  1.82
  16.096    0.646   47.836  1.91
  16.476    1.656   46.756  1.91
  17.471    1.445   46.055  1.66
  14.768   -0.044   47.505  1.91
  14.214   -0.433   48.839  1.91
  14.636    0.657   49.781  1.91
  16.801   -0.031   47.908  1.39
  14.167    0.564   47.045  1.49
  14.912   -0.825   46.948  1.49
  13.247   -0.498   48.803  1.49
  14.574   -1.288   49.122  1.49
  13.941    1.328   49.866  1.39
  14.833    0.297   50.659  1.39
  15.717    2.735   46.616  1.82
  16.026    3.736   45.581  1.91
  17.306    4.489   45.909  1.91
  17.974    4.990   45.008  1.66
  14.844    4.695   45.387  1.91
  13.667    3.978   45.014  1.72
  15.148    5.644   44.226  1.91
  15.040    2.851   47.133  0.60
  16.167    3.260   44.736  1.39
  14.684    5.206   46.207  1.39
  15.950    6.137   44.417  1.49
  15.268    5.137   43.421  1.49
  14.417    6.255   44.113  1.49
  13.895    3.232   44.380  0.00
  17.719    4.566   47.177  1.82
  19.078    5.005   47.476  1.91
  20.141    4.205   46.711  1.91
  21.090    4.772   46.152  1.66
  19.433    4.893   48.976  1.91
  18.353    5.332   49.781  1.72
  20.616    5.819   49.235  1.91
  17.185    4.356   47.817  0.60
  19.158    5.947   47.214  1.39
  19.670    3.968   49.199  1.39
  21.358    5.551   48.689  1.49
  20.370    6.721   49.021  1.49
  20.866    5.766   50.161  1.49
  18.274    6.337   49.757  0.00
  19.979    2.887   46.697  1.82
  20.876    1.978   45.987  1.91
  20.773    2.216   44.484  1.91
  21.763    2.520   43.823  1.66
  20.548    0.519   46.299  1.91
  20.836    0.080   47.704  1.91
  19.995    0.133   48.781  1.91
  22.061   -0.491   48.194  1.91
  20.621   -0.366   49.899  1.82
  21.889   -0.752   49.557  1.91
  23.290   -0.803   47.588  1.91
  22.887   -1.309   50.351  1.91
  24.279   -1.353   48.368  1.91
  24.072   -1.600   49.728  1.91
  19.313    2.552   47.127  0.60
  21.795    2.160   46.271  1.39
  19.607    0.371   46.119  1.49
  21.052   -0.045   45.691  1.49
  19.125    0.461   48.760  1.41
  20.273   -0.425   50.683  0.60
  23.430   -0.642   46.683  1.46
  22.757   -1.474   51.257  1.46
  25.100   -1.564   47.986  1.46
  24.762   -1.975   50.227  1.46
  19.553    2.065   43.947  1.82
  19.388    2.131   42.503  1.91
  19.634    3.507   41.897  1.91
  20.275    3.585   40.842  1.66
  17.983    1.648   42.124  1.91
  17.810    0.170   42.393  1.91
  18.873    1.930   44.455  0.60
  20.032    1.510   42.102  1.39
  17.324    2.147   42.633  1.49
  17.827    1.823   41.182  1.49
  18.758   -0.606   42.378  1.66
  16.585   -0.261   42.658  1.82
  16.449   -1.095   42.821  0.60
  15.927    0.292   42.666  0.60
  19.145    4.590   42.495  1.82
  19.280    5.931   41.948  1.91
  20.313    6.795   42.664  1.91
  20.265    8.030   42.603  1.66
  17.908    6.615   42.000  1.91
  16.973    6.324   40.836  1.91
  17.507    6.965   39.558  1.91
  16.765    4.844   40.575  1.91
  18.729    4.492   43.241  0.60
  19.547    5.853   41.008  1.39
  17.466    6.347   42.820  1.49
  18.048    7.574   42.047  1.49
  16.101    6.724   41.037  1.49
  17.672    7.897   39.712  1.49
  18.325    6.533   39.302  1.49
  16.859    6.866   38.856  1.49
  17.611    4.431   40.384  1.49
  16.377    4.434   41.352  1.49
  16.177    4.730   39.826  1.49
  21.261    6.180   43.364  1.82
  22.349    6.924   44.006  1.91
  23.281    7.420   42.907  1.91
  23.066    7.034   41.751  1.66
  21.237    5.325   43.442  0.60
  21.992    7.674   44.506  1.39
  22.832    6.347   44.619  1.39
  24.227    8.258   43.291  1.82
  25.230    8.793   42.370  1.91
  26.501    7.958   42.353  1.91
  26.490    6.830   42.836  1.66
  25.509   10.157   43.007  1.91
  25.472    9.881   44.473  1.91
  24.423    8.806   44.651  1.91
  24.862    8.893   41.466  1.39
  26.377   10.495   42.738  1.49
  24.828   10.802   42.758  1.49
  26.337    9.570   44.785  1.49
  25.231   10.680   44.967  1.49
  24.732    8.117   45.259  1.39
  23.597    9.182   44.994  1.39
  27.579    8.515   41.813  1.82
  28.889    7.849   41.804  1.91
  29.471    7.810   43.213  1.91
  29.131    8.613   44.090  1.66
  29.849    8.520   40.808  1.91
  29.458    8.289   39.355  1.91
  29.976    9.363   38.391  1.91
  29.741    8.859   37.039  1.82
  28.569    8.923   36.424  1.91
  27.512    9.490   37.014  1.82
  28.447    8.422   35.204  1.82
  27.508    9.294   41.455  0.60
  28.753    6.924   41.511  1.39
  29.866    9.474   40.982  1.49
  30.745    8.177   40.953  1.49
  29.800    7.427   39.074  1.49
  28.490    8.257   39.294  1.49
  29.501   10.198   38.527  1.39
  30.922    9.518   38.534  1.39
  30.400    8.501   36.619  0.60
  27.585    9.816   37.806  0.60
  26.758    9.527   36.602  0.60
  29.125    8.059   34.819  0.60
  27.690    8.459   34.797  0.60
  30.353    6.834   43.409  1.82
  31.027    6.620   44.680  1.91
  32.417    7.262   44.682  1.91
  32.728    8.077   43.811  1.66
  31.055    5.129   45.013  1.91
  31.884    4.308   44.050  1.91
  32.837    4.829   43.420  1.66
  31.560    3.102   43.933  1.66
  30.533    6.305   42.756  0.60
  30.496    7.066   45.373  1.39
  31.408    5.015   45.908  1.49
  30.145    4.791   45.010  1.49
  33.209    6.922   45.675  1.82
  34.504    7.509   45.995  1.91
  35.551    6.949   45.038  1.91
  36.689    7.402   45.086  1.66
  34.911    7.302   47.448  1.91
  35.484    5.954   47.804  1.91
  35.455    5.010   46.988  1.66
  35.983    5.806   48.949  1.66
  32.936    6.287   46.187  0.60
  34.441    8.475   45.838  1.39
  35.568    7.978   47.677  1.49
  34.133    7.456   48.006  1.49
  35.119    6.004   44.200  1.82
  36.003    5.584   43.110  1.91
  35.503    6.075   41.758  1.91
  36.142    5.801   40.743  1.66
  36.177    4.061   43.086  1.91
  36.865    3.547   44.352  1.91
  37.130    2.055   44.254  1.91
  37.766    1.521   45.527  1.91
  38.391    0.185   45.317  1.82
  34.342    5.651   44.297  0.60
  36.884    5.983   43.266  1.39
  35.307    3.642   43.002  1.49
  36.705    3.813   42.311  1.49
  37.704    4.017   44.478  1.49
  36.302    3.727   45.122  1.49
  36.294    1.589   44.092  1.49
  37.719    1.881   43.503  1.49
  38.441    2.145   45.833  1.10
  37.088    1.451   46.218  1.10
  38.952    0.226   44.627  0.60
  38.837   -0.052   46.048  0.60
  37.757   -0.416   45.148  0.60
  34.393    6.794   41.724  1.82
  33.852    7.359   40.492  1.91
  32.910    6.408   39.776  1.91
  32.441    6.678   38.671  1.66
  33.972    6.934   42.460  0.60
  33.377    8.178   40.701  1.39
  34.585    7.584   39.898  1.39
  32.640    5.279   40.430  1.82
  31.810    4.254   39.814  1.91
  30.328    4.604   39.952  1.91
  29.908    4.907   41.073  1.66
  32.112    2.897   40.475  1.91
  31.175    1.829   39.920  1.91
  33.589    2.567   40.279  1.91
  32.957    5.155   41.220  0.60
  32.034    4.198   38.861  1.39
  31.943    2.982   41.436  1.49
  30.265    2.096   40.065  1.49
  31.332    1.724   38.979  1.49
  31.340    0.996   40.367  1.49
  34.126    3.277   40.640  1.49
  33.796    1.747   40.732  1.49
  33.774    2.471   39.342  1.49
  29.585    4.609   38.862  1.82
  28.165    4.984   38.933  1.91
  27.329    3.947   39.678  1.91
  27.717    2.792   39.867  1.66
  27.730    5.063   37.477  1.91
  28.824    4.531   36.638  1.91
  30.017    4.293   37.493  1.91
  28.071    5.861   39.359  1.39
  26.923    4.542   37.342  1.49
  27.543    5.984   37.236  1.49
  28.546    3.701   36.220  1.49
  29.042    5.167   35.938  1.49
  30.305    3.369   37.430  1.39
  30.751    4.867   37.224  1.39
  26.148    4.385   40.113  1.82
  25.177    3.502   40.746  1.91
  24.403    2.790   39.647  1.91
  24.607    3.142   38.480  1.66
  24.223    4.267   41.653  1.91
  24.776    4.539   42.922  1.72
  25.952    5.217   40.017  0.60
  25.656    2.835   41.280  1.39
  23.983    5.104   41.226  1.39
  23.411    3.749   41.767  1.39
  25.391    5.325   42.858  0.00
  23.529    1.844   39.990  1.82
  22.940    0.971   38.981  1.91
  22.218    1.698   37.856  1.91
  22.379    1.419   36.668  1.66
  21.966   -0.001   39.666  1.91
  23.311    1.746   40.816  0.60
  23.663    0.441   38.583  1.39
  21.223    0.491   40.022  1.49
  21.649   -0.640   39.025  1.49
  22.419   -0.458   40.378  1.49
  21.353    2.651   38.202  1.82
  20.570    3.288   37.152  1.91
  21.454    4.104   36.209  1.91
  21.273    4.054   34.988  1.66
  19.488    4.165   37.769  1.91
  21.260    2.883   39.025  0.60
  20.131    2.585   36.628  1.39
  18.944    3.637   38.359  1.49
  19.897    4.878   38.264  1.49
  18.938    4.533   37.073  1.49
  22.382    4.849   36.800  1.82
  23.341    5.626   36.008  1.91
  24.047    4.754   34.981  1.91
  24.266    5.103   33.820  1.66
  24.354    6.271   36.950  1.91
  23.739    7.375   37.805  1.91
  24.774    8.037   38.689  1.91
  25.650    7.296   39.170  1.66
  24.678    9.270   38.871  1.72
  22.420    4.877   37.659  0.60
  22.855    6.334   35.536  1.39
  24.726    5.590   37.530  1.49
  25.080    6.644   36.426  1.49
  23.337    8.042   37.227  1.49
  23.038    6.998   38.359  1.49
  25.313    9.716   39.426  0.00
  24.425    3.565   35.445  1.82
  25.130    2.635   34.562  1.91
  24.195    2.046   33.521  1.91
  24.524    1.877   32.343  1.66
  25.774    1.534   35.381  1.91
  24.255    3.344   36.258  0.60
  25.838    3.128   34.098  1.39
  26.274    0.955   34.801  1.49
  26.363    1.922   36.031  1.49
  25.093    1.027   35.829  1.49
  22.977    1.718   33.951  1.82
  22.027    1.119   33.029  1.91
  21.733    2.048   31.858  1.91
  21.417    1.593   30.762  1.66
  20.704    0.776   33.707  1.91
  22.755    1.861   34.769  0.60
  22.418    0.292   32.678  1.39
  20.286    1.582   34.020  1.49
  20.126    0.339   33.078  1.49
  20.868    0.191   34.451  1.49
  21.800    3.350   32.104  1.82
  21.462    4.285   31.020  1.91
  22.535    4.271   29.934  1.91
  22.233    4.619   28.789  1.66
  21.265    5.700   31.553  1.91
  19.873    6.034   32.103  1.91
  19.945    7.358   32.848  1.91
  18.813    6.091   31.027  1.91
  22.035    3.640   32.878  0.60
  20.618    3.992   30.617  1.39
  21.913    5.850   32.259  1.49
  21.465    6.324   30.837  1.49
  19.621    5.336   32.744  1.49
  20.601    7.297   33.547  1.49
  20.192    8.056   32.237  1.49
  19.087    7.557   33.232  1.49
  18.787    5.254   30.558  1.49
  17.957    6.259   31.428  1.49
  19.021    6.796   30.409  1.49
  23.754    3.862   30.272  1.82
  24.776    3.802   29.216  1.91
  24.330    2.848   28.108  1.91
  23.903    1.734   28.411  1.66
  26.138    3.383   29.776  1.91
  27.173    3.338   28.656  1.91
  26.610    4.338   30.861  1.91
  23.938    3.639   31.081  0.60
  24.868    4.697   28.830  1.39
  26.055    2.486   30.161  1.49
  26.877    2.733   27.972  1.49
  27.277    4.217   28.282  1.49
  28.013    3.039   29.009  1.49
  26.675    5.225   30.501  1.49
  25.982    4.332   31.588  1.49
  27.471    4.058   31.180  1.49
  24.393    3.290   26.859  1.82
  24.054    2.566   25.659  1.91
  22.653    2.769   25.138  1.91
  22.200    2.206   24.140  1.66
  24.668    4.099   26.753  0.60
  24.678    2.822   24.962  1.39
  24.181    1.619   25.828  1.39
  21.865    3.581   25.828  1.82
  20.487    3.830   25.433  1.91
  20.452    4.571   24.097  1.91
  21.154    5.578   23.945  1.66
  19.742    4.678   26.477  1.91
  19.967    4.130   27.785  1.72
  18.245    4.657   26.248  1.91
  22.176    3.971   26.529  0.60
  20.025    2.971   25.333  1.39
  20.067    5.602   26.445  1.39
  18.050    4.998   25.372  1.49
  17.922    3.756   26.320  1.49
  17.812    5.205   26.908  1.49
  20.875    4.399   28.123  0.00
  19.660    4.097   23.153  1.82
  19.500    4.884   21.915  1.91
  18.462    5.972   22.155  1.91
  17.546    5.800   22.962  1.66
  18.996    3.854   20.912  1.91
  18.230    2.875   21.739  1.91
  18.849    2.877   23.113  1.91
  20.355    5.268   21.628  1.39
  18.423    4.269   20.250  1.49
  19.736    3.420   20.460  1.49
  17.297    3.135   21.790  1.49
  18.282    1.989   21.347  1.49
  18.164    2.895   23.799  1.39
  19.402    2.090   23.243  1.39
  18.604    7.096   21.468  1.82
  17.651    8.190   21.638  1.91
  17.147    8.594   20.256  1.91
  17.955    9.051   19.436  1.66
  18.297    9.374   22.367  1.91
  17.247   10.415   22.733  1.91
  19.046    8.906   23.612  1.91
  19.260    7.182   20.918  0.60
  16.893    7.869   22.168  1.39
  18.944    9.792   21.760  1.49
  16.787   10.698   21.939  1.49
  16.617   10.032   23.348  1.49
  17.675   11.171   23.142  1.49
  19.691    8.239   23.366  1.49
  19.496    9.654   24.014  1.49
  18.423    8.533   24.240  1.49
  15.863    8.399   19.996  1.82
  15.332    8.679   18.663  1.91
  15.054   10.159   18.448  1.91
  15.155   10.686   17.340  1.66
  14.055    7.901   18.433  1.91
  15.340    8.105   20.613  0.60
  15.993    8.391   18.000  1.39
  14.221    6.966   18.574  1.49
  13.753    8.041   17.532  1.49
  13.381    8.203   19.046  1.49
  14.670   10.844   19.509  1.82
  14.361   12.265   19.530  1.91
  14.861   12.869   20.844  1.91
  14.262   12.526   21.875  1.66
  12.855   12.478   19.378  1.91
  12.484   13.945   19.248  1.91
  13.391   14.781   19.451  1.66
  11.313   14.250   18.937  1.66
  14.596   10.413   20.249  0.60
  14.821   12.702   18.783  1.39
  12.544   12.002   18.591  1.49
  12.401   12.104   20.150  1.49
  15.895   13.701   20.812  1.82
  16.482   14.277   22.022  1.91
  15.537   15.181   22.802  1.91
  15.799   15.443   23.970  1.66
  17.633   15.159   21.521  1.91
  17.880   14.711   20.125  1.91
  16.599   14.159   19.600  1.91
  16.828   13.566   22.602  1.39
  17.383   16.096   21.543  1.49
  18.426   15.034   22.067  1.49
  18.170   15.459   19.581  1.49
  18.571   14.032   20.108  1.49
  16.090   14.842   19.138  1.39
  16.763   13.420   18.994  1.39
  14.486   15.635   22.136  1.82
  13.472   16.517   22.663  1.91
  12.327   15.741   23.305  1.91
  11.480   16.319   23.988  1.66
  12.928   17.410   21.535  1.91
  14.040   18.201   20.852  1.91
  13.517   19.410   20.099  1.91
  14.688   20.247   19.585  1.91
  14.784   20.180   18.097  1.82
  14.400   15.383   21.318  0.60
  13.882   17.090   23.345  1.39
  12.478   16.856   20.876  1.49
  12.274   18.027   21.901  1.49
  14.676   18.495   21.522  1.49
  14.508   17.619   20.233  1.49
  12.971   19.119   19.353  1.49
  12.965   19.948   20.688  1.49
  14.570   21.170   19.859  1.10
  15.514   19.922   19.976  1.10
  13.972   20.272   17.742  0.60
  15.310   20.834   17.803  0.60
  15.125   19.394   17.856  0.60
  12.301   14.435   23.061  1.82
  11.237   13.565   23.545  1.91
  11.825   12.236   24.029  1.91
  11.616   11.201   23.382  1.66
  10.201   13.293   22.457  1.91
   9.316   14.472   22.092  1.91
   8.192   14.075   21.142  1.91
   8.709   13.490   19.909  1.82
   7.970   12.952   18.941  1.91
   6.646   12.883   18.995  1.82
   8.606   12.462   17.875  1.82
  12.938   14.089   22.599  0.60
  10.791   14.004   24.298  1.39
  10.665   12.998   21.658  1.49
   9.633   12.563   22.750  1.49
   8.933   14.845   22.901  1.49
   9.859   15.159   21.675  1.49
   7.613   13.434   21.582  1.39
   7.663   14.858   20.927  1.39
   9.562   13.493   19.798  0.60
   6.227   13.194   19.679  0.60
   6.208   12.527   18.347  0.60
   9.464   12.503   17.830  0.60
   8.158   12.107   17.232  0.60
  12.545   12.262   25.129  1.82
  13.339   11.089   25.539  1.91
  12.551    9.976   26.207  1.91
  12.724    9.615   27.372  1.66
  14.330   11.718   26.536  1.91
  13.502   12.764   27.203  1.91
  12.693   13.378   26.079  1.91
  13.827   10.733   24.767  1.39
  14.648   11.062   27.176  1.49
  15.088   12.110   26.077  1.49
  12.920   12.370   27.872  1.49
  14.064   13.431   27.627  1.49
  11.829   13.685   26.396  1.39
  13.164   14.122   25.674  1.39
  11.653    9.371   25.431  1.82
  10.928    8.222   25.960  1.91
  11.896    7.132   26.407  1.91
  11.577    6.384   27.338  1.66
   9.934    7.610   24.959  1.91
  10.581    6.982   23.749  1.91
   9.125    6.533   25.677  1.91
  11.502    9.655   24.633  0.60
  10.422    8.517   26.745  1.39
   9.322    8.314   24.657  1.49
  11.177    6.284   24.031  1.49
   9.903    6.613   23.178  1.49
  11.077    7.650   23.267  1.49
   8.718    6.908   26.461  1.49
   8.442    6.201   25.089  1.49
   9.706    5.812   25.931  1.49
  13.066    6.996   25.782  1.82
  13.965    5.898   26.147  1.91
  14.574    6.097   27.517  1.91
  14.747    5.161   28.308  1.66
  15.040    5.751   25.060  1.91
  14.421    5.554   23.680  1.91
  14.356    6.845   22.885  1.91
  14.218    7.923   23.495  1.66
  14.409    6.802   21.636  1.72
  13.293    7.551   25.166  0.60
  13.440    5.071   26.166  1.39
  15.598    6.544   25.051  1.49
  15.605    4.991   25.269  1.49
  14.945    4.904   23.187  1.49
  13.525    5.198   23.782  1.49
  14.493    5.981   21.188  0.00
  14.924    7.342   27.839  1.82
  15.411    7.591   29.195  1.91
  14.344    7.224   30.219  1.91
  14.590    6.648   31.283  1.66
  15.805    9.071   29.348  1.91
  17.011    9.441   28.474  1.91
  16.016    9.456   30.807  1.91
  17.318   10.919   28.429  1.91
  14.864    7.980   27.266  0.60
  16.204    7.035   29.352  1.39
  15.047    9.601   29.023  1.49
  17.792    8.972   28.808  1.49
  16.845    9.131   27.570  1.49
  15.239    9.214   31.317  1.49
  16.782    8.994   31.153  1.49
  16.158   10.403   30.871  1.49
  17.495   11.237   29.317  1.49
  18.089   11.069   27.877  1.49
  16.566   11.392   28.064  1.49
  13.108    7.605   29.920  1.82
  12.024    7.339   30.867  1.91
  11.765    5.846   30.993  1.91
  11.519    5.322   32.082  1.66
  10.741    8.057   30.445  1.91
  10.777    9.590   30.483  1.91
   9.435   10.136   30.007  1.91
  11.105   10.111   31.863  1.91
  12.945    8.006   29.176  0.60
  12.293    7.680   31.746  1.39
  10.523    7.782   29.540  1.49
  10.021    7.757   31.021  1.49
  11.472    9.897   29.864  1.49
   9.245    9.797   29.129  1.49
   8.744    9.859   30.613  1.49
   9.472   11.094   29.979  1.49
  11.941    9.739   32.156  1.49
  11.172   11.068   31.836  1.49
  10.410    9.856   32.476  1.49
  11.807    5.115   29.881  1.82
  11.574    3.676   29.946  1.91
  12.487    2.970   30.946  1.91
  12.022    2.149   31.739  1.66
  11.801    3.018   28.582  1.91
  10.601    3.171   27.671  1.91
  10.872    2.453   26.343  1.91
   9.778    2.837   25.478  1.82
   9.695    2.872   24.164  1.91
  10.726    2.506   23.430  1.82
   8.533    3.281   23.680  1.82
  11.971    5.491   29.126  0.60
  10.643    3.523   30.213  1.39
  12.576    3.419   28.159  1.49
  11.987    2.074   28.709  1.49
   9.815    2.791   28.096  1.49
  10.430    4.112   27.507  1.49
  11.721    2.734   25.968  1.39
  10.888    1.491   26.470  1.39
   9.064    3.084   25.891  0.60
  11.452    2.244   23.808  0.60
  10.672    2.528   22.572  0.60
   7.900    3.507   24.216  0.60
   8.411    3.321   22.829  0.60
  13.767    3.293   30.874  1.82
  14.758    2.696   31.766  1.91
  14.650    3.231   33.178  1.91
  14.683    2.457   34.139  1.66
  16.175    2.930   31.237  1.91
  16.323    2.068   30.089  1.72
  17.218    2.521   32.268  1.91
  14.023    3.870   30.290  0.60
  14.598    1.729   31.794  1.39
  16.295    3.868   30.981  1.39
  17.092    3.033   33.071  1.49
  17.123    1.587   32.466  1.49
  18.097    2.687   31.918  1.49
  16.235    1.108   30.366  0.00
  14.513    4.553   33.314  1.82
  14.421    5.012   34.712  1.91
  13.156    4.492   35.375  1.91
  13.213    3.990   36.498  1.66
  14.538    6.541   34.773  1.91
  15.938    7.037   34.411  1.91
  14.103    7.070   36.129  1.91
  17.047    6.472   35.269  1.91
  14.481    5.091   32.643  0.60
  15.185    4.636   35.198  1.39
  13.919    6.907   34.108  1.49
  16.117    6.810   33.485  1.49
  15.953    8.004   34.484  1.49
  13.235    6.721   36.345  1.49
  14.734    6.793   36.797  1.49
  14.065    8.028   36.102  1.49
  17.057    5.516   35.189  1.49
  17.889    6.827   34.978  1.49
  16.897    6.714   36.186  1.49
  12.008    4.563   34.725  1.82
  10.780    3.992   35.274  1.91
  10.883    2.494   35.562  1.91
  10.175    1.990   36.450  1.66
   9.625    4.266   34.303  1.91
   9.193    5.697   34.266  1.91
  11.982    4.956   33.960  0.60
  10.582    4.450   36.118  1.39
   9.896    3.999   33.411  1.49
   8.866    3.718   34.558  1.49
   8.576    8.694   35.069  0.60
   9.224    6.678   35.194  1.91
   8.503    5.872   32.389  0.60
   7.969    8.122   32.768  1.36
   8.349    7.529   33.374  1.91
   8.638    6.276   33.137  1.82
   8.688    7.811   34.616  1.82
   9.548    6.604   36.063  1.41
  11.735    1.744   34.857  1.82
  11.813    0.308   35.097  1.91
  12.362    0.024   36.502  1.91
  12.060   -1.060   37.017  1.66
  12.616   -0.442   34.034  1.91
  14.012   -0.223   34.088  1.72
  12.236    2.108   34.260  0.60
  10.898   -0.041   35.069  1.39
  12.447   -1.393   34.132  1.39
  12.294   -0.176   33.158  1.39
  14.194    0.759   34.130  0.00
  13.114    0.937   37.086  1.82
  13.646    0.872   38.447  1.91
  12.635    1.336   39.495  1.91
  12.866    1.217   40.701  1.66
  14.899    1.727   38.586  1.91
  16.185    1.173   37.995  1.91
  16.956    0.268   38.716  1.91
  16.611    1.557   36.734  1.91
  18.122   -0.239   38.150  1.91
  17.773    1.065   36.165  1.91
  18.525    0.176   36.894  1.91
  13.308    1.636   36.624  0.60
  13.885   -0.059   38.640  1.39
  14.724    2.587   38.172  1.49
  15.049    1.888   39.531  1.49
  16.694    0.004   39.568  1.46
  16.099    2.166   36.252  1.46
  18.631   -0.860   38.619  1.46
  18.038    1.329   35.314  1.46
  19.319   -0.153   36.537  1.46
  11.502    1.879   39.064  1.82
  10.451    2.342   39.963  1.91
  11.005    3.184   41.116  1.91
  10.896    2.841   42.287  1.66
   9.715    1.119   40.486  1.91
   8.487    1.358   41.322  1.91
   8.000    2.507   41.342  1.66
   8.038    0.357   41.944  1.72
  11.383    1.962   38.216  0.60
   9.821    2.890   39.451  1.39
   9.458    0.576   39.724  1.49
  10.340    0.596   41.013  1.49
   7.212    0.501   42.489  0.00
  11.618    4.303   40.767  1.82
  12.273    5.160   41.744  1.91
  11.283    5.948   42.597  1.91
[truncated: 4,687 more chars]
