# Supplementary material for: Modeling of the Electrostatic Interaction and Catalytic Activity of [NiFe] Hydrogenases on a Planar Electrode
Source: J Phys Chem B. 2022 Oct 21;126(43):8777–90. doi: 10.1021/acs.jpcb.2c05371 (PMC9639099; doi:10.1021/acs.jpcb.2c05371)
Supplement: Supplementary file 1 — jp2c05371_si_001.zip [file jp2c05371_si_001.zip › Supplementary data/1e3d_5_theta_40_phi_98/extra information/1e3d_5_theta_40_phi_98_aminoacid_distance.csv]

aminoacid	No_residue	atom	No_atom_data	atomic_charge	distance_atom	aminoacid_No_residue_data
LYS	139	HZ2	6001	0.34	5.1419999999999995	LYS_139
LYS	139	HZ1	6000	0.34	5.885	LYS_139
LYS	139	NZ	5989	-0.3854	5.9239999999999995	LYS_139
LYS	139	HZ3	6002	0.34	6.103	LYS_139
LYS	139	HE2	5998	0.1135	6.776	LYS_139
LYS	139	CE	5988	-0.0143	7.002000000000001	LYS_139
LYS	139	HE3	5999	0.1135	7.058999999999999	LYS_139
ASP	136	OD2	5952	-0.8014	7.909000000000001	ASP_136
GLU	186	OE1	6694	-0.8188	8.185	GLU_186
LYS	139	HD3	5997	0.0621	8.251	LYS_139
LEU	134	HD23	5934	0.1	8.258	LEU_134
LYS	139	CD	5987	-0.0479	8.353	LYS_139
ASN	10	HB2	3976	0.0797	8.433	ASN_10
ASN	10	OD1	3978	-0.5931	8.474	ASN_10
LYS	139	HD2	5996	0.0621	8.67	LYS_139
ASP	136	HB2	5955	-0.0122	8.686	ASP_136
ASN	10	HB3	3977	0.0797	8.749	ASN_10
LEU	134	HD12	5930	0.1	8.765	LEU_134
ASN	10	CG	3973	0.713	8.959	ASN_10
GLU	186	HG2	6700	-0.0425	8.994	GLU_186
ASN	10	CB	3972	-0.2041	9.034	ASN_10
GLU	186	CD	6693	0.8054	9.043	GLU_186
ASP	136	CG	5950	0.7994	9.107	ASP_136
LEU	134	HB3	5927	0.0457	9.12	LEU_134
LEU	134	CD2	5923	-0.4121	9.166	LEU_134
LYS	139	HG3	5995	0.0103	9.227	LYS_139
LEU	134	HD22	5933	0.1	9.237	LEU_134
LYS	139	HG2	5994	0.0103	9.273	LYS_139
LYS	139	CG	5986	0.0187	9.38	LYS_139
ASN	10	HD22	3980	0.4196	9.4	ASN_10
GLU	186	OE2	6695	-0.8188	9.424	GLU_186
LEU	134	HD21	5932	0.1	9.427	LEU_134
LEU	134	O	5919	-0.5679	9.428	LEU_134
ASN	10	ND2	3979	-0.9191	9.429	ASN_10
ASP	136	CB	5949	-0.0303	9.483	ASP_136
GLU	186	HB3	6699	-0.0173	9.612	GLU_186
PRO	192	HG2	6790	0.0213	9.635	PRO_192
LEU	134	CD1	5922	-0.4121	9.662	LEU_134
GLU	186	CG	6692	0.0136	9.674	GLU_186
LEU	134	HD13	5931	0.1	9.702	LEU_134
ASN	10	HD21	3981	0.4196	9.76	ASN_10
ASP	136	HB3	5956	-0.0122	9.817	ASP_136
GLY	183	O	6659	-0.5679	9.876	GLY_183
ARG	8	O	3936	-0.5894	9.892	ARG_8
ASP	136	OD1	5951	-0.8014	9.945	ASP_136
LEU	134	CB	5920	-0.1102	10.048	LEU_134
LEU	134	CG	5921	0.3531	10.078	LEU_134
SER	9	HA	3964	0.0843	10.091	SER_9
ASN	10	H	3974	0.2719	10.147	ASN_10
LEU	134	HA	5925	0.0922	10.189	LEU_134
PRO	192	HD2	6792	0.0391	10.205	PRO_192
ASP	136	HA	5954	0.088	10.24	ASP_136
LEU	134	HD11	5929	0.1	10.256	LEU_134
PRO	7	HA	3926	0.0641	10.278	PRO_7
PRO	7	HG3	3930	0.0213	10.296	PRO_7
PRO	192	HD3	6793	0.0391	10.306	PRO_192
GLU	193	OE2	6802	-0.8188	10.312	GLU_193
GLU	186	CB	6691	0.056	10.318	GLU_186
GLU	186	HG3	6701	-0.0425	10.342	GLU_186
PRO	7	HB3	3928	0.0253	10.398	PRO_7
GLY	184	HA3	6669	0.0698	10.445	GLY_184
ASN	10	CA	3969	0.0143	10.464	ASN_10
ASN	10	N	3968	-0.4157	10.465	ASN_10
LYS	142	HE2	6040	0.1135	10.474	LYS_142
LYS	142	HZ1	6042	0.34	10.474	LYS_142
LEU	134	HB2	5926	0.0457	10.487	LEU_134
ARG	8	H	3944	0.2747	10.496	ARG_8
ALA	138	HB1	5978	0.0603	10.502	ALA_138
PRO	192	CG	6785	0.0189	10.512	PRO_192
GLU	186	HA	6697	0.1105	10.53	GLU_186
ASP	191	HB2	6778	-0.0122	10.531	ASP_191
ASP	136	CA	5946	0.0381	10.536	ASP_136
LEU	134	C	5918	0.5973	10.558	LEU_134
ASP	136	H	5953	0.2936	10.626	ASP_136
ARG	8	HH21	3955	0.4478	10.639	ARG_8
THR	6	H2	3916	0.1934	10.641	THR_6
PRO	192	HG3	6791	0.0213	10.644	PRO_192
PRO	192	CD	6786	0.0192	10.654	PRO_192
LEU	134	CA	5917	-0.0518	10.686	LEU_134
LYS	165	HZ3	6402	0.34	10.713	LYS_165
GLU	193	OE1	6801	-0.8188	10.72	GLU_193
LYS	142	HZ2	6043	0.34	10.762	LYS_142
ASP	136	N	5945	-0.5163	10.798	ASP_136
LYS	139	CB	5985	-0.0094	10.801	LYS_139
ASN	10	HA	3975	0.1048	10.837	ASN_10
LYS	139	HB3	5993	0.0362	10.876	LYS_139
ARG	8	HH22	3956	0.4478	10.902	ARG_8
GLU	186	HB2	6698	-0.0173	10.903	GLU_186
PRO	137	HD2	5969	0.0391	10.909	PRO_137
ASP	191	HB3	6779	-0.0122	10.911	ASP_191
SER	9	C	3959	0.5973	10.94	SER_9
LYS	139	HB2	5992	0.0362	10.972	LYS_139
GLU	193	CD	6800	0.8054	10.974	GLU_193
ARG	8	NH2	3943	-0.8627	10.992	ARG_8
LEU	134	HG	5928	-0.0361	10.996	LEU_134
SER	9	CA	3958	-0.0249	11.004999999999999	SER_9
GLY	183	C	6658	0.5973	11.013000000000002	GLY_183
GLY	183	HA2	6661	0.0698	11.047999999999998	GLY_183
LYS	142	NZ	6031	-0.3854	11.068999999999999	LYS_142
ARG	8	C	3935	0.7341	11.087	ARG_8
GLU	186	CA	6688	0.0397	11.123999999999999	GLU_186
LYS	165	HZ1	6400	0.34	11.126000000000001	LYS_165
ASN	10	O	3971	-0.5679	11.158000000000001	ASN_10
LYS	142	HD2	6038	0.0621	11.167000000000002	LYS_142
ALA	135	HA	5941	0.0823	11.172999999999998	ALA_135
PRO	7	CB	3923	-0.007	11.189	PRO_7
PRO	7	CG	3924	0.0189	11.190999999999999	PRO_7
THR	6	H3	3917	0.1934	11.192	THR_6
PRO	7	CA	3920	-0.0266	11.193999999999999	PRO_7
ALA	138	HB3	5980	0.0603	11.227	ALA_138
SER	9	HB2	3965	0.0352	11.245999999999999	SER_9
ALA	138	CB	5975	-0.1825	11.276	ALA_138
ASP	191	CB	6772	-0.0303	11.280000000000001	ASP_191
LYS	142	CE	6030	-0.0143	11.288	LYS_142
ALA	135	C	5937	0.5973	11.29	ALA_135
ALA	138	HB2	5979	0.0603	11.303999999999998	ALA_138
PRO	192	HB2	6788	0.0253	11.323	PRO_192
SER	9	O	3960	-0.5679	11.329	SER_9
ARG	8	N	3933	-0.3479	11.338000000000001	ARG_8
ASN	10	C	3970	0.5973	11.34	ASN_10
ASP	191	HA	6777	0.088	11.364999999999998	ASP_191
ALA	135	O	5938	-0.5679	11.399000000000001	ALA_135
LYS	165	NZ	6389	-0.3854	11.408999999999999	LYS_165
GLY	184	CA	6664	-0.0252	11.411999999999999	GLY_184
THR	6	N	3903	0.1812	11.431000000000001	THR_6
LYS	139	H	5990	0.2747	11.462	LYS_139
ARG	8	HE	3952	0.3456	11.469000000000001	ARG_8
LYS	142	HD3	6039	0.0621	11.482	LYS_142
PRO	7	HG2	3929	0.0213	11.533999999999999	PRO_7
ARG	8	HB3	3947	0.0327	11.55	ARG_8
THR	6	H	3910	0.1934	11.555	THR_6
GLU	186	H	6696	0.2936	11.579999999999998	GLU_186
PRO	192	CB	6784	-0.007	11.588999999999999	PRO_192
ARG	8	HG2	3948	0.0285	11.61	ARG_8
GLY	183	CA	6657	-0.0252	11.631	GLY_183
ASP	191	OD2	6775	-0.8014	11.635000000000002	ASP_191
LYS	139	HA	5991	0.1426	11.643	LYS_139
ARG	8	CZ	3941	0.8076	11.675999999999998	ARG_8
LYS	142	CD	6029	-0.0479	11.684999999999999	LYS_142
GLU	186	N	6687	-0.5163	11.692	GLU_186
ALA	135	N	5935	-0.4157	11.693999999999999	ALA_135
GLY	183	HA3	6662	0.0698	11.702000000000002	GLY_183
SER	9	N	3957	-0.4157	11.703	SER_9
SER	9	HB3	3966	0.0352	11.713999999999999	SER_9
SER	9	CB	3961	0.2117	11.715	SER_9
ALA	135	CA	5936	0.0337	11.751999999999999	ALA_135
THR	6	O	3906	-0.5722	11.753	THR_6
GLY	184	HA2	6668	0.0698	11.776	GLY_184
PRO	7	N	3919	-0.2548	11.786999999999999	PRO_7
GLY	184	N	6663	-0.4157	11.789000000000001	GLY_184
LYS	165	HZ2	6401	0.34	11.805	LYS_165
PRO	192	HB3	6789	0.0253	11.806000000000001	PRO_192
ARG	8	NE	3940	-0.5295	11.824000000000002	ARG_8
ASP	136	C	5947	0.5366	11.829	ASP_136
LYS	142	HZ3	6044	0.34	11.838000000000001	LYS_142
PRO	137	CD	5963	0.0192	11.844000000000001	PRO_137
LYS	139	CA	5982	-0.24	11.861999999999998	LYS_139
PRO	7	HD3	3932	0.0391	11.885000000000002	PRO_7
GLU	193	HG2	6807	-0.0425	11.885000000000002	GLU_193
LYS	139	N	5981	-0.3479	11.89	LYS_139
GLY	184	C	6665	0.5973	11.907	GLY_184
ALA	138	H	5976	0.2719	11.908000000000001	ALA_138
PRO	137	HD3	5970	0.0391	11.931000000000001	PRO_137
LYS	165	HE3	6399	0.1135	11.934999999999999	LYS_165
GLY	184	O	6666	-0.5679	11.949000000000002	GLY_184
GLU	186	O	6690	-0.5819	11.959	GLU_186
THR	6	C	3905	0.6163	11.969000000000001	THR_6
PRO	7	HB2	3927	0.0253	11.978000000000002	PRO_7
ARG	8	CA	3934	-0.2637	11.979	ARG_8
LYS	142	HE3	6041	0.1135	11.986	LYS_142
ASP	191	CA	6769	0.0381	12.026	ASP_191
PRO	7	C	3921	0.5896	12.030000000000001	PRO_7
ASP	191	CG	6773	0.7994	12.047	ASP_191
LEU	134	N	5916	-0.4157	12.058	LEU_134
LEU	133	O	5900	-0.5679	12.072	LEU_133
GLY	35	HA2	4377	0.0698	12.079999999999998	GLY_35
PRO	7	CD	3925	0.0192	12.094999999999999	PRO_7
PRO	192	N	6780	-0.2548	12.128	PRO_192
ARG	8	HH12	3954	0.4478	12.129999999999999	ARG_8
HIS	185	H	6676	0.2719	12.168	HIS_185
GLU	193	CG	6799	0.0136	12.169	GLU_193
GLU	186	C	6689	0.5366	12.198	GLU_186
ARG	8	NH1	3942	-0.8627	12.221	ARG_8
ARG	522	HH22	11915	0.4478	12.232	ARG_522
ASP	136	O	5948	-0.5819	12.257000000000001	ASP_136
ARG	8	CB	3937	-0.0007	12.263000000000002	ARG_8
HIS	185	N	6670	-0.4157	12.264	HIS_185
ARG	8	HD3	3951	0.0687	12.27	ARG_8
TYR	189	O	6733	-0.5679	12.283000000000001	TYR_189
PRO	137	HG2	5967	0.0213	12.297	PRO_137
ALA	518	O	11837	-0.5679	12.34	ALA_518
TYR	11	N	3982	-0.4157	12.341999999999999	TYR_11
HIS	185	C	6672	0.5973	12.370000000000001	HIS_185
LYS	165	CE	6388	-0.0143	12.383	LYS_165
PRO	137	N	5957	-0.2548	12.399999999999999	PRO_137
ARG	8	CG	3938	0.039	12.399999999999999	ARG_8
TYR	11	H	3994	0.2719	12.411999999999999	TYR_11
HIS	185	HA	6677	0.0881	12.424	HIS_185
ALA	135	H	5940	0.2719	12.431000000000001	ALA_135
TYR	189	HA	6743	0.0876	12.454999999999998	TYR_189
THR	6	CA	3904	0.0034	12.454999999999998	THR_6
TYR	273	HE1	8073	0.1656	12.466000000000001	TYR_273
LEU	134	H	5924	0.2719	12.491	LEU_134
GLU	193	H	6803	0.2936	12.513000000000002	GLU_193
GLU	193	HG3	6808	-0.0425	12.517	GLU_193
ALA	138	CA	5972	0.0337	12.527999999999999	ALA_138
ALA	518	HB2	11842	0.0603	12.532	ALA_518
SER	9	H	3963	0.2719	12.542000000000002	SER_9
THR	6	HA	3911	0.1087	12.550999999999998	THR_6
ALA	138	C	5973	0.5973	12.556000000000001	ALA_138
ARG	8	CD	3939	0.0486	12.572	ARG_8
GLY	184	H	6667	0.2719	12.578	GLY_184
ALA	138	N	5971	-0.4157	12.614	ALA_138
TYR	189	HD1	6746	0.1699	12.640999999999998	TYR_189
HIS	185	O	6673	-0.5679	12.652999999999999	HIS_185
LEU	133	C	5899	0.5973	12.652999999999999	LEU_133
ARG	8	HH11	3953	0.4478	12.665	ARG_8
PRO	137	CG	5962	0.0189	12.684999999999999	PRO_137
THR	12	HG1	4016	0.4102	12.689	THR_12
GLY	35	HA3	4378	0.0698	12.701	GLY_35
LYS	165	HE2	6398	0.1135	12.724	LYS_165
GLY	35	O	4375	-0.5679	12.741	GLY_35
LYS	521	HZ1	11889	0.34	12.742	LYS_521
PRO	137	HG3	5968	0.0213	12.754999999999999	PRO_137
PRO	192	CA	6781	-0.0266	12.774999999999999	PRO_192
SER	131	HA	5883	0.0843	12.780000000000001	SER_131
TYR	188	O	6712	-0.5679	12.800999999999998	TYR_188
LYS	521	HZ2	11890	0.34	12.803	LYS_521
HIS	185	CA	6671	0.0188	12.808	HIS_185
ASP	191	C	6770	0.5366	12.812999999999999	ASP_191
ARG	8	HA	3945	0.156	12.823	ARG_8
THR	154	HG23	6225	0.0642	12.829	THR_154
ARG	522	HH21	11914	0.4478	12.829999999999998	ARG_522
TYR	189	HE1	6748	0.1656	12.838999999999999	TYR_189
TYR	11	HA	3995	0.0876	12.850999999999999	TYR_11
LYS	521	HZ3	11891	0.34	12.856000000000002	LYS_521
ARG	522	NH2	11902	-0.8627	12.875	ARG_522
GLU	193	HB2	6805	-0.0173	12.879999999999999	GLU_193
GLY	35	CA	4373	-0.0252	12.884	GLY_35
GLN	161	HE22	6326	0.4251	12.896	GLN_161
ASP	191	N	6768	-0.5163	12.921	ASP_191
MET	190	O	6754	-0.5679	12.928	MET_190
GLY	183	N	6656	-0.4157	12.959	GLY_183
SER	131	OG	5881	-0.6546	12.989	SER_131
ALA	518	HA	11840	0.0823	13.0	ALA_518
GLY	183	H	6660	0.2719	13.021	GLY_183
PRO	7	HD2	3931	0.0391	13.029	PRO_7
ASP	191	OD1	6774	-0.8014	13.029	ASP_191
SER	9	OG	3962	-0.6546	13.055	SER_9
ARG	8	HB2	3946	0.0327	13.084	ARG_8
LYS	521	NZ	11878	-0.3854	13.097000000000001	LYS_521
TYR	189	HB3	6745	0.0295	13.133	TYR_189
SER	131	HG	5886	0.4275	13.148	SER_131
ALA	138	O	5974	-0.5679	13.155000000000001	ALA_138
LYS	142	CG	6028	0.0187	13.167000000000002	LYS_142
ARG	8	HG3	3949	0.0285	13.169	ARG_8
TYR	189	CD1	6736	-0.1906	13.181999999999999	TYR_189
SER	131	O	5879	-0.5679	13.183	SER_131
ALA	135	CB	5939	-0.1825	13.183	ALA_135
ALA	135	HB2	5943	0.0603	13.186	ALA_135
ASP	191	H	6776	0.2936	13.193000000000001	ASP_191
LYS	165	HD2	6396	0.0621	13.197	LYS_165
GLU	193	N	6794	-0.5163	13.227	GLU_193
GLY	35	C	4374	0.5973	13.229	GLY_35
LYS	139	C	5983	0.7341	13.232	LYS_139
TYR	189	C	6732	0.5973	13.241	TYR_189
PRO	7	O	3922	-0.5748	13.248999999999999	PRO_7
LYS	142	HB2	6034	0.0362	13.263000000000002	LYS_142
GLU	193	CB	6798	0.056	13.271	GLU_193
SER	131	HB2	5884	0.0352	13.280999999999999	SER_131
TYR	189	CE1	6738	-0.2341	13.297999999999998	TYR_189
LYS	142	HG3	6037	0.0103	13.297999999999998	LYS_142
ALA	138	HA	5977	0.0823	13.308	ALA_138
PRO	192	HA	6787	0.0641	13.314	PRO_192
MET	190	C	6753	0.5973	13.315999999999999	MET_190
TYR	11	CA	3983	-0.0014	13.326	TYR_11
TYR	273	OH	8066	-0.5579	13.335999999999999	TYR_273
TYR	189	CA	6731	-0.0014	13.343	TYR_189
ARG	522	HH12	11913	0.4478	13.347000000000001	ARG_522
TYR	273	CE1	8063	-0.2341	13.370000000000001	TYR_273
GLY	187	N	6702	-0.4157	13.396999999999998	GLY_187
THR	154	HG1	6226	0.4102	13.428	THR_154
ALA	518	CB	11838	-0.1825	13.433	ALA_518
ALA	518	C	11836	0.5973	13.448	ALA_518
GLY	187	H	6706	0.2719	13.484000000000002	GLY_187
ALA	135	HB3	5944	0.0603	13.498999999999999	ALA_135
LEU	133	HB3	5908	0.0457	13.504999999999999	LEU_133
ARG	8	HD2	3950	0.0687	13.513000000000002	ARG_8
THR	154	HG22	6224	0.0642	13.527000000000001	THR_154
LYS	165	CD	6387	-0.0479	13.54	LYS_165
LYS	142	HB3	6035	0.0362	13.552	LYS_142
SER	9	HG	3967	0.4275	13.57	SER_9
ALA	518	HB1	11841	0.0603	13.574000000000002	ALA_518
ASP	519	HB2	11854	-0.0122	13.591000000000001	ASP_519
GLY	36	HA3	4385	0.0698	13.604	GLY_36
TYR	273	HD1	8071	0.1699	13.623000000000001	TYR_273
PRO	192	C	6782	0.5896	13.625	PRO_192
LYS	142	HG2	6036	0.0103	13.649000000000001	LYS_142
LYS	139	O	5984	-0.5894	13.651	LYS_139
THR	12	HB	4012	0.0043	13.652999999999999	THR_12
ALA	140	H	6008	0.2719	13.661999999999999	ALA_140
ALA	518	CA	11835	0.0337	13.663	ALA_518
THR	154	CG2	6219	-0.2438	13.665	THR_154
LEU	133	HB2	5907	0.0457	13.666	LEU_133
THR	12	OG1	4008	-0.6761	13.681000000000001	THR_12
SER	131	CA	5877	-0.0249	13.684000000000001	SER_131
TYR	11	HB2	3996	0.0295	13.684000000000001	TYR_11
SER	131	CB	5880	0.2117	13.690000000000001	SER_131
LYS	142	CB	6027	-0.0094	13.722999999999999	LYS_142
GLN	161	NE2	6328	-0.9407	13.731000000000002	GLN_161
PRO	137	CA	5958	-0.0266	13.739	PRO_137
THR	12	H	4010	0.2719	13.744	THR_12
TYR	189	CB	6734	-0.0152	13.756	TYR_189
ALA	135	HB1	5942	0.0603	13.759	ALA_135
PRO	137	C	5959	0.5896	13.765	PRO_137
ASP	519	HA	11853	0.088	13.783000000000001	ASP_519
THR	6	HB	3912	-0.0323	13.786999999999999	THR_6
GLY	35	H	4376	0.2719	13.831	GLY_35
THR	6	CB	3907	0.4514	13.835999999999999	THR_6
TYR	189	CG	6735	-0.0011	13.850000000000001	TYR_189
GLU	193	HB3	6806	-0.0173	13.908999999999999	GLU_193
ASP	519	OD2	11851	-0.8014	13.937000000000001	ASP_519
TYR	273	HH	8075	0.3992	13.940000000000001	TYR_273
ARG	522	CZ	11900	0.8076	13.940999999999999	ARG_522
TYR	188	C	6711	0.5973	13.943999999999999	TYR_188
ALA	140	N	6003	-0.4157	13.948	ALA_140
TYR	11	HD1	3998	0.1699	13.951	TYR_11
GLY	35	N	4372	-0.4157	13.957	GLY_35
LYS	165	HD3	6397	0.0621	13.972000000000001	LYS_165
PRO	520	HD3	11869	0.0391	13.994	PRO_520
ARG	522	NH1	11901	-0.8627	13.995000000000001	ARG_522
THR	154	HG21	6223	0.0642	14.015999999999998	THR_154
TYR	273	CZ	8065	0.3226	14.023	TYR_273
PRO	137	CB	5961	-0.007	14.024999999999999	PRO_137
GLU	193	CA	6795	0.0397	14.024999999999999	GLU_193
ASP	191	O	6771	-0.5819	14.04	ASP_191
THR	130	O	5865	-0.5679	14.045000000000002	THR_130
ALA	518	HB3	11843	0.0603	14.046	ALA_518
SER	131	C	5878	0.5973	14.050999999999998	SER_131
MET	190	HA	6760	0.088	14.058	MET_190
GLY	36	N	4379	-0.4157	14.059999999999999	GLY_36
TYR	273	CD1	8061	-0.1906	14.068000000000001	TYR_273
LEU	182	C	6639	0.5973	14.074000000000002	LEU_182
GLN	161	HE21	6329	0.4251	14.078	GLN_161
LEU	133	CB	5901	-0.1102	14.081	LEU_133
TYR	189	CZ	6740	0.3226	14.085999999999999	TYR_189
LEU	133	CA	5898	-0.0518	14.085999999999999	LEU_133
LEU	182	O	6640	-0.5679	14.088999999999999	LEU_182
THR	154	OG1	6218	-0.6761	14.096	THR_154
GLN	161	OE1	6327	-0.6086	14.105	GLN_161
TYR	188	H	6721	0.2719	14.107	TYR_188
LYS	165	HG3	6395	0.0103	14.114999999999998	LYS_165
PRO	520	HD2	11868	0.0391	14.138000000000002	PRO_520
TYR	11	C	3984	0.5973	14.190999999999999	TYR_11
TYR	189	OH	6741	-0.5579	14.206	TYR_189
GLU	193	HA	6804	0.1105	14.212	GLU_193
TYR	11	CB	3986	-0.0152	14.23	TYR_11
ASP	519	CG	11849	0.7994	14.248000000000001	ASP_519
THR	12	N	4003	-0.4157	14.248999999999999	THR_12
MET	190	N	6751	-0.4157	14.258	MET_190
TYR	189	N	6730	-0.4157	14.280999999999999	TYR_189
MET	190	CA	6752	-0.0237	14.303999999999998	MET_190
THR	6	OG1	3908	-0.6764	14.308	THR_6
THR	12	CB	4007	0.3654	14.321000000000002	THR_12
HIS	185	CB	6674	-0.0462	14.322	HIS_185
LYS	521	HD2	11885	0.0621	14.353000000000002	LYS_521
THR	130	HB	5871	0.0043	14.367999999999999	THR_130
ASP	128	OD2	5841	-0.8014	14.370999999999999	ASP_128
ASP	519	CB	11848	-0.0303	14.378	ASP_519
GLY	36	H	4383	0.2719	14.388000000000002	GLY_36
ASN	195	HD21	6832	0.4196	14.390999999999998	ASN_195
GLY	187	HA2	6707	0.0698	14.392	GLY_187
PRO	137	HA	5964	0.0641	14.393	PRO_137
GLY	36	CA	4380	-0.0252	14.408999999999999	GLY_36
VAL	517	O	11821	-0.5679	14.436	VAL_517
ASP	519	OD1	11850	-0.8014	14.451	ASP_519
PRO	137	HB2	5965	0.0253	14.466999999999999	PRO_137
LYS	279	HZ3	8183	0.34	14.472999999999999	LYS_279
GLN	161	CD	6319	0.6951	14.482	GLN_161
ASP	519	N	11844	-0.5163	14.509	ASP_519
HIS	185	HB2	6678	0.0402	14.521	HIS_185
ASP	519	CA	11845	0.0381	14.530000000000001	ASP_519
ASP	276	HB3	8130	-0.0122	14.533000000000001	ASP_276
ALA	194	H	6814	0.2719	14.561	ALA_194
LYS	165	CG	6386	0.0187	14.562999999999999	LYS_165
TYR	189	HH	6750	0.3992	14.568999999999999	TYR_189
GLY	187	CA	6703	-0.0252	14.579	GLY_187
PRO	520	HG2	11866	0.0213	14.581	PRO_520
LYS	521	CE	11877	-0.0143	14.585	LYS_521
PRO	137	HB3	5966	0.0253	14.588999999999999	PRO_137
THR	6	HG1	3918	0.407	14.591000000000001	THR_6
THR	6	HG21	3913	0.0627	14.591000000000001	THR_6
PRO	520	CD	11862	0.0192	14.600000000000001	PRO_520
SER	131	N	5876	-0.4157	14.600000000000001	SER_131
SER	131	HB3	5885	0.0352	14.607	SER_131
VAL	37	HG21	4399	0.0791	14.623999999999999	VAL_37
TYR	188	HB2	6723	0.0295	14.625	TYR_188
LEU	133	HA	5906	0.0922	14.625	LEU_133
TYR	189	HB2	6744	0.0295	14.625	TYR_189
TYR	189	CD2	6737	-0.1906	14.640999999999998	TYR_189
TYR	188	N	6709	-0.4157	14.649999999999999	TYR_188
THR	154	CB	6217	0.3654	14.651	THR_154
PRO	192	O	6783	-0.5748	14.655000000000001	PRO_192
PHE	181	O	6620	-0.5679	14.655000000000001	PHE_181
LEU	133	N	5897	-0.4157	14.657	LEU_133
ARG	522	HH11	11912	0.4478	14.678999999999998	ARG_522
LEU	133	HD12	5911	0.1	14.692	LEU_133
TYR	11	HB3	3997	0.0295	14.695	TYR_11
LEU	133	H	5905	0.2719	14.71	LEU_133
HIS	185	HB3	6679	0.0402	14.721	HIS_185
GLY	36	HA2	4384	0.0698	14.742999999999999	GLY_36
THR	130	C	5864	0.5973	14.745000000000001	THR_130
THR	154	HB	6222	0.0043	14.748999999999999	THR_154
ASN	195	HD22	6831	0.4196	14.761	ASN_195
TYR	189	CE2	6739	-0.2341	14.765999999999998	TYR_189
HIS	185	HD1	6681	0.3649	14.774000000000001	HIS_185
THR	12	HG23	4015	0.0642	14.777000000000001	THR_12
TYR	11	O	3985	-0.5679	14.783999999999999	TYR_11
ARG	522	HE	11911	0.3456	14.797999999999998	ARG_522
LEU	133	HD11	5910	0.1	14.8	LEU_133
LEU	143	HB2	6055	0.0457	14.818999999999999	LEU_143
PRO	137	O	5960	-0.5748	14.825	PRO_137
TYR	11	CD1	3988	-0.1906	14.84	TYR_11
LYS	521	HE2	11887	0.1135	14.859000000000002	LYS_521
THR	6	CG2	3909	-0.2554	14.861999999999998	THR_6
MET	190	H	6759	0.2719	14.876999999999999	MET_190
VAL	37	HG22	4400	0.0791	14.889	VAL_37
ALA	169	HB3	6462	0.0603	14.896999999999998	ALA_169
LYS	142	H	6032	0.2747	14.901	LYS_142
ARG	522	NE	11899	-0.5295	14.908999999999999	ARG_522
THR	6	HG22	3914	0.0627	14.924	THR_6
HIS	185	CG	6675	-0.0266	14.966000000000001	HIS_185
LYS	521	HE3	11888	0.1135	14.975999999999999	LYS_521
ASN	195	ND2	6830	-0.9191	14.986	ASN_195
ALA	132	O	5890	-0.5679	14.986999999999998	ALA_132
ALA	518	N	11834	-0.4157	14.995999999999999	ALA_518
LYS	165	HG2	6394	0.0103	15.001000000000001	LYS_165
LEU	143	HD12	6059	0.1	15.010000000000002	LEU_143
LYS	279	HZ2	8182	0.34	15.02	LYS_279
ALA	158	HB2	6285	0.0603	15.024999999999999	ALA_158
ALA	169	HB1	6460	0.0603	15.036000000000001	ALA_169
TYR	188	CA	6710	-0.0014	15.05	TYR_188
ALA	140	HB3	6012	0.0603	15.055	ALA_140
SER	131	H	5882	0.2719	15.056999999999999	SER_131
HIS	185	ND1	6684	-0.3811	15.065000000000001	HIS_185
LEU	143	HD23	6063	0.1	15.079	LEU_143
THR	12	CA	4004	-0.0389	15.09	THR_12
ALA	132	C	5889	0.5973	15.091999999999999	ALA_132
TYR	189	HD2	6747	0.1699	15.097999999999999	TYR_189
GLY	187	C	6704	0.5973	15.097999999999999	GLY_187
LYS	521	CD	11876	-0.0479	15.099	LYS_521
PRO	520	HG3	11867	0.0213	15.108	PRO_520
ASP	276	OD2	8126	-0.8014	15.111999999999998	ASP_276
TYR	189	H	6742	0.2719	15.114999999999998	TYR_189
PRO	520	CG	11861	0.0189	15.125	PRO_520
ALA	140	HA	6009	0.0823	15.134	ALA_140
LEU	182	HA	6646	0.0922	15.134	LEU_182
GLU	34	C	4359	0.5366	15.135000000000002	GLU_34
ASP	519	HB3	11855	-0.0122	15.149999999999999	ASP_519
ALA	158	HB1	6284	0.0603	15.149999999999999	ALA_158
LYS	275	HZ1	8116	0.34	15.152999999999999	LYS_275
GLU	155	OE2	6235	-0.8188	15.165	GLU_155
LYS	165	HB2	6392	0.0362	15.172	LYS_165
TYR	273	HA	8068	0.0876	15.210999999999999	TYR_273
LYS	279	NZ	8170	-0.3854	15.222000000000001	LYS_279
LEU	133	CD1	5903	-0.4121	15.231000000000002	LEU_133
LYS	521	HG3	11884	0.0103	15.233	LYS_521
LYS	142	CA	6024	-0.24	15.234000000000002	LYS_142
TYR	11	CG	3987	-0.0011	15.236999999999998	TYR_11
VAL	37	CG2	4392	-0.3192	15.244	VAL_37
ALA	140	CA	6004	0.0337	15.247	ALA_140
ASP	519	H	11852	0.2936	15.248999999999999	ASP_519
PRO	516	HB2	11812	0.0253	15.25	PRO_516
VAL	517	C	11820	0.5973	15.256	VAL_517
THR	12	CG2	4009	-0.2438	15.276	THR_12
GLY	187	HA3	6708	0.0698	15.280000000000001	GLY_187
ASP	276	HB2	8129	-0.0122	15.288	ASP_276
THR	130	CB	5866	0.3654	15.299	THR_130
TYR	189	HE2	6749	0.1656	15.302	TYR_189
ALA	194	N	6809	-0.4157	15.312000000000001	ALA_194
LEU	133	HD23	5915	0.1	15.335999999999999	LEU_133
ALA	132	N	5887	-0.4157	15.338000000000001	ALA_132
TYR	188	CB	6713	-0.0152	15.344999999999999	TYR_188
LYS	279	HE3	8180	0.1135	15.349	LYS_279
TYR	188	HB3	6724	0.0295	15.349	TYR_188
GLU	34	O	4360	-0.5819	15.352	GLU_34
LEU	143	H	6053	0.2719	15.358	LEU_143
GLU	193	C	6796	0.5366	15.361	GLU_193
ASP	276	CB	8123	-0.0303	15.361	ASP_276
TYR	273	CE2	8064	-0.2341	15.369	TYR_273
LEU	182	CA	6638	-0.0518	15.369	LEU_182
ALA	169	HA	6459	0.0823	15.372	ALA_169
ASP	128	CG	5839	0.7994	15.381	ASP_128
VAL	37	HG23	4401	0.0791	15.383	VAL_37
THR	130	OG1	5867	-0.6761	15.399999999999999	THR_130
LEU	133	CG	5902	0.3531	15.405000000000001	LEU_133
TYR	273	CG	8060	-0.0011	15.425	TYR_273
TYR	11	HE1	4000	0.1656	15.442	TYR_11
GLY	36	C	4381	0.5973	15.452000000000002	GLY_36
LEU	182	HB3	6648	0.0457	15.453	LEU_182
PRO	516	HB3	11813	0.0253	15.46	PRO_516
THR	12	O	4006	-0.5679	15.463999999999999	THR_12
ALA	132	HA	5893	0.0823	15.486999999999998	ALA_132
TYR	273	O	8058	-0.5679	15.492999999999999	TYR_273
ALA	169	CB	6457	-0.1825	15.506	ALA_169
GLN	161	HB3	6323	0.0171	15.512	GLN_161
LYS	275	HD2	8112	0.0621	15.513000000000002	LYS_275
ASP	276	CG	8124	0.7994	15.514	ASP_276
LYS	142	N	6023	-0.3479	15.542000000000002	LYS_142
THR	130	HG1	5875	0.4102	15.545000000000002	THR_130
HIS	185	CD2	6680	0.1292	15.549	HIS_185
LYS	165	CB	6385	-0.0094	15.604	LYS_165
ALA	518	H	11839	0.2719	15.613	ALA_518
ALA	158	CB	6281	-0.1825	15.639	ALA_158
HIS	185	HD2	6686	0.1147	15.649999999999999	HIS_185
ALA	194	HB2	6817	0.0603	15.655999999999999	ALA_194
HIS	185	CE1	6683	0.2057	15.658999999999999	HIS_185
LEU	143	N	6045	-0.4157	15.672999999999998	LEU_143
THR	12	HA	4011	0.1007	15.681999999999999	THR_12
GLY	36	O	4382	-0.5679	15.684999999999999	GLY_36
LYS	521	HD3	11886	0.0621	15.687999999999999	LYS_521
LEU	196	HD23	6851	0.1	15.687999999999999	LEU_196
LYS	142	C	6025	0.7341	15.692	LYS_142
LYS	142	HA	6033	0.1426	15.695	LYS_142
ALA	141	H	6018	0.2719	15.703	ALA_141
ALA	140	CB	6007	-0.1825	15.703	ALA_140
ALA	194	HB1	6816	0.0603	15.707	ALA_194
ASP	128	HB3	5845	-0.0122	15.713000000000001	ASP_128
THR	6	HG23	3915	0.0627	15.718	THR_6
ASN	405	OD1	10137	-0.5931	15.722000000000001	ASN_405
LYS	279	HZ1	8181	0.34	15.725000000000001	LYS_279
ASN	195	HB2	6827	0.0797	15.727	ASN_195
TYR	11	CE1	3990	-0.2341	15.73	TYR_11
MET	190	HB3	6762	0.0241	15.735	MET_190
MET	190	CB	6755	0.0342	15.736	MET_190
THR	12	HG21	4013	0.0642	15.747	THR_12
ALA	132	CA	5888	0.0337	15.754999999999999	ALA_132
ASP	128	OD1	5840	-0.8014	15.768999999999998	ASP_128
PHE	181	C	6619	0.5973	15.771999999999998	PHE_181
LEU	143	HA	6054	0.0922	15.777000000000001	LEU_143
LEU	143	CB	6049	-0.1102	15.783999999999999	LEU_143
ALA	140	HB1	6010	0.0603	15.793	ALA_140
TYR	273	HE2	8074	0.1656	15.806000000000001	TYR_273
PRO	520	N	11856	-0.2548	15.812000000000001	PRO_520
GLU	34	HB3	4369	-0.0173	15.812999999999999	GLU_34
HIS	185	HE1	6682	0.1392	15.826	HIS_185
ALA	158	HA	6283	0.0823	15.828	ALA_158
THR	130	CA	5863	-0.0389	15.828	THR_130
ALA	141	HB2	6021	0.0603	15.835	ALA_141
SER	272	O	8047	-0.5679	15.838000000000001	SER_272
TYR	273	HB3	8070	0.0295	15.838000000000001	TYR_273
THR	130	HG23	5874	0.0642	15.838999999999999	THR_130
ASP	519	C	11846	0.5366	15.844000000000001	ASP_519
VAL	37	H	4393	0.2719	15.846	VAL_37
LYS	521	CG	11875	0.0187	15.852	LYS_521
TYR	188	HA	6722	0.0876	15.864999999999998	TYR_188
LYS	521	HB2	11881	0.0362	15.876000000000001	LYS_521
GLU	34	HA	4367	0.1105	15.902999999999999	GLU_34
THR	12	HG22	4014	0.0642	15.905000000000001	THR_12
PRO	516	CB	11808	-0.007	15.911999999999999	PRO_516
LEU	196	HD21	6849	0.1	15.911999999999999	LEU_196
VAL	517	H	11825	0.2719	15.918	VAL_517
LYS	275	HB2	8108	0.0362	15.919	LYS_275
ASN	195	H	6825	0.2719	15.919	ASN_195
ARG	522	HD3	11910	0.0687	15.927	ARG_522
ALA	132	H	5892	0.2719	15.928999999999998	ALA_132
THR	154	HA	6221	0.1007	15.940000000000001	THR_154
VAL	168	HG13	6449	0.0791	15.943000000000001	VAL_168
GLN	161	CG	6318	-0.0645	15.947	GLN_161
LYS	165	HB3	6393	0.0362	15.948	LYS_165
THR	12	C	4005	0.5973	15.948	THR_12
GLY	187	O	6705	-0.5679	15.948	GLY_187
LEU	133	CD2	5904	-0.4121	15.957999999999998	LEU_133
LEU	143	CD1	6051	-0.4121	15.960999999999999	LEU_143
HIS	185	NE2	6685	-0.5727	15.968	HIS_185
LYS	279	CE	8169	-0.0143	15.972999999999999	LYS_279
LYS	275	NZ	8105	-0.3854	16.001	LYS_275
VAL	168	HG11	6447	0.0791	16.003	VAL_168
ASP	276	OD1	8125	-0.8014	16.022	ASP_276
LYS	142	O	6026	-0.5894	16.025	LYS_142
THR	154	CA	6214	-0.0389	16.026	THR_154
MET	190	HB2	6761	0.0241	16.028	MET_190
LEU	143	CD2	6052	-0.4121	16.03	LEU_143
LEU	143	HB3	6056	0.0457	16.036	LEU_143
TYR	273	CD2	8062	-0.1906	16.052	TYR_273
LEU	133	HG	5909	-0.0361	16.052	LEU_133
GLN	161	HB2	6322	0.0171	16.057	GLN_161
VAL	37	N	4386	-0.4157	16.066	VAL_37
ASP	128	HB2	5844	-0.0122	16.077	ASP_128
ASN	405	HD22	10139	0.4196	16.081	ASN_405
LYS	275	HZ2	8117	0.34	16.086	LYS_275
LEU	133	HD13	5912	0.1	16.091	LEU_133
LEU	133	HD21	5913	0.1	16.093	LEU_133
LEU	182	CB	6641	-0.1102	16.095	LEU_182
ALA	169	CA	6454	0.0337	16.104	ALA_169
TYR	273	CA	8056	-0.0014	16.112	TYR_273
ASP	128	CB	5838	-0.0303	16.141	ASP_128
THR	130	HA	5870	0.1007	16.141	THR_130
ARG	522	CD	11898	0.0486	16.142	ARG_522
GLN	161	HG2	6324	0.0352	16.143	GLN_161
TYR	188	HD1	6725	0.1699	16.146	TYR_188
THR	130	HG21	5872	0.0642	16.151	THR_130
PHE	181	HA	6629	0.0978	16.159	PHE_181
TYR	273	CB	8059	-0.0152	16.171	TYR_273
THR	130	CG2	5868	-0.2438	16.173	THR_130
LEU	143	CA	6046	-0.0518	16.175	LEU_143
GLU	155	HG3	6241	-0.0425	16.178	GLU_155
ASP	276	H	8127	0.2936	16.179	ASP_276
GLU	525	HE2	11961	0.4641	16.188	GLU_525
GLN	161	CB	6317	-0.0036	16.19	GLN_161
ALA	194	CB	6813	-0.1825	16.196	ALA_194
LEU	143	HD11	6058	0.1	16.199	LEU_143
LEU	182	N	6637	-0.4157	16.207	LEU_182
ALA	169	HB2	6461	0.0603	16.209	ALA_169
ALA	141	N	6013	-0.4157	16.219	ALA_141
ASN	405	CG	10132	0.713	16.219	ASN_405
ASN	405	HB3	10136	0.0797	16.228	ASN_405
ALA	158	HB3	6286	0.0603	16.234	ALA_158
LYS	275	HZ3	8118	0.34	16.238	LYS_275
GLU	34	CA	4358	0.0397	16.24	GLU_34
ASN	195	CG	6824	0.713	16.252	ASN_195
ALA	140	C	6005	0.5973	16.261	ALA_140
MET	190	HG2	6763	0.044	16.264	MET_190
GLU	155	CD	6233	0.8054	16.272	GLU_155
ASP	276	HA	8128	0.088	16.278	ASP_276
ALA	169	O	6456	-0.5679	16.28	ALA_169
SER	146	HB3	6097	0.0352	16.283	SER_146
LEU	143	HD21	6061	0.1	16.305	LEU_143
LYS	521	H	11879	0.2747	16.318	LYS_521
LEU	196	HB2	6843	0.0457	16.322	LEU_196
LEU	196	CD2	6840	-0.4121	16.329	LEU_196
PHE	181	HB2	6630	0.0295	16.336	PHE_181
LYS	279	HD2	8177	0.0621	16.34	LYS_279
PRO	516	HG3	11815	0.0213	16.347	PRO_516
LEU	182	HB2	6647	0.0457	16.347	LEU_182
ASN	405	ND2	10138	-0.9191	16.353	ASN_405
TYR	273	C	8057	0.5973	16.358	TYR_273
GLU	193	O	6797	-0.5819	16.393	GLU_193
LEU	143	CG	6050	0.3531	16.397	LEU_143
LEU	143	HD13	6060	0.1	16.399	LEU_143
THR	154	O	6216	-0.5679	16.413	THR_154
LEU	182	HD23	6655	0.1	16.419	LEU_182
VAL	37	HB	4395	-0.0297	16.419	VAL_37
ALA	158	CA	6278	0.0337	16.445	ALA_158
LYS	165	HA	6391	0.1426	16.456	LYS_165
VAL	517	N	11818	-0.4157	16.468	VAL_517
LYS	275	CD	8103	-0.0479	16.473	LYS_275
LEU	143	HD22	6062	0.1	16.474	LEU_143
ASP	276	CA	8120	0.0381	16.505	ASP_276
PRO	520	CB	11860	-0.007	16.521	PRO_520
LYS	521	HG2	11883	0.0103	16.522	LYS_521
GLN	161	HG3	6325	0.0352	16.524	GLN_161
VAL	168	CG1	6442	-0.3192	16.525	VAL_168
LYS	521	CB	11874	-0.0094	16.535	LYS_521
THR	154	C	6215	0.5973	16.535	THR_154
PRO	520	HB2	11864	0.0253	16.543	PRO_520
ALA	194	CA	6810	0.0337	16.546	ALA_194
ALA	140	HB2	6011	0.0603	16.549	ALA_140
ASN	195	CB	6823	-0.2041	16.556	ASN_195
ALA	162	HA	6336	0.0823	16.567	ALA_162
TYR	11	CD2	3989	-0.1906	16.571	TYR_11
VAL	37	CB	4390	0.2985	16.571	VAL_37
LYS	279	HE2	8179	0.1135	16.578	LYS_279
SER	146	HB2	6096	0.0352	16.581	SER_146
ARG	522	HD2	11909	0.0687	16.582	ARG_522
TYR	180	O	6599	-0.5679	16.604	TYR_180
ASN	405	HB2	10135	0.0797	16.621	ASN_405
GLU	34	CB	4361	0.056	16.625	GLU_34
PRO	516	HA	11811	0.0641	16.628	PRO_516
GLU	525	OE2	11954	-0.6511	16.636	GLU_525
ASP	276	N	8119	-0.5163	16.637	ASP_276
VAL	517	CA	11819	-0.0875	16.638	VAL_517
TYR	188	CG	6714	-0.0011	16.654	TYR_188
LEU	196	HD22	6850	0.1	16.655	LEU_196
ARG	522	HB2	11905	0.0327	16.658	ARG_522
ALA	162	HB3	6339	0.0603	16.659	ALA_162
LEU	196	HB3	6844	0.0457	16.662	LEU_196
ARG	522	HG3	11908	0.0285	16.675	ARG_522
PHE	181	CA	6618	-0.0024	16.681	PHE_181
LYS	275	HD3	8113	0.0621	16.705	LYS_275
LEU	182	HD21	6653	0.1	16.711	LEU_182
ASN	405	HD21	10140	0.4196	16.711	ASN_405
THR	154	H	6220	0.2719	16.717	THR_154
MET	190	CG	6756	0.0018	16.718	MET_190
LEU	196	H	6841	0.2719	16.732	LEU_196
ASN	405	CB	10131	-0.2041	16.739	ASN_405
PRO	516	CG	11809	0.0189	16.739	PRO_516
ALA	141	CB	6017	-0.1825	16.748	ALA_141
VAL	517	HB	11827	-0.0297	16.76	VAL_517
LYS	165	CA	6382	-0.24	16.77	LYS_165
LYS	279	CD	8168	-0.0479	16.77	LYS_279
ASN	195	N	6819	-0.4157	16.776	ASN_195
LYS	279	HD3	8178	0.0621	16.783	LYS_279
PRO	516	HG2	11814	0.0213	16.79	PRO_516
LEU	133	HD22	5914	0.1	16.795	LEU_133
ALA	141	C	6015	0.5973	16.807	ALA_141
LYS	275	HE3	8115	0.1135	16.817	LYS_275
GLU	155	HA	6237	0.1105	16.825	GLU_155
LYS	275	CB	8101	-0.0094	16.844	LYS_275
ALA	169	C	6455	0.5973	16.845	ALA_169
TYR	188	CD1	6715	-0.1906	16.848	TYR_188
LYS	275	H	8106	0.2747	16.848	LYS_275
LYS	165	O	6384	-0.5894	16.86	LYS_165
TYR	11	HD2	3999	0.1699	16.862	TYR_11
GLU	155	OE1	6234	-0.8188	16.864	GLU_155
ASP	519	O	11847	-0.5819	16.875	ASP_519
GLU	155	CG	6232	0.0136	16.877	GLU_155
LYS	275	CE	8104	-0.0143	16.878	LYS_275
LYS	39	HZ3	4442	0.34	16.881	LYS_39
SER	272	C	8046	0.5973	16.883	SER_272
LYS	275	HG3	8111	0.0103	16.885	LYS_275
VAL	33	HG11	4351	0.0791	16.885	VAL_33
ALA	141	HB1	6020	0.0603	16.901	ALA_141
LYS	521	HB3	11882	0.0362	16.901	LYS_521
SER	146	CB	6092	0.2117	16.913	SER_146
PRO	516	CA	11805	-0.0266	16.915	PRO_516
LYS	275	HB3	8109	0.0362	16.939	LYS_275
VAL	517	HG11	11828	0.0791	16.939	VAL_517
SER	272	HB2	8052	0.0352	16.951	SER_272
ASN	195	HB3	6828	0.0797	16.952	ASN_195
TYR	273	HD2	8072	0.1699	16.957	TYR_273
LEU	182	H	6645	0.2719	16.962	LEU_182
THR	154	N	6213	-0.4157	16.972	THR_154
THR	130	N	5862	-0.4157	16.983	THR_130
GLU	34	HB2	4368	-0.0173	16.989	GLU_34
ALA	169	N	6453	-0.4157	16.992	ALA_169
ASP	128	O	5837	-0.5819	16.996	ASP_128
VAL	168	HB	6446	-0.0297	17.001	VAL_168
ALA	194	HB3	6818	0.0603	17.002	ALA_194
MET	190	HG3	6764	0.044	17.003	MET_190
VAL	168	HG12	6448	0.0791	17.008	VAL_168
PRO	520	CA	11857	-0.0266	17.022	PRO_520
ALA	194	HA	6815	0.0823	17.027	ALA_194
ALA	141	CA	6014	0.0337	17.033	ALA_141
LEU	196	CB	6837	-0.1102	17.034	LEU_196
SER	146	OG	6093	-0.6546	17.044	SER_146
ALA	140	O	6006	-0.5679	17.046	ALA_140
TYR	11	CZ	3992	0.3226	17.052	TYR_11
LEU	182	CD2	6644	-0.4121	17.06	LEU_182
PRO	520	HB3	11865	0.0253	17.067	PRO_520
ALA	158	H	6282	0.2719	17.07	ALA_158
TYR	274	HA	8089	0.0876	17.071	TYR_274
TYR	273	N	8055	-0.4157	17.072	TYR_273
THR	130	HG22	5873	0.0642	17.077	THR_130
VAL	37	CA	4387	-0.0875	17.078	VAL_37
ARG	522	CG	11897	0.039	17.092	ARG_522
PHE	181	HD1	6632	0.133	17.094	PHE_181
TYR	273	HB2	8069	0.0295	17.104	TYR_273
PHE	181	CB	6621	-0.0343	17.118	PHE_181
GLU	155	N	6227	-0.5163	17.13	GLU_155
LYS	521	N	11870	-0.3479	17.136	LYS_521
THR	130	H	5869	0.2719	17.14	THR_130
ALA	158	N	6277	-0.4157	17.148	ALA_158
VAL	33	HG13	4353	0.0791	17.154	VAL_33
PRO	516	C	11806	0.5896	17.155	PRO_516
ASN	195	OD1	6829	-0.5931	17.161	ASN_195
VAL	517	HA	11826	0.0969	17.168	VAL_517
LYS	275	CG	8102	0.0187	17.174	LYS_275
ALA	169	H	6458	0.2719	17.178	ALA_169
ALA	158	O	6280	-0.5679	17.18	ALA_158
GLU	155	HG2	6240	-0.0425	17.207	GLU_155
GLU	34	HG2	4370	-0.0425	17.217	GLU_34
TYR	274	HE1	8094	0.1656	17.22	TYR_274
PHE	157	HB3	6271	0.0295	17.237	PHE_157
ALA	162	HB1	6337	0.0603	17.238	ALA_162
LYS	165	C	6383	0.7341	17.239	LYS_165
GLY	13	N	4017	-0.4157	17.245	GLY_13
VAL	37	HG13	4398	0.0791	17.246	VAL_37
GLU	155	H	6236	0.2936	17.248	GLU_155
GLN	161	O	6316	-0.5679	17.25	GLN_161
LYS	39	HE3	4439	0.1135	17.253	LYS_39
VAL	37	HA	4394	0.0969	17.254	VAL_37
LEU	182	HD12	6651	0.1	17.258	LEU_182
ALA	132	CB	5891	-0.1825	17.267	ALA_132
LEU	269	HD13	8014	0.1	17.278	LEU_269
ALA	141	HB3	6022	0.0603	17.33	ALA_141
LEU	182	CG	6642	0.3531	17.336	LEU_182
VAL	168	O	6440	-0.5679	17.341	VAL_168
GLU	34	N	4357	-0.5163	17.366	GLU_34
VAL	517	CB	11822	0.2985	17.367	VAL_517
LEU	143	HG	6057	-0.0361	17.373	LEU_143
TYR	274	OH	8087	-0.5579	17.374	TYR_274
ALA	162	CB	6334	-0.1825	17.377	ALA_162
GLU	34	OE1	4364	-0.8188	17.38	GLU_34
ALA	162	CA	6331	0.0337	17.416	ALA_162
ALA	158	C	6279	0.5973	17.419	ALA_158
ALA	194	C	6811	0.5973	17.424	ALA_194
PHE	181	HB3	6631	0.0295	17.435	PHE_181
ARG	522	CB	11896	-0.0007	17.457	ARG_522
GLN	161	C	6315	0.5973	17.462	GLN_161
SER	272	OG	8049	-0.6546	17.465	SER_272
SER	146	HG	6098	0.4275	17.465	SER_146
TYR	11	CE2	3991	-0.2341	17.469	TYR_11
ASN	405	O	10130	-0.5679	17.483	ASN_405
LYS	275	N	8097	-0.3479	17.489	LYS_275
LEU	196	CG	6838	0.3531	17.492	LEU_196
VAL	129	O	5849	-0.5679	17.499	VAL_129
LYS	275	C	8099	0.7341	17.504	LYS_275
ALA	132	HB2	5895	0.0603	17.51	ALA_132
VAL	168	CB	6441	0.2985	17.513	VAL_168
VAL	168	C	6439	0.5973	17.513	VAL_168
ASN	195	CA	6820	0.0143	17.516	ASN_195
LEU	196	N	6833	-0.4157	17.528	LEU_196
TYR	274	N	8076	-0.4157	17.545	TYR_274
ALA	132	HB1	5894	0.0603	17.547	ALA_132
GLY	13	H	4021	0.2719	17.548	GLY_13
GLN	161	CA	6314	-0.0031	17.549	GLN_161
PHE	157	HB2	6270	0.0295	17.557	PHE_157
LEU	196	HD12	6847	0.1	17.559	LEU_196
VAL	33	CG1	4346	-0.3192	17.56	VAL_33
ARG	528	HH12	12021	0.4478	17.572	ARG_528
GLU	155	CA	6228	0.0397	17.581	GLU_155
VAL	37	CG1	4391	-0.3192	17.59	VAL_37
ALA	162	N	6330	-0.4157	17.592	ALA_162
ARG	522	H	11903	0.2747	17.599	ARG_522
TYR	274	CE1	8084	-0.2341	17.6	TYR_274
PRO	520	HA	11863	0.0641	17.602	PRO_520
ASP	128	CA	5835	0.0381	17.606	ASP_128
GLU	34	H	4366	0.2936	17.609	GLU_34
GLU	34	CG	4362	0.0136	17.616	GLU_34
TYR	188	HD2	6726	0.1699	17.642	TYR_188
LYS	521	CA	11871	-0.24	17.663	LYS_521
LEU	143	C	6047	0.5973	17.685	LEU_143
TYR	180	C	6598	0.5973	17.696	TYR_180
ALA	132	HB3	5896	0.0603	17.698	ALA_132
ILE	280	HD12	8201	0.0186	17.709	ILE_280
SER	272	CB	8048	0.2117	17.718	SER_272
LYS	39	NZ	4429	-0.3854	17.723	LYS_39
ASP	128	C	5836	0.5366	17.732	ASP_128
VAL	517	CG1	11823	-0.3192	17.733	VAL_517
TYR	188	CD2	6716	-0.1906	17.736	TYR_188
GLY	13	HA3	4023	0.0698	17.74	GLY_13
LYS	275	CA	8098	-0.24	17.741	LYS_275
GLN	161	HA	6321	0.085	17.742	GLN_161
ALA	141	O	6016	-0.5679	17.747	ALA_141
ARG	522	HB3	11906	0.0327	17.75	ARG_522
VAL	37	HG12	4397	0.0791	17.759	VAL_37
TYR	274	CZ	8086	0.3226	17.763	TYR_274
ALA	162	H	6335	0.2719	17.77	ALA_162
VAL	129	C	5848	0.5973	17.771	VAL_129
VAL	33	O	4344	-0.5679	17.775	VAL_33
TYR	273	H	8067	0.2719	17.789	TYR_273
LYS	39	HE2	4438	0.1135	17.797	LYS_39
LYS	275	HE2	8114	0.1135	17.8	LYS_275
PRO	520	C	11858	0.5896	17.802	PRO_520
VAL	168	HG22	6451	0.0791	17.802	VAL_168
ASP	276	C	8121	0.5366	17.824	ASP_276
ARG	528	HH22	12023	0.4478	17.829	ARG_528
PHE	181	N	6617	-0.4157	17.83	PHE_181
TYR	274	CA	8077	-0.0014	17.859	TYR_274
ASP	128	H	5842	0.2936	17.863	ASP_128
TRP	277	HE1	8150	0.3412	17.864	TRP_277
THR	166	HA	6411	0.1007	17.869	THR_166
LEU	182	HD22	6654	0.1	17.876	LEU_182
LYS	165	H	6390	0.2747	17.881	LYS_165
GLU	525	CD	11952	0.6801	17.885	GLU_525
LYS	165	N	6381	-0.3479	17.885	LYS_165
TYR	274	HD1	8092	0.1699	17.889	TYR_274
LEU	182	CD1	6643	-0.4121	17.899	LEU_182
LYS	39	HZ1	4440	0.34	17.899	LYS_39
ARG	522	HG2	11907	0.0285	17.901	ARG_522
ALA	144	H	6069	0.2719	17.903	ALA_144
PHE	157	C	6259	0.5973	17.905	PHE_157
LYS	39	CE	4428	-0.0143	17.917	LYS_39
TYR	11	OH	3993	-0.5579	17.927	TYR_11
LEU	269	HD11	8012	0.1	17.931	LEU_269
VAL	197	HG22	6866	0.0791	17.934	VAL_197
PHE	181	CD1	6623	-0.1256	17.951	PHE_181
PHE	157	O	6260	-0.5679	17.955	PHE_157
PHE	157	CB	6261	-0.0343	17.957	PHE_157
PRO	516	O	11807	-0.5748	17.962	PRO_516
ALA	141	HA	6019	0.0823	17.976	ALA_141
ASN	145	HD21	6087	0.4196	17.983	ASN_145
VAL	33	HG12	4352	0.0791	17.995	VAL_33
SER	272	CA	8045	-0.0249	17.996	SER_272
TYR	274	CD1	8082	-0.1906	18.003	TYR_274
TYR	274	HH	8096	0.3992	18.005	TYR_274
SER	272	HA	8051	0.0843	18.006	SER_272
GLU	155	CB	6231	0.056	18.011	GLU_155
LEU	182	HG	6649	-0.0361	18.013	LEU_182
MET	190	HE1	6765	0.0684	18.031	MET_190
VAL	33	C	4343	0.5973	18.031	VAL_33
GLU	34	CD	4363	0.8054	18.038	GLU_34
THR	166	N	6403	-0.4157	18.043	THR_166
ASP	128	HA	5843	0.088	18.044	ASP_128
TYR	188	CE1	6717	-0.2341	18.057	TYR_188
LYS	279	HB2	8173	0.0362	18.059	LYS_279
ARG	522	N	11892	-0.3479	18.061	ARG_522
LEU	269	CD1	8005	-0.4121	18.069	LEU_269
ASP	276	O	8122	-0.5819	18.078	ASP_276
LEU	182	HD11	6650	0.1	18.081	LEU_182
LYS	275	O	8100	-0.5894	18.081	LYS_275
ASN	145	HB2	6082	0.0797	18.092	ASN_145
TRP	277	HD1	8149	0.2062	18.1	TRP_277
LEU	404	O	10111	-0.5679	18.104	LEU_404
PRO	516	CD	11810	0.0192	18.113	PRO_516
VAL	33	HB	4350	-0.0297	18.125	VAL_33
LEU	196	CA	6834	-0.0518	18.126	LEU_196
TYR	274	H	8088	0.2719	18.129	TYR_274
GLY	171	HA2	6479	0.0698	18.133	GLY_171
LYS	275	HG2	8110	0.0103	18.134	LYS_275
LEU	196	HG	6845	-0.0361	18.14	LEU_196
VAL	517	HG13	11830	0.0791	18.142	VAL_517
PRO	516	N	11804	-0.2548	18.153	PRO_516
SER	272	HG	8054	0.4275	18.154	SER_272
TYR	188	HE1	6727	0.1656	18.158	TYR_188
GLY	13	CA	4018	-0.0252	18.165	GLY_13
SER	170	N	6463	-0.4157	18.17	SER_170
VAL	524	HG12	11941	0.0791	18.178	VAL_524
LEU	196	CD1	6839	-0.4121	18.186	LEU_196
GLU	525	HG2	11959	0.043	18.187	GLU_525
SER	146	H	6094	0.2719	18.187	SER_146
MET	190	SD	6757	-0.2737	18.188	MET_190
PHE	181	CG	6622	0.0118	18.195	PHE_181
ASN	195	HA	6826	0.1048	18.195	ASN_195
LYS	279	CG	8167	0.0187	18.2	LYS_279
ALA	162	HB2	6338	0.0603	18.21	ALA_162
ASN	195	C	6821	0.5973	18.213	ASN_195
ASN	405	CA	10128	0.0143	18.221	ASN_405
TYR	274	C	8078	0.5973	18.223	TYR_274
THR	153	C	6201	0.5973	18.224	THR_153
THR	166	H	6410	0.2719	18.24	THR_166
PRO	516	HD3	11817	0.0391	18.243	PRO_516
LEU	269	HD12	8013	0.1	18.258	LEU_269
VAL	524	HG13	11942	0.0791	18.267	VAL_524
SER	146	HA	6095	0.0843	18.268	SER_146
LYS	279	HG3	8176	0.0103	18.269	LYS_279
LEU	143	O	6048	-0.5679	18.273	LEU_143
LYS	39	HZ2	4441	0.34	18.274	LYS_39
ASP	128	N	5834	-0.5163	18.29	ASP_128
SER	146	CA	6089	-0.0249	18.296	SER_146
LYS	521	C	11872	0.7341	18.305	LYS_521
TYR	274	CE2	8085	-0.2341	18.326	TYR_274
ALA	144	N	6064	-0.4157	18.334	ALA_144
ALA	162	O	6333	-0.5679	18.338	ALA_162
LYS	521	HA	11880	0.1426	18.345	LYS_521
VAL	517	HG12	11829	0.0791	18.348	VAL_517
TYR	11	HE2	4001	0.1656	18.358	TYR_11
GLY	171	HA3	6480	0.0698	18.36	GLY_171
VAL	517	HG21	11831	0.0791	18.366	VAL_517
VAL	168	CG2	6443	-0.3192	18.368	VAL_168
VAL	37	C	4388	0.5973	18.372	VAL_37
VAL	168	CA	6438	-0.0875	18.375	VAL_168
ARG	522	O	11895	-0.5894	18.382	ARG_522
VAL	197	H	6859	0.2719	18.389	VAL_197
GLU	34	HG3	4371	-0.0425	18.401	GLU_34
GLN	161	H	6320	0.2719	18.402	GLN_161
ASN	405	C	10129	0.5973	18.403	ASN_405
VAL	37	HG11	4396	0.0791	18.406	VAL_37
GLY	13	HA2	4022	0.0698	18.409	GLY_13
THR	166	HG1	6416	0.4102	18.427	THR_166
ARG	528	NH1	12009	-0.8627	18.43	ARG_528
VAL	37	O	4389	-0.5679	18.432	VAL_37
TYR	274	HE2	8095	0.1656	18.437	TYR_274
LYS	279	HB3	8174	0.0362	18.459	LYS_279
GLU	155	HB3	6239	-0.0173	18.468	GLU_155
VAL	197	HG23	6867	0.0791	18.477	VAL_197
GLY	171	H	6478	0.2719	18.48	GLY_171
SER	272	HB3	8053	0.0352	18.48	SER_272
LEU	196	HA	6842	0.0922	18.491	LEU_196
GLU	525	OE1	11953	-0.5838	18.495	GLU_525
THR	153	HB	6208	0.0043	18.511	THR_153
LEU	406	HD21	10157	0.1	18.515	LEU_406
LEU	196	HD13	6848	0.1	18.522	LEU_196
ASN	405	HA	10134	0.1048	18.526	ASN_405
SER	170	H	6469	0.2719	18.533	SER_170
ALA	162	C	6332	0.5973	18.544	ALA_162
ARG	522	CA	11893	-0.2637	18.545	ARG_522
TRP	277	H	8145	0.2719	18.548	TRP_277
ALA	159	N	6287	-0.4157	18.563	ALA_159
TRP	277	NE1	8139	-0.3418	18.57	TRP_277
TYR	274	CG	8081	-0.0011	18.572	TYR_274
LEU	173	HD22	6515	0.1	18.582	LEU_173
ALA	179	O	6589	-0.5679	18.584	ALA_179
VAL	33	CB	4345	0.2985	18.586	VAL_33
LEU	164	HD22	6379	0.1	18.587	LEU_164
PHE	181	H	6628	0.2719	18.589	PHE_181
GLN	161	N	6313	-0.4157	18.595	GLN_161
THR	153	O	6202	-0.5679	18.597	THR_153
THR	166	CA	6404	-0.0389	18.608	THR_166
LYS	279	CB	8166	-0.0094	18.609	LYS_279
VAL	517	CG2	11824	-0.3192	18.612	VAL_517
SER	146	N	6088	-0.4157	18.612	SER_146
TYR	180	HA	6609	0.0876	18.617	TYR_180
THR	153	HA	6207	0.1007	18.628	THR_153
LEU	164	HB3	6373	0.0457	18.632	LEU_164
GLU	155	HB2	6238	-0.0173	18.647	GLU_155
ILE	280	CD1	8191	-0.066	18.65	ILE_280
SER	170	HA	6470	0.0843	18.652	SER_170
ALA	194	O	6812	-0.5679	18.656	ALA_194
VAL	129	N	5846	-0.4157	18.67	VAL_129
LEU	406	HD22	10158	0.1	18.673	LEU_406
LYS	275	HA	8107	0.1426	18.676	LYS_275
GLU	525	CG	11951	-0.0174	18.68	GLU_525
ARG	528	NH2	12010	-0.8627	18.68	ARG_528
THR	166	OG1	6408	-0.6761	18.692	THR_166
LEU	164	HG	6374	-0.0361	18.693	LEU_164
GLY	171	N	6474	-0.4157	18.702	GLY_171
GLU	155	C	6229	0.5366	18.712	GLU_155
LEU	182	HD13	6652	0.1	18.712	LEU_182
LEU	269	HD22	8016	0.1	18.713	LEU_269
GLY	171	CA	6475	-0.0252	18.716	GLY_171
ALA	159	H	6292	0.2719	18.716	ALA_159
VAL	197	CG2	6858	-0.3192	18.717	VAL_197
TRP	277	N	8131	-0.4157	18.718	TRP_277
TYR	274	CD2	8083	-0.1906	18.722	TYR_274
MET	190	CE	6758	-0.0536	18.726	MET_190
ASN	145	ND2	6085	-0.9191	18.737	ASN_145
TRP	277	CD1	8137	-0.1638	18.741	TRP_277
PHE	181	HE1	6634	0.143	18.743	PHE_181
VAL	524	CG1	11935	-0.3192	18.749	VAL_524
PHE	157	CA	6258	-0.0024	18.755	PHE_157
GLU	525	HG3	11960	0.043	18.782	GLU_525
TYR	180	HB3	6611	0.0295	18.786	TYR_180
ILE	15	HD12	4055	0.0186	18.786	ILE_15
PRO	516	HD2	11816	0.0391	18.799	PRO_516
LYS	279	HG2	8175	0.0103	18.802	LYS_279
ARG	528	HH11	12020	0.4478	18.808	ARG_528
PHE	157	CG	6262	0.0118	18.81	PHE_157
ILE	280	HD13	8202	0.0186	18.832	ILE_280
PHE	157	HD1	6272	0.133	18.85	PHE_157
TYR	11	HH	4002	0.3992	18.857	TYR_11
VAL	168	HG23	6452	0.0791	18.862	VAL_168
GLU	155	O	6230	-0.5819	18.873	GLU_155
ASN	145	H	6080	0.2719	18.903	ASN_145
LEU	164	C	6364	0.5973	18.908	LEU_164
TYR	180	CA	6597	-0.0014	18.912	TYR_180
ILE	280	HD11	8200	0.0186	18.913	ILE_280
LEU	196	HD11	6846	0.1	18.916	LEU_196
MET	190	HE3	6767	0.0684	18.916	MET_190
LEU	404	C	10110	0.5973	18.919	LEU_404
PHE	181	CE1	6625	-0.1704	18.94	PHE_181
LEU	164	O	6365	-0.5679	18.941	LEU_164
THR	515	O	11793	-0.5679	18.945	THR_515
VAL	129	CA	5847	-0.0875	18.949	VAL_129
TYR	188	CE2	6718	-0.2341	18.951	TYR_188
PHE	126	O	5801	-0.5679	18.959	PHE_126
ILE	147	HG22	6113	0.0882	18.967	ILE_147
PRO	520	O	11859	-0.5748	18.97	PRO_520
VAL	168	HG21	6450	0.0791	18.979	VAL_168
PHE	157	H	6268	0.2719	18.979	PHE_157
ASN	145	HD22	6086	0.4196	18.982	ASN_145
LYS	521	O	11873	-0.5894	18.988	LYS_521
VAL	168	HA	6445	0.0969	18.993	VAL_168
SER	170	CA	6464	-0.0249	19.004	SER_170
GLU	34	OE2	4365	-0.8188	19.004	GLU_34
TYR	274	CB	8080	-0.0152	19.009	TYR_274
VAL	517	HG22	11832	0.0791	19.014	VAL_517
ASN	405	N	10127	-0.4157	19.023	ASN_405
VAL	168	H	6444	0.2719	19.026	VAL_168
SER	170	C	6465	0.5973	19.027	SER_170
ARG	522	C	11894	0.7341	19.029	ARG_522
LEU	269	HG	8011	-0.0361	19.03	LEU_269
VAL	524	HG11	11940	0.0791	19.031	VAL_524
ASN	145	CB	6078	-0.2041	19.037	ASN_145
LEU	173	HD12	6512	0.1	19.042	LEU_173
PHE	157	HD2	6273	0.133	19.085	PHE_157
VAL	197	HG21	6865	0.0791	19.097	VAL_197
THR	515	C	11792	0.5973	19.097	THR_515
TYR	274	HD2	8093	0.1699	19.099	TYR_274
ALA	159	HA	6293	0.0823	19.104	ALA_159
THR	153	CA	6200	-0.0389	19.105	THR_153
VAL	197	N	6852	-0.4157	19.111	VAL_197
TYR	188	CZ	6719	0.3226	19.112	TYR_188
VAL	129	H	5853	0.2719	19.114	VAL_129
LEU	269	O	8002	-0.5679	19.115	LEU_269
LEU	406	HA	10150	0.0922	19.123	LEU_406
TYR	274	O	8079	-0.5679	19.127	TYR_274
GLY	514	O	11786	-0.5679	19.14	GLY_514
ILE	280	HG13	8196	0.0236	19.144	ILE_280
LEU	406	CD2	10148	-0.4121	19.144	LEU_406
PHE	157	CD1	6263	-0.1256	19.147	PHE_157
ASN	145	HB3	6083	0.0797	19.151	ASN_145
ARG	528	CZ	12008	0.8076	19.164	ARG_528
VAL	33	CA	4342	-0.0875	19.164	VAL_33
VAL	129	HA	5854	0.0969	19.164	VAL_129
ILE	280	HG12	8195	0.0236	19.174	ILE_280
VAL	168	N	6437	-0.4157	19.175	VAL_168
LYS	403	O	10089	-0.5894	19.188	LYS_403
ARG	528	HH21	12022	0.4478	19.216	ARG_528
VAL	517	HG23	11833	0.0791	19.24	VAL_517
LEU	269	CG	8004	0.3531	19.247	LEU_269
SER	146	O	6091	-0.5679	19.25	SER_146
LEU	196	C	6835	0.5973	19.256	LEU_196
LYS	39	HG3	4435	0.0103	19.28	LYS_39
PHE	157	CD2	6264	-0.1256	19.292	PHE_157
PHE	157	N	6257	-0.4157	19.294	PHE_157
ARG	522	HA	11904	0.156	19.298	ARG_522
SER	146	C	6090	0.5973	19.301	SER_146
LYS	39	CD	4427	-0.0479	19.307	LYS_39
SER	272	N	8044	-0.4157	19.319	SER_272
VAL	33	HG22	4355	0.0791	19.322	VAL_33
LEU	404	HA	10117	0.0922	19.328	LEU_404
VAL	197	HB	6861	-0.0297	19.331	VAL_197
ALA	271	O	8037	-0.5679	19.332	ALA_271
LYS	39	HD2	4436	0.0621	19.335	LYS_39
THR	153	CB	6203	0.3654	19.34	THR_153
ASN	195	O	6822	-0.5679	19.345	ASN_195
TYR	274	HB3	8091	0.0295	19.352	TYR_274
SER	170	O	6466	-0.5679	19.361	SER_170
THR	166	O	6406	-0.5679	19.366	THR_166
ILE	147	HG21	6112	0.0882	19.37	ILE_147
LEU	164	HD23	6380	0.1	19.377	LEU_164
THR	166	HG22	6414	0.0642	19.379	THR_166
VAL	127	HA	5826	0.0969	19.388	VAL_127
LEU	164	CD2	6369	-0.4121	19.393	LEU_164
GLY	13	C	4019	0.5973	19.418	GLY_13
ILE	280	CG1	8189	-0.043	19.419	ILE_280
THR	166	C	6405	0.5973	19.419	THR_166
LYS	39	HG2	4434	0.0103	19.42	LYS_39
GLU	156	H	6251	0.2936	19.432	GLU_156
TRP	277	HZ2	8152	0.1572	19.432	TRP_277
VAL	33	HA	4349	0.0969	19.446	VAL_33
ILE	38	H	4410	0.2719	19.449	ILE_38
PRO	14	HD2	4036	0.0391	19.459	PRO_14
GLY	13	O	4020	-0.5679	19.465	GLY_13
PHE	181	CD2	6624	-0.1256	19.482	PHE_181
ILE	38	N	4402	-0.4157	19.483	ILE_38
LEU	269	CD2	8006	-0.4121	19.486	LEU_269
THR	166	CB	6407	0.3654	19.49	THR_166
LEU	164	CG	6367	0.3531	19.495	LEU_164
VAL	129	HG11	5856	0.0791	19.505	VAL_129
PHE	157	HA	6269	0.0978	19.508	PHE_157
TYR	180	CB	6600	-0.0152	19.512	TYR_180
MET	190	HE2	6766	0.0684	19.517	MET_190
VAL	127	C	5820	0.5973	19.525	VAL_127
ASN	145	CG	6079	0.713	19.525	ASN_145
ASN	145	N	6074	-0.4157	19.528	ASN_145
LEU	164	CB	6366	-0.1102	19.528	LEU_164
LEU	173	CD2	6505	-0.4121	19.542	LEU_173
ALA	159	CA	6288	0.0337	19.545	ALA_159
LEU	173	HG	6510	-0.0361	19.546	LEU_173
ASN	145	C	6076	0.5973	19.554	ASN_145
ILE	147	HG23	6114	0.0882	19.556	ILE_147
GLU	156	N	6242	-0.5163	19.568	GLU_156
ASN	405	H	10133	0.2719	19.583	ASN_405
ILE	147	CG2	6105	-0.3204	19.594	ILE_147
LEU	406	HG	10153	-0.0361	19.609	LEU_406
LEU	406	HD23	10159	0.1	19.628	LEU_406
VAL	524	H	11937	0.2719	19.633	VAL_524
LEU	269	HD23	8017	0.1	19.644	LEU_269
ALA	152	O	6192	-0.5679	19.656	ALA_152
TYR	188	HE2	6728	0.1656	19.656	TYR_188
VAL	524	HB	11939	-0.0297	19.657	VAL_524
LEU	406	N	10141	-0.4157	19.667	LEU_406
PHE	181	HD2	6633	0.133	19.67	PHE_181
ALA	179	C	6588	0.5973	19.686	ALA_179
VAL	33	CG2	4347	-0.3192	19.698	VAL_33
LYS	39	CG	4426	0.0187	19.708	LYS_39
ILE	15	CD1	4045	-0.066	19.714	ILE_15
TRP	277	CE2	8140	0.138	19.715	TRP_277
TYR	274	HB2	8090	0.0295	19.729	TYR_274
VAL	197	CB	6856	0.2985	19.736	VAL_197
LEU	269	HA	8008	0.0922	19.741	LEU_269
SER	272	H	8050	0.2719	19.745	SER_272
ASN	178	HA	6579	0.1048	19.75	ASN_178
VAL	270	O	8021	-0.5679	19.759	VAL_270
PRO	523	HA	11923	0.0641	19.767	PRO_523
LYS	163	N	6340	-0.3479	19.767	LYS_163
ALA	144	CA	6065	0.0337	19.776	ALA_144
GLY	278	H	8159	0.2719	19.791	GLY_278
ILE	15	HD11	4054	0.0186	19.792	ILE_15
TRP	277	HA	8146	0.1123	19.799	TRP_277
THR	153	OG1	6204	-0.6761	19.809	THR_153
LEU	173	HD21	6514	0.1	19.819	LEU_173
ASN	145	CA	6075	0.0143	19.833	ASN_145
VAL	160	C	6299	0.5973	19.847	VAL_160
GLY	407	H	10164	0.2719	19.85	GLY_407
ALA	144	HB3	6073	0.0603	19.856	ALA_144
LYS	279	H	8171	0.2747	19.864	LYS_279
LEU	404	CA	10109	-0.0518	19.866	LEU_404
ALA	271	C	8036	0.5973	19.866	ALA_271
LEU	173	HD23	6516	0.1	19.883	LEU_173
LEU	404	HD21	10124	0.1	19.885	LEU_404
LYS	163	H	6349	0.2747	19.888	LYS_163
PHE	157	CE1	6265	-0.1704	19.913	PHE_157
LEU	173	CD1	6504	-0.4121	19.93	LEU_173
TYR	180	N	6596	-0.4157	19.937	TYR_180
LYS	39	HD3	4437	0.0621	19.946	LYS_39
TYR	180	HB2	6610	0.0295	19.959	TYR_180
VAL	524	CB	11934	0.2985	19.959	VAL_524
GLY	514	HA2	11788	0.0698	19.962	GLY_514
LEU	406	CA	10142	-0.0518	19.962	LEU_406
TRP	277	CG	8136	-0.1415	19.978	TRP_277
THR	199	HG1	6892	0.4102	19.985	THR_199
TRP	277	CA	8132	-0.0275	19.991	TRP_277
LEU	164	CA	6363	-0.0518	20.002	LEU_164
VAL	127	HG12	5829	0.0791	20.003	VAL_127
ILE	15	HG12	4049	0.0236	20.006	ILE_15
ALA	144	HB1	6071	0.0603	20.023	ALA_144
TRP	277	CZ2	8142	-0.2601	20.036	TRP_277
PHE	126	C	5800	0.5973	20.043	PHE_126
ALA	179	HB1	6593	0.0603	20.045	ALA_179
TYR	180	HD1	6612	0.1699	20.046	TYR_180
GLU	525	HB2	11957	0.0256	20.051	GLU_525
GLU	525	CB	11950	-0.0071	20.06	GLU_525
VAL	129	HB	5855	-0.0297	20.062	VAL_129
GLY	402	O	10082	-0.5679	20.064	GLY_402
PHE	157	CE2	6266	-0.1704	20.077	PHE_157
GLU	409	OE2	10189	-0.8188	20.079	GLU_409
LEU	173	CG	6503	0.3531	20.08	LEU_173
LEU	173	HD13	6513	0.1	20.086	LEU_173
THR	166	CG2	6409	-0.2438	20.087	THR_166
VAL	524	HG22	11944	0.0791	20.089	VAL_524
LYS	279	CA	8163	-0.24	20.091	LYS_279
LEU	164	HB2	6372	0.0457	20.098	LEU_164
GLY	171	C	6476	0.5973	20.099	GLY_171
PHE	157	HE1	6274	0.143	20.103	PHE_157
VAL	127	CA	5819	-0.0875	20.104	VAL_127
ILE	15	HD13	4056	0.0186	20.105	ILE_15
VAL	270	HA	8026	0.0969	20.116	VAL_270
LEU	406	CG	10146	0.3531	20.119	LEU_406
ALA	159	C	6289	0.5973	20.124	ALA_159
PRO	523	N	11916	-0.2548	20.129	PRO_523
PHE	167	C	6419	0.5973	20.134	PHE_167
THR	153	HG23	6211	0.0642	20.136	THR_153
GLY	514	C	11785	0.5973	20.138	GLY_514
LEU	164	HD21	6378	0.1	20.151	LEU_164
VAL	197	CA	6853	-0.0875	20.153	VAL_197
VAL	33	HG23	4356	0.0791	20.155	VAL_33
LEU	269	C	8001	0.5973	20.156	LEU_269
ASN	178	OD1	6582	-0.5931	20.166	ASN_178
GLU	525	H	11955	0.2719	20.166	GLU_525
PHE	167	H	6428	0.2719	20.17	PHE_167
VAL	160	O	6300	-0.5679	20.172	VAL_160
PHE	167	N	6417	-0.4157	20.173	PHE_167
VAL	160	H	6304	0.2719	20.173	VAL_160
ALA	144	C	6066	0.5973	20.175	ALA_144
VAL	129	CB	5850	0.2985	20.182	VAL_129
PHE	126	HA	5810	0.0978	20.189	PHE_126
ASN	145	O	6077	-0.5679	20.194	ASN_145
VAL	127	O	5821	-0.5679	20.196	VAL_127
VAL	33	H	4348	0.2719	20.201	VAL_33
ALA	144	HA	6070	0.0823	20.207	ALA_144
THR	166	HB	6412	0.0043	20.208	THR_166
ILE	147	N	6099	-0.4157	20.21	ILE_147
PHE	181	CZ	6627	-0.1072	20.229	PHE_181
LEU	404	HD23	10126	0.1	20.242	LEU_404
LEU	404	HB3	10119	0.0457	20.247	LEU_404
LEU	269	HD21	8015	0.1	20.251	LEU_269
LEU	196	O	6836	-0.5679	20.256	LEU_196
ALA	159	HB2	6295	0.0603	20.256	ALA_159
GLU	156	C	6244	0.5366	20.257	GLU_156
ALA	144	CB	6068	-0.1825	20.263	ALA_144
ILE	147	H	6107	0.2719	20.266	ILE_147
GLU	525	HB3	11958	0.0256	20.269	GLU_525
LYS	279	O	8165	-0.5894	20.273	LYS_279
LEU	164	H	6370	0.2719	20.284	LEU_164
LYS	279	N	8162	-0.3479	20.289	LYS_279
GLY	171	O	6477	-0.5679	20.289	GLY_171
PHE	167	O	6420	-0.5679	20.295	PHE_167
VAL	129	CG1	5851	-0.3192	20.301	VAL_129
PRO	14	CD	4030	0.0192	20.302	PRO_14
LEU	406	H	10149	0.2719	20.306	LEU_406
VAL	33	N	4341	-0.4157	20.307	VAL_33
LYS	403	C	10088	0.7341	20.309	LYS_403
VAL	33	HG21	4354	0.0791	20.319	VAL_33
TYR	188	OH	6720	-0.5579	20.32	TYR_188
LEU	164	N	6362	-0.4157	20.329	LEU_164
ILE	15	HG13	4050	0.0236	20.331	ILE_15
TRP	277	HB2	8147	0.0339	20.331	TRP_277
THR	515	HA	11798	0.1007	20.333	THR_515
VAL	160	N	6297	-0.4157	20.34	VAL_160
VAL	197	HA	6860	0.0969	20.34	VAL_197
PRO	14	N	4024	-0.2548	20.354	PRO_14
THR	515	HG21	11800	0.0642	20.372	THR_515
THR	153	N	6199	-0.4157	20.374	THR_153
ALA	159	O	6290	-0.5679	20.378	ALA_159
VAL	127	HG11	5828	0.0791	20.378	VAL_127
PHE	157	CZ	6267	-0.1072	20.393	PHE_157
PHE	157	HE2	6275	0.143	20.401	PHE_157
VAL	160	HB	6306	-0.0297	20.403	VAL_160
GLU	58	OE1	804	-0.8188	20.406	GLU_58
VAL	129	HG12	5857	0.0791	20.413	VAL_129
SER	170	HB3	6472	0.0352	20.415	SER_170
PRO	14	HD3	4037	0.0391	20.421	PRO_14
VAL	524	N	11930	-0.4157	20.431	VAL_524
SER	170	CB	6467	0.2117	20.432	SER_170
THR	515	CA	11791	-0.0389	20.433	THR_515
ILE	15	CG1	4043	-0.043	20.439	ILE_15
THR	153	CG2	6205	-0.2438	20.44	THR_153
LEU	269	CA	8000	-0.0518	20.455	LEU_269
GLY	407	N	10160	-0.4157	20.461	GLY_407
ARG	528	NE	12007	-0.5295	20.478	ARG_528
PRO	14	O	4027	-0.5748	20.487	PRO_14
PHE	181	CE2	6626	-0.1704	20.49	PHE_181
TYR	180	CG	6601	-0.0011	20.492	TYR_180
LEU	269	CB	8003	-0.1102	20.519	LEU_269
GLY	278	N	8155	-0.4157	20.526	GLY_278
LYS	279	C	8164	0.7341	20.529	LYS_279
ALA	152	C	6191	0.5973	20.534	ALA_152
PRO	523	CA	11917	-0.0266	20.539	PRO_523
CYS	198	H	6874	0.2719	20.556	CYS_198
LEU	173	HD11	6511	0.1	20.568	LEU_173
TRP	277	CB	8135	-0.005	20.576	TRP_277
VAL	127	N	5818	-0.4157	20.588	VAL_127
GLU	409	HG3	10195	-0.0425	20.588	GLU_409
TYR	180	CD1	6602	-0.1906	20.597	TYR_180
LEU	404	CD2	10115	-0.4121	20.602	LEU_404
ASN	145	OD1	6084	-0.5931	20.616	ASN_145
THR	166	HG21	6413	0.0642	20.619	THR_166
ILE	38	HA	4411	0.0869	20.621	ILE_38
TRP	277	CD2	8138	0.1243	20.625	TRP_277
LYS	279	HA	8172	0.1426	20.627	LYS_279
ASN	178	H	6578	0.2719	20.635	ASN_178
THR	166	HG23	6415	0.0642	20.639	THR_166
ALA	159	CB	6291	-0.1825	20.643	ALA_159
LEU	164	HD13	6377	0.1	20.649	LEU_164
ILE	38	HG13	4414	0.0236	20.653	ILE_38
THR	153	HG22	6210	0.0642	20.654	THR_153
LEU	406	HD13	10156	0.1	20.656	LEU_406
VAL	160	HG11	6307	0.0791	20.659	VAL_160
GLY	514	CA	11784	-0.0252	20.659	GLY_514
LEU	406	C	10143	0.5973	20.662	LEU_406
PHE	126	HD1	5813	0.133	20.667	PHE_126
VAL	270	C	8020	0.5973	20.672	VAL_270
PRO	523	HD3	11929	0.0391	20.674	PRO_523
VAL	524	CG2	11936	-0.3192	20.677	VAL_524
LEU	404	N	10108	-0.4157	20.686	LEU_404
ASN	178	CA	6573	0.0143	20.695	ASN_178
THR	199	HB	6888	0.0043	20.7	THR_199
LYS	163	C	6342	0.7341	20.702	LYS_163
VAL	127	CG1	5823	-0.3192	20.71	VAL_127
LEU	164	CD1	6368	-0.4121	20.711	LEU_164
TYR	180	H	6608	0.2719	20.713	TYR_180
VAL	197	HG13	6864	0.0791	20.714	VAL_197
GLU	156	CA	6243	0.0397	20.731	GLU_156
LEU	164	HD11	6375	0.1	20.741	LEU_164
ILE	147	HD11	6115	0.0186	20.75	ILE_147
GLY	407	HA3	10166	0.0698	20.75	GLY_407
LEU	269	HB2	8009	0.0457	20.756	LEU_269
ILE	147	HG12	6110	0.0236	20.756	ILE_147
ILE	38	CA	4403	-0.0597	20.759	ILE_38
GLU	156	O	6245	-0.5819	20.778	GLU_156
ASN	178	O	6575	-0.5679	20.78	ASN_178
LEU	404	CB	10112	-0.1102	20.782	LEU_404
GLU	525	N	11946	-0.4157	20.782	GLU_525
ASN	145	HA	6081	0.1048	20.786	ASN_145
ASN	178	C	6574	0.5973	20.793	ASN_178
LEU	164	HA	6371	0.0922	20.807	LEU_164
THR	153	HG1	6212	0.4102	20.815	THR_153
PHE	126	CA	5799	-0.0024	20.824	PHE_126
THR	515	N	11790	-0.4157	20.828	THR_515
GLY	278	HA3	8161	0.0698	20.828	GLY_278
GLY	514	HA3	11789	0.0698	20.828	GLY_514
SER	170	HG	6473	0.4275	20.836	SER_170
PHE	126	HB3	5812	0.0295	20.84	PHE_126
LYS	163	O	6343	-0.5894	20.851	LYS_163
LEU	406	CB	10145	-0.1102	20.853	LEU_406
VAL	160	CA	6298	-0.0875	20.854	VAL_160
ILE	147	HA	6108	0.0869	20.858	ILE_147
ALA	179	CA	6587	0.0337	20.862	ALA_179
ALA	179	CB	6590	-0.1825	20.864	ALA_179
GLU	58	OE2	805	-0.8188	20.867	GLU_58
ALA	179	N	6586	-0.4157	20.875	ALA_179
ARG	528	HE	12019	0.3456	20.891	ARG_528
LYS	163	HA	6350	0.1426	20.894	LYS_163
LYS	163	CA	6341	-0.24	20.898	LYS_163
SER	170	HB2	6471	0.0352	20.899	SER_170
PHE	181	HZ	6636	0.1297	20.905	PHE_181
VAL	270	CA	8019	-0.0875	20.913	VAL_270
LYS	403	HA	10096	0.1426	20.917	LYS_403
PHE	157	HZ	6276	0.1297	20.918	PHE_157
VAL	524	HG23	11945	0.0791	20.931	VAL_524
ALA	179	H	6591	0.2719	20.934	ALA_179
ILE	280	CB	8188	0.1303	20.939	ILE_280
ALA	179	HB3	6595	0.0603	20.94	ALA_179
GLN	172	H	6488	0.2719	20.957	GLN_172
VAL	524	CA	11931	-0.0875	20.96	VAL_524
LYS	151	HZ1	6186	0.34	20.96	LYS_151
THR	199	OG1	6884	-0.6761	20.961	THR_199
TRP	277	C	8133	0.5973	20.966	TRP_277
ARG	528	HD2	12017	0.0687	20.968	ARG_528
VAL	197	CG1	6857	-0.3192	20.969	VAL_197
TYR	188	HH	6729	0.3992	20.97	TYR_188
THR	153	H	6206	0.2719	20.979	THR_153
ILE	147	CB	6103	0.1303	21.002	ILE_147
PHE	167	CA	6418	-0.0024	21.008	PHE_167
ALA	152	HB2	6197	0.0603	21.01	ALA_152
ILE	280	HG23	8199	0.0882	21.028	ILE_280
GLU	409	CD	10187	0.8054	21.031	GLU_409
LEU	268	O	7983	-0.5679	21.049	LEU_268
LEU	415	HD23	10288	0.1	21.06	LEU_415
VAL	129	HG13	5858	0.0791	21.061	VAL_129
VAL	127	HG23	5833	0.0791	21.064	VAL_127
ASP	125	O	5789	-0.5819	21.073	ASP_125
ALA	144	O	6067	-0.5679	21.076	ALA_144
PRO	523	HB3	11925	0.0253	21.077	PRO_523
PRO	523	CD	11922	0.0192	21.079	PRO_523
LEU	404	HD22	10125	0.1	21.082	LEU_404
SER	170	OG	6468	-0.6546	21.09	SER_170
ALA	159	HB3	6296	0.0603	21.104	ALA_159
VAL	270	N	8018	-0.4157	21.108	VAL_270
GLN	172	N	6481	-0.4157	21.11	GLN_172
GLY	278	C	8157	0.5973	21.11	GLY_278
GLU	58	CD	803	0.8054	21.112	GLU_58
ILE	147	CA	6100	-0.0597	21.112	ILE_147
THR	199	HG23	6891	0.0642	21.113	THR_199
ASN	178	CG	6577	0.713	21.121	ASN_178
LEU	406	CD1	10147	-0.4121	21.123	LEU_406
GLU	525	CA	11947	0.0145	21.147	GLU_525
GLU	156	HA	6252	0.1105	21.154	GLU_156
ILE	280	HB	8194	0.0187	21.158	ILE_280
GLU	525	HA	11956	0.0779	21.166	GLU_525
VAL	160	CB	6301	0.2985	21.174	VAL_160
ASN	178	N	6572	-0.4157	21.175	ASN_178
PRO	14	HG2	4034	0.0213	21.182	PRO_14
VAL	270	HG12	8029	0.0791	21.203	VAL_270
PRO	523	C	11918	0.5896	21.207	PRO_523
GLY	278	CA	8156	-0.0252	21.209	GLY_278
ILE	280	N	8184	-0.4157	21.214	ILE_280
ILE	280	HG22	8198	0.0882	21.214	ILE_280
VAL	127	CB	5822	0.2985	21.215	VAL_127
ALA	144	HB2	6072	0.0603	21.218	ALA_144
THR	153	HG21	6209	0.0642	21.222	THR_153
GLY	407	CA	10161	-0.0252	21.222	GLY_407
LYS	39	CB	4425	-0.0094	21.222	LYS_39
CYS	198	HB2	6876	0.1112	21.234	CYS_198
ASN	178	HB3	6581	0.0797	21.234	ASN_178
LEU	269	HB3	8010	0.0457	21.236	LEU_269
THR	515	CG2	11796	-0.2438	21.248	THR_515
ILE	38	C	4404	0.5973	21.253	ILE_38
ALA	271	CA	8035	0.0337	21.26	ALA_271
ALA	159	HB1	6294	0.0603	21.263	ALA_159
GLU	409	HG2	10194	-0.0425	21.264	GLU_409
TYR	180	HD2	6613	0.1699	21.276	TYR_180
VAL	129	HG21	5859	0.0791	21.278	VAL_129
TRP	277	CH2	8144	-0.1134	21.281	TRP_277
GLU	156	HB2	6253	-0.0173	21.29	GLU_156
GLU	409	CG	10186	0.0136	21.292	GLU_409
GLY	402	C	10081	0.5973	21.292	GLY_402
PHE	167	HB3	6431	0.0295	21.3	PHE_167
ILE	38	HG12	4413	0.0236	21.304	ILE_38
LEU	406	HB3	10152	0.0457	21.305	LEU_406
VAL	127	H	5825	0.2719	21.312	VAL_127
GLY	407	HA2	10165	0.0698	21.317	GLY_407
CYS	198	N	6868	-0.4157	21.319	CYS_198
THR	515	HG22	11801	0.0642	21.32	THR_515
TYR	180	CD2	6603	-0.1906	21.326	TYR_180
THR	199	H	6886	0.2719	21.329	THR_199
LYS	151	HE3	6185	0.1135	21.337	LYS_151
ARG	528	CD	12006	0.0486	21.343	ARG_528
PHE	181	HE2	6635	0.143	21.347	PHE_181
VAL	197	HG12	6863	0.0791	21.355	VAL_197
LYS	403	CA	10087	-0.24	21.363	LYS_403
ALA	271	HA	8040	0.0823	21.366	ALA_271
LEU	406	O	10144	-0.5679	21.376	LEU_406
ILE	38	O	4405	-0.5679	21.384	ILE_38
PRO	523	HD2	11928	0.0391	21.396	PRO_523
ILE	280	H	8192	0.2719	21.399	ILE_280
VAL	129	CG2	5852	-0.3192	21.406	VAL_129
VAL	524	C	11932	0.5973	21.407	VAL_524
GLY	402	HA2	10084	0.0698	21.411	GLY_402
VAL	270	HG23	8033	0.0791	21.412	VAL_270
GLU	54	OE1	753	-0.8188	21.418	GLU_54
ILE	147	CG1	6104	-0.043	21.419	ILE_147
VAL	160	CG1	6302	-0.3192	21.42	VAL_160
PRO	14	C	4026	0.5896	21.422	PRO_14
THR	199	CB	6883	0.3654	21.422	THR_199
VAL	197	C	6854	0.5973	21.428	VAL_197
VAL	127	HG13	5830	0.0791	21.43	VAL_127
LEU	404	HB2	10118	0.0457	21.431	LEU_404
ILE	280	CG2	8190	-0.3204	21.439	ILE_280
THR	515	HB	11799	0.0043	21.445	THR_515
LYS	39	H	4430	0.2747	21.445	LYS_39
LYS	151	HZ3	6188	0.34	21.448	LYS_151
ILE	280	HA	8193	0.0869	21.455	ILE_280
LEU	404	H	10116	0.2719	21.455	LEU_404
LYS	39	HB2	4432	0.0362	21.455	LYS_39
ASN	178	CB	6576	-0.2041	21.456	ASN_178
PRO	14	CG	4029	0.0189	21.458	PRO_14
VAL	524	HG21	11943	0.0791	21.461	VAL_524
ARG	528	HD3	12018	0.0687	21.47	ARG_528
THR	515	CB	11794	0.3654	21.477	THR_515
ILE	38	CG1	4407	-0.043	21.479	ILE_38
ALA	271	N	8034	-0.4157	21.479	ALA_271
TYR	180	CE1	6604	-0.2341	21.492	TYR_180
LEU	401	O	10063	-0.5679	21.5	LEU_401
GLU	32	C	4327	0.5973	21.509	GLU_32
LEU	164	HD12	6376	0.1	21.509	LEU_164
PHE	126	CB	5802	-0.0343	21.512	PHE_126
LYS	39	HB3	4433	0.0362	21.515	LYS_39
TRP	277	HH2	8154	0.1417	21.522	TRP_277
THR	515	H	11797	0.2719	21.529	THR_515
LYS	39	N	4421	-0.3479	21.531	LYS_39
LEU	406	HB2	10151	0.0457	21.534	LEU_406
PRO	523	CB	11920	-0.007	21.536	PRO_523
LEU	173	CB	6502	-0.1102	21.537	LEU_173
VAL	129	HG23	5861	0.0791	21.54	VAL_129
LEU	404	CG	10113	0.3531	21.541	LEU_404
TYR	180	HE1	6614	0.1656	21.542	TYR_180
ALA	152	H	6194	0.2719	21.544	ALA_152
TRP	277	HB3	8148	0.0339	21.545	TRP_277
LEU	173	HB2	6508	0.0457	21.556	LEU_173
VAL	160	HG13	6309	0.0791	21.558	VAL_160
ILE	147	CD1	6106	-0.066	21.57	ILE_147
PHE	167	HA	6429	0.0978	21.588	PHE_167
PHE	126	CD1	5804	-0.1256	21.59	PHE_126
PRO	14	CA	4025	-0.0266	21.592	PRO_14
ALA	152	HB1	6196	0.0603	21.597	ALA_152
ALA	179	HB2	6594	0.0603	21.607	ALA_179
LYS	151	HD2	6182	0.0621	21.608	LYS_151
VAL	197	HG11	6862	0.0791	21.61	VAL_197
ILE	147	HB	6109	0.0187	21.612	ILE_147
ALA	55	HB3	770	0.0603	21.613	ALA_55
GLU	32	HE2	4340	0.4641	21.621	GLU_32
ALA	410	HB1	10203	0.0603	21.625	ALA_410
LEU	406	HD12	10155	0.1	21.626	LEU_406
CYS	198	SG	6873	-0.3119	21.656	CYS_198
LYS	151	NZ	6175	-0.3854	21.662	LYS_151
ILE	280	CA	8185	-0.0597	21.668	ILE_280
VAL	160	HA	6305	0.0969	21.681	VAL_160
ALA	179	HA	6592	0.0823	21.69	ALA_179
LEU	406	HD11	10154	0.1	21.719	LEU_406
ILE	15	HG22	4052	0.0882	21.719	ILE_15
PHE	167	HD2	6433	0.133	21.726	PHE_167
LEU	415	HD22	10287	0.1	21.729	LEU_415
LEU	269	N	7999	-0.4157	21.735	LEU_269
ALA	152	CB	6193	-0.1825	21.742	ALA_152
VAL	524	HA	11938	0.0969	21.745	VAL_524
PHE	126	HE1	5815	0.143	21.749	PHE_126
GLY	514	H	11787	0.2719	21.753	GLY_514
GLU	32	O	4328	-0.5679	21.753	GLU_32
GLY	278	O	8158	-0.5679	21.754	GLY_278
GLU	156	CB	6246	0.056	21.754	GLU_156
VAL	127	CG2	5824	-0.3192	21.761	VAL_127
ASN	178	HD22	6584	0.4196	21.766	ASN_178
ILE	147	HD12	6116	0.0186	21.771	ILE_147
LYS	39	HA	4431	0.1426	21.775	LYS_39
GLU	409	OE1	10188	-0.8188	21.778	GLU_409
PHE	176	O	6541	-0.5679	21.803	PHE_176
PHE	126	N	5798	-0.4157	21.817	PHE_126
LEU	415	CD2	10277	-0.4121	21.823	LEU_415
PRO	14	HG3	4035	0.0213	21.823	PRO_14
ALA	152	CA	6190	0.0337	21.832	ALA_152
VAL	270	H	8025	0.2719	21.842	VAL_270
ILE	38	CB	4406	0.1303	21.856	ILE_38
GLY	514	N	11783	-0.4157	21.859	GLY_514
THR	199	CG2	6885	-0.2438	21.864	THR_199
LEU	173	HB3	6509	0.0457	21.869	LEU_173
ASP	125	C	5788	0.5366	21.878	ASP_125
LEU	415	HD21	10286	0.1	21.881	LEU_415
PHE	167	CB	6421	-0.0343	21.881	PHE_167
TRP	277	CE3	8141	-0.2387	21.884	TRP_277
ILE	15	HG23	4053	0.0882	21.897	ILE_15
ILE	38	HB	4412	0.0187	21.899	ILE_38
LEU	404	HG	10120	-0.0361	21.901	LEU_404
THR	515	HG23	11802	0.0642	21.908	THR_515
ASN	178	ND2	6583	-0.9191	21.911	ASN_178
THR	177	HA	6566	0.1007	21.914	THR_177
ILE	15	CB	4042	0.1303	21.932	ILE_15
LEU	268	C	7982	0.5973	21.946	LEU_268
VAL	270	HG11	8028	0.0791	21.948	VAL_270
VAL	127	HB	5827	-0.0297	21.951	VAL_127
ALA	200	HB1	6900	0.0603	21.953	ALA_200
LYS	39	CA	4422	-0.24	21.973	LYS_39
LYS	151	HB3	6179	0.0362	21.994	LYS_151
VAL	270	CG1	8023	-0.3192	21.996	VAL_270
LYS	403	HG2	10099	0.0103	22.001	LYS_403
PRO	14	HA	4031	0.0641	22.006	PRO_14
GLU	32	OE2	4332	-0.6511	22.013	GLU_32
PHE	176	HB3	6552	0.0295	22.021	PHE_176
LYS	403	HB3	10098	0.0362	22.023	LYS_403
CYS	198	CB	6872	-0.1231	22.024	CYS_198
LYS	403	N	10086	-0.3479	22.028	LYS_403
GLY	402	CA	10080	-0.0252	22.041	GLY_402
GLU	156	HG3	6256	-0.0425	22.048	GLU_156
GLU	58	HG2	810	-0.0425	22.051	GLU_58
LYS	151	CE	6174	-0.0143	22.061	LYS_151
LYS	163	HB2	6351	0.0362	22.067	LYS_163
LEU	173	H	6506	0.2719	22.076	LEU_173
ALA	55	HB2	769	0.0603	22.077	ALA_55
VAL	127	HG21	5831	0.0791	22.081	VAL_127
TRP	277	O	8134	-0.5679	22.092	TRP_277
VAL	270	CB	8022	0.2985	22.107	VAL_270
ALA	200	H	6898	0.2719	22.108	ALA_200
THR	177	HG21	6568	0.0642	22.111	THR_177
ALA	271	H	8039	0.2719	22.12	ALA_271
PHE	126	HB2	5811	0.0295	22.142	PHE_126
GLY	278	HA2	8160	0.0698	22.144	GLY_278
ALA	152	N	6189	-0.4157	22.154	ALA_152
SER	148	H	6124	0.2719	22.164	SER_148
THR	199	N	6879	-0.4157	22.172	THR_199
PRO	523	HB2	11924	0.0253	22.176	PRO_523
VAL	129	HG22	5860	0.0791	22.177	VAL_129
ILE	15	HA	4047	0.0869	22.185	ILE_15
ALA	271	HB1	8041	0.0603	22.186	ALA_271
VAL	160	HG21	6310	0.0791	22.192	VAL_160
VAL	270	CG2	8024	-0.3192	22.195	VAL_270
ILE	15	CG2	4044	-0.3204	22.196	ILE_15
VAL	160	HG12	6308	0.0791	22.199	VAL_160
PRO	523	CG	11921	0.0189	22.203	PRO_523
TRP	277	CZ3	8143	-0.1972	22.203	TRP_277
ALA	271	HB3	8043	0.0603	22.206	ALA_271
ILE	38	HD12	4419	0.0186	22.208	ILE_38
THR	199	HG21	6889	0.0642	22.213	THR_199
GLU	32	HB3	4337	0.0256	22.217	GLU_32
PHE	126	CE1	5806	-0.1704	22.229	PHE_126
TYR	180	CE2	6605	-0.2341	22.232	TYR_180
LYS	163	CB	6344	-0.0094	22.233	LYS_163
LEU	124	O	5770	-0.5679	22.247	LEU_124
PHE	126	CG	5803	0.0118	22.249	PHE_126
LEU	173	HA	6507	0.0922	22.25	LEU_173
VAL	270	HG21	8031	0.0791	22.25	VAL_270
ILE	147	HG13	6111	0.0236	22.263	ILE_147
ILE	526	H	11970	0.2719	22.266	ILE_526
LEU	415	HD12	10284	0.1	22.272	LEU_415
ILE	147	HD13	6117	0.0186	22.283	ILE_147
GLU	58	CG	802	0.0136	22.306	GLU_58
ALA	271	CB	8038	-0.1825	22.306	ALA_271
TYR	180	CZ	6606	0.3226	22.311	TYR_180
GLU	32	HA	4335	0.0779	22.312	GLU_32
GLU	58	HB3	809	-0.0173	22.322	GLU_58
VAL	524	O	11933	-0.5679	22.338	VAL_524
LYS	151	HZ2	6187	0.34	22.34	LYS_151
GLU	156	HB3	6254	-0.0173	22.351	GLU_156
LEU	269	H	8007	0.2719	22.362	LEU_269
PRO	523	O	11919	-0.5748	22.372	PRO_523
ALA	55	CB	765	-0.1825	22.373	ALA_55
VAL	160	CG2	6303	-0.3192	22.374	VAL_160
ILE	15	N	4038	-0.4157	22.374	ILE_15
LEU	404	HD12	10122	0.1	22.381	LEU_404
LEU	173	N	6498	-0.4157	22.381	LEU_173
PHE	167	HB2	6430	0.0295	22.384	PHE_167
ILE	15	HB	4048	0.0187	22.385	ILE_15
LYS	403	CB	10090	-0.0094	22.387	LYS_403
ILE	280	HG21	8197	0.0882	22.392	ILE_280
LYS	151	CD	6173	-0.0479	22.403	LYS_151
PHE	126	H	5809	0.2719	22.409	PHE_126
ASN	178	HB2	6580	0.0797	22.41	ASN_178
ALA	410	HB2	10204	0.0603	22.417	ALA_410
LYS	151	HG3	6181	0.0103	22.423	LYS_151
THR	177	C	6560	0.5973	22.424	THR_177
CYS	198	HG	6878	0.1933	22.428	CYS_198
PRO	14	CB	4028	-0.007	22.458	PRO_14
CYS	198	CA	6869	0.0213	22.462	CYS_198
GLN	172	CA	6482	-0.0031	22.473	GLN_172
ALA	55	HA	767	0.0823	22.474	ALA_55
VAL	127	HG22	5832	0.0791	22.484	VAL_127
PHE	176	HB2	6551	0.0295	22.492	PHE_176
GLY	402	HA3	10085	0.0698	22.493	GLY_402
VAL	197	O	6855	-0.5679	22.493	VAL_197
TRP	277	HE3	8151	0.17	22.496	TRP_277
ALA	410	CB	10200	-0.1825	22.5	ALA_410
ARG	528	HG3	12016	0.0285	22.507	ARG_528
LEU	173	CA	6499	-0.0518	22.508	LEU_173
GLU	525	C	11948	0.5973	22.517	GLU_525
ILE	38	CD1	4409	-0.066	22.518	ILE_38
PRO	408	HD2	10179	0.0391	22.521	PRO_408
GLN	172	HA	6489	0.085	22.535	GLN_172
PHE	167	CD2	6424	-0.1256	22.543	PHE_167
PHE	176	HD2	6554	0.133	22.543	PHE_176
THR	199	HG22	6890	0.0642	22.546	THR_199
VAL	160	HG22	6311	0.0791	22.55	VAL_160
ALA	152	HA	6195	0.0823	22.559	ALA_152
ALA	152	HB3	6198	0.0603	22.56	ALA_152
ILE	15	CA	4039	-0.0597	22.563	ILE_15
ILE	147	C	6101	0.5973	22.567	ILE_147
ASN	178	HD21	6585	0.4196	22.569	ASN_178
ILE	526	HG13	11974	0.0236	22.57	ILE_526
GLU	54	CD	752	0.8054	22.574	GLU_54
GLU	156	CG	6247	0.0136	22.577	GLU_156
GLN	172	HG3	6493	0.0352	22.58	GLN_172
GLY	407	C	10162	0.5973	22.589	GLY_407
GLU	54	HB3	758	-0.0173	22.604	GLU_54
GLU	409	HB2	10192	-0.0173	22.605	GLU_409
THR	199	CA	6880	-0.0389	22.61	THR_199
GLU	32	CA	4326	0.0145	22.621	GLU_32
LEU	415	HB2	10280	0.0457	22.625	LEU_415
PRO	523	HG3	11927	0.0213	22.627	PRO_523
GLU	409	CB	10185	0.056	22.63	GLU_409
LEU	401	C	10062	0.5973	22.653	LEU_401
ILE	38	HD13	4420	0.0186	22.664	ILE_38
LYS	163	HG2	6353	0.0103	22.667	LYS_163
ARG	528	CG	12005	0.039	22.671	ARG_528
ASP	125	HA	5795	0.088	22.689	ASP_125
LEU	404	CD1	10114	-0.4121	22.714	LEU_404
ALA	200	HB3	6902	0.0603	22.723	ALA_200
CYS	198	HB3	6877	0.1112	22.726	CYS_198
GLN	172	C	6483	0.5973	22.736	GLN_172
THR	177	CA	6559	-0.0389	22.754	THR_177
LEU	268	HB3	7991	0.0457	22.755	LEU_268
VAL	270	HG13	8030	0.0791	22.766	VAL_270
GLU	409	HB3	10193	-0.0173	22.774	GLU_409
LYS	403	CG	10091	0.0187	22.777	LYS_403
THR	515	OG1	11795	-0.6761	22.785	THR_515
PRO	67	HG3	926	0.0213	22.786	PRO_67
TYR	180	HE2	6615	0.1656	22.787	TYR_180
LYS	163	HG3	6354	0.0103	22.792	LYS_163
LYS	163	HB3	6352	0.0362	22.797	LYS_163
GLU	54	HB2	757	-0.0173	22.799	GLU_54
PHE	176	CB	6542	-0.0343	22.801	PHE_176
ALA	410	HA	10202	0.0823	22.802	ALA_410
SER	5	HB2	9	0.0273	22.808	SER_5
THR	177	HG23	6570	0.0642	22.808	THR_177
GLU	58	HB2	808	-0.0173	22.81	GLU_58
ALA	200	CB	6897	-0.1825	22.821	ALA_200
SER	148	N	6118	-0.4157	22.827	SER_148
LYS	151	HE2	6184	0.1135	22.833	LYS_151
GLY	407	O	10163	-0.5679	22.835	GLY_407
VAL	31	HG22	4323	0.0791	22.835	VAL_31
ILE	526	N	11962	-0.4157	22.839	ILE_526
PHE	167	CG	6422	0.0118	22.864	PHE_167
GLU	58	CB	801	0.056	22.865	GLU_58
GLU	54	OE2	754	-0.8188	22.87	GLU_54
PRO	523	HG2	11926	0.0213	22.872	PRO_523
ALA	200	N	6893	-0.4157	22.873	ALA_200
ILE	526	HD12	11979	0.0186	22.877	ILE_526
LYS	403	H	10095	0.2747	22.881	LYS_403
PHE	176	C	6540	0.5973	22.884	PHE_176
LYS	151	CB	6171	-0.0094	22.912	LYS_151
LYS	151	HA	6177	0.1426	22.923	LYS_151
LEU	415	HD13	10285	0.1	22.93	LEU_415
ILE	15	H	4046	0.2719	22.931	ILE_15
VAL	270	HB	8027	-0.0297	22.931	VAL_270
LYS	151	CG	6172	0.0187	22.942	LYS_151
PRO	14	HB3	4033	0.0253	22.949	PRO_14
THR	177	CG2	6564	-0.2438	22.954	THR_177
ALA	410	HB3	10205	0.0603	22.97	ALA_410
ALA	55	HB1	768	0.0603	22.971	ALA_55
VAL	513	HG11	11777	0.0791	22.972	VAL_513
VAL	270	HG22	8032	0.0791	22.976	VAL_270
ALA	410	H	10201	0.2719	22.979	ALA_410
LYS	163	CG	6345	0.0187	22.98	LYS_163
GLU	156	OE1	6249	-0.8188	22.981	GLU_156
GLU	58	HG3	811	-0.0425	23.007	GLU_58
GLY	402	N	10079	-0.4157	23.013	GLY_402
GLU	32	CB	4329	-0.0071	23.018	GLU_32
CYS	198	C	6870	0.5973	23.02	CYS_198
LEU	415	CD1	10276	-0.4121	23.024	LEU_415
GLU	156	CD	6248	0.8054	23.028	GLU_156
TRP	277	HZ3	8153	0.1447	23.038	TRP_277
ASP	125	CA	5787	0.0381	23.046	ASP_125
ILE	526	HD13	11980	0.0186	23.064	ILE_526
LYS	151	HD3	6183	0.0621	23.067	LYS_151
LYS	403	HG3	10100	0.0103	23.077	LYS_403
PRO	14	HB2	4032	0.0253	23.086	PRO_14
LEU	415	CG	10275	0.3531	23.089	LEU_415
ALA	55	CA	762	0.0337	23.093	ALA_55
ARG	528	HG2	12015	0.0285	23.096	ARG_528
VAL	513	C	11769	0.5973	23.108	VAL_513
THR	515	HG1	11803	0.4102	23.123	THR_515
PRO	67	HB3	924	0.0253	23.129	PRO_67
ILE	15	HG21	4051	0.0882	23.136	ILE_15
VAL	160	HG23	6312	0.0791	23.141	VAL_160
ARG	528	HB2	12013	0.0327	23.159	ARG_528
VAL	31	HG23	4324	0.0791	23.162	VAL_31
PHE	176	CD2	6545	-0.1256	23.166	PHE_176
CYS	198	HA	6875	0.1124	23.172	CYS_198
GLU	409	H	10190	0.2936	23.178	GLU_409
ILE	280	C	8186	0.5973	23.178	ILE_280
ALA	271	HB2	8042	0.0603	23.184	ALA_271
LYS	403	HB2	10097	0.0362	23.186	LYS_403
ALA	62	HB3	867	0.0603	23.201	ALA_62
TYR	180	OH	6607	-0.5579	23.207	TYR_180
PHE	167	HE2	6435	0.143	23.209	PHE_167
ILE	38	HG22	4416	0.0882	23.214	ILE_38
LEU	404	HD13	10123	0.1	23.214	LEU_404
THR	177	O	6561	-0.5679	23.218	THR_177
ILE	38	CG2	4408	-0.3204	23.218	ILE_38
THR	199	HA	6887	0.1007	23.224	THR_199
GLN	172	O	6484	-0.5679	23.23	GLN_172
GLU	32	CD	4331	0.6801	23.23	GLU_32
GLU	54	CB	750	0.056	23.24	GLU_54
ALA	62	HB2	866	0.0603	23.248	ALA_62
LEU	124	C	5769	0.5973	23.249	LEU_124
ALA	410	CA	10197	0.0337	23.27	ALA_410
SER	148	O	6121	-0.5679	23.281	SER_148
VAL	513	HG12	11778	0.0791	23.282	VAL_513
LEU	404	HD11	10121	0.1	23.283	LEU_404
ALA	200	HB2	6901	0.0603	23.294	ALA_200
GLU	525	O	11949	-0.5679	23.308	GLU_525
ALA	410	N	10196	-0.4157	23.312	ALA_410
LEU	124	HA	5776	0.0922	23.318	LEU_124
ALA	55	H	766	0.2719	23.321	ALA_55
LEU	124	HD23	5785	0.1	23.325	LEU_124
GLN	172	HB2	6490	0.0171	23.339	GLN_172
LEU	415	HB3	10281	0.0457	23.34	LEU_415
ILE	38	HD11	4418	0.0186	23.342	ILE_38
LEU	415	CB	10274	-0.1102	23.349	LEU_415
LYS	151	C	6169	0.7341	23.354	LYS_151
GLU	156	HG2	6255	-0.0425	23.358	GLU_156
LEU	268	CA	7981	-0.0518	23.361	LEU_268
PRO	408	CD	10173	0.0192	23.372	PRO_408
SER	5	H3	11	0.1898	23.377	SER_5
THR	199	C	6881	0.5973	23.378	THR_199
THR	177	N	6558	-0.4157	23.408	THR_177
VAL	513	O	11770	-0.5679	23.411	VAL_513
LYS	151	HB2	6178	0.0362	23.418	LYS_151
ILE	147	O	6102	-0.5679	23.421	ILE_147
ILE	38	HG21	4415	0.0882	23.426	ILE_38
GLU	156	OE2	6250	-0.8188	23.428	GLU_156
ILE	526	CD1	11969	-0.066	23.429	ILE_526
PHE	167	CE2	6426	-0.1704	23.43	PHE_167
ALA	123	O	5760	-0.5679	23.438	ALA_123
LEU	124	HD21	5783	0.1	23.441	LEU_124
ASP	125	HB3	5797	-0.0122	23.448	ASP_125
PRO	408	HD3	10180	0.0391	23.449	PRO_408
GLN	172	CG	6486	-0.0645	23.449	GLN_172
ALA	55	N	761	-0.4157	23.459	ALA_55
GLY	281	H	8207	0.2719	23.464	GLY_281
LYS	39	C	4423	0.7341	23.466	LYS_39
PHE	176	CG	6543	0.0118	23.467	PHE_176
LYS	151	CA	6168	-0.24	23.469	LYS_151
LEU	268	HA	7989	0.0922	23.471	LEU_268
ILE	526	CG1	11967	-0.043	23.474	ILE_526
GLN	172	CB	6485	-0.0036	23.479	GLN_172
PRO	67	HD3	928	0.0391	23.482	PRO_67
ASP	266	HA	7957	0.0864	23.495	ASP_266
LEU	401	HA	10069	0.0922	23.502	LEU_401
PRO	265	O	7937	-0.5748	23.509	PRO_265
THR	177	HG22	6569	0.0642	23.515	THR_177
LYS	403	HD3	10102	0.0621	23.519	LYS_403
PRO	408	N	10167	-0.2548	23.526	PRO_408
VAL	31	CG2	4315	-0.3192	23.527	VAL_31
GLU	32	HB2	4336	0.0256	23.531	GLU_32
ASP	266	O	7951	-0.5679	23.543	ASP_266
GLN	172	HG2	6492	0.0352	23.562	GLN_172
LEU	268	CB	7984	-0.1102	23.562	LEU_268
PHE	176	HE2	6556	0.143	23.566	PHE_176
LEU	401	HB3	10071	0.0457	23.579	LEU_401
ARG	528	CB	12004	-0.0007	23.582	ARG_528
VAL	400	O	10047	-0.5679	23.599	VAL_400
ALA	200	CA	6894	0.0337	23.601	ALA_200
PHE	126	CZ	5808	-0.1072	23.603	PHE_126
ALA	50	HB2	717	0.0603	23.61	ALA_50
GLU	40	H	4452	0.2936	23.623	GLU_40
PHE	126	CD2	5805	-0.1256	23.624	PHE_126
THR	177	CB	6562	0.3654	23.63	THR_177
TYR	180	HH	6616	0.3992	23.631	TYR_180
VAL	513	CG1	11772	-0.3192	23.656	VAL_513
LEU	268	HB2	7990	0.0457	23.658	LEU_268
ILE	280	O	8187	-0.5679	23.659	ILE_280
GLU	54	CG	751	0.0136	23.669	GLU_54
PHE	176	CA	6539	-0.0024	23.684	PHE_176
ARG	528	HB3	12014	0.0327	23.709	ARG_528
ALA	200	HA	6899	0.0823	23.714	ALA_200
PRO	67	CG	920	0.0189	23.722	PRO_67
SER	5	CB	5	0.2596	23.734	SER_5
ASP	125	N	5786	-0.5163	23.742	ASP_125
HIS	201	HE1	6916	0.2681	23.749	HIS_201
ALA	62	CB	862	-0.1825	23.775	ALA_62
PHE	176	CE2	6547	-0.1704	23.777	PHE_176
ARG	6	HH21	36	0.4478	23.78	ARG_6
GLU	32	N	4325	-0.4157	23.782	GLU_32
GLU	409	C	10183	0.5366	23.787	GLU_409
LEU	512	O	11751	-0.5679	23.789	LEU_512
THR	177	OG1	6563	-0.6761	23.794	THR_177
ILE	526	HG12	11973	0.0236	23.808	ILE_526
GLU	409	CA	10182	0.0397	23.812	GLU_409
LEU	401	CA	10061	-0.0518	23.829	LEU_401
VAL	513	HA	11775	0.0969	23.83	VAL_513
LEU	415	HD11	10283	0.1	23.831	LEU_415
VAL	31	O	4312	-0.5679	23.834	VAL_31
GLU	409	N	10181	-0.5163	23.835	GLU_409
GLU	32	CG	4330	-0.0174	23.843	GLU_32
LEU	415	HG	10282	-0.0361	23.845	LEU_415
GLY	402	H	10083	0.2719	23.846	GLY_402
GLU	54	HG2	759	-0.0425	23.846	GLU_54
LYS	151	HG2	6180	0.0103	23.858	LYS_151
SER	413	HB2	10253	0.0352	23.878	SER_413
ILE	38	HG23	4417	0.0882	23.879	ILE_38
GLY	281	N	8203	-0.4157	23.881	GLY_281
LYS	403	CD	10092	-0.0479	23.885	LYS_403
VAL	31	HG21	4322	0.0791	23.885	VAL_31
LEU	268	HD23	7998	0.1	23.886	LEU_268
GLU	32	HG3	4339	0.043	23.887	GLU_32
SER	5	H2	12	0.1898	23.889	SER_5
ALA	51	HB3	728	0.0603	23.889	ALA_51
LYS	403	HE2	10103	0.1135	23.893	LYS_403
SER	5	HB3	10	0.0273	23.896	SER_5
PRO	67	CB	919	-0.007	23.907	PRO_67
LEU	401	HD23	10078	0.1	23.914	LEU_401
LEU	124	CD2	5774	-0.4121	23.917	LEU_124
LEU	124	HB3	5778	0.0457	23.921	LEU_124
LEU	173	C	6500	0.5973	23.928	LEU_173
VAL	16	H	4064	0.2719	23.929	VAL_16
PHE	176	HA	6550	0.0978	23.946	PHE_176
SER	5	OG	6	-0.6714	23.972	SER_5
LEU	267	O	7964	-0.5679	23.972	LEU_267
ASP	125	CB	5790	-0.0303	23.982	ASP_125
LEU	124	CA	5768	-0.0518	23.982	LEU_124
GLU	32	OE1	4333	-0.5838	23.984	GLU_32
ASP	266	HD2	7960	0.4747	23.988	ASP_266
GLU	54	C	748	0.5366	24.005	GLU_54
VAL	513	HG13	11779	0.0791	24.009	VAL_513
ILE	526	HB	11972	0.0187	24.023	ILE_526
ALA	50	HB3	718	0.0603	24.026	ALA_50
PRO	67	HB2	923	0.0253	24.05	PRO_67
GLU	40	N	4443	-0.5163	24.061	GLU_40
LEU	268	HD12	7994	0.1	24.072	LEU_268
PHE	126	HZ	5817	0.1297	24.072	PHE_126
HIS	201	HE2	6913	0.3911	24.078	HIS_201
PHE	167	CD1	6423	-0.1256	24.08	PHE_167
ILE	15	C	4040	0.5973	24.088	ILE_15
ASP	266	OD2	7954	-0.6376	24.099	ASP_266
LYS	39	O	4424	-0.5894	24.099	LYS_39
SER	5	N	1	0.1849	24.107	SER_5
PHE	126	HD2	5814	0.133	24.107	PHE_126
LEU	401	HD21	10076	0.1	24.12	LEU_401
ARG	528	H	12011	0.2747	24.126	ARG_528
LEU	527	HD11	11994	0.1	24.129	LEU_527
THR	177	H	6565	0.2719	24.155	THR_177
SER	148	CA	6119	-0.0249	24.167	SER_148
LEU	527	H	11989	0.2719	24.176	LEU_527
GLU	54	O	749	-0.5819	24.176	GLU_54
HIS	201	CE1	6917	-0.017	24.195	HIS_201
ILE	526	CA	11963	-0.0597	24.195	ILE_526
PRO	67	CD	921	0.0192	24.203	PRO_67
VAL	31	C	4311	0.5973	24.209	VAL_31
ALA	55	O	764	-0.5679	24.21	ALA_55
GLU	32	H	4334	0.2719	24.213	GLU_32
GLU	409	O	10184	-0.5819	24.213	GLU_409
VAL	513	CA	11768	-0.0875	24.216	VAL_513
SER	148	HB3	6127	0.0352	24.22	SER_148
CYS	198	O	6871	-0.5679	24.233	CYS_198
ALA	62	HB1	865	0.0603	24.234	ALA_62
VAL	31	HB	4318	-0.0297	24.238	VAL_31
LEU	173	O	6501	-0.5679	24.238	LEU_173
PRO	67	HG2	925	0.0213	24.239	PRO_67
SER	148	C	6120	0.5973	24.24	SER_148
SER	413	HB3	10254	0.0352	24.25	SER_413
ALA	51	HA	725	0.0823	24.251	ALA_51
LEU	124	HD22	5784	0.1	24.252	LEU_124
PRO	408	HG2	10177	0.0213	24.254	PRO_408
PHE	126	CE2	5807	-0.1704	24.264	PHE_126
LEU	415	H	10278	0.2719	24.268	LEU_415
ALA	51	HB2	727	0.0603	24.277	ALA_51
PRO	265	HB3	7943	0.0253	24.278	PRO_265
ALA	50	CB	713	-0.1825	24.294	ALA_50
PHE	167	HD1	6432	0.133	24.302	PHE_167
ALA	62	HA	864	0.0823	24.304	ALA_62
ALA	55	C	763	0.5973	24.307	ALA_55
LYS	151	O	6170	-0.5894	24.31	LYS_151
ILE	526	HD11	11978	0.0186	24.317	ILE_526
GLU	58	CA	798	0.0397	24.318	GLU_58
ARG	6	HH22	37	0.4478	24.332	ARG_6
HIS	201	H	6909	0.2747	24.337	HIS_201
LEU	401	CB	10064	-0.1102	24.343	LEU_401
ILE	526	CB	11966	0.1303	24.348	ILE_526
ILE	526	HA	11971	0.0869	24.352	ILE_526
GLN	172	HB3	6491	0.0171	24.369	GLN_172
PHE	176	CD1	6544	-0.1256	24.385	PHE_176
HIS	201	NE2	6919	-0.1718	24.388	HIS_201
LEU	268	N	7980	-0.4157	24.389	LEU_268
GLN	172	OE1	6495	-0.6086	24.397	GLN_172
ALA	50	HB1	716	0.0603	24.424	ALA_50
ASP	125	HB2	5796	-0.0122	24.429	ASP_125
ASP	266	CA	7949	0.0341	24.431	ASP_266
THR	199	O	6882	-0.5679	24.435	THR_199
GLU	54	CA	747	0.0397	24.437	GLU_54
GLU	58	HA	807	0.1105	24.44	GLU_58
LEU	203	HD13	6957	0.1	24.448	LEU_203
THR	414	HB	10265	0.0043	24.449	THR_414
ARG	6	NH2	24	-0.8627	24.455	ARG_6
ASP	266	C	7950	0.5973	24.459	ASP_266
ARG	150	O	6146	-0.5894	24.461	ARG_150
LYS	163	CD	6346	-0.0479	24.478	LYS_163
GLU	54	HG3	760	-0.0425	24.485	GLU_54
SER	413	OG	10250	-0.6546	24.49	SER_413
ASP	125	H	5794	0.2936	24.499	ASP_125
THR	177	HB	6567	0.0043	24.506	THR_177
SER	148	HB2	6126	0.0352	24.511	SER_148
VAL	16	N	4057	-0.4157	24.519	VAL_16
SER	413	CB	10249	0.2117	24.519	SER_413
LYS	403	CE	10093	-0.0143	24.521	LYS_403
PRO	408	CG	10172	0.0189	24.521	PRO_408
GLN	172	CD	6487	0.6951	24.523	GLN_172
LEU	527	HB2	11991	0.0457	24.54	LEU_527
LEU	268	HD21	7996	0.1	24.544	LEU_268
LYS	403	HD2	10101	0.0621	24.562	LYS_403
LEU	401	CD2	10067	-0.4121	24.564	LEU_401
SER	5	H	7	0.1898	24.568	SER_5
SER	5	HG	13	0.4239	24.569	SER_5
THR	177	HG1	6571	0.4102	24.569	THR_177
ALA	59	HA	818	0.0823	24.572	ALA_59
PRO	265	C	7936	0.5896	24.578	PRO_265
GLY	174	H	6521	0.2719	24.588	GLY_174
LEU	124	CB	5771	-0.1102	24.588	LEU_124
ALA	51	CB	723	-0.1825	24.592	ALA_51
PHE	176	HD1	6553	0.133	24.594	PHE_176
LEU	267	C	7963	0.5973	24.595	LEU_267
PRO	67	HD2	927	0.0391	24.595	PRO_67
ALA	123	C	5759	0.5973	24.626	ALA_123
VAL	31	CB	4313	0.2985	24.633	VAL_31
GLU	409	HA	10191	0.1105	24.635	GLU_409
LEU	203	HD11	6955	0.1	24.637	LEU_203
GLU	58	C	799	0.5366	24.642	GLU_58
PHE	167	CZ	6427	-0.1072	24.642	PHE_167
SER	413	HG	10255	0.4275	24.646	SER_413
ASP	266	HB3	7959	0.0488	24.647	ASP_266
LEU	268	CD2	7987	-0.4121	24.647	LEU_268
LEU	415	HA	10279	0.0922	24.647	LEU_415
GLU	58	O	800	-0.5819	24.649	GLU_58
ALA	410	C	10198	0.5973	24.651	ALA_410
SER	5	CA	2	0.0567	24.657	SER_5
LYS	163	HD3	6356	0.0621	24.667	LYS_163
LEU	415	CA	10271	-0.0518	24.675	LEU_415
VAL	400	C	10046	0.5973	24.677	VAL_400
[truncated: 10,264 more rows]
