# Supplementary material for: Modeling of the Electrostatic Interaction and Catalytic Activity of [NiFe] Hydrogenases on a Planar Electrode
Source: J Phys Chem B. 2022 Oct 21;126(43):8777–90. doi: 10.1021/acs.jpcb.2c05371 (PMC9639099; doi:10.1021/acs.jpcb.2c05371)
Supplement: Supplementary file 1 — jp2c05371_si_001.zip [file jp2c05371_si_001.zip › Supplementary data/1e3d_5_theta_40_phi_98/extra information/1e3d_5_theta_40_phi_98_sorted_union.csv]

aminoacid_No_residue_data	distance_atom	aminoacid_No_residue_data	atomic_charge
LYS_139	9.247	LYS_139	1.0
ASN_10	9.760642857142857	ASN_10	0.0
LEU_134	10.032210526315788	LEU_134	2.7755575615628914e-17
ASP_136	10.10275	ASP_136	-0.9999999999999999
GLU_186	10.371866666666667	GLU_186	-0.9999999999999999
PRO_192	11.655071428571429	PRO_192	6.938893903907228e-18
GLY_184	11.693714285714284	GLY_184	5.551115123125783e-17
SER_9	11.719090909090909	SER_9	1.1102230246251565e-16
ARG_8	11.856833333333334	ARG_8	0.9999999999999999
ASP_191	12.14925	ASP_191	-0.9999999999999999
ALA_135	12.3366	ALA_135	6.245004513516506e-17
GLU_193	12.957866666666666	GLU_193	-0.9999999999999999
LYS_142	12.998454545454546	LYS_142	1.0
GLY_35	13.060428571428572	GLY_35	5.551115123125783e-17
THR_6	13.13525	THR_6	0.9999999999999999
PRO_137	13.18742857142857	PRO_137	6.938893903907228e-18
ALA_518	13.6645	ALA_518	6.245004513516506e-17
SER_131	13.733636363636363	SER_131	1.1102230246251565e-16
TYR_189	13.843333333333332	TYR_189	5.551115123125783e-17
HIS_185	14.218117647058824	HIS_185	8.326672684688674e-17
LYS_165	14.377181818181818	LYS_165	1.0
GLY_187	14.596857142857143	GLY_187	5.551115123125783e-17
GLY_36	14.620142857142856	GLY_36	5.551115123125783e-17
ASP_519	14.712083333333334	ASP_519	-0.9999999999999999
THR_12	14.730428571428572	THR_12	1.1102230246251565e-16
LEU_133	14.763578947368421	LEU_133	2.7755575615628914e-17
THR_154	14.968857142857143	THR_154	1.1102230246251565e-16
TYR_273	15.313476190476191	TYR_273	5.551115123125783e-17
ALA_140	15.4398	ALA_140	6.245004513516506e-17
LYS_521	15.669636363636364	LYS_521	1.0
THR_130	15.766714285714286	THR_130	1.1102230246251565e-16
GLN_161	16.039117647058823	GLN_161	5.551115123125783e-17
ALA_169	16.041900000000002	ALA_169	6.245004513516506e-17
PRO_520	16.063214285714285	PRO_520	6.938893903907228e-18
ASP_276	16.110916666666665	ASP_276	-0.9999999999999999
ARG_522	16.112666666666666	ARG_522	0.9999999999999999
LEU_143	16.147736842105264	LEU_143	2.7755575615628914e-17
MET_190	16.153117647058824	MET_190	5.551115123125783e-17
ALA_132	16.261	ALA_132	6.245004513516506e-17
ALA_158	16.3138	ALA_158	6.245004513516506e-17
ALA_194	16.4087	ALA_194	6.245004513516506e-17
LEU_182	16.583947368421054	LEU_182	2.7755575615628914e-17
ASN_195	16.625	ASN_195	0.0
ASP_128	16.66525	ASP_128	-0.9999999999999999
VAL_37	16.6986875	VAL_37	1.249000902703301e-16
TYR_188	16.761238095238095	TYR_188	5.551115123125783e-17
ALA_141	16.829900000000002	ALA_141	6.245004513516506e-17
LYS_275	16.904454545454545	LYS_275	1.0
GLU_34	16.9792	GLU_34	-0.9999999999999999
PRO_516	17.033285714285714	PRO_516	6.938893903907228e-18
VAL_517	17.2753125	VAL_517	1.249000902703301e-16
ASN_405	17.279500000000002	ASN_405	0.0
GLU_155	17.3372	GLU_155	-0.9999999999999999
LEU_196	17.568736842105263	LEU_196	2.7755575615628914e-17
ALA_162	17.5711	ALA_162	6.245004513516506e-17
LYS_279	17.741090909090907	LYS_279	1.0
VAL_168	17.7766875	VAL_168	1.249000902703301e-16
SER_146	17.836363636363636	SER_146	1.1102230246251565e-16
SER_272	17.868636363636366	SER_272	1.1102230246251565e-16
TYR_274	18.24066666666667	TYR_274	5.551115123125783e-17
GLY_13	18.284285714285712	GLY_13	5.551115123125783e-17
VAL_33	18.7951875	VAL_33	1.249000902703301e-16
GLY_171	18.96842857142857	GLY_171	5.551115123125783e-17
PHE_157	19.1068	PHE_157	8.326672684688674e-17
THR_166	19.220428571428574	THR_166	1.1102230246251565e-16
ASN_145	19.351499999999998	ASN_145	0.0
GLU_525	19.6449375	GLU_525	1.6653345369377348e-16
SER_170	19.674454545454548	SER_170	1.1102230246251565e-16
LEU_269	19.683263157894736	LEU_269	2.7755575615628914e-17
THR_153	19.773857142857143	THR_153	1.1102230246251565e-16
LEU_164	19.83342105263158	LEU_164	2.7755575615628914e-17
VAL_129	19.94325	VAL_129	1.249000902703301e-16
LYS_39	19.96459090909091	LYS_39	1.0
ALA_159	19.9696	ALA_159	6.245004513516506e-17
VAL_197	19.990875	VAL_197	1.249000902703301e-16
VAL_524	20.2195625	VAL_524	1.249000902703301e-16
LEU_406	20.294736842105266	LEU_406	2.7755575615628914e-17
TRP_277	20.33545833333333	TRP_277	8.326672684688674e-17
TYR_180	20.55595238095238	TYR_180	5.551115123125783e-17
ALA_179	20.6087	ALA_179	6.245004513516506e-17
GLY_514	20.619857142857143	GLY_514	5.551115123125783e-17
ILE_280	20.662315789473684	ILE_280	-6.938893903907228e-18
VAL_127	20.886875	VAL_127	1.249000902703301e-16
LEU_404	20.92963157894737	LEU_404	2.7755575615628914e-17
ILE_147	21.018263157894737	ILE_147	-6.938893903907228e-18
LEU_173	21.022157894736843	LEU_173	2.7755575615628914e-17
GLY_278	21.051714285714286	GLY_278	5.551115123125783e-17
THR_515	21.060214285714288	THR_515	1.1102230246251565e-16
ASN_178	21.175785714285716	ASN_178	0.0
GLY_407	21.289142857142856	GLY_407	5.551115123125783e-17
VAL_160	21.2960625	VAL_160	1.249000902703301e-16
PRO_7	21.336357142857143	PRO_7	6.938893903907228e-18
PRO_14	21.357071428571427	PRO_14	6.938893903907228e-18
PRO_523	21.40385714285714	PRO_523	6.938893903907228e-18
ALA_152	21.5188	ALA_152	6.245004513516506e-17
ALA_271	21.5305	ALA_271	6.245004513516506e-17
VAL_270	21.637125	VAL_270	1.249000902703301e-16
GLU_156	21.649	GLU_156	-0.9999999999999999
ILE_15	21.649894736842107	ILE_15	-6.938893903907228e-18
ILE_38	21.821526315789473	ILE_38	-6.938893903907228e-18
ARG_528	21.892666666666667	ARG_528	0.9999999999999999
THR_199	21.99657142857143	THR_199	1.1102230246251565e-16
GLY_402	22.02285714285714	GLY_402	5.551115123125783e-17
PHE_126	22.10355	PHE_126	8.326672684688674e-17
CYS_198	22.257272727272728	CYS_198	2.7755575615628914e-17
GLU_409	22.500066666666665	GLU_409	-0.9999999999999999
PHE_167	22.58635	PHE_167	8.326672684688674e-17
LYS_151	22.79931818181818	LYS_151	1.0
ALA_55	22.9898	ALA_55	6.245004513516506e-17
GLU_32	23.017625	GLU_32	5.551115123125783e-17
GLU_58	23.0668	GLU_58	-0.9999999999999999
ALA_410	23.131	ALA_410	6.245004513516506e-17
LYS_403	23.231409090909093	LYS_403	1.0
THR_177	23.268571428571427	THR_177	1.1102230246251565e-16
ALA_200	23.4059	ALA_200	6.245004513516506e-17
LYS_163	23.423272727272728	LYS_163	1.0
LEU_415	23.442052631578946	LEU_415	2.7755575615628914e-17
GLN_172	23.55170588235294	GLN_172	5.551115123125783e-17
GLU_54	23.666600000000003	GLU_54	-0.9999999999999999
ASP_125	23.72875	ASP_125	-0.9999999999999999
PHE_176	23.7662	PHE_176	8.326672684688674e-17
LEU_268	24.07657894736842	LEU_268	2.7755575615628914e-17
ILE_526	24.274315789473683	ILE_526	-6.938893903907228e-18
SER_148	24.314	SER_148	1.1102230246251565e-16
SER_5	24.410692307692308	SER_5	0.9999999999999999
PRO_67	24.49535714285714	PRO_67	6.938893903907228e-18
ALA_62	24.5839	ALA_62	6.245004513516506e-17
LEU_124	24.58457894736842	LEU_124	2.7755575615628914e-17
VAL_513	24.619	VAL_513	1.249000902703301e-16
PRO_408	24.65742857142857	PRO_408	6.938893903907228e-18
LEU_401	24.66563157894737	LEU_401	2.7755575615628914e-17
ASP_266	24.70953846153846	ASP_266	1.1102230246251565e-16
VAL_31	24.776875	VAL_31	1.249000902703301e-16
ALA_50	25.1458	ALA_50	6.245004513516506e-17
ALA_51	25.1841	ALA_51	6.245004513516506e-17
GLY_281	25.31414285714286	GLY_281	5.551115123125783e-17
HIS_201	25.44911111111111	HIS_201	1.0
ALA_59	25.5276	ALA_59	6.245004513516506e-17
SER_413	25.597727272727273	SER_413	1.1102230246251565e-16
LEU_527	25.747157894736844	LEU_527	2.7755575615628914e-17
PRO_265	25.78157142857143	PRO_265	6.938893903907228e-18
THR_414	25.815285714285714	THR_414	1.1102230246251565e-16
GLY_174	25.910285714285717	GLY_174	5.551115123125783e-17
GLU_40	26.0174	GLU_40	-0.9999999999999999
ALA_52	26.2317	ALA_52	6.245004513516506e-17
GLY_66	26.374428571428574	GLY_66	5.551115123125783e-17
VAL_16	26.4045625	VAL_16	1.249000902703301e-16
PRO_149	26.483785714285716	PRO_149	6.938893903907228e-18
VAL_400	26.5034375	VAL_400	1.249000902703301e-16
LEU_512	26.585473684210527	LEU_512	2.7755575615628914e-17
GLY_282	26.607142857142858	GLY_282	5.551115123125783e-17
ARG_6	26.692958333333333	ARG_6	0.9999999999999999
TYR_11	26.70242857142857	TYR_11	1.6653345369377348e-16
THR_529	26.7455	THR_529	1.1102230246251565e-16
GLY_53	26.842857142857145	GLY_53	5.551115123125783e-17
LEU_267	26.862	LEU_267	2.7755575615628914e-17
VAL_17	26.876	VAL_17	1.249000902703301e-16
ASN_65	26.897142857142857	ASN_65	0.0
LEU_203	26.924315789473685	LEU_203	2.7755575615628914e-17
ALA_399	27.000099999999996	ALA_399	6.245004513516506e-17
ALA_56	27.034699999999997	ALA_56	6.245004513516506e-17
LEU_37	27.134684210526313	LEU_37	2.7755575615628914e-17
GLY_416	27.315857142857144	GLY_416	5.551115123125783e-17
GLN_61	27.427176470588236	GLN_61	5.551115123125783e-17
TYR_202	27.531714285714287	TYR_202	5.551115123125783e-17
ASP_68	27.571583333333333	ASP_68	-0.9999999999999999
GLU_57	27.62575	GLU_57	1.6653345369377348e-16
PRO_175	27.760428571428573	PRO_175	6.938893903907228e-18
LEU_411	27.89936842105263	LEU_411	2.7755575615628914e-17
HIS_122	28.135470588235293	HIS_122	2.7755575615628914e-17
PHE_412	28.17615	PHE_412	8.326672684688674e-17
ALA_41	28.227300000000003	ALA_41	6.245004513516506e-17
ALA_511	28.2303	ALA_511	6.245004513516506e-17
THR_418	28.257714285714286	THR_418	1.1102230246251565e-16
ASP_398	28.288583333333335	ASP_398	-0.9999999999999999
ALA_419	28.4173	ALA_419	6.245004513516506e-17
SER_41	28.726	SER_41	1.1102230246251565e-16
VAL_262	28.7313125	VAL_262	1.249000902703301e-16
ARG_314	28.733791666666665	ARG_314	0.9999999999999999
ASP_43	28.756083333333333	ASP_43	-0.9999999999999999
ARG_150	28.765874999999998	ARG_150	0.9999999999999999
ASP_38	28.84375	ASP_38	-0.9999999999999999
GLN_204	28.939941176470587	GLN_204	5.551115123125783e-17
PHE_118	29.018250000000002	PHE_118	8.326672684688674e-17
MET_49	29.043529411764705	MET_49	5.551115123125783e-17
GLU_30	29.043533333333336	GLU_30	-0.9999999999999999
ARG_22	29.145416666666666	ARG_22	0.9999999999999999
TYR_119	29.189238095238093	TYR_119	5.551115123125783e-17
HIS_531	29.513166666666663	HIS_531	1.0
SER_532	29.758545454545455	SER_532	1.1102230246251565e-16
ILE_264	29.76147368421053	ILE_264	-6.938893903907228e-18
ALA_510	29.826900000000002	ALA_510	6.245004513516506e-17
ILE_29	29.836631578947365	ILE_29	-6.938893903907228e-18
GLU_261	29.914933333333334	GLU_261	-0.9999999999999999
ILE_530	30.052421052631576	ILE_530	-6.938893903907228e-18
GLY_69	30.23857142857143	GLY_69	5.551115123125783e-17
SER_8	30.374272727272725	SER_8	1.1102230246251565e-16
LEU_60	30.383526315789474	LEU_60	2.7755575615628914e-17
ARG_417	30.399166666666662	ARG_417	0.9999999999999999
LEU_20	30.43052631578948	LEU_20	2.7755575615628914e-17
THR_283	30.454285714285714	THR_283	1.1102230246251565e-16
THR_21	30.459857142857143	THR_21	1.1102230246251565e-16
ARG_42	30.585583333333332	ARG_42	0.9999999999999999
ASP_18	30.63146153846154	ASP_18	1.1102230246251565e-16
VAL_64	30.6675625	VAL_64	1.249000902703301e-16
ALA_138	30.740550000000002	ALA_138	1.1796119636642288e-16
ASN_284	30.845714285714287	ASN_284	0.0
ILE_397	30.97689473684211	ILE_397	-6.938893903907228e-18
TYR_263	31.00595238095238	TYR_263	5.551115123125783e-17
ILE_36	31.036631578947368	ILE_36	-6.938893903907228e-18
PRO_19	31.0825	PRO_19	6.938893903907228e-18
ASP_33	31.46291666666667	ASP_33	-0.9999999999999999
HIS_120	31.610999999999997	HIS_120	2.7755575615628914e-17
TYR_44	31.654571428571426	TYR_44	5.551115123125783e-17
ALA_90	31.7615	ALA_90	6.245004513516506e-17
ALA_205	31.7857	ALA_205	6.245004513516506e-17
LEU_42	32.03342105263158	LEU_42	2.7755575615628914e-17
THR_396	32.135714285714286	THR_396	1.1102230246251565e-16
ARG_28	32.13766666666667	ARG_28	0.9999999999999999
ALA_420	32.1965	ALA_420	6.245004513516506e-17
GLU_509	32.203562500000004	GLU_509	1.6653345369377348e-16
ILE_48	32.248684210526314	ILE_48	-6.938893903907228e-18
THR_358	32.33464285714286	THR_358	1.1102230246251565e-16
ASP_313	32.33541666666667	ASP_313	-0.9999999999999999
THR_34	32.363285714285716	THR_34	1.1102230246251565e-16
ALA_508	32.3669	ALA_508	6.245004513516506e-17
GLY_422	32.39557142857143	GLY_422	5.551115123125783e-17
LEU_206	32.419105263157896	LEU_206	2.7755575615628914e-17
ILE_423	32.4718947368421	ILE_423	-6.938893903907228e-18
THR_39	32.69585714285714	THR_39	1.1102230246251565e-16
ILE_40	32.70231578947369	ILE_40	-6.938893903907228e-18
PRO_505	32.8355	PRO_505	6.938893903907228e-18
LEU_121	32.861315789473686	LEU_121	2.7755575615628914e-17
PHE_258	32.8735	PHE_258	8.326672684688674e-17
GLU_260	32.8908	GLU_260	-0.9999999999999999
LEU_379	32.891263157894734	LEU_379	2.7755575615628914e-17
PHE_533	32.9113	PHE_533	8.326672684688674e-17
PRO_395	33.01164285714286	PRO_395	6.938893903907228e-18
GLY_356	33.12214285714286	GLY_356	5.551115123125783e-17
ALA_144	33.20885	ALA_144	1.1796119636642288e-16
PHE_70	33.222899999999996	PHE_70	8.326672684688674e-17
LYS_104	33.40190909090909	LYS_104	1.0
HIS_117	33.45358823529412	HIS_117	8.326672684688674e-17
GLY_91	33.47571428571428	GLY_91	5.551115123125783e-17
LYS_315	33.49818181818182	LYS_315	1.0
TYR_386	33.53742857142858	TYR_386	5.551115123125783e-17
VAL_316	33.6339375	VAL_316	1.249000902703301e-16
LYS_394	33.71540909090909	LYS_394	1.0
HIS_92	33.73461111111111	HIS_92	1.0
ARG_421	33.73683333333333	ARG_421	0.9999999999999999
VAL_10	33.779625	VAL_10	1.249000902703301e-16
ARG_207	33.91825	ARG_207	0.9999999999999999
LEU_383	33.93378947368421	LEU_383	2.7755575615628914e-17
ARG_499	34.00533333333333	ARG_499	0.9999999999999999
GLU_46	34.132125	GLU_46	1.6653345369377348e-16
VAL_9	34.165625	VAL_9	1.249000902703301e-16
ALA_507	34.1985	ALA_507	6.245004513516506e-17
LEU_426	34.24842105263158	LEU_426	2.7755575615628914e-17
SER_43	34.44709090909091	SER_43	1.1102230246251565e-16
HIS_45	34.47882352941176	HIS_45	8.326672684688674e-17
PHE_181	34.511825	PHE_181	1.942890293094024e-16
LEU_27	34.5728947368421	LEU_27	2.7755575615628914e-17
ILE_23	34.597578947368426	ILE_23	-6.938893903907228e-18
LEU_115	34.72178947368421	LEU_115	2.7755575615628914e-17
GLY_317	34.74971428571428	GLY_317	5.551115123125783e-17
ALA_257	34.8343	ALA_257	6.245004513516506e-17
GLY_183	34.94528571428571	GLY_183	1.1102230246251565e-16
ILE_259	35.00226315789474	ILE_259	-6.938893903907228e-18
LEU_35	35.021842105263154	LEU_35	2.7755575615628914e-17
LYS_106	35.04868181818182	LYS_106	1.0
CYS_44	35.07745454545454	CYS_44	2.7755575615628914e-17
ASN_100	35.13407142857143	ASN_100	0.0
VAL_504	35.2240625	VAL_504	1.249000902703301e-16
PHE_286	35.290800000000004	PHE_286	8.326672684688674e-17
ASN_285	35.3215	ASN_285	0.0
ILE_32	35.34315789473684	ILE_32	-6.938893903907228e-18
ASP_357	35.381499999999996	ASP_357	-0.9999999999999999
ALA_208	35.4428	ALA_208	6.245004513516506e-17
GLY_503	35.53171428571429	GLY_503	5.551115123125783e-17
PRO_535	35.53907142857143	PRO_535	6.938893903907228e-18
GLU_375	35.62353333333333	GLU_375	-0.9999999999999999
THR_47	35.63607142857143	THR_47	1.1102230246251565e-16
ASP_534	35.647461538461535	ASP_534	1.1102230246251565e-16
VAL_116	35.794375	VAL_116	1.249000902703301e-16
ILE_89	35.81526315789474	ILE_89	-6.938893903907228e-18
SER_506	35.97354545454545	SER_506	1.1102230246251565e-16
TYR_361	36.02990476190477	TYR_361	5.551115123125783e-17
LEU_496	36.171789473684214	LEU_496	2.7755575615628914e-17
MET_355	36.33282352941177	MET_355	5.551115123125783e-17
THR_425	36.486	THR_425	1.1102230246251565e-16
LEU_165	36.54573684210526	LEU_165	2.7755575615628914e-17
ILE_71	36.55905263157894	ILE_71	-6.938893903907228e-18
PHE_354	36.64165	PHE_354	8.326672684688674e-17
ILE_97	36.674368421052634	ILE_97	-6.938893903907228e-18
ASP_359	36.73583333333333	ASP_359	-0.9999999999999999
MET_382	36.77264705882353	MET_382	5.551115123125783e-17
PRO_378	36.77664285714286	PRO_378	6.938893903907228e-18
ILE_311	36.783	ILE_311	-6.938893903907228e-18
ALA_105	36.882799999999996	ALA_105	6.245004513516506e-17
PHE_31	36.9151	PHE_31	8.326672684688674e-17
HIS_114	37.05652941176471	HIS_114	0.0
ILE_393	37.070684210526316	ILE_393	-6.938893903907228e-18
SER_318	37.13518181818182	SER_318	1.1102230246251565e-16
GLY_387	37.193	GLY_387	5.551115123125783e-17
PRO_30	37.22885714285714	PRO_30	6.938893903907228e-18
ALA_373	37.3005	ALA_373	6.245004513516506e-17
ALA_380	37.369	ALA_380	6.245004513516506e-17
ASN_495	37.4715	ASN_495	0.0
GLN_209	37.553294117647056	GLN_209	5.551115123125783e-17
LEU_12	37.559	LEU_12	2.7755575615628914e-17
VAL_427	37.69075	VAL_427	1.249000902703301e-16
GLN_424	37.858999999999995	GLN_424	5.551115123125783e-17
THR_392	37.975071428571425	THR_392	1.1102230246251565e-16
GLN_430	38.002941176470586	GLN_430	5.551115123125783e-17
TYR_312	38.1227619047619	TYR_312	5.551115123125783e-17
ARG_256	38.24358333333333	ARG_256	0.9999999999999999
ASN_389	38.25478571428572	ASN_389	0.0
THR_46	38.257	THR_46	1.1102230246251565e-16
LEU_25	38.311157894736844	LEU_25	2.7755575615628914e-17
CYS_72	38.31172727272727	CYS_72	2.7755575615628914e-17
TYR_88	38.43247619047619	TYR_88	5.551115123125783e-17
HIS_333	38.49205555555555	HIS_333	1.0
GLY_497	38.513571428571424	GLY_497	5.551115123125783e-17
PRO_498	38.56771428571428	PRO_498	6.938893903907228e-18
ASP_96	38.66983333333334	ASP_96	-0.9999999999999999
GLY_377	38.723285714285716	GLY_377	5.551115123125783e-17
PRO_103	38.75064285714286	PRO_103	6.938893903907228e-18
HIS_26	38.750764705882354	HIS_26	0.0
GLY_25	38.988	GLY_25	5.551115123125783e-17
LYS_502	39.10418181818182	LYS_502	1.0
ALA_255	39.120400000000004	ALA_255	6.245004513516506e-17
ALA_385	39.120400000000004	ALA_385	6.245004513516506e-17
ALA_45	39.1716	ALA_45	6.245004513516506e-17
VAL_374	39.1886875	VAL_374	1.249000902703301e-16
LYS_254	39.23195454545454	LYS_254	1.0
HIS_13	39.25711764705882	HIS_13	8.326672684688674e-17
LYS_166	39.276954545454544	LYS_166	1.0
ASP_500	39.33708333333333	ASP_500	-0.9999999999999999
SER_362	39.432272727272725	SER_362	1.1102230246251565e-16
LYS_391	39.50268181818182	LYS_391	1.0
ALA_429	39.5904	ALA_429	6.245004513516506e-17
LEU_161	39.59115789473684	LEU_161	2.7755575615628914e-17
THR_93	39.60628571428572	THR_93	1.1102230246251565e-16
ILE_537	39.65357894736842	ILE_537	-6.938893903907228e-18
ALA_107	39.6773	ALA_107	6.245004513516506e-17
VAL_384	39.762	VAL_384	1.249000902703301e-16
HIS_372	39.79011111111111	HIS_372	1.0
LEU_73	39.81057894736842	LEU_73	2.7755575615628914e-17
ASP_113	39.83358333333333	ASP_113	-0.9999999999999999
GLU_24	39.8539375	GLU_24	1.6653345369377348e-16
VAL_319	39.893	VAL_319	1.249000902703301e-16
THR_376	39.89457142857143	THR_376	1.1102230246251565e-16
GLY_167	39.94271428571428	GLY_167	5.551115123125783e-17
ARG_469	39.963791666666665	ARG_469	0.9999999999999999
LYS_99	39.98431818181818	LYS_99	1.0
VAL_162	39.99625	VAL_162	1.249000902703301e-16
LEU_24	40.07721052631579	LEU_24	2.7755575615628914e-17
VAL_210	40.089687500000004	VAL_210	1.249000902703301e-16
THR_27	40.09507142857143	THR_27	1.1102230246251565e-16
PHE_164	40.10325	PHE_164	8.326672684688674e-17
THR_492	40.15342857142857	THR_492	1.1102230246251565e-16
CYS_98	40.160636363636364	CYS_98	2.7755575615628914e-17
LEU_102	40.256	LEU_102	2.7755575615628914e-17
HIS_390	40.28082352941176	HIS_390	0.0
HIS_112	40.53876470588235	HIS_112	2.7755575615628914e-17
CYS_536	40.54409090909091	CYS_536	2.7755575615628914e-17
VAL_212	40.555875	VAL_212	1.249000902703301e-16
GLN_381	40.607058823529414	GLN_381	5.551115123125783e-17
MET_111	40.63158823529412	MET_111	5.551115123125783e-17
GLU_211	40.7414	GLU_211	-0.9999999999999999
ARG_332	40.78604166666667	ARG_332	0.9999999999999999
THR_353	40.79757142857143	THR_353	1.1102230246251565e-16
MET_94	40.845176470588235	MET_94	5.551115123125783e-17
VAL_253	40.8879375	VAL_253	1.249000902703301e-16
SER_21	40.907636363636364	SER_21	1.1102230246251565e-16
ARG_368	41.223708333333335	ARG_368	0.9999999999999999
LYS_360	41.23045454545454	LYS_360	1.0
SER_468	41.30418181818182	SER_468	1.1102230246251565e-16
ILE_428	41.513473684210524	ILE_428	-6.938893903907228e-18
ASN_364	41.52178571428571	ASN_364	0.0
VAL_158	41.5435	VAL_158	1.249000902703301e-16
HIS_388	41.65116666666667	HIS_388	1.0
TRP_335	41.693999999999996	TRP_335	8.326672684688674e-17
VAL_73	41.6978125	VAL_73	1.249000902703301e-16
ASP_501	41.72425	ASP_501	-0.9999999999999999
GLN_320	41.77664705882353	GLN_320	5.551115123125783e-17
ALA_123	41.87605	ALA_123	1.1796119636642288e-16
VAL_310	41.883250000000004	VAL_310	1.249000902703301e-16
GLU_22	41.904125	GLU_22	5.551115123125783e-17
VAL_108	42.0603125	VAL_108	1.249000902703301e-16
GLN_29	42.11152941176471	GLN_29	5.551115123125783e-17
ALA_366	42.1728	ALA_366	6.245004513516506e-17
MET_287	42.18458823529412	MET_287	5.551115123125783e-17
GLY_87	42.234	GLY_87	5.551115123125783e-17
GLY_470	42.29257142857143	GLY_470	5.551115123125783e-17
THR_18	42.32792857142857	THR_18	1.1102230246251565e-16
LYS_85	42.44590909090909	LYS_85	1.0
PHE_110	42.4494	PHE_110	8.326672684688674e-17
GLY_371	42.50385714285714	GLY_371	5.551115123125783e-17
ARG_26	42.554875	ARG_26	0.9999999999999999
VAL_74	42.62	VAL_74	1.249000902703301e-16
ALA_288	42.6218	ALA_288	6.245004513516506e-17
SER_334	42.67272727272727	SER_334	1.1102230246251565e-16
ALA_14	42.7356	ALA_14	6.245004513516506e-17
PHE_352	42.79155	PHE_352	8.326672684688674e-17
ALA_163	42.8304	ALA_163	6.245004513516506e-17
TRP_494	42.84433333333334	TRP_494	8.326672684688674e-17
SER_540	43.005	SER_540	1.1102230246251565e-16
TYR_252	43.131190476190476	TYR_252	5.551115123125783e-17
TYR_28	43.13890476190476	TYR_28	5.551115123125783e-17
LEU_140	43.202	LEU_140	2.7755575615628914e-17
TYR_95	43.26076190476191	TYR_95	5.551115123125783e-17
PRO_491	43.30614285714285	PRO_491	6.938893903907228e-18
GLY_309	43.367571428571424	GLY_309	5.551115123125783e-17
THR_493	43.38328571428571	THR_493	1.1102230246251565e-16
LEU_47	43.44026315789474	LEU_47	2.7755575615628914e-17
VAL_109	43.4984375	VAL_109	1.249000902703301e-16
TYR_306	43.55309523809524	TYR_306	5.551115123125783e-17
GLU_75	43.614625000000004	GLU_75	1.6653345369377348e-16
ALA_213	43.680600000000005	ALA_213	6.245004513516506e-17
PRO_367	43.6995	PRO_367	6.938893903907228e-18
GLN_168	43.74641176470588	GLN_168	5.551115123125783e-17
FNE_543	43.76222222222222	FNE_543	0.2276999999999999
TRP_363	43.87475	TRP_363	8.326672684688674e-17
GLU_433	43.9926	GLU_433	-0.9999999999999999
GLN_431	44.099117647058826	GLN_431	5.551115123125783e-17
ALA_63	44.10225	ALA_63	1.1796119636642288e-16
ALA_538	44.1597	ALA_538	6.245004513516506e-17
GLY_159	44.20728571428572	GLY_159	5.551115123125783e-17
GLU_16	44.22675	GLU_16	1.6653345369377348e-16
VAL_142	44.296437499999996	VAL_142	1.249000902703301e-16
HIS_330	44.32344444444445	HIS_330	1.0
TYR_369	44.46095238095238	TYR_369	5.551115123125783e-17
ALA_23	44.5464	ALA_23	6.245004513516506e-17
LEU_251	44.56142105263158	LEU_251	2.7755575615628914e-17
ILE_111	44.62757894736842	ILE_111	-6.938893903907228e-18
CYS_539	44.64890909090909	CYS_539	2.7755575615628914e-17
ASN_84	44.64921428571428	ASN_84	-5.551115123125783e-17
ASP_370	44.74316666666667	ASP_370	-0.9999999999999999
CYS_74	44.75245454545455	CYS_74	2.7755575615628914e-17
GLN_109	44.76635294117647	GLN_109	5.551115123125783e-17
GLY_471	44.79714285714285	GLY_471	5.551115123125783e-17
TRP_305	44.80383333333333	TRP_305	8.326672684688674e-17
TYR_137	44.96404761904762	TYR_137	5.551115123125783e-17
ASN_108	44.97264285714285	ASN_108	0.0
MET_432	44.97435294117647	MET_432	5.551115123125783e-17
CYS_20	44.98636363636364	CYS_20	2.7755575615628914e-17
MET_157	44.99288235294118	MET_157	5.551115123125783e-17
ASP_466	45.04861538461538	ASP_466	1.1102230246251565e-16
GLU_250	45.061400000000006	GLU_250	-0.9999999999999999
THR_541	45.12828571428572	THR_541	1.1102230246251565e-16
THR_160	45.171142857142854	THR_160	1.1102230246251565e-16
GLY_141	45.219857142857144	GLY_141	5.551115123125783e-17
ASP_83	45.30458333333333	ASP_83	-0.9999999999999999
VAL_467	45.3440625	VAL_467	1.249000902703301e-16
PRO_154	45.351	PRO_154	6.938893903907228e-18
GLY_107	45.40042857142857	GLY_107	5.551115123125783e-17
LYS_214	45.4205	LYS_214	1.0
ILE_101	45.63242105263158	ILE_101	-6.938893903907228e-18
GLY_19	45.679857142857145	GLY_19	5.551115123125783e-17
ILE_78	45.71110526315789	ILE_78	-6.938893903907228e-18
GLY_72	45.72371428571429	GLY_72	5.551115123125783e-17
ALA_15	45.922999999999995	ALA_15	6.245004513516506e-17
ASN_434	45.962857142857146	ASN_434	0.0
VAL_331	46.02425	VAL_331	1.249000902703301e-16
GLY_76	46.047000000000004	GLY_76	5.551115123125783e-17
LYS_307	46.18786363636364	LYS_307	1.0
PRO_321	46.25342857142857	PRO_321	6.938893903907228e-18
GLY_290	46.263285714285715	GLY_290	5.551115123125783e-17
VAL_490	46.373374999999996	VAL_490	1.249000902703301e-16
PRO_79	46.41464285714285	PRO_79	6.938893903907228e-18
CYS_17	46.44836363636364	CYS_17	2.7755575615628914e-17
ILE_133	46.45221052631579	ILE_133	-6.938893903907228e-18
HIS_351	46.488055555555555	HIS_351	1.0
CYS_71	46.5663	CYS_71	-1.0
SER_110	46.79609090909091	SER_110	1.1102230246251565e-16
GLY_215	46.812285714285714	GLY_215	5.551115123125783e-17
ILE_145	46.855210526315794	ILE_145	-6.938893903907228e-18
PRO_308	46.87314285714286	PRO_308	6.938893903907228e-18
LEU_155	46.92910526315789	LEU_155	2.7755575615628914e-17
PHE_289	46.959649999999996	PHE_289	8.326672684688674e-17
ILE_170	47.055157894736844	ILE_170	-6.938893903907228e-18
MET_82	47.072941176470586	MET_82	5.551115123125783e-17
LYS_365	47.123409090909085	LYS_365	1.0
TYR_86	47.15861904761905	TYR_86	5.551115123125783e-17
TYR_336	47.238952380952384	TYR_336	5.551115123125783e-17
GLU_237	47.24986666666667	GLU_237	-0.9999999999999999
THR_75	47.375857142857136	THR_75	1.1102230246251565e-16
ASN_223	47.39628571428572	ASN_223	0.0
ARG_249	47.410875	ARG_249	0.9999999999999999
GLU_291	47.57193333333333	GLU_291	-0.9999999999999999
ASP_139	47.60558333333333	ASP_139	-0.9999999999999999
ASN_236	47.669285714285714	ASN_236	0.0
PHE_292	47.7476	PHE_292	8.326672684688674e-17
GLU_329	47.83593333333333	GLU_329	-0.9999999999999999
PHE_48	47.8754	PHE_48	8.326672684688674e-17
PHE_322	47.931799999999996	PHE_322	8.326672684688674e-17
ALA_115	47.9529	ALA_115	6.245004513516506e-17
TRP_435	48.0585	TRP_435	8.326672684688674e-17
LYS_169	48.0645	LYS_169	1.0
LEU_106	48.072526315789474	LEU_106	2.7755575615628914e-17
ALA_77	48.153200000000005	ALA_77	6.245004513516506e-17
MET_216	48.22576470588235	MET_216	5.551115123125783e-17
CYS_136	48.34372727272727	CYS_136	2.7755575615628914e-17
ALA_340	48.3818	ALA_340	6.245004513516506e-17
THR_77	48.434285714285714	THR_77	1.1102230246251565e-16
GLU_328	48.46133333333333	GLU_328	-0.9999999999999999
LYS_339	48.491090909090914	LYS_339	1.0
LYS_143	48.510999999999996	LYS_143	1.0
ARG_49	48.537625	ARG_49	0.9999999999999999
LEU_472	48.584	LEU_472	2.7755575615628914e-17
VAL_147	48.6053125	VAL_147	1.249000902703301e-16
FSX_269	48.687799999999996	FSX_269	-0.2754
THR_80	48.690714285714286	THR_80	1.1102230246251565e-16
HIS_542	48.70627777777778	HIS_542	-0.9999999999999999
VAL_489	48.8020625	VAL_489	1.249000902703301e-16
ASN_156	48.820499999999996	ASN_156	-5.551115123125783e-17
ILE_327	48.84852631578947	ILE_327	-6.938893903907228e-18
PHE_248	48.8486	PHE_248	8.326672684688674e-17
PRO_152	48.92707142857143	PRO_152	6.938893903907228e-18
GLY_112	49.07371428571429	GLY_112	5.551115123125783e-17
LYS_326	49.17781818181818	LYS_326	1.0
THR_70	49.21071428571429	THR_70	1.1102230246251565e-16
LEU_436	49.29663157894737	LEU_436	2.7755575615628914e-17
ASN_437	49.31135714285715	ASN_437	0.0
GLY_81	49.330714285714286	GLY_81	5.551115123125783e-17
ALA_465	49.4277	ALA_465	6.245004513516506e-17
PRO_151	49.467499999999994	PRO_151	6.938893903907228e-18
ASN_153	49.528000000000006	ASN_153	0.0
GLY_338	49.697428571428574	GLY_338	5.551115123125783e-17
LYS_246	49.702318181818185	LYS_246	1.0
GLN_247	49.82	GLN_247	5.551115123125783e-17
ASN_134	49.88814285714285	ASN_134	0.0
MG_901	49.961	MG_901	2.0
ASP_323	50.113416666666666	ASP_323	-0.9999999999999999
PRO_350	50.20057142857143	PRO_350	6.938893903907228e-18
LEU_104	50.24342105263158	LEU_104	2.7755575615628914e-17
CYS_114	50.358	CYS_114	2.7755575615628914e-17
H2S_904	50.457499999999996	H2S_904	-0.6932
ARG_304	50.52629166666667	ARG_304	0.9999999999999999
THR_128	50.597500000000004	THR_128	1.1102230246251565e-16
ALA_217	50.6065	ALA_217	6.245004513516506e-17
HIS_78	50.61494117647059	HIS_78	8.326672684688674e-17
GLU_337	50.6264	GLU_337	-0.9999999999999999
GLY_132	50.686142857142855	GLY_132	5.551115123125783e-17
VAL_105	50.6905625	VAL_105	1.249000902703301e-16
SER_473	50.79027272727273	SER_473	1.1102230246251565e-16
MET_180	50.85223529411765	MET_180	5.551115123125783e-17
THR_238	50.94164285714286	THR_238	1.1102230246251565e-16
HIS_225	50.94958823529412	HIS_225	2.7755575615628914e-17
ASN_302	50.95178571428572	ASN_302	0.0
PRO_178	50.961571428571425	PRO_178	6.938893903907228e-18
ASN_146	50.989285714285714	ASN_146	0.0
TYR_76	51.21109523809524	TYR_76	5.551115123125783e-17
CYS_116	51.27381818181818	CYS_116	2.7755575615628914e-17
ASN_103	51.35171428571429	ASN_103	0.0
VAL_218	51.4056875	VAL_218	1.249000902703301e-16
GLN_121	51.489117647058826	GLN_121	5.551115123125783e-17
ALA_130	51.5579	ALA_130	6.245004513516506e-17
LYS_131	51.770818181818186	LYS_131	1.0
PHE_235	51.82645	PHE_235	8.326672684688674e-17
LEU_172	51.89263157894737	LEU_172	2.7755575615628914e-17
GLU_438	51.9205625	GLU_438	5.551115123125783e-17
LEU_488	51.96036842105263	LEU_488	2.7755575615628914e-17
GLY_50	52.01985714285714	GLY_50	5.551115123125783e-17
PRO_324	52.033142857142856	PRO_324	6.938893903907228e-18
LEU_301	52.04168421052631	LEU_301	2.7755575615628914e-17
THR_348	52.28735714285715	THR_348	1.1102230246251565e-16
ASP_135	52.31725	ASP_135	-0.9999999999999999
VAL_233	52.3551875	VAL_233	1.249000902703301e-16
ALA_129	52.535799999999995	ALA_129	6.245004513516506e-17
PHE_464	52.610749999999996	PHE_464	8.326672684688674e-17
PRO_148	52.70021428571429	PRO_148	6.938893903907228e-18
SER_325	52.81036363636363	SER_325	1.1102230246251565e-16
GLY_149	52.834	GLY_149	5.551115123125783e-17
CYS_150	52.85109090909091	CYS_150	2.7755575615628914e-17
GLY_118	52.86	GLY_118	5.551115123125783e-17
GLN_68	52.888	GLN_68	5.551115123125783e-17
PRO_293	53.053357142857145	PRO_293	6.938893903907228e-18
SER_303	53.06363636363637	SER_303	1.1102230246251565e-16
GLU_171	53.07166666666667	GLU_171	-0.9999999999999999
ARG_341	53.080958333333335	ARG_341	0.9999999999999999
ARG_69	53.141708333333334	ARG_69	0.9999999999999999
ILE_51	53.16294736842105	ILE_51	-6.938893903907228e-18
PRO_343	53.19057142857143	PRO_343	6.938893903907228e-18
ALA_342	53.292100000000005	ALA_342	6.245004513516506e-17
THR_113	53.36978571428572	THR_113	1.1102230246251565e-16
LEU_80	53.37957894736842	LEU_80	2.7755575615628914e-17
ASN_349	53.38657142857143	ASN_349	0.0
GLY_176	53.42928571428571	GLY_176	5.551115123125783e-17
LEU_234	53.595263157894735	LEU_234	2.7755575615628914e-17
ALA_81	53.6201	ALA_81	6.245004513516506e-17
ILE_245	53.678526315789476	ILE_245	-6.938893903907228e-18
HIS_474	53.81729411764706	HIS_474	2.7755575615628914e-17
ILE_120	53.85157894736842	ILE_120	-6.938893903907228e-18
PHE_219	53.868399999999994	PHE_219	8.326672684688674e-17
GLY_119	54.04885714285714	GLY_119	5.551115123125783e-17
GLU_440	54.1002	GLU_440	-0.9999999999999999
ALA_294	54.2043	ALA_294	6.245004513516506e-17
GLU_347	54.24093333333334	GLU_347	-0.9999999999999999
GLU_52	54.290933333333335	GLU_52	-0.9999999999999999
PRO_127	54.365071428571426	PRO_127	6.938893903907228e-18
PHE_182	54.50789999999999	PHE_182	8.326672684688674e-17
ASN_239	54.579928571428574	ASN_239	0.0
ALA_79	54.6466	ALA_79	6.245004513516506e-17
TRP_475	54.73341666666667	TRP_475	8.326672684688674e-17
ARG_244	54.74183333333334	ARG_244	0.9999999999999999
THR_67	54.761	THR_67	1.1102230246251565e-16
ASN_229	54.812714285714286	ASN_229	-5.551115123125783e-17
TYR_117	54.81699999999999	TYR_117	5.551115123125783e-17
GLN_487	54.85670588235294	GLN_487	5.551115123125783e-17
ALA_221	55.0193	ALA_221	6.245004513516506e-17
ARG_84	55.1685	ARG_84	0.9999999999999999
TYR_100	55.18457142857143	TYR_100	5.551115123125783e-17
GLY_346	55.191428571428574	GLY_346	5.551115123125783e-17
ALA_122	55.25	ALA_122	6.245004513516506e-17
GLY_463	55.288714285714285	GLY_463	5.551115123125783e-17
TYR_439	55.491476190476185	TYR_439	5.551115123125783e-17
VAL_179	55.560625	VAL_179	1.249000902703301e-16
ASP_300	55.67658333333333	ASP_300	-0.9999999999999999
LYS_232	55.714136363636364	LYS_232	1.0
GLU_243	55.757333333333335	GLU_243	-0.9999999999999999
ARG_177	55.82491666666667	ARG_177	0.9999999999999999
ASN_126	55.98164285714286	ASN_126	0.0
CYS_230	56.15809090909091	CYS_230	2.7755575615628914e-17
ASN_441	56.24035714285714	ASN_441	0.0
THR_99	56.48242857142857	THR_99	1.1102230246251565e-16
ARG_102	56.52070833333334	ARG_102	0.9999999999999999
ASN_228	56.64007142857143	ASN_228	0.0
SER_252	56.701727272727275	SER_252	1.1102230246251565e-16
VAL_462	56.7240625	VAL_462	1.249000902703301e-16
PHE_228	56.79880000000001	PHE_228	8.326672684688674e-17
PRO_295	56.81921428571429	PRO_295	6.938893903907228e-18
ASP_173	56.85791666666666	ASP_173	-0.9999999999999999
THR_53	56.87664285714286	THR_53	1.1102230246251565e-16
PRO_242	56.91321428571428	PRO_242	6.938893903907228e-18
CYS_251	56.969727272727276	CYS_251	2.7755575615628914e-17
SER_82	57.10281818181818	SER_82	1.1102230246251565e-16
ILE_54	57.17178947368421	ILE_54	-6.938893903907228e-18
GLY_297	57.266714285714286	GLY_297	5.551115123125783e-17
THR_226	57.43103571428571	THR_226	1.1102230246251565e-16
VAL_175	57.568625	VAL_175	1.249000902703301e-16
GLU_345	57.724399999999996	GLU_345	-0.9999999999999999
GLU_298	57.78033333333334	GLU_298	-0.9999999999999999
F3S_267	57.797285714285714	F3S_267	-0.6277999999999999
ALA_239	57.814800000000005	ALA_239	6.245004513516506e-17
GLN_227	57.839588235294116	GLN_227	5.551115123125783e-17
PRO_224	57.85860714285714	PRO_224	6.938893903907228e-18
PHE_486	58.002599999999994	PHE_486	8.326672684688674e-17
PRO_241	58.35885714285714	PRO_241	6.938893903907228e-18
TRP_257	58.37766666666667	TRP_257	8.326672684688674e-17
PHE_344	58.432050000000004	PHE_344	8.326672684688674e-17
PHE_66	58.44105	PHE_66	8.326672684688674e-17
THR_229	58.64657142857143	THR_229	1.1102230246251565e-16
TRP_240	58.69325	TRP_240	8.326672684688674e-17
CYS_85	58.87909090909091	CYS_85	2.7755575615628914e-17
LEU_55	58.964842105263166	LEU_55	2.7755575615628914e-17
PRO_231	58.969	PRO_231	6.938893903907228e-18
GLN_64	59.071176470588235	GLN_64	5.551115123125783e-17
THR_83	59.11121428571429	THR_83	1.1102230246251565e-16
ASN_442	59.13107142857143	ASN_442	0.0
THR_241	59.154785714285715	THR_241	1.1102230246251565e-16
HIS_65	59.19064705882353	HIS_65	8.326672684688674e-17
PRO_254	59.27285714285714	PRO_254	6.938893903907228e-18
ALA_244	59.2829	ALA_244	6.245004513516506e-17
PRO_125	59.36464285714286	PRO_125	6.938893903907228e-18
PHE_256	59.38680000000001	PHE_256	8.326672684688674e-17
ILE_443	59.46557894736842	ILE_443	-6.938893903907228e-18
ALA_98	59.586800000000004	ALA_98	6.245004513516506e-17
LYS_222	59.817	LYS_222	2.0
GLY_296	59.92142857142857	GLY_296	5.551115123125783e-17
ARG_299	59.92854166666667	ARG_299	0.9999999999999999
CYS_236	59.938909090909085	CYS_236	2.7755575615628914e-17
GLU_174	60.0054	GLU_174	-0.9999999999999999
ALA_243	60.0749	ALA_243	6.245004513516506e-17
ASN_485	60.18285714285714	ASN_485	0.0
GLU_253	60.2080625	GLU_253	1.6653345369377348e-16
GLU_238	60.2633125	GLU_238	5.551115123125783e-17
ASN_97	60.34471428571429	ASN_97	0.0
ALA_96	60.45120000000001	ALA_96	6.245004513516506e-17
VAL_234	60.5005	VAL_234	1.249000902703301e-16
ASN_255	60.61407142857143	ASN_255	0.0
ILE_249	60.67352631578947	ILE_249	-6.938893903907228e-18
LEU_189	60.695789473684215	LEU_189	2.7755575615628914e-17
GLN_184	60.71288235294117	GLN_184	5.551115123125783e-17
LYS_56	60.7145	LYS_56	1.0
VAL_444	60.79825	VAL_444	1.249000902703301e-16
GLY_461	60.95928571428572	GLY_461	5.551115123125783e-17
GLY_250	60.97514285714286	GLY_250	5.551115123125783e-17
ASP_88	61.30725	ASP_88	-0.9999999999999999
MET_476	61.34011764705882	MET_476	5.551115123125783e-17
LEU_240	61.38294736842106	LEU_240	2.7755575615628914e-17
VAL_186	61.522312500000005	VAL_186	1.249000902703301e-16
GLY_220	61.562357142857145	GLY_220	1.1102230246251565e-16
TYR_227	61.58709523809524	TYR_227	5.551115123125783e-17
GLU_87	62.239866666666664	GLU_87	-0.9999999999999999
HIS_246	62.303117647058826	HIS_246	8.326672684688674e-17
GLY_233	62.482000000000006	GLY_233	5.551115123125783e-17
ILE_94	62.60431578947368	ILE_94	-6.938893903907228e-18
CYS_248	62.63809090909091	CYS_248	2.7755575615628914e-17
ARG_460	62.744625000000006	ARG_460	0.9999999999999999
THR_235	62.757642857142855	THR_235	1.1102230246251565e-16
VAL_242	62.8235	VAL_242	1.249000902703301e-16
LYS_124	63.022863636363645	LYS_124	1.0
GLY_245	63.195	GLY_245	5.551115123125783e-17
ASP_258	63.256750000000004	ASP_258	-0.9999999999999999
ILE_449	63.37515789473684	ILE_449	-6.938893903907228e-18
SER_185	63.42518181818182	SER_185	1.1102230246251565e-16
GLU_191	63.44226666666667	GLU_191	-0.9999999999999999
ARG_58	63.4865	ARG_58	0.9999999999999999
THR_477	63.53192857142857	THR_477	1.1102230246251565e-16
ILE_483	63.569421052631576	ILE_483	-6.938893903907228e-18
VAL_230	63.5891875	VAL_230	1.249000902703301e-16
ASP_62	63.61438461538462	ASP_62	1.1102230246251565e-16
LEU_86	63.625473684210526	LEU_86	2.7755575615628914e-17
ASP_446	63.69625	ASP_446	-0.9999999999999999
PRO_95	63.784642857142856	PRO_95	6.938893903907228e-18
PHE_263	63.9173	PHE_263	8.326672684688674e-17
CYS_190	64.27345454545456	CYS_190	2.7755575615628914e-17
ALA_231	64.3155	ALA_231	6.245004513516506e-17
LYS_445	64.48459090909091	LYS_445	1.0
MET_260	64.68123529411766	MET_260	5.551115123125783e-17
ALA_89	64.7106	ALA_89	6.245004513516506e-17
ASP_484	64.8115	ASP_484	-0.9999999999999999
PRO_247	64.86892857142857	PRO_247	6.938893903907228e-18
GLY_232	64.89942857142857	GLY_232	5.551115123125783e-17
LYS_447	64.96104545454546	LYS_447	1.0
TYR_237	65.02942857142857	TYR_237	5.551115123125783e-17
GLY_223	65.10571428571428	GLY_223	5.551115123125783e-17
ASP_188	65.27583333333332	ASP_188	-0.9999999999999999
ASP_259	65.29433333333334	ASP_259	-0.9999999999999999
THR_261	65.43614285714285	THR_261	1.1102230246251565e-16
PRO_60	65.74764285714285	PRO_60	6.938893903907228e-18
GLY_57	65.86071428571428	GLY_57	5.551115123125783e-17
ASN_91	66.128	ASN_91	0.0
VAL_450	66.24675	VAL_450	1.249000902703301e-16
ARG_192	66.49974999999999	ARG_192	0.9999999999999999
GLN_448	66.68823529411765	GLN_448	5.551115123125783e-17
TYR_264	66.76828571428571	TYR_264	5.551115123125783e-17
ILE_478	66.86073684210527	ILE_478	-6.938893903907228e-18
PRO_93	67.00592857142857	PRO_93	6.938893903907228e-18
GLU_225	67.0288125	GLU_225	1.6653345369377348e-16
ASP_59	67.13533333333334	ASP_59	-0.9999999999999999
HIS_187	67.23076470588235	HIS_187	8.326672684688674e-17
ILE_90	67.33642105263158	ILE_90	-6.938893903907228e-18
CYS_221	67.38645454545454	CYS_221	2.7755575615628914e-17
SF4_268	67.542	SF4_268	3.9591000000000003
ALA_459	67.5757	ALA_459	6.245004513516506e-17
LEU_216	67.78394736842105	LEU_216	2.7755575615628914e-17
ARG_61	67.851375	ARG_61	0.9999999999999999
PHE_205	67.9506	PHE_205	8.326672684688674e-17
GLY_213	68.09157142857143	GLY_213	5.551115123125783e-17
ARG_211	68.647875	ARG_211	0.9999999999999999
GLU_451	68.83179999999999	GLU_451	-0.9999999999999999
ARG_193	68.97812499999999	ARG_193	0.9999999999999999
GLU_479	69.05846666666666	GLU_479	-0.9999999999999999
PRO_262	69.09400000000001	PRO_262	6.938893903907228e-18
TYR_453	69.49300000000001	TYR_453	5.551115123125783e-17
ALA_210	69.7821	ALA_210	6.245004513516506e-17
VAL_455	69.81875	VAL_455	1.249000902703301e-16
LYS_92	70.02963636363637	LYS_92	1.0
LYS_482	70.10777272727273	LYS_482	1.0
LYS_194	70.15140909090908	LYS_194	1.0
VAL_219	70.351625	VAL_219	1.249000902703301e-16
PRO_456	70.42492857142857	PRO_456	6.938893903907228e-18
ASN_206	70.88978571428571	ASN_206	0.0
CYS_215	70.90154545454546	CYS_215	2.7755575615628914e-17
SER_458	71.00445454545455	SER_458	1.1102230246251565e-16
GLY_481	71.12442857142857	GLY_481	5.551115123125783e-17
ASP_452	71.71616666666667	ASP_452	-0.9999999999999999
HIS_195	71.80016666666667	HIS_195	1.0
GLN_265	72.0505294117647	GLN_265	5.551115123125783e-17
LYS_212	72.24545454545455	LYS_212	1.0
TYR_217	72.40942857142856	TYR_217	5.551115123125783e-17
ASN_266	72.42713333333333	ASN_266	-0.9999999999999998
ALA_454	72.6341	ALA_454	6.245004513516506e-17
ALA_202	72.6824	ALA_202	6.245004513516506e-17
SER_207	72.85363636363637	SER_207	1.1102230246251565e-16
ASP_480	72.87533333333333	ASP_480	-0.9999999999999999
SER_204	72.94118181818182	SER_204	1.1102230246251565e-16
PHE_196	73.02265	PHE_196	8.326672684688674e-17
TRP_214	73.31095833333333	TRP_214	8.326672684688674e-17
THR_457	73.74307142857143	THR_457	1.1102230246251565e-16
ASP_218	74.34941666666667	ASP_218	-0.9999999999999999
GLU_208	74.39793333333334	GLU_208	-0.9999999999999999
GLU_209	74.44966666666666	GLU_209	-0.9999999999999999
ASP_197	74.691	ASP_197	-0.9999999999999999
PHE_201	75.57515	PHE_201	8.326672684688674e-17
PRO_203	75.73864285714285	PRO_203	6.938893903907228e-18
GLU_200	75.89746666666666	GLU_200	-0.9999999999999999
ALA_198	76.9013	ALA_198	6.245004513516506e-17
GLY_199	77.85214285714287	GLY_199	5.551115123125783e-17
