# Supplementary material for: Modeling of the Electrostatic Interaction and Catalytic Activity of [NiFe] Hydrogenases on a Planar Electrode
Source: J Phys Chem B. 2022 Oct 21;126(43):8777–90. doi: 10.1021/acs.jpcb.2c05371 (PMC9639099; doi:10.1021/acs.jpcb.2c05371)
Supplement: Supplementary file 1 — jp2c05371_si_001.zip [file jp2c05371_si_001.zip › Supplementary data/1e3d_5_theta_40_phi_98/extra information/1e3d_5_theta_40_phi_98_stern.xyzr]

-13.549  23.639   29.1070  3.8240 
-14.887  23.468   29.6570  3.9080 
-14.852  22.861   31.0560  3.9080 
-15.477  23.388   31.9830  3.6612 
-15.755  22.612   28.7340  3.9080 
-17.128  22.889   28.9720  3.7210 
-12.861  23.406   29.5680  2.6000 
-15.301  24.354   29.7230  3.1000 
-15.540  22.805   27.8080  3.3870 
-15.578  21.672   28.8960  3.3870 
-13.330  23.240   28.3770  2.6000 
-13.271  24.423   28.8890  2.6000 
-17.510  22.184   29.5690  2.0000 
-14.124  21.761   31.2510  3.8240 
-13.990  21.252   32.6200  3.9080 
-13.049  22.163   33.3930  3.9080 
-12.058  22.661   32.8480  3.6612 
-13.519  19.796   32.6040  3.9080 
-14.654  18.811   32.3440  3.9080 
-14.126  17.417   32.0490  3.9080 
-13.329  17.359   30.8280  3.8240 
-12.026  17.195   30.6920  3.9080 
-11.205  17.044   31.7270  3.8240 
-11.531  17.177   29.4550  3.8240 
-13.742  21.361   30.5920  2.6000 
-14.871  21.285   33.0480  3.3870 
-12.843  19.689   31.9170  3.4870 
-13.109  19.587   33.4590  3.4870 
-15.234  18.776   33.1210  3.4870 
-15.181  19.120   31.5910  3.4870 
-13.582  17.119   32.7960  3.3870 
-14.875  16.805   31.9680  3.3870 
-13.770  17.446   30.0940  2.6000 
-11.516  17.051   32.5280  2.6000 
-10.361  16.939   31.5940  2.6000 
-12.054  17.271   28.7800  2.6000 
-10.686  17.072   29.3320  2.6000 
-13.335  22.410   34.6650  3.8240 
-12.494  23.296   35.4730  3.9080 
-11.066  22.758   35.6450  3.9080 
-10.907  21.569   35.9200  3.6612 
-13.179  23.342   36.8280  3.9080 
-14.276  22.353   36.8060  3.9080 
-14.474  21.862   35.4070  3.9080 
-12.470  24.191   35.0770  3.3870 
-12.547  23.125   37.5310  3.4870 
-13.532  24.230   36.9940  3.4870 
-14.058  21.609   37.3880  3.4870 
-15.093  22.762   37.1290  3.4870 
-14.471  20.892   35.3790  3.3870 
-15.312  22.185   35.0430  3.3870 
-10.098  23.642   35.4800  3.8240 
-8.672   23.356   35.5210  3.9080 
-8.183   23.261   36.9680  3.9080 
-8.454   24.109   37.8150  3.6612 
-7.893   24.417   34.7440  3.9080 
-6.495   24.324   34.9490  3.7210 
-10.331  24.458   35.3360  2.6000 
-8.521   22.489   35.0890  3.3870 
-8.082   24.319   33.7970  3.3870 
-8.196   25.297   35.0180  3.3870 
-6.126   23.575   34.4000  2.0000 
-7.467   22.182   37.2510  3.8240 
-6.854   21.901   38.5350  3.9080 
-5.360   21.642   38.3130  3.9080 
-4.959   20.827   37.4830  3.6612 
-7.464   20.688   39.2570  3.9080 
-6.710   20.388   40.5460  3.9080 
-8.930   20.929   39.5570  3.9080 
-7.356   21.604   36.6230  2.6000 
-6.953   22.689   39.1080  3.3870 
-7.393   19.909   38.6680  3.4870 
-6.747   21.153   41.1240  3.4870 
-7.112   19.636   40.9840  3.4870 
-5.793   20.187   40.3410  3.4870 
-9.392   21.145   38.7430  3.4870 
-9.312   20.137   39.9410  3.4870 
-9.014   21.659   40.1760  3.4870 
-4.547   22.377   39.0450  3.8240 
-3.106   22.183   39.0390  3.9080 
-2.734   21.601   40.3940  3.9080 
-3.132   22.154   41.4180  3.6612 
-2.354   23.488   38.7420  3.9080 
-0.871   23.379   39.0730  3.9080 
-2.556   23.845   37.2710  3.9080 
-4.880   22.992   39.5440  2.6000 
-2.881   21.528   38.3440  3.3870 
-2.742   24.201   39.2900  3.4870 
-0.767   23.163   40.0020  3.4870 
-0.473   22.690   38.5360  3.4870 
-0.439   24.218   38.8880  3.4870 
-3.495   23.885   37.0770  3.4870 
-2.157   24.699   37.0910  3.4870 
-2.143   23.176   36.7200  3.4870 
-2.017   20.480   40.3840  3.8240 
-1.591   19.838   41.6290  3.9080 
-0.070   19.905   41.7220  3.9080 
0.662    19.380   40.8870  3.6612 
-2.083   18.398   41.6870  3.9080 
-1.924   17.611   42.9640  3.9080 
-0.710   17.382   43.6010  3.9080 
-3.045   17.066   43.5690  3.9080 
-0.610   16.655   44.7730  3.9080 
-2.967   16.333   44.7370  3.9080 
-1.754   16.128   45.3360  3.9080 
-1.655   15.408   46.4990  3.7210 
-1.798   20.128   39.6310  2.6000 
-1.973   20.332   42.3840  3.3870 
-3.027   18.404   41.4640  3.4870 
-1.629   17.906   40.9850  3.4870 
0.065    17.734   43.2250  3.4590 
-3.877   17.198   43.1760  3.4590 
0.218    16.523   45.1760  3.4590 
-3.739   15.978   45.1160  3.4590 
-0.693   15.312   46.7460  2.0000 
0.412    20.554   42.7690  3.8240 
1.829    20.727   43.0070  3.9080 
2.326    19.907   44.1830  3.9080 
1.626    19.758   45.1750  3.6612 
2.152    22.205   43.2920  3.9080 
1.931    23.158   42.1120  3.9080 
2.300    24.580   42.4960  3.9080 
2.739    22.715   40.9020  3.9080 
-0.143   20.889   43.3350  2.6000 
2.317    20.449   42.2030  3.3870 
1.602    22.502   44.0340  3.4870 
3.078    22.270   43.5700  3.4870 
0.981    23.138   41.8720  3.4870 
1.800    24.843   43.2720  3.4870 
3.239    24.626   42.6910  3.4870 
2.095    25.172   41.7670  3.4870 
2.480    21.826   40.6520  3.4870 
2.573    23.315   40.1700  3.4870 
3.673    22.728   41.1190  3.4870 
3.548    19.405   44.0380  3.8240 
4.249    18.700   45.0760  3.9080 
5.502    19.467   45.5080  3.9080 
6.379    19.750   44.6760  3.6612 
4.713    17.332   44.5930  3.9080 
3.646    16.349   44.2690  3.9080 
3.941    19.508   43.2800  2.6000 
3.656    18.587   45.8480  3.3870 
5.257    17.460   43.8000  3.4870 
5.284    16.947   45.2760  3.4870 
3.099    15.377   45.0330  3.9080 
3.218    16.735   42.3580  2.6000 
1.618    14.997   42.3440  3.3590 
2.156    15.260   43.0550  3.9080 
3.044    16.238   43.0390  3.8240 
2.169    14.721   44.2600  3.8240 
3.312    15.186   45.9180  3.4090 
5.585    19.769   46.7760  3.8240 
6.746    20.410   47.3850  3.9080 
7.503    19.396   48.2390  3.9080 
7.937    18.374   47.6990  3.6612 
6.327    21.621   48.1980  3.9080 
4.916    19.579   47.2830  2.6000 
7.340    20.712   46.6670  3.3870 
7.107    22.060   48.5440  3.4870 
5.839    22.229   47.6380  3.4870 
5.769    21.339   48.9270  3.4870 
7.656    19.640   49.5330  3.8240 
8.301    18.648   50.4070  3.9080 
7.238    17.749   51.0440  3.9080 
6.559    18.100   52.0040  3.6612 
9.161    19.304   51.4640  3.9080 
7.375    20.382   49.8650  2.6000 
8.880    18.086   49.8510  3.3870 
9.815    19.865   51.0410  3.4870 
9.605    18.628   51.9800  3.4870 
8.609    19.836   52.0410  3.4870 
7.095    16.557   50.4620  3.8240 
6.051    15.610   50.7910  3.9080 
6.485    14.168   50.5540  3.9080 
7.551    13.936   49.9630  3.6612 
4.802    15.913   49.9430  3.9080 
5.114    16.290   48.5050  3.9080 
5.442    15.129   47.5990  3.9080 
4.705    14.121   47.6490  3.6612 
6.435    15.201   46.8250  3.7210 
7.659    16.337   49.8520  2.6000 
5.820    15.717   51.7380  3.3870 
4.228    15.132   49.9440  3.4870 
4.312    16.640   50.3580  3.4870 
4.350    16.762   48.1380  3.4870 
5.865    16.904   48.5030  3.4870 
6.970    15.970   46.8040  2.0000 
5.650    13.241   51.0210  3.8240 
5.921    11.817   50.9110  3.9080 
5.005    11.147   49.8980  3.9080 
5.098    9.948    49.6530  3.6612 
5.883    11.115   52.2810  3.9080 
4.292    10.400   52.7800  4.0000 
4.922    13.495   51.4010  2.6000 
6.836    11.726   50.5710  3.3870 
6.545    10.406   52.2770  3.3870 
6.150    11.758   52.9570  3.3870 
4.075    9.629    52.1820  2.6000 
4.143    11.930   49.2790  3.8240 
3.225    11.522   48.2270  3.9080 
2.062    10.731   48.8130  3.9080 
1.277    10.162   48.0570  3.6612 
3.979    10.777   47.1120  3.9080 
5.079    11.610   46.7000  3.7210 
3.139    10.598   45.8560  3.9080 
4.121    12.756   49.5180  2.6000 
2.852    12.339   47.8320  3.3870 
4.304    9.910    47.4360  3.3870 
2.344    10.106   46.0700  3.4870 
2.898    11.459   45.5070  3.4870 
3.647    10.117   45.1990  3.4870 
4.920    12.560   46.9850  2.0000 
1.947    10.719   50.1390  3.8240 
0.813    10.115   50.8250  3.9080 
-0.519   10.714   50.4210  3.9080 
-1.551   10.033   50.3460  3.6612 
2.567    11.084   50.6100  2.6000 
0.801    9.164    50.6360  3.3870 
0.931    10.224   51.7820  3.3870 
-0.534   12.026   50.1550  3.8240 
-1.783   12.709   49.8420  3.9080 
-2.224   12.352   48.4290  3.9080 
-3.411   12.160   48.1550  3.6612 
-1.668   14.232   50.0100  3.9080 
-1.223   14.742   51.6980  4.0000 
0.202    12.471   50.1690  2.6000 
-2.468   12.387   50.4640  3.3870 
-0.996   14.566   49.3940  3.3870 
-2.515   14.639   49.7720  3.3870 
-1.266   15.737   51.7620  2.6000 
-1.250   12.225   47.5260  3.8240 
-1.632   11.851   46.1580  3.9080 
-2.210   10.452   46.1460  3.9080 
-3.163   10.108   45.4550  3.6612 
-0.412   11.942   45.2480  3.9080 
-0.126   13.306   44.9690  3.7210 
-0.427   12.358   47.7380  2.6000 
-2.314   12.477   45.8380  3.3870 
0.352    11.529   45.6810  3.3870 
-0.584   11.467   44.4210  3.3870 
0.185    13.756   45.8040  2.0000 
-1.586   9.603    46.9740  3.8240 
-2.095   8.226    47.0520  3.9080 
-3.501   8.243    47.6480  3.9080 
-4.410   7.584    47.1230  3.6612 
-1.137   7.329    47.8350  3.9080 
0.093    6.907    47.0500  3.9080 
-0.098   5.890    45.9620  3.9080 
-1.157   5.229    45.8670  3.7210 
0.857    5.704    45.1570  3.6612 
-0.912   9.855    47.4450  2.6000 
-2.158   7.875    46.1390  3.3870 
-0.851   7.799    48.6330  3.4870 
-1.615   6.533    48.1170  3.4870 
0.481    7.703    46.6520  3.4870 
0.743    6.555    47.6790  3.4870 
-1.260   4.550    45.1330  2.0000 
-3.721   8.997    48.7270  3.8240 
-5.075   9.134    49.2740  3.9080 
-6.080   9.563    48.2090  3.9080 
-7.172   9.019    48.0770  3.6612 
-5.063   10.127   50.4310  3.9080 
-3.066   9.407    49.1030  2.6000 
-5.353   8.261    49.6220  3.3870 
-4.813   10.995   50.1050  3.4870 
-5.939   10.173   50.8220  3.4870 
-4.431   9.839    51.0940  3.4870 
-5.725   10.582   47.4220  3.8240 
-6.613   11.060   46.3610  3.9080 
-7.014   9.910    45.4490  3.9080 
-8.164   9.815    45.0070  3.6612 
-5.974   12.162   45.5270  3.9080 
-6.715   12.748   44.3340  3.9080 
-7.900   13.590   44.8120  3.9080 
-5.768   13.578   43.4810  3.9080 
-4.964   10.963   47.5410  2.6000 
-7.425   11.420   46.7770  3.3870 
-5.770   12.896   46.1280  3.4870 
-5.126   11.822   45.2010  3.4870 
-7.058   12.010   43.7880  3.4870 
-8.500   13.040   45.3180  3.4870 
-7.581   14.308   45.3630  3.4870 
-8.362   13.952   44.0520  3.4870 
-5.043   13.026   43.1780  3.4870 
-6.243   13.929   42.7240  3.4870 
-5.420   14.304   44.0040  3.4870 
-6.022   9.056    45.1780  3.8240 
-6.289   7.931    44.2930  3.9080 
-7.280   6.948    44.9010  3.9080 
-7.824   6.121    44.1630  3.6612 
-4.974   7.222    43.9110  3.9080 
-4.050   8.025    42.9970  3.9080 
-2.722   7.314    42.7950  3.9080 
-4.727   8.311    41.6590  3.9080 
-5.241   9.169    45.5210  2.6000 
-6.687   8.285    43.4690  3.3870 
-4.492   7.009    44.7260  3.4870 
-5.191   6.384    43.4720  3.4870 
-3.868   8.884    43.4310  3.4870 
-2.306   7.166    43.6470  3.4870 
-2.874   6.471    42.3630  3.4870 
-2.148   7.856    42.2480  3.4870 
-5.552   8.778    41.8130  3.4870 
-4.150   8.853    41.1170  3.4870 
-4.907   7.484    41.2080  3.4870 
-7.528   7.037    46.2050  3.8240 
-8.487   6.140    46.8430  3.9080 
-9.897   6.726    46.8320  3.9080 
-10.798  6.147    47.4240  3.6612 
-8.096   5.813    48.2720  3.9080 
-6.669   5.364    48.4290  3.9080 
-6.303   4.026    47.7820  3.9080 
-4.898   3.813    48.1390  3.8240 
-3.814   4.036    47.4370  3.9080 
-3.838   4.485    46.1890  3.8240 
-2.652   3.773    48.0230  3.8240 
-7.118   7.628    46.6760  2.6000 
-8.503   5.303    46.3350  3.3870 
-8.238   6.599    48.8230  3.4870 
-8.680   5.113    48.6040  3.4870 
-6.093   6.050    48.0560  3.4870 
-6.472   5.306    49.3770  3.4870 
-6.859   3.312    48.1290  3.3870 
-6.411   4.068    46.8190  3.3870 
-4.764   3.494    48.9280  2.6000 
-4.591   4.643    45.8040  2.6000 
-3.101   4.617    45.7650  2.6000 
-2.635   3.471    48.8280  2.6000 
-1.916   3.904    47.5980  2.6000 
-10.093  7.849    46.1500  3.8240 
-11.407  8.492    46.1430  3.9080 
-12.474  7.570    45.5660  3.9080 
-12.290  6.828    44.6070  3.6612 
-11.359  9.833    45.3900  3.9080 
-12.647  10.456   45.4580  3.7210 
-11.023  9.651    43.9170  3.9080 
-9.444   8.200    45.7100  2.6000 
-11.650  8.683    47.0730  3.3870 
-10.692  10.417   45.8080  3.3870 
-11.679  9.084    43.5070  3.4870 
-11.021  10.507   43.4810  3.4870 
-10.155  9.249    43.8350  3.4870 
-13.220  10.161   44.6860  2.0000 
-13.649  7.595    46.1990  3.8240 
-14.733  6.756    45.6890  3.9080 
-16.050  7.535    45.5740  3.9080 
-17.042  6.904    45.2150  3.6612 
-14.994  5.497    46.5050  3.9080 
-15.364  5.657    47.9580  3.9080 
-14.389  5.909    48.9160  3.9080 
-16.683  5.554    48.3860  3.9080 
-14.705  6.058    50.2500  3.9080 
-17.026  5.700    49.7150  3.9080 
-16.027  5.956    50.6320  3.9080 
-16.364  6.092    51.9570  3.7210 
-13.766  8.093    46.8910  2.6000 
-14.483  6.472    44.7860  3.3870 
-15.707  5.003    46.0710  3.4870 
-14.197  4.944    46.4620  3.4870 
-13.500  5.979    48.6500  3.4590 
-17.351  5.383    47.7610  3.4590 
-14.040  6.223    50.8800  3.4590 
-17.913  5.627    49.9870  3.4590 
-15.636  6.583    52.4330  2.0000 
-16.060  8.827    45.8330  3.8240 
-17.230  9.669    45.6280  3.9080 
-16.886  10.964   44.9140  3.9080 
-16.886  12.023   45.5560  3.6612 
-17.889  10.008   46.9720  3.9080 
-18.019  8.809    47.8940  3.9080 
-19.394  8.173    47.8340  3.9080 
-15.342  9.189    46.1360  2.6000 
-17.876  9.175    45.0810  3.3870 
-17.365  10.692   47.4170  3.4870 
-18.773  10.375   46.8060  3.4870 
-17.354  8.148    47.6490  3.4870 
-17.838  9.089    48.8050  3.4870 
-20.901  7.891    48.9750  2.6000 
-19.791  7.637    46.7970  3.6612 
-20.114  8.237    48.9510  3.8240 
-19.791  8.622    49.6480  2.6000 
-16.608  10.937   43.6180  3.8240 
-16.568  9.737    42.7930  3.9080 
-15.170  9.136    42.6800  3.9080 
-14.237  9.597    43.3370  3.6612 
-16.948  10.312   41.4230  3.9080 
-16.149  11.582   41.4220  3.9080 
-16.330  12.141   42.8130  3.9080 
-17.221  9.072    43.0970  3.3870 
-16.681  9.721    40.7010  3.4870 
-17.899  10.488   41.3600  3.4870 
-15.212  11.400   41.2420  3.4870 
-16.483  12.200   40.7540  3.4870 
-15.527  12.590   43.1180  3.3870 
-17.074  12.764   42.8460  3.3870 
-15.073  8.110    41.8450  3.8240 
-13.795  7.468    41.5600  3.9080 
-12.913  8.451    40.7980  3.9080 
-13.431  9.403    40.2000  3.6612 
-14.041  6.167    40.8100  3.9080 
-14.533  5.015    41.6740  3.9080 
-13.683  4.434    42.6020  3.9080 
-15.819  4.519    41.5760  3.9080 
-14.096  3.393    43.4090  3.9080 
-16.251  3.475    42.3730  3.9080 
-15.391  2.913    43.2960  3.9080 
-15.783  7.815    41.4600  2.6000 
-13.359  7.256    42.4110  3.3870 
-14.696  6.332    40.1130  3.4870 
-13.215  5.898    40.3780  3.4870 
-12.812  4.752    42.6830  3.4590 
-16.406  4.896    40.9630  3.4590 
-13.510  3.016    44.0250  3.4590 
-17.118  3.151    42.2860  3.4590 
-15.679  2.216    43.8400  3.4590 
-11.601  8.222    40.8200  3.8240 
-10.626  9.118    40.1920  3.9080 
-10.801  9.176    38.6870  3.9080 
-10.602  10.230   38.0670  3.6612 
-9.171   8.747    40.5760  3.9080 
-8.148   9.849    40.2750  3.9080 
-8.688   7.434    39.9600  3.9080 
-8.225   11.034   41.2150  3.9080 
-11.313  7.517    41.2200  2.6000 
-10.795  10.019   40.5370  3.3870 
-9.163   8.617    41.5480  3.4870 
-7.258   9.469    40.3240  3.4870 
-8.285   10.161   39.3670  3.4870 
-9.311   6.735    40.1670  3.4870 
-8.623   7.533    39.0070  3.4870 
-7.826   7.210    40.3180  3.4870 
-9.105   11.419   41.1740  3.4870 
-8.045   10.743   42.1110  3.4870 
-7.576   11.691   40.9550  3.4870 
-11.182  8.086    38.0200  3.8240 
-11.343  8.194    36.5690  3.9080 
-12.514  9.115    36.2430  3.9080 
-12.442  9.942    35.3340  3.6612 
-11.524  6.831    35.9300  3.9080 
-12.653  5.986    36.4710  3.9080 
-13.047  6.097    37.6480  3.6612 
-13.175  5.155    35.6960  3.6612 
-11.331  7.345    38.4290  2.6000 
-10.527  8.596    36.2020  3.3870 
-11.667  6.957    34.9790  3.4870 
-10.697  6.334    36.0340  3.4870 
-13.605  8.980    36.9930  3.8240 
-14.711  9.923    36.8250  3.9080 
-14.251  11.345   37.0580  3.9080 
-14.560  12.227   36.2520  3.6612 
-15.844  9.544    37.7910  3.9080 
-16.392  8.320    37.2660  3.7210 
-16.977  10.544   37.8480  3.9080 
-13.659  8.346    37.5710  2.6000 
-15.047  9.850    35.9070  3.3870 
-15.484  9.393    38.6900  3.3870 
-17.360  10.644   36.9740  3.4870 
-17.650  10.232   38.4580  3.4870 
-16.642  11.392   38.1500  3.4870 
-15.704  7.589    37.3030  2.0000 
-13.506  11.572   38.1410  3.8240 
-13.065  12.929   38.4580  3.9080 
-12.275  13.562   37.3240  3.9080 
-12.523  14.719   36.9580  3.6612 
-12.230  12.924   39.7380  3.9080 
-12.141  14.216   40.5470  3.9080 
-13.479  14.573   41.1630  3.9080 
-11.070  14.081   41.6240  3.9080 
-13.285  10.918   38.6550  2.6000 
-13.861  13.478   38.6160  3.3870 
-12.585  12.235   40.3190  3.4870 
-11.327  12.661   39.5010  3.4870 
-11.877  14.940   39.9410  3.4870 
-14.143  14.639   40.4720  3.4870 
-13.736  13.892   41.7890  3.4870 
-13.409  15.416   41.6180  3.4870 
-10.243  13.805   41.2210  3.4870 
-10.947  14.926   42.0610  3.4870 
-11.347  13.425   42.2690  3.4870 
-11.300  12.856   36.7370  3.8240 
-10.454  13.583   35.7880  3.9080 
-10.944  13.527   34.3490  3.9080 
-10.488  14.324   33.5160  3.6612 
-8.993   13.101   35.8950  3.9080 
-8.732   11.685   35.4040  3.9080 
-8.525   13.284   37.3370  3.9080 
-7.485   11.064   36.0020  3.9080 
-11.178  12.022   36.9070  2.6000 
-10.465  14.525   36.0570  3.3870 
-8.452   13.701   35.3410  3.4870 
-9.496   11.129   35.6220  3.4870 
-8.644   11.698   34.4380  3.4870 
-8.678   14.192   37.6100  3.4870 
-9.016   12.691   37.9110  3.4870 
-7.588   13.084   37.3980  3.4870 
-7.557   11.062   36.9590  3.4870 
-7.393   10.163   35.6850  3.4870 
-6.716   11.575   35.7400  3.4870 
-11.877  12.639   34.0190  3.8240 
-12.469  12.687   32.6860  3.9080 
-13.703  13.579   32.6140  3.9080 
-14.000  14.197   31.5860  3.6612 
-12.861  11.281   32.2360  3.9080 
-11.756  10.227   32.1910  3.9080 
-12.388  8.901    31.7980  3.9080 
-10.642  10.616   31.2420  3.9080 
-12.128  12.043   34.5860  2.6000 
-11.799  13.036   32.0620  3.3870 
-13.557  10.961   32.8300  3.4870 
-13.247  11.348   31.3490  3.4870 
-11.380  10.135   33.0910  3.4870 
-13.072  8.672    32.4300  3.4870 
-12.773  8.978    30.9220  3.4870 
-11.715  8.216    31.7910  3.4870 
-10.281  11.467   31.5040  3.4870 
-9.949   9.952    31.2730  3.4870 
-10.989  10.676   30.3490  3.4870 
-14.449  13.657   33.7120  3.8240 
-15.723  14.346   33.6880  3.9080 
-15.800  15.597   34.5390  3.9080 
-16.351  16.625   34.1360  3.6612 
-16.834  13.423   34.2120  3.9080 
-17.125  12.249   33.3010  3.9080 
-16.785  12.307   32.1030  3.6612 
-17.708  11.273   33.8200  3.6612 
-14.172  13.297   34.4420  2.6000 
-15.930  14.587   32.7610  3.3870 
-16.575  13.085   35.0850  3.4870 
-17.645  13.941   34.3260  3.4870 
-15.293  15.492   35.7640  3.8240 
-15.556  16.577   36.7060  3.9080 
-14.516  17.676   36.6010  3.9080 
-14.822  18.866   36.6440  3.6612 
-15.614  16.046   38.1560  3.9080 
-16.560  14.985   38.2390  3.7210 
-16.075  17.158   39.0860  3.9080 
-14.826  14.807   35.9930  2.6000 
-16.430  16.963   36.4880  3.3870 
-14.729  15.727   38.4300  3.3870 
-15.460  17.892   39.0370  3.4870 
-16.949  17.454   38.8210  3.4870 
-16.109  16.827   39.9860  3.4870 
-16.203  14.157   37.7910  2.0000 
-13.242  17.312   36.4650  3.8240 
-12.223  18.351   36.3850  3.9080 
-11.320  18.090   35.1960  3.9080 
-11.464  17.083   34.5050  3.6612 
-11.361  18.413   37.6620  3.9080 
-10.619  17.108   37.9630  3.9080 
-12.181  18.831   38.8590  3.9080 
-9.462   17.290   38.9210  3.9080 
-13.025  16.481   36.4240  2.6000 
-12.666  19.217   36.2600  3.3870 
-10.683  19.106   37.5200  3.4870 
-11.244  16.471   38.3410  3.4870 
-10.285  16.737   37.1320  3.4870 
-12.657  19.639   38.6550  3.4870 
-12.808  18.136   39.0760  3.4870 
-11.600  18.982   39.6080  3.4870 
-8.848   17.936   38.5640  3.4870 
-9.793   17.598   39.7680  3.4870 
-9.009   16.452   39.0400  3.4870 
-10.396  18.996   34.9620  3.8240 
-9.298   18.760   34.0280  3.9080 
-8.035   18.832   34.8900  3.9080 
-7.666   19.904   35.3510  3.6612 
-9.252   19.731   32.8650  3.9080 
-8.217   19.439   31.9450  3.7210 
-10.440  19.751   35.3720  2.6000 
-9.379   17.851   33.6720  3.3870 
-10.103  19.707   32.4000  3.3870 
-9.125   20.628   33.2070  3.3870 
-7.350   19.792   32.2940  2.0000 
-7.409   17.683   35.1130  3.8240 
-6.166   17.662   35.9010  3.9080 
-4.974   17.940   35.0100  3.9080 
-4.428   17.071   34.3340  3.6612 
-6.070   16.306   36.5900  3.9080 
-4.861   16.114   37.5020  3.9080 
-4.812   17.173   38.5910  3.9080 
-4.897   14.719   38.0990  3.9080 
-7.730   16.951   34.7970  2.6000 
-6.215   18.360   36.5860  3.3870 
-6.874   16.173   37.1160  3.4870 
-6.051   15.616   35.9080  3.4870 
-4.050   16.195   36.9570  3.4870 
-4.793   18.044   38.1880  3.4870 
-5.590   17.095   39.1470  3.4870 
-4.024   17.048   39.1220  3.4870 
-4.916   14.070   37.3930  3.4870 
-4.115   14.583   38.6380  3.4870 
-5.681   14.624   38.6430  3.4870 
-4.558   19.198   34.9650  3.8240 
-3.643   19.662   33.9330  3.9080 
-2.180   19.555   34.3100  3.9080 
-1.329   19.812   33.4540  3.6612 
-3.993   21.120   33.5970  3.9080 
-5.419   21.219   33.0680  3.9080 
-5.901   20.215   32.5000  3.6612 
-6.022   22.296   33.2320  3.6612 
-4.833   19.752   35.5630  2.6000 
-3.792   19.121   33.1290  3.3870 
-3.903   21.668   34.3930  3.4870 
-3.375   21.457   32.9290  3.4870 
-1.871   19.183   35.5370  3.8240 
-0.520   18.985   36.0260  3.9080 
-0.570   18.161   37.3220  3.9080 
-1.301   18.488   38.2490  3.6612 
0.229    20.298   36.2560  3.9080 
1.699    20.108   36.5420  3.9080 
2.624    19.944   35.5180  3.9080 
2.188    20.096   37.8350  3.9080 
3.968    19.775   35.7980  3.9080 
3.529    19.922   38.1290  3.9080 
4.428    19.756   37.0920  3.9080 
5.767    19.584   37.3720  3.7210 
-2.518   19.048   36.0880  2.6000 
-0.027   18.468   35.3550  3.3870 
0.131    20.857   35.4690  3.4870 
-0.178   20.765   37.0020  3.4870 
2.336    19.948   34.6350  3.4590 
1.589    20.210   38.5370  3.4590 
4.572    19.673   35.0980  3.4590 
3.821    19.916   39.0110  3.4590 
6.104    18.788   36.8750  2.0000 
0.200    17.081   37.3140  3.8240 
0.342    16.168   38.4390  3.9080 
1.579    15.304   38.1900  3.9080 
1.543    14.417   37.3340  3.6612 
-0.919   15.333   38.6370  3.9080 
-0.910   14.626   39.9550  3.9080 
0.645    16.910   36.5990  2.6000 
0.493    16.697   39.2490  3.3870 
-1.697   15.910   38.5880  3.4870 
-0.988   14.679   37.9230  3.4870 
-0.130   13.634   40.4060  3.9080 
-2.364   15.523   41.0000  2.6000 
-1.917   14.129   42.8510  3.3590 
-1.479   14.125   42.0310  3.9080 
-1.753   14.918   41.0080  3.8240 
-0.478   13.324   41.6970  3.8240 
0.545    13.220   39.9190  3.4090 
2.668    15.589   38.9030  3.8240 
3.914    14.899   38.5510  3.9080 
3.863    13.391   38.7270  3.9080 
4.647    12.668   38.1150  3.6612 
5.057    15.503   39.3830  3.9080 
5.504    16.880   38.8950  3.9080 
6.112    17.685   40.0320  3.9080 
6.379    17.084   41.0980  3.6612 
6.300    18.908   39.8520  3.7210 
2.641    16.158   39.5470  2.6000 
4.102    15.084   37.6070  3.3870 
4.769    15.576   40.3060  3.4870 
5.816    14.900   39.3570  3.4870 
6.158    16.777   38.1870  3.4870 
4.741    17.358   38.5330  3.4870 
6.068    19.304   39.0210  2.0000 
3.007    12.820   39.5570  3.8240 
2.946    11.382   39.7900  3.9080 
2.387    10.579   38.6200  3.9080 
2.808    9.434    38.3950  3.6612 
2.060    11.046   41.0180  3.9080 
2.403    11.918   42.0980  3.7210 
2.285    9.603    41.4400  3.9080 
2.456    13.323   39.9830  2.6000 
3.854    11.062   39.9720  3.3870 
1.117    11.173   40.7830  3.3870 
3.213    9.473    41.6530  3.4870 
1.750    9.407    42.2120  3.4870 
2.038    9.017    40.7220  3.4870 
1.594    12.113   42.6620  2.0000 
1.429    11.123   37.8670  3.8240 
0.779    10.367   36.7990  3.9080 
0.869    11.003   35.4280  3.9080 
0.563    10.349   34.4150  3.6612 
-0.715   10.103   37.1130  3.9080 
-1.557   11.382   37.2290  3.9080 
-0.844   9.222    38.3440  3.9080 
-3.051   11.151   37.2670  3.9080 
1.188    11.936   38.0130  2.6000 
1.225    9.495    36.7450  3.3870 
-1.078   9.593    36.3590  3.4870 
-1.296   11.852   38.0360  3.4870 
-1.351   11.956   36.4760  3.4870 
-0.304   8.436    38.2320  3.4870 
-0.546   9.707    39.1180  3.4870 
-1.761   8.965    38.4590  3.4870 
-3.321   10.672   36.4800  3.4870 
-3.277   10.639   38.0470  3.4870 
-3.504   11.997   37.2980  3.4870 
1.286    12.262   35.3130  3.8240 
1.297    12.875   33.9890  3.9080 
2.274    12.286   32.9860  3.9080 
3.374    11.836   33.3160  3.6612 
1.603    14.375   34.1030  3.9080 
2.964    14.748   34.6220  3.9080 
3.051    16.516   35.0040  4.0000 
2.992    17.207   33.3470  3.9080 
1.544    12.705   36.0040  2.6000 
0.397    12.785   33.6130  3.3870 
1.495    14.773   33.2250  3.4870 
0.938    14.775   34.6850  3.4870 
3.156    14.235   35.4220  3.3870 
3.634    14.528   33.9560  3.3870 
2.178    16.936   32.9150  3.3870 
3.023    18.165   33.3990  3.3870 
3.744    16.889   32.8410  3.3870 
1.837    12.331   31.7130  3.8240 
2.607    11.796   30.6020  3.9080 
3.905    12.548   30.3360  3.9080 
4.967    11.971   30.0810  3.6612 
1.812    11.776   29.2940  3.9080 
1.073    12.691   31.5500  2.6000 
2.840    10.870   30.8220  3.3870 
0.994    11.292   29.4240  3.4870 
2.332    11.346   28.6100  3.4870 
1.614    12.676   29.0260  3.4870 
3.807    13.869   30.3780  3.8240 
4.964    14.673   30.0140  3.9080 
5.970    14.758   31.1520  3.9080 
5.614    14.695   32.3260  3.6612 
4.563    16.083   29.5920  3.9080 
3.071    14.245   30.6180  2.6000 
5.404    14.242   29.2510  3.3870 
4.189    16.547   30.3440  3.4870 
5.337    16.555   29.2770  3.4870 
3.911    16.034   28.8890  3.4870 
7.215    14.918   30.7200  3.8240 
8.348    15.135   31.6010  3.9080 
9.160    16.356   31.1800  3.9080 
8.954    16.897   30.0950  3.6612 
9.239    13.905   31.5860  3.9080 
7.358    14.891   29.8730  2.6000 
8.017    15.275   32.5130  3.3870 
9.602    13.783   30.7060  3.4870 
8.722    13.133   31.8280  3.4870 
9.956    14.020   32.2150  3.4870 
10.072   16.777   32.0460  3.8240 
11.034   17.806   31.7100  3.9080 
10.378   19.043   31.1220  3.9080 
9.340    19.499   31.6090  3.6612 
10.093   16.429   32.8320  2.6000 
11.524   18.056   32.5100  3.3870 
11.671   17.450   31.0710  3.3870 
10.990   19.547   30.0490  3.8240 
10.473   20.775   29.4370  3.9080 
9.021    20.647   29.0050  3.9080 
8.281    21.618   29.1760  3.6612 
11.332   21.191   28.2400  3.9080 
12.504   22.073   28.6690  3.9080 
13.563   22.114   27.5740  3.9080 
13.166   22.384   26.4180  3.6612 
14.750   21.877   27.8700  3.6612 
11.682   19.155   29.7200  2.6000 
10.525   21.489   30.1070  3.3870 
11.673   20.397   27.7990  3.4870 
10.782   21.674   27.6040  3.4870 
12.184   22.972   28.8460  3.4870 
12.892   21.724   29.4850  3.4870 
8.598    19.508   28.4590  3.8240 
7.200    19.327   28.0930  3.9080 
6.288    19.415   29.3070  3.9080 
5.126    19.820   29.2100  3.6612 
7.031    18.000   27.3730  3.9080 
9.159    18.871   28.3210  2.6000 
6.952    20.045   27.4740  3.3870 
7.246    17.281   27.9710  3.4870 
6.122    17.909   27.0770  3.4870 
7.617    17.971   26.6130  3.4870 
6.807    19.022   30.4770  3.8240 
5.933    19.084   31.6610  3.9080 
5.795    20.533   32.1040  3.9080 
4.727    21.035   32.4450  3.6612 
6.487    18.181   32.7570  3.9080 
7.620    18.745   30.5350  2.6000 
5.046    18.754   31.4070  3.3870 
5.895    18.196   33.5130  3.4870 
6.558    17.283   32.4260  3.4870 
7.354    18.495   33.0220  3.4870 
6.934    21.225   32.0840  3.8240 
6.983    22.638   32.4500  3.9080 
6.067    23.443   31.5430  3.9080 
5.329    24.320   31.9820  3.6612 
8.430    23.147   32.3800  3.9080 
8.587    24.540   32.9620  3.9080 
10.036   24.953   33.1210  3.9080 
10.919   24.076   33.0770  3.6612 
10.266   26.168   33.2770  3.7210 
7.660    20.828   31.8500  2.6000 
6.667    22.731   33.3720  3.3870 
9.005    22.533   32.8640  3.4870 
8.718    23.155   31.4530  3.4870 
8.140    25.176   32.3830  3.4870 
8.153    24.571   33.8290  3.4870 
11.172   26.465   33.3850  2.0000 
6.090    23.151   30.2490  3.8240 
5.211    23.849   29.3180  3.9080 
3.755    23.539   29.6420  3.9080 
2.914    24.444   29.6490  3.6612 
5.545    23.508   27.8650  3.9080 
6.663    24.382   27.3060  3.9080 
7.372    23.787   26.1120  3.9080 
6.764    22.950   25.4060  3.6612 
8.544    24.160   25.8670  3.6612 
6.627    22.545   29.9580  2.6000 
5.349    24.811   29.4400  3.3870 
5.812    22.577   27.8100  3.4870 
4.749    23.622   27.3220  3.4870 
6.289    25.240   27.0510  3.4870 
7.313    24.541   28.0070  3.4870 
3.430    22.277   29.9290  3.8240 
2.047    21.978   30.3150  3.9080 
1.649    22.795   31.5370  3.9080 
0.531    23.325   31.6040  3.6612 
1.862    20.494   30.5680  3.9080 
4.019    21.652   29.8880  2.6000 
1.462    22.236   29.5720  3.3870 
0.937    20.315   30.7540  3.4870 
2.133    20.000   29.7900  3.4870 
2.397    20.227   31.3190  3.4870 
2.544    22.896   32.5170  3.8240 
2.228    23.646   33.7280  3.9080 
1.990    25.124   33.4120  3.9080 
1.074    25.720   33.9890  3.6612 
3.331    23.534   34.7650  3.9080 
3.190    24.308   36.0720  3.9080 
1.936    23.927   36.8410  3.9080 
4.436    24.068   36.9190  3.9080 
3.312    22.518   32.4360  2.6000 
1.407    23.277   34.1120  3.3870 
3.430    22.596   34.9890  3.4870 
4.159    23.815   34.3450  3.4870 
3.142    25.264   35.8600  3.4870 
1.164    24.078   36.2920  3.4870 
1.978    22.999   37.0840  3.4870 
1.872    24.463   37.6350  3.4870 
5.217    24.299   36.4120  3.4870 
4.394    24.611   37.7100  3.4870 
4.478    23.142   37.1690  3.4870 
2.795    25.703   32.5330  3.8240 
2.636    27.138   32.2550  3.9080 
1.369    27.405   31.4540  3.9080 
0.697    28.416   31.6420  3.6612 
3.860    27.670   31.5110  3.9080 
5.132    27.653   32.3370  3.9080 
5.170    28.694   33.4390  3.9080 
3.402    25.246   32.1300  2.6000 
2.565    27.612   33.1110  3.3870 
3.998    27.135   30.7140  3.4870 
3.683    28.581   31.2290  3.4870 
5.233    26.774   32.7360  3.4870 
5.888    27.796   31.7470  3.4870 
6.201    30.210   33.9720  2.6000 
4.371    28.726   34.3710  3.6612 
6.137    29.602   33.3660  3.8240 
6.698    29.583   32.7150  2.6000 
1.018    26.479   30.5670  3.8240 
-0.208   26.628   29.7900  3.9080 
-1.416   26.670   30.7150  3.9080 
-2.367   27.439   30.5550  3.6612 
-0.318   25.500   28.7750  3.9080 
1.517    25.788   30.4500  2.6000 
-0.164   27.477   29.3040  3.3870 
-0.364   24.658   29.2340  3.4870 
-1.112   25.620   28.2480  3.4870 
0.451    25.510   28.2010  3.4870 
-1.358   25.799   31.7270  3.8240 
-2.450   25.649   32.6680  3.9080 
-2.568   26.893   33.5300  3.9080 
-3.641   27.421   33.8120  3.6612 
-2.210   24.412   33.5320  3.9080 
-0.653   25.316   31.8230  2.6000 
-3.284   25.528   32.1690  3.3870 
-2.159   23.634   32.9710  3.4870 
-2.935   24.310   34.1540  3.4870 
-1.386   24.512   34.0140  3.4870 
-1.405   27.367   33.9840  3.8240 
-1.396   28.488   34.9070  3.9080 
-1.705   29.797   34.1880  3.9080 
-2.322   30.683   34.7730  3.6612 
-0.045   28.588   35.6370  3.9080 
0.099    29.937   36.3280  3.9080 
0.085    27.436   36.6340  3.9080 
-0.665   27.011   33.7300  2.6000 
-2.094   28.335   35.5780  3.3870 
0.672    28.503   34.9740  3.4870 
-0.609   30.045   36.9680  3.4870 
0.946    29.978   36.7780  3.4870 
0.049    30.638   35.6740  3.4870 
-0.027   26.601   36.1740  3.4870 
0.952    27.464   37.0440  3.4870 
-0.591   27.522   37.3100  3.4870 
-1.304   29.930   32.9290  3.8240 
-1.674   31.143   32.1940  3.9080 
-2.896   30.898   31.3240  3.9080 
-3.147   31.574   30.3290  3.6612 
-0.469   31.612   31.3760  3.9080 
0.701    31.907   32.3010  3.9080 
-0.837   29.314   32.5510  2.6000 
-1.894   31.842   32.8450  3.3870 
-0.218   30.924   30.7400  3.4870 
-0.702   32.412   30.8790  3.4870 
0.565    32.647   33.2740  3.6612 
1.840    31.305   32.0040  3.8240 
2.531    31.424   32.5010  2.6000 
1.890    30.795   31.3130  2.6000 
-3.690   29.900   31.7120  3.8240 
-4.888   29.535   30.9960  3.9080 
-6.020   30.537   31.1260  3.9080 
-6.060   31.405   31.9920  3.6612 
-3.478   29.456   32.4180  2.6000 
-4.670   29.433   30.0560  3.3870 
-5.195   28.675   31.3210  3.3870 
-6.982   30.379   30.2190  3.8240 
-8.145   31.261   30.1440  3.9080 
-9.060   31.176   31.3650  3.9080 
-9.260   32.156   32.0920  3.6612 
-8.889   30.740   28.9070  3.9080 
-8.415   29.334   28.7220  3.9080 
-6.991   29.307   29.2030  3.9080 
-7.858   32.187   30.0020  3.3870 
-9.848   30.762   29.0500  3.4870 
-8.676   31.278   28.1290  3.4870 
-8.959   28.721   29.2390  3.4870 
-8.463   29.080   27.7860  3.4870 
-6.767   28.448   29.5950  3.3870 
-6.371   29.499   28.4820  3.3870 
-9.648   30.014   31.6420  3.8240 
-10.619  29.935   32.7270  3.9080 
-10.021  30.077   34.1130  3.9080 
-10.755  29.959   35.0990  3.6612 
-11.373  28.597   32.6380  3.9080 
-12.694  28.733   31.9060  3.9080 
-13.222  29.863   31.8350  3.6612 
-13.205  27.710   31.4050  3.6612 
-9.456   29.314   31.1810  2.6000 
-11.270  30.656   32.6030  3.3870 
-10.818  27.948   32.1760  3.4870 
-11.537  28.263   33.5340  3.4870 
-8.725   30.322   34.2640  3.8240 
-8.153   30.333   35.6210  3.9080 
-7.898   28.902   36.0650  3.9080 
-8.101   27.971   35.2830  3.6612 
-8.226   30.470   33.5780  2.6000 
-7.321   30.832   35.6240  3.3870 
-8.769   30.763   36.2350  3.3870 
-7.471   28.684   37.3000  3.8240 
-7.269   27.312   37.7720  3.9080 
-7.315   27.293   39.3010  3.9080 
-7.062   28.314   39.9330  3.6612 
-5.946   26.756   37.2450  3.9080 
-4.729   27.440   37.8680  3.9080 
-4.260   28.647   37.3970  3.9080 
-4.056   26.872   38.9300  3.9080 
-3.181   29.307   37.9670  3.9080 
-2.974   27.507   39.5070  3.9080 
-2.528   28.727   39.0430  3.9080 
-7.311   29.347   37.8240  2.6000 
-8.001   26.754   37.4310  3.3870 
-5.905   25.805   37.4320  3.4870 
-5.916   26.870   36.2830  3.4870 
-4.684   29.035   36.6660  3.4590 
-4.337   26.049   39.2620  3.4590 
-2.900   30.128   37.6310  3.4590 
-2.537   27.104   40.2230  3.4590 
-1.803   29.151   39.4430  3.4590 
-7.636   26.139   39.8330  3.8240 
-7.602   25.820   41.2580  3.9080 
-6.303   25.076   41.5490  3.9080 
-5.956   24.187   40.7560  3.6612 
-8.818   24.981   41.6650  3.9080 
-10.157  25.666   41.3230  3.9080 
-8.786   24.582   43.1340  3.9080 
-11.326  24.701   41.2870  3.9080 
-7.888   25.515   39.2960  2.6000 
-7.609   26.656   41.7690  3.3870 
-8.780   24.153   41.1430  3.4870 
-10.336  26.354   41.9830  3.4870 
-10.078  26.099   40.4590  3.4870 
-7.995   24.067   43.3080  3.4870 
-8.780   25.372   43.6800  3.4870 
-9.562   24.056   43.3400  3.4870 
-11.417  24.276   42.1430  3.4870 
-12.132  25.182   41.0820  3.4870 
-11.171  24.034   40.6140  3.4870 
-5.608   25.438   42.6160  3.8240 
-4.328   24.820   42.9400  3.9080 
-4.482   24.012   44.2330  3.9080 
-4.942   24.512   45.2560  3.6612 
-3.171   25.799   43.1080  3.9080 
-1.531   25.004   43.1120  4.0000 
-5.920   26.053   43.1300  2.6000 
-4.099   24.198   42.2190  3.3870 
-3.203   26.448   42.3890  3.3870 
-3.287   26.279   43.9440  3.3870 
-1.616   24.081   43.4820  2.6000 
-4.100   22.743   44.1070  3.8240 
-3.997   21.837   45.2420  3.9080 
-2.494   21.698   45.4970  3.9080 
-1.761   21.376   44.5550  3.6612 
-4.646   20.492   44.9840  3.9080 
-6.132   20.267   45.2410  3.9080 
-6.970   21.497   44.9470  3.9080 
-6.629   19.095   44.4000  3.9080 
-3.906   22.447   43.3230  2.6000 
-4.418   22.251   46.0240  3.3870 
-4.483   20.272   44.0530  3.4870 
-4.164   19.838   45.5140  3.4870 
-6.247   20.037   46.1860  3.4870 
-6.864   21.744   44.0260  3.4870 
-7.894   21.304   45.1230  3.4870 
-6.682   22.221   45.5080  3.4870 
-6.080   18.326   44.5670  3.4870 
-7.539   18.896   44.6340  3.4870 
-6.581   19.326   43.4700  3.4870 
-2.044   21.974   46.7110  3.8240 
-0.599   21.874   46.9330  3.9080 
-0.360   20.897   48.0760  3.9080 
-0.964   20.976   49.1510  3.6612 
0.044    23.253   47.1560  3.9080 
-0.827   24.147   48.0250  3.9080 
1.427    23.121   47.7750  3.9080 
-2.579   22.204   47.3440  2.6000 
-0.201   21.488   46.1250  3.3870 
0.143    23.686   46.2810  3.4870 
-1.720   24.167   47.6710  3.4870 
-0.847   23.801   48.9210  3.4870 
-0.467   25.037   48.0320  3.4870 
1.990    22.605   47.1950  3.4870 
1.807    23.994   47.8980  3.4870 
1.355    22.681   48.6260  3.4870 
0.538    19.947   47.7950  3.8240 
0.948    18.951   48.7550  3.9080 
2.402    19.189   49.1800  3.9080 
3.253    19.380   48.3090  3.6612 
0.877    17.530   48.1920  3.9080 
1.291    16.501   49.2280  3.9080 
1.218    15.071   48.7290  3.9080 
0.840    14.874   47.5560  3.6612 
1.523    14.125   49.4990  3.7210 
0.887    19.930   47.0080  2.6000 
0.370    19.010   49.5430  3.3870 
-0.030   17.346   47.8990  3.4870 
1.460    17.461   47.4190  3.4870 
2.200    16.689   49.5110  3.4870 
0.716    16.591   50.0050  3.4870 
1.479    13.238   49.2060  2.0000 
2.635    19.146   50.4790  3.8240 
3.973    19.283   51.0150  3.9080 
4.274    20.680   51.5260  3.9080 
3.582    21.653   51.2240  3.6612 
1.976    19.035   51.0200  2.6000 
4.087    18.651   51.7420  3.3870 
4.614    19.056   50.3230  3.3870 
5.342    20.751   52.2990  3.8240 
5.820    21.999   52.8780  3.9080 
6.847    22.663   51.9750  3.9080 
7.371    22.018   51.0760  3.6612 
6.425    21.726   54.2470  3.9080 
5.775    20.028   52.4680  2.6000 
5.059    22.606   52.9860  3.3870 
6.701    22.555   54.6450  3.4870 
7.186    21.149   54.1510  3.4870 
5.771    21.303   54.8070  3.4870 
7.127    23.945   52.2330  3.8240 
8.170    24.658   51.5080  3.9080 
9.444    24.718   52.3450  3.9080 
9.442    25.208   53.4720  3.6612 
7.730    26.087   51.1210  3.9080 
6.432    26.133   50.3270  3.9080 
8.856    26.787   50.3700  3.9080 
6.570    25.486   48.9600  3.9080 
6.679    24.359   52.8400  2.6000 
8.366    24.163   50.6840  3.3870 
7.582    26.582   51.9540  3.4870 
5.738    25.676   50.8260  3.4870 
6.160    27.057   50.2160  3.4870 
9.664    26.739   50.8870  3.4870 
8.992    26.357   49.5230  3.4870 
8.622    27.707   50.2280  3.4870 
7.252    25.941   48.4590  3.4870 
6.812    24.563   49.0660  3.4870 
5.734    25.547   48.4920  3.4870 
10.551   24.191   51.8310  3.8240 
11.822   24.274   52.5720  3.9080 
12.453   25.634   52.2610  3.9080 
12.702   25.965   51.1010  3.6612 
12.623   23.106   52.0190  3.9080 
12.072   22.855   50.6570  3.9080 
10.715   23.485   50.5520  3.9080 
11.672   24.170   53.5350  3.3870 
13.566   23.330   51.9700  3.4870 
12.517   22.322   52.5790  3.4870 
12.664   23.234   49.9870  3.4870 
12.006   21.901   50.4990  3.4870 
10.677   24.103   49.8050  3.3870 
10.028   22.810   50.4370  3.3870 
12.666   26.436   53.3010  3.8240 
13.143   27.804   53.1180  3.9080 
14.565   28.002   53.6320  3.9080 
15.136   29.085   53.4500  3.6612 
12.248   28.840   53.8320  3.9080 
12.361   28.681   55.2510  3.7210 
10.783   28.648   53.4860  3.9080 
12.520   26.142   54.0960  2.6000 
13.136   28.003   52.1590  3.3870 
12.528   29.746   53.5800  3.3870 
10.504   27.770   53.7540  3.4870 
10.256   29.306   53.9460  3.4870 
10.662   28.747   52.5380  3.4870 
12.045   27.768   55.5270  2.0000 
15.136   26.991   54.2740  3.8240 
16.496   27.037   54.7780  3.9080 
17.525   27.132   53.6610  3.9080 
17.220   26.748   52.5380  3.6612 
14.678   26.274   54.3970  2.6000 
16.593   27.804   55.3650  3.3870 
16.669   26.239   55.3020  3.3870 
18.723   27.637   53.9090  3.8240 
19.767   27.696   52.8750  3.9080 
19.266   28.358   51.5980  3.9080 
19.420   27.800   50.5030  3.6612 
20.261   26.272   52.5960  3.9080 
21.692   26.108   52.1270  3.9080 
22.201   24.395   51.8470  4.0000 
20.901   23.821   50.7570  3.9080 
18.896   27.937   54.6960  2.6000 
20.519   28.222   53.2220  3.3870 
20.151   25.753   53.4080  3.4870 
19.681   25.880   51.9240  3.4870 
21.806   26.606   51.3030  3.3870 
22.281   26.502   52.7900  3.3870 
20.052   23.917   51.1930  3.3870 
20.907   24.340   49.9500  3.3870 
21.048   22.896   50.5420  3.3870 
18.642   29.524   51.6850  3.8240 
18.108   30.237   50.5250  3.9080 
17.223   29.397   49.6090  3.9080 
17.261   29.548   48.3800  3.6612 
19.266   30.814   49.6930  3.9080 
20.040   31.845   50.5050  3.9080 
19.380   32.652   51.1990  3.6612 
21.285   31.821   50.4260  3.6612 
18.547   29.879   52.4630  2.6000 
17.571   30.989   50.8550  3.3870 
19.861   30.097   49.4250  3.4870 
18.914   31.230   48.8900  3.4870 
16.423   28.540   50.2180  3.8240 
15.365   27.723   49.6700  3.9080 
15.898   26.564   48.8210  3.9080 
15.100   25.960   48.0910  3.6612 
14.404   28.553   48.8090  3.9080 
13.879   29.784   49.5280  3.9080 
13.964   30.904   49.0180  3.6612 
13.324   29.539   50.7130  3.8240 
16.551   28.456   51.0650  2.6000 
14.856   27.345   50.4160  3.3870 
14.863   28.830   48.0000  3.4870 
13.654   27.996   48.5470  3.4870 
13.295   28.735   51.0170  2.6000 
12.995   30.186   51.1760  2.6000 
17.198   26.292   48.9320  3.8240 
17.893   25.352   48.0750  3.9080 
17.804   23.885   48.4770  3.9080 
18.388   23.039   47.7870  3.6612 
19.388   25.755   47.9780  3.9080 
19.573   27.061   47.2080  3.9080 
21.015   27.507   47.3350  3.9080 
21.173   28.926   46.8120  3.9080 
22.595   29.209   46.4600  3.8240 
17.648   26.697   49.5430  2.6000 
17.510   25.433   47.1780  3.3870 
19.751   25.857   48.8720  3.4870 
19.883   25.048   47.5340  3.4870 
19.350   26.926   46.2730  3.4870 
18.983   27.741   47.5670  3.4870 
21.286   27.470   48.2650  3.4870 
21.587   26.909   46.8300  3.4870 
20.616   29.043   46.0260  3.1000 
20.876   29.554   47.4880  3.1000 
22.872   28.626   45.8480  2.6000 
22.661   30.035   46.1340  2.6000 
23.101   29.136   47.1880  2.6000 
17.091   23.508   49.5310  3.8240 
16.957   22.099   49.9080  3.9080 
15.925   21.438   48.9970  3.9080 
15.762   20.222   48.9890  3.6612 
16.511   21.914   51.3550  3.9080 
17.585   22.115   52.3990  3.9080 
18.596   21.181   52.5530  3.9080 
17.577   23.244   53.2200  3.9080 
19.582   21.352   53.5030  3.9080 
18.572   23.423   54.1720  3.9080 
19.561   22.477   54.3110  3.9080 
20.555   22.634   55.2550  3.7210 
16.697   24.108   50.0050  2.6000 
17.820   21.654   49.7830  3.3870 
15.789   22.537   51.5340  3.4870 
16.153   21.018   51.4530  3.4870 
18.610   20.427   52.0080  3.4590 
16.904   23.879   53.1290  3.4590 
20.255   20.717   53.5990  3.4590 
18.569   24.179   54.7130  3.4590 
21.396   22.223   54.9140  2.0000 
15.225   22.269   48.2320  3.8240 
14.223   21.751   47.3120  3.9080 
14.160   22.491   45.9870  3.9080 
13.837   23.680   45.9500  3.6612 
15.364   23.116   48.2800  2.6000 
14.413   20.816   47.1390  3.3870 
13.354   21.800   47.7380  3.3870 
14.446   21.791   44.9010  3.8240 
14.404   22.253   43.5380  3.9080 
13.530   21.366   42.6460  3.9080 
13.404   20.162   42.8350  3.6612 
15.788   22.270   42.9030  3.9080 
16.673   23.457   43.1050  3.9080 
16.647   24.540   42.2360  3.9080 
17.553   23.508   44.1740  3.9080 
17.473   25.629   42.4400  3.9080 
18.380   24.592   44.3900  3.9080 
18.334   25.651   43.5170  3.9080 
19.169   26.719   43.7320  3.7210 
14.683   20.973   45.0240  2.6000 
14.042   23.163   43.5280  3.3870 
16.268   21.491   43.2270  3.4870 
15.671   22.153   41.9470  3.4870 
16.067   24.533   41.5090  3.4590 
17.586   22.791   44.7650  3.4590 
17.447   26.349   41.8510  3.4590 
18.961   24.604   45.1170  3.4590 
19.132   26.976   44.6970  2.0000 
12.969   22.019   41.6380  3.8240 
12.351   21.390   40.4900  3.9080 
12.701   22.151   39.2180  3.9080 
12.494   23.360   39.1270  3.6612 
10.816   21.320   40.6210  3.9080 
10.373   20.691   41.9310  3.9080 
10.193   20.632   39.4130  3.9080 
8.875    20.471   42.0280  3.9080 
12.973   22.879   41.6680  2.6000 
12.697   20.477   40.4110  3.3870 
10.489   22.244   40.6230  3.4870 
10.822   19.837   42.0360  3.4870 
10.653   21.263   42.6630  3.4870 
10.518   21.041   38.6080  3.4870 
10.428   19.702   39.4180  3.4870 
9.238    20.720   39.4520  3.4870 
8.420    21.308   41.9110  3.4870 
8.597    19.857   41.3440  3.4870 
8.661    20.108   42.8900  3.4870 
13.236   21.479   38.2090  3.8240 
13.504   22.122   36.9230  3.9080 
14.384   23.359   37.0680  3.9080 
14.251   24.327   36.3220  3.6612 
12.206   22.485   36.2160  3.9080 
13.429   20.648   38.3130  2.6000 
13.982   21.478   36.3600  3.3870 
11.660   21.699   36.1270  3.4870 
11.736   23.145   36.7310  3.4870 
12.404   22.838   35.3460  3.4870 
15.302   23.305   38.0200  3.8240 
16.272   24.338   38.2840  3.9080 
15.747   25.530   39.0520  3.9080 
16.480   26.515   39.2340  3.6612 
15.319   22.604   38.5180  2.6000 
17.008   23.949   38.7850  3.3870 
16.629   24.649   37.4370  3.3870 
14.512   25.506   39.5100  3.8240 
13.904   26.527   40.3400  3.9080 
13.698   26.049   41.7750  3.9080 
13.285   24.909   42.0190  3.6612 
12.535   26.951   39.7900  3.9080 
12.531   27.478   38.3880  3.9080 
14.028   24.828   39.3000  2.6000 
14.492   27.311   40.3540  3.3870 
11.940   26.186   39.8300  3.4870 
12.170   27.634   40.3740  3.4870 
12.015   27.762   35.2790  2.6000 
11.998   26.982   37.2490  3.9080 
13.542   29.189   38.5790  2.6000 
13.297   29.598   36.2590  3.3590 
12.973   28.869   36.7370  3.9080 
13.130   28.662   38.0380  3.8240 
12.286   27.868   36.2370  3.8240 
11.523   26.186   37.1650  3.4090 
13.935   26.889   42.7830  3.8240 
13.582   26.435   44.1340  3.9080 
12.071   26.290   44.2740  3.9080 
11.247   26.962   43.6340  3.6612 
14.130   27.365   45.2290  3.9080 
13.567   28.673   45.0830  3.7210 
15.627   27.613   45.1270  3.9080 
14.281   27.665   42.6470  2.6000 
13.981   25.550   44.2650  3.3870 
13.910   27.004   46.1140  3.3870 
15.832   27.989   44.2680  3.4870 
15.898   28.224   45.8160  3.4870 
16.097   26.784   45.2340  3.4870 
12.998   28.901   45.8800  2.0000 
11.642   25.391   45.1600  3.8240 
10.217   25.229   45.4260  3.9080 
9.565    26.519   45.9180  3.9080 
8.449    26.866   45.5200  3.6612 
9.985    24.114   46.4670  3.9080 
10.316   22.749   45.8960  3.9080 
10.258   21.380   47.0320  4.0000 
10.722   20.040   45.9230  3.9080 
12.211   24.903   45.5790  2.6000 
9.779    24.963   44.5900  3.3870 
10.539   24.280   47.2450  3.4870 
9.058    24.127   46.7500  3.4870 
9.699    22.567   45.1700  3.3870 
11.207   22.789   45.5150  3.3870 
11.592   20.215   45.5580  3.3870 
10.738   19.213   46.4100  3.3870 
10.082   19.980   45.2090  3.3870 
10.254   27.254   46.7810  3.8240 
9.751    28.558   47.2100  3.9080 
9.363    29.462   46.0500  3.9080 
8.309    30.111   46.0180  3.6612 
10.819   29.264   48.0790  3.9080 
10.332   30.655   48.4550  3.9080 
9.441    30.809   49.5140  3.9080 
10.750   31.795   47.7770  3.9080 
8.975    32.056   49.8880  3.9080 
10.286   33.038   48.1390  3.9080 
9.405    33.171   49.1870  3.9080 
8.946    34.421   49.5500  3.7210 
11.002   26.961   47.0910  2.6000 
8.955    28.411   47.7620  3.3870 
10.981   28.745   48.8830  3.4870 
11.651   29.329   47.5870  3.4870 
9.152    30.057   49.9780  3.4590 
11.351   31.716   47.0710  3.4590 
8.382    32.145   50.5980  3.4590 
10.569   33.792   47.6740  3.4590 
8.182    34.316   50.1840  2.0000 
10.245   29.542   45.0630  3.8240 
10.144   30.442   43.9240  3.9080 
9.011    29.995   43.0190  3.9080 
8.307    30.802   42.4180  3.6612 
11.442   30.516   43.1190  3.9080 
12.457   31.430   43.7840  3.9080 
12.104   32.078   44.7800  3.6612 
13.608   31.489   43.3140  3.6612 
10.929   29.022   45.0980  2.6000 
9.937    31.340   44.2580  3.3870 
11.819   29.626   43.0340  3.4870 
11.249   30.846   42.2270  3.4870 
8.844    28.667   42.9590  3.8240 
7.796    28.154   42.0920  3.9080 
6.406    28.442   42.6320  3.9080 
5.493    28.809   41.9040  3.6612 
7.924    26.624   41.9110  3.9080 
9.141    26.264   41.0600  3.9080 
6.619    26.093   41.3670  3.9080 
9.609    24.850   41.2910  3.9080 
9.341    28.136   43.4170  2.6000 
7.883    28.579   41.2130  3.3870 
8.057    26.232   42.7990  3.4870 
8.918    26.374   40.1240  3.4870 
9.865    26.875   41.2680  3.4870 
5.899    26.369   41.9380  3.4870 
6.477    26.438   40.4830  3.4870 
6.653    25.134   41.3340  3.4870 
9.821    24.731   42.2200  3.4870 
8.914    24.237   41.0400  3.4870 
10.392   24.681   40.7610  3.4870 
6.258    28.264   43.9360  3.8240 
4.945    28.495   44.5340  3.9080 
4.697    29.992   44.6960  3.9080 
3.557    30.447   44.6190  3.6612 
4.847    27.734   45.8540  3.9080 
4.723    25.933   45.5820  4.0000 
6.924    28.016   44.4220  2.6000 
4.266    28.137   43.9240  3.3870 
5.630    27.924   46.3930  3.3870 
4.066    28.039   46.3410  3.3870 
4.681    25.474   46.4660  2.6000 
5.761    30.759   44.8920  3.8240 
5.572    32.213   44.9560  3.9080 
5.041    32.741   43.6280  3.9080 
4.257    33.686   43.5460  3.6612 
6.893    32.889   45.3150  3.9080 
6.884    34.395   45.0710  3.9080 
7.982    35.083   45.8650  3.9080 
8.820    35.984   44.9750  3.9080 
10.068   35.308   44.5080  3.8240 
6.543    30.412   44.9800  2.6000 
4.917    32.413   45.6560  3.3870 
7.086    32.723   46.2510  3.4870 
7.604    32.489   44.7910  3.4870 
7.013    34.569   44.1260  3.4870 
6.023    34.759   45.3290  3.4870 
7.584    35.613   46.5750  3.4870 
8.553    34.415   46.2750  3.4870 
8.293    36.248   44.2050  3.1000 
9.056    36.786   45.4660  3.1000 
9.856    34.559   44.0770  2.6000 
10.510   35.851   43.9590  2.6000 
10.580   35.112   45.2090  2.6000 
5.489    32.097   42.5470  3.8240 
5.062    32.492   41.2220  3.9080 
3.632    32.053   40.9390  3.9080 
2.837    32.841   40.4360  3.6612 
6.010    31.920   40.1620  3.9080 
5.704    32.492   38.7880  3.9080 
6.039    31.443   42.6390  2.6000 
5.098    33.469   41.1680  3.3870 
6.926    32.130   40.4020  3.4870 
5.920    30.955   40.1360  3.4870 
5.012    31.888   37.9740  3.6612 
6.223    33.692   38.5420  3.8240 
6.077    34.076   37.7850  2.6000 
6.703    34.084   39.1370  2.6000 
3.307    30.812   41.2520  3.8240 
2.044    30.214   40.8150  3.9080 
0.890    30.448   41.7670  3.9080 
-0.197   30.757   41.2670  3.6612 
2.289    28.701   40.5810  3.9080 
3.212    28.496   39.3720  3.9080 
1.011    27.913   40.4470  3.9080 
3.742    27.092   39.1900  3.9080 
3.850    30.344   41.7260  2.6000 
1.808    30.615   39.9530  3.3870 
2.762    28.358   41.3680  3.4870 
2.727    28.746   38.5700  3.4870 
3.966    29.101   39.4560  3.4870 
0.470    28.048   41.2280  3.4870 
0.532    28.210   39.6700  3.4870 
1.219    26.980   40.3590  3.4870 
3.008    26.477   39.1360  3.4870 
4.258    27.047   38.3820  3.4870 
4.299    26.862   39.9380  3.4870 
1.049    30.317   43.0700  3.8240 
-0.052   30.348   44.0330  3.9080 
-0.879   31.628   43.9670  3.9080 
-2.119   31.526   43.9310  3.6612 
0.478    30.076   45.4410  3.9080 
1.084    28.692   45.7020  3.9080 
1.225    28.450   47.2010  3.9080 
0.271    27.583   45.0470  3.9080 
1.847    30.209   43.3710  2.6000 
-0.653   29.607   43.8050  3.3870 
1.153    30.743   45.6410  3.4870 
-0.250   30.208   46.0680  3.4870 
1.982    28.678   45.3090  3.4870 
0.361    28.500   47.6160  3.4870 
1.601    27.580   47.3510  3.4870 
1.801    29.118   47.5810  3.4870 
0.201    27.750   44.1050  3.4870 
0.706    26.739   45.1910  3.4870 
-0.608   27.559   45.4340  3.4870 
-0.289   32.811   43.9190  3.8240 
-1.063   34.028   43.6360  3.9080 
-1.852   34.009   42.3350  3.9080 
-2.801   34.800   42.2170  3.6612 
0.011    35.115   43.5010  3.9080 
1.133    34.604   44.3410  3.9080 
1.135    33.108   44.1390  3.9080 
-1.656   34.232   44.3890  3.3870 
0.287    35.219   42.5760  3.4870 
-0.312   35.968   43.8310  3.4870 
1.977    34.989   44.0570  3.4870 
0.989    34.823   45.2750  3.4870 
1.669    32.859   43.3690  3.3870 
1.472    32.648   44.9240  3.3870 
-1.534   33.169   41.3500  3.8240 
-2.312   33.198   40.1050  3.9080 
-3.587   32.371   40.1580  3.9080 
-4.455   32.456   39.2770  3.6612 
-1.445   32.727   38.9260  3.9080 
-0.156   33.541   38.7700  3.9080 
0.557    33.242   37.4680  3.9080 
1.895    33.962   37.3810  3.9080 
2.796    33.269   36.4140  3.8240 
-0.881   32.618   41.4410  2.6000 
-2.567   34.128   39.9330  3.3870 
-1.216   31.792   39.0570  3.4870 
-1.962   32.793   38.1080  3.4870 
-0.370   34.486   38.8070  3.4870 
0.437    33.341   39.5110  3.4870 
0.703    32.286   37.3930  3.4870 
-0.003   33.518   36.7250  3.4870 
1.754    34.878   37.0950  3.1000 
2.311    33.980   38.2580  3.1000 
2.392    33.209   35.6230  2.6000 
3.550    33.733   36.3270  2.6000 
2.983    32.453   36.7150  2.6000 
-3.749   31.545   41.1840  3.8240 
-4.857   30.612   41.2890  3.9080 
-6.161   31.264   41.7280  3.9080 
-6.128   32.169   42.5580  3.6612 
-4.525   29.525   42.3000  3.9080 
-3.168   31.563   41.8170  2.6000 
-4.997   30.193   40.4140  3.3870 
-5.229   28.873   42.3120  3.4870 
-4.436   29.916   43.1720  3.4870 
-3.699   29.102   42.0540  3.4870 
-7.292   30.800   41.1970  3.8240 
-8.543   31.382   41.7110  3.9080 
-8.772   30.907   43.1380  3.9080 
-9.521   31.489   43.9290  3.6612 
-9.700   31.075   40.7800  3.9080 
-10.356  29.718   40.8390  3.9080 
-11.522  29.627   39.8560  3.9080 
-11.026  29.366   38.4410  3.9080 
-11.950  29.924   37.4130  3.8240 
-7.291   30.193   40.5880  2.6000 
-8.431   32.356   41.7360  3.3870 
-10.389  31.739   40.9410  3.4870 
-9.387   31.207   39.8720  3.4870 
-9.701   29.034   40.6270  3.4870 
-10.679  29.555   41.7390  3.4870 
-12.116  28.909   40.1270  3.4870 
-12.024  30.456   39.8730  3.4870 
-10.148  29.765   38.3320  3.1000 
-10.937  28.410   38.3050  3.1000 
-12.031  30.802   37.5320  2.6000 
-11.623  29.762   36.6020  2.6000 
-12.749  29.538   37.4930  2.6000 
-8.095   29.829   43.5120  3.8240 
-8.176   29.292   44.8610  3.9080 
-7.039   28.290   45.0910  3.9080 
-6.616   27.653   44.1240  3.6612 
-9.506   28.614   45.1430  3.9080 
-7.591   29.435   42.9370  2.6000 
-8.067   30.033   45.4950  3.3870 
-10.223  29.233   44.9820  3.4870 
-9.605   27.851   44.5680  3.4870 
-9.532   28.328   46.0600  3.4870 
-6.614   28.197   46.3400  3.8240 
-5.589   27.247   46.7680  3.9080 
-6.108   26.349   47.8850  3.9080 
-6.700   26.830   48.8530  3.6612 
-4.325   27.978   47.2670  3.9080 
-3.240   26.966   47.5940  3.9080 
-3.878   28.991   46.2270  3.9080 
-6.958   28.721   46.9290  2.6000 
-5.345   26.685   46.0030  3.3870 
-4.554   28.461   48.0880  3.4870 
-3.028   26.460   46.8070  3.4870 
-2.456   27.427   47.8990  3.4870 
-3.553   26.374   48.2810  3.4870 
-4.607   29.576   46.0150  3.4870 
-3.145   29.505   46.5760  3.4870 
-3.596   28.531   45.4330  3.4870 
-5.928   25.050   47.7630  3.8240 
-6.213   24.063   48.7900  3.9080 
-4.914   23.385   49.2490  3.9080 
-4.200   22.802   48.4310  3.6612 
-7.206   22.987   48.3130  3.9080 
-7.506   21.997   49.4240  3.9080 
-8.489   23.629   47.8020  3.9080 
-5.617   24.763   47.0150  2.6000 
-6.607   24.525   49.5590  3.3870 
-6.792   22.499   47.5720  3.4870 
-6.688   21.591   49.7210  3.4870 
-7.921   22.455   50.1590  3.4870 
-8.099   21.317   49.0960  3.4870 
-8.274   24.274   47.1230  3.4870 
-9.059   22.952   47.4310  3.4870 
-8.939   24.067   48.5270  3.4870 
-4.624   23.495   50.5380  3.8240 
-3.460   22.879   51.1580  3.9080 
-3.846   21.462   51.5530  3.9080 
-4.687   21.289   52.4390  3.6612 
-2.953   23.666   52.3620  3.9080 
-2.188   24.778   51.9200  3.7210 
-5.153   23.956   51.0360  2.6000 
-2.742   22.832   50.4920  3.3870 
-3.706   23.976   52.8900  3.3870 
-2.405   23.094   52.9210  3.3870 
-1.343   24.831   52.4480  2.0000 
-3.240   20.476   50.8690  3.8240 
-3.665   19.114   51.2500  3.9080 
-2.530   18.406   51.9860  3.9080 
-1.375   18.374   51.5500  3.6612 
-4.158   18.297   50.0540  3.9080 
-3.180   18.240   48.8880  3.9080 
-5.531   18.808   49.5970  3.9080 
-3.726   17.535   47.6680  3.9080 
-2.651   20.626   50.2600  2.6000 
-4.414   19.204   51.8750  3.3870 
-4.284   17.378   50.3680  3.4870 
-2.934   19.145   48.6420  3.4870 
-2.374   17.784   49.1780  3.4870 
-5.463   19.734   49.3540  3.4870 
-5.826   18.298   48.8400  3.4870 
-6.162   18.711   50.3150  3.4870 
-4.003   16.647   47.9080  3.4870 
-4.479   18.023   47.3270  3.4870 
-3.044   17.486   46.9950  3.4870 
-2.892   17.852   53.1350  3.8240 
-2.021   17.155   54.0430  3.9080 
-1.454   18.092   55.0900  3.9080 
-1.334   19.287   54.8650  3.6612 
-3.721   17.915   53.3580  2.6000 
-2.513   16.444   54.4810  3.3870 
-1.293   16.753   53.5440  3.3870 
-1.115   17.533   56.2300  3.8240 
-0.591   18.301   57.3460  3.9080 
0.673    19.064   56.9880  3.9080 
0.941    20.094   57.6040  3.6612 
-0.301   17.360   58.5240  3.9080 
-1.554   16.790   58.9200  3.7210 
0.238    18.105   59.7310  3.9080 
-1.206   16.683   56.3180  2.6000 
-1.274   18.945   57.6250  3.3870 
0.323    16.656   58.2510  3.3870 
-0.388   18.782   59.9950  3.4870 
0.368    17.488   60.4550  3.4870 
1.076    18.515   59.5060  3.4870 
-1.421   16.150   59.6840  2.0000 
1.436    18.570   56.0070  3.8240 
2.656    19.307   55.6540  3.9080 
2.332    20.624   54.9610  3.9080 
2.848    21.699   55.3070  3.6612 
3.562    18.463   54.7660  3.9080 
4.094    16.866   55.3830  4.0000 
1.219    17.844   55.5970  2.6000 
3.140    19.508   56.4810  3.3870 
3.102    18.319   53.9250  3.3870 
4.356    18.986   54.5700  3.3870 
3.694    16.699   56.2870  2.6000 
1.488    20.607   53.9420  3.8240 
1.191    21.888   53.2780  3.9080 
0.424    22.797   54.2220  3.9080 
0.494    24.021   54.1750  3.6612 
0.432    21.647   52.0000  3.9080 
1.127    19.873   53.6760  2.6000 
2.040    22.323   53.0550  3.3870 
-0.418   21.250   52.2010  3.4870 
0.936    21.057   51.4340  3.4870 
0.294    22.482   51.5460  3.4870 
-0.348   22.185   55.1310  3.8240 
-1.112   23.019   56.0450  3.9080 
-0.204   23.668   57.0870  3.9080 
-0.293   24.891   57.2420  3.6612 
-2.206   22.222   56.7470  3.9080 
-3.496   21.618   55.6620  4.0000 
-0.390   21.328   55.1720  2.6000 
-1.538   23.732   55.5250  3.3870 
-1.799   21.464   57.1950  3.3870 
-2.610   22.781   57.4280  3.3870 
-4.327   22.169   55.7780  2.6000 
0.643    22.929   57.7700  3.8240 
1.291    23.441   58.9730  3.9080 
2.781    23.161   59.0190  3.9080 
3.469    23.588   59.9600  3.6612 
0.607    22.859   60.2260  3.9080 
-0.906   22.940   60.2230  3.9080 
-1.556   24.162   60.1070  3.9080 
-1.715   21.816   60.3330  3.9080 
-2.939   24.251   60.1020  3.9080 
-3.093   21.899   60.3230  3.9080 
-3.718   23.122   60.2070  3.9080 
-5.092   23.218   60.1930  3.7210 
0.817    22.131   57.5040  2.6000 
1.169    24.413   58.9890  3.3870 
0.866    21.929   60.3160  3.4870 
0.940    23.331   61.0070  3.4870 
-1.051   24.939   60.0290  3.4590 
-1.315   20.980   60.4170  3.4590 
-3.346   25.084   60.0270  3.4590 
-3.603   21.124   60.3940  3.4590 
-5.353   24.169   60.0380  2.0000 
3.338    22.453   58.0310  3.8240 
4.756    22.177   58.0670  3.9080 
5.056    20.692   58.0420  3.9080 
5.941    20.239   57.3230  3.6612 
2.857    22.164   57.3800  2.6000 
5.182    22.599   57.3050  3.3870 
5.135    22.563   58.8720  3.3870 
4.299    19.920   58.8120  3.8240 
4.426    18.484   58.7750  3.9080 
5.765    17.937   59.2170  3.9080 
6.525    18.517   59.9900  3.6612 
3.724    20.281   59.3410  2.6000 
3.738    18.101   59.3390  3.3870 
4.259    18.186   57.8680  3.3870 
6.073    16.751   58.7050  3.8240 
7.136    15.893   59.1980  3.9080 
8.496    16.575   59.0860  3.9080 
9.308    16.437   59.9980  3.6612 
7.195    14.529   58.4850  3.9080 
8.303    13.598   58.9740  3.9080 
7.310    14.684   56.9760  3.9080 
8.228    13.253   60.4370  3.9080 
5.610    16.473   58.0360  2.6000 
6.966    15.723   60.1480  3.3870 
6.343    14.077   58.6620  3.4870 
8.266    12.776   58.4600  3.4870 
9.158    14.017   58.7970  3.4870 
6.618    15.270   56.6610  3.4870 
8.168    15.055   56.7560  3.4870 
7.216    13.824   56.5580  3.4870 
7.391    12.823   60.6220  3.4870 
8.949    12.660   60.6620  3.4870 
8.300    14.055   60.9590  3.4870 
8.705    17.294   57.9810  3.8240 
10.034   17.874   57.8320  3.9080 
10.209   19.094   58.7440  3.9080 
11.352   19.529   58.8950  3.6612 
10.331   18.235   56.3800  3.9080 
9.251    18.971   55.6210  3.9080 
8.174    18.053   55.0790  3.9080 
8.091    17.409   57.3910  2.6000 
10.687   17.198   58.1100  3.3870 
11.133   18.780   56.3640  3.4870 
10.529   17.415   55.9010  3.4870 
8.841    19.624   56.2100  3.4870 
9.657    19.452   54.8820  3.4870 
6.286    17.826   55.1760  2.6000 
8.467    17.096   54.3550  3.6612 
6.933    18.325   55.4440  3.8240 
6.771    19.003   55.9500  2.6000 
9.126    19.606   59.3040  3.8240 
9.155    20.781   60.1840  3.9080 
9.355    20.384   61.6390  3.9080 
9.663    21.229   62.4890  3.6612 
7.876    21.603   59.9870  3.9080 
8.367    19.233   59.1450  2.6000 
9.916    21.338   59.9170  3.3870 
7.117    21.085   60.2630  3.4870 
7.926    22.404   60.5130  3.4870 
7.784    21.835   59.0590  3.4870 
9.188    19.091   61.9330  3.8240 
9.440    18.553   63.2580  3.9080 
10.852   18.897   63.7320  3.9080 
11.777   19.054   62.9330  3.6612 
9.242    17.041   63.3380  3.9080 
8.919    18.557   61.3140  2.6000 
8.807    18.971   63.8770  3.3870 
9.893    16.603   62.7850  3.4870 
8.359    16.818   63.0330  3.4870 
9.349    16.752   64.2470  3.4870 
10.997   19.019   65.0600  3.8240 
12.313   19.356   65.6050  3.9080 
13.404   18.431   65.0930  3.9080 
13.227   17.205   65.0860  3.6612 
12.273   19.290   67.1310  3.9080 
11.436   20.381   67.7850  3.9080 
11.876   20.531   69.2450  3.9080 
11.429   21.878   69.7970  3.9080 
10.101   21.786   70.4680  3.8240 
10.325   18.902   65.5840  2.6000 
12.534   20.273   65.3400  3.3870 
11.920   18.427   67.3960  3.4870 
13.181   19.352   67.4680  3.4870 
11.560   21.220   67.3140  3.4870 
10.496   20.145   67.7450  3.4870 
11.488   19.818   69.7750  3.4870 
12.840   20.460   69.3020  3.4870 
12.088   22.196   70.4330  3.1000 
11.379   22.519   69.0720  3.1000 
9.498    21.478   69.8910  2.6000 
10.157   21.234   71.1630  2.6000 
9.856    22.594   70.7500  2.6000 
14.583   18.919   64.7120  3.8240 
14.966   20.321   64.6720  3.9080 
14.721   21.068   63.3680  3.9080 
15.355   22.108   63.1250  3.6612 
16.500   20.201   64.8740  3.9080 
16.852   18.979   64.1000  3.9080 
15.710   18.023   64.3350  3.9080 
14.563   20.804   65.4230  3.3870 
16.960   20.980   64.5260  3.4870 
16.721   20.095   65.8120  3.4870 
16.940   19.184   63.1570  3.4870 
17.688   18.600   64.4170  3.4870 
15.503   17.521   63.5320  3.3870 
15.916   17.402   65.0520  3.3870 
13.816   20.627   62.5120  3.8240 
13.471   21.282   61.2550  3.9080 
14.708   21.677   60.4490  3.9080 
14.957   22.851   60.1820  3.6612 
12.587   22.514   61.4720  3.9080 
11.935   22.997   60.1980  3.9080 
13.401   19.900   62.7100  2.6000 
12.958   20.642   60.7180  3.3870 
11.898   22.298   62.1200  3.4870 
13.128   23.229   61.8420  3.4870 
12.233   22.566   59.0870  3.6612 
11.006   23.931   60.3640  3.8240 
10.593   24.252   59.6810  2.6000 
10.816   24.214   61.1530  2.6000 
15.476   20.675   60.0270  3.8240 
16.707   20.886   59.2880  3.9080 
16.578   21.791   58.0730  3.9080 
17.551   22.451   57.7100  3.6612 
17.033   19.476   58.7620  3.9080 
16.450   18.553   59.7710  3.9080 
15.193   19.239   60.2390  3.9080 
17.417   21.206   59.8840  3.3870 
16.633   19.332   57.8910  3.4870 
17.992   19.348   58.6920  3.4870 
16.245   17.693   59.3730  3.4870 
17.064   18.419   60.5100  3.4870 
14.427   18.955   59.7160  3.3870 
15.023   19.053   61.1750  3.3870 
15.419   21.818   57.4120  3.8240 
15.354   22.571   56.1580  3.9080 
14.532   23.843   56.2960  3.9080 
14.254   24.517   55.2990  3.6612 
14.775   21.731   55.0030  3.9080 
13.458   21.272   55.3620  3.7210 
15.636   20.507   54.7250  3.9080 
14.729   21.404   57.7150  2.6000 
16.268   22.828   55.9140  3.3870 
14.720   22.282   54.1940  3.3870 
16.529   20.786   54.5120  3.4870 
15.654   19.946   55.5050  3.4870 
15.267   20.017   53.9880  3.4870 
13.218   21.596   56.2820  2.0000 
14.140   24.169   57.5240  3.8240 
13.325   25.351   57.7900  3.9080 
12.058   25.303   56.9500  3.9080 
11.647   26.253   56.2880  3.6612 
14.089   26.637   57.5150  3.9080 
14.374   23.668   58.1830  2.6000 
13.068   25.342   58.7350  3.3870 
14.887   26.655   58.0480  3.4870 
13.537   27.391   57.7390  3.4870 
14.324   26.678   56.5860  3.4870 
11.429   24.129   56.9830  3.8240 
10.181   23.936   56.2620  3.9080 
9.015    24.676   56.9180  3.9080 
8.946    24.726   58.1480  3.6612 
9.874    22.442   56.1390  3.9080 
11.765   23.478   57.4350  2.6000 
10.296   24.296   55.3570  3.3870 
9.096    22.319   55.5890  3.4870 
10.622   21.993   55.7370  3.4870 
9.712    22.076   57.0110  3.4870 
8.156    25.208   56.0740  3.8240 
6.980    25.993   56.3940  3.9080 
5.730    25.550   55.6440  3.9080 
5.793    25.209   54.4600  3.6612 
7.221    27.460   56.0280  3.9080 
8.254    28.162   56.8960  3.9080 
8.206    29.667   56.6380  3.9080 
9.427    30.376   57.1910  3.9080 
9.896    29.803   58.4880  3.8240 
8.309    25.076   55.2390  2.6000 
6.811    25.931   57.3570  3.3870 
7.510    27.507   55.1030  3.4870 
6.381    27.939   56.0970  3.4870 
8.071    27.983   57.8310  3.4870 
9.139    27.822   56.6900  3.4870 
8.151    29.826   55.6830  3.4870 
7.410    30.035   57.0510  3.4870 
10.146   30.318   56.5410  3.1000 
9.216    31.314   57.3170  3.1000 
9.235    29.835   59.0820  2.6000 
10.145   28.958   58.3660  2.6000 
10.588   30.276   58.7880  2.6000 
4.580    25.572   56.3210  3.8240 
3.335    25.333   55.6010  3.9080 
3.042    26.468   54.6400  3.9080 
3.673    27.526   54.7300  3.6612 
4.573    25.724   57.1680  2.6000 
3.400    24.500   55.1080  3.3870 
2.605    25.250   56.2350  3.3870 
2.114    26.242   53.7270  3.8240 
1.847    27.206   52.6670  3.9080 
1.352    28.535   53.2180  3.9080 
1.912    29.582   52.8660  3.6612 
0.839    26.577   51.6950  3.9080 
1.399    25.317   51.0280  3.9080 
0.352    27.591   50.6960  3.9080 
2.562    25.547   50.1050  3.9080 
1.658    25.513   53.7590  2.6000 
2.683    27.367   52.1800  3.3870 
0.062    26.300   52.2260  3.4870 
1.676    24.698   51.7230  3.4870 
0.687    24.892   50.5260  3.4870 
0.015    28.361   51.1610  3.4870 
1.080    27.855   50.1280  3.4870 
-0.347   27.207   50.1630  3.4870 
2.300    26.150   49.4040  3.4870 
3.292    25.930   50.5980  3.4870 
2.838    24.712   49.7220  3.4870 
0.340    28.513   54.0760  3.8240 
-0.170   29.796   54.5870  3.9080 
0.885    30.515   55.4170  3.9080 
0.986    31.746   55.4070  3.6612 
-1.446   29.596   55.4020  3.9080 
-2.691   29.442   54.5490  3.9080 
-0.010   27.768   54.3270  2.6000 
-0.388   30.363   53.8180  3.3870 
-1.345   28.805   55.9530  3.4870 
-1.564   30.355   55.9940  3.4870 
-2.751   29.940   53.4300  3.6612 
-3.689   28.719   55.0500  3.8240 
-4.401   28.591   54.5860  2.6000 
-3.621   28.381   55.8380  2.6000 
1.716    29.813   56.1830  3.8240 
2.810    30.520   56.8650  3.9080 
3.737    31.220   55.8850  3.9080 
4.143    32.375   55.9680  3.6612 
3.619    29.504   57.6590  3.9080 
4.747    30.015   58.5140  3.9080 
4.942    31.245   58.5940  3.6612 
5.443    29.157   59.1170  3.6612 
1.614    28.964   56.2770  2.6000 
2.431    31.182   57.4800  3.3870 
3.007    29.020   58.2340  3.4870 
3.989    28.863   57.0310  3.4870 
4.117    30.433   54.8800  3.8240 
5.149    30.872   53.9450  3.9080 
4.670    31.992   53.0400  3.9080 
5.437    32.915   52.7470  3.6612 
5.641    29.634   53.1890  3.9080 
6.994    29.900   52.0310  4.0000 
3.751    29.661   54.7810  2.6000 
5.900    31.217   54.4720  3.3870 
5.924    28.973   53.8390  3.3870 
4.892    29.260   52.7010  3.3870 
6.630    30.224   51.1560  2.6000 
3.427    31.999   52.5790  3.8240 
2.984    32.958   51.5750  3.9080 
1.923    33.943   52.0590  3.9080 
1.246    34.597   51.2550  3.6612 
2.462    32.173   50.3560  3.9080 
3.587    31.360   49.7320  3.9080 
4.637    31.988   49.0810  3.9080 
3.607    29.973   49.8020  3.9080 
5.666    31.257   48.5190  3.9080 
4.641    29.242   49.2320  3.9080 
5.671    29.881   48.5910  3.9080 
6.704    29.169   48.0200  3.7210 
2.867    31.421   52.8800  2.6000 
3.766    33.476   51.2880  3.3870 
1.746    31.580   50.6320  3.4870 
2.105    32.792   49.6990  3.4870 
4.650    32.917   49.0220  3.4590 
2.917    29.526   50.2370  3.4590 
6.362    31.698   48.0880  3.4590 
4.635    28.313   49.2860  3.4590 
7.133    29.727   47.3120  2.0000 
1.795    34.063   53.3660  3.8240 
0.923    35.023   54.0240  3.9080 
1.043    36.407   53.3810  3.9080 
0.048    36.979   52.9400  3.6612 
1.297    35.116   55.4950  3.9080 
2.259    33.538   53.8630  2.6000 
-0.004   34.716   53.9500  3.3870 
0.690    35.709   55.9430  3.4870 
2.193    35.453   55.5770  3.4870 
1.246    34.244   55.8940  3.4870 
2.279    36.867   53.3720  3.8240 
2.788    38.110   52.8330  3.9080 
2.475    38.290   51.3520  3.9080 
2.649    39.387   50.8000  3.6612 
4.309    38.175   53.0390  3.9080 
5.061    37.136   52.2250  3.9080 
4.612    35.969   52.1690  3.6612 
6.114    37.467   51.6390  3.6612 
2.866    36.357   53.7400  2.6000 
2.378    38.851   53.3270  3.3870 
4.624    39.059   52.7910  3.4870 
4.506    38.043   53.9800  3.4870 
2.021    37.235   50.6780  3.8240 
1.666    37.354   49.2700  3.9080 
0.146    37.400   49.1400  3.9080 
-0.394   37.484   48.0410  3.6612 
2.162    36.198   48.4250  3.9080 
3.615    36.008   48.0410  3.9080 
3.717    34.759   47.1710  3.9080 
4.201    37.203   47.3090  3.9080 
1.937    36.478   51.0780  2.6000 
2.040    38.188   48.9180  3.3870 
1.890    35.387   48.8820  3.4870 
1.660    36.228   47.5950  3.4870 
4.135    35.860   48.8590  3.4870 
3.133    34.849   46.4140  3.4870 
4.621    34.652   46.8680  3.4870 
3.458    33.990   47.6840  3.4870 
3.668    37.397   46.5350  3.4870 
4.207    37.965   47.8930  3.4870 
5.100    37.002   47.0370  3.4870 
-0.541   37.323   50.2780  3.8240 
-1.996   37.358   50.2090  3.9080 
-2.574   36.005   49.8480  3.9080 
-3.766   35.889   49.5570  3.6612 
-0.135   37.254   51.0330  2.6000 
-2.350   37.639   51.0680  3.3870 
-2.270   38.010   49.5460  3.3870 
-1.710   34.987   49.8700  3.8240 
-2.211   33.637   49.6080  3.9080 
-3.002   33.194   50.8340  3.9080 
-2.498   33.297   51.9540  3.6612 
-1.080   32.644   49.2940  3.9080 
-1.545   31.199   49.3910  3.9080 
-0.496   32.868   47.9020  3.9080 
-0.877   35.122   50.0350  2.6000 
-2.818   33.671   48.8390  3.3870 
-0.365   32.779   49.9510  3.4870 
-1.946   31.049   50.2500  3.4870 
-2.190   31.023   48.7020  3.4870 
-0.793   30.612   49.2820  3.4870 
-0.158   33.764   47.8370  3.4870 
0.219    32.245   47.7510  3.4870 
-1.180   32.735   47.2430  3.4870 
-4.220   32.706   50.6330  3.8240 
-4.961   32.175   51.7740  3.9080 
-5.632   30.848   51.4500  3.9080 
-6.818   30.759   51.1410  3.6612 
-5.999   33.186   52.2670  3.9080 
-5.495   34.179   53.2880  3.9080 
-4.521   33.634   54.3160  3.9080 
-5.065   32.413   55.0430  3.9080 
-4.246   32.063   56.2370  3.8240 
-4.566   32.702   49.8460  2.6000 
-4.323   32.019   52.5010  3.3870 
-6.338   33.676   51.5020  3.4870 
-6.743   32.699   52.6540  3.4870 
-5.063   34.909   52.8170  3.4870 
-6.259   34.548   53.7580  3.4870 
-3.691   33.396   53.8720  3.4870 
-4.322   34.327   54.9650  3.4870 
-5.978   32.588   55.3210  3.1000 
-5.080   31.659   54.4320  3.1000 
-4.124   32.789   56.7370  2.6000 
-4.668   31.442   56.7150  2.6000 
-3.456   31.749   55.9730  2.6000 
-4.842   29.785   51.5440  3.8240 
-5.345   28.445   51.2790  3.9080 
-6.297   27.942   52.3610  3.9080 
-6.184   28.280   53.5370  3.6612 
-4.156   27.492   51.1310  3.9080 
-4.017   29.889   51.7670  2.6000 
-5.830   28.464   50.4280  3.3870 
-3.554   27.832   50.4640  3.4870 
-4.472   26.626   50.8650  3.4870 
-3.696   27.422   51.9700  3.4870 
-7.226   27.112   51.9180  3.8240 
-8.035   26.216   52.7130  3.9080 
-7.185   25.009   53.1170  3.9080 
-6.546   24.388   52.2700  3.6612 
-9.290   25.721   51.9760  3.9080 
-10.212  26.855   51.5320  3.9080 
-10.031  24.701   52.8290  3.9080 
-11.063  26.556   50.3180  3.9080 
-7.362   27.103   51.0690  2.6000 
-8.316   26.687   53.5260  3.3870 
-8.987   25.259   51.1670  3.4870 
-10.798  27.081   52.2700  3.4870 
-9.669   27.636   51.3410  3.4870 
-9.425   24.004   53.0930  3.4870 
-10.383  25.132   53.6100  3.4870 
-10.751  24.322   52.3190  3.4870 
-10.494  26.356   49.5700  3.4870 
-11.627  25.802   50.5010  3.4870 
-11.606  27.320   50.1100  3.4870 
-7.196   24.706   54.3980  3.8240 
-6.379   23.658   54.9780  3.9080 
-7.154   22.349   55.0850  3.9080 
-8.167   22.273   55.7780  3.6612 
-5.865   24.087   56.3580  3.9080 
-4.760   25.126   56.2800  3.9080 
-7.716   25.154   54.9190  2.6000 
-5.606   23.512   54.3930  3.3870 
-6.603   24.449   56.8710  3.4870 
-5.531   23.306   56.8270  3.4870 
-4.014   25.208   55.3030  3.6612 
-4.611   25.940   57.3280  3.8240 
-3.988   26.533   57.3280  2.6000 
-5.138   25.871   58.0040  2.6000 
-6.661   21.316   54.4000  3.8240 
-7.240   19.984   54.5480  3.9080 
-6.160   19.029   55.0450  3.9080 
-5.502   18.316   54.2840  3.6612 
-7.873   19.460   53.2540  3.9080 
-8.641   18.172   53.5270  3.9080 
-8.771   20.523   52.6360  3.9080 
-5.999   21.435   53.8670  2.6000 
-7.941   20.031   55.2310  3.3870 
-7.153   19.261   52.6190  3.4870 
-8.051   17.527   53.9260  3.4870 
-9.367   18.354   54.1280  3.4870 
-8.985   17.823   52.7020  3.4870 
-8.257   21.314   52.4600  3.4870 
-9.139   20.192   51.8130  3.4870 
-9.483   20.732   53.2450  3.4870 
-5.958   19.056   56.3540  3.8240 
-4.923   18.238   56.9660  3.9080 
-5.352   16.805   57.2680  3.9080 
-6.458   16.390   56.9530  3.6612 
-4.622   18.987   58.2680  3.9080 
-5.797   19.864   58.5390  3.9080 
-6.669   19.897   57.3260  3.9080 
-4.126   18.232   56.3950  3.3870 
-4.495   18.359   58.9960  3.4870 
-3.817   19.519   58.1740  3.4870 
-6.298   19.522   59.2960  3.4870 
-5.497   20.761   58.7540  3.4870 
-7.548   19.534   57.5200  3.3870 
-6.768   20.803   56.9940  3.3870 
-4.444   16.085   57.8690  3.8240 
-4.236   14.680   58.1030  3.9080 
-3.004   14.170   57.3650  3.9080 
-2.508   14.827   56.4330  3.6612 
-3.818   16.567   58.2080  2.6000 
-4.126   14.525   59.0540  3.3870 
-5.016   14.186   57.8060  3.3870 
-2.518   13.004   57.7710  3.8240 
-1.236   12.488   57.2910  3.9080 
-1.368   11.049   56.8120  3.9080 
-0.824   10.170   57.5100  3.6612 
-0.178   12.581   58.3920  3.9080 
1.562    12.522   57.9060  4.0000 
-2.971   12.538   58.3350  2.6000 
-0.945   13.038   56.5350  3.3870 
-0.324   13.411   58.8730  3.3870 
-0.335   11.857   59.0170  3.3870 
1.943    13.447   57.9200  2.6000 
-2.047   10.807   55.6960  3.8240 
-2.686   11.793   54.8310  3.9080 
-4.151   12.038   55.1730  3.9080 
-4.741   11.352   56.0030  3.6612 
-2.608   11.102   53.4520  3.9080 
-2.935   9.686    53.8110  3.9080 
-2.237   9.451    55.1200  3.9080 
-2.184   12.634   54.8290  3.3870 
-3.257   11.471   52.8330  3.4870 
-1.720   11.175   53.0690  3.4870 
-3.893   9.569    53.9070  3.4870 
-2.609   9.075    53.1330  3.4870 
-2.780   8.901    55.7070  3.3870 
-1.383   9.012    54.9810  3.3870 
-4.718   13.059   54.5320  3.8240 
-6.137   13.358   54.7320  3.9080 
-6.990   12.250   54.1240  3.9080 
-6.572   11.488   53.2550  3.6612 
-6.358   14.659   53.9740  3.9080 
-5.003   15.181   53.6560  3.9080 
-4.081   13.997   53.6010  3.9080 
-6.338   13.471   55.6830  3.3870 
-6.861   14.498   53.1600  3.4870 
-6.847   15.293   54.5210  3.4870 
-5.011   15.643   52.8030  3.4870 
-4.712   15.803   54.3410  3.4870 
-4.036   13.628   52.7040  3.3870 
-3.187   14.233   53.8930  3.3870 
-8.212   12.147   54.6160  3.8240 
-9.221   11.312   54.0060  3.9080 
-9.549   11.848   52.6230  3.9080 
-9.786   13.057   52.4710  3.6612 
-10.487  11.293   54.8710  3.9080 
-11.354  10.103   54.4960  3.9080 
-8.414   12.592   55.3240  2.6000 
-8.876   10.399   53.9230  3.3870 
-10.241  11.234   55.8090  3.4870 
-10.985  12.115   54.7400  3.4870 
-11.795  9.966    53.3590  3.6612 
-11.555  9.267    55.5000  3.8240 
-12.026  8.558    55.3820  2.6000 
-11.212  9.433    56.2720  2.6000 
-9.562   11.007   51.5920  3.8240 
-9.953   11.501   50.2700  3.9080 
-11.344  12.141   50.3050  3.9080 
-11.615  13.012   49.4870  3.6612 
-9.992   10.244   49.3850  3.9080 
-10.043  9.110    50.3680  3.9080 
-9.221   9.579    51.5490  3.9080 
-9.291   12.139   49.9320  3.3870 
-10.777  10.245   48.8140  3.4870 
-9.198   10.187   48.8290  3.4870 
-10.958  8.927    50.6360  3.4870 
-9.664   8.304    49.9830  3.4870 
-9.482   9.126    52.3670  3.3870 
-8.272   9.445    51.3970  3.3870 
-12.208  11.719   51.2270  3.8240 
-13.544  12.290   51.3200  3.9080 
-13.508  13.771   51.6900  3.9080 
-14.398  14.514   51.2660  3.6612 
-14.408  11.565   52.3490  3.9080 
-14.825  10.140   51.9980  3.9080 
-15.146  9.357    53.2600  3.9080 
-15.995  10.130   51.0290  3.9080 
-11.973  11.098   51.7760  2.6000 
-13.976  12.204   50.4440  3.3870 
-13.922  11.542   53.1890  3.4870 
-15.211  12.090   52.4940  3.4870 
-14.066  9.703    51.5590  3.4870 
-14.395  9.390    53.8560  3.4870 
-15.912  9.745    53.6890  3.4870 
-15.335  8.444    53.0310  3.4870 
-15.762  10.627   50.2420  3.4870 
-16.202  9.224    50.7870  3.4870 
-16.760  10.533   51.4470  3.4870 
-12.507  14.165   52.4650  3.8240 
-12.316  15.560   52.8550  3.9080 
-11.681  16.398   51.7590  3.9080 
-12.015  17.560   51.4970  3.6612 
-11.474  15.557   54.1370  3.9080 
-12.159  14.780   55.2500  3.9080 
-11.563  14.536   56.3020  3.6612 
-13.405  14.377   55.0530  3.8240 
-11.950  13.575   52.7490  2.6000 
-13.193  15.943   53.0650  3.3870 
-10.610  15.156   53.9520  3.4870 
-11.326  16.470   54.4260  3.4870 
-13.804  14.559   54.3120  2.6000 
-13.816  13.934   55.6650  2.6000 
-10.712  15.818   51.0480  3.8240 
-10.034  16.519   49.9740  3.9080 
-10.965  16.785   48.8110  3.9080 
-11.186  17.905   48.3470  3.6612 
-8.813   15.698   49.5090  3.9080 
-7.729   15.684   50.5960  3.9080 
-6.184   14.937   50.0170  4.0000 
-6.666   13.226   49.9510  3.9080 
-10.483  15.009   51.2310  2.6000 
-9.715   17.380   50.3190  3.3870 
-9.088   14.790   49.3130  3.4870 
-8.451   16.086   48.6970  3.4870 
-7.554   16.594   50.8840  3.3870 
-8.055   15.186   51.3640  3.3870 
-7.405   13.125   49.3460  3.3870 
-5.927   12.697   49.6450  3.3870 
-6.928   12.934   50.8270  3.3870 
-11.527  15.692   48.2970  3.8240 
-12.416  15.819   47.1470  3.9080 
-13.655  16.611   47.5550  3.9080 
-14.154  17.436   46.7860  3.6612 
-12.773  14.417   46.6300  3.9080 
-13.731  14.486   45.4550  3.9080 
-11.490  13.674   46.2520  3.9080 
-11.369  14.919   48.6400  2.6000 
-11.947  16.307   46.4380  3.3870 
-13.211  13.925   47.3550  3.4870 
-14.534  14.938   45.7230  3.4870 
-13.318  14.965   44.7330  3.4870 
-13.947  13.596   45.1650  3.4870 
-10.908  13.633   47.0150  3.4870 
-11.709  12.783   45.9680  3.4870 
-11.050  14.139   45.5370  3.4870 
-14.128  16.377   48.7740  3.8240 
-15.312  17.053   49.2830  3.9080 
-15.189  18.567   49.2950  3.9080 
-16.128  19.270   48.8990  3.6612 
-13.722  15.811   49.2780  2.6000 
-16.073  16.804   48.7360  3.3870 
-15.484  16.745   50.1860  3.3870 
-14.049  19.060   49.7550  3.8240 
-13.712  20.476   49.7880  3.9080 
-13.680  21.040   48.3780  3.9080 
-14.190  22.117   48.0870  3.6612 
-12.355  20.733   50.4610  3.9080 
-12.410  20.361   51.8460  3.7210 
-11.982  22.214   50.4460  3.9080 
-13.465  18.503   50.0550  2.6000 
-14.405  20.948   50.2960  3.3870 
-11.659  20.213   50.0080  3.3870 
-12.654  22.717   50.9120  3.4870 
-11.133  22.335   50.8780  3.4870 
-11.926  22.520   49.5380  3.4870 
-12.257  19.373   51.9480  2.0000 
-13.059  20.278   47.4710  3.8240 
-12.955  20.762   46.0960  3.9080 
-14.317  20.929   45.4370  3.9080 
-14.605  21.915   44.7460  3.6612 
-12.102  19.767   45.3130  3.9080 
-11.977  19.987   43.8090  3.9080 
-11.144  21.222   43.4940  3.9080 
-11.369  18.753   43.1530  3.9080 
-12.726  19.516   47.6940  2.6000 
-12.499  21.630   46.1010  3.3870 
-11.209  19.774   45.6920  3.4870 
-12.470  18.881   45.4560  3.4870 
-12.876  20.120   43.4420  3.4870 
-11.497  21.977   43.9710  3.4870 
-10.234  21.071   43.7630  3.4870 
-11.175  21.398   42.5520  3.4870 
-11.898  17.982   43.3680  3.4870 
-11.352  18.873   42.2000  3.4870 
-10.473  18.628   43.4740  3.4870 
-15.131  19.900   45.6660  3.8240 
-16.427  19.766   45.0190  3.9080 
-17.359  20.861   45.5120  3.9080 
-18.164  21.415   44.7780  3.6612 
-17.008  18.368   45.2990  3.9080 
-18.496  18.337   44.9580  3.9080 
-16.267  17.303   44.5060  3.9080 
-14.880  19.291   46.2190  2.6000 
-16.307  19.869   44.0510  3.3870 
-16.904  18.174   46.2530  3.4870 
-18.953  19.013   45.4620  3.4870 
-18.613  18.503   44.0200  3.4870 
-18.857  17.475   45.1780  3.4870 
-15.335  17.323   44.7380  3.4870 
-16.631  16.439   44.7130  3.4870 
-16.366  17.476   43.5680  3.4870 
-17.221  21.156   46.8070  3.8240 
-18.060  22.216   47.3720  3.9080 
-17.653  23.553   46.7630  3.9080 
-18.502  24.377   46.4480  3.6612 
-17.971  22.182   48.8850  3.9080 
-16.653  20.735   47.2970  2.6000 
-18.988  22.037   47.1180  3.3870 
-18.551  22.852   49.2550  3.4870 
-17.067  22.357   49.1570  3.4870 
-18.240  21.317   49.2020  3.4870 
-16.349  23.760   46.5680  3.8240 
-15.884  24.968   45.9040  3.9080 
-16.376  25.020   44.4630  3.9080 
-16.794  26.078   43.9760  3.6612 
-14.352  25.061   45.9310  3.9080 
-13.822  26.306   45.2330  3.9080 
-13.748  27.505   45.9220  3.9080 
-13.411  26.262   43.9080  3.9080 
-13.283  28.660   45.3100  3.9080 
-12.942  27.407   43.2860  3.9080 
-12.874  28.592   43.9920  3.9080 
-15.779  23.175   46.8370  2.6000 
-16.248  25.742   46.3830  3.3870 
-14.051  25.063   46.8540  3.4870 
-13.981  24.274   45.5010  3.4870 
-14.014  27.537   46.8120  3.4590 
-13.449  25.461   43.4380  3.4590 
-13.246  29.465   45.7780  3.4590 
-12.674  27.378   42.3950  3.4590 
-12.548  29.356   43.5740  3.4590 
-16.325  23.892   43.7460  3.8240 
-16.820  23.923   42.3680  3.9080 
-18.313  24.251   42.3150  3.9080 
-18.787  24.776   41.3110  3.6612 
-16.574  22.609   41.6400  3.9080 
-15.103  22.201   41.4790  3.9080 
-15.004  20.732   41.0970  3.9080 
-14.411  23.078   40.4540  3.9080 
-16.011  23.168   44.0850  2.6000 
-16.337  24.629   41.8900  3.3870 
-17.036  21.904   42.1190  3.4870 
-16.971  22.670   40.7580  3.4870 
-14.654  22.325   42.3420  3.4870 
-15.417  20.196   41.7790  3.4870 
-15.452  20.587   40.2620  3.4870 
-14.081  20.485   41.0130  3.4870 
-14.489  23.998   40.7150  3.4870 
-13.483  22.837   40.4010  3.4870 
-14.823  22.952   39.5950  3.4870 
-19.031  23.932   43.3740  3.8240 
-20.457  24.175   43.4750  3.9080 
-20.771  25.558   44.0330  3.9080 
-21.931  25.877   44.3010  3.6612 
-21.097  23.126   44.3850  3.9080 
-21.307  21.771   43.7360  3.9080 
-21.708  20.736   44.7820  3.9080 
-22.220  19.452   44.1550  3.9080 
-22.216  18.321   45.1290  3.8240 
-18.632  23.561   44.0390  2.6000 
-20.853  24.099   42.5820  3.3870 
-20.536  23.011   45.1680  3.4870 
-21.956  23.461   44.6880  3.4870 
-22.001  21.837   43.0620  3.4870 
-20.488  21.489   43.2980  3.4870 
-20.941  20.534   45.3400  3.4870 
-22.400  21.109   45.3510  3.4870 
-23.123  19.592   43.8300  3.1000 
-21.661  19.221   43.3960  3.1000 
-21.418  18.268   45.5200  2.6000 
-22.840  18.460   45.7480  2.6000 
-22.388  17.560   44.7010  2.6000 
-19.746  26.376   44.2320  3.8240 
-19.908  27.739   44.7210  3.9080 
-20.494  27.710   46.1210  3.9080 
-21.097  28.665   46.5970  3.6612 
-18.954  26.090   44.0640  2.6000 
-19.047  28.186   44.7350  3.3870 
-20.497  28.232   44.1290  3.3870 
-20.296  26.579   46.7800  3.8240 
-20.822  26.343   48.1120  3.9080 
-20.053  27.128   49.1720  3.9080 
-18.915  27.524   48.9660  3.6612 
-20.733  24.861   48.4560  3.9080 
-22.009  24.145   48.8000  3.9080 
-21.741  22.690   49.1470  3.9080 
-19.835  25.958   46.4040  2.6000 
-21.762  26.617   48.1340  3.3870 
-20.330  24.405   47.7010  3.4870 
-20.126  24.765   49.2060  3.4870 
-22.432  24.584   49.5550  3.4870 
-22.619  24.191   48.0470  3.4870 
-21.100  21.634   50.6110  2.6000 
-21.956  21.816   48.3080  3.6612 
-21.270  22.442   50.3710  3.8240 
-21.137  23.091   50.9190  2.6000 
-20.724  27.314   50.2950  3.8240 
-20.235  27.914   51.5180  3.9080 
-19.262  26.980   52.2320  3.9080 
-19.651  25.863   52.5840  3.6612 
-21.427  28.233   52.4300  3.9080 
-21.067  29.062   53.6520  3.9080 
-20.381  30.356   53.2340  3.9080 
-18.918  30.361   53.6540  3.9080 
-18.727  31.079   54.9510  3.8240 
-21.542  27.048   50.3010  2.6000 
-19.771  28.749   51.2970  3.3870 
-22.095  28.711   51.9150  3.4870 
-21.825  27.400   52.7260  3.4870 
-21.872  29.268   54.1530  3.4870 
-20.476  28.552   54.2280  3.4870 
-20.440  30.457   52.2710  3.4870 
-20.835  31.109   53.6430  3.4870 
-18.605  29.446   53.7420  3.1000 
-18.386  30.792   52.9650  3.1000 
-19.231  30.697   55.5780  2.6000 
-17.871  31.035   55.1920  2.6000 
-18.966  31.931   54.8580  2.6000 
-18.019  27.418   52.4290  3.8240 
-17.053  26.574   53.1330  3.9080 
-16.508  27.290   54.3690  3.9080 
-15.493  27.977   54.3500  3.6612 
-15.887  26.110   52.2460  3.9080 
-16.285  25.492   50.9060  3.9080 
-15.017  25.129   53.0360  3.9080 
-15.121  24.934   50.1010  3.9080 
-17.785  28.194   52.1410  2.6000 
-17.528  25.772   53.4410  3.3870 
-15.336  26.898   52.0520  3.4870 
-16.920  24.778   51.0700  3.4870 
-16.734  26.168   50.3750  3.4870 
-14.750  25.534   53.8650  3.4870 
-15.519  24.331   53.2170  3.4870 
-14.237  24.907   52.5220  3.4870 
-14.494  25.637   49.9150  3.4870 
-14.686  24.242   50.6050  3.4870 
-15.448  24.571   49.2750  3.4870 
-17.221  27.111   55.4740  3.8240 
-16.816  27.640   56.7620  3.9080 
-15.535  26.990   57.2760  3.9080 
-15.422  25.764   57.2820  3.6612 
-17.927  27.428   57.8110  3.9080 
-17.741  28.258   59.0680  3.9080 
-18.640  27.888   60.2310  3.9080 
-19.664  27.200   60.0280  3.6612 
-18.335  28.285   61.3820  3.6612 
-17.953  26.663   55.4250  2.6000 
-16.660  28.603   56.6670  3.3870 
-18.783  27.652   57.4110  3.4870 
-17.952  26.490   58.0550  3.4870 
-16.818  28.176   59.3560  3.4870 
-17.895  29.190   58.8470  3.4870 
-14.598  27.803   57.7270  3.8240 
-13.341  27.343   58.2880  3.9080 
-13.239  27.573   59.7860  3.9080 
-13.842  28.498   60.3410  3.6612 
-12.165  28.073   57.6270  3.9080 
-12.240  28.132   56.1010  3.9080 
-10.982  28.780   55.5240  3.9080 
-12.456  26.732   55.5500  3.9080 
-14.740  28.650   57.6850  2.6000 
-13.252  26.384   58.1120  3.3870 
-12.128  28.979   57.9720  3.4870 
-11.341  27.629   57.8820  3.4870 
-13.011  28.683   55.8520  3.4870 
-10.867  29.652   55.9080  3.4870 
-10.219  28.237   55.7310  3.4870 
-11.071  28.859   54.5710  3.4870 
-13.233  26.343   55.9600  3.4870 
-12.586  26.778   54.6000  3.4870 
-11.688  26.189   55.7430  3.4870 
-12.437  26.716   60.4190  3.8240 
-12.174  26.849   61.8480  3.9080 
-10.961  27.760   62.0560  3.9080 
-10.522  28.389   61.1000  3.6612 
-11.975  25.502   62.5150  3.9080 
-10.699  24.753   62.1940  3.9080 
-9.742   25.339   61.6560  3.6612 
-10.667  23.545   62.5170  3.6612 
-12.069  26.075   59.9800  2.6000 
-12.951  27.281   62.2600  3.3870 
-12.011  25.636   63.4750  3.4870 
-12.725  24.935   62.2750  3.4870 
-10.435  27.803   63.2710  3.8240 
-9.400   28.771   63.6150  3.9080 
-8.055   28.424   62.9990  3.9080 
-7.129   29.237   63.0120  3.6612 
-9.262   28.867   65.1330  3.9080 
-10.561  28.660   65.8980  3.9080 
-10.804  29.739   66.9340  3.9080 
-11.260  30.837   66.5530  3.6612 
-10.538  29.489   68.1270  3.6612 
-10.709  27.250   63.8690  2.6000 
-9.675   29.648   63.2750  3.3870 
-8.619   28.204   65.4290  3.4870 
-8.907   29.741   65.3570  3.4870 
-11.301  28.649   65.2700  3.4870 
-10.535  27.795   66.3390  3.4870 
-7.920   27.217   62.4530  3.8240 
-6.640   26.902   61.8180  3.9080 
-6.870   26.428   60.3880  3.9080 
-6.124   25.614   59.8560  3.6612 
-5.837   25.845   62.5780  3.9080 
-5.320   26.426   63.8860  3.9080 
-6.694   24.607   62.8030  3.9080 
-8.560   26.643   62.4720  2.6000 
-6.107   27.724   61.7850  3.3870 
-5.066   25.590   62.0290  3.4870 
-4.768   27.190   63.6990  3.4870 
-6.062   26.694   64.4320  3.4870 
-4.804   25.763   64.3490  3.4870 
-7.013   24.281   61.9580  3.4870 
-6.169   23.927   63.2310  3.4870 
-7.442   24.833   63.3610  3.4870 
-7.916   26.986   59.8060  3.8240 
-8.181   26.995   58.3980  3.9080 
-8.880   25.810   57.7880  3.9080 
-8.915   25.694   56.5530  3.6612 
-8.486   27.378   60.3160  2.6000 
-8.716   27.782   58.2040  3.3870 
-7.334   27.105   57.9400  3.3870 
-9.435   24.956   58.6310  3.8240 
-10.024  23.699   58.2200  3.9080 
-11.529  23.707   58.0320  3.9080 
-12.253  24.218   58.8990  3.6612 
-9.679   22.662   59.3080  3.9080 
-8.202   22.621   59.6400  3.9080 
-7.866   21.652   60.7510  3.9080 
-8.582   21.902   61.9970  3.8240 
-8.245   21.331   63.1430  3.9080 
-7.217   20.492   63.1990  3.8240 
-8.923   21.584   64.2510  3.8240 
-9.449   25.159   59.4670  2.6000 
-9.606   23.419   57.3800  3.3870 
-10.177  22.872   60.1130  3.4870 
-9.959   21.783   59.0060  3.4870 
-7.707   22.371   58.8440  3.4870 
-7.913   23.510   59.9000  3.4870 
-8.069   20.753   60.4500  3.3870 
-6.914   21.697   60.9240  3.3870 
-9.251   22.442   61.9880  2.6000 
-6.764   20.316   62.4890  2.6000 
-7.003   20.123   63.9460  2.6000 
-9.591   22.126   64.2310  2.6000 
-8.696   21.208   64.9890  2.6000 
-12.014  23.141   56.9390  3.8240 
-13.468  22.997   56.7880  3.9080 
-14.145  22.374   57.9950  3.9080 
-14.011  21.195   58.3150  3.6612 
-13.609  22.067   55.5870  3.9080 
-12.388  22.334   54.7660  3.9080 
-11.294  22.638   55.7530  3.9080 
-13.872  23.868   56.5880  3.3870 
-13.639  21.140   55.8690  3.4870 
-14.414  22.269   55.0850  3.4870 
-12.159  21.558   54.2310  3.4870 
-12.533  23.089   54.1740  3.4870 
-10.788  21.838   55.9680  3.3870 
-10.688  23.310   55.4040  3.3870 
-14.942  23.193   58.6950  3.8240 
-15.722  22.661   59.8050  3.9080 
-16.615  21.515   59.3530  3.9080 
-16.963  20.634   60.1460  3.6612 
-16.611  23.726   60.4780  3.9080 
-17.720  23.068   61.2890  3.9080 
-15.763  24.603   61.3760  3.9080 
-14.993  24.027   58.4900  2.6000 
-15.098  22.314   60.4780  3.3870 
-17.016  24.284   59.7820  3.4870 
-18.246  22.506   60.7160  3.4870 
-17.334  22.539   61.9910  3.4870 
-18.282  23.746   61.6720  3.4870 
-15.063  25.008   60.8600  3.4870 
-16.312  25.287   61.7650  3.4870 
-15.377  24.067   62.0740  3.4870 
-17.043  21.464   58.0890  3.8240 
-17.866  20.303   57.7270  3.9080 
-17.140  18.968   57.8870  3.9080 
-17.835  17.949   57.9900  3.6612 
-18.395  20.460   56.3010  3.9080 
-17.322  20.520   55.2340  3.9080 
-17.986  20.701   53.5740  4.0000 
-18.166  22.476   53.4610  3.9080 
-16.847  22.078   57.5180  2.6000 
-18.640  20.292   58.3290  3.3870 
-18.984  19.714   56.1060  3.4870 
-18.924  21.271   56.2550  3.4870 
-16.733  21.268   55.4210  3.3870 
-16.791  19.708   55.2740  3.3870 
-17.321  22.895   53.6410  3.3870 
-18.459  22.713   52.5780  3.3870 
-18.815  22.774   54.1030  3.3870 
-15.812  18.913   57.9110  3.8240 
-15.105  17.637   58.0730  3.9080 
-14.293  17.562   59.3570  3.9080 
-14.034  16.523   59.9640  3.6612 
-14.170  17.395   56.8900  3.9080 
-14.814  17.518   55.5280  3.9080 
-15.884  16.713   55.1670  3.9080 
-14.347  18.436   54.6020  3.9080 
-16.468  16.813   53.9260  3.9080 
-14.934  18.537   53.3640  3.9080 
-15.998  17.733   53.0110  3.9080 
-15.358  19.639   57.8320  2.6000 
-15.771  16.918   58.0890  3.3870 
-13.437  18.028   56.9410  3.4870 
-13.793  16.504   56.9720  3.4870 
-16.213  16.094   55.7770  3.4590 
-13.630  18.986   54.8200  3.4590 
-17.181  16.259   53.7030  3.4590 
-14.610  19.159   52.7530  3.4590 
-16.393  17.810   52.1720  3.4590 
-13.845  18.719   59.8250  3.8240 
-13.008  18.818   60.9940  3.9080 
-13.693  19.542   62.1500  3.9080 
-13.018  20.011   63.0520  3.6612 
-11.722  19.570   60.6300  3.9080 
-10.947  18.951   59.4700  3.9080 
-11.214  19.304   58.1560  3.9080 
-9.957   18.020   59.7410  3.9080 
-10.500  18.740   57.1100  3.9080 
-9.232   17.466   58.7010  3.9080 
-9.495   17.828   57.4040  3.9080 
-14.063  19.441   59.4120  2.6000 
-12.770  17.914   61.2870  3.3870 
-11.950  20.484   60.3990  3.4870 
-11.147  19.598   61.4090  3.4870 
-11.881  19.925   57.9750  3.4590 
-9.781   17.768   60.6190  3.4590 
-10.691  18.968   56.2290  3.4590 
-8.565   16.845   58.8820  3.4590 
-8.994   17.459   56.7130  3.4590 
-15.017  19.644   62.1400  3.8240 
-15.685  20.428   63.1690  3.9080 
-15.852  19.692   64.4780  3.9080 
-16.173  20.313   65.4960  3.6612 
-15.477  19.250   61.5290  2.6000 
-15.175  21.237   63.3280  3.3870 
-16.561  20.691   62.8440  3.3870 
-15.652  18.370   64.4840  3.8240 
-15.694  17.611   65.7200  3.9080 
-14.403  16.825   65.9570  3.9080 
-13.688  16.440   65.0300  3.6612 
-16.839  16.607   65.7570  3.9080 
-18.222  17.248   65.8310  3.9080 
-19.269  16.175   65.5900  3.9080 
-15.494  17.963   63.7430  2.6000 
-15.812  18.240   66.4630  3.3870 
-16.794  16.053   64.9620  3.4870 
-16.722  16.028   66.5260  3.4870 
-18.354  17.650   66.7040  3.4870 
-18.301  17.945   65.1600  3.4870 
-20.373  15.005   66.6090  2.6000 
-19.582  15.841   64.4510  3.6612 
-19.785  15.629   66.6780  3.8240 
-19.534  15.898   67.4540  2.6000 
-14.163  16.589   67.2460  3.8240 
-13.005  15.784   67.6030  3.9080 
-13.260  14.321   67.2400  3.9080 
-14.394  13.846   67.2590  3.6612 
-12.675  15.919   69.0840  3.9080 
-13.686  15.353   69.8870  3.7210 
-14.681  16.906   67.8550  2.6000 
-12.236  16.100   67.0850  3.3870 
-11.831  15.476   69.2670  3.3870 
-12.575  16.858   69.3060  3.3870 
-13.397  15.359   70.8450  2.0000 
-12.176  13.629   66.9030  3.8240 
-12.156  12.181   66.7780  3.9080 
-12.815  11.502   67.9740  3.9080 
-13.639  10.591   67.8660  3.6612 
-10.688  11.716   66.6610  3.9080 
-10.561  10.230   66.9150  3.9080 
-10.134  12.092   65.2900  3.9080 
-11.449  14.061   66.7500  2.6000 
-12.637  11.926   65.9640  3.3870 
-10.164  12.188   67.3410  3.4870 
-10.928  10.021   67.7780  3.4870 
-11.041  9.747    66.2380  3.4870 
-9.636   9.980    66.8910  3.4870 
-10.220  13.039   65.1590  3.4870 
-9.208   11.845   65.2410  3.4870 
-10.626  11.629   64.6080  3.4870 
-12.451  11.937   69.1750  3.8240 
-12.959  11.366   70.4160  3.9080 
-14.479  11.506   70.4870  3.9080 
-15.175  10.558   70.8690  3.6612 
-12.290  12.024   71.6230  3.9080 
-12.756  11.630   72.9870  3.9080 
-11.888  12.585   69.2240  2.6000 
-12.739  10.411   70.4260  3.3870 
-11.338  11.842   71.5700  3.4870 
-12.402  12.984   71.5370  3.4870 
-13.508  12.282   73.9130  3.9080 
-11.965  9.805    73.1910  2.6000 
-12.898  9.608    75.3450  3.3590 
-12.974  10.332   74.7660  3.9080 
-12.440  10.417   73.5630  3.8240 
-13.638  11.458   75.0090  3.8240 
-13.871  13.133   73.8220  3.4090 
-15.026  12.671   70.1260  3.8240 
-16.493  12.777   70.2360  3.9080 
-17.171  11.766   69.3180  3.9080 
-18.283  11.312   69.6200  3.6612 
-16.984  14.190   69.9420  3.9080 
-16.770  15.159   71.0880  3.9080 
-16.451  14.727   72.2160  3.6612 
-16.905  16.380   70.8750  3.6612 
-14.546  13.325   69.8430  2.6000 
-16.742  12.560   71.1580  3.3870 
-16.520  14.524   69.1570  3.4870 
-17.930  14.155   69.7310  3.4870 
-16.495  11.414   68.2250  3.8240 
-17.069  10.526   67.2200  3.9080 
-16.778  9.064    67.5360  3.9080 
-17.340  8.164    66.8980  3.6612 
-16.540  10.890   65.8280  3.9080 
-16.913  12.267   65.2630  3.9080 
-16.061  12.639   64.0660  3.9080 
-18.392  12.298   64.9040  3.9080 
-15.699  11.718   68.1090  2.6000 
-18.040  10.651   67.2200  3.3870 
-15.572  10.831   65.8530  3.4870 
-16.853  10.217   65.2050  3.4870 
-16.759  12.934   65.9650  3.4870 
-15.133  12.613   64.3140  3.4870 
-16.219  12.017   63.3530  3.4870 
-16.289  13.526   63.7750  3.4870 
-18.913  12.055   65.6730  3.4870 
-18.633  13.182   64.6200  3.4870 
-18.561  11.675   64.1930  3.4870 
-15.925  8.808    68.5140  3.8240 
-15.379  7.476    68.7440  3.9080 
-16.382  6.523    69.3790  3.9080 
-17.013  6.891    70.3580  3.6612 
-14.096  7.555    69.6040  3.9080 
-13.309  5.949    69.8670  4.0000 
-15.684  9.449    69.0330  2.6000 
-15.128  7.104    67.8720  3.3870 
-13.463  8.148    69.1690  3.3870 
-14.319  7.941    70.4650  3.3870 
-12.929  5.619    69.0030  2.6000 
-16.474  5.318    68.8250  3.8240 
-17.283  4.234    69.3510  3.9080 
-16.784  3.705    70.6850  3.9080 
-17.536  2.982    71.3550  3.6612 
-17.389  3.071    68.3450  3.9080 
-16.092  2.344    68.0370  3.9080 
-15.369  2.906    66.8250  3.9080 
-15.567  4.106    66.5180  3.6612 
-14.595  2.143    66.2000  3.6612 
-16.024  5.171    68.1070  2.6000 
-18.187  4.585    69.4930  3.3870 
-18.026  2.426    68.6900  3.4870 
-17.749  3.419    67.5140  3.4870 
-15.506  2.402    68.8080  3.4870 
-16.286  1.406    67.8810  3.4870 
-15.565  4.015    71.1300  3.8240 
-15.153  3.534    72.4380  3.9080 
-15.332  4.628    73.4980  3.9080 
-14.852  4.424    74.6080  3.6612 
-13.698  3.052    72.4550  3.9080 
-13.338  2.079    71.3470  3.9080 
-11.958  1.455    71.5140  3.9080 
-11.767  0.372    70.5510  3.8240 
-10.808  -0.542   70.5680  3.9080 
-9.875   -0.566   71.5030  3.8240 
-10.775  -1.469   69.6120  3.8240 
-15.033  4.492    70.6510  2.6000 
-15.728  2.779    72.6790  3.3870 
-13.115  3.824    72.3910  3.4870 
-13.524  2.626    73.3100  3.4870 
-14.002  1.371    71.3230  3.4870 
-13.372  2.545    70.4970  3.4870 
-11.278  2.133    71.3790  3.3870 
-11.865  1.109    72.4150  3.3870 
-12.335  0.323    69.9070  2.6000 
-9.878   0.025    72.1280  2.6000 
-9.266   -1.171   71.4860  2.6000 
-11.373  -1.470   68.9930  2.6000 
-10.156  -2.065   69.6110  2.6000 
-15.981  5.731    73.1530  3.8240 
-16.194  6.833    74.0900  3.9080 
-16.956  6.373    75.3270  3.9080 
-16.706  6.827    76.4440  3.6612 
-16.912  7.998    73.3920  3.9080 
-16.878  9.288    74.1980  3.9080 
-17.727  10.374   73.5590  3.9080 
-17.578  11.640   74.2820  3.8240 
-18.356  12.706   74.1090  3.9080 
-19.341  12.644   73.2220  3.8240 
-18.134  13.813   74.8170  3.8240 
-16.285  5.802    72.3520  2.6000 
-15.316  7.154    74.3810  3.3870 
-16.495  8.154    72.5300  3.4870 
-17.836  7.749    73.2330  3.4870 
-17.204  9.114    75.0960  3.4870 
-15.962  9.599    74.2700  3.4870 
-17.456  10.495   72.6350  3.3870 
-18.658  10.105   73.5670  3.3870 
-16.943  11.698   74.8580  2.6000 
-19.471  11.923   72.7730  2.6000 
-19.850  13.326   73.0970  2.6000 
-17.491  13.837   75.3870  2.6000 
-18.635  14.503   74.7030  2.6000 
-17.892  5.437    75.1630  3.8240 
-18.617  4.921    76.3190  3.9080 
-17.636  4.335    77.3210  3.9080 
-17.848  4.437    78.5230  3.6612 
-19.653  3.859    75.9450  3.9080 
-19.068  2.483    75.6460  3.9080 
-20.038  1.682    74.7850  3.9080 
-19.308  0.644    73.9420  3.9080 
-20.217  -0.468   73.5380  3.8240 
-18.068  5.139    74.3750  2.6000 
-19.084  5.668    76.7480  3.3870 
-20.288  3.774    76.6740  3.4870 
-20.142  4.164    75.1650  3.4870 
-18.223  2.582    75.1780  3.4870 
-18.902  2.011    76.4760  3.4870 
-20.682  1.236    75.3580  3.4870 
-20.525  2.284    74.2020  3.4870 
-18.949  1.070    73.1490  3.1000 
-18.566  0.283    74.4510  3.1000 
-20.915  -0.135   73.0970  2.6000 
-19.776  -1.035   73.0120  2.6000 
-20.502  -0.897   74.2640  2.6000 
-16.561  3.717    76.8350  3.8240 
-15.621  3.089    77.7570  3.9080 
-14.813  4.160    78.4860  3.9080 
-14.550  4.080    79.6790  3.6612 
-14.699  2.120    77.0230  3.9080 
-15.383  0.922    76.4470  3.9080 
-16.424  3.688    75.9870  2.6000 
-16.132  2.583    78.4220  3.3870 
-14.257  2.598    76.3040  3.4870 
-14.013  1.819    77.6380  3.4870 
-16.536  -1.221   74.4240  2.6000 
-15.554  0.505    75.1720  3.9080 
-16.023  -0.018   78.1010  2.6000 
-16.964  -1.727   76.7840  3.3590 
-16.504  -0.977   76.4820  3.9080 
-15.988  -0.035   77.2420  3.8240 
-16.259  -0.681   75.2130  3.8240 
-15.252  0.938    74.4070  3.4090 
-14.415  5.184    77.7460  3.8240 
-13.696  6.322    78.3140  3.9080 
-14.450  6.887    79.5240  3.9080 
-13.903  7.091    80.6060  3.6612 
-13.528  7.391    77.2400  3.9080 
-12.798  8.662    77.6150  3.9080 
-13.483  9.729    78.1880  3.9080 
-11.443  8.803    77.3970  3.9080 
-12.846  10.903   78.5190  3.9080 
-10.793  9.981    77.7290  3.9080 
-11.493  11.034   78.2920  3.9080 
-14.584  5.179    76.9030  2.6000 
-12.809  6.023    78.6040  3.3870 
-13.061  6.990    76.4910  3.4870 
-14.412  7.638    76.9270  3.4870 
-14.395  9.646    78.3520  3.4590 
-10.960  8.102    77.0240  3.4590 
-13.326  11.606   78.8930  3.4590 
-9.880   10.065   77.5720  3.4590 
-11.054  11.822   78.5170  3.4590 
-15.720  7.143    79.2720  3.8240 
-16.614  7.811    80.1990  3.9080 
-16.875  6.910    81.4030  3.9080 
-17.133  7.398    82.5040  3.6612 
-17.940  8.163    79.5250  3.9080 
-17.815  9.368    78.6170  3.9080 
-16.810  10.095   78.7720  3.6612 
-18.700  9.585    77.7690  3.6612 
-16.038  6.899    78.5120  2.6000 
-16.188  8.637    80.5100  3.3870 
-18.244  7.402    79.0040  3.4870 
-18.606  8.344    80.2050  3.4870 
-16.811  5.611    81.1440  3.8240 
-17.029  4.601    82.1700  3.9080 
-15.727  4.275    82.9030  3.9080 
-15.710  3.426    83.8040  3.6612 
-17.620  3.344    81.5540  3.9080 
-16.636  5.356    80.3420  2.6000 
-17.668  4.955    82.8210  3.3870 
-17.003  2.977    80.9170  3.4870 
-17.788  2.697    82.2450  3.4870 
-18.444  3.561    81.1130  3.4870 
-14.667  4.956    82.4850  3.8240 
-13.331  4.757    82.9960  3.9080 
-12.738  3.416    82.6250  3.9080 
-11.928  2.853    83.3660  3.6612 
-14.782  5.551    81.8750  2.6000 
-12.757  5.459    82.6550  3.3870 
-13.350  4.834    83.9630  3.3870 
-13.131  2.871    81.4650  3.8240 
-12.638  1.530    81.1210  3.9080 
-11.474  1.593    80.1360  3.9080 
-11.702  1.814    78.9500  3.6612 
-13.793  0.713    80.5450  3.9080 
-14.892  0.435    81.5520  3.9080 
-16.161  -0.165   80.9960  3.9080 
-16.669  0.280    79.9450  3.6612 
-16.669  -1.111   81.6500  3.6612 
-13.658  3.295    80.9330  2.6000 
-12.327  1.093    81.9420  3.3870 
-14.172  1.191    79.7900  3.4870 
-13.448  -0.132   80.2150  3.4870 
-14.542  -0.166   82.2280  3.4870 
-15.118  1.269    81.9940  3.4870 
-10.242  1.407    80.5880  3.8240 
-9.062   1.636    79.7630  3.9080 
-8.184   0.402    79.6040  3.9080 
-8.031   -0.381   80.5400  3.6612 
-8.192   2.753    80.3730  3.9080 
-8.922   4.064    80.6130  3.9080 
-9.212   4.903    79.5740  3.9080 
-9.312   4.445    81.8920  3.9080 
-9.876   6.098    79.7440  3.9080 
-9.988   5.635    82.0810  3.9080 
-10.277  6.473    81.0200  3.9080 
-10.135  1.142    81.3980  2.6000 
-9.357   1.923    78.8740  3.3870 
-7.831   2.440    81.2160  3.4870 
-7.443   2.921    79.7780  3.4870 
-8.949   4.658    78.7160  3.4590 
-9.119   3.899    82.6190  3.4590 
-10.053  6.645    79.0140  3.4590 
-10.254  5.879    82.9390  3.4590 
-10.731  7.273    81.1570  3.4590 
-7.592   0.248    78.4100  3.8240 
-6.574   -0.795   78.2500  3.9080 
-5.271   -0.294   78.8660  3.9080 
-4.827   0.824    78.5730  3.6612 
-6.422   -1.180   76.7880  3.9080 
-7.806   0.754    77.7500  2.6000 
-6.865   -1.587   78.7480  3.3870 
-7.261   -1.503   76.4530  3.4870 
-6.149   -0.412   76.2810  3.4870 
-5.758   -1.869   76.7050  3.4870 
-4.667   -1.060   79.7580  3.8240 
-3.389   -0.671   80.3450  3.9080 
-2.157   -1.005   79.5160  3.9080 
-1.073   -0.482   79.7920  3.6612 
-3.342   -1.554   81.6080  3.9080 
-4.010   -2.811   81.1430  3.9080 
-5.184   -2.318   80.3340  3.9080 
-3.395   0.278    80.5880  3.3870 
-2.428   -1.723   81.8860  3.4870 
-3.829   -1.147   82.3420  3.4870 
-3.410   -3.341   80.5950  3.4870 
-4.307   -3.346   81.8950  3.4870 
-5.425   -2.951   79.6400  3.3870 
-5.956   -2.154   80.8990  3.3870 
-2.292   -1.862   78.5240  3.8240 
-1.221   -2.330   77.6600  3.9080 
-1.890   -2.986   76.4490  3.9080 
-3.113   -3.197   76.5210  3.6612 
-0.279   -3.298   78.3640  3.9080 
-0.896   -4.545   78.6590  3.7210 
-3.080   -2.172   78.3760  2.6000 
-0.705   -1.556   77.3530  3.3870 
0.496    -3.452   77.8000  3.3870 
0.031    -2.894   79.1900  3.3870 
-0.257   -5.285   78.4570  2.0000 
-1.126   -3.277   75.3960  3.8240 
-1.724   -3.860   74.1990  3.9080 
-1.991   -5.339   74.4240  3.9080 
-2.996   -5.834   73.9170  3.6612 
-0.845   -3.605   72.9580  3.9080 
-0.955   -2.143   72.5370  3.9080 
-2.123   -1.670   71.9680  3.9080 
0.100    -1.274   72.7250  3.9080 
-2.260   -0.346   71.6110  3.9080 
-0.016   0.053    72.3600  3.9080 
-1.200   0.515    71.8210  3.9080 
-0.280   -3.121   75.4220  2.6000 
-2.586   -3.419   74.0510  3.3870 
0.080    -3.818   73.1620  3.4870 
-1.134   -4.178   72.2300  3.4870 
-2.831   -2.257   71.8250  3.4590 
0.893    -1.583   73.1000  3.4590 
-3.052   -0.037   71.2330  3.4590 
0.701    0.633    72.4760  3.4590 
-1.286   1.414    71.5970  3.4590 
-1.145   -6.042   75.1820  3.8240 
-1.424   -7.428   75.5070  3.9080 
-2.155   -7.528   76.8460  3.9080 
-1.606   -7.923   77.8710  3.6612 
-0.163   -8.288   75.5730  3.9080 
-0.550   -9.761   75.6640  3.9080 
-0.429   -5.669   75.4790  2.6000 
-2.008   -7.795   74.8100  3.3870 
0.376    -8.140   74.7810  3.4870 
0.362    -8.038   76.3490  3.4870 
-1.616   -10.166  75.2030  3.6612 
0.321    -10.549  76.2670  3.8240 
0.154    -11.389  76.3490  2.6000 
1.054    -10.225  76.5760  2.6000 
-3.420   -7.142   76.8140  3.8240 
-4.215   -7.147   78.0370  3.9080 
-5.650   -7.485   77.6880  3.9080 
-6.025   -7.327   76.5270  3.6612 
-4.138   -5.795   78.7350  3.9080 
-4.800   -4.826   77.9410  3.7210 
-3.774   -6.888   76.0720  2.6000 
-3.865   -7.836   78.6400  3.3870 
-4.559   -5.850   79.6080  3.3870 
-3.210   -5.540   78.8610  3.3870 
-4.124   -4.265   77.4670  2.0000 
-6.446   -7.945   78.6440  3.8240 
-7.833   -8.299   78.3740  3.9080 
-8.676   -7.109   77.9460  3.9080 
-9.586   -7.213   77.1320  3.6612 
-8.436   -8.953   79.6290  3.9080 
-8.303   -10.467  79.6310  3.9080 
-8.510   -11.071  81.0050  3.9080 
-9.141   -10.411  81.8560  3.6612 
-8.042   -12.205  81.2340  3.6612 
-6.136   -8.037   79.4410  2.6000 
-7.843   -8.959   77.6490  3.3870 
-7.993   -8.597   80.4150  3.4870 
-9.376   -8.719   79.6870  3.4870 
-8.956   -10.842  79.0180  3.4870 
-7.421   -10.707  79.3080  3.4870 
-8.389   -5.948   78.5210  3.8240 
-9.163   -4.747   78.2560  3.9080 
-9.042   -4.335   76.7980  3.9080 
-10.002  -3.924   76.1530  3.6612 
-8.660   -3.635   79.1840  3.9080 
-8.901   -3.887   80.6620  3.9080 
-7.792   -4.603   81.3920  3.9080 
-6.985   -5.339   80.7880  3.6612 
-7.710   -4.446   82.6360  3.6612 
-7.726   -5.906   79.0680  2.6000 
-10.105  -4.926   78.4580  3.3870 
-7.707   -3.519   79.0410  3.4870 
-9.096   -2.804   78.9370  3.4870 
-9.053   -3.034   81.0970  3.4870 
-9.714   -4.410   80.7540  3.4870 
-7.828   -4.438   76.2690  3.8240 
-7.545   -4.105   74.8760  3.9080 
-8.224   -5.141   73.9850  3.9080 
-8.810   -4.807   72.9590  3.6612 
-6.053   -4.041   74.6120  3.9080 
-7.182   -4.712   76.7670  2.6000 
-7.932   -3.227   74.6810  3.3870 
-5.660   -4.899   74.7900  3.4870 
-5.655   -3.383   75.1860  3.4870 
-5.900   -3.802   73.6960  3.4870 
-8.147   -6.398   74.4210  3.8240 
-8.819   -7.479   73.7030  3.9080 
-10.319  -7.258   73.6210  3.9080 
-10.943  -7.531   72.5920  3.6612 
-8.488   -8.838   74.3430  3.9080 
-8.997   -10.004  73.5160  3.9080 
-8.732   -11.345  74.1620  3.9080 
-7.310   -11.634  74.2440  3.8240 
-6.555   -12.166  73.2980  3.9080 
-7.090   -12.495  72.1290  3.8240 
-5.266   -12.367  73.5220  3.8240 
-7.698   -6.576   75.1330  2.6000 
-8.469   -7.489   72.7880  3.3870 
-7.527   -8.916   74.4450  3.4870 
-8.885   -8.878   75.2270  3.4870 
-9.952   -9.901   73.3810  3.4870 
-8.570   -9.983   72.6460  3.4870 
-9.111   -11.351  75.0550  3.3870 
-9.171   -12.040  73.6460  3.3870 
-6.919   -11.438  74.9840  2.6000 
-7.928   -12.363  71.9880  2.6000 
-6.600   -12.842  71.5140  2.6000 
-4.923   -12.152  74.2810  2.6000 
-4.772   -12.713  72.9100  2.6000 
-10.953  -6.744   74.6760  3.8240 
-12.389  -6.505   74.6430  3.9080 
-12.738  -5.162   74.0200  3.9080 
-13.906  -4.765   73.9480  3.6612 
-12.980  -6.576   76.0590  3.9080 
-12.732  -7.874   76.7920  3.9080 
-13.246  -7.835   78.2240  3.9080 
-12.694  -6.631   78.9780  3.9080 
-12.431  -6.951   80.4080  3.8240 
-10.508  -6.551   75.3860  2.6000 
-12.804  -7.210   74.1020  3.3870 
-12.610  -5.850   76.5840  3.4870 
-13.938  -6.434   76.0010  3.4870 
-13.169  -8.597   76.3170  3.4870 
-11.779  -8.057   76.8010  3.4870 
-14.215  -7.792   78.2170  3.4870 
-12.984  -8.649   78.6820  3.4870 
-11.869  -6.341   78.5580  3.1000 
-13.330  -5.900   78.9250  3.1000 
-13.185  -7.224   80.7940  2.6000 
-11.820  -7.596   80.4600  2.6000 
-12.131  -6.224   80.8250  2.6000 
-11.702  -4.455   73.5540  3.8240 
-11.939  -3.213   72.8620  3.9080 
-12.104  -1.972   73.7070  3.9080 
-12.804  -1.039   73.2760  3.6612 
-10.898  -4.740   73.6670  2.6000 
-11.201  -3.064   72.2510  3.3870 
-12.740  -3.318   72.3240  3.3870 
-11.473  -1.914   74.8810  3.8240 
-11.631  -0.722   75.7300  3.9080 
-10.832  0.474    75.2200  3.9080 
-10.107  0.405    74.2290  3.6612 
-11.265  -1.056   77.1710  3.9080 
-12.350  -1.832   77.8560  3.9080 
-13.482  -2.326   77.2660  3.9080 
-12.413  -2.205   79.2340  3.9080 
-14.250  -2.987   78.2000  3.8240 
-13.619  -2.926   79.4150  3.9080 
-11.582  -2.006   80.3380  3.9080 
-13.998  -3.443   80.6560  3.9080 
-11.964  -2.521   81.5700  3.9080 
-13.162  -3.231   81.7180  3.9080 
-10.977  -2.567   75.1400  2.6000 
-12.578  -0.474   75.7140  3.3870 
-10.445  -1.574   77.1830  3.4870 
-11.106  -0.232   77.6590  3.4870 
-13.702  -2.228   76.3680  3.4090 
-15.002  -3.374   78.0450  2.6000 
-10.785  -1.536   80.2490  3.4590 
-14.792  -3.915   80.7560  3.4590 
-11.416  -2.392   82.3100  3.4590 
-13.394  -3.565   82.5550  3.4590 
-10.999  1.613    75.8920  3.8240 
-10.470  2.888    75.4270  3.9080 
-8.941   2.880    75.4440  3.9080 
-8.360   2.217    76.3000  3.6612 
-11.019  4.035    76.2760  3.9080 
-10.220  5.623    76.0060  4.0000 
-11.440  1.595    76.6300  2.6000 
-10.765  3.023    74.5030  3.3870 
-11.967  4.130    76.0920  3.3870 
-10.926  3.798    77.2120  3.3870 
-10.529  6.012    75.1350  2.6000 
-8.330   3.597    74.5050  3.8240 
-6.884   3.545    74.2940  3.9080 
-6.143   4.738    74.8740  3.9080 
-4.945   4.958    74.6490  3.6612 
-6.586   3.400    72.7840  3.9080 
-7.183   2.153    72.1260  3.9080 
-6.747   2.045    70.6710  3.9080 
-6.807   0.881    72.8860  3.9080 
-8.803   4.110    74.0040  2.6000 
-6.546   2.741    74.7420  3.3870 
-6.927   4.184    72.3260  3.4870 
-5.624   3.385    72.6590  3.4870 
-8.159   2.238    72.1440  3.4870 
-7.028   2.830    70.1950  3.4870 
-5.792   1.970    70.6290  3.4870 
-7.149   1.269    70.2740  3.4870 
-7.053   0.975    73.8090  3.4870 
-7.273   0.131    72.5060  3.4870 
-5.860   0.736    72.8180  3.4870 
-6.858   5.544    75.6690  3.8240 
-6.269   6.767    76.1980  3.9080 
-4.977   6.535    76.9690  3.9080 
-4.028   7.322    76.8590  3.6612 
-7.264   7.488    77.1220  3.9080 
-6.767   8.861    77.5420  3.9080 
-6.892   9.962    76.7090  3.9080 
-6.167   9.054    78.7850  3.9080 
-6.442   11.214   77.0890  3.9080 
-5.715   10.298   79.1710  3.9080 
-5.855   11.375   78.3300  3.9080 
-5.398   12.623   78.7070  3.7210 
-7.669   5.339    75.8690  2.6000 
-6.070   7.360    75.4440  3.3870 
-8.112   7.584    76.6620  3.4870 
-7.414   6.947    77.9130  3.4870 
-7.290   9.857    75.8760  3.4590 
-6.068   8.332    79.3630  3.4590 
-6.533   11.940   76.5140  3.4590 
-5.316   10.408   80.0030  3.4590 
-4.405   12.590   78.8040  2.0000 
-4.965   5.461    77.7620  3.8240 
-3.823   5.212    78.6320  3.9080 
-2.659   4.672    77.8070  3.9080 
-1.544   4.636    78.3320  3.6612 
-4.160   4.258    79.7770  3.9080 
-4.986   4.899    80.8790  3.9080 
-4.956   6.138    81.0480  3.6612 
-5.685   4.162    81.5960  3.6612 
-5.630   4.916    77.7590  2.6000 
-3.548   6.068    79.0210  3.3870 
-4.648   3.500    79.4210  3.4870 
-3.334   3.923    80.1590  3.4870 
-2.907   4.269    76.5550  3.8240 
-1.746   3.842    75.7590  3.9080 
-1.407   4.869    74.6840  3.9080 
-0.733   4.549    73.6950  3.6612 
-1.931   2.450    75.1340  3.9080 
-1.786   1.389    76.2190  3.9080 
-3.258   2.314    74.4050  3.9080 
-3.704   4.261    76.2320  2.6000 
-0.979   3.789    76.3670  3.3870 
-1.212   2.314    74.4820  3.4870 
-0.960   1.524    76.6900  3.4870 
-2.520   1.459    76.8340  3.4870 
-1.787   0.518    75.8170  3.4870 
-3.307   2.971    73.7070  3.4870 
-3.325   1.436    74.0230  3.4870 
-3.978   2.449    75.0230  3.4870 
-1.854   6.096    74.9080  3.8240 
-1.498   7.254    74.1520  3.9080 
-2.517   7.954    73.3240  3.9080 
-2.217   8.985    72.6910  3.6612 
-2.403   6.203    75.5630  2.6000 
-1.138   7.905    74.7750  3.3870 
-0.773   7.000    73.5600  3.3870 
-3.749   7.481    73.2220  3.8240 
-4.671   8.059    72.2520  3.9080 
-4.923   9.550    72.4160  3.9080 
-5.223   10.125   73.4650  3.6612 
-5.997   7.282    72.2730  3.9080 
-7.132   7.765    70.9750  4.0000 
-4.005   6.834    73.7260  2.6000 
-4.276   7.929    71.3650  3.3870 
-5.806   6.335    72.1850  3.3870 
-6.426   7.419    73.1310  3.3870 
-8.072   7.537    71.2410  2.6000 
-4.793   10.254   71.2810  3.8240 
-4.874   11.708   71.2200  3.9080 
-6.206   12.161   70.6420  3.9080 
-6.376   13.344   70.3870  3.6612 
-3.732   12.304   70.3890  3.9080 
-2.339   11.970   70.8910  3.9080 
-2.234   12.083   72.4120  3.9080 
-0.777   12.167   72.8400  3.9080 
-0.089   10.849   72.7250  3.8240 
-4.654   9.823    70.5510  2.6000 
-4.802   12.057   72.1320  3.3870 
-3.815   11.988   69.4760  3.4870 
-3.832   13.269   70.3740  3.4870 
-2.113   11.066   70.6220  3.4870 
-1.699   12.573   70.4810  3.4870 
-2.706   12.876   72.7140  3.4870 
-2.649   11.310   72.8260  3.4870 
-0.319   12.817   72.2850  3.1000 
-0.730   12.473   73.7580  3.1000 
-0.116   10.573   71.8800  2.6000 
0.760    10.935   72.9820  2.6000 
-0.497   10.254   73.2450  2.6000 
-7.115   11.211   70.4480  3.8240 
-8.466   11.440   69.9930  3.9080 
-9.115   12.673   70.5890  3.9080 
-9.713   13.469   69.8600  3.6612 
-6.881   10.399   70.6060  2.6000 
-8.459   11.526   69.0280  3.3870 
-9.004   10.665   70.2160  3.3870 
-9.053   12.831   71.9070  3.8240 
-9.635   14.022   72.5420  3.9080 
-9.022   15.355   72.1470  3.9080 
-9.687   16.375   72.3430  3.6612 
-9.378   13.774   74.0420  3.9080 
-9.240   12.296   74.1690  3.9080 
-8.521   11.883   72.9100  3.9080 
-10.600  14.044   72.3740  3.3870 
-8.566   14.220   74.3310  3.4870 
-10.120  14.097   74.5770  3.4870 
-8.723   12.063   74.9560  3.4870 
-10.111  11.871   74.2270  3.4870 
-7.561   11.979   73.0070  3.3870 
-8.727   10.967   72.6710  3.3870 
-7.820   15.430   71.6080  3.8240 
-7.209   16.670   71.1840  3.9080 
-7.207   16.830   69.6660  3.9080 
-6.632   17.795   69.1620  3.6612 
-5.750   16.752   71.6510  3.9080 
-5.360   15.875   72.8130  3.9080 
-3.950   16.105   73.3320  3.9080 
-3.509   17.272   73.4000  3.6612 
-3.254   15.128   73.6870  3.7210 
-7.375   14.701   71.5030  2.6000 
-7.708   17.417   71.5770  3.3870 
-5.179   16.528   70.8990  3.4870 
-5.561   17.672   71.8910  3.4870 
-5.986   16.026   73.5400  3.4870 
-5.443   14.947   72.5430  3.4870 
-2.381   15.252   74.0050  2.0000 
-7.808   15.902   68.9380  3.8240 
-7.603   15.824   67.4990  3.9080 
-8.897   15.968   66.7120  3.9080 
-9.862   15.263   67.0170  3.6612 
-6.925   14.476   67.1430  3.9080 
-5.693   14.356   67.8590  3.7210 
-6.608   14.412   65.6590  3.9080 
-8.328   15.335   69.3220  2.6000 
-6.999   16.550   67.2340  3.3870 
-7.520   13.735   67.3850  3.3870 
-7.418   14.513   65.1540  3.4870 
-5.999   15.119   65.4310  3.4870 
-6.206   13.565   65.4530  3.4870 
-5.859   14.013   68.7890  2.0000 
-8.889   16.856   65.7200  3.8240 
-10.065  17.170   64.9160  3.9080 
-9.989   16.563   63.5240  3.9080 
-9.111   16.878   62.7350  3.6612 
-10.231  18.698   64.8880  3.9080 
-10.594  19.073   66.3220  3.9080 
-9.643   19.265   67.3060  3.9080 
-11.936  19.195   66.6380  3.9080 
-10.019  19.595   68.5970  3.9080 
-12.319  19.526   67.9220  3.9080 
-11.359  19.721   68.8910  3.9080 
-11.784  20.049   70.1570  3.7210 
-8.154   17.267   65.5460  2.6000 
-10.848  16.790   65.3660  3.3870 
-9.406   19.131   64.6180  3.4870 
-10.937  18.958   64.2750  3.4870 
-8.741   19.171   67.1000  3.4590 
-12.581  19.055   65.9830  3.4590 
-9.377   19.731   69.2540  3.4590 
-13.221  19.616   68.1330  3.4590 
-12.502  19.413   70.4380  2.0000 
-10.938  15.677   63.2520  3.8240 
-11.011  14.899   62.0240  3.9080 
-12.257  14.030   62.0780  3.9080 
-12.889  13.931   63.1420  3.6612 
-9.775   14.023   61.8660  3.9080 
-9.331   13.748   60.4480  3.9080 
-11.551  15.554   63.8420  2.6000 
-11.075  15.509   61.2600  3.3870 
-9.041   14.446   62.3380  3.4870 
-9.948   13.173   62.3010  3.4870 
-10.099  13.930   59.4920  3.6612 
-8.074   13.300   60.3310  3.8240 
-7.752   13.119   59.5540  2.6000 
-7.589   13.192   61.0330  2.6000 
-12.631  13.386   60.9800  3.8240 
-13.909  12.661   61.0270  3.9080 
-13.752  11.153   60.9390  3.9080 
-14.721  10.450   60.6580  3.6612 
-14.812  13.204   59.9100  3.9080 
-14.129  13.302   58.5660  3.9080 
-14.691  13.772   57.5760  3.6612 
-12.889  12.836   58.5330  3.8240 
-12.145  13.391   60.2700  2.6000 
-14.337  12.867   61.8840  3.3870 
-15.585  12.625   59.8250  3.4870 
-15.128  14.084   60.1650  3.4870 
-12.532  12.514   59.2460  2.6000 
-12.442  12.854   57.7990  2.6000 
-12.537  10.655   61.1830  3.8240 
-12.151  9.274    60.9610  3.9080 
-13.149  8.254    61.4930  3.9080 
-13.435  7.301    60.7350  3.6612 
-10.755  9.020    61.5760  3.9080 
-9.616   10.343   61.1180  4.0000 
-11.941  11.192   61.4920  2.6000 
-12.078  9.138    59.9940  3.3870 
-10.828  8.974    62.5420  3.3870 
-10.410  8.170    61.2590  3.3870 
-10.018  10.893   60.3860  2.6000 
-13.686  8.323    62.7010  3.8240 
-14.546  7.210    63.1740  3.9080 
-15.906  7.203    62.4970  3.9080 
-16.621  6.201    62.4060  3.6612 
-14.701  7.472    64.6730  3.9080 
-13.648  8.502    64.9820  3.9080 
-13.562  9.363    63.7430  3.9080 
-14.095  6.353    63.0280  3.3870 
-15.587  7.812    64.8740  3.4870 
-14.551  6.661    65.1820  3.4870 
-13.903  9.034    65.7530  3.4870 
-12.795  8.078    65.1650  3.4870 
-14.289  10.004   63.7000  3.3870 
-12.714  9.829    63.6880  3.3870 
-16.291  8.369    62.0000  3.8240 
-17.550  8.526    61.3110  3.9080 
-17.477  8.090    59.8590  3.9080 
-18.310  7.331    59.3640  3.6612 
-17.961  10.000   61.3540  3.9080 
-19.376  10.242   60.8620  3.9080 
-19.470  11.555   60.1010  3.9080 
-18.836  12.722   60.8440  3.9080 
-18.542  13.869   59.9350  3.8240 
-15.776  9.052    62.0890  2.6000 
-18.232  7.991    61.7700  3.3870 
-17.888  10.321   62.2670  3.4870 
-17.345  10.514   60.8090  3.4870 
-19.645  9.513    60.2820  3.4870 
-19.982  10.264   61.6190  3.4870 
-19.031  11.454   59.2410  3.4870 
-20.403  11.757   59.9340  3.4870 
-19.436  13.017   61.5460  3.1000 
-18.011  12.427   61.2600  3.1000 
-18.084  13.579   59.2300  2.6000 
-19.307  14.234   59.6620  2.6000 
-18.062  14.478   60.3720  2.6000 
-16.479  8.583    59.1180  3.8240 
-16.513  8.268    57.6820  3.9080 
-15.662  7.055    57.3160  3.9080 
-15.841  6.431    56.2630  3.6612 
-16.090  9.509    56.8680  3.9080 
-17.104  10.640   57.0400  3.9080 
-14.709  9.995    57.2710  3.9080 
-15.850  9.058    59.4630  2.6000 
-17.442  8.061    57.4450  3.3870 
-16.064  9.261    55.9200  3.4870 
-17.976  10.331   56.7820  3.4870 
-17.122  10.918   57.9590  3.4870 
-16.852  11.383   56.4870  3.4870 
-14.083  9.271    57.2040  3.4870 
-14.438  10.709   56.6880  3.4870 
-14.733  10.314   58.1770  3.4870 
-14.749  6.691    58.1920  3.8240 
-13.815  5.587    58.0380  3.9080 
-12.836  5.855    56.8970  3.9080 
-13.018  6.797    56.1180  3.6612 
-14.584  4.286    57.7940  3.9080 
-15.588  3.959    58.9130  3.9080 
-16.316  2.668    58.5770  3.9080 
-14.885  3.879    60.2510  3.9080 
-14.701  7.147    58.9190  2.6000 
-13.305  5.495    58.8680  3.3870 
-15.060  4.355    56.9520  3.4870 
-13.950  3.555    57.7170  3.4870 
-16.248  4.682    58.9540  3.4870 
-16.743  2.754    57.7210  3.4870 
-15.686  1.944    58.5480  3.4870 
-16.979  2.490    59.2480  3.4870 
-14.426  4.705    60.4220  3.4870 
-15.531  3.723    60.9430  3.4870 
-14.251  3.158    60.2380  3.4870 
-11.819  5.001    56.8410  3.8240 
-10.879  4.941    55.7410  3.9080 
-11.213  3.699    54.9140  3.9080 
-11.564  2.651    55.4570  3.6612 
-9.439   4.910    56.2570  3.9080 
-9.036   6.250    56.8580  3.9080 
-8.567   7.251    56.0210  3.9080 
-9.135   6.479    58.2150  3.9080 
-8.192   8.472    56.5620  3.9080 
-8.766   7.696    58.7690  3.9080 
-8.291   8.685    57.9230  3.9080 
-11.713  4.453    57.4940  2.6000 
-10.998  5.735    55.1790  3.3870 
-9.353   4.216    56.9290  3.4870 
-8.840   4.692    55.5250  3.4870 
-8.504   7.104    55.1040  3.4590 
-9.455   5.805    58.7690  3.4590 
-7.874   9.147    56.0080  3.4590 
-8.834   7.843    59.6850  3.4590 
-8.036   9.506    58.2780  3.4590 
-11.093  3.850    53.6060  3.8240 
-11.287  2.711    52.7040  3.9080 
-12.632  2.049    52.9490  3.9080 
-12.827  0.837    52.8550  3.6612 
-10.116  1.723    52.8520  3.9080 
-8.790   2.469    52.9300  3.9080 
-10.901  4.622    53.2820  2.6000 
-11.280  3.050    51.7850  3.3870 
-10.239  1.194    53.6560  3.4870 
-10.105  1.119    52.0930  3.4870 
-8.302   2.779    54.0080  3.6612 
-8.184   2.801    51.7950  3.8240 
-7.444   3.239    51.8140  2.6000 
-8.533   2.580    51.0410  2.6000 
-13.615  2.892    53.2760  3.8240 
-14.946  2.415    53.6290  3.9080 
-14.940  1.342    54.6990  3.9080 
-15.934  0.598    54.8050  3.6612 
-15.635  1.817    52.3850  3.9080 
-15.727  2.805    51.2290  3.9080 
-16.475  2.196    50.0560  3.9080 
-17.718  2.115    50.1670  3.6612 
-15.799  1.805    49.0830  3.6612 
-13.457  3.738    53.2790  2.6000 
-15.478  3.173    53.9470  3.3870 
-15.140  1.036    52.0950  3.4870 
-16.529  1.528    52.6270  3.4870 
-16.188  3.606    51.5240  3.4870 
-14.835  3.058    50.9470  3.4870 
-13.889  1.173    55.5160  3.8240 
-14.019  -0.038   56.3490  3.9080 
-13.307  -0.017   57.6800  3.9080 
-13.579  -0.897   58.5150  3.6612 
-13.579  -1.260   55.4970  3.9080 
-14.004  -2.465   56.1530  3.7210 
-12.072  -1.335   55.3410  3.9080 
-13.217  1.709    55.5500  2.6000 
-14.973  -0.152   56.5380  3.3870 
-13.996  -1.205   54.6110  3.3870 
-11.756  -0.538   54.9080  3.4870 
-11.665  -1.412   56.2070  3.4870 
-11.844  -2.100   54.8090  3.4870 
-13.984  -3.237   55.5090  2.0000 
-12.421  0.926    57.9800  3.8240 
-11.723  0.864    59.2700  3.9080 
-11.112  2.199    59.6830  3.9080 
-11.052  3.180    58.9420  3.6612 
-10.632  -0.211   59.2330  3.9080 
-10.473  -0.922   60.5610  3.9080 
-12.258  1.563    57.4260  2.6000 
-12.376  0.608    59.9550  3.3870 
-10.851  -0.861   58.5480  3.4870 
-9.787   0.202    58.9910  3.4870 
-11.144  -0.587   61.5360  3.6612 
-9.603   -1.918   60.6460  3.8240 
-9.501   -2.338   61.3900  2.6000 
-9.138   -2.144   59.9580  2.6000 
-10.642  2.257    60.9350  3.8240 
-9.834   3.412    61.3540  3.9080 
-8.892   2.988    62.4730  3.9080 
-9.015   1.873    62.9830  3.6612 
-10.724  4.590    61.6790  3.9080 
-11.518  4.506    62.9390  3.9080 
-12.557  3.683    63.2380  3.9080 
-11.297  5.325    64.0950  3.9080 
-13.006  3.934    64.5200  3.8240 
-12.250  4.936    65.0650  3.9080 
-10.394  6.337    64.4100  3.9080 
-12.311  5.544    66.3200  3.9080 
-10.459  6.933    65.6570  3.9080 
-11.413  6.533    66.6040  3.9080 
-10.811  1.623    61.4900  2.6000 
-9.279   3.670    60.5900  3.3870 
-10.169  5.384    61.7250  3.4870 
-11.343  4.713    60.9410  3.4870 
-12.914  3.044    62.6640  3.4090 
-13.655  3.528    64.9120  2.6000 
-9.757   6.607    63.7910  3.4590 
-12.946  5.281    66.9470  3.4590 
-9.859   7.610    65.8700  3.4590 
-11.435  6.949    67.4360  3.4590 
-7.877   3.774    62.8110  3.8240 
-6.836   3.282    63.7300  3.9080 
-7.378   2.713    65.0280  3.9080 
-6.973   1.619    65.4020  3.6612 
-5.976   4.537    63.9780  3.9080 
-6.096   5.288    62.6740  3.9080 
-7.567   5.131    62.3250  3.9080 
-6.296   2.603    63.2770  3.3870 
-6.324   5.060    64.7170  3.4870 
-5.055   4.300    64.1630  3.4870 
-5.859   6.222    62.7840  3.4870 
-5.530   4.896    61.9900  3.4870 
-8.107   5.798    62.7770  3.3870 
-7.710   5.201    61.3680  3.3870 
-8.288   3.394    65.7230  3.8240 
-8.696   2.885    67.0330  3.9080 
-9.451   1.567    66.8860  3.9080 
-9.353   0.673    67.7240  3.6612 
-9.562   3.897    67.7870  3.9080 
-10.274  3.201    68.9440  3.9080 
-8.691   5.047    68.2690  3.9080 
-8.629   4.117    65.4080  2.6000 
-7.888   2.719    67.5620  3.3870 
-10.238  4.252    67.1720  3.4870 
-10.816  2.485    68.6040  3.4870 
-9.623   2.847    69.5530  3.4870 
-10.832  3.833    69.4030  3.4870 
-8.243   5.445    67.5180  3.4870 
-9.240   5.706    68.6990  3.4870 
-8.039   4.716    68.8910  3.4870 
-10.211  1.459    65.7890  3.8240 
-10.939  0.205    65.5570  3.9080 
-9.965   -0.924   65.2630  3.9080 
-10.259  -2.103   65.4570  3.6612 
-11.958  0.384    64.4440  3.9080 
-10.273  2.110    65.2330  2.6000 
-11.424  -0.021   66.3770  3.3870 
-11.504  0.608    63.6280  3.4870 
-12.447  -0.433   64.3240  3.4870 
-12.565  1.091    64.6770  3.4870 
-8.767   -0.556   64.8080  3.8240 
-7.727   -1.547   64.5700  3.9080 
-6.882   -1.732   65.8290  3.9080 
-5.819   -2.366   65.8060  3.6612 
-6.850   -1.189   63.3850  3.9080 
-8.607   0.274    64.6540  2.6000 
-8.165   -2.402   64.3730  3.3870 
-7.397   -1.081   62.6030  3.4870 
-6.213   -1.891   63.2340  3.4870 
-6.386   -0.369   63.5670  3.4870 
-7.370   -1.167   66.9390  3.8240 
-6.725   -1.318   68.2260  3.9080 
-5.519   -0.453   68.5370  3.9080 
-4.846   -0.684   69.5550  3.6612 
-8.091   -0.700   66.8860  2.6000 
-7.391   -1.152   68.9110  3.3870 
-6.452   -2.245   68.3110  3.3870 
-5.216   0.545    67.7120  3.8240 
-4.076   1.439    67.9200  3.9080 
-4.550   2.853    68.1900  3.9080 
-5.495   3.340    67.5810  3.6612 
-3.177   1.418    66.6690  3.9080 
-1.749   1.733    66.9640  3.9080 
-5.716   0.673    67.0230  2.6000 
-3.559   1.123    68.6900  3.3870 
-3.229   0.539    66.2600  3.4870 
-3.516   2.062    66.0280  3.4870 
-0.631   0.974    67.0070  3.9080 
-1.882   3.688    67.3480  2.6000 
0.440    3.775    67.7590  3.3590 
-0.059   3.028    67.5200  3.9080 
-1.359   3.007    67.2950  3.8240 
0.412    1.807    67.3500  3.8240 
-0.575   0.061    66.8370  3.4090 
-3.919   3.559    69.1200  3.8240 
-4.321   4.931    69.4210  3.9080 
-4.140   5.869    68.2310  3.9080 
-3.314   5.610    67.3550  3.6612 
-3.362   5.338    70.5370  3.9080 
-2.257   4.334    70.5430  3.9080 
-2.803   3.081    69.9450  3.9080 
-5.248   4.955    69.7390  3.3870 
-3.010   6.227    70.3740  3.4870 
-3.820   5.339    71.3940  3.4870 
-1.507   4.657    70.0200  3.4870 
-1.954   4.171    71.4490  3.4870 
-2.136   2.633    69.4030  3.3870 
-3.114   2.473    70.6340  3.3870 
-4.931   6.926    68.2490  3.8240 
-4.823   8.076    67.3710  3.9080 
-3.533   8.810    67.7200  3.9080 
-3.171   8.970    68.8980  3.6612 
-6.043   8.987    67.5050  3.9080 
-5.970   10.563   66.6350  4.0000 
-5.564   6.933    68.8310  2.6000 
-4.765   7.761    66.4440  3.3870 
-6.819   8.502    67.1860  3.3870 
-6.183   9.169    68.4470  3.3870 
-5.056   10.959   66.7330  2.6000 
-2.806   9.247    66.7020  3.8240 
-1.529   9.923    66.9620  3.9080 
-1.619   11.431   66.7030  3.9080 
-0.583   12.104   66.7530  3.6612 
-0.391   9.337    66.1110  3.9080 
-0.580   9.439    64.5970  3.9080 
-0.121   7.890    66.5170  3.9080 
0.667    9.017    63.8250  3.9080 
-3.081   9.136    65.8950  2.6000 
-1.301   9.790    67.9060  3.3870 
0.417    9.847    66.3310  3.4870 
-1.323   8.876    64.3320  3.4870 
-0.802   10.354   64.3660  3.4870 
-0.016   7.839    67.4700  3.4870 
-0.859   7.339    66.2470  3.4870 
0.681    7.582    66.0900  3.4870 
1.415    9.549    64.1090  3.4870 
0.851    8.091    63.9960  3.4870 
0.521    9.147    62.8850  3.4870 
-2.822   11.894   66.4260  3.8240 
-3.314   13.220   66.1700  3.9080 
-2.862   13.881   64.8920  3.9080 
-2.491   15.067   64.8700  3.6612 
-3.429   11.286   66.3910  2.6000 
-4.283   13.186   66.1650  3.3870 
-3.051   13.787   66.9120  3.3870 
-2.874   13.145   63.7820  3.8240 
-2.125   13.515   62.5880  3.9080 
-2.736   14.651   61.8020  3.9080 
-2.096   15.104   60.8360  3.6612 
-1.910   12.277   61.7020  3.9080 
-3.347   11.749   60.7500  4.0000 
-3.342   12.423   63.7700  2.6000 
-1.239   13.813   62.8850  3.3870 
-1.185   12.462   61.0840  3.3870 
-1.629   11.540   62.2670  3.3870 
-3.685   12.514   60.2010  2.6000 
-3.906   15.142   62.1840  3.8240 
-4.463   16.299   61.4900  3.9080 
-4.286   17.584   62.2910  3.9080 
-4.881   18.605   61.9220  3.6612 
-5.956   16.132   61.2080  3.9080 
-6.670   15.827   62.3960  3.7210 
-4.334   14.781   62.8360  2.6000 
-3.995   16.401   60.6350  3.3870 
-6.304   16.951   60.8230  3.3870 
-6.084   15.419   60.5630  3.3870 
-7.563   16.273   62.3710  2.0000 
-3.495   17.532   63.3390  3.8240 
-3.222   18.646   64.2340  3.9080 
-1.892   19.323   63.9550  3.9080 
-0.866   18.684   63.7440  3.6612 
-3.224   18.164   65.6980  3.9080 
-4.605   17.802   66.2340  3.9080 
-5.591   18.949   66.1750  3.9080 
-5.276   20.021   66.7400  3.6612 
-6.662   18.794   65.5510  3.7210 
-3.110   16.781   63.5090  2.6000 
-3.935   19.310   64.1280  3.3870 
-2.649   17.386   65.7690  3.4870 
-2.846   18.861   66.2550  3.4870 
-4.956   17.058   65.7220  3.4870 
-4.517   17.510   67.1560  3.4870 
-6.851   17.974   65.1200  2.0000 
-1.861   20.652   63.9870  3.8240 
-0.607   21.379   63.8350  3.9080 
0.456    20.886   64.8150  3.9080 
0.088    20.693   65.9730  3.6612 
-0.954   22.816   64.2170  3.9080 
-2.424   22.902   64.2670  3.9080 
-3.014   21.536   64.1640  3.9080 
-0.282   21.329   62.9110  3.3870 
-0.574   23.036   65.0820  3.4870 
-0.602   23.434   63.5580  3.4870 
-2.700   23.315   65.1000  3.4870 
-2.744   23.452   63.5360  3.4870 
-3.503   21.310   64.9700  3.3870 
-3.616   21.476   63.4050  3.3870 
1.690    20.717   64.3690  3.8240 
2.824    20.320   65.1720  3.9080 
2.593    19.018   65.9210  3.9080 
3.119    18.833   67.0180  3.6612 
3.165    21.408   66.2140  3.9080 
3.498    22.719   65.5240  3.9080 
1.828    20.855   63.5310  2.6000 
3.597    20.205   64.5800  3.3870 
2.408    21.537   66.8080  3.4870 
3.921    21.120   66.7480  3.4870 
4.338    22.780   64.6360  3.6612 
2.810    23.774   65.9360  3.8240 
2.946    24.544   65.5760  2.6000 
2.228    23.690   66.5640  2.6000 
1.812    18.096   65.3550  3.8240 
1.518    16.905   66.1690  3.9080 
2.780    16.097   66.4270  3.9080 
2.891    15.422   67.4580  3.6612 
0.426    16.087   65.5090  3.9080 
0.804    15.224   64.3260  3.9080 
0.807    15.740   63.0480  3.9080 
1.140    13.892   64.5140  3.9080 
1.128    14.954   61.9570  3.9080 
1.479    13.094   63.4360  3.9080 
1.430    13.625   62.1550  3.9080 
1.498    18.191   64.5600  2.6000 
1.177    17.212   67.0360  3.3870 
0.038    15.509   66.1850  3.4870 
-0.269   16.698   65.2210  3.4870 
0.588    16.634   62.9160  3.4590 
1.137    13.532   65.3720  3.4590 
1.141    15.317   61.1010  3.4590 
1.737    12.211   63.5680  3.4590 
1.603    13.078   61.4230  3.4590 
3.733    16.170   65.5030  3.8240 
4.975    15.412   65.6420  3.9080 
5.663    15.710   66.9630  3.9080 
6.208    14.838   67.6300  3.6612 
5.951    15.720   64.4860  3.9080 
5.354    15.223   63.1980  3.9080 
4.866    15.953   62.1620  3.9080 
5.192    13.837   62.8440  3.9080 
4.409    15.106   61.1690  3.8240 
4.601    13.802   61.5750  3.9080 
5.498    12.641   63.4870  3.9080 
4.311    12.595   60.9500  3.9080 
5.211    11.438   62.8670  3.9080 
4.621    11.428   61.6060  3.9080 
3.616    16.672   64.8150  2.6000 
4.758    14.458   65.6150  3.3870 
6.106    16.676   64.4310  3.4870 
6.802    15.283   64.6460  3.4870 
4.842    16.882   62.1260  3.4090 
4.062    15.352   60.4220  2.6000 
5.894    12.651   64.3280  3.4590 
3.916    12.578   60.1080  3.4590 
5.412    10.636   63.2930  3.4590 
4.432    10.614   61.1980  3.4590 
5.615    16.998   67.3090  3.8240 
6.256    17.410   68.5420  3.9080 
5.274    17.501   69.7030  3.9080 
5.671    17.243   70.8390  3.6612 
6.982    18.747   68.2960  3.9080 
8.267    18.566   67.4980  3.9080 
9.135    17.763   67.8840  3.6612 
8.428    19.239   66.4620  3.6612 
5.213    17.571   66.8110  2.6000 
6.932    16.737   68.7710  3.3870 
6.391    19.347   67.8160  3.4870 
7.192    19.157   69.1500  3.4870 
4.016    17.854   69.4660  3.8240 
3.076    18.007   70.5740  3.9080 
2.402    16.706   70.9920  3.9080 
1.879    16.617   72.1150  3.6612 
2.001    19.025   70.2010  3.9080 
2.534    20.434   70.0220  3.9080 
3.680    20.705   70.4240  3.6612 
1.787    21.266   69.4620  3.6612 
3.753    17.992   68.6590  2.6000 
3.570    18.355   71.3460  3.3870 
1.575    18.744   69.3760  3.4870 
1.322    19.033   70.8950  3.4870 
2.376    15.678   70.1380  3.8240 
1.645    14.473   70.5630  3.9080 
2.579    13.345   70.9550  3.9080 
2.112    12.264   71.3270  3.6612 
0.708    14.011   69.4520  3.9080 
-0.231   15.104   68.9570  3.9080 
-1.377   15.553   70.2830  4.0000 
-2.491   16.606   69.3340  3.9080 
2.769    15.720   69.3740  2.6000 
1.101    14.705   71.3440  3.3870 
1.239    13.692   68.7060  3.4870 
0.179    13.266   69.7780  3.4870 
0.282    15.883   68.6880  3.3870 
-0.728   14.787   68.1860  3.3870 
-1.991   17.313   68.9210  3.3870 
-2.926   16.083   68.6550  3.3870 
-3.153   16.981   69.9200  3.3870 
3.881    13.610   70.8750  3.8240 
4.884    12.626   71.2490  3.9080 
5.200    12.736   72.7400  3.9080 
5.131    13.845   73.2830  3.6612 
6.180    12.786   70.4400  3.9080 
6.392    14.182   70.2000  3.7210 
6.069    12.088   69.0840  3.9080 
4.135    14.382   70.5940  2.6000 
4.519    11.734   71.0760  3.3870 
6.936    12.416   70.9430  3.3870 
5.896    11.153   69.2190  3.4870 
5.349    12.477   68.5830  3.4870 
6.890    12.195   68.6000  3.4870 
6.297    14.387   69.2200  2.0000 
5.545    11.651   73.4120  3.8240 
5.575    10.309   72.8290  3.9080 
4.165    9.789    72.5740  3.9080 
3.220    10.026   73.3240  3.6612 
6.281    9.471    73.8840  3.9080 
6.136    10.211   75.1680  3.9080 
5.967    11.655   74.8240  3.9080 
6.092    10.312   71.9970  3.3870 
5.873    8.594    73.9500  3.4870 
7.218    9.360    73.6590  3.4870 
5.363    9.889    75.6570  3.4870 
6.924    10.086   75.7190  3.4870 
5.291    12.066   75.3850  3.3870 
6.802    12.136   74.9340  3.3870 
4.032    9.103    71.4400  3.8240 
2.730    8.620    71.0090  3.9080 
2.088    7.612    71.9580  3.9080 
0.849    7.566    71.9420  3.6612 
2.852    7.998    69.6120  3.9080 
3.177    9.021    68.5460  3.9080 
2.367    10.124   68.3520  3.9080 
4.293    8.870    67.7360  3.9080 
2.642    11.062   67.3730  3.9080 
4.578    9.797    66.7660  3.9080 
3.759    10.885   66.5700  3.9080 
4.726    8.944    70.9560  2.6000 
2.132    9.392    70.9420  3.3870 
3.548    7.322    69.6260  3.4870 
2.017    7.559    69.3870  3.4870 
1.618    10.237   68.8910  3.4590 
4.851    8.134    67.8510  3.4590 
2.086    11.799   67.2550  3.4590 
5.333    9.688    66.2340  3.4590 
3.953    11.501   65.9000  3.4590 
2.840    6.826    72.7210  3.8240 
2.206    5.762    73.5020  3.9080 
1.914    6.162    74.9470  3.9080 
1.729    5.265    75.7660  3.6612 
3.049    4.475    73.4620  3.9080 
2.994    3.917    72.0450  3.9080 
1.823    3.326    71.5760  3.9080 
4.079    3.995    71.1840  3.9080 
1.740    2.816    70.2960  3.9080 
4.001    3.486    69.8980  3.9080 
2.838    2.899    69.4600  3.9080 
2.755    2.400    68.1780  3.7210 
3.692    6.942    72.7560  2.6000 
1.347    5.560    73.0760  3.3870 
3.967    4.669    73.7070  3.4870 
2.695    3.826    74.0900  3.4870 
1.083    3.275    72.1360  3.4590 
4.867    4.395    71.4730  3.4590 
0.952    2.419    69.9990  3.4590 
4.737    3.542    69.3320  3.4590 
2.972    3.127    67.5300  2.0000 
1.868    7.460    75.1970  3.8240 
1.569    8.040    76.4940  3.9080 
0.633    9.240    76.4380  3.9080 
0.618    10.011   75.4730  3.6612 
2.851    8.541    77.1670  3.9080 
3.882    7.545    77.6440  3.9080 
5.092    8.270    78.2310  3.9080 
2.027    7.998    74.5450  2.6000 
1.164    7.351    77.0610  3.3870 
3.291    9.139    76.5440  3.4870 
2.587    9.075    77.9320  3.4870 
3.489    6.969    78.3180  3.4870 
4.164    6.989    76.9010  3.4870 
6.982    8.361    77.9940  2.6000 
4.949    9.101    79.1360  3.6612 
6.273    7.971    77.7060  3.8240 
6.328    7.387    77.0780  2.6000 
-0.137   9.416    77.5170  3.8240 
-0.898   10.650   77.7070  3.9080 
-0.467   11.288   79.0350  3.9080 
0.289    10.653   79.7720  3.6612 
-2.405   10.442   77.6850  3.9080 
-3.043   10.754   76.3470  3.9080 
-0.902   12.432   79.2880  3.6612 
-0.184   8.793    78.1080  2.6000 
-0.664   11.268   76.9830  3.3870 
-2.598   9.521    77.9160  3.4870 
-2.809   11.006   78.3630  3.4870 
-3.000   11.880   75.8490  3.6612 
-3.656   9.736    75.7430  3.8240 
-4.036   9.854    74.9810  2.6000 
-3.670   8.961    76.1130  2.6000 
16.112   -0.771   16.4310  3.8240 
15.698   0.187    17.4550  3.9080 
16.033   1.602    16.9690  3.9080 
17.219   1.894    16.7530  3.6612 
16.324   -0.045   18.8360  3.9080 
16.015   -1.359   19.3080  3.7210 
15.736   0.915    19.8620  3.9080 
15.990   -1.614   16.5550  2.6000 
14.724   0.124    17.5510  3.1000 
17.296   0.073    18.7870  3.3870 
15.910   1.820    19.5910  3.4870 
14.788   0.776    19.9240  3.4870 
16.140   0.755    20.7180  3.4870 
15.775   -0.730   15.6410  2.6000 
16.937   -0.818   16.1920  2.6000 
15.051   -1.413   19.5910  2.0000 
15.035   2.457    16.7870  3.8240 
15.302   3.777    16.1940  3.9080 
16.288   4.579    17.0300  3.9080 
16.380   4.435    18.2490  3.6612 
13.933   4.464    16.1890  3.9080 
12.969   3.327    16.1910  3.9080 
13.599   2.299    17.0950  3.9080 
15.636   3.677    15.2780  3.3870 
13.819   5.017    16.9780  3.4870 
13.823   5.013    15.3980  3.4870 
12.106   3.606    16.5340  3.4870 
12.852   2.973    15.2960  3.4870 
13.414   2.489    18.0290  3.3870 
13.288   1.404    16.8850  3.3870 
17.026   5.443    16.3380  3.8240 
18.075   6.218    16.9790  3.9080 
18.521   7.372    16.0870  3.9080 
18.717   7.157    14.8920  3.6612 
19.279   5.332    17.2630  3.9080 
20.610   6.027    17.4000  3.9080 
21.715   4.992    17.5720  3.9080 
22.927   5.337    16.8240  3.8240 
23.935   4.481    16.6760  3.9080 
23.850   3.273    17.2210  3.8240 
25.019   4.823    15.9920  3.8240 
16.880   5.545    15.4960  2.6000 
17.735   6.578    17.8230  3.3870 
19.107   4.844    18.0840  3.4870 
19.350   4.680    16.5500  3.4870 
20.783   6.562    16.6100  3.4870 
20.594   6.618    18.1690  3.4870 
21.935   4.914    18.5130  3.3870 
21.392   4.128    17.2700  3.3870 
22.988   6.117    16.4690  2.6000 
23.147   3.050    17.6650  2.6000 
24.496   2.712    17.1300  2.6000 
25.077   5.605    15.6390  2.6000 
25.665   4.262    15.9020  2.6000 
18.671   8.535    16.7030  3.8240 
19.133   9.728    16.0050  3.9080 
20.657   9.741    15.9400  3.9080 
21.288   8.755    16.3290  3.6612 
18.589   10.972   16.7150  3.9080 
19.069   11.003   18.0550  3.7210 
18.489   8.588    17.5420  2.6000 
18.782   9.711    15.0910  3.3870 
18.878   11.770   16.2460  3.3870 
17.620   10.952   16.7140  3.3870 
18.661   10.252   18.5700  2.0000 
21.228   10.847   15.4650  3.8240 
22.669   11.048   15.4640  3.9080 
23.062   12.238   16.3400  3.9080 
24.076   12.919   16.1580  3.6612 
23.197   11.242   14.0340  3.9080 
24.686   10.959   13.9590  3.9080 
20.724   11.467   15.1470  2.6000 
23.088   10.245   15.8370  3.3870 
22.724   10.647   13.4330  3.4870 
23.027   12.153   13.7490  3.4870 
25.457   11.792   13.4740  3.6612 
25.109   9.789    14.4290  3.8240 
25.945   9.590    14.4000  2.6000 
24.546   9.229    14.7600  2.6000 
22.243   12.514   17.3420  3.8240 
22.417   13.550   18.3260  3.9080 
23.657   13.353   19.1910  3.9080 
23.912   12.304   19.7840  3.6612 
21.163   13.653   19.2300  3.9080 
21.337   14.768   20.2370  3.9080 
21.199   16.087   19.8400  3.9080 
21.641   14.509   21.5710  3.9080 
21.355   17.135   20.7300  3.9080 
21.800   15.554   22.4690  3.9080 
21.656   16.861   22.0520  3.9080 
21.812   17.910   22.9270  3.7210 
21.537   12.027   17.4120  2.6000 
22.515   14.401   17.8510  3.3870 
20.380   13.827   18.6840  3.4870 
21.026   12.812   19.6950  3.4870 
20.998   16.273   18.9510  3.4590 
21.740   13.631   21.8620  3.4590 
21.260   18.014   20.4420  3.4590 
22.005   15.373   23.3580  3.4590 
21.642   17.590   23.8570  2.0000 
24.449   14.423   19.2490  3.8240 
25.618   14.556   20.0900  3.9080 
25.439   15.809   20.9480  3.9080 
25.429   16.938   20.4640  3.6612 
26.944   14.676   19.3210  3.9080 
27.244   13.433   18.6810  3.7210 
28.094   14.962   20.2760  3.9080 
24.248   15.089   18.7440  2.6000 
25.668   13.776   20.6820  3.3870 
26.879   15.389   18.6530  3.3870 
27.922   15.781   20.7470  3.4870 
28.175   14.242   20.9050  3.4870 
28.910   15.045   19.7770  3.4870 
27.095   13.504   17.6890  2.0000 
25.289   15.598   22.2450  3.8240 
25.099   16.701   23.1650  3.9080 
24.379   16.203   24.4180  3.9080 
24.026   15.028   24.4650  3.6612 
25.306   14.793   22.5480  2.6000 
25.959   17.078   23.4090  3.3870 
24.574   17.397   22.7400  3.3870 
24.192   17.114   25.3540  3.8240 
23.486   16.811   26.5920  3.9080 
21.980   16.720   26.4220  3.9080 
21.378   17.249   25.4870  3.6612 
23.799   18.048   27.4580  3.9080 
23.921   19.157   26.4580  3.9080 
24.656   18.521   25.3020  3.9080 
23.842   15.997   27.0060  3.3870 
23.080   18.223   28.0860  3.4870 
24.626   17.929   27.9490  3.4870 
23.047   19.474   26.1820  3.4870 
24.427   19.900   26.8230  3.4870 
24.414   18.939   24.4590  3.3870 
25.617   18.578   25.4210  3.3870 
21.347   16.041   27.3740  3.8240 
19.904   15.967   27.5630  3.9080 
19.691   15.970   29.0880  3.9080 
20.430   15.249   29.7690  3.6612 
19.244   14.736   26.9320  3.9080 
19.526   14.564   25.4390  3.9080 
17.737   14.729   27.1960  3.9080 
18.660   13.545   24.7140  3.9080 
21.836   15.605   27.9310  2.6000 
19.494   16.773   27.1850  3.3870 
19.617   13.950   27.3850  3.4870 
19.411   15.424   25.0060  3.4870 
20.454   14.306   25.3310  3.4870 
17.575   14.833   28.1360  3.4870 
17.324   15.453   26.7190  3.4870 
17.364   13.896   26.8970  3.4870 
17.737   13.796   24.7920  3.4870 
18.907   13.517   23.7860  3.4870 
18.791   12.678   25.1050  3.4870 
18.759   16.787   29.5190  3.8240 
18.333   16.949   30.8990  3.9080 
16.838   16.680   30.9640  3.9080 
16.076   17.191   30.1460  3.6612 
18.604   18.355   31.4640  3.9080 
18.020   18.458   32.8750  3.9080 
20.087   18.693   31.4560  3.9080 
18.363   17.272   28.9290  2.6000 
18.798   16.289   31.4540  3.3870 
18.141   19.006   30.8960  3.4870 
17.093   18.208   32.8560  3.4870 
18.498   17.867   33.4620  3.4870 
18.104   19.360   33.1910  3.4870 
20.422   18.646   30.5570  3.4870 
20.215   19.580   31.7990  3.4870 
20.561   18.065   32.0060  3.4870 
16.415   15.859   31.9210  3.8240 
15.004   15.618   32.1390  3.9080 
14.687   16.026   33.5810  3.9080 
15.078   15.293   34.4910  3.6612 
14.599   14.160   31.9110  3.9080 
13.089   13.983   31.9880  3.9080 
15.111   13.671   30.5650  3.9080 
16.991   15.463   32.4220  2.6000 
14.489   16.186   31.5300  3.3870 
15.009   13.613   32.6120  3.4870 
12.773   14.294   32.8390  3.4870 
12.672   14.491   31.2870  3.4870 
12.871   13.054   31.8840  3.4870 
16.063   13.791   30.5220  3.4870 
14.899   12.741   30.4610  3.4870 
14.694   14.175   29.8630  3.4870 
14.045   17.171   33.7730  3.8240 
13.745   17.673   35.1230  3.9080 
12.500   18.538   35.0770  3.9080 
12.585   19.627   34.4900  3.6612 
14.944   18.452   35.6420  3.9080 
14.847   18.980   37.0480  3.9080 
13.803   18.856   37.7130  3.7210 
15.852   19.540   37.5560  3.6612 
13.798   17.632   33.0900  2.6000 
13.581   16.911   35.7150  3.3870 
15.725   17.877   35.5880  3.4870 
15.098   19.202   35.0460  3.4870 
12.989   18.425   37.3480  2.0000 
11.350   18.130   35.5980  3.8240 
11.177   16.930   36.4130  3.9080 
11.047   15.629   35.6350  3.9080 
10.383   15.538   34.5920  3.6612 
9.832    17.229   37.1110  3.9080 
9.056    17.950   36.0340  3.9080 
10.073   18.845   35.3820  3.9080 
11.896   16.860   37.0750  3.3870 
9.385    16.410   37.3780  3.4870 
9.957    17.792   37.8900  3.4870 
8.685    17.322   35.3940  3.4870 
8.332    18.471   36.4180  3.4870 
9.889    18.950   34.4350  3.3870 
10.088   19.720   35.8000  3.3870 
11.692   14.580   36.1620  3.8240 
11.388   13.246   35.6410  3.9080 
10.146   12.748   36.3860  3.9080 
10.186   12.415   37.5700  3.6612 
12.554   12.283   35.7730  3.9080 
12.510   11.121   34.7580  3.9080 
13.903   10.602   34.4630  3.9080 
11.583   10.032   35.2900  3.9080 
12.270   14.688   36.7910  2.6000 
11.164   13.329   34.6900  3.3870 
13.383   12.774   35.6530  3.4870 
12.558   11.916   36.6710  3.4870 
12.130   11.463   33.9220  3.4870 
14.311   10.300   35.2790  3.4870 
13.848   9.871    33.8440  3.4870 
14.433   11.306   34.0820  3.4870 
10.732   10.416   35.5120  3.4870 
11.464   9.357    34.6180  3.4870 
11.971   9.637    36.0750  3.4870 
9.044    12.758   35.6660  3.8240 
7.710    12.521   36.1820  3.9080 
7.385    11.035   36.1670  3.9080 
8.205    10.205   35.7880  3.6612 
6.682    13.335   35.3630  3.9080 
6.811    13.037   33.9690  3.7210 
6.947    14.818   35.5430  3.9080 
9.121    12.916   34.8240  2.6000 
7.680    12.834   37.1100  3.3870 
5.774    13.120   35.6650  3.3870 
7.834    15.024   35.2390  3.4870 
6.309    15.322   35.0320  3.4870 
6.865    15.048   36.4720  3.4870 
6.318    13.719   33.4180  2.0000 
6.188    10.680   36.5900  3.8240 
5.694    9.314    36.7690  3.9080 
6.675    8.466    37.5600  3.9080 
7.025    7.339    37.2280  3.6612 
5.314    8.685    35.4180  3.9080 
3.855    9.053    35.1050  3.9080 
3.372    8.629    33.7480  3.9080 
4.148    9.157    32.6410  3.8240 
4.924    8.497    31.8040  3.9080 
5.113    7.189    31.8640  3.8240 
5.548    9.176    30.8450  3.8240 
5.640    11.316   36.7790  2.6000 
4.871    9.372    37.3000  3.3870 
5.899    9.020    34.7200  3.4870 
5.412    7.720    35.4620  3.4870 
3.284    8.647    35.7760  3.4870 
3.757    10.015   35.1800  3.4870 
3.387    7.660    33.7030  3.3870 
2.451    8.914    33.6440  3.3870 
4.094    10.006   32.5140  2.6000 
4.720    6.725    32.4730  2.6000 
5.629    6.801    31.2960  2.6000 
5.441    10.027   30.7820  2.6000 
6.059    8.764    30.2890  2.6000 
7.108    9.078    38.6520  3.8240 
7.863    8.506    39.7450  3.9080 
7.286    9.047    41.0460  3.9080 
6.387    9.879    41.0800  3.6612 
9.374    8.821    39.6850  3.9080 
9.709    10.288   39.9690  3.9080 
9.976    8.391    38.3550  3.9080 
11.183   10.540   40.1610  3.9080 
6.919    9.914    38.7170  2.6000 
7.745    7.534    39.7320  3.3870 
9.807    8.286    40.3830  3.4870 
9.390    10.832   39.2300  3.4870 
9.236    10.569   40.7680  3.4870 
9.756    7.472    38.1850  3.4870 
9.623    8.939    37.6510  3.4870 
10.931   8.489    38.3890  3.4870 
11.503   10.021   40.9030  3.4870 
11.657   10.287   39.3660  3.4870 
11.328   11.472   40.3370  3.4870 
7.793    8.630    42.1910  3.8240 
7.537    9.371    43.4110  3.9080 
8.724    10.312   43.6210  3.9080 
9.878    9.926    43.4530  3.6612 
7.336    8.466    44.6240  3.9080 
6.910    9.132    45.9080  3.9080 
7.882    10.057   46.6000  3.9080 
9.108    9.773    46.5090  3.6612 
7.456    11.075   47.1930  3.7210 
8.276    7.919    42.2130  2.6000 
6.729    9.910    43.2860  3.3870 
6.669    7.800    44.3940  3.4870 
8.168    7.996    44.7890  3.4870 
6.104    9.637    45.7250  3.4870 
6.671    8.433    46.5370  3.4870 
6.538    11.274   47.2090  2.0000 
8.379    11.525   44.0470  3.8240 
9.375    12.497   44.4250  3.9080 
10.043   13.216   43.2720  3.9080 
9.612    13.196   42.1290  3.6612 
7.545    11.733   44.0980  2.6000 
8.956    13.159   44.9980  3.3870 
10.059   12.050   44.9470  3.3870 
11.150   13.873   43.5880  3.8240 
11.760   14.870   42.7130  3.9080 
13.118   14.470   42.1650  3.9080 
14.122   14.463   42.8790  3.6612 
11.886   16.172   43.5250  3.9080 
10.562   16.670   44.0130  3.9080 
10.212   16.637   45.3410  3.8240 
9.503    17.196   43.3590  3.9080 
8.998    17.131   45.4870  3.9080 
8.545    17.475   44.2930  3.8240 
11.527   13.704   44.3420  2.6000 
11.157   15.032   41.9580  3.3870 
12.468   16.018   44.2860  3.4870 
12.296   16.854   42.9690  3.4870 
9.437    17.341   42.4430  3.4090 
8.542    17.221   46.2920  3.3590 
7.644    17.875   44.1100  2.6000 
13.159   14.141   40.8760  3.8240 
14.365   13.611   40.2510  3.9080 
14.711   14.339   38.9550  3.9080 
13.854   14.588   38.1240  3.6612 
14.221   12.124   39.9040  3.9080 
15.380   11.467   39.1470  3.9080 
16.601   11.347   40.0420  3.9080 
14.993   10.093   38.6170  3.9080 
12.451   14.245   40.3960  2.6000 
15.113   13.714   40.8770  3.3870 
14.087   11.635   40.7310  3.4870 
13.417   12.017   39.3730  3.4870 
15.612   12.037   38.3850  3.4870 
16.839   12.216   40.3760  3.4870 
16.403   10.765   40.7790  3.4870 
17.334   10.987   39.5370  3.4870 
14.213   10.172   38.0630  3.4870 
15.718   9.734    38.0990  3.4870 
14.804   9.506    39.3530  3.4870 
15.982   14.664   38.8460  3.8240 
16.583   15.262   37.6680  3.9080 
17.582   14.274   37.0650  3.9080 
18.453   13.754   37.7720  3.6612 
17.283   16.558   38.0500  3.9080 
18.290   17.121   37.0570  3.9080 
19.133   18.176   37.7770  3.9080 
19.906   19.003   36.8460  3.8240 
19.412   20.003   36.1250  3.9080 
18.136   20.370   36.1690  3.8240 
20.259   20.650   35.3250  3.8240 
16.493   14.511   39.5210  2.6000 
15.882   15.455   37.0120  3.3870 
16.604   17.232   38.2040  3.4870 
17.741   16.414   38.8930  3.4870 
18.860   16.411   36.7220  3.4870 
17.826   17.521   36.3050  3.4870 
18.549   18.747   38.2990  3.3870 
19.742   17.733   38.3890  3.3870 
20.743   18.826   36.7610  2.6000 
17.587   19.953   36.6820  2.6000 
17.860   21.024   35.6830  2.6000 
21.085   20.414   35.2920  2.6000 
19.979   21.303   34.8410  2.6000 
17.424   14.050   35.7720  3.8240 
18.395   13.208   35.0760  3.9080 
19.166   14.039   34.0480  3.9080 
18.529   14.725   33.2420  3.6612 
17.714   12.010   34.4100  3.9080 
17.136   11.010   35.4260  3.9080 
18.651   11.291   33.4460  3.9080 
18.211   10.154   36.0690  3.9080 
16.762   14.395   35.3470  2.6000 
19.035   12.868   35.7350  3.3870 
16.964   12.356   33.8820  3.4870 
16.663   11.498   36.1190  3.4870 
16.497   10.435   34.9780  3.4870 
19.422   10.977   33.9240  3.4870 
18.195   10.545   33.0510  3.4870 
18.929   11.898   32.7560  3.4870 
18.682   9.669    35.3890  3.4870 
18.826   10.717   36.5460  3.4870 
17.803   9.535    36.6800  3.4870 
20.492   13.948   34.0910  3.8240 
21.362   14.574   33.0890  3.9080 
22.124   13.470   32.3540  3.9080 
22.688   12.562   32.9750  3.6612 
22.332   15.575   33.6870  3.9080 
21.820   16.511   34.7690  3.9080 
22.785   17.639   35.0690  3.9080 
23.819   17.744   34.3740  3.6612 
22.518   18.438   35.9870  3.6612 
20.855   13.504   34.7320  2.6000 
20.796   15.044   32.4400  3.3870 
23.080   15.079   34.0550  3.4870 
22.678   16.120   32.9640  3.4870 
20.971   16.887   34.4870  3.4870 
21.664   16.003   35.5800  3.4870 
22.142   13.522   31.0230  3.8240 
22.932   12.549   30.2810  3.9080 
23.776   13.266   29.2090  3.9080 
23.442   14.386   28.8340  3.6612 
22.086   11.442   29.6330  3.9080 
21.212   10.712   30.6610  3.9080 
21.191   11.973   28.5270  3.9080 
21.690   14.124   30.6060  2.6000 
23.549   12.122   30.9120  3.3870 
22.698   10.787   29.2380  3.4870 
21.766   10.356   31.3580  3.4870 
20.579   11.327   31.0380  3.4870 
20.742   9.995    30.2280  3.4870 
20.602   12.641   28.8850  3.4870 
21.733   12.360   27.8350  3.4870 
20.673   11.253   28.1620  3.4870 
24.828   12.593   28.7820  3.8240 
25.627   12.977   27.6210  3.9080 
25.389   11.961   26.5090  3.9080 
25.446   10.755   26.7530  3.6612 
27.097   13.076   28.0180  3.9080 
27.390   14.321   28.8430  3.9080 
26.722   15.549   28.2300  3.9080 
26.893   15.793   27.0130  3.7210 
26.018   16.250   28.9840  3.6612 
25.056   11.884   29.2130  2.6000 
25.327   13.856   27.3120  3.3870 
27.341   12.290   28.5310  3.4870 
27.643   13.090   27.2170  3.4870 
27.062   14.194   29.7480  3.4870 
28.348   14.462   28.8870  3.4870 
26.447   16.615   26.6210  2.0000 
25.104   12.446   25.3070  3.8240 
24.814   11.600   24.1640  3.9080 
25.819   11.812   23.0310  3.9080 
26.241   12.943   22.7750  3.6612 
23.408   11.886   23.5860  3.9080 
23.043   10.823   22.5600  3.9080 
22.376   11.989   24.6980  3.9080 
25.090   13.298   25.2010  2.6000 
24.852   10.662   24.4460  3.3870 
23.442   12.750   23.1250  3.4870 
23.724   10.783   21.8850  3.4870 
22.973   9.971    22.9950  3.4870 
22.202   11.046   22.1540  3.4870 
22.641   12.671   25.3190  3.4870 
21.522   12.214   24.3220  3.4870 
22.312   11.147   25.1550  3.4870 
26.182   10.737   22.3660  3.8240 
27.108   10.754   21.2400  3.9080 
26.563   9.866    20.1350  3.9080 
26.368   8.673    20.3520  3.6612 
28.499   10.261   21.6250  3.9080 
29.288   11.087   22.6160  3.9080 
30.570   10.392   23.0380  3.9080 
30.914   9.386    22.3800  3.6612 
31.235   10.823   24.0040  3.6612 
25.855   9.979    22.6090  2.6000 
27.180   11.672   20.9030  3.3870 
28.408   9.366    21.9890  3.4870 
29.025   10.188   20.8130  3.4870 
29.505   11.944   22.2170  3.4870 
28.742   11.253   23.4010  3.4870 
26.316   10.420   18.9570  3.8240 
25.791   9.600    17.8840  3.9080 
24.431   9.014    18.2290  3.9080 
24.085   7.933    17.7410  3.6612 
26.464   11.258   18.8310  2.6000 
25.712   10.136   17.0800  3.3870 
26.413   8.877    17.7010  3.3870 
23.667   9.723    19.0600  3.8240 
22.345   9.262    19.4090  3.9080 
22.307   8.149    20.4520  3.9080 
21.243   7.559    20.6850  3.6612 
23.964   10.461   19.3880  2.6000 
21.834   10.015   19.7430  3.3870 
21.908   8.945    18.6040  3.3870 
23.429   7.875    21.0660  3.8240 
23.657   6.853    22.0780  3.9080 
24.137   7.480    23.3720  3.9080 
25.063   8.293    23.4320  3.6612 
24.664   5.800    21.5710  3.9080 
24.870   4.693    22.5900  3.9080 
24.177   5.232    20.2440  3.9080 
24.110   8.352    20.8460  2.6000 
22.805   6.402    22.2540  3.3870 
25.524   6.244    21.4190  3.4870 
25.207   5.068    23.4060  3.4870 
24.033   4.255    22.7590  3.4870 
25.500   4.055    22.2460  3.4870 
24.028   5.949    19.6240  3.4870 
24.841   4.635    19.8890  3.4870 
23.358   4.752    20.3830  3.4870 
23.476   7.125    24.4830  3.8240 
23.892   7.716    25.7590  3.9080 
25.212   7.142    26.2530  3.9080 
25.332   5.929    26.3840  3.6612 
22.825   7.521    26.8560  3.9080 
21.541   8.249    26.4790  3.9080 
23.329   7.939    28.2180  3.9080 
20.437   8.200    27.5180  3.9080 
22.825   6.565    24.4490  2.6000 
24.013   8.678    25.6210  3.3870 
22.619   6.564    26.8990  3.4870 
21.755   9.180    26.3040  3.4870 
21.202   7.868    25.6530  3.4870 
24.132   7.453    28.4260  3.4870 
23.519   8.880    28.2140  3.4870 
22.660   7.750    28.8790  3.4870 
20.756   8.576    28.3420  3.4870 
19.682   8.704    27.2080  3.4870 
20.174   7.288    27.6640  3.4870 
26.160   8.031    26.5310  3.8240 
27.479   7.621    26.9730  3.9080 
27.687   7.828    28.4660  3.9080 
28.556   7.223    29.0990  3.6612 
28.565   8.404    26.2220  3.9080 
28.472   8.261    24.7080  3.9080 
28.944   6.872    24.3070  3.9080 
28.475   6.489    22.9170  3.9080 
28.586   5.008    22.7230  3.8240 
25.988   8.870    26.4450  2.6000 
27.590   6.668    26.7750  3.3870 
28.493   9.342    26.4550  3.4870 
29.435   8.092    26.5150  3.4870 
27.556   8.394    24.4200  3.4870 
29.026   8.934    24.2800  3.4870 
29.913   6.843    24.3350  3.4870 
28.608   6.225    24.9460  3.4870 
27.553   6.765    22.7970  3.1000 
29.015   6.946    22.2530  3.1000 
29.419   4.747    22.8990  2.6000 
28.023   4.594    23.2740  2.6000 
28.382   4.803    21.8810  2.6000 
26.890   8.711    29.0610  3.8240 
27.109   9.015    30.4700  3.9080 
25.858   9.590    31.1190  3.9080 
25.118   10.352   30.4820  3.6612 
28.278   9.994    30.6100  3.9080 
28.734   10.189   32.0470  3.9080 
29.787   11.270   32.1730  3.9080 
30.036   11.949   31.1540  3.6612 
30.346   11.420   33.2810  3.6612 
26.257   9.096    28.6230  2.6000 
27.345   8.184    30.9330  3.3870 
29.026   9.668    30.0860  3.4870 
28.013   10.853   30.2460  3.4870 
27.968   10.424   32.5940  3.4870 
29.094   9.353    32.3820  3.4870 
25.650   9.217    32.3830  3.8240 
24.449   9.687    33.0810  3.9080 
24.699   10.031   34.5380  3.9080 
25.505   9.398    35.2190  3.6612 
23.373   8.607    32.9340  3.9080 
26.214   8.705    32.7830  2.6000 
24.131   10.496   32.6280  3.3870 
23.246   8.407    32.0030  3.4870 
22.548   8.924    33.3080  3.4870 
23.651   7.814    33.3960  3.4870 
23.986   11.032   35.0320  3.8240 
23.982   11.457   36.4230  3.9080 
22.556   11.434   36.9870  3.9080 
21.636   11.988   36.3730  3.6612 
24.601   12.846   36.5700  3.9080 
26.114   12.903   36.3390  3.9080 
26.621   14.313   36.6890  3.9080 
26.087   15.255   35.7020  3.8240 
26.536   15.329   34.4560  3.9080 
27.520   14.522   34.0820  3.8240 
26.039   16.180   33.5750  3.8240 
23.484   11.466   34.4850  2.6000 
24.524   10.824   36.9370  3.3870 
24.171   13.445   35.9390  3.4870 
24.412   13.176   37.4610  3.4870 
26.558   12.246   36.8970  3.4870 
26.316   12.701   35.4120  3.4870 
26.325   14.561   37.5780  3.3870 
27.591   14.331   36.6740  3.3870 
25.453   15.785   35.9420  2.6000 
27.853   13.962   34.6440  2.6000 
27.824   14.558   33.2790  2.6000 
25.400   16.710   33.8030  2.6000 
26.354   16.205   32.7750  2.6000 
22.353   10.769   38.1300  3.8240 
21.065   10.803   38.8310  3.9080 
21.060   11.868   39.9280  3.9080 
21.866   11.801   40.8650  3.6612 
20.741   9.424    39.4190  3.9080 
19.702   9.520    40.3760  3.7210 
22.998   10.309   38.4650  2.6000 
20.368   11.030   38.1800  3.3870 
20.470   8.824    38.7060  3.3870 
21.534   9.055    39.8370  3.3870 
19.939   8.977    41.1810  2.0000 
20.157   12.852   39.8230  3.8240 
20.139   13.984   40.7420  3.9080 
18.855   14.031   41.5620  3.9080 
17.812   14.444   41.0490  3.6612 
20.357   15.296   39.9700  3.9080 
21.791   15.254   38.8420  4.0000 
19.571   12.814   39.1960  2.6000 
20.888   13.877   41.3660  3.3870 
19.559   15.491   39.4540  3.3870 
20.481   16.017   40.6060  3.3870 
21.708   14.462   38.2420  2.6000 
18.904   13.600   42.8250  3.8240 
17.730   13.738   43.7070  3.9080 
17.673   15.180   44.1800  3.9080 
18.708   15.637   44.6820  3.6612 
17.831   12.711   44.8260  3.9080 
19.624   13.240   43.1260  2.6000 
16.923   13.549   43.1840  3.3870 
18.631   12.868   45.3340  3.4870 
17.066   12.788   45.4020  3.4870 
17.860   11.829   44.4500  3.4870 
16.585   15.926   44.0260  3.8240 
16.614   17.370   44.2770  3.9080 
15.799   17.885   45.4610  3.9080 
15.589   19.114   45.5160  3.6612 
16.127   18.135   43.0240  3.9080 
14.743   17.857   42.8080  3.7210 
16.879   17.719   41.7690  3.9080 
15.851   15.556   43.7740  2.6000 
17.548   17.623   44.4310  3.3870 
16.245   19.097   43.1660  3.3870 
17.816   17.892   41.8850  3.4870 
16.743   16.782   41.6100  3.4870 
16.552   18.222   41.0190  3.4870 
14.205   18.708   42.8320  2.0000 
15.352   17.039   46.3740  3.8240 
14.746   17.425   47.6410  3.9080 
15.343   16.640   48.8130  3.9080 
15.510   15.419   48.7280  3.6612 
13.237   17.205   47.6660  3.9080 
12.550   17.349   49.0300  3.9080 
12.494   18.811   49.4440  3.9080 
11.161   16.740   49.0040  3.9080 
15.423   16.199   46.2080  2.6000 
14.920   18.378   47.7880  3.3870 
12.829   17.835   47.0530  3.4870 
13.056   16.314   47.3280  3.4870 
13.083   16.864   49.6940  3.4870 
13.382   19.173   49.4670  3.4870 
11.964   19.303   48.8130  3.4870 
12.098   18.882   50.3160  3.4870 
11.222   15.815   48.7550  3.4870 
10.764   16.811   49.8760  3.4870 
10.617   17.209   48.3670  3.4870 
15.636   17.379   49.8830  3.8240 
16.045   16.827   51.1710  3.9080 
15.038   17.276   52.2430  3.9080 
14.529   18.393   52.1510  3.6612 
17.461   17.229   51.5390  3.9080 
18.035   16.816   52.8710  3.9080 
18.561   15.552   53.0690  3.9080 
18.068   17.705   53.9390  3.9080 
19.077   15.161   54.2860  3.9080 
18.604   17.328   55.1450  3.9080 
19.099   16.047   55.3460  3.9080 
15.580   18.235   49.8100  2.6000 
16.010   15.850   51.1090  3.3870 
18.049   16.881   50.8490  3.4870 
17.511   18.196   51.4900  3.4870 
18.566   14.948   52.3620  3.4590 
17.723   18.562   53.8350  3.4590 
19.411   14.300   54.3940  3.4590 
18.637   17.943   55.8420  3.4590 
19.437   15.792   56.1740  3.4590 
14.768   16.390   53.1880  3.8240 
13.873   16.587   54.3130  3.9080 
14.584   16.336   55.6370  3.9080 
14.380   17.071   56.6010  3.6612 
12.622   15.695   54.1930  3.9080 
11.648   16.137   53.1260  3.9080 
10.460   15.184   53.0230  3.9080 
10.851   13.830   52.6930  3.8240 
10.222   12.697   52.9540  3.9080 
9.056    12.695   53.5950  3.8240 
10.774   11.540   52.5550  3.8240 
15.160   15.627   53.1300  2.6000 
13.579   17.521   54.3030  3.3870 
12.904   14.787   54.0010  3.4870 
12.163   15.685   55.0480  3.4870 
11.326   17.028   53.3330  3.4870 
12.104   16.174   52.2710  3.4870 
9.985    15.179   53.8690  3.3870 
9.851    15.511   52.3430  3.3870 
11.594   13.752   52.2680  2.6000 
8.702    13.438   53.8450  2.6000 
8.657    11.951   53.7600  2.6000 
11.525   11.544   52.1360  2.6000 
10.377   10.795   52.7180  2.6000 
15.441   15.321   55.7510  3.8240 
16.203   15.100   56.9540  3.9080 
15.589   14.312   58.0820  3.9080 
15.795   14.670   59.2550  3.6612 
15.541   14.782   55.0890  2.6000 
17.026   14.653   56.7010  3.3870 
16.449   15.970   57.3070  3.3870 
14.850   13.239   57.7880  3.8240 
14.152   12.485   58.8200  3.9080 
15.104   11.796   59.7820  3.9080 
14.775   11.639   60.9620  3.6612 
13.188   11.447   58.2090  3.9080 
12.052   12.063   57.3860  3.9080 
12.631   10.533   59.2950  3.9080 
11.292   11.075   56.5280  3.9080 
14.786   12.987   56.9690  2.6000 
13.615   13.120   59.3390  3.3870 
13.715   10.886   57.6020  3.4870 
11.429   12.492   57.9920  3.4870 
12.424   12.750   56.8120  3.4870 
13.355   10.165   59.8070  3.4870 
12.054   11.039   59.8740  3.4870 
12.131   9.821    58.8900  3.4870 
11.896   10.655   55.9110  3.4870 
10.892   10.406   57.0890  3.4870 
10.605   11.537   56.0410  3.4870 
16.284   11.384   59.3360  3.8240 
17.225   10.801   60.2950  3.9080 
17.562   11.762   61.4340  3.9080 
17.559   11.393   62.6130  3.6612 
18.495   10.351   59.5540  3.9080 
18.246   9.135    58.6620  3.9080 
19.190   9.029    57.4870  3.9080 
19.759   10.071   57.0930  3.6612 
19.336   7.907    56.9610  3.6612 
16.492   11.459   58.5040  2.6000 
16.806   10.006   60.6850  3.3870 
18.821   11.085   59.0090  3.4870 
19.183   10.135   60.2030  3.4870 
18.328   8.332    59.2000  3.4870 
17.336   9.174    58.3280  3.4870 
17.838   13.014   61.1130  3.8240 
18.182   14.033   62.1060  3.9080 
17.016   14.324   63.0330  3.9080 
17.122   14.483   64.2490  3.6612 
18.624   15.317   61.3760  3.9080 
19.918   15.041   60.8240  3.7210 
18.770   16.497   62.3040  3.9080 
17.814   13.240   60.2830  2.6000 
18.933   13.704   62.6430  3.3870 
17.991   15.530   60.6590  3.3870 
17.936   16.658   62.7510  3.4870 
19.451   16.312   62.9530  3.4870 
19.014   17.275   61.7960  3.4870 
19.866   14.268   60.1830  2.0000 
15.832   14.383   62.4360  3.8240 
14.623   14.638   63.2220  3.9080 
14.404   13.566   64.2670  3.9080 
13.877   13.817   65.3570  3.6612 
13.417   14.751   62.2560  3.9080 
13.424   16.041   61.4310  3.9080 
12.086   14.595   62.9830  3.9080 
12.598   16.023   60.1590  3.9080 
15.774   14.271   61.5840  2.6000 
14.731   15.496   63.6800  3.3870 
13.486   14.005   61.6230  3.4870 
13.103   16.763   61.9920  3.4870 
14.342   16.244   61.1930  3.4870 
12.094   13.781   63.4930  3.4870 
11.954   15.340   63.5730  3.4870 
11.373   14.564   62.3420  3.4870 
12.918   15.329   59.5790  3.4870 
11.678   15.861   60.3780  3.4870 
12.677   16.872   59.7160  3.4870 
14.778   12.323   63.9960  3.8240 
14.571   11.212   64.9210  3.9080 
15.447   11.233   66.1610  3.9080 
15.061   10.744   67.2260  3.6612 
14.843   9.908    64.1680  3.9080 
13.715   9.383    63.2630  3.9080 
14.178   8.161    62.4810  3.9080 
12.465   9.020    64.0410  3.9080 
15.161   12.165   63.2430  2.6000 
13.633   11.216   65.2040  3.3870 
15.633   10.035   63.6190  3.4870 
15.051   9.221    64.8200  3.4870 
13.483   10.087   62.6230  3.4870 
14.982   8.374    62.0030  3.4870 
14.348   7.437    63.0890  3.4870 
13.494   7.902    61.8590  3.4870 
12.173   9.779    64.5500  3.4870 
11.772   8.758    63.4300  3.4870 
12.658   8.290    64.6350  3.4870 
16.663   11.776   66.0750  3.8240 
17.574   11.832   67.2150  3.9080 
16.950   12.377   68.4940  3.9080 
16.342   13.438   68.6060  3.6612 
18.811   12.662   66.8130  3.9080 
19.405   12.198   65.4750  3.9080 
20.915   12.375   65.4640  3.9080 
21.506   11.904   64.1390  3.9080 
22.411   10.743   64.3060  3.8240 
16.918   12.104   65.3230  2.6000 
17.876   10.918   67.3990  3.3870 
18.558   13.597   66.7430  3.4870 
19.485   12.586   67.5060  3.4870 
19.188   11.264   65.3320  3.4870 
19.014   12.712   64.7520  3.4870 
21.133   13.311   65.6010  3.4870 
21.306   11.865   66.1910  3.4870 
20.784   11.662   63.5370  3.1000 
21.998   12.635   63.7320  3.1000 
23.074   10.961   64.8570  2.6000 
21.955   10.058   64.6450  2.6000 
22.746   10.513   63.5140  2.6000 
17.105   11.613   69.5720  3.8240 
16.671   12.039   70.8850  3.9080 
15.283   11.557   71.2220  3.9080 
14.889   11.640   72.3870  3.6612 
17.476   10.841   69.4840  2.6000 
17.293   11.702   71.5490  3.3870 
16.688   13.007   70.9260  3.3870 
14.544   11.067   70.2320  3.8240 
13.148   10.697   70.4980  3.9080 
12.996   9.291    71.0640  3.9080 
13.945   8.525    71.2270  3.6612 
12.310   10.878   69.2140  3.9080 
12.178   12.339   68.8150  3.9080 
11.463   12.557   67.5080  3.9080 
11.566   13.903   66.9550  3.8240 
10.735   14.918   67.1190  3.9080 
9.639    14.804   67.8670  3.8240 
10.959   16.096   66.5490  3.8240 
14.879   10.966   69.4470  2.6000 
12.799   11.323   71.1670  3.3870 
12.727   10.387   68.4890  3.4870 
11.425   10.505   69.3560  3.4870 
11.699   12.812   69.5140  3.4870 
13.064   12.727   68.7530  3.4870 
11.815   11.929   66.8580  3.3870 
10.524   12.348   67.6350  3.3870 
12.253   14.055   66.4610  2.6000 
9.461    14.059   68.2560  2.6000 
9.111    15.476   67.9620  2.6000 
11.658   16.212   66.0610  2.6000 
10.406   16.744   66.6690  2.6000 
11.757   8.933    71.3910  3.8240 
11.420   7.616    71.9410  3.9080 
11.446   6.607    70.8020  3.9080 
10.709   6.838    69.8330  3.6612 
10.053   7.656    72.6300  3.9080 
9.522    6.320    73.1150  3.9080 
10.124   5.241    72.9040  3.6612 
8.430    6.354    73.7300  3.6612 
11.124   9.502    71.2750  2.6000 
12.099   7.366    72.6020  3.3870 
10.111   8.255    73.3900  3.4870 
9.410    8.033    72.0110  3.4870 
12.260   5.572    70.9000  3.8240 
12.343   4.562    69.8450  3.9080 
10.977   3.993    69.5030  3.9080 
10.792   3.481    68.3970  3.6612 
13.205   3.453    70.4500  3.9080 
14.063   4.181    71.4470  3.9080 
13.180   5.258    72.0110  3.9080 
12.771   4.934    69.0460  3.3870 
12.655   2.783    70.8870  3.4870 
13.747   3.023    69.7700  3.4870 
14.361   3.580    72.1470  3.4870 
14.840   4.566    71.0130  3.4870 
12.695   4.939    72.7880  3.3870 
13.700   6.039    72.2630  3.3870 
10.012   4.015    70.4200  3.8240 
8.701    3.499    70.0200  3.9080 
8.041    4.380    68.9690  3.9080 
7.137    3.932    68.2580  3.6612 
7.736    3.380    71.2100  3.9080 
8.171    2.417    72.2920  3.9080 
7.225    2.415    73.4900  3.9080 
7.218    3.682    74.2140  3.8240 
6.442    3.997    75.2420  3.9080 
5.554    3.141    75.7240  3.8240 
6.548    5.192    75.8000  3.8240 
10.151   4.319    71.2120  2.6000 
8.827    2.607    69.6350  3.3870 
7.626    4.258    71.6070  3.4870 
6.870    3.098    70.8780  3.4870 
8.216    1.522    71.9200  3.4870 
9.062    2.658    72.5910  3.4870 
6.325    2.223    73.1810  3.3870 
7.487    1.705    74.0970  3.3870 
7.773    4.283    73.9480  2.6000 
5.474    2.361    75.3720  2.6000 
5.059    3.366    76.3910  2.6000 
7.120    5.759    75.4970  2.6000 
6.046    5.403    76.4650  2.6000 
8.430    5.643    68.8560  3.8240 
7.749    6.528    67.9180  3.9080 
8.378    6.478    66.5300  3.9080 
7.795    7.003    65.5820  3.6612 
7.761    7.970    68.4380  3.9080 
6.989    8.159    69.7320  3.9080 
6.124    7.333    70.0630  3.7210 
7.254    9.162    70.4330  3.6612 
9.081    5.939    69.3340  2.6000 
6.816    6.237    67.8420  3.3870 
8.681    8.244    68.5810  3.4870 
7.383    8.551    67.7600  3.4870 
5.615    7.426    70.9180  2.0000 
9.559    5.857    66.4240  3.8240 
10.297   5.902    65.1600  3.9080 
9.428    5.454    63.9890  3.9080 
9.410    6.137    62.9680  3.6612 
11.547   5.054    65.2390  3.9080 
9.883    5.432    67.0970  2.6000 
10.568   6.830    64.9990  3.3870 
11.303   4.134    65.3600  3.4870 
12.049   5.149    64.4270  3.4870 
12.082   5.343    65.9820  3.4870 
8.728    4.340    64.1270  3.8240 
7.940    3.791    63.0250  3.9080 
6.927    4.798    62.4860  3.9080 
6.667    4.823    61.2760  3.6612 
7.246    2.506    63.4550  3.9080 
6.342    2.580    64.6740  3.9080 
5.187    1.596    64.6350  3.9080 
8.737    3.931    64.8830  2.6000 
8.557    3.568    62.2970  3.3870 
6.716    2.187    62.7070  3.4870 
7.929    1.839    63.6290  3.4870 
6.872    2.409    65.4670  3.4870 
5.985    3.479    64.7440  3.4870 
4.045    0.683    65.8640  2.6000 
4.708    1.163    63.5820  3.6612 
4.704    1.232    65.8190  3.8240 
5.053    1.546    66.5400  2.6000 
6.366    5.652    63.3370  3.8240 
5.393    6.629    62.9040  3.9080 
6.055    7.751    62.1140  3.9080 
5.500    8.285    61.1600  3.6612 
4.618    7.178    64.1120  3.9080 
4.003    6.046    64.8950  3.9080 
6.589    5.622    64.1680  2.6000 
4.754    6.179    62.3130  3.3870 
5.219    7.680    64.6840  3.4870 
3.921    7.779    63.8060  3.4870 
4.340    5.478    66.0710  3.9080 
2.467    5.527    63.7120  2.6000 
1.879    3.826    65.2510  3.3590 
2.586    4.426    65.3270  3.9080 
2.891    5.368    64.4430  3.8240 
3.441    4.474    66.3330  3.8240 
5.056    5.724    66.6110  3.4090 
7.278    8.104    62.5130  3.8240 
7.997    9.113    61.7440  3.9080 
8.481    8.524    60.4170  3.9080 
8.296    9.150    59.3670  3.6612 
9.204    9.647    62.5270  3.9080 
8.912    10.647   63.6310  3.9080 
8.302    10.239   64.8060  3.9080 
9.252    11.979   63.4660  3.9080 
8.031    11.143   65.8120  3.9080 
8.981    12.891   64.4650  3.9080 
8.372    12.475   65.6370  3.9080 
7.635    7.745    63.2080  2.6000 
7.390    9.858    61.5540  3.3870 
9.667    8.890    62.9190  3.4870 
9.813    10.062   61.8960  3.4870 
8.073    9.345    64.9170  3.4590 
9.663    12.259   62.6800  3.4590 
7.624    10.861   66.6000  3.4590 
9.207    13.785   64.3520  3.4590 
8.191    13.091   66.3100  3.4590 
9.111    7.335    60.4680  3.8240 
9.725    6.823    59.2340  3.9080 
8.695    6.401    58.1960  3.9080 
8.981    6.406    56.9900  3.6612 
10.677   5.639    59.5030  3.9080 
9.931    4.595    60.1360  3.7210 
11.802   6.033    60.4410  3.9080 
9.152    6.887    61.2020  2.6000 
10.257   7.548    58.8450  3.3870 
11.050   5.315    58.6570  3.3870 
11.434   6.325    61.2770  3.4870 
12.374   5.276    60.5900  3.4870 
12.311   6.746    60.0480  3.4870 
9.665    4.869    61.0670  2.0000 
7.485    6.054    58.6320  3.8240 
6.462    5.700    57.6650  3.9080 
6.245    6.907    56.7430  3.9080 
5.958    6.647    55.5820  3.6612 
5.147    5.219    58.2930  3.9080 
4.293    4.479    57.2780  3.9080 
3.003    3.846    57.7060  3.9080 
7.312    6.040    59.4740  2.6000 
6.814    4.968    57.1170  3.3870 
5.343    4.631    59.0390  3.4870 
4.654    5.982    58.6340  3.4870 
4.087    5.104    56.5650  3.4870 
4.844    3.781    56.8910  3.4870 
1.802    3.773    59.1830  2.6000 
2.377    3.099    56.9380  3.6612 
2.545    4.117    58.9170  3.8240 
2.989    4.636    59.4390  2.6000 
6.452    8.126    57.2360  3.8240 
6.315    9.345    56.4460  3.9080 
7.513    9.640    55.5640  3.9080 
7.616    10.656   54.8810  3.6612 
5.975    10.507   57.3900  3.9080 
4.432    10.604   57.5120  3.9080 
3.964    9.576    58.5270  3.9080 
2.511    9.556    58.7220  3.8240 
1.921    8.666    59.5210  3.9080 
2.664    7.787    60.1650  3.8240 
0.614    8.652    59.6670  3.8240 
6.678    8.199    58.0620  2.6000 
5.544    9.219    55.8530  3.3870 
6.368    10.352   58.2640  3.4870 
6.332    11.337   57.0370  3.4870 
4.177    11.494   57.8000  3.4870 
4.020    10.431   56.6510  3.4870 
4.252    8.696    58.2370  3.3870 
4.390    9.760    59.3780  3.3870 
2.027    10.133   58.3090  2.6000 
3.519    7.795    60.0700  2.6000 
2.295    7.206    60.6790  2.6000 
0.128    9.225    59.2480  2.6000 
0.245    8.072    60.1820  2.6000 
8.451    8.715    55.5070  3.8240 
9.423    8.692    54.4270  3.9080 
8.756    8.619    53.0580  3.9080 
9.139    9.283    52.0760  3.6612 
10.378   7.478    54.5840  3.9080 
11.200   7.628    55.7470  3.7210 
11.268   7.405    53.3540  3.9080 
8.488    8.113    56.1210  2.6000 
9.955    9.514    54.4700  3.3870 
9.852    6.655    54.6580  3.3870 
11.774   8.217    53.2760  3.4870 
11.868   6.660    53.4370  3.4870 
10.723   7.291    52.5720  3.4870 
11.780   8.445    55.6630  2.0000 
7.708    7.793    52.9540  3.8240 
7.036    7.583    51.6710  3.9080 
5.630    7.008    51.7830  3.9080 
5.396    6.087    52.5610  3.6612 
7.835    6.612    50.7930  3.9080 
7.308    6.646    49.0610  4.0000 
7.425    7.379    53.6530  2.6000 
6.981    8.444    51.2070  3.3870 
8.776    6.842    50.8420  3.3870 
7.730    5.712    51.1380  3.3870 
4.688    7.530    51.0030  3.8240 
3.331    7.047    51.0230  3.9080 
2.936    6.195    49.8260  3.9080 
1.835    5.636    49.8410  3.6612 
4.894    8.173    50.4710  2.6000 
3.203    6.525    51.8310  3.3870 
2.734    7.809    51.0710  3.3870 
3.790    6.080    48.8210  3.8240 
3.617    5.087    47.7550  3.9080 
3.946    3.719    48.3410  3.9080 
3.084    2.834    48.3620  3.6612 
4.457    5.433    46.5170  3.9080 
4.472    4.321    45.4810  3.9080 
3.968    6.717    45.8550  3.9080 
4.469    6.605    48.7910  2.6000 
2.673    5.086    47.4910  3.3870 
5.380    5.581    46.8120  3.4870 
4.755    3.503    45.8950  3.4870 
3.589    4.209    45.1200  3.4870 
5.080    4.549    44.7750  3.4870 
4.000    7.437    46.4900  3.4870 
4.531    6.925    45.1060  3.4870 
3.065    6.597    45.5530  3.4870 
5.175    3.568    48.8370  3.8240 
5.584    2.403    49.6060  3.9080 
5.217    2.647    51.0750  3.9080 
6.023    2.547    51.9880  3.6612 
7.058    2.090    49.4670  3.9080 
8.298    3.233    50.0820  4.0000 
5.753    4.188    48.6950  2.6000 
5.075    1.630    49.2870  3.3870 
7.211    1.238    49.9040  3.3870 
7.235    1.958    48.5230  3.3870 
8.061    4.169    49.8130  2.6000 
3.954    2.999    51.2820  3.8240 
3.374    3.080    52.6240  3.9080 
3.517    1.749    53.3560  3.9080 
3.709    0.715    52.7100  3.6612 
1.920    3.538    52.4950  3.9080 
1.389    3.662    53.8290  3.7210 
0.987    2.495    51.9060  3.9080 
3.459    3.186    50.6040  2.6000 
3.865    3.760    53.1280  3.3870 
1.858    4.385    52.0090  3.3870 
0.997    1.710    52.4570  3.4870 
0.096    2.849    51.8690  3.4870 
1.279    2.269    51.0200  3.4870 
0.655    2.992    53.9730  2.0000 
3.487    1.729    54.6870  3.8240 
3.660    0.590    55.5740  3.9080 
5.096    0.077    55.6610  3.9080 
5.515    -0.195   56.7890  3.6612 
2.782    -0.597   55.2010  3.9080 
2.941    -1.880   55.9730  3.9080 
2.954    -1.961   57.3540  3.9080 
3.067    -3.071   55.2610  3.9080 
3.102    -3.179   58.0090  3.9080 
3.208    -4.285   55.9000  3.9080 
3.225    -4.331   57.2690  3.9080 
3.361    -5.561   57.8800  3.7210 
3.348    2.486    55.0710  2.6000 
3.398    0.877    56.4730  3.3870 
1.857    -0.316   55.2840  3.4870 
2.936    -0.795   54.2650  3.4870 
2.862    -1.183   57.8570  3.4590 
3.057    -3.047   54.3320  3.4590 
3.118    -3.214   58.9380  3.4590 
3.291    -5.067   55.4040  3.4590 
3.057    -6.273   57.2510  2.0000 
5.792    -0.053   54.5390  3.8240 
7.118    -0.625   54.4910  3.9080 
8.041    -0.072   55.5760  3.9080 
8.739    -0.871   56.2070  3.6612 
7.808    -0.462   53.1080  3.9080 
8.100    0.910    52.8330  3.7210 
6.912    -0.972   51.9850  3.9080 
5.436    0.218    53.8050  2.6000 
7.024    -1.586   54.6550  3.3870 
8.645    -0.973   53.1060  3.3870 
6.088    -0.477   51.9830  3.4870 
7.357    -0.855   51.1430  3.4870 
6.724    -1.903   52.1220  3.4870 
7.271    1.390    52.5270  2.0000 
8.085    1.241    55.7740  3.8240 
9.031    1.861    56.7070  3.9080 
8.592    1.623    58.1440  3.9080 
9.438    1.462    59.0130  3.6612 
9.227    3.358    56.4100  3.9080 
10.024   3.599    55.1510  3.9080 
7.541    1.745    55.3380  2.6000 
9.899    1.420    56.5870  3.3870 
8.357    3.779    56.3190  3.4870 
9.682    3.774    57.1580  3.4870 
9.634    3.961    53.9100  3.9080 
11.907   3.224    55.7250  2.6000 
12.684   3.703    53.5530  3.3590 
11.803   3.729    53.8480  3.9080 
11.395   3.456    55.0720  3.8240 
10.745   4.048    53.1010  3.8240 
8.758    4.125    53.6440  3.4090 
7.284    1.597    58.3950  3.8240 
6.758    1.255    59.7190  3.9080 
7.200    -0.159   60.0820  3.9080 
7.574    -0.485   61.2000  3.6612 
5.243    1.355    59.7310  3.9080 
6.733    1.788    57.7620  2.6000 
7.123    1.881    60.3780  3.3870 
4.979    2.251    59.5070  3.4870 
4.914    1.133    60.6050  3.4870 
4.877    0.744    59.0870  3.4870 
7.154    -1.015   59.0550  3.8240 
7.517    -2.412   59.2590  3.9080 
9.006    -2.535   59.5280  3.9080 
9.419    -3.237   60.4540  3.6612 
7.098    -3.247   58.0530  3.9080 
7.392    -4.749   58.0680  3.9080 
6.529    -5.462   59.0930  3.9080 
7.187    -5.380   56.6970  3.9080 
6.911    -0.742   58.2770  2.6000 
7.034    -2.742   60.0440  3.3870 
6.142    -3.136   57.9360  3.4870 
7.528    -2.872   57.2690  3.4870 
8.331    -4.872   58.3230  3.4870 
6.660    -5.061   59.9560  3.4870 
5.607    -5.387   58.8420  3.4870 
6.777    -6.389   59.1310  3.4870 
7.735    -4.928   56.0510  3.4870 
7.433    -6.308   56.7320  3.4870 
6.264    -5.303   56.4440  3.4870 
9.817    -1.835   58.7330  3.8240 
11.259   -1.881   58.9340  3.9080 
11.691   -1.266   60.2590  3.9080 
12.637   -1.770   60.9000  3.6612 
11.988   -1.215   57.7650  3.9080 
9.487    -1.355   58.1000  2.6000 
11.523   -2.824   58.9470  3.3870 
11.702   -1.612   56.9400  3.4870 
12.936   -1.339   57.8680  3.4870 
11.788   -0.277   57.7550  3.4870 
11.044   -0.208   60.7280  3.8240 
11.372   0.390    62.0170  3.9080 
10.939   -0.551   63.1410  3.9080 
11.642   -0.692   64.1360  3.6612 
10.714   1.745    62.2690  3.9080 
11.315   2.775    61.4930  3.7210 
10.412   0.135    60.2570  2.6000 
12.345   0.504    62.0660  3.3870 
9.770    1.687    62.0500  3.3870 
10.788   1.967    63.2100  3.3870 
10.935   3.657    61.7640  2.0000 
9.789    -1.187   62.9690  3.8240 
9.317    -2.071   64.0550  3.9080 
10.237   -3.270   64.1820  3.9080 
10.646   -3.682   65.2840  3.6612 
7.846    -2.436   63.8150  3.9080 
7.088    -1.226   63.9450  3.7210 
7.322    -3.395   64.8730  3.9080 
9.331    -1.087   62.2480  2.6000 
9.367    -1.567   64.8940  3.3870 
7.730    -2.819   62.9200  3.3870 
7.398    -2.989   65.7390  3.4870 
6.401    -3.598   64.6930  3.4870 
7.837    -4.205   64.8540  3.4870 
7.116    -0.703   63.0860  2.0000 
10.604   -3.831   63.0330  3.8240 
11.587   -4.887   62.9510  3.9080 
12.909   -4.454   63.5790  3.9080 
13.552   -5.273   64.2390  3.6612 
11.785   -5.304   61.4860  3.9080 
10.697   -6.211   60.9740  3.9080 
10.790   -6.519   59.4800  3.9080 
9.709    -7.435   59.0950  3.8240 
9.614    -7.909   57.8550  3.9080 
10.509   -7.535   56.9470  3.8240 
8.627    -8.737   57.5510  3.8240 
10.239   -3.552   62.3070  2.6000 
11.250   -5.661   63.4480  3.3870 
11.817   -4.508   60.9330  3.4870 
12.638   -5.758   61.4000  3.4870 
10.730   -7.046   61.4660  3.4870 
9.837    -5.798   61.1530  3.4870 
10.719   -5.697   58.9720  3.3870 
11.649   -6.924   59.2830  3.3870 
9.126    -7.669   59.6820  2.6000 
11.143   -6.997   57.1650  2.6000 
10.455   -7.833   56.1420  2.6000 
8.058    -8.966   58.1520  2.6000 
8.557    -9.045   56.7510  2.6000 
13.295   -3.200   63.3820  3.8240 
14.546   -2.662   63.9260  3.9080 
14.499   -2.635   65.4530  3.9080 
15.398   -3.130   66.1350  3.6612 
14.812   -1.277   63.3330  3.9080 
16.221   -0.384   64.0190  4.0000 
12.792   -2.682   62.9160  2.6000 
15.276   -3.256   63.6540  3.3870 
14.949   -1.376   62.3780  3.3870 
14.018   -0.734   63.4580  3.3870 
17.027   -0.977   64.0160  2.6000 
13.445   -2.050   66.0250  3.8240 
13.276   -1.987   67.4640  3.9080 
13.164   -3.377   68.0820  3.9080 
13.687   -3.620   69.1780  3.6612 
12.043   -1.155   67.8040  3.9080 
11.750   -0.899   69.2770  3.9080 
13.025   -0.477   70.0010  3.9080 
10.649   0.136    69.4200  3.9080 
12.843   -1.698   65.5200  2.6000 
14.061   -1.542   67.8470  3.3870 
12.131   -0.296   67.3630  3.4870 
11.269   -1.597   67.4190  3.4870 
11.435   -1.737   69.6750  3.4870 
13.698   -1.151   69.8830  3.4870 
13.339   0.354    69.6380  3.4870 
12.841   -0.369   70.9370  3.4870 
9.869    -0.157   68.9440  3.4870 
10.434   0.249    70.3490  3.4870 
10.949   0.974    69.0580  3.4870 
12.506   -4.289   67.3770  3.8240 
12.360   -5.670   67.8210  3.9080 
13.677   -6.421   67.7780  3.9080 
13.902   -7.281   68.6370  3.6612 
11.264   -6.374   67.0080  3.9080 
9.893    -5.758   67.2660  3.9080 
8.800    -6.429   66.4640  3.9080 
9.096    -7.083   65.4360  3.6612 
7.625    -6.285   66.8660  3.6612 
12.151   -4.056   66.6300  2.6000 
12.064   -5.649   68.7560  3.3870 
11.473   -6.306   66.0630  3.4870 
11.243   -7.314   67.2440  3.4870 
9.684    -5.833   68.2110  3.4870 
9.919    -4.815   67.0410  3.4870 
14.564   -6.107   66.8490  3.8240 
15.904   -6.707   66.8910  3.9080 
16.686   -6.262   68.1250  3.9080 
17.398   -7.057   68.7350  3.6612 
16.648   -6.321   65.6190  3.9080 
17.927   -7.075   65.3530  3.9080 
17.893   -8.319   65.2330  3.6612 
18.982   -6.408   65.2170  3.6612 
14.357   -5.555   66.2230  2.6000 
15.811   -7.682   66.9150  3.3870 
16.053   -6.454   64.8650  3.4870 
16.856   -5.375   65.6620  3.4870 
16.563   -4.992   68.4890  3.8240 
17.232   -4.382   69.6260  3.9080 
16.705   -4.916   70.9570  3.9080 
17.461   -5.090   71.9230  3.6612 
17.090   -2.864   69.6310  3.9080 
16.047   -4.491   68.0160  2.6000 
18.187   -4.598   69.5690  3.3870 
16.165   -2.630   69.7290  3.4870 
17.593   -2.498   70.3620  3.4870 
17.424   -2.509   68.8040  3.4870 
15.416   -5.184   71.0300  3.8240 
14.799   -5.746   72.2310  3.9080 
15.111   -7.227   72.3790  3.9080 
15.304   -7.738   73.4740  3.6612 
13.266   -5.585   72.2040  3.9080 
12.825   -4.138   72.3940  3.9080 
12.597   -6.503   73.2160  3.9080 
11.428   -3.841   71.8870  3.9080 
14.920   -5.022   70.3460  2.6000 
15.150   -5.272   73.0150  3.3870 
12.963   -5.864   71.3160  3.4870 
12.866   -3.922   73.3380  3.4870 
13.453   -3.559   71.9320  3.4870 
12.882   -7.407   73.0640  3.4870 
12.845   -6.235   74.1050  3.4870 
11.644   -6.447   73.1190  3.4870 
10.797   -4.406   72.3390  3.4870 
11.214   -2.921   72.0600  3.4870 
11.388   -4.007   70.9430  3.4870 
15.133   -7.874   71.2280  3.8240 
15.522   -9.250   71.0180  3.9080 
14.748   -10.215  71.9140  3.9080 
15.348   -11.052  72.5810  3.6612 
17.030   -9.387   71.2660  3.9080 
17.567   -10.647  70.6390  3.9080 
14.893   -7.431   70.5320  2.6000 
15.341   -9.484   70.0830  3.3870 
17.490   -8.619   70.8930  3.4870 
17.200   -9.405   72.2220  3.4870 
16.939   -11.242  69.7640  3.6612 
18.740   -11.062  71.1150  3.8240 
19.097   -11.783  70.8100  2.6000 
19.140   -10.611  71.7270  2.6000 
13.436   -10.073  71.9090  3.8240 
12.505   -10.941  72.6250  3.9080 
11.520   -11.518  71.6250  3.9080 
11.364   -10.925  70.5550  3.6612 
11.826   -10.153  73.7440  3.9080 
12.804   -9.879   74.9020  3.9080 
12.089   -9.164   76.0290  3.9080 
12.991   -8.917   77.2310  3.9080 
12.267   -8.127   78.2740  3.8240 
13.107   -9.424   71.4510  2.6000 
13.010   -11.678  73.0240  3.3870 
11.499   -9.310   73.3920  3.4870 
11.066   -10.655  74.0770  3.4870 
13.168   -10.717  75.2250  3.4870 
13.539   -9.333   74.5830  3.4870 
11.755   -8.313   75.7030  3.4870 
11.327   -9.694   76.3080  3.4870 
13.273   -9.767   77.6050  3.1000 
13.783   -8.434   76.9490  3.1000 
11.963   -7.371   77.9150  2.6000 
11.583   -8.604   78.5850  2.6000 
12.824   -7.935   78.9410  2.6000 
10.882   -12.646  71.8860  3.8240 
10.028   -13.297  70.8910  3.9080 
8.837    -12.473  70.4160  3.9080 
8.134    -11.801  71.1480  3.6612 
9.495    -14.533  71.6290  3.9080 
10.505   -14.784  72.7000  3.9080 
10.949   -13.408  73.1460  3.9080 
10.568   -13.576  70.1210  3.3870 
8.621    -14.356  72.0120  3.4870 
9.429    -15.292  71.0300  3.4870 
10.110   -15.274  73.4370  3.4870 
11.256   -15.291  72.3520  3.4870 
10.348   -13.042  73.8130  3.3870 
11.851   -13.426  73.5020  3.3870 
8.623    -12.570  69.1030  3.8240 
7.522    -11.921  68.4190  3.9080 
6.408    -12.937  68.1620  3.9080 
6.662    -14.013  67.6210  3.6612 
7.999    -11.305  67.0950  3.9080 
9.115    -10.272  67.2270  3.9080 
6.801    -10.724  66.3500  3.9080 
8.942    -9.254   68.3220  3.9080 
9.168    -13.045  68.6360  2.6000 
7.171    -11.206  68.9910  3.3870 
8.349    -12.038  66.5470  3.4870 
9.950    -10.743  67.3800  3.4870 
9.197    -9.801   66.3830  3.4870 
6.111    -11.388  66.2860  3.4870 
6.466    -9.961   66.8280  3.4870 
7.071    -10.456  65.4680  3.4870 
8.121    -8.775   68.1860  3.4870 
8.915    -9.699   69.1720  3.4870 
9.679    -8.638   68.3060  3.4870 
5.185    -12.653  68.5740  3.8240 
4.086    -13.605  68.3480  3.9080 
3.965    -14.035  66.8900  3.9080 
4.071    -13.236  65.9500  3.6612 
2.848    -12.806  68.7700  3.9080 
3.354    -11.802  69.7570  3.9080 
4.751    -11.462  69.3270  3.9080 
4.194    -14.390  68.9240  3.3870 
2.448    -12.364  68.0050  3.4870 
2.187    -13.387  69.1770  3.4870 
2.795    -11.010  69.7520  3.4870 
3.355    -12.177  70.6510  3.4870 
4.758    -10.673  68.7650  3.3870 
5.322    -11.308  70.0950  3.3870 
3.726    -15.334  66.7170  3.8240 
3.513    -15.902  65.4030  3.9080 
2.412    -15.158  64.6470  3.9080 
2.553    -14.939  63.4410  3.6612 
3.174    -17.388  65.4880  3.9080 
3.698    -15.849  67.4060  2.6000 
4.346    -15.810  64.8960  3.3870 
3.870    -17.849  65.9620  3.4870 
3.098    -17.750  64.6010  3.4870 
2.341    -17.501  65.9510  3.4870 
1.315    -14.760  65.2950  3.8240 
0.233    -14.123  64.5410  3.9080 
0.612    -12.731  64.0540  3.9080 
0.045    -12.226  63.0870  3.6612 
-1.042   -14.047  65.3920  3.9080 
-1.674   -15.422  65.5760  3.9080 
1.244    -14.876  66.1440  2.6000 
0.042    -14.678  63.7560  3.3870 
-0.827   -13.672  66.2600  3.4870 
-1.680   -13.456  64.9610  3.4870 
-1.690   -16.238  64.6510  3.6612 
-2.197   -15.668  66.7780  3.8240 
-2.569   -16.428  66.9380  2.6000 
-2.163   -15.069  67.3930  2.6000 
1.554    -12.085  64.7430  3.8240 
2.018    -10.774  64.2950  3.9080 
2.768    -10.909  62.9680  3.9080 
2.579    -10.131  62.0320  3.6612 
2.861    -10.123  65.3880  3.9080 
1.887    -12.440  65.4510  2.6000 
1.232    -10.209  64.1410  3.3870 
2.348    -10.068  66.1970  3.4870 
3.648    -10.652  65.5420  3.4870 
3.118    -9.241   65.1110  3.4870 
3.618    -11.935  62.8850  3.8240 
4.317    -12.294  61.6550  3.9080 
3.340    -12.564  60.5210  3.9080 
3.484    -11.966  59.4480  3.6612 
5.229    -13.500  61.9240  3.9080 
6.253    -13.039  62.8230  3.7210 
5.883    -14.015  60.6550  3.9080 
3.761    -12.407  63.5890  2.6000 
4.882    -11.537  61.3950  3.3870 
4.714    -14.218  62.3470  3.3870 
5.205    -14.274  60.0270  3.4870 
6.428    -13.323  60.2720  3.4870 
6.433    -14.774  60.8650  3.4870 
6.874    -12.409  62.3480  2.0000 
2.350    -13.418  60.7340  3.8240 
1.329    -13.746  59.7600  3.9080 
0.601    -12.519  59.2270  3.9080 
0.500    -12.282  58.0260  3.6612 
0.289    -14.676  60.3990  3.9080 
0.660    -16.137  60.3970  3.9080 
1.099    -16.769  59.2530  3.9080 
0.564    -16.881  61.5710  3.9080 
1.441    -18.111  59.2460  3.9080 
0.903    -18.211  61.5630  3.9080 
1.335    -18.826  60.4170  3.9080 
1.677    -20.158  60.4160  3.7210 
2.311    -13.805  61.5030  2.6000 
1.749    -14.214  59.0080  3.3870 
0.147    -14.394  61.3160  3.4870 
-0.552   -14.569  59.9270  3.4870 
1.168    -16.281  58.4650  3.4590 
0.271    -16.479  62.3570  3.4590 
1.737    -18.521  58.4640  3.4590 
0.838    -18.702  62.3490  3.4590 
1.674    -20.497  59.4780  2.0000 
0.052    -11.740  60.1640  3.8240 
-0.713   -10.554  59.7820  3.9080 
0.182    -9.523   59.0970  3.9080 
-0.234   -8.935   58.0970  3.6612 
-1.427   -9.941   60.9980  3.9080 
-2.477   -10.861  61.6140  3.9080 
-2.041   -8.593   60.6390  3.9080 
-2.890   -10.630  63.0340  3.9080 
0.150    -11.938  60.9950  2.6000 
-1.399   -10.832  59.1380  3.3870 
-0.745   -9.777   61.6820  3.4870 
-3.273   -10.810  61.0630  3.4870 
-2.144   -11.771  61.5500  3.4870 
-1.366   -8.022   60.2660  3.4870 
-2.742   -8.721   59.9950  3.4870 
-2.403   -8.186   61.4290  3.4870 
-3.245   -9.741   63.1220  3.4870 
-3.564   -11.269  63.2800  3.4870 
-2.130   -10.729  63.6100  3.4870 
1.395    -9.313   59.5960  3.8240 
2.326    -8.399   58.9480  3.9080 
2.672    -8.863   57.5280  3.9080 
2.732    -8.055   56.5950  3.6612 
3.611    -8.252   59.7620  3.9080 
3.515    -7.275   60.9260  3.9080 
4.769    -7.419   61.7990  3.9080 
4.573    -6.778   63.1060  3.8240 
5.576    -6.740   63.9910  3.9080 
6.743    -7.270   63.6710  3.8240 
5.455    -6.187   65.1880  3.8240 
1.635    -9.724   60.3120  2.6000 
1.899    -7.519   58.8870  3.3870 
3.859    -9.123   60.1070  3.4870 
4.320    -7.958   59.1690  3.4870 
3.448    -6.367   60.5920  3.4870 
2.723    -7.464   61.4540  3.4870 
4.967    -8.359   61.9260  3.3870 
5.524    -7.010   61.3480  3.3870 
3.813    -6.426   63.3020  2.6000 
6.852    -7.636   62.9010  2.6000 
7.392    -7.249   64.2330  2.6000 
4.707    -5.835   65.4260  2.6000 
6.123    -6.182   65.7300  2.6000 
2.911    -10.152  57.3550  3.8240 
3.221    -10.712  56.0380  3.9080 
2.065    -10.537  55.0740  3.9080 
2.248    -10.224  53.8950  3.6612 
3.591    -12.180  56.1710  3.9080 
4.984    -12.368  56.7480  3.9080 
2.884    -10.678  58.0350  2.6000 
3.996    -10.234  55.6770  3.3870 
2.946    -12.620  56.7470  3.4870 
3.548    -12.601  55.2990  3.4870 
5.651    -11.367  57.0190  3.6612 
5.413    -13.616  56.9190  3.8240 
6.199    -13.761  57.2350  2.6000 
4.904    -14.277  56.7120  2.6000 
0.843    -10.737  55.5580  3.8240 
-0.331   -10.624  54.7020  3.9080 
-0.543   -9.190   54.2390  3.9080 
-0.825   -8.933   53.0650  3.6612 
-1.572   -11.184  55.4090  3.9080 
-1.588   -12.709  55.6040  3.9080 
-2.602   -13.129  56.6520  3.9080 
-1.878   -13.435  54.3030  3.9080 
0.744    -10.935  56.3900  2.6000 
-0.171   -11.172  53.9050  3.3870 
-1.645   -10.763  56.2790  3.4870 
-2.356   -10.933  54.8970  3.4870 
-0.699   -12.984  55.9140  3.4870 
-2.404   -12.689  57.4830  3.4870 
-3.483   -12.882  56.3620  3.4870 
-2.560   -14.080  56.7760  3.4870 
-1.242   -13.163  53.6370  3.4870 
-1.809   -14.382  54.4430  3.4870 
-2.765   -13.219  54.0070  3.4870 
-0.384   -8.256   55.1660  3.8240 
-0.532   -6.840   54.8360  3.9080 
0.563    -6.451   53.8440  3.9080 
0.297    -5.695   52.9140  3.6612 
-0.501   -5.944   56.0750  3.9080 
-0.565   -4.468   55.7180  3.9080 
-1.675   -6.273   57.0150  3.9080 
-0.191   -8.486   55.9720  2.6000 
-1.399   -6.720   54.3950  3.3870 
0.336    -6.110   56.5560  3.4870 
0.187    -4.240   55.1650  3.4870 
-1.378   -4.289   55.2410  3.4870 
-0.542   -3.944   56.5210  3.4870 
-1.645   -7.203   57.2520  3.4870 
-1.609   -5.738   57.8090  3.4870 
-2.505   -6.082   56.5700  3.4870 
1.769    -6.977   54.0340  3.8240 
2.874    -6.631   53.1360  3.9080 
2.592    -7.203   51.7490  3.9080 
2.833    -6.554   50.7270  3.6612 
4.212    -7.093   53.6970  3.9080 
5.435    -6.822   52.8010  3.9080 
5.672    -5.351   52.5740  3.9080 
6.690    -7.448   53.4040  3.9080 
1.901    -7.523   54.6860  2.6000 
2.902    -5.654   53.0580  3.3870 
4.354    -6.655   54.5500  3.4870 
4.160    -8.047   53.8650  3.4870 
5.273    -7.242   51.9300  3.4870 
4.882    -4.952   52.2020  3.4870 
5.881    -4.927   53.4100  3.4870 
6.406    -5.234   51.9650  3.4870 
6.540    -8.383   53.5570  3.4870 
7.426    -7.338   52.7970  3.4870 
6.895    -7.016   54.2360  3.4870 
2.062    -8.426   51.6750  3.8240 
1.771    -9.012   50.3650  3.9080 
0.750    -8.175   49.6230  3.9080 
0.826    -7.934   48.4200  3.6612 
1.893    -8.868   52.3930  2.6000 
2.588    -9.065   49.8450  3.3870 
1.430    -9.913   50.4820  3.3870 
-0.247   -7.714   50.3720  3.8240 
-1.265   -6.839   49.7640  3.9080 
-0.618   -5.550   49.2810  3.9080 
-1.021   -5.002   48.2630  3.6612 
-2.354   -6.595   50.7820  3.9080 
-3.682   -6.055   50.3510  3.9080 
-0.296   -7.924   51.2050  2.6000 
-1.654   -7.302   48.9920  3.3870 
-2.520   -7.436   51.2340  3.4870 
-1.997   -5.984   51.4450  3.4870 
-4.667   -6.228   51.0890  3.6612 
-3.752   -5.402   49.1950  3.8240 
-4.503   -5.080   48.9290  2.6000 
-3.047   -5.304   48.7150  2.6000 
0.396    -5.042   49.9890  3.8240 
1.066    -3.803   49.5720  3.9080 
1.769    -4.006   48.2470  3.9080 
1.703    -3.142   47.3710  3.6612 
2.029    -3.323   50.6480  3.9080 
2.932    -2.161   50.3690  3.9080 
2.303    -0.893   49.8500  3.9080 
0.661    -5.448   50.6990  2.6000 
0.380    -3.115   49.4500  3.3870 
1.500    -3.099   51.4310  3.4870 
2.589    -4.075   50.8910  3.4870 
3.402    -1.946   51.1900  3.4870 
3.597    -2.449   49.7240  3.4870 
2.729    0.544    48.6550  2.6000 
1.179    -0.531   50.1990  3.6612 
3.038    -0.187   48.9850  3.8240 
3.821    -0.464   48.7580  2.6000 
2.440    -5.134   48.0750  3.8240 
3.068    -5.512   46.8150  3.9080 
2.066    -5.536   45.6730  3.9080 
2.277    -4.961   44.6060  3.6612 
3.725    -6.888   46.9460  3.9080 
5.151    -6.864   47.4710  3.9080 
6.200    -6.650   46.6000  3.9080 
5.467    -7.056   48.7930  3.9080 
7.505    -6.627   47.0460  3.9080 
6.766    -7.026   49.2630  3.9080 
7.819    -6.842   48.3730  3.9080 
2.507    -5.674   48.7410  2.6000 
3.764    -4.854   46.6040  3.3870 
3.185    -7.432   47.5410  3.4870 
3.722    -7.316   46.0760  3.4870 
6.024    -6.519   45.6960  3.4590 
4.778    -7.213   49.3970  3.4590 
8.190    -6.463   46.4390  3.4590 
6.935    -7.130   50.1710  3.4590 
8.703    -6.864   48.6620  3.4590 
0.939    -6.207   45.8930  3.8240 
-0.116   -6.272   44.8740  3.9080 
-0.567   -4.883   44.4840  3.9080 
-0.697   -4.537   43.3020  3.6612 
-1.256   -7.151   45.3990  3.9080 
-0.818   -8.610   45.4610  3.9080 
-1.885   -9.703   46.3980  4.0000 
-3.234   -8.622   46.8630  3.9080 
0.827    -6.610   46.6440  2.6000 
0.257    -6.704   44.0780  3.3870 
-1.516   -6.852   46.2850  3.4870 
-2.026   -7.067   44.8150  3.4870 
-0.756   -8.948   44.5550  3.3870 
0.070    -8.646   45.8470  3.3870 
-3.635   -8.253   46.0730  3.3870 
-3.891   -9.122   47.3520  3.3870 
-2.899   -7.911   47.4140  3.3870 
-0.797   -4.001   45.4550  3.8240 
-1.226   -2.657   45.1080  3.9080 
-0.168   -1.862   44.3510  3.9080 
-0.357   -1.298   43.2760  3.6612 
-1.597   -1.867   46.3780  3.9080 
-2.104   -0.497   46.0260  3.9080 
-0.692   -4.225   46.2790  2.6000 
-2.023   -2.725   44.5430  3.3870 
-2.280   -2.348   46.8710  3.4870 
-0.817   -1.786   46.9480  3.4870 
-3.965   1.872    45.0730  2.6000 
-3.313   -0.079   45.5780  3.9080 
-1.692   2.548    45.6630  3.3590 
-2.005   1.674    45.7050  3.9080 
-1.308   0.626    46.0870  3.8240 
-3.224   1.277    45.3940  3.8240 
-4.060   -0.610   45.4240  3.4090 
1.004    -1.783   44.9660  3.8240 
2.070    -0.932   44.4520  3.9080 
2.473    -1.331   43.0450  3.9080 
2.577    -0.503   42.1270  3.6612 
3.189    -1.019   45.4760  3.9080 
4.274    0.022    45.3740  3.9080 
4.369    0.718    44.3330  3.6612 
5.037    0.114    46.3580  3.6612 
1.137    -2.241   45.6820  2.6000 
1.743    -0.008   44.4290  3.3870 
2.795    -0.959   46.3600  3.4870 
3.601    -1.893   45.4010  3.4870 
2.702    -2.627   42.8010  3.8240 
3.178    -3.007   41.4710  3.9080 
2.094    -2.789   40.4300  3.9080 
2.386    -2.409   39.2890  3.6612 
3.682    -4.451   41.5190  3.9080 
5.035    -4.643   42.1350  3.9080 
5.621    -5.864   42.3790  3.8240 
5.936    -3.728   42.5570  3.9080 
6.805    -5.698   42.9250  3.9080 
7.035    -4.406   43.0480  3.8240 
2.572    -3.220   43.4100  2.6000 
3.935    -2.429   41.2440  3.3870 
3.042    -4.984   42.0140  3.4870 
3.708    -4.796   40.6120  3.4870 
5.835    -2.805   42.5220  3.4090 
7.383    -6.380   43.1810  3.3590 
7.855    -3.987   43.4240  2.6000 
0.829    -3.012   40.7880  3.8240 
-0.246   -2.828   39.8080  3.9080 
-0.310   -1.386   39.3470  3.9080 
-0.403   -1.067   38.1510  3.6612 
-1.567   -3.291   40.4140  3.9080 
-2.842   -3.046   39.6100  3.9080 
-2.821   -3.859   38.3290  3.9080 
-4.078   -3.374   40.4320  3.9080 
0.643    -3.262   41.5890  2.6000 
-0.051   -3.391   39.0290  3.3870 
-1.500   -4.244   40.5810  3.4870 
-1.668   -2.855   41.2740  3.4870 
-2.876   -2.096   39.3720  3.4870 
-2.026   -3.654   37.8330  3.4870 
-2.832   -4.795   38.5440  3.4870 
-3.593   -3.644   37.8010  3.4870 
-4.070   -2.861   41.2420  3.4870 
-4.865   -3.160   39.9250  3.4870 
-4.081   -4.310   40.6450  3.4870 
-0.247   -0.463   40.3050  3.8240 
-0.288   0.958    39.9630  3.9080 
0.975    1.386    39.2360  3.9080 
0.954    2.195    38.3050  3.6612 
-0.452   1.814    41.2390  3.9080 
-0.191   3.272    40.9260  3.9080 
-1.832   1.600    41.8450  3.9080 
-0.181   -0.703   41.1280  2.6000 
-1.056   1.118    39.3770  3.3870 
0.217    1.518    41.8910  3.4870 
0.683    3.367    40.5430  3.4870 
-0.850   3.588    40.3020  3.4870 
-0.244   3.787    41.7340  3.4870 
-1.955   0.668    42.0440  3.4870 
-1.910   2.112    42.6520  3.4870 
-2.504   1.883    41.2200  3.4870 
2.130    0.843    39.6440  3.8240 
3.315    1.217    38.8950  3.9080 
3.217    0.854    37.4180  3.9080 
3.472    1.697    36.5550  3.6612 
4.581    0.550    39.4530  3.9080 
5.741    1.023    38.6190  3.9080 
2.167    0.304    40.3140  2.6000 
3.426    2.188    38.9650  3.3870 
4.712    0.800    40.3800  3.4870 
4.503    -0.415   39.4010  3.4870 
6.396    2.211    38.6160  3.9080 
6.102    -0.557   37.4590  2.6000 
7.866    0.627    36.4170  3.3590 
7.313    0.936    37.0980  3.9080 
6.330    0.247    37.6620  3.8240 
7.383    2.133    37.6560  3.8240 
6.214    2.943    39.1590  3.4090 
2.869    -0.399   37.1300  3.8240 
2.812    -0.804   35.7230  3.9080 
1.821    0.053    34.9370  3.9080 
2.204    0.599    33.8970  3.6612 
2.470    -2.293   35.5630  3.9080 
2.344    -2.648   34.0790  3.9080 
3.478    -2.783   33.3070  3.9080 
1.092    -2.827   33.5310  3.9080 
3.323    -3.100   31.9680  3.9080 
0.933    -3.136   32.1990  3.9080 
2.068    -3.279   31.4270  3.9080 
2.682    -0.958   37.7550  2.6000 
3.701    -0.660   35.3360  3.3870 
3.166    -2.833   35.9680  3.4870 
1.634    -2.486   36.0150  3.4870 
4.324    -2.663   33.6740  3.4590 
0.340    -2.737   34.0710  3.4590 
4.073    -3.193   31.4270  3.4590 
0.086    -3.245   31.8300  3.4590 
1.985    -3.500   30.5280  3.4590 
0.573    0.204    35.3700  3.8240 
-0.400   0.933    34.5690  3.9080 
-0.174   2.442    34.6140  3.9080 
-0.037   3.029    33.5410  3.6612 
-1.856   0.628    34.9870  3.9080 
-2.261   -0.712   34.4090  3.9080 
-2.430   -0.895   33.0380  3.9080 
-2.442   -1.804   35.2330  3.9080 
-2.788   -2.134   32.5350  3.9080 
-2.801   -3.045   34.7410  3.9080 
-2.975   -3.211   33.3810  3.9080 
-3.331   -4.457   32.9150  3.7210 
0.338    -0.133   36.1260  2.6000 
-0.292   0.646    33.6380  3.3870 
-1.926   0.604    35.9530  3.4870 
-2.448   1.321    34.6550  3.4870 
-2.302   -0.181   32.4570  3.4590 
-2.319   -1.702   36.1490  3.4590 
-2.902   -2.243   31.6190  3.4590 
-2.924   -3.762   35.3210  3.4590 
-4.311   -4.468   32.7230  2.0000 
-0.175   3.025    35.8040  3.8240 
-0.235   4.476    35.9510  3.9080 
1.106    5.187    35.9970  3.9080 
1.112    6.409    35.7840  3.6612 
-1.121   4.760    37.1880  3.9080 
-2.368   3.928    37.0900  3.9080 
-0.140   2.535    36.5090  2.6000 
-0.714   4.822    35.1700  3.3870 
-0.638   4.537    38.0000  3.4870 
-1.355   5.701    37.2190  3.4870 
-5.027   2.654    35.9400  2.6000 
-3.264   3.828    36.0900  3.9080 
-4.391   1.836    38.1630  3.3590 
-3.913   2.466    37.6720  3.9080 
-2.804   3.063    38.0510  3.8240 
-4.231   2.917    36.4770  3.8240 
-3.240   4.290    35.2820  3.4090 
2.240    4.529    36.2190  3.8240 
3.529    5.194    36.1190  3.9080 
4.326    4.722    34.9080  3.9080 
5.019    5.530    34.2590  3.6612 
4.308    4.991    37.4260  3.9080 
4.033    5.956    38.5730  3.9080 
2.582    5.944    38.9980  3.9080 
4.896    5.615    39.7890  3.9080 
2.210    3.694    36.4250  2.6000 
3.364    6.154    36.0140  3.3870 
4.127    4.093    37.7440  3.4870 
5.255    5.037    37.2190  3.4870 
4.260    6.862    38.2760  3.4870 
2.338    5.057    39.2750  3.4870 
2.458    6.553    39.7290  3.4870 
2.030    6.212    38.2600  3.4870 
5.819    5.588    39.5290  3.4870 
4.773    6.283    40.4670  3.4870 
4.635    4.758    40.1360  3.4870 
4.269    3.451    34.5110  3.8240 
5.143    2.980    33.4220  3.9080 
4.487    2.862    32.0550  3.9080 
5.135    3.138    31.0300  3.6612 
5.742    1.636    33.8410  3.9080 
7.108    1.320    33.3140  3.9080 
3.723    2.905    34.8900  2.6000 
5.882    3.619    33.3410  3.3870 
5.778    1.610    34.8100  3.4870 
5.138    0.933    33.5550  3.4870 
9.925    1.464    31.8580  2.6000 
7.999    2.011    32.5600  3.9080 
9.466    -0.655   32.9970  3.3590 
8.880    0.067    32.9740  3.9080 
7.687    0.097    33.5510  3.8240 
9.115    1.216    32.3610  3.8240 
7.880    2.873    32.2330  3.4090 
3.228    2.453    31.9520  3.8240 
2.638    2.090    30.6660  3.9080 
2.661    3.198    29.6260  3.9080 
2.816    2.874    28.4380  3.6612 
1.189    1.655    30.8290  3.9080 
2.747    2.400    32.6630  2.6000 
3.142    1.330    30.3080  3.3870 
0.663    2.401    31.1290  3.4870 
0.851    1.345    29.9860  3.4870 
1.138    0.947    31.4740  3.4870 
2.517    4.460    30.0200  3.8240 
2.536    5.513    28.9820  3.9080 
3.859    5.625    28.2490  3.9080 
3.977    6.345    27.2470  3.6612 
2.140    6.866    29.5880  3.9080 
0.687    6.942    30.0800  3.9080 
0.398    8.219    30.8520  3.9080 
-0.281   6.795    28.9170  3.9080 
2.416    4.657    30.8510  2.6000 
1.854    5.280    28.3180  3.3870 
2.731    7.057    30.3340  3.4870 
2.278    7.557    28.9210  3.4870 
0.539    6.188    30.6880  3.4870 
1.023    8.304    31.5750  3.4870 
0.483    8.974    30.2640  3.4870 
-0.495   8.185    31.2030  3.4870 
-0.088   5.985    28.4410  3.4870 
-1.180   6.763    29.2520  3.4870 
-0.186   7.545    28.3250  3.4870 
4.895    4.935    28.7420  3.8240 
6.154    4.840    28.0460  3.9080 
6.106    3.849    26.8780  3.9080 
7.044    3.901    26.0730  3.6612 
7.277    4.403    28.9820  3.9080 
7.672    5.413    30.0310  3.9080 
7.293    6.607    29.9700  3.6612 
8.415    5.003    30.9580  3.6612 
4.806    4.536    29.4990  2.6000 
6.377    5.725    27.6890  3.3870 
7.004    3.587    29.4290  3.4870 
8.059    4.194    28.4480  3.4870 
5.093    3.001    26.8170  3.8240 
4.941    1.950    25.8240  3.9080 
3.634    2.000    25.0430  3.9080 
3.560    1.413    23.9590  3.6612 
4.996    0.565    26.5120  3.9080 
6.299    0.298    27.2490  3.9080 
7.438    -0.094   26.5900  3.9080 
6.360    0.448    28.6240  3.9080 
8.635    -0.340   27.2290  3.9080 
7.554    0.223    29.2640  3.9080 
8.682    -0.201   28.6030  3.9080 
4.475    3.078    27.4090  2.6000 
5.685    2.012    25.1890  3.3870 
4.262    0.500    27.1420  3.4870 
4.870    -0.123   25.8400  3.4870 
7.402    -0.198   25.6670  3.4590 
5.606    0.698    29.1070  3.4590 
9.390    -0.593   26.7490  3.4590 
7.601    0.362    30.1820  3.4590 
9.462    -0.391   29.0720  3.4590 
2.617    2.643    25.5880  3.8240 
1.258    2.698    25.1040  3.9080 
0.965    4.084    24.5250  3.9080 
1.142    5.098    25.1960  3.6612 
0.240    2.370    26.2150  3.9080 
-1.191   2.534    25.7100  3.9080 
0.426    0.962    26.7610  3.9080 
2.783    3.077    26.3120  2.6000 
1.159    2.035    24.3880  3.3870 
0.377    3.003    26.9510  3.4870 
-1.313   3.427    25.3780  3.4870 
-1.355   1.905    25.0030  3.4870 
-1.806   2.375    26.4300  3.4870 
1.325    0.859    27.0810  3.4870 
-0.190   0.814    27.4840  3.4870 
0.259    0.324    26.0640  3.4870 
0.503    4.128    23.2900  3.8240 
0.130    5.359    22.6060  3.9080 
-1.376   5.529    22.7320  3.9080 
-2.135   4.910    21.9960  3.6612 
0.520    5.335    21.1410  3.9080 
0.176    6.603    20.3810  3.9080 
-0.754   7.337    20.7690  3.6612 
0.865    6.862    19.3710  3.6612 
0.417    3.387    22.8630  2.6000 
0.574    6.115    23.0440  3.3870 
1.476    5.183    21.0770  3.4870 
0.076    4.586    20.7130  3.4870 
-1.775   6.371    23.6700  3.8240 
-3.208   6.519    23.9490  3.9080 
-3.968   7.073    22.7710  3.9080 
-5.124   6.745    22.4990  3.6612 
-3.370   7.423    25.1820  3.9080 
-4.819   7.865    25.3010  3.9080 
-2.886   6.670    26.4060  3.9080 
-1.198   6.829    24.1140  2.6000 
-3.573   5.635    24.1640  3.3870 
-2.809   8.218    25.0620  3.4870 
-5.077   8.335    24.5050  3.4870 
-5.381   7.094    25.4130  3.4870 
-4.915   8.444    26.0610  3.4870 
-1.975   6.401    26.2780  3.4870 
-2.947   7.239    27.1770  3.4870 
-3.434   5.891    26.5400  3.4870 
-3.318   7.940    21.9830  3.8240 
-4.084   8.446    20.8280  3.9080 
-4.220   7.384    19.7450  3.9080 
-5.239   7.312    19.0450  3.6612 
-3.441   9.739    20.2990  3.9080 
-2.015   9.701    20.4000  3.7210 
-3.902   10.911   21.1730  3.9080 
-2.508   8.183    22.1400  2.6000 
-4.985   8.669    21.1410  3.3870 
-3.707   9.890    19.3680  3.3870 
-4.860   10.970   21.1510  3.4870 
-3.612   10.770   22.0770  3.4870 
-3.524   11.728   20.8390  3.4870 
-1.699   8.757    20.5450  2.0000 
-3.207   6.538    19.6000  3.8240 
-3.282   5.401    18.6840  3.9080 
-4.447   4.495    19.0510  3.9080 
-5.067   3.866    18.1830  3.6612 
-1.958   4.655    18.6900  3.9080 
-2.042   3.424    17.9890  3.7210 
-2.489   6.661    20.0570  2.6000 
-3.435   5.747    17.7800  3.3870 
-1.276   5.210    18.2810  3.3870 
-1.692   4.483    19.6070  3.3870 
-1.210   2.894    18.1480  2.0000 
-4.798   4.426    20.3380  3.8240 
-5.968   3.649    20.7550  3.9080 
-7.256   4.131    20.0920  3.9080 
-8.245   3.390    19.9870  3.6612 
-6.159   3.677    22.2670  3.9080 
-4.332   4.843    20.9290  2.6000 
-5.822   2.717    20.4870  3.3870 
-6.364   4.573    22.5470  3.4870 
-6.881   3.093    22.5100  3.4870 
-5.353   3.384    22.6980  3.4870 
-7.266   5.393    19.6570  3.8240 
-8.507   5.928    19.0860  3.9080 
-8.689   5.434    17.6530  3.9080 
-9.767   5.492    17.0720  3.6612 
-8.509   7.454    19.0810  3.9080 
-8.647   8.198    20.4050  3.9080 
-8.244   9.656    20.2310  3.9080 
-10.055  8.106    20.9580  3.9080 
-6.560   5.881    19.7100  2.6000 
-9.263   5.614    19.6250  3.3870 
-7.682   7.746    18.6660  3.4870 
-9.234   7.743    18.5050  3.4870 
-8.036   7.787    21.0520  3.4870 
-7.388   9.703    19.8000  3.4870 
-8.898   10.107   19.6920  3.4870 
-8.192   10.079   21.0910  3.4870 
-10.286  7.184    21.0930  3.4870 
-10.102  8.573    21.7950  3.4870 
-10.670  8.502    20.3360  3.4870 
-7.601   4.959    17.0580  3.8240 
-7.647   4.477    15.6860  3.9080 
-8.016   3.001    15.5580  3.9080 
-8.085   2.495    14.4280  3.6612 
-6.278   4.674    15.0480  3.9080 
-5.687   6.077    15.0780  3.9080 
-4.228   6.016    14.6620  3.9080 
-6.432   7.042    14.1660  3.9080 
-6.858   4.935    17.4910  2.6000 
-8.303   5.008    15.1890  3.3870 
-5.654   4.077    15.4870  3.4870 
-6.338   4.395    14.1200  3.4870 
-5.735   6.416    15.9960  3.4870 
-3.750   5.433    15.2560  3.4870 
-4.165   5.681    13.7650  3.4870 
-3.846   6.896    14.7020  3.4870 
-7.356   7.080    14.4270  3.4870 
-6.043   7.916    14.2370  3.4870 
-6.371   6.737    13.2580  3.4870 
-8.215   2.340    16.6940  3.8240 
-8.429   0.910    16.7520  3.9080 
-9.821   0.457    16.2900  3.9080 
-10.829  1.152    16.3990  3.6612 
-8.216   0.388    18.1830  3.9080 
-8.216   2.783    17.4310  2.6000 
-7.765   0.481    16.1730  3.3870 
-8.897   0.744    18.7590  3.4870 
-8.264   -0.571   18.1860  3.4870 
-7.352   0.666    18.4990  3.4870 
-9.839   -0.775   15.7980  3.8240 
-11.058  -1.511   15.5360  3.9080 
-11.520  -2.193   16.8290  3.9080 
-10.857  -3.143   17.2570  3.6612 
-10.888  -2.598   14.4830  3.9080 
-12.190  -3.281   14.1070  3.9080 
-13.104  -3.461   14.9450  3.6612 
-12.286  -3.637   12.9090  3.6612 
-9.088   -1.156   15.6260  2.6000 
-11.752  -0.885   15.2400  3.3870 
-10.498  -2.205   13.6860  3.4870 
-10.269  -3.265   14.8170  3.4870 
-12.606  -1.706   17.4000  3.8240 
-13.002  -2.142   18.7390  3.9080 
-13.279  -3.641   18.7650  3.9080 
-13.157  -4.248   19.8250  3.6612 
-14.286  -1.365   19.0250  3.9080 
-14.777  -0.936   17.6850  3.9080 
-13.550  -0.732   16.8440  3.9080 
-12.309  -1.911   19.3930  3.3870 
-14.939  -1.931   19.4670  3.4870 
-14.105  -0.596   19.5890  3.4870 
-15.346  -1.620   17.2970  3.4870 
-15.282  -0.113   17.7550  3.4870 
-13.732  -0.914   15.9090  3.3870 
-13.213  0.173    16.9310  3.3870 
-13.642  -4.192   17.6140  3.8240 
-13.952  -5.615   17.5280  3.9080 
-12.661  -6.420   17.5560  3.9080 
-12.546  -7.496   18.1550  3.6612 
-14.767  -5.882   16.2760  3.9080 
-13.695  -3.703   16.9080  2.6000 
-14.491  -5.864   18.3080  3.3870 
-14.256  -5.631   15.5020  3.4870 
-15.577  -5.367   16.3040  3.4870 
-14.983  -6.815   16.2270  3.4870 
-11.662  -5.856   16.8900  3.8240 
-10.323  -6.438   16.8620  3.9080 
-9.663   -6.306   18.2320  3.9080 
-8.865   -7.135   18.6510  3.6612 
-9.460   -5.763   15.8010  3.9080 
-9.952   -5.997   14.3800  3.9080 
-8.898   -5.624   13.3530  3.9080 
-9.519   -5.300   12.0020  3.9080 
-8.487   -5.223   10.9240  3.8240 
-11.807  -5.124   16.4620  2.6000 
-10.400  -7.390   16.6430  3.3870 
-9.440   -4.808   15.9720  3.4870 
-8.551   -6.094   15.8760  3.4870 
-10.187  -6.932   14.2730  3.4870 
-10.751  -5.468   14.2270  3.4870 
-8.401   -4.854   13.6700  3.4870 
-8.276   -6.361   13.2510  3.4870 
-10.169  -5.984   11.7760  3.1000 
-9.987   -4.452   12.0590  3.1000 
-8.041   -5.992   10.8850  2.6000 
-8.886   -5.070   10.1420  2.6000 
-7.921   -4.560   11.1030  2.6000 
-10.019  -5.241   18.9480  3.8240 
-9.358   -5.049   20.2470  3.9080 
-9.910   -6.039   21.2610  3.9080 
-9.180   -6.632   22.0460  3.6612 
-9.533   -3.618   20.7030  3.9080 
-10.612  -4.687   18.6620  2.6000 
-8.401   -5.222   20.1340  3.3870 
-10.468  -3.422   20.7930  3.4870 
-9.097   -3.497   21.5490  3.4870 
-9.144   -3.026   20.0550  3.4870 
-11.226  -6.221   21.2190  3.8240 
-11.878  -7.247   22.0330  3.9080 
-11.298  -8.631   21.8070  3.9080 
-11.024  -9.382   22.7470  3.6612 
-13.374  -7.226   21.7480  3.9080 
-11.703  -5.725   20.7030  2.6000 
-11.746  -7.014   22.9760  3.3870 
-13.716  -6.342   21.9010  3.4870 
-13.529  -7.477   20.8350  3.4870 
-13.819  -7.847   22.3300  3.4870 
-11.106  -9.018   20.5420  3.8240 
-10.580  -10.334  20.2340  3.9080 
-9.137   -10.491  20.6920  3.9080 
-8.733   -11.600  21.0250  3.6612 
-10.641  -10.610  18.7230  3.9080 
-12.052  -10.455  18.1670  3.9080 
-12.096  -10.793  16.6850  3.9080 
-13.443  -11.369  16.2880  3.9080 
-14.460  -10.303  16.0690  3.8240 
-11.297  -8.478   19.9010  2.6000 
-11.128  -11.003  20.6950  3.3870 
-10.048  -9.997   18.2630  3.4870 
-10.328  -11.512  18.5520  3.4870 
-12.656  -11.041  18.6490  3.4870 
-12.353  -9.542   18.2980  3.4870 
-11.923  -9.992   16.1670  3.4870 
-11.399  -11.436  16.4820  3.4870 
-13.343  -11.887  15.4740  3.1000 
-13.754  -11.968  16.9860  3.1000 
-14.151  -9.716   15.4740  2.6000 
-15.211  -10.668  15.7620  2.6000 
-14.625  -9.887   16.8380  2.6000 
-8.388   -9.389   20.6730  3.8240 
-7.026   -9.406   21.1750  3.9080 
-7.053   -9.577   22.6850  3.9080 
-6.372   -10.412  23.2730  3.6612 
-6.323   -8.116   20.7840  3.9080 
-4.936   -7.889   21.3970  3.9080 
-3.952   -8.956   20.9610  3.9080 
-4.436   -6.499   21.0300  3.9080 
-8.715   -8.659   20.3580  2.6000 
-6.548   -10.163  20.7770  3.3870 
-6.234   -8.098   19.8190  3.4870 
-6.891   -7.372   21.0360  3.4870 
-5.023   -7.935   22.3730  3.4870 
-4.292   -9.821   21.1990  3.4870 
-3.830   -8.910   20.0100  3.4870 
-3.109   -8.812   21.3990  3.4870 
-5.081   -5.844   21.3050  3.4870 
-3.601   -6.333   21.4740  3.4870 
-4.309   -6.445   20.0790  3.4870 
-7.891   -8.770   23.3340  3.8240 
-8.062   -8.904   24.7760  3.9080 
-8.477   -10.315  25.1750  3.9080 
-7.872   -10.891  26.0760  3.6612 
-9.093   -7.900   25.2630  3.9080 
-8.331   -8.170   22.9030  2.6000 
-7.206   -8.700   25.2070  3.3870 
-8.814   -7.014   25.0230  3.4870 
-9.174   -7.963   26.2180  3.4870 
-9.940   -8.090   24.8560  3.4870 
-9.503   -10.850  24.5280  3.8240 
-10.018  -12.179  24.8330  3.9080 
-9.010   -13.277  24.5540  3.9080 
-9.024   -14.329  25.1940  3.6612 
-11.310  -12.428  24.0370  3.9080 
-12.402  -11.491  24.5250  3.9080 
-9.879   -10.393  23.9030  2.6000 
-10.240  -12.207  25.7860  3.3870 
-11.147  -12.276  23.0920  3.4870 
-11.592  -13.349  24.1510  3.4870 
-12.268  -10.935  25.6160  3.6612 
-13.460  -11.308  23.7370  3.8240 
-14.091  -10.780  23.9820  2.6000 
-13.509  -11.718  22.9830  2.6000 
-8.098   -13.077  23.6120  3.8240 
-7.129   -14.122  23.2960  3.9080 
-6.003   -14.223  24.3010  3.9080 
-5.195   -15.159  24.2500  3.6612 
-6.502   -13.861  21.9130  3.9080 
-5.525   -12.822  22.0440  3.7210 
-8.078   -12.330  23.1870  2.6000 
-7.598   -14.982  23.2680  3.3870 
-6.083   -14.670  21.5810  3.3870 
-7.190   -13.593  21.2830  3.3870 
-5.952   -12.026  22.4650  2.0000 
-5.877   -13.261  25.2100  3.8240 
-4.730   -13.267  26.1120  3.9080 
-5.146   -13.457  27.5670  3.9080 
-4.260   -13.591  28.4210  3.6612 
-3.939   -11.950  26.0020  3.9080 
-4.730   -10.708  26.4190  3.9080 
-3.375   -11.792  24.5940  3.9080 
-3.863   -9.462   26.5700  3.9080 
-6.469   -12.638  25.2660  2.6000 
-4.139   -14.008  25.8580  3.3870 
-3.174   -12.022  26.6120  3.4870 
-5.416   -10.535  25.7560  3.4870 
-5.173   -10.886  27.2630  3.4870 
-2.850   -12.564  24.3700  3.4870 
-4.098   -11.706  23.9670  3.4870 
-2.824   -11.008  24.5560  3.4870 
-3.388   -9.301   25.7500  3.4870 
-4.420   -8.706   26.7710  3.4870 
-3.234   -9.593   27.2830  3.4870 
-6.439   -13.462  27.8270  3.8240 
-7.002   -13.566  29.1670  3.9080 
-8.303   -14.357  29.2400  3.9080 
-9.070   -14.352  28.2810  3.6612 
-7.296   -12.152  29.6910  3.9080 
-7.560   -12.160  31.0810  3.7210 
-6.985   -13.400  27.1640  2.6000 
-6.342   -13.988  29.7540  3.3870 
-6.535   -11.578  29.5110  3.3870 
-8.063   -11.788  29.2200  3.3870 
-7.076   -11.403  31.5180  2.0000 
-8.587   -15.027  30.3570  3.8240 
-9.882   -15.711  30.5360  3.9080 
-11.031  -14.797  30.9090  3.9080 
-12.214  -15.151  30.8560  3.6612 
-9.567   -16.674  31.6880  3.9080 
-8.485   -16.018  32.4670  3.9080 
-7.667   -15.222  31.4950  3.9080 
-10.107  -16.218  29.7280  3.3870 
-10.351  -16.813  32.2410  3.4870 
-9.270   -17.532  31.3450  3.4870 
-8.863   -15.436  33.1450  3.4870 
-7.933   -16.685  32.9050  3.4870 
-7.400   -14.371  31.8770  3.3870 
-6.874   -15.710  31.2240  3.3870 
-10.741  -13.565  31.3090  3.8240 
-11.695  -12.499  31.5560  3.9080 
-12.065  -11.927  30.1890  3.9080 
-11.160  -11.506  29.4610  3.6612 
-11.141  -11.428  32.4910  3.9080 
-12.121  -10.344  32.9000  3.9080 
-11.465  -9.216   33.6870  3.9080 
-10.890  -9.707   34.9380  3.8240 
-10.953  -9.189   36.1540  3.9080 
-11.612  -8.061   36.3970  3.8240 
-10.346  -9.809   37.1660  3.8240 
-9.911   -13.380  31.4350  2.6000 
-12.499  -12.885  31.9620  3.3870 
-10.814  -11.864  33.2940  3.4870 
-10.382  -11.009  32.0580  3.4870 
-12.533  -9.975   32.1030  3.4870 
-12.823  -10.740  33.4400  3.4870 
-10.768  -8.810   33.1490  3.3870 
-12.127  -8.533   33.8840  3.3870 
-10.444  -10.440  34.8730  2.6000 
-12.011  -7.650   35.7550  2.6000 
-11.640  -7.742   37.1960  2.6000 
-9.915   -10.541  37.0260  2.6000 
-10.383  -9.476   37.9580  2.6000 
-13.344  -11.958  29.8410  3.8240 
-13.732  -11.641  28.4690  3.9080 
-14.393  -10.271  28.3540  3.9080 
-14.985  -9.781   29.3100  3.6612 
-14.659  -12.720  27.9120  3.9080 
-14.100  -14.130  27.9420  3.9080 
-12.684  -14.254  27.4030  3.9080 
-12.386  -15.705  27.0610  3.9080 
-10.972  -15.920  26.6620  3.8240 
-13.944  -12.164  30.4220  2.6000 
-12.919  -11.630  27.9230  3.3870 
-15.486  -12.707  28.4180  3.4870 
-14.874  -12.495  26.9940  3.4870 
-14.112  -14.449  28.8580  3.4870 
-14.681  -14.706  27.4230  3.4870 
-12.587  -13.705  26.6080  3.4870 
-12.052  -13.938  28.0670  3.4870 
-12.585  -16.259  27.8330  3.1000 
-12.966  -15.985  26.3370  3.1000 
-10.782  -15.407  25.9600  2.6000 
-10.437  -15.705  27.3400  2.6000 
-10.852  -16.774  26.4480  2.6000 
-14.264  -9.697   27.1540  3.8240 
-14.839  -8.399   26.8320  3.9080 
-15.633  -8.402   25.5340  3.9080 
-15.498  -9.260   24.6560  3.6612 
-13.728  -7.351   26.7420  3.9080 
-13.822  -10.113  26.5440  2.6000 
-15.443  -8.142   27.5590  3.3870 
-14.115  -6.485   26.5970  3.4870 
-13.143  -7.566   26.0100  3.4870 
-13.226  -7.345   27.5600  3.4870 
-16.504  -7.394   25.3740  3.8240 
-17.230  -7.379   24.1050  3.9080 
-16.813  -6.212   23.2240  3.9080 
-16.129  -5.268   23.5970  3.6612 
-18.747  -7.338   24.3400  3.9080 
-19.129  -6.045   24.8090  3.7210 
-19.135  -8.322   25.4400  3.9080 
-16.626  -6.794   25.9790  2.6000 
-17.021  -8.209   23.6280  3.3870 
-19.223  -7.551   23.5110  3.3870 
-18.604  -8.153   26.2220  3.4870 
-20.064  -8.213   25.6540  3.4870 
-18.979  -9.219   25.1360  3.4870 
-19.110  -6.015   25.8150  2.0000 
-17.252  -6.286   21.9720  3.8240 
-16.975  -5.209   21.0260  3.9080 
-17.565  -3.906   21.5350  3.9080 
-16.997  -2.818   21.4130  3.6612 
-17.561  -5.572   19.6510  3.9080 
-16.800  -6.662   19.0960  3.7210 
-17.448  -4.420   18.6650  3.9080 
-17.703  -6.973   21.7170  2.6000 
-16.004  -5.104   20.9400  3.3870 
-18.499  -5.837   19.7490  3.3870 
-17.905  -3.653   19.0160  3.4870 
-16.522  -4.206   18.5270  3.4870 
-17.844  -4.675   17.8290  3.4870 
-16.136  -6.315   18.4280  2.0000 
-18.754  -4.021   22.1300  3.8240 
-19.473  -2.834   22.5810  3.9080 
-18.761  -2.114   23.7120  3.9080 
-18.785  -0.894   23.8730  3.6612 
-20.889  -3.240   23.0110  3.9080 
-21.800  -3.670   21.8770  3.9080 
-21.456  -5.018   21.2720  3.9080 
-20.681  -5.802   21.8640  3.6612 
-21.978  -5.294   20.1650  3.6612 
-19.098  -4.801   22.2480  2.6000 
-19.549  -2.216   21.8250  3.3870 
-20.822  -3.968   23.6470  3.4870 
-21.300  -2.489   23.4680  3.4870 
-22.711  -3.702   22.2070  3.4870 
-21.764  -2.998   21.1780  3.4870 
-18.079  -2.868   24.5680  3.8240 
-17.445  -2.268   25.7310  3.9080 
-16.243  -1.458   25.2570  3.9080 
-16.055  -0.370   25.7780  3.6612 
-17.035  -3.326   26.7540  3.9080 
-18.203  -3.836   27.5770  3.9080 
-18.019  -5.274   28.0280  3.9080 
-16.886  -5.790   27.9810  3.6612 
-19.031  -5.882   28.4280  3.6612 
-18.011  -3.715   24.4320  2.6000 
-18.085  -1.658   26.1540  3.3870 
-16.625  -4.072   26.2900  3.4870 
-16.370  -2.947   27.3510  3.4870 
-18.312  -3.271   28.3580  3.4870 
-19.014  -3.772   27.0480  3.4870 
-15.513  -2.008   24.2940  3.8240 
-14.326  -1.355   23.7550  3.9080 
-14.720  -0.153   22.9050  3.9080 
-14.047  0.873    22.9550  3.6612 
-13.472  -2.340   22.9570  3.9080 
-12.419  -3.041   23.8100  3.9080 
-11.241  -2.420   24.1470  3.9080 
-12.633  -4.322   24.2920  3.9080 
-10.271  -3.039   24.9130  3.9080 
-11.680  -4.940   25.0770  3.9080 
-10.493  -4.313   25.3930  3.9080 
-15.747  -2.773   23.9790  2.6000 
-13.790  -1.031   24.5080  3.3870 
-14.051  -3.009   22.5570  3.4870 
-13.030  -1.864   22.2370  3.4870 
-11.090  -1.551   23.8500  3.4590 
-13.421  -4.769   24.0850  3.4590 
-9.474   -2.600   25.1030  3.4590 
-11.842  -5.797   25.4010  3.4590 
-9.855   -4.740   25.9180  3.4590 
-15.802  -0.253   22.1480  3.8240 
-16.357  0.896    21.4450  3.9080 
-16.733  2.001    22.4190  3.9080 
-16.549  3.190    22.1800  3.6612 
-17.585  0.491    20.6390  3.9080 
-16.188  -1.018   22.0700  2.6000 
-15.678  1.243    20.8280  3.3870 
-17.911  1.251    20.1500  3.4870 
-17.348  -0.207   20.0250  3.4870 
-18.269  0.177    21.2340  3.4870 
-17.294  1.600    23.5630  3.8240 
-17.680  2.601    24.5450  3.9080 
-16.465  3.312    25.1240  3.9080 
-16.466  4.516    25.3780  3.6612 
-18.485  1.933    25.6430  3.9080 
-17.425  0.764    23.7160  2.6000 
-18.249  3.265    24.1040  3.3870 
-18.795  2.597    26.2630  3.4870 
-19.239  1.479    25.2560  3.4870 
-17.933  1.298    26.1040  3.4870 
-15.383  2.560    25.3400  3.8240 
-14.155  3.157    25.8540  3.9080 
-13.594  4.156    24.8470  3.9080 
-13.278  5.297    25.1720  3.6612 
-13.105  2.082    26.1740  3.9080 
-11.745  2.711    26.4200  3.9080 
-13.554  1.270    27.3740  3.9080 
-15.410  1.716    25.1730  2.6000 
-14.368  3.638    26.6810  3.3870 
-13.032  1.481    25.4030  3.4870 
-11.495  3.241    25.6590  3.4870 
-11.788  3.271    27.1990  3.4870 
-11.092  2.021    26.5580  3.4870 
-14.412  0.878    27.1920  3.4870 
-12.915  0.576    27.5500  3.4870 
-13.622  1.844    28.1410  3.4870 
-13.472  3.722    23.5950  3.8240 
-13.021  4.636    22.5490  3.9080 
-13.876  5.891    22.4620  3.9080 
-13.362  6.990    22.2500  3.6612 
-13.054  3.958    21.1900  3.9080 
-12.058  2.843    20.9470  3.9080 
-12.159  2.423    19.4820  3.9080 
-13.657  2.904    23.4020  2.6000 
-12.098  4.901    22.7420  3.3870 
-13.945  3.597    21.0570  3.4870 
-12.915  4.637    20.5120  3.4870 
-11.159  3.152    21.1430  3.4870 
-12.256  2.088    21.5240  3.4870 
-11.107  2.435    17.8960  2.6000 
-13.226  1.935    19.1050  3.6612 
-11.093  2.640    18.7310  3.8240 
-10.386  2.986    19.0780  2.6000 
-15.195  5.758    22.5920  3.8240 
-15.997  6.962    22.4160  3.9080 
-15.711  7.947    23.5440  3.9080 
-15.635  9.152    23.3380  3.6612 
-17.476  6.641    22.3770  3.9080 
-15.557  4.999    22.7700  2.6000 
-15.747  7.381    21.5670  3.3870 
-17.975  7.449    22.2380  3.4870 
-17.738  6.241    23.2100  3.4870 
-17.651  6.028    21.6590  3.4870 
-15.580  7.428    24.7670  3.8240 
-15.337  8.325    25.8980  3.9080 
-13.979  8.987    25.7020  3.9080 
-13.781  10.195   25.8510  3.6612 
-15.409  7.578    27.2330  3.9080 
-16.720  7.772    27.9800  3.9080 
-16.492  7.869    29.4780  3.9080 
-17.803  8.046    30.2270  3.9080 
-17.592  8.166    31.6960  3.8240 
-15.638  6.578    24.8880  2.6000 
-16.025  9.022    25.8940  3.3870 
-15.281  6.631    27.0670  3.4870 
-14.681  7.880    27.7970  3.4870 
-17.152  8.581    27.6670  3.4870 
-17.310  7.024    27.7920  3.4870 
-16.049  7.064    29.7900  3.4870 
-15.909  8.622    29.6670  3.4870 
-18.252  8.841    29.9030  3.1000 
-18.379  7.285    30.0490  3.1000 
-17.192  7.431    32.0000  2.6000 
-17.077  8.874    31.8640  2.6000 
-18.377  8.267    32.1020  2.6000 
-13.018  8.131    25.3290  3.8240 
-11.709  8.681    25.0020  3.9080 
-11.790  9.733    23.9080  3.9080 
-11.113  10.764   23.9410  3.6612 
-10.786  7.562    24.5280  3.9080 
-9.289   7.821    24.4950  3.9080 
-8.828   8.613    25.7110  3.9080 
-8.542   6.491    24.3930  3.9080 
-13.171  7.286    25.2840  2.6000 
-11.325  9.088    25.8070  3.3870 
-10.940  6.792    25.0980  3.4870 
-11.062  7.312    23.6320  3.4870 
-9.087   8.346    23.6930  3.4870 
-9.293   9.452    25.7410  3.4870 
-9.017   8.114    26.5090  3.4870 
-7.883   8.773    25.6490  3.4870 
-8.759   5.943    25.1510  3.4870 
-8.801   6.039    23.5870  3.4870 
-7.596   6.655    24.3770  3.4870 
-12.607  9.462    22.8850  3.8240 
-12.628  10.417   21.7700  3.9080 
-13.151  11.768   22.2390  3.9080 
-12.585  12.793   21.8600  3.6612 
-13.462  9.895    20.6040  3.9080 
-13.779  10.970   19.5630  3.9080 
-14.765  10.422   18.5400  3.9080 
-14.960  11.397   17.3830  3.9080 
-15.952  10.852   16.4090  3.8240 
-13.099  8.756    22.8810  2.6000 
-11.707  10.538   21.4560  3.3870 
-12.981  9.171    20.1720  3.4870 
-14.294  9.535    20.9480  3.4870 
-14.160  11.747   20.0010  3.4870 
-12.963  11.244   19.1150  3.4870 
-14.436  9.576    18.1970  3.4870 
-15.618  10.259   18.9720  3.4870 
-15.273  12.250   17.7240  3.1000 
-14.112  11.545   16.9350  3.1000 
-15.683  10.052   16.1260  2.6000 
-16.746  10.774   16.8050  2.6000 
-16.021  11.404   15.7130  2.6000 
-14.207  11.745   23.0430  3.8240 
-14.800  12.953   23.6080  3.9080 
-13.763  13.722   24.4190  3.9080 
-13.680  14.948   24.3660  3.6612 
-16.020  12.633   24.4900  3.9080 
-17.053  12.038   23.6920  3.7210 
-16.629  13.899   25.0870  3.9080 
-14.558  10.985   23.2400  2.6000 
-15.097  13.523   22.8690  3.3870 
-15.759  12.020   25.2080  3.3870 
-15.970  14.352   25.6190  3.4870 
-16.922  14.479   24.3790  3.4870 
-17.379  13.665   25.6390  3.4870 
-16.794  11.104   23.4270  2.0000 
-12.969  12.964   25.1730  3.8240 
-11.939  13.583   26.0080  3.9080 
-10.909  14.285   25.1340  3.9080 
-10.606  15.463   25.2950  3.6612 
-11.292  12.513   26.8810  3.9080 
-10.234  12.998   27.8640  3.9080 
-10.573  13.566   29.0800  3.9080 
-8.891   12.865   27.5430  3.9080 
-9.599   13.989   29.9750  3.9080 
-7.909   13.280   28.4300  3.9080 
-8.264   13.843   29.6420  3.9080 
-13.062  12.109   25.1700  2.6000 
-12.365  14.247   26.5880  3.3870 
-11.992  12.068   27.3840  3.4870 
-10.886  11.850   26.3000  3.4870 
-11.471  13.665   29.3020  3.4590 
-8.647   12.495   26.7260  3.4590 
-9.841   14.366   30.7890  3.4590 
-7.011   13.179   28.2090  3.4590 
-7.604   14.125   30.2340  3.4590 
-10.352  13.555   24.1750  3.8240 
-9.273   14.128   23.3750  3.9080 
-9.792   15.276   22.5130  3.9080 
-9.128   16.300   22.3410  3.6612 
-8.569   13.065   22.5130  3.9080 
-7.617   13.741   21.5250  3.9080 
-7.814   12.060   23.3680  3.9080 
-10.622  12.752   24.0260  2.6000 
-8.609   14.496   23.9930  3.3870 
-9.252   12.583   22.0010  3.4870 
-8.102   14.384   21.0030  3.4870 
-6.916   14.183   22.0080  3.4870 
-7.237   13.078   20.9430  3.4870 
-8.422   11.638   23.9790  3.4870 
-7.415   11.395   22.8020  3.4870 
-7.126   12.512   23.8620  3.4870 
-11.002  15.093   21.9920  3.8240 
-11.592  16.094   21.1040  3.9080 
-11.821  17.401   21.8450  3.9080 
-11.888  18.488   21.2800  3.6612 
-12.881  15.556   20.5060  3.9080 
-11.442  14.379   22.1780  2.6000 
-10.962  16.263   20.3720  3.3870 
-12.699  14.738   20.0360  3.4870 
-13.514  15.386   21.2090  3.4870 
-13.246  16.201   19.8970  3.4870 
-11.933  17.277   23.1700  3.8240 
-12.155  18.449   24.0040  3.9080 
-10.954  19.375   24.0270  3.9080 
-11.083  20.552   24.3610  3.6612 
-12.476  17.991   25.4320  3.9080 
-11.229  17.764   26.0900  3.7210 
-11.874  16.500   23.5330  2.6000 
-12.925  18.943   23.6520  3.3870 
-12.984  18.674   25.8990  3.3870 
-13.000  17.174   25.4150  3.3870 
-10.882  16.864   25.8360  2.0000 
-9.769   18.874   23.7020  3.8240 
-8.571   19.696   23.7160  3.9080 
-7.982   19.856   25.0990  3.9080 
-6.858   20.329   25.2890  3.6612 
-9.709   18.045   23.4800  2.6000 
-7.907   19.295   23.1330  3.3870 
-8.786   20.572   23.3600  3.3870 
-8.736   19.449   26.1100  3.8240 
-8.226   19.434   27.4730  3.9080 
-7.684   18.026   27.7360  3.9080 
-8.418   17.180   28.2300  3.6612 
-9.293   19.839   28.4790  3.9080 
-9.756   21.288   28.4490  3.9080 
-10.776  21.609   29.5230  3.9080 
-9.542   19.189   25.9570  2.6000 
-7.483   20.071   27.5350  3.3870 
-10.068  19.272   28.3390  3.4870 
-8.955   19.649   29.3690  3.4870 
-8.986   21.867   28.5620  3.4870 
-10.144  21.477   27.5800  3.4870 
-10.920  22.389   31.2650  2.6000 
-11.974  21.323   29.3970  3.6612 
-10.360  22.206   30.6400  3.8240 
-9.529   22.408   30.7350  2.6000 
-6.431   17.763   27.3810  3.8240 
-5.891   16.408   27.5080  3.9080 
-5.449   16.066   28.9280  3.9080 
-5.140   14.908   29.2380  3.6612 
-4.730   16.238   26.5370  3.9080 
-5.067   15.931   25.0800  3.9080 
-5.507   14.481   24.9300  3.9080 
-6.140   16.868   24.5420  3.9080 
-5.932   18.394   27.0760  2.6000 
-6.595   15.777   27.2500  3.3870 
-4.205   17.052   26.5560  3.4870 
-4.165   15.523   26.8690  3.4870 
-4.254   16.059   24.5460  3.4870 
-6.198   14.290   25.5680  3.4870 
-5.842   14.339   24.0420  3.4870 
-4.758   13.901   25.0860  3.4870 
-5.949   17.768   24.8190  3.4870 
-6.151   16.826   23.5820  3.4870 
-6.997   16.604   24.8830  3.4870 
-5.399   17.039   29.8300  3.8240 
-5.138   16.728   31.2320  3.9080 
-3.814   16.022   31.4350  3.9080 
-2.772   16.467   30.9710  3.6612 
-5.522   17.855   29.5880  2.6000 
-5.139   17.552   31.7450  3.3870 
-5.851   16.166   31.5710  3.3870 
-3.791   14.896   32.1410  3.8240 
-2.520   14.208   32.3500  3.9080 
-1.906   13.673   31.0630  3.9080 
-0.754   13.236   31.1190  3.6612 
-2.875   13.031   33.2590  3.9080 
-4.343   12.978   33.3570  3.9080 
-4.929   14.230   32.7760  3.9080 
-1.887   14.803   32.8020  3.3870 
-2.535   12.204   32.8840  3.4870 
-2.484   13.155   34.1380  3.4870 
-4.677   12.205   32.8760  3.4870 
-4.606   12.895   34.2870  3.4870 
-5.616   14.020   32.1240  3.3870 
-5.314   14.788   33.4700  3.3870 
-2.582   13.688   29.9030  3.8240 
-1.927   13.212   28.6840  3.9080 
-1.348   14.380   27.8840  3.9080 
-0.788   14.197   26.8030  3.6612 
-2.876   12.411   27.8010  3.9080 
-3.519   11.201   28.4670  3.9080 
-2.827   10.440   29.3850  3.9080 
-4.820   10.834   28.1660  3.9080 
-3.411   9.348    29.9980  3.9080 
-5.416   9.739    28.7770  3.9080 
-4.710   8.985    29.6940  3.9080 
-3.392   13.975   29.8780  2.6000 
-1.188   12.625   28.9460  3.3870 
-3.581   13.001   27.4920  3.4870 
-2.387   12.106   27.0210  3.4870 
-1.949   10.665   29.5940  3.4590 
-5.302   11.330   27.5430  3.4590 
-2.927   8.853    30.6200  3.4590 
-6.293   9.512    28.5660  3.4590 
-5.102   8.247    30.1020  3.4590 
-1.467   15.589   28.4080  3.8240 
-0.912   16.768   27.7540  3.9080 
0.571    16.647   27.4240  3.9080 
1.444    16.297   28.2180  3.6612 
-1.121   18.024   28.6300  3.9080 
-2.528   18.254   28.7940  3.7210 
-0.554   19.261   27.9540  3.9080 
-1.884   15.681   29.1550  2.6000 
-1.396   16.902   26.9140  3.3870 
-0.698   17.898   29.5060  3.3870 
-0.993   19.395   27.1110  3.4870 
-0.696   20.027   28.5150  3.4870 
0.388    19.142   27.8080  3.4870 
-2.880   17.719   29.5690  2.0000 
0.888    16.985   26.1750  3.8240 
2.264    16.967   25.6950  3.9080 
2.923    15.599   25.7930  3.9080 
4.149    15.481   25.7800  3.6612 
3.090    18.012   26.4560  3.9080 
2.659    19.428   26.1210  3.9080 
0.260    17.221   25.6350  2.6000 
2.253    17.225   24.7500  3.3870 
2.991    17.864   27.4100  3.4870 
4.028    17.902   26.2340  3.4870 
1.917    19.674   25.1660  3.6612 
3.133    20.380   26.9110  3.8240 
2.924    21.202   26.7660  2.6000 
3.648    20.177   27.5690  2.6000 
2.134    14.537   25.8750  3.8240 
2.735    13.200   25.8620  3.9080 
3.686    13.004   24.6860  3.9080 
3.508    13.527   23.5840  3.6612 
1.609    12.168   25.8640  3.9080 
1.281    14.630   25.9340  2.6000 
3.249    13.091   26.6900  3.3870 
1.112    12.237   25.0450  3.4870 
1.025    12.333   26.6070  3.4870 
1.983    11.287   25.9400  3.4870 
4.758    12.268   24.9370  3.8240 
5.782    12.059   23.9120  3.9080 
5.230    11.327   22.6960  3.9080 
5.807    11.461   21.6040  3.6612 
6.969    11.307   24.5120  3.9080 
7.812    12.084   25.4920  3.9080 
7.743    13.463   25.5970  3.9080 
8.700    11.416   26.3260  3.9080 
8.515    14.172   26.4920  3.9080 
9.481    12.115   27.2320  3.9080 
9.384    13.489   27.3110  3.9080 
10.157   14.185   28.2070  3.7210 
4.854    11.908   25.7130  2.6000 
6.099    12.938   23.6170  3.3870 
6.633    10.515   24.9590  3.4870 
7.540    11.011   23.7860  3.4870 
7.155    13.927   25.0460  3.4590 
8.770    10.490   26.2760  3.4590 
8.450    15.099   26.5420  3.4590 
10.072   11.659   27.7870  3.4590 
9.605    14.901   28.6310  2.0000 
4.141    10.571   22.8300  3.8240 
3.631    9.831    21.6810  3.9080 
2.770    10.704   20.7720  3.9080 
2.426    10.298   19.6550  3.6612 
2.816    8.613    22.1180  3.9080 
1.773    8.843    23.1950  3.9080 
0.594    9.501    22.9510  3.9080 
1.994    8.374    24.4820  3.9080 
-0.359   9.698    23.9400  3.9080 
1.070    8.569    25.4900  3.9080 
-0.115   9.236    25.2290  3.9080 
3.740    10.520   23.5890  2.6000 
4.397    9.513    21.1590  3.3870 
2.369    8.253    21.3360  3.4870 
3.434    7.936    22.4350  3.4870 
0.427    9.825    22.0940  3.4590 
2.782    7.917    24.6700  3.4590 
-1.156   10.137   23.7430  3.4590 
1.244    8.252    26.3470  3.4590 
-0.739   9.372    25.9050  3.4590 
2.395    11.908   21.2070  3.8240 
1.490    12.708   20.3690  3.9080 
2.196    13.105   19.0740  3.9080 
3.351    13.534   19.0890  3.6612 
0.970    13.939   21.0950  3.9080 
0.100    13.787   22.3360  3.9080 
-0.242   15.168   22.8990  3.9080 
-1.182   13.019   22.0600  3.9080 
2.677    12.210   21.9620  2.6000 
0.720    12.147   20.1340  3.3870 
1.741    14.473   21.3470  3.4870 
0.465    14.462   20.4530  3.4870 
0.613    13.297   23.0130  3.4870 
0.568    15.650   23.0810  3.4870 
-0.766   15.653   22.2580  3.4870 
-0.744   15.067   23.7120  3.4870 
-0.967   12.152   21.7110  3.4870 
-1.679   12.922   22.8760  3.4870 
-1.710   13.500   21.4190  3.4870 
1.488    12.947   17.9590  3.8240 
1.996    13.300   16.6310  3.9080 
2.828    12.192   16.0130  3.9080 
3.289    12.262   14.8760  3.6612 
0.694    12.621   18.0210  2.6000 
1.246    13.498   16.0480  3.3870 
2.537    14.101   16.7020  3.3870 
3.029    11.130   16.7890  3.8240 
3.772    9.961    16.4120  3.9080 
5.209    10.014   16.9070  3.9080 
5.815    11.087   16.9490  3.6612 
2.687    11.145   17.5780  2.6000 
3.336    9.175    16.7760  3.3870 
3.771    9.881    15.4450  3.3870 
5.725    8.843    17.2640  3.8240 
7.060    8.659    17.8080  3.9080 
7.548    7.285    17.3700  3.9080 
6.840    6.312    17.6530  3.6612 
7.012    8.850    19.3220  3.9080 
8.327    9.140    19.9660  3.9080 
5.233    8.144    17.1680  2.6000 
7.651    9.340    17.4240  3.3870 
6.404    9.579    19.5210  3.4870 
6.644    8.047    19.7210  3.4870 
8.874    10.233   20.5490  3.9080 
9.220    7.393    19.7740  2.6000 
11.179   8.185    20.8260  3.3590 
10.394   8.657    20.6590  3.9080 
9.302    8.198    20.0650  3.8240 
10.146   9.915    20.9680  3.8240 
8.460    11.059   20.6500  3.4090 
8.681    7.176    16.6920  3.8240 
9.169    5.926    16.1240  3.9080 
9.465    4.870    17.1980  3.9080 
9.449    3.663    16.9590  3.6612 
10.451   6.072    15.3180  3.9080 
10.819   7.392    14.6740  3.9080 
12.207   7.281    14.0430  3.9080 
12.396   6.390    13.1850  3.6612 
13.105   8.060    14.4240  3.6612 
9.156    7.885    16.5800  2.6000 
8.475    5.570    15.5300  3.3870 
11.185   5.827    15.9030  3.4870 
10.421   5.409    14.6120  3.4870 
10.167   7.619    13.9940  3.4870 
10.818   8.095    15.3420  3.4870 
9.760    5.312    18.3970  3.8240 
9.955    4.520    19.5790  3.9080 
8.716    3.825    20.0980  3.9080 
8.821    2.925    20.9480  3.6612 
9.847    6.163    18.4840  2.6000 
10.629   3.847    19.3920  3.3870 
10.302   5.094    20.2800  3.3870 
7.525    4.204    19.6500  3.8240 
6.292    3.531    20.0500  3.9080 
5.918    2.541    18.9440  3.9080 
5.813    2.994    17.8010  3.6612 
5.154    4.493    20.3450  3.9080 
5.270    5.239    21.6540  3.9080 
6.164    6.281    21.8480  3.9080 
4.470    4.897    22.7360  3.9080 
6.257    6.953    23.0570  3.9080 
4.549    5.557    23.9510  3.9080 
5.446    6.586    24.1120  3.9080 
5.509    7.231    25.3200  3.7210 
7.478    4.869    19.1070  2.6000 
6.476    3.020    20.8650  3.3870 
5.102    5.141    19.6250  3.4870 
4.322    3.994    20.3490  3.4870 
6.717    6.537    21.1460  3.4590 
3.860    4.200    22.6420  3.4590 
6.865    7.650    23.1580  3.4590 
3.997    5.305    24.6560  3.4590 
4.902    6.776    25.9700  2.0000 
5.752    1.266    19.2810  3.8240 
5.733    0.159    18.3430  3.9080 
4.396    -0.562   18.2410  3.9080 
4.116    -1.288   17.2830  3.6612 
6.763    -0.895   18.7560  3.9080 
8.220    -0.571   18.8500  3.9080 
8.820    0.482    18.1820  3.9080 
9.056    -1.368   19.6410  3.9080 
10.173   0.737    18.2980  3.9080 
10.406   -1.123   19.7660  3.9080 
10.966   -0.061   19.0860  3.9080 
12.309   0.188    19.2060  3.7210 
5.648    1.083    20.1150  2.6000 
5.973    0.499    17.4550  3.3870 
6.492    -1.230   19.6250  3.4870 
6.678    -1.634   18.1330  3.4870 
8.300    1.033    17.6410  3.4590 
8.688    -2.090   20.0980  3.4590 
10.550   1.452    17.8390  3.4590 
10.934   -1.667   20.3020  3.4590 
12.764   -0.624   19.5690  2.0000 
3.552    -0.411   19.2580  3.8240 
2.355    -1.236   19.3040  3.9080 
1.295    -0.772   18.3160  3.9080 
1.177    0.389    17.9280  3.6612 
1.787    -1.278   20.7360  3.9080 
2.753    -1.918   21.7180  3.9080 
1.945    -2.616   23.1880  4.0000 
1.002    -1.194   23.7260  3.9080 
3.711    0.165    19.8770  2.6000 
2.613    -2.149   19.0580  3.3870 
1.590    -0.374   21.0280  3.4870 
0.957    -1.779   20.7350  3.4870 
3.240    -2.624   21.2640  3.3870 
3.399    -1.253   22.0030  3.3870 
0.392    -0.932   23.0310  3.3870 
0.509    -1.418   24.5170  3.3870 
1.599    -0.467   23.9160  3.3870 
0.483    -1.746   17.9210  3.8240 
-0.640   -1.460   17.0260  3.9080 
-1.788   -0.837   17.8130  3.9080 
-1.840   -0.926   19.0400  3.6612 
-1.018   -2.729   16.2800  3.9080 
-1.730   -3.813   17.0470  3.9080 
-2.449   -3.546   18.0290  3.6612 
-1.592   -4.986   16.6350  3.6612 
0.618    -2.550   18.1930  2.6000 
-0.337   -0.802   16.3650  3.3870 
-1.580   -2.477   15.5310  3.4870 
-0.206   -3.110   15.9110  3.4870 
-2.711   -0.170   17.1280  3.8240 
-3.839   0.494    17.7750  3.9080 
-4.700   -0.429   18.6250  3.9080 
-5.232   0.005    19.6550  3.6612 
-4.671   1.010    16.5890  3.9080 
-3.638   1.199    15.5120  3.9080 
-2.733   0.012    15.6540  3.9080 
-3.521   1.248    18.3140  3.3870 
-5.340   0.360    16.3230  3.4870 
-5.110   1.847    16.8060  3.4870 
-4.051   1.216    14.6350  3.4870 
-3.148   2.026    15.6440  3.4870 
-3.098   -0.767   15.2050  3.3870 
-1.847   0.198    15.3060  3.3870 
-4.871   -1.685   18.2270  3.8240 
-5.723   -2.573   19.0250  3.9080 
-5.045   -2.898   20.3610  3.9080 
-5.705   -3.021   21.3930  3.6612 
-6.043   -3.866   18.2710  3.9080 
-7.082   -3.724   17.1690  3.9080 
-6.532   -2.967   15.9740  3.9080 
-5.317   -3.094   15.7200  3.6612 
-7.330   -2.265   15.3120  3.6612 
-4.488   -1.972   17.5130  2.6000 
-6.565   -2.108   19.2120  3.3870 
-5.223   -4.207   17.8800  3.4870 
-6.359   -4.525   18.9090  3.4870 
-7.369   -4.606   16.8850  3.4870 
-7.856   -3.256   17.5170  3.4870 
-3.723   -3.054   20.3120  3.8240 
-2.980   -3.329   21.5460  3.9080 
-2.986   -2.083   22.4240  3.9080 
-3.069   -2.144   23.6560  3.6612 
-1.581   -3.808   21.1960  3.9080 
-3.308   -2.994   19.5610  2.6000 
-3.439   -4.048   22.0270  3.3870 
-1.120   -3.123   20.7070  3.4870 
-1.639   -4.601   20.6560  3.4870 
-1.098   -4.005   22.0020  3.4870 
-2.905   -0.920   21.7760  3.8240 
-2.955   0.340    22.5160  3.9080 
-4.292   0.534    23.2130  3.9080 
-4.392   1.010    24.3450  3.6612 
-2.692   1.514    21.5560  3.9080 
-1.214   1.670    21.2520  3.9080 
-2.822   -0.911   20.9190  2.6000 
-2.249   0.331    23.1950  3.3870 
-3.175   1.364    20.7270  3.4870 
-3.026   2.333    21.9520  3.4870 
-0.395   1.557    22.1610  3.6612 
-0.896   1.935    19.9860  3.8240 
-0.073   2.038    19.7610  2.6000 
-1.515   2.003    19.3910  2.6000 
-5.383   0.158    22.5280  3.8240 
-6.705   0.282    23.1260  3.9080 
-6.933   -0.715   24.2560  3.9080 
-7.594   -0.404   25.2560  3.6612 
-7.766   0.100    22.0340  3.9080 
-9.213   0.287    22.4920  3.9080 
-9.374   1.635    23.1860  3.9080 
-10.188  0.165    21.3290  3.9080 
-5.301   -0.158   21.7320  2.6000 
-6.793   1.186    23.4910  3.3870 
-7.585   0.733    21.3220  3.4870 
-7.675   -0.791   21.6620  3.4870 
-9.422   -0.417   23.1400  3.4870 
-8.753   1.695    23.9160  3.4870 
-9.201   2.341    22.5590  3.4870 
-10.270  1.718    23.5220  3.4870 
-10.083  -0.693   20.9120  3.4870 
-11.086  0.255    21.6550  3.4870 
-10.008  0.856    20.6880  3.4870 
-6.388   -1.924   24.1110  3.8240 
-6.505   -2.933   25.1530  3.9080 
-5.834   -2.423   26.4280  3.9080 
-6.441   -2.365   27.4930  3.6612 
-5.879   -4.269   24.7360  3.9080 
-5.673   -5.144   25.9690  3.9080 
-6.745   -4.995   23.7170  3.9080 
-5.959   -2.109   23.3890  2.6000 
-7.456   -3.080   25.3400  3.3870 
-5.004   -4.091   24.3310  3.4870 
-5.139   -4.671   26.6100  3.4870 
-6.526   -5.357   26.3550  3.4870 
-5.226   -5.954   25.7140  3.4870 
-7.610   -5.167   24.0970  3.4870 
-6.843   -4.448   22.9340  3.4870 
-6.329   -5.826   23.4770  3.4870 
-4.585   -2.004   26.3190  3.8240 
-3.850   -1.446   27.4620  3.9080 
-4.502   -0.190   28.0200  3.9080 
-4.531   0.048    29.2330  3.6612 
-2.410   -1.193   27.0240  3.9080 
-1.470   -2.706   26.6560  4.0000 
-4.191   -2.061   25.5560  2.6000 
-3.836   -2.121   28.1720  3.3870 
-2.419   -0.632   26.2340  3.3870 
-1.952   -0.704   27.7260  3.3870 
-1.546   -3.335   27.4280  2.6000 
-5.050   0.686    27.1720  3.8240 
-5.695   1.913    27.6100  3.9080 
-6.987   1.616    28.3780  3.9080 
-7.250   2.192    29.4350  3.6612 
-5.966   2.864    26.4220  3.9080 
-4.707   3.372    25.9610  3.7210 
-6.801   4.047    26.8640  3.9080 
-5.018   0.517    26.3290  2.6000 
-5.083   2.369    28.2240  3.3870 
-6.420   2.381    25.7000  3.3870 
-7.640   3.734    27.2130  3.4870 
-6.332   4.533    27.5460  3.4870 
-6.962   4.623    26.1130  3.4870 
-4.763   3.610    24.9850  2.0000 
-7.798   0.691    27.8730  3.8240 
-8.985   0.264    28.6010  3.9080 
-8.599   -0.263   29.9870  3.9080 
-9.254   0.032    30.9850  3.6612 
-9.732   -0.806   27.8210  3.9080 
-7.620   0.341    27.1080  2.6000 
-9.577   1.037    28.7140  3.3870 
-9.964   -0.466   26.9530  3.4870 
-10.533  -1.047   28.2940  3.4870 
-9.173   -1.580   27.7230  3.4870 
-7.521   -1.034   30.0440  3.8240 
-7.129   -1.674   31.3100  3.9080 
-6.551   -0.645   32.2680  3.9080 
-6.808   -0.767   33.4570  3.6612 
-6.188   -2.828   31.0130  3.9080 
-6.861   -3.961   30.2970  3.9080 
-7.048   -1.160   29.3370  2.6000 
-7.937   -2.044   31.7200  3.3870 
-5.452   -2.504   30.4710  3.4870 
-5.819   -3.156   31.8470  3.4870 
-9.139   -5.787   29.0780  2.6000 
-8.182   -4.195   30.0840  3.9080 
-5.344   -5.125   29.7290  2.6000 
-6.867   -6.627   28.7490  3.3590 
-7.072   -5.838   29.1950  3.9080 
-6.197   -5.015   29.7330  3.8240 
-8.293   -5.361   29.3880  3.8240 
-8.885   -3.654   30.3640  3.4090 
-5.814   0.316    31.7350  3.8240 
-5.315   1.458    32.5050  3.9080 
-6.481   2.049    33.2820  3.9080 
-6.432   2.323    34.4810  3.6612 
-4.657   2.479    31.5820  3.9080 
-4.202   3.811    32.1190  3.9080 
-5.102   4.837    32.4070  3.9080 
-2.855   4.100    32.3300  3.9080 
-4.695   6.064    32.8850  3.9080 
-2.435   5.332    32.8220  3.9080 
-3.357   6.314    33.1030  3.9080 
-2.967   7.540    33.5930  3.7210 
-5.619   0.268    30.8980  2.6000 
-4.644   1.136    33.1420  3.3870 
-3.884   2.050    31.1840  3.4870 
-5.282   2.658    30.8610  3.4870 
-6.011   4.687    32.2730  3.4590 
-2.218   3.451    32.1360  3.4590 
-5.324   6.725    33.0600  3.4590 
-1.530   5.492    32.9620  3.4590 
-1.992   7.513    33.8060  2.0000 
-7.580   2.272    32.5630  3.8240 
-8.701   2.933    33.2010  3.9080 
-9.357   2.027    34.2290  3.9080 
-9.728   2.468    35.3120  3.6612 
-9.720   3.381    32.1480  3.9080 
-9.222   4.450    31.1590  3.9080 
-10.266  4.692    30.0840  3.9080 
-8.891   5.752    31.8670  3.9080 
-7.623   2.030    31.7380  2.6000 
-8.367   3.728    33.6630  3.3870 
-10.002  2.603    31.6420  3.4870 
-10.503  3.728    32.6060  3.4870 
-8.407   4.116    30.7300  3.4870 
-10.463  3.865    29.6370  3.4870 
-11.068  5.036    30.4870  3.4870 
-9.930   5.328    29.4480  3.4870 
-8.224   5.589    32.5380  3.4870 
-8.556   6.385    31.2290  3.4870 
-9.683   6.101    32.2810  3.4870 
-9.501   0.751    33.8850  3.8240 
-10.095  -0.173   34.8480  3.9080 
-9.255   -0.264   36.1250  3.9080 
-9.759   -0.331   37.2440  3.6612 
-10.182  -1.567   34.2480  3.9080 
-11.385  -1.847   33.3740  3.9080 
-11.230  -3.142   32.5910  3.9080 
-9.250   0.475    33.1100  2.6000 
-10.996  0.136    35.0780  3.3870 
-9.382   -1.721   33.7220  3.4870 
-10.178  -2.211   34.9750  3.4870 
-12.177  -1.902   33.9300  3.4870 
-11.507  -1.111   32.7540  3.4870 
-10.384  -4.845   32.6550  2.6000 
-11.811  -3.285   31.5160  3.6612 
-10.474  -4.107   33.0860  3.8240 
-10.073  -3.994   33.8380  2.6000 
-7.946   -0.285   35.8850  3.8240 
-6.992   -0.453   36.9920  3.9080 
-7.043   0.762    37.9130  3.9080 
-6.770   0.653    39.1210  3.6612 
-5.630   -0.787   36.4280  3.9080 
-7.657   -0.201   35.0790  2.6000 
-7.287   -1.227   37.5160  3.3870 
-5.023   -0.975   37.1460  3.4870 
-5.699   -1.556   35.8580  3.4870 
-5.303   -0.041   35.9190  3.4870 
-7.450   1.925    37.4080  3.8240 
-7.667   3.091    38.2600  3.9080 
-8.702   2.834    39.3420  3.9080 
-8.568   3.301    40.4820  3.6612 
-8.101   4.298    37.4250  3.9080 
-7.019   5.148    36.7700  3.9080 
-7.669   6.284    35.9900  3.9080 
-6.008   5.690    37.7660  3.9080 
-7.589   1.990    36.5620  2.6000 
-6.818   3.311    38.6970  3.3870 
-8.690   3.977    36.7250  3.4870 
-8.627   4.880    37.9970  3.4870 
-6.538   4.581    36.1320  3.4870 
-8.295   5.922    35.3590  3.4870 
-8.129   6.867    36.5990  3.4870 
-6.993   6.780    35.5220  3.4870 
-5.607   4.960    38.2460  3.4870 
-5.326   6.177    37.2960  3.4870 
-6.450   6.275    38.3850  3.4870 
-9.757   2.088    39.0370  3.8240 
-10.747  1.704    40.0430  3.9080 
-10.323  0.478    40.8390  3.9080 
-10.538  0.402    42.0500  3.6612 
-12.103  1.392    39.4060  3.9080 
-12.747  2.601    38.7700  3.9080 
-14.262  2.542    38.9280  3.9080 
-14.818  3.769    38.3790  3.8240 
-16.099  3.900    38.0660  3.9080 
-16.961  2.909    38.2390  3.8240 
-16.475  5.068    37.5720  3.8240 
-9.860   1.822    38.2260  2.6000 
-10.862  2.453    40.6640  3.3870 
-11.985  0.705    38.7300  3.4870 
-12.698  1.038    40.0860  3.4870 
-12.407  3.406    39.1900  3.4870 
-12.520  2.632    37.8280  3.4870 
-14.618  1.774    38.4550  3.3870 
-14.497  2.461    39.8670  3.3870 
-14.293  4.438    38.2500  2.6000 
-16.693  2.158    38.5620  2.6000 
-17.788  3.016    38.0290  2.6000 
-15.898  5.696    37.4680  2.6000 
-17.297  5.199    37.3540  2.6000 
-9.729   -0.485   40.1440  3.8240 
-9.334   -1.743   40.7530  3.9080 
-8.348   -1.512   41.9010  3.9080 
-8.442   -2.202   42.9090  3.6612 
-8.713   -2.685   39.7340  3.9080 
-9.572   -0.360   39.3080  2.6000 
-10.135  -2.172   41.1180  3.3870 
-7.910   -2.292   39.3830  3.4870 
-9.334   -2.837   39.0190  3.4870 
-8.502   -3.520   40.1590  3.4870 
-7.439   -0.558   41.7470  3.8240 
-6.394   -0.376   42.7460  3.9080 
-7.019   0.081    44.0620  3.9080 
-6.441   -0.185   45.1230  3.6612 
-5.321   0.589    42.2490  3.9080 
-5.812   1.952    41.8180  3.9080 
-5.951   2.968    42.9190  3.9080 
-7.467   -0.046   41.0570  2.6000 
-5.969   -1.246   42.9000  3.3870 
-4.668   0.708    42.9560  3.4870 
-4.864   0.177    41.4980  3.4870 
-5.196   2.303    41.1540  3.4870 
-6.674   1.846    41.3870  3.4870 
-6.875   4.599    43.2490  2.6000 
-5.351   2.828    43.9880  3.6612 
-6.751   3.987    42.6570  3.8240 
-7.147   4.038    41.8960  2.6000 
-8.176   0.735    43.9790  3.8240 
-8.864   1.200    45.1910  3.9080 
-9.239   0.018    46.0740  3.9080 
-9.082   0.031    47.2960  3.6612 
-10.135  2.022    44.8710  3.9080 
-10.804  2.474    46.1650  3.9080 
-9.820   3.201    43.9560  3.9080 
-8.525   0.888    43.2080  2.6000 
-8.245   1.772    45.6920  3.3870 
-10.761  1.434    44.3990  3.4870 
-10.968  1.711    46.7250  3.4870 
-10.228  3.089    46.6250  3.4870 
-11.637  2.906    45.9620  3.4870 
-9.415   2.879    43.1470  3.4870 
-10.631  3.667    43.7440  3.4870 
-9.214   3.798    44.4010  3.4870 
-9.752   -1.027   45.4280  3.8240 
-10.190  -2.237   46.1210  3.9080 
-9.012   -3.068   46.6200  3.9080 
-9.081   -3.715   47.6620  3.6612 
-11.084  -3.053   45.1830  3.9080 
-12.461  -2.450   44.9920  3.9080 
-13.286  -2.575   46.2640  3.9080 
-13.629  -3.723   46.6090  3.6612 
-13.574  -1.540   46.8960  3.6612 
-9.828   -0.990   44.5730  2.6000 
-10.726  -1.969   46.8950  3.3870 
-10.650  -3.127   44.3190  3.4870 
-11.181  -3.950   45.5410  3.4870 
-12.374  -1.514   44.7530  3.4870 
-12.916  -2.905   44.2650  3.4870 
-7.901   -3.040   45.8780  3.8240 
-6.712   -3.740   46.3180  3.9080 
-6.214   -3.104   47.6150  3.9080 
-5.959   -3.758   48.6170  3.6612 
-5.586   -3.735   45.2710  3.9080 
-4.367   -4.495   45.7840  3.9080 
-6.052   -4.347   43.9560  3.9080 
-7.892   -2.604   45.1360  2.6000 
-6.954   -4.672   46.5050  3.3870 
-5.323   -2.805   45.1030  3.4870 
-4.070   -4.104   46.6080  3.4870 
-4.602   -5.414   45.9320  3.4870 
-3.662   -4.446   45.1340  3.4870 
-6.816   -3.865   43.6310  3.4870 
-5.344   -4.296   43.3090  3.4870 
-6.291   -5.266   44.0970  3.4870 
-6.112   -1.781   47.5930  3.8240 
-5.658   -1.044   48.7520  3.9080 
-6.609   -1.253   49.9260  3.9080 
-6.157   -1.315   51.0600  3.6612 
-5.511   0.439    48.4460  3.9080 
-6.322   -1.353   46.8770  2.6000 
-4.778   -1.391   49.0070  3.3870 
-6.372   0.810    48.2410  3.4870 
-5.144   0.888    49.2100  3.4870 
-4.926   0.555    47.6940  3.4870 
-7.900   -1.370   49.6650  3.8240 
-8.859   -1.551   50.7650  3.9080 
-8.496   -2.738   51.6300  3.9080 
-8.701   -2.723   52.8480  3.6612 
-10.266  -1.717   50.1930  3.9080 
-11.335  -1.969   51.2500  3.9080 
-12.727  -2.061   50.6500  3.9080 
-13.264  -0.724   50.1940  3.9080 
-14.537  -0.800   49.4080  3.8240 
-8.179   -1.340   48.8520  2.6000 
-8.845   -0.745   51.3240  3.3870 
-10.498  -0.915   49.6980  3.4870 
-10.263  -2.459   49.5690  3.4870 
-11.134  -2.795   51.7170  3.4870 
-11.316  -1.249   51.9000  3.4870 
-12.703  -2.667   49.8930  3.4870 
-13.331  -2.436   51.3110  3.4870 
-13.415  -0.168   50.9750  3.1000 
-12.590  -0.288   49.6500  3.1000 
-15.158  -1.219   49.8900  2.6000 
-14.816  0.023    49.2150  2.6000 
-14.393  -1.251   48.6540  2.6000 
-7.933   -3.776   51.0160  3.8240 
-7.467   -4.957   51.6970  3.9080 
-6.512   -4.726   52.8450  3.9080 
-6.536   -5.383   53.8830  3.6612 
-7.842   -3.740   50.1620  2.6000 
-8.239   -5.437   52.0360  3.3870 
-7.030   -5.530   51.0470  3.3870 
-5.608   -3.756   52.7090  3.8240 
-4.687   -3.463   53.7970  3.9080 
-5.393   -2.802   54.9710  3.9080 
-4.885   -2.931   56.0800  3.6612 
-3.552   -2.540   53.3300  3.9080 
-2.703   -3.143   52.2230  3.9080 
-1.430   -2.047   51.5650  4.0000 
-0.445   -1.739   53.0330  3.9080 
-5.570   -3.303   51.9780  2.6000 
-4.294   -4.306   54.1070  3.3870 
-3.934   -1.707   53.0130  3.4870 
-2.982   -2.334   54.0860  3.4870 
-2.275   -3.944   52.5650  3.3870 
-3.287   -3.410   51.4970  3.3870 
-0.106   -2.571   53.3720  3.3870 
0.289    -1.161   52.8100  3.3870 
-0.991   -1.320   53.7020  3.3870 
-6.502   -2.110   54.7660  3.8240 
-7.273   -1.466   55.8240  3.9080 
-8.006   -2.475   56.7050  3.9080 
-8.303   -2.192   57.8660  3.6612 
-8.275   -0.480   55.2320  3.9080 
-6.787   -2.035   53.9580  2.6000 
-6.651   -0.964   56.3900  3.3870 
-7.813   0.151    54.6760  3.4870 
-8.922   -0.958   54.7060  3.4870 
-8.723   -0.014   55.9420  3.4870 
-8.302   -3.660   56.1850  3.8240 
-9.022   -4.662   56.9880  3.9080 
-8.292   -4.996   58.2770  3.9080 
-8.916   -4.965   59.3620  3.6612 
-9.322   -5.898   56.1280  3.9080 
-10.070  -6.938   56.9360  3.9080 
-10.151  -5.513   54.9060  3.9080 
-8.073   -3.843   55.3770  2.6000 
-9.884   -4.268   57.2370  3.3870 
-8.474   -6.284   55.8250  3.4870 
-9.552   -7.179   57.7060  3.4870 
-10.914  -6.578   57.2180  3.4870 
-10.220  -7.716   56.3940  3.4870 
-9.682   -4.846   54.3990  3.4870 
-10.294  -6.289   54.3610  3.4870 
-10.997  -5.161   55.1920  3.4870 
-6.996   -5.286   58.2600  3.8240 
-6.221   -5.488   59.4770  3.9080 
-5.402   -4.253   59.8630  3.9080 
-5.092   -4.064   61.0420  3.6612 
-5.226   -6.654   59.3420  3.9080 
-5.845   -7.965   58.9040  3.9080 
-7.157   -8.294   59.2530  3.9080 
-5.101   -8.849   58.1580  3.9080 
-7.682   -9.505   58.8370  3.9080 
-5.633   -10.059  57.7350  3.9080 
-6.925   -10.393  58.0900  3.9080 
-6.598   -5.356   57.5020  2.6000 
-6.840   -5.691   60.2090  3.3870 
-4.544   -6.405   58.7000  3.4870 
-4.789   -6.789   60.1960  3.4870 
-7.672   -7.707   59.7580  3.4590 
-4.225   -8.632   57.9340  3.4590 
-8.556   -9.727   59.0630  3.4590 
-5.123   -10.641  57.2180  3.4590 
-7.286   -11.208  57.8270  3.4590 
-5.011   -3.449   58.8750  3.8240 
-4.065   -2.365   59.0950  3.9080 
-4.615   -0.979   59.3140  3.9080 
-3.832   -0.016   59.3360  3.6612 
-5.327   -3.574   58.0850  2.6000 
-3.523   -2.596   59.8660  3.3870 
-3.470   -2.330   58.3290  3.3870 
-5.924   -0.857   59.4700  3.8240 
-6.660   0.328    59.8430  3.9080 
-7.021   1.253    58.6870  3.9080 
-8.156   1.711    58.5900  3.6612 
-5.864   1.165    60.8410  3.9080 
-6.390   -1.566   59.3340  2.6000 
-7.491   0.044    60.2790  3.3870 
-5.625   0.623    61.5960  3.4870 
-6.400   1.906    61.1350  3.4870 
-5.068   1.495    60.4180  3.4870 
-6.046   1.572    57.8410  3.8240 
-6.262   2.517    56.7600  3.9080 
-5.142   2.405    55.7330  3.9080 
-4.037   1.985    56.0500  3.6612 
-6.343   3.959    57.2650  3.9080 
-5.105   4.510    57.9650  3.9080 
-5.441   5.759    58.7690  3.9080 
-4.259   6.362    59.5030  3.9080 
-3.254   6.962    58.5690  3.8240 
-5.271   1.210    57.9350  2.6000 
-7.109   2.295    56.3200  3.3870 
-6.542   4.532    56.5080  3.4870 
-7.091   4.023    57.8790  3.4870 
-4.742   3.833    58.5580  3.4870 
-4.429   4.724    57.3040  3.4870 
-5.808   6.426    58.1680  3.4870 
-6.129   5.536    59.4160  3.4870 
-4.578   7.047    60.1100  3.1000 
-3.828   5.672    60.0320  3.1000 
-2.977   6.343    57.9920  2.6000 
-3.629   7.635    58.1230  2.6000 
-2.560   7.265    59.0350  2.6000 
-5.463   2.827    54.5150  3.8240 
-4.472   3.001    53.4660  3.9080 
-4.724   4.314    52.7440  3.9080 
-5.837   4.457    52.2410  3.6612 
-4.517   1.849    52.4600  3.9080 
-3.544   2.040    51.3130  3.9080 
-6.287   3.002    54.3400  2.6000 
-3.581   3.030    53.8740  3.3870 
-4.311   1.020    52.9170  3.4870 
-5.417   1.775    52.1030  3.4870 
-3.501   3.065    50.6410  3.6612 
-2.707   1.046    51.0380  3.8240 
-2.143   1.124    50.3930  2.6000 
-2.729   0.323    51.5030  2.6000 
-3.741   5.193    52.6160  3.8240 
-2.372   5.012    53.0950  3.9080 
-2.094   5.265    54.5840  3.9080 
-2.881   5.802    55.3540  3.6612 
-1.577   6.054    52.2770  3.9080 
-2.519   6.605    51.2740  3.9080 
-3.887   6.459    51.8780  3.9080 
-2.064   4.113    52.8580  3.3870 
-1.248   6.759    52.8570  3.4870 
-0.820   5.634    51.8390  3.4870 
-2.321   7.538    51.0950  3.4870 
-2.459   6.109    50.4420  3.4870 
-4.092   7.197    52.4740  3.3870 
-4.574   6.397    51.1950  3.3870 
-0.911   4.829    54.9690  3.8240 
-0.236   4.894    56.2560  3.9080 
-0.974   4.060    57.2950  3.9080 
-1.908   4.472    57.9690  3.6612 
-0.038   6.344    56.6980  3.9080 
1.049    7.064    55.9540  3.9080 
1.203    8.424    55.8850  3.8240 
2.074    6.606    55.1940  3.9080 
2.240    8.796    55.1760  3.9080 
2.796    7.684    54.7260  3.8240 
-0.459   4.437    54.3510  2.6000 
0.653    4.500    56.1410  3.3870 
-0.872   6.825    56.5740  3.4870 
0.171    6.357    57.6450  3.4870 
0.672    8.979    56.2720  2.6000 
2.261    5.712    55.0170  3.4090 
2.526    9.667    55.0210  3.3590 
-0.542   2.808    57.4070  3.8240 
-1.258   1.861    58.2590  3.9080 
-1.003   2.191    59.7250  3.9080 
-0.067   2.922    60.0740  3.6612 
-0.842   0.406    58.0020  3.9080 
0.605    0.318    58.0910  3.7210 
-1.223   -0.022   56.5930  3.9080 
0.161    2.555    56.9790  2.6000 
-2.219   1.946    58.0830  3.3870 
-1.259   -0.188   58.6610  3.3870 
-2.173   0.054    56.4820  3.4870 
-0.780   0.544    55.9570  3.4870 
-0.955   -0.933   56.4520  3.4870 
1.020    1.146    57.7090  2.0000 
-1.829   1.633    60.5970  3.8240 
-1.725   1.972    62.0260  3.9080 
-2.211   0.805    62.8700  3.9080 
-3.298   0.835    63.4580  3.6612 
-2.541   3.214    62.3160  3.9080 
-2.126   4.132    63.4320  3.9080 
-2.471   5.596    63.2640  3.9080 
-2.426   1.075    60.3300  2.6000 
-0.787   2.151    62.2430  3.3870 
-2.567   3.740    61.5020  3.4870 
-3.449   2.928    62.4980  3.4870 
-2.538   3.817    64.2520  3.4870 
-1.165   4.058    63.5430  3.4870 
-3.199   7.031    64.3070  2.6000 
-2.298   6.250    62.2320  3.6612 
-2.989   6.197    64.3390  3.8240 
-3.114   5.750    65.0640  2.6000 
-1.377   -0.218   62.8940  3.8240 
-1.680   -1.448   63.6050  3.9080 
-0.459   -2.135   64.1850  3.9080 
-0.625   -3.256   64.6870  3.6612 
-2.404   -2.420   62.6550  3.9080 
-1.505   -3.050   61.6140  3.9080 
-0.965   -2.306   60.5760  3.9080 
-1.215   -4.403   61.6890  3.9080 
-0.137   -2.883   59.6370  3.9080 
-0.383   -4.986   60.7590  3.9080 
0.141    -4.237   59.7250  3.9080 
-0.630   -0.155   62.4740  2.6000 
-2.288   -1.232   64.3440  3.3870 
-2.813   -3.125   63.1820  3.4870 
-3.116   -1.940   62.2030  3.4870 
-1.166   -1.400   60.5110  3.4590 
-1.585   -4.920   62.3680  3.4590 
0.230    -2.370   58.9540  3.4590 
-0.172   -5.889   60.8280  3.4590 
0.682    -4.643   59.0860  3.4590 
0.732    -1.544   64.1360  3.8240 
1.942    -2.248   64.5500  3.9080 
2.505    -1.636   65.8310  3.9080 
2.399    -0.426   66.0370  3.6612 
3.040    -2.205   63.4640  3.9080 
3.081    -0.890   62.9090  3.7210 
2.772    -3.106   62.2640  3.9080 
0.790    -0.733   63.8560  2.6000 
1.714    -3.185   64.7260  3.3870 
3.909    -2.426   63.8610  3.3870 
1.948    -2.845   61.8450  3.4870 
3.492    -3.024   61.6340  3.4870 
2.707    -4.018   62.5580  3.4870 
3.771    -0.330   63.3810  2.0000 
3.116    -2.444   66.6740  3.8240 
3.906    -1.975   67.8040  3.9080 
5.118    -2.893   67.9370  3.9080 
5.139    -4.007   67.4090  3.6612 
3.158    -1.940   69.1380  3.9080 
2.071    -0.873   69.1350  3.9080 
2.551    -3.303   69.4350  3.9080 
3.044    -3.292   66.5510  2.6000 
4.224    -1.070   67.6050  3.3870 
3.800    -1.727   69.8470  3.4870 
2.462    -0.020   68.9310  3.4870 
1.413    -1.089   68.4710  3.4870 
1.656    -0.836   69.9990  3.4870 
3.245    -3.966   69.4500  3.4870 
2.113    -3.279   70.2880  3.4870 
1.912    -3.525   68.7530  3.4870 
6.148    -2.428   68.6450  3.8240 
7.294    -3.307   68.8800  3.9080 
6.882    -4.361   69.9150  3.9080 
6.805    -4.051   71.1030  3.6612 
8.507    -2.522   69.3320  3.9080 
6.138    -1.627   68.9580  2.6000 
7.513    -3.765   68.0400  3.3870 
8.312    -2.079   70.1610  3.4870 
9.248    -3.120   69.4550  3.4870 
8.732    -1.868   68.6660  3.4870 
6.612    -5.569   69.4470  3.8240 
6.019    -6.631   70.2400  3.9080 
4.897    -7.344   69.5100  3.9080 
4.484    -8.429   69.9380  3.6612 
6.799    -5.736   68.6250  2.6000 
6.706    -7.276   70.4720  3.3870 
5.673    -6.256   71.0640  3.3870 
4.408    -6.758   68.4120  3.8240 
3.389    -7.417   67.6080  3.9080 
2.464    -6.521   66.8320  3.9080 
2.860    -5.555   66.1690  3.6612 
4.700    -5.983   68.1780  2.6000 
3.833    -8.009   66.9800  3.3870 
2.851    -7.971   68.1950  3.3870 
1.174    -6.821   66.8960  3.8240 
0.138    -5.976   66.2960  3.9080 
-1.021   -5.762   67.2590  3.9080 
-1.181   -6.522   68.2270  3.6612 
-0.367   -6.559   64.9760  3.9080 
0.815    -6.827   64.0370  3.9080 
-1.168   -7.836   65.1770  3.9080 
0.937    -7.539   67.3040  2.6000 
0.536    -5.100   66.1050  3.3870 
-0.950   -5.895   64.5510  3.4870 
1.320    -6.020   63.9190  3.4870 
1.379    -7.505   64.4180  3.4870 
0.486    -7.126   63.1860  3.4870 
-1.924   -7.655   65.7400  3.4870 
-1.474   -8.160   64.3260  3.4870 
-0.613   -8.501   65.5910  3.4870 
-1.819   -4.735   67.0260  3.8240 
-2.906   -4.271   67.8680  3.9080 
-4.315   -4.646   67.4450  3.9080 
-5.265   -4.436   68.2040  3.6612 
-2.878   -2.730   67.8950  3.9080 
-3.081   -2.193   66.5860  3.7210 
-1.499   -2.268   68.3480  3.9080 
-1.680   -4.295   66.3000  2.6000 
-2.757   -4.601   68.7790  3.3870 
-3.563   -2.390   68.5080  3.3870 
-1.315   -2.621   69.2210  3.4870 
-0.837   -2.584   67.7290  3.4870 
-1.477   -1.309   68.3780  3.4870 
-4.048   -2.272   66.3200  2.0000 
-4.466   -5.169   66.2310  3.8240 
-5.787   -5.431   65.6750  3.9080 
-6.413   -6.727   66.1630  3.9080 
-6.446   -7.701   65.3990  3.6612 
-5.694   -5.417   64.1350  3.9080 
-4.290   -6.338   63.4540  4.0000 
-3.768   -5.357   65.7630  2.6000 
-6.376   -4.695   65.9440  3.3870 
-6.514   -5.788   63.7720  3.3870 
-5.633   -4.495   63.8370  3.3870 
-3.460   -6.095   63.9550  2.6000 
-6.937   -6.758   67.3950  3.8240 
-7.719   -7.924   67.8390  3.9080 
-8.849   -8.295   66.8940  3.9080 
-9.246   -9.466   66.7830  3.6612 
-8.250   -7.699   69.2930  3.9080 
-7.093   -7.795   70.2720  3.9080 
-6.644   -9.043   70.6890  3.9080 
-6.442   -6.671   70.7580  3.9080 
-5.609   -9.203   71.5660  3.9080 
-5.383   -6.811   71.6440  3.9080 
-4.979   -8.064   72.0400  3.9080 
-3.929   -8.245   72.9030  3.7210 
-6.817   -6.094   67.9270  2.6000 
-7.106   -8.687   67.8710  3.3870 
-8.666   -6.826   69.3600  3.4870 
-8.917   -8.371   69.5060  3.4870 
-7.068   -9.801   70.3560  3.4590 
-6.716   -5.823   70.4910  3.4590 
-5.336   -10.049  71.8370  3.4590 
-4.946   -6.057   71.9710  3.4590 
-3.608   -7.355   73.2230  2.0000 
-9.433   -7.366   66.1320  3.8240 
-10.485  -7.694   65.1860  3.9080 
-10.014  -8.613   64.0650  3.9080 
-10.814  -9.288   63.4120  3.6612 
-11.076  -6.412   64.5620  3.9080 
-11.865  -5.625   65.6090  3.9080 
-13.093  -6.427   66.0150  3.9080 
-13.903  -6.702   65.1020  3.7210 
-13.221  -6.772   67.2100  3.6612 
-9.179   -6.547   66.2050  2.6000 
-11.200  -8.153   65.6740  3.3870 
-10.359  -5.860   64.2130  3.4870 
-11.661  -6.649   63.8250  3.4870 
-11.308  -5.460   66.3860  3.4870 
-12.136  -4.769   65.2430  3.4870 
-14.744  -7.245   65.3740  2.0000 
-8.707   -8.639   63.8170  3.8240 
-8.179   -9.500   62.7680  3.9080 
-8.349   -10.970  63.1370  3.9080 
-8.171   -11.853  62.3040  3.6612 
-6.712   -9.188   62.5150  3.9080 
-8.173   -8.147   64.2770  2.6000 
-8.680   -9.327   61.9440  3.3870 
-6.390   -9.729   61.7910  3.4870 
-6.617   -8.259   62.2880  3.4870 
-6.204   -9.377   63.3070  3.4870 
-8.665   -11.225  64.4080  3.8240 
-8.905   -12.578  64.8750  3.9080 
-10.327  -13.020  64.5590  3.9080 
-10.646  -14.194  64.7740  3.6612 
-8.676   -12.676  66.3890  3.9080 
-7.250   -12.476  66.9000  3.9080 
-7.234   -12.419  68.4120  3.9080 
-6.332   -13.581  66.4080  3.9080 
-8.729   -10.573  64.9640  2.6000 
-8.279   -13.182  64.4220  3.3870 
-9.243   -12.018  66.8210  3.4870 
-8.978   -13.550  66.6810  3.4870 
-6.916   -11.621  66.5550  3.4870 
-7.851   -11.748  68.7130  3.4870 
-7.490   -13.272  68.7680  3.4870 
-6.349   -12.198  68.7140  3.4870 
-6.328   -13.589  65.4480  3.4870 
-5.441   -13.424  66.7300  3.4870 
-6.646   -14.427  66.7350  3.4870 
-11.169  -12.106  64.0830  3.8240 
-12.569  -12.493  63.8960  3.9080 
-12.841  -13.055  62.5010  3.9080 
-12.226  -12.705  61.4910  3.6612 
-13.553  -11.338  64.1730  3.9080 
-13.371  -10.273  63.2250  3.7210 
-13.306  -10.688  65.5190  3.9080 
-10.900  -11.312  63.8900  2.6000 
-12.764  -13.206  64.5400  3.3870 
-14.475  -11.669  64.1280  3.3870 
-12.408  -10.349  65.5500  3.4870 
-13.926  -9.965   65.6440  3.4870 
-13.427  -11.337  66.2150  3.4870 
-12.448  -9.885   63.3120  2.0000 
-13.809  -13.967  62.3840  3.8240 
-14.060  -14.569  61.0680  3.9080 
-14.525  -13.525  60.0680  3.9080 
-14.309  -13.614  58.8590  3.6612 
-15.143  -15.611  61.3580  3.9080 
-15.137  -15.813  62.8350  3.9080 
-14.701  -14.500  63.4310  3.9080 
-13.248  -15.009  60.7410  3.3870 
-16.010  -15.291  61.0620  3.4870 
-14.945  -16.443  60.8990  3.4870 
-16.022  -16.052  63.1490  3.4870 
-14.518  -16.520  63.0790  3.4870 
-15.458  -13.913  63.5850  3.3870 
-14.224  -14.632  64.2670  3.3870 
-15.196  -12.488  60.5630  3.8240 
-15.782  -11.499  59.6650  3.9080 
-14.720  -10.673  58.9500  3.9080 
-14.855  -10.396  57.7600  3.6612 
-16.735  -10.580  60.4290  3.9080 
-17.681  -11.336  61.3480  3.9080 
-17.016  -11.624  62.6860  3.9080 
-16.479  -10.683  63.3010  3.6612 
-16.996  -12.791  63.0900  3.6612 
-15.285  -12.401  61.4140  2.6000 
-16.302  -11.978  58.9850  3.3870 
-16.214  -9.955   60.9570  3.4870 
-17.256  -10.066  59.7910  3.4870 
-18.484  -10.808  61.4920  3.4870 
-17.942  -12.171  60.9290  3.4870 
-13.672  -10.295  59.6660  3.8240 
-12.559  -9.520   59.1110  3.9080 
-11.742  -10.441  58.2140  3.9080 
-11.269  -10.018  57.1540  3.6612 
-11.713  -8.863   60.2010  3.9080 
-12.222  -7.572   60.8120  3.9080 
-12.418  -6.465   59.7840  3.9080 
-12.830  -5.203   60.3790  3.8240 
-13.067  -4.058   59.7740  3.9080 
-12.942  -3.946   58.4590  3.8240 
-13.438  -3.002   60.5000  3.8240 
-13.643  -10.515  60.4970  2.6000 
-12.936  -8.809   58.5520  3.3870 
-11.599  -9.507   60.9170  3.4870 
-10.833  -8.690   59.8300  3.4870 
-13.067  -7.745   61.2560  3.4870 
-11.591  -7.270   61.4840  3.4870 
-11.587  -6.331   59.3030  3.3870 
-13.090  -6.746   59.1430  3.3870 
-12.932  -5.205   61.2340  2.6000 
-12.705  -4.628   57.9910  2.6000 
-13.100  -3.195   58.0750  2.6000 
-13.521  -3.075   61.3530  2.6000 
-13.596  -2.249   60.1150  2.6000 
-11.587  -11.707  58.6060  3.8240 
-10.773  -12.605  57.7880  3.9080 
-11.445  -12.893  56.4510  3.9080 
-10.795  -12.946  55.4050  3.6612 
-10.474  -13.922  58.5120  3.9080 
-9.604   -13.710  59.7550  3.9080 
-9.854   -14.956  57.5800  3.9080 
-9.433   -14.919  60.6440  3.9080 
-11.958  -11.991  59.3280  2.6000 
-9.920   -12.158  57.6070  3.3870 
-11.332  -14.285  58.8180  3.4870 
-8.725   -13.415  59.4670  3.4870 
-9.992   -12.994  60.2820  3.4870 
-9.032   -14.612  57.2220  3.4870 
-9.677   -15.763  58.0690  3.4870 
-10.462  -15.145  56.8620  3.4870 
-10.295  -15.224  60.9380  3.4870 
-8.997   -15.619  60.1520  3.4870 
-8.900   -14.683  61.4060  3.4870 
-12.756  -13.087  56.5090  3.8240 
-13.537  -13.294  55.3020  3.9080 
-13.460  -12.108  54.3550  3.9080 
-13.278  -12.259  53.1490  3.6612 
-15.012  -13.525  55.6550  3.9080 
-15.869  -13.784  54.4070  3.9080 
-17.226  -14.328  54.8180  3.9080 
-18.144  -14.498  53.6100  3.9080 
-19.531  -14.808  54.0750  3.8240 
-13.149  -13.092  57.2740  2.6000 
-13.197  -14.088  54.8390  3.3870 
-15.083  -14.285  56.2540  3.4870 
-15.354  -12.745  56.1210  3.4870 
-15.984  -12.957  53.9120  3.4870 
-15.421  -14.421  53.8290  3.4870 
-17.110  -15.185  55.2570  3.4870 
-17.638  -13.720  55.4520  3.4870 
-18.150  -13.683  53.0840  3.1000 
-17.818  -15.219  53.0480  3.1000 
-19.789  -14.196  54.6660  2.6000 
-20.086  -14.800  53.3790  2.6000 
-19.542  -15.613  54.4560  2.6000 
-13.616  -10.912  54.9060  3.8240 
-13.514  -9.680   54.1230  3.9080 
-12.134  -9.587   53.4830  3.9080 
-11.997  -9.300   52.2980  3.6612 
-13.774  -8.466   55.0060  3.9080 
-13.673  -7.138   54.2780  3.9080 
-13.710  -5.929   55.1860  3.9080 
-14.032  -4.816   54.7650  3.6612 
-13.387  -6.165   56.4560  3.8240 
-13.780  -10.858  55.7480  2.6000 
-14.190  -9.702   53.4130  3.3870 
-14.661  -8.545   55.3920  3.4870 
-13.136  -8.470   55.7370  3.4870 
-12.846  -7.122   53.7720  3.4870 
-14.405  -7.074   53.6450  3.4870 
-13.168  -6.959   56.7030  2.6000 
-13.396  -5.524   57.0290  2.6000 
-11.102  -9.849   54.2880  3.8240 
-9.740   -9.767   53.7490  3.9080 
-9.580   -10.765  52.6060  3.9080 
-8.980   -10.441  51.5830  3.6612 
-8.690   -10.040  54.8210  3.9080 
-7.269   -9.975   54.2850  3.9080 
-6.641   -8.754   54.1570  3.9080 
-6.591   -11.109  53.9030  3.9080 
-5.351   -8.665   53.6560  3.9080 
-5.316   -11.042  53.3960  3.9080 
-4.699   -9.819   53.2560  3.9080 
-11.234  -10.062  55.1110  2.6000 
-9.598   -8.864   53.3970  3.3870 
-8.790   -9.391   55.5350  3.4870 
-8.845   -10.920  55.1990  3.4870 
-7.089   -7.980   54.4090  3.4590 
-7.004   -11.938  53.9880  3.4590 
-4.928   -7.840   53.5910  3.4590 
-4.870   -11.820  53.1500  3.4590 
-3.846   -9.768   52.8920  3.4590 
-10.120  -11.966  52.8010  3.8240 
-9.957   -13.025  51.7970  3.9080 
-10.693  -12.681  50.5040  3.9080 
-10.168  -12.917  49.4150  3.6612 
-10.457  -14.347  52.3660  3.9080 
-10.093  -15.613  51.6150  3.9080 
-10.858  -16.810  52.1650  3.9080 
-10.255  -17.414  53.3530  3.8240 
-9.149   -18.146  53.2850  3.9080 
-8.558   -18.342  52.1140  3.8240 
-8.622   -18.684  54.3730  3.8240 
-10.565  -12.123  53.5190  2.6000 
-9.003   -13.116  51.5960  3.3870 
-10.118  -14.429  53.2720  3.4870 
-11.423  -14.301  52.4240  3.4870 
-10.300  -15.502  50.6740  3.4870 
-9.140   -15.775  51.6960  3.4870 
-11.760  -16.527  52.3840  3.3870 
-10.921  -17.483  51.4710  3.3870 
-10.626  -17.291  54.1180  2.6000 
-8.892   -17.997  51.4000  2.6000 
-7.840   -18.814  52.0680  2.6000 
-8.997   -18.564  55.1360  2.6000 
-7.904   -19.154  54.3150  2.6000 
-11.906  -12.153  50.6430  3.8240 
-12.718  -11.774  49.4770  3.9080 
-12.023  -10.685  48.6890  3.9080 
-11.964  -10.696  47.4580  3.6612 
-14.134  -11.418  49.9800  3.9080 
-14.762  -12.679  50.5490  3.9080 
-16.233  -12.815  50.7700  3.9080 
-16.930  -11.836  51.1080  3.6612 
-16.740  -13.965  50.6330  3.6612 
-12.222  -12.030  51.4330  2.6000 
-12.794  -12.561  48.8970  3.3870 
-14.082  -10.733  50.6650  3.4870 
-14.671  -11.079  49.2470  3.4870 
-14.499  -13.409  49.9670  3.4870 
-14.336  -12.841  51.4050  3.4870 
-11.445  -9.695   49.3620  3.8240 
-10.712  -8.663   48.6430  3.9080 
-9.425   -9.188   48.0320  3.9080 
-9.063   -8.832   46.9120  3.6612 
-10.409  -7.510   49.6100  3.9080 
-11.632  -6.698   50.0590  3.9080 
-11.306  -5.894   51.3060  3.9080 
-12.133  -5.798   48.9350  3.9080 
-11.504  -9.664   50.2190  2.6000 
-11.282  -8.323   47.9220  3.3870 
-9.975   -7.874   50.3970  3.4870 
-9.781   -6.907   49.1820  3.4870 
-12.348  -7.329   50.2850  3.4870 
-11.005  -6.485   51.9990  3.4870 
-10.616  -5.257   51.1050  3.4870 
-12.094  -5.430   51.6020  3.4870 
-12.334  -6.331   48.1620  3.4870 
-12.926  -5.339   49.2220  3.4870 
-11.454  -5.155   48.7130  3.4870 
-8.688   -10.026  48.7420  3.8240 
-7.499   -10.654  48.1780  3.9080 
-7.794   -11.413  46.8960  3.9080 
-7.109   -11.313  45.8760  3.6612 
-6.913   -11.617  49.2220  3.9080 
-6.081   -12.743  48.6410  3.9080 
-4.884   -12.488  47.9880  3.9080 
-6.500   -14.063  48.7550  3.9080 
-4.129   -13.514  47.4590  3.9080 
-5.744   -15.100  48.2280  3.9080 
-4.561   -14.820  47.5790  3.9080 
-3.806   -15.841  47.0580  3.7210 
-8.914   -10.203  49.5530  2.6000 
-6.836   -9.958   47.9850  3.3870 
-6.359   -11.109  49.8370  3.4870 
-7.642   -12.002  49.7330  3.4870 
-4.585   -11.610  47.9060  3.4590 
-7.298   -14.255  49.1930  3.4590 
-3.329   -13.327  47.0230  3.4590 
-6.034   -15.979  48.3110  3.4590 
-3.010   -15.458  46.5920  2.0000 
-8.847   -12.235  46.9310  3.8240 
-9.179   -13.045  45.7530  3.9080 
-9.413   -12.163  44.5410  3.9080 
-9.000   -12.438  43.4060  3.6612 
-10.413  -13.909  46.0810  3.9080 
-11.014  -14.590  44.8640  3.9080 
-10.002  -14.944  47.1180  3.9080 
-9.329   -12.290  47.6410  2.6000 
-8.425   -13.642  45.5620  3.3870 
-11.097  -13.330  46.4790  3.4870 
-11.279  -13.926  44.2240  3.4870 
-10.361  -15.172  44.4680  3.4870 
-11.781  -15.102  45.1290  3.4870 
-9.613   -14.500  47.8760  3.4870 
-10.774  -15.440  47.4000  3.4870 
-9.359   -15.544  46.7340  3.4870 
-10.112  -11.060  44.7890  3.8240 
-10.502  -10.142  43.7020  3.9080 
-9.280   -9.452   43.1180  3.9080 
-9.170   -9.162   41.9240  3.6612 
-11.496  -9.127   44.2690  3.9080 
-12.253  -8.255   43.3000  3.9080 
-13.624  -7.849   43.8220  3.9080 
-13.565  -7.142   45.1560  3.9080 
-14.174  -5.787   45.2060  3.8240 
-10.343  -10.878  45.5970  2.6000 
-10.943  -10.657  42.9950  3.3870 
-12.146  -9.615   44.7990  3.4870 
-11.012  -8.546   44.8750  3.4870 
-11.733  -7.456   43.1200  3.4870 
-12.363  -8.732   42.4620  3.4870 
-14.047  -7.263   43.1740  3.4870 
-14.176  -8.642   43.9090  3.4870 
-14.008  -7.700   45.8160  3.1000 
-12.634  -7.068   45.4210  3.1000 
-13.808  -5.274   44.5780  2.6000 
-15.051  -5.850   45.0650  2.6000 
-14.028  -5.425   46.0060  2.6000 
-8.342   -9.187   44.0230  3.8240 
-7.095   -8.494   43.7030  3.9080 
-6.178   -9.407   42.9000  3.9080 
-5.590   -9.063   41.8800  3.6612 
-6.411   -8.033   44.9750  3.9080 
-8.475   -9.435   44.8350  2.6000 
-7.306   -7.706   43.1590  3.3870 
-6.211   -8.794   45.5240  3.4870 
-5.596   -7.575   44.7520  3.4870 
-6.991   -7.436   45.4530  3.4870 
-6.105   -10.629  43.4040  3.8240 
-5.414   -11.666  42.6720  3.9080 
-5.986   -11.873  41.2750  3.9080 
-5.225   -11.984  40.3070  3.6612 
-5.511   -12.988  43.4370  3.9080 
-4.610   -14.059  42.8530  3.9080 
-4.599   -15.270  43.7860  3.9080 
-4.279   -16.485  43.0270  3.8240 
-4.135   -17.676  43.5810  3.9080 
-4.273   -17.797  44.8920  3.8240 
-3.849   -18.695  42.7870  3.8240 
-6.466   -10.805  44.1650  2.6000 
-4.470   -11.417  42.5920  3.3870 
-5.267   -12.838  44.3640  3.4870 
-6.430   -13.299  43.4170  3.4870 
-4.935   -14.321  41.9770  3.4870 
-3.710   -13.712  42.7520  3.4870 
-3.939   -15.137  44.4850  3.3870 
-5.469   -15.366  44.2060  3.3870 
-4.180   -16.419  42.1760  2.6000 
-4.454   -17.106  45.3700  2.6000 
-4.181   -18.566  45.2650  2.6000 
-3.763   -18.569  41.9400  2.6000 
-3.748   -19.483  43.1160  2.6000 
-7.315   -11.929  41.1450  3.8240 
-7.863   -12.128  39.7980  3.9080 
-7.449   -11.004  38.8520  3.9080 
-7.081   -11.269  37.7080  3.6612 
-9.371   -12.261  39.8790  3.9080 
-7.832   -11.851  41.8270  2.6000 
-7.502   -12.970  39.4460  3.3870 
-9.746   -11.444  40.2150  3.4870 
-9.596   -12.985  40.4690  3.4870 
-9.723   -12.441  39.0040  3.4870 
-7.508   -9.751   39.3140  3.8240 
-7.139   -8.622   38.4550  3.9080 
-5.677   -8.729   38.0440  3.9080 
-5.258   -8.491   36.9140  3.6612 
-7.430   -7.295   39.1550  3.9080 
-7.446   -6.127   38.1700  3.9080 
-8.606   -5.760   37.5130  3.9080 
-6.292   -5.415   37.9110  3.9080 
-8.633   -4.712   36.6080  3.9080 
-6.314   -4.358   37.0130  3.9080 
-7.477   -3.986   36.3650  3.9080 
-7.764   -9.606   40.1230  2.6000 
-7.688   -8.664   37.6440  3.3870 
-8.291   -7.350   39.5990  3.4870 
-6.754   -7.135   39.8310  3.4870 
-9.390   -6.229   37.6840  3.4590 
-5.499   -5.644   38.3400  3.4590 
-9.423   -4.496   36.1660  3.4590 
-5.528   -3.889   36.8430  3.4590 
-7.483   -3.265   35.7780  3.4590 
-4.827   -9.124   38.9950  3.8240 
-3.414   -9.245   38.6550  3.9080 
-3.212   -10.338  37.6180  3.9080 
-2.500   -10.130  36.6300  3.6612 
-2.550   -9.502   39.9100  3.9080 
-2.431   -8.235   40.7740  3.9080 
-1.184   -10.059  39.5620  3.9080 
-2.159   -8.504   42.2230  3.9080 
-5.106   -9.304   39.7890  2.6000 
-3.125   -8.397   38.2590  3.3870 
-3.011   -10.178  40.4470  3.4870 
-1.716   -7.683   40.4200  3.4870 
-3.255   -7.729   40.6990  3.4870 
-1.288   -10.889  39.0920  3.4870 
-0.715   -9.432   39.0050  3.4870 
-0.684   -10.207  40.3670  3.4870 
-2.838   -9.086   42.5740  3.4870 
-1.301   -8.924   42.3150  3.4870 
-2.165   -7.676   42.7090  3.4870 
-3.860   -11.481  37.8500  3.8240 
-3.616   -12.627  36.9910  3.9080 
-4.263   -12.455  35.6170  3.9080 
-3.722   -12.940  34.6330  3.6612 
-4.148   -13.918  37.6240  3.9080 
-3.262   -14.426  38.7530  3.9080 
-3.802   -15.678  39.4160  3.9080 
-4.905   -16.120  39.0590  3.6612 
-3.135   -16.232  40.3180  3.6612 
-4.417   -11.539  38.5020  2.6000 
-2.649   -12.719  36.8670  3.3870 
-5.040   -13.759  37.9690  3.4870 
-4.212   -14.603  36.9400  3.4870 
-2.378   -14.613  38.4010  3.4870 
-3.173   -13.729  39.4220  3.4870 
-5.410   -11.804  35.5770  3.8240 
-6.219   -11.771  34.3620  3.9080 
-6.046   -10.487  33.5680  3.9080 
-6.431   -10.414  32.3960  3.6612 
-7.712   -11.915  34.7110  3.9080 
-8.024   -13.279  35.3210  3.9080 
-9.462   -13.413  35.7800  3.9080 
-10.218  -12.415  35.7940  3.6612 
-9.845   -14.545  36.1500  3.6612 
-5.687   -11.393  36.2800  2.6000 
-5.958   -12.526  33.7940  3.3870 
-7.963   -11.219  35.3380  3.4870 
-8.242   -11.797  33.9070  3.4870 
-7.837   -13.968  34.6660  3.4870 
-7.438   -13.425  36.0800  3.4870 
-5.474   -9.465   34.2190  3.8240 
-5.388   -8.208   33.4660  3.9080 
-3.951   -7.745   33.4110  3.9080 
-3.352   -7.669   32.3390  3.6612 
-6.308   -7.153   34.1020  3.9080 
-6.240   -5.847   33.3140  3.9080 
-7.740   -7.656   34.1910  3.9080 
-5.178   -9.541   35.0220  2.6000 
-5.695   -8.374   32.5500  3.3870 
-5.989   -6.978   35.0120  3.4870 
-5.325   -5.561   33.2480  3.4870 
-6.596   -5.984   32.4330  3.4870 
-6.754   -5.173   33.7650  3.4870 
-8.064   -7.857   33.3100  3.4870 
-7.767   -8.451   34.7300  3.4870 
-8.293   -6.980   34.5890  3.4870 
-3.377   -7.436   34.5690  3.8240 
-1.985   -6.968   34.5760  3.9080 
-1.049   -7.956   33.9130  3.9080 
-0.333   -7.563   32.9800  3.6612 
-1.532   -6.672   36.0030  3.9080 
-0.096   -6.372   36.2970  3.9080 
0.804    -5.807   35.4030  3.9080 
0.396    -6.675   37.5690  3.9080 
2.117    -5.555   35.7350  3.9080 
1.711    -6.427   37.9070  3.9080 
2.578    -5.867   36.9940  3.9080 
3.875    -5.630   37.3700  3.7210 
-3.815   -7.510   35.3060  2.6000 
-1.947   -6.130   34.0680  3.3870 
-2.054   -5.918   36.3190  3.4870 
-1.783   -7.435   36.5470  3.4870 
0.509    -5.591   34.5480  3.4590 
-0.174   -7.052   38.2010  3.4590 
2.691    -5.174   35.1090  3.4590 
2.015    -6.639   38.7590  3.4590 
4.192    -6.377   37.9520  2.0000 
-0.978   -9.196   34.3980  3.8240 
0.107    -10.023  33.8410  3.9080 
-0.019   -10.231  32.3410  3.9080 
0.995    -10.170  31.6230  3.6612 
0.178    -11.328  34.6550  3.9080 
0.651    -11.089  36.1020  3.9080 
1.047    -12.376  33.9900  3.9080 
1.923    -10.311  36.2670  3.9080 
-1.525   -9.490   34.9920  2.6000 
0.946    -9.541   33.9960  3.3870 
-0.731   -11.691  34.7010  3.4870 
-0.054   -10.622  36.5780  3.4870 
0.766    -11.953  36.5300  3.4870 
0.693    -12.583  33.1230  3.4870 
1.942    -12.038  33.8980  3.4870 
1.060    -13.170  34.5290  3.4870 
2.636    -10.763  35.8080  3.4870 
1.810    -9.432   35.8960  3.4870 
2.136    -10.240  37.2000  3.4870 
-1.173   -10.486  31.7490  3.8240 
-1.182   -10.619  30.2810  3.9080 
-0.877   -9.307   29.5780  3.9080 
-0.263   -9.364   28.5090  3.6612 
-2.606   -11.073  29.9750  3.9080 
-3.113   -11.640  31.2640  3.9080 
-2.488   -10.745  32.3230  3.9080 
-0.542   -11.307  30.0010  3.3870 
-3.152   -10.323  29.6900  3.4870 
-2.611   -11.747  29.2780  3.4870 
-4.081   -11.601  31.3040  3.4870 
-2.828   -12.560  31.3750  3.4870 
-2.993   -9.925   32.4380  3.3870 
-2.420   -11.201  33.1770  3.3870 
-1.269   -8.145   30.1080  3.8240 
-0.872   -6.907   29.4310  3.9080 
0.631    -6.712   29.4590  3.9080 
1.267    -6.195   28.5430  3.6612 
-1.535   -5.691   30.0620  3.9080 
-3.042   -5.688   29.9240  3.9080 
-3.539   -6.494   29.0990  3.7210 
-3.689   -4.889   30.6380  3.6612 
-1.740   -8.123   30.8270  2.6000 
-1.158   -6.963   28.4950  3.3870 
-1.305   -5.662   31.0030  3.4870 
-1.180   -4.890   29.6470  3.4870 
-4.548   -6.536   28.9880  2.0000 
1.264    -7.104   30.5610  3.8240 
2.706    -6.998   30.6460  3.9080 
3.385    -7.869   29.5950  3.9080 
4.364    -7.461   28.9720  3.6612 
3.182    -7.426   32.0340  3.9080 
4.688    -7.569   32.2350  3.9080 
5.402    -6.259   31.9290  3.9080 
4.984    -8.031   33.6650  3.9080 
0.816    -7.420   31.2240  2.6000 
2.965    -6.064   30.4960  3.3870 
2.852    -6.779   32.6770  3.4870 
2.769    -8.278   32.2430  3.4870 
5.017    -8.253   31.6150  3.4870 
5.050    -5.564   32.4900  3.4870 
6.342    -6.361   32.0960  3.4870 
5.265    -6.028   31.0080  3.4870 
4.620    -7.398   34.2880  3.4870 
4.584    -8.891   33.8130  3.4870 
5.934    -8.095   33.7910  3.4870 
2.835    -9.059   29.3890  3.8240 
3.342    -9.975   28.3610  3.9080 
3.059    -9.461   26.9460  3.9080 
3.896    -9.571   26.0490  3.6612 
2.740    -11.363  28.5620  3.9080 
3.251    -12.179  29.7540  3.9080 
2.457    -13.477  29.8700  3.9080 
4.735    -12.479  29.6470  3.9080 
2.165    -9.299   29.8710  2.6000 
4.312    -10.047  28.4710  3.3870 
1.779    -11.263  28.6580  3.4870 
2.896    -11.878  27.7550  3.4870 
3.102    -11.656  30.5690  3.4870 
1.526    -13.274  29.9790  3.4870 
2.578    -13.999  29.0720  3.4870 
2.768    -13.976  30.6280  3.4870 
5.221    -11.658  29.5440  3.4870 
5.029    -12.927  30.4440  3.4870 
4.895    -13.042  28.8860  3.4870 
1.894    -8.889   26.7350  3.8240 
1.564    -8.230   25.4550  3.9080 
2.598    -7.157   25.1560  3.9080 
3.245    -7.124   24.1150  3.6612 
0.156    -7.650   25.5190  3.9080 
-0.368   -6.979   24.2470  3.9080 
-0.363   -7.951   23.0690  3.9080 
-1.763   -6.426   24.4860  3.9080 
1.306    -8.898   27.3620  2.6000 
1.594    -8.901   24.7410  3.3870 
-0.454   -8.365   25.7560  3.4870 
0.131    -6.998   26.2360  3.4870 
0.226    -6.231   24.0300  3.4870 
0.528    -8.282   22.9310  3.4870 
-0.952   -8.685   23.2580  3.4870 
-0.661   -7.496   22.2780  3.4870 
-1.750   -5.846   25.2510  3.4870 
-2.046   -5.931   23.7130  3.4870 
-2.372   -7.150   24.6440  3.4870 
2.809    -6.244   26.1080  3.8240 
3.793    -5.183   25.9130  3.9080 
5.186    -5.737   25.6720  3.9080 
5.894    -5.284   24.7590  3.6612 
3.827    -4.203   27.1070  3.9080 
5.036    -3.288   26.9960  3.9080 
2.545    -3.391   27.1950  3.9080 
2.361    -6.280   26.8420  2.6000 
3.531    -4.675   25.1160  3.3870 
3.914    -4.727   27.9310  3.4870 
5.835    -3.818   26.9480  3.4870 
4.960    -2.752   26.2030  3.4870 
5.077    -2.716   27.7660  3.4870 
1.793    -3.985   27.2500  3.4870 
2.572    -2.834   27.9760  3.4870 
2.462    -2.841   26.4120  3.4870 
5.615    -6.708   26.4790  3.8240 
6.941    -7.274   26.2600  3.9080 
7.111    -7.874   24.8660  3.9080 
8.226    -7.824   24.3320  3.6612 
7.234    -8.345   27.3060  3.9080 
5.118    -6.996   27.1200  2.6000 
7.599    -6.557   26.3660  3.3870 
8.129    -8.672   27.1860  3.4870 
7.146    -7.968   28.1840  3.4870 
6.613    -9.070   27.2060  3.4870 
6.045    -8.426   24.3190  3.8240 
6.114    -9.057   22.9960  3.9080 
6.372    -8.039   21.8830  3.9080 
6.927    -8.414   20.8380  3.6612 
4.856    -9.864   22.7180  3.9080 
3.697    -9.091   22.4650  3.7210 
5.298    -8.416   24.7450  2.6000 
6.868    -9.683   23.0060  3.3870 
5.019    -10.435  21.9510  3.3870 
4.682    -10.438  23.4800  3.3870 
3.619    -8.370   23.1540  2.0000 
6.006    -6.778   22.0720  3.8240 
6.302    -5.717   21.1120  3.9080 
7.672    -5.093   21.3580  3.9080 
8.255    -4.423   20.4930  3.6612 
5.239    -4.620   21.1710  3.9080 
3.960    -4.846   20.4250  3.9080 
3.860    -4.541   19.0680  3.9080 
2.835    -5.367   21.0520  3.9080 
2.683    -4.742   18.3700  3.9080 
1.652    -5.581   20.3690  3.9080 
1.588    -5.260   19.0230  3.9080 
0.414    -5.465   18.3360  3.7210 
5.575    -6.577   22.7890  2.6000 
6.297    -6.104   20.2110  3.3870 
5.016    -4.471   22.1040  3.4870 
5.637    -3.801   20.8380  3.4870 
4.600    -4.195   18.6230  3.4590 
2.880    -5.578   21.9570  3.4590 
2.631    -4.529   17.4660  3.4590 
0.911    -5.933   20.8060  3.4590 
-0.247   -5.909   18.9400  2.0000 
8.256    -5.250   22.5450  3.8240 
9.487    -4.534   22.8590  3.9080 
10.668   -5.415   23.2230  3.9080 
11.447   -5.131   24.1270  3.6612 
9.193    -3.554   24.0090  3.9080 
8.316    -2.398   23.5720  3.9080 
8.864    -1.255   23.0030  3.9080 
6.940    -2.434   23.7220  3.9080 
8.070    -0.189   22.6000  3.9080 
6.147    -1.378   23.3260  3.9080 
6.714    -0.252   22.7630  3.9080 
5.894    0.786    22.3740  3.7210 
7.906    -5.776   23.1290  2.6000 
9.738    -4.007   22.0710  3.3870 
8.753    -4.032   24.7290  3.4870 
10.030   -3.205   24.3520  3.4870 
9.785    -1.203   22.8890  3.4590 
6.543    -3.185   24.0990  3.4590 
8.459    0.566    22.2200  3.4590 
5.224    -1.425   23.4370  3.4590 
5.123    0.847    23.0050  2.0000 
10.826   -6.511   22.4890  3.8240 
11.912   -7.452   22.7410  3.9080 
13.261   -6.824   22.5040  3.9080 
14.280   -7.194   23.0810  3.6612 
11.728   -8.678   21.8440  3.9080 
10.472   -9.471   22.1740  3.9080 
10.514   -10.829  21.4730  3.9080 
9.326    -11.685  21.8780  3.9080 
9.211    -12.883  21.0010  3.8240 
10.275   -6.669   21.8480  2.6000 
11.862   -7.741   23.6760  3.3870 
11.685   -8.388   20.9190  3.4870 
12.500   -9.256   21.9390  3.4870 
10.410   -9.601   23.1340  3.4870 
9.689    -8.978   21.8850  3.4870 
10.503   -10.697  20.5130  3.4870 
11.336   -11.287  21.7050  3.4870 
9.431    -11.969  22.8000  3.1000 
8.513    -11.160  21.8170  3.1000 
9.127    -12.623  20.1530  2.6000 
9.941    -13.385  21.0860  2.6000 
8.496    -13.358  21.2380  2.6000 
13.324   -5.809   21.6370  3.8240 
14.619   -5.138   21.5050  3.9080 
15.023   -4.491   22.8240  3.9080 
16.199   -4.243   23.0780  3.6612 
14.555   -4.128   20.3610  3.9080 
13.487   -3.071   20.5140  3.9080 
12.399   -3.392   21.0220  3.6612 
13.740   -1.910   20.1120  3.6612 
12.639   -5.563   21.1790  2.6000 
15.291   -5.814   21.2780  3.3870 
15.417   -3.689   20.2880  3.4870 
14.398   -4.608   19.5330  3.4870 
14.065   -4.213   23.7180  3.8240 
14.467   -3.617   24.9910  3.9080 
15.034   -4.641   25.9660  3.9080 
15.437   -4.304   27.0920  3.6612 
13.275   -2.825   25.5760  3.9080 
13.376   -1.432   24.9780  3.9080 
12.986   -1.023   23.7410  3.9080 
13.930   -0.282   25.6250  3.9080 
13.250   0.319    23.5700  3.8240 
13.834   0.794    24.7150  3.9080 
14.490   -0.068   26.8840  3.9080 
14.286   2.071    25.0360  3.9080 
14.938   1.198    27.2030  3.9080 
14.830   2.249    26.2810  3.9080 
13.239   -4.379   23.5480  2.6000 
15.179   -2.972   24.7990  3.3870 
12.434   -3.243   25.3310  3.4870 
13.332   -2.787   26.5450  3.4870 
12.595   -1.573   23.1000  3.4090 
13.077   0.779    22.8640  2.6000 
14.562   -0.763   27.4960  3.4590 
14.220   2.774    24.4320  3.4590 
15.314   1.357    28.0380  3.4590 
15.139   3.092    26.5220  3.4590 
15.094   -5.896   25.5260  3.8240 
15.796   -6.956   26.2090  3.9080 
17.295   -6.814   26.1100  3.9080 
18.064   -7.525   26.7540  3.6612 
14.689   -6.087   24.7910  2.6000 
15.539   -6.957   27.1440  3.3870 
15.532   -7.808   25.8280  3.3870 
17.744   -5.871   25.2890  3.8240 
19.163   -5.641   25.0910  3.9080 
19.590   -4.250   25.5290  3.9080 
20.711   -3.814   25.2730  3.6612 
19.495   -5.887   23.6090  3.9080 
19.152   -7.317   23.2000  3.9080 
19.602   -7.589   21.7700  3.9080 
18.502   -8.275   20.9730  3.9080 
19.018   -9.453   20.2220  3.8240 
17.177   -5.384   24.8640  2.6000 
19.657   -6.296   25.6270  3.3870 
18.994   -5.265   23.0590  3.4870 
20.440   -5.727   23.4590  3.4870 
19.588   -7.939   23.8020  3.4870 
18.193   -7.452   23.2690  3.4870 
19.837   -6.753   21.3400  3.4870 
20.391   -8.153   21.7830  3.4870 
17.800   -8.563   21.5780  3.1000 
18.118   -7.640   20.3490  3.1000 
19.608   -9.891   20.7250  2.6000 
18.340   -9.995   20.0200  2.6000 
19.411   -9.179   19.4730  2.6000 
18.696   -3.551   26.2140  3.8240 
18.941   -2.188   26.6680  3.9080 
18.744   -2.085   28.1780  3.9080 
17.752   -2.636   28.6590  3.6612 
17.998   -1.207   25.9390  3.9080 
18.134   -1.248   24.4190  3.9080 
18.196   0.217    26.4390  3.9080 
17.006   -0.627   23.6500  3.9080 
17.941   -3.917   26.3990  2.6000 
19.868   -1.947   26.4550  3.3870 
17.079   -1.469   26.1580  3.4870 
18.956   -0.795   24.1740  3.4870 
18.219   -2.174   24.1440  3.4870 
18.084   0.239    27.3920  3.4870 
19.080   0.515    26.2140  3.4870 
17.548   0.793    26.0280  3.4870 
16.905   0.290    23.9130  3.4870 
17.199   -0.670   22.7090  3.4870 
16.194   -1.104   23.8320  3.4870 
19.649   -1.436   28.8810  3.8240 
19.568   -1.095   30.2850  3.9080 
19.911   -2.184   31.2680  3.9080 
19.375   -2.239   32.3850  3.6612 
20.360   -1.190   28.4640  2.6000 
20.160   -0.343   30.4470  3.3870 
18.664   -0.795   30.4690  3.3870 
20.821   -3.065   30.8570  3.8240 
21.295   -4.129   31.7030  3.9080 
22.305   -3.636   32.7330  3.9080 
22.881   -2.555   32.5780  3.6612 
21.137   -2.997   30.0600  2.6000 
20.540   -4.530   32.1640  3.3870 
21.707   -4.815   31.1550  3.3870 
22.490   -4.460   33.7570  3.8240 
23.416   -4.274   34.8530  3.9080 
24.016   -5.640   35.2000  3.9080 
23.583   -6.644   34.6240  3.6612 
22.761   -3.693   36.1140  3.9080 
21.672   -4.561   36.4510  3.7210 
22.204   -2.300   35.8570  3.9080 
22.013   -5.176   33.7700  2.6000 
24.135   -3.674   34.5630  3.3870 
23.410   -3.665   36.8480  3.3870 
21.547   -2.342   35.1570  3.4870 
21.794   -1.966   36.6580  3.4870 
22.916   -1.713   35.5920  3.4870 
20.944   -4.045   36.9160  2.0000 
24.982   -5.660   36.0950  3.8240 
25.710   -6.896   36.3700  3.9080 
25.547   -7.481   37.7660  3.9080 
25.540   -8.709   37.8870  3.6612 
27.216   -6.647   36.1370  3.9080 
27.485   -6.173   34.7250  3.9080 
25.185   -4.941   36.5200  2.6000 
25.413   -7.571   35.7260  3.3870 
27.532   -5.979   36.7670  3.4870 
27.707   -7.468   36.3010  3.4870 
26.825   -6.589   33.7770  3.6612 
28.461   -5.282   34.6140  3.8240 
28.663   -4.960   33.8420  2.6000 
28.891   -5.025   35.3130  2.6000 
25.450   -6.666   38.8070  3.8240 
25.446   -7.134   40.1870  3.9080 
24.108   -6.800   40.8570  3.9080 
23.484   -5.789   40.5190  3.6612 
26.567   -6.512   40.9890  3.9080 
27.893   -6.438   40.2640  3.9080 
25.386   -5.821   38.6620  2.6000 
25.563   -8.107   40.1880  3.3870 
26.303   -5.614   41.2450  3.4870 
26.687   -7.026   41.8030  3.4870 
28.291   -7.376   39.5820  3.6612 
28.562   -5.318   40.4300  3.8240 
29.325   -5.212   40.0480  2.6000 
28.235   -4.691   40.9200  2.6000 
23.696   -7.704   41.7380  3.8240 
22.384   -7.701   42.3530  3.9080 
22.437   -8.045   43.8340  3.9080 
23.239   -8.878   44.2470  3.6612 
21.468   -8.679   41.6060  3.9080 
21.361   -8.365   40.1280  3.9080 
22.269   -8.914   39.2210  3.9080 
20.389   -7.516   39.6440  3.9080 
22.195   -8.612   37.8760  3.9080 
20.316   -7.209   38.2980  3.9080 
21.231   -7.744   37.4020  3.9080 
24.243   -8.330   41.9580  2.6000 
22.008   -6.800   42.2630  3.3870 
21.810   -9.579   41.7150  3.4870 
20.583   -8.648   42.0000  3.4870 
22.931   -9.492   39.5270  3.4590 
19.772   -7.144   40.2320  3.4590 
22.801   -8.995   37.2840  3.4590 
19.648   -6.641   37.9900  3.4590 
21.196   -7.523   36.5000  3.4590 
21.578   -7.406   44.6180  3.8240 
21.477   -7.597   46.0530  3.9080 
19.997   -7.536   46.4570  3.9080 
19.338   -6.577   46.0500  3.6612 
22.250   -6.533   46.8010  3.9080 
22.241   -6.557   48.3080  3.9080 
22.887   -5.073   49.0880  4.0000 
21.606   -3.912   48.5650  3.9080 
21.045   -6.840   44.2500  2.6000 
21.837   -8.479   46.2840  3.3870 
23.176   -6.585   46.5120  3.4870 
21.911   -5.670   46.5190  3.4870 
21.329   -6.693   48.6090  3.3870 
22.765   -7.316   48.6080  3.3870 
21.573   -3.885   47.6060  3.3870 
20.757   -4.199   48.9060  3.3870 
21.809   -3.038   48.9040  3.3870 
19.551   -8.529   47.1910  3.8240 
18.229   -8.686   47.7710  3.9080 
18.316   -9.135   49.2260  3.9080 
19.264   -9.792   49.6790  3.6612 
17.405   -9.663   46.9450  3.9080 
20.110   -9.164   47.3470  2.6000 
17.781   -7.815   47.7470  3.3870 
17.383   -9.370   46.0310  3.4870 
17.803   -10.536  46.9910  3.4870 
16.511   -9.700   47.2900  3.4870 
17.317   -8.753   50.0150  3.8240 
17.361   -9.021   51.4500  3.9080 
16.406   -10.133  51.8690  3.9080 
16.338   -10.471  53.0500  3.6612 
17.002   -7.770   52.2520  3.9080 
17.969   -6.611   52.2070  3.9080 
19.176   -6.690   51.5460  3.9080 
17.640   -5.428   52.8500  3.9080 
20.035   -5.615   51.5280  3.9080 
18.496   -4.343   52.8430  3.9080 
19.708   -4.444   52.1750  3.9080 
16.639   -8.345   49.6790  2.6000 
18.274   -9.289   51.6860  3.3870 
16.140   -7.452   51.9390  3.4870 
16.892   -8.032   53.1800  3.4870 
19.412   -7.475   51.1100  3.4590 
16.826   -5.363   53.2950  3.4590 
20.845   -5.679   51.0750  3.4590 
18.262   -3.556   53.2810  3.4590 
20.295   -3.723   52.1630  3.4590 
15.651   -10.685  50.9140  3.8240 
14.594   -11.618  51.2010  3.9080 
13.413   -11.069  51.9790  3.9080 
13.456   -9.993   52.5910  3.6612 
15.804   -10.476  50.0940  2.6000 
14.267   -11.973  50.3610  3.3870 
14.970   -12.358  51.7030  3.3870 
12.293   -11.812  52.0010  3.8240 
11.118   -11.265  52.6750  3.9080 
10.168   -12.382  53.1020  3.9080 
10.246   -13.504  52.6040  3.6612 
10.394   -10.271  51.7600  3.9080 
9.309    -9.407   52.3940  3.9080 
9.785    -8.843   53.7230  3.9080 
10.602   -7.904   53.7000  3.6612 
9.355    -9.369   54.7810  3.6612 
12.268   -12.587  51.6290  2.6000 
11.415   -10.787  53.4770  3.3870 
11.059   -9.681   51.3710  3.4870 
9.992    -10.770  51.0320  3.4870 
9.083    -8.679   51.7950  3.4870 
8.511    -9.940   52.5350  3.4870 
9.289    -12.038  54.0130  3.8240 
8.227    -12.818  54.5890  3.9080 
8.790    -13.900  55.5150  3.9080 
8.813    -15.062  55.1330  3.6612 
7.353    -13.466  53.5040  3.9080 
6.843    -12.434  52.4890  3.9080 
5.835    -11.554  52.8500  3.9080 
7.398    -12.376  51.2240  3.9080 
5.375    -10.620  51.9310  3.9080 
6.925    -11.453  50.3010  3.9080 
5.920    -10.578  50.6610  3.9080 
9.357    -11.232  54.3070  2.6000 
7.662    -12.222  55.1220  3.3870 
7.869    -14.144  53.0390  3.4870 
6.595    -13.903  53.9230  3.4870 
5.469    -11.588  53.7040  3.4590 
8.087    -12.954  50.9910  3.4590 
4.701    -10.024  52.1690  3.4590 
7.284    -11.426  49.4420  3.4590 
5.607    -9.954   50.0450  3.4590 
9.247    -13.468  56.6830  3.8240 
9.758    -14.386  57.6980  3.9080 
8.715    -15.410  58.1390  3.9080 
7.512    -15.230  58.1910  3.6612 
10.122   -13.513  58.8960  3.9080 
9.835    -12.118  58.5180  3.9080 
9.321    -12.065  57.1190  3.9080 
10.557   -14.844  57.3630  3.3870 
9.596    -13.768  59.6700  3.4870 
11.061   -13.616  59.1150  3.4870 
9.174    -11.746  59.1230  3.4870 
10.643   -11.587  58.5900  3.4870 
8.444    -11.650  57.0910  3.3870 
9.923    -11.560  56.5510  3.3870 
9.255    -16.581  58.5040  3.8240 
8.400    -17.610  59.0770  3.9080 
8.114    -17.264  60.5350  3.9080 
8.940    -16.597  61.1720  3.6612 
9.107    -18.956  58.9620  3.9080 
10.096   -16.723  58.4000  2.6000 
7.555    -17.644  58.5810  3.3870 
9.930    -18.930  59.4550  3.4870 
9.293    -19.142  58.0380  3.4870 
8.543    -19.647  59.3190  3.4870 
6.989    -17.720  61.0580  3.8240 
6.703    -17.554  62.4830  3.9080 
7.901    -18.039  63.2830  3.9080 
8.424    -19.097  62.9520  3.6612 
5.498    -18.481  62.6940  3.9080 
4.800    -18.400  61.3810  3.9080 
5.910    -18.434  60.3570  3.9080 
6.482    -16.624  62.6980  3.3870 
5.782    -19.388  62.8880  3.4870 
4.932    -18.164  63.4150  3.4870 
4.198    -19.151  61.2620  3.4870 
4.292    -17.576  61.3110  3.4870 
6.167    -19.345  60.1450  3.3870 
5.653    -17.975  59.5420  3.3870 
8.333    -17.263  64.2610  3.8240 
9.477    -17.614  65.0700  3.9080 
10.793   -17.230  64.4250  3.9080 
11.815   -17.289  65.1140  3.6612 
7.921    -16.525  64.4210  2.6000 
9.404    -17.170  65.9300  3.3870 
9.469    -18.571  65.2290  3.3870 
10.771   -16.847  63.1540  3.8240 
11.941   -16.604  62.3520  3.9080 
12.258   -15.155  62.0770  3.9080 
13.079   -14.874  61.2020  3.6612 
10.003   -16.737  62.7830  2.6000 
12.704   -17.005  62.7970  3.3870 
11.828   -17.059  61.5020  3.3870 
11.646   -14.225  62.8030  3.8240 
11.858   -12.813  62.5140  3.9080 
13.331   -12.410  62.5660  3.9080 
13.707   -11.550  61.7670  3.6612 
11.076   -11.903  63.4610  3.9080 
9.575    -11.929  63.2310  3.9080 
9.064    -11.023  62.1260  3.9080 
9.691    -9.962   61.8940  3.6612 
8.033    -11.363  61.4800  3.6612 
11.123   -14.456  63.4460  2.6000 
11.535   -12.645  61.6040  3.3870 
11.258   -12.171  64.3750  3.4870 
11.393   -10.992  63.3530  3.4870 
9.313    -12.840  63.0260  3.4870 
9.135    -11.680  64.0590  3.4870 
14.120   -12.986  63.4680  3.8240 
15.507   -12.590  63.6180  3.9080 
16.427   -13.279  62.6010  3.9080 
17.600   -12.904  62.5140  3.6612 
15.983   -12.847  65.0440  3.9080 
15.261   -12.103  66.1440  3.9080 
15.727   -10.678  66.3680  3.9080 
15.310   -9.739   65.3390  3.8240 
14.102   -9.310   65.0210  3.9080 
13.067   -9.759   65.7020  3.8240 
13.912   -8.436   64.0330  3.8240 
13.801   -13.605  63.9730  2.6000 
15.558   -11.624  63.4580  3.3870 
15.904   -13.798  65.2210  3.4870 
16.925   -12.621  65.0930  3.4870 
14.314   -12.088  65.9360  3.4870 
15.371   -12.595  66.9720  3.4870 
15.387   -10.371  67.2230  3.3870 
16.695   -10.672  66.4190  3.3870 
15.949   -9.413   64.8630  2.6000 
13.184   -10.322  66.3410  2.6000 
12.275   -9.489   65.5060  2.6000 
14.584   -8.140   63.5860  2.6000 
13.117   -8.169   63.8420  2.6000 
15.941   -14.234  61.8310  3.8240 
16.742   -14.986  60.8720  3.9080 
16.346   -14.722  59.4260  3.9080 
15.317   -15.225  58.9930  3.6612 
16.598   -16.483  61.1430  3.9080 
17.305   -17.412  60.1840  3.9080 
18.157   -16.980  59.3760  3.6612 
16.998   -18.631  60.2340  3.6612 
15.105   -14.423  61.8990  2.6000 
17.683   -14.738  60.9890  3.3870 
16.928   -16.663  62.0370  3.4870 
15.653   -16.703  61.1350  3.4870 
17.170   -13.977  58.6860  3.8240 
16.847   -13.680  57.2940  3.9080 
16.602   -14.945  56.4820  3.9080 
15.792   -14.959  55.5520  3.6612 
17.965   -12.865  56.6310  3.9080 
18.302   -11.508  57.2390  3.9080 
19.225   -10.692  56.3440  3.9080 
17.016   -10.738  57.5420  3.9080 
17.896   -13.670  59.0310  2.6000 
16.028   -13.142  57.2780  3.3870 
18.772   -13.404  56.6380  3.4870 
17.723   -12.725  55.7020  3.4870 
18.766   -11.665  58.0880  3.4870 
20.028   -11.191  56.1750  3.4870 
18.783   -10.506  55.5130  3.4870 
19.447   -9.867   56.7820  3.4870 
16.454   -11.267  58.1110  3.4870 
17.234   -9.914   57.9830  3.4870 
16.556   -10.550  56.7210  3.4870 
17.307   -16.025  56.8220  3.8240 
17.127   -17.220  55.9960  3.9080 
15.856   -17.977  56.3200  3.9080 
15.602   -19.018  55.7050  3.6612 
18.371   -18.117  56.1050  3.9080 
19.480   -17.552  55.2250  3.9080 
17.842   -16.020  57.4950  2.6000 
17.061   -16.923  55.0640  3.3870 
18.670   -18.154  57.0270  3.4870 
18.152   -19.019  55.8210  3.4870 
19.256   -17.180  54.0700  3.6612 
20.682   -17.479  55.7730  3.8240 
21.343   -17.163  55.3210  2.6000 
20.804   -17.748  56.5810  2.6000 
15.024   -17.475  57.2350  3.8240 
13.728   -18.112  57.4410  3.9080 
12.670   -17.642  56.4490  3.9080 
11.533   -18.109  56.5050  3.6612 
13.186   -17.812  58.8370  3.9080 
12.601   -16.518  58.8890  3.7210 
15.249   -16.785  57.6970  2.6000 
13.836   -19.082  57.3480  3.3870 
12.521   -18.477  59.0760  3.3870 
13.909   -17.865  59.4820  3.3870 
12.866   -16.068  59.7410  2.0000 
13.048   -16.711  55.5800  3.8240 
12.081   -15.981  54.7690  3.9080 
11.625   -16.798  53.5710  3.9080 
12.400   -17.657  53.1730  3.6612 
12.693   -14.631  54.3750  3.9080 
12.736   -13.712  55.5830  3.9080 
13.492   -12.417  55.3220  3.9080 
13.429   -11.585  56.5280  3.8240 
13.464   -10.264  56.5610  3.9080 
13.575   -9.540   55.4460  3.8240 
13.396   -9.625   57.7160  3.8240 
13.885   -16.534  55.4920  2.6000 
11.295   -15.803  55.3270  3.3870 
13.591   -14.767  54.0340  3.4870 
12.162   -14.225  53.6720  3.4870 
11.829   -13.498  55.8490  3.4870 
13.158   -14.180  56.3200  3.4870 
14.417   -12.612  55.1030  3.3870 
13.094   -11.946  54.5740  3.3870 
13.363   -11.993  57.2830  2.6000 
13.621   -9.934   54.6820  2.6000 
13.601   -8.682   55.4890  2.6000 
13.328   -10.068  58.4490  2.6000 
13.419   -8.765   57.7330  2.6000 
10.418   -16.534  53.0930  3.8240 
9.793    -17.302  52.0270  3.9080 
10.687   -17.275  50.7930  3.9080 
10.822   -18.265  50.0760  3.6612 
8.381    -16.801  51.6890  3.9080 
7.781    -17.598  50.5790  3.9080 
7.518    -18.941  50.5790  3.9080 
7.365    -17.099  49.3050  3.9080 
6.961    -19.302  49.3740  3.8240 
6.861    -18.196  48.5780  3.9080 
7.373    -15.834  48.7210  3.9080 
6.371    -18.052  47.2850  3.9080 
6.890    -15.692  47.4360  3.9080 
6.394    -16.801  46.7420  3.9080 
9.980    -15.875  53.4320  2.6000 
9.719    -18.232  52.3280  3.3870 
7.818    -16.869  52.4760  3.4870 
8.424    -15.868  51.4300  3.4870 
7.689    -19.520  51.2860  3.4090 
6.716    -20.097  49.1550  2.6000 
7.698    -15.100  49.1890  3.4590 
6.042    -18.780  46.8090  3.4590 
6.893    -14.855  47.0310  3.4590 
6.068    -16.680  45.8790  3.4590 
11.316   -16.119  50.5840  3.8240 
12.506   -16.112  49.7200  3.9080 
13.631   -15.397  50.4610  3.9080 
13.388   -14.500  51.2590  3.6612 
12.238   -15.531  48.3630  3.9080 
11.485   -14.258  48.1400  3.9080 
11.883   -13.028  48.6410  3.9080 
10.321   -14.294  47.3720  3.9080 
11.159   -11.872  48.4140  3.9080 
9.598    -13.141  47.1340  3.9080 
10.018   -11.945  47.6490  3.9080 
9.286    -10.819  47.3870  3.7210 
11.033   -15.393  50.9470  2.6000 
12.783   -17.043  49.5920  3.3870 
13.102   -15.417  47.9380  3.4870 
11.771   -16.217  47.8610  3.4870 
12.662   -12.979  49.1470  3.4590 
10.029   -15.102  47.0170  3.4590 
11.439   -11.061  48.7700  3.4590 
8.822    -13.179  46.6220  3.4590 
9.675    -10.347  46.5970  2.0000 
14.857   -15.822  50.2210  3.8240 
16.023   -15.486  51.0250  3.9080 
16.860   -14.375  50.4150  3.9080 
16.750   -14.089  49.2160  3.6612 
16.853   -16.763  51.1930  3.9080 
16.114   -17.897  51.8860  3.9080 
17.100   -18.919  52.4450  3.9080 
17.623   -19.803  51.3240  3.9080 
16.560   -20.707  50.7870  3.8240 
14.976   -16.334  49.5410  2.6000 
15.717   -15.196  51.9110  3.3870 
17.139   -17.067  50.3170  3.4870 
17.650   -16.553  51.7040  3.4870 
15.574   -17.539  52.6070  3.4870 
15.520   -18.332  51.2530  3.4870 
17.841   -18.459  52.8710  3.4870 
16.660   -19.466  53.1130  3.4870 
17.960   -19.243  50.6060  3.1000 
18.361   -20.338  51.6560  3.1000 
16.253   -21.226  51.4420  2.6000 
15.893   -20.217  50.4590  2.6000 
16.901   -21.214  50.1410  2.6000 
17.695   -13.738  51.2270  3.8240 
18.576   -12.693  50.7020  3.9080 
19.726   -13.302  49.9090  3.9080 
19.941   -14.521  49.9650  3.6612 
19.156   -12.057  51.9550  3.9080 
19.202   -13.198  52.9200  3.9080 
17.911   -13.947  52.6640  3.9080 
18.078   -12.040  50.1670  3.3870 
20.044   -11.702  51.7900  3.4870 
18.585   -11.345  52.2830  3.4870 
19.970   -13.765  52.7500  3.4870 
19.242   -12.879  53.8340  3.4870 
18.005   -14.890  52.8720  3.3870 
17.182   -13.577  53.1860  3.3870 
20.447   -12.448  49.1930  3.8240 
21.587   -12.871  48.4160  3.9080 
22.237   -11.779  47.6000  3.9080 
21.679   -10.714  47.3380  3.6612 
20.227   -11.617  49.1920  2.6000 
22.250   -13.243  49.0180  3.3870 
21.307   -13.579  47.8160  3.3870 
23.468   -12.061  47.1820  3.8240 
24.266   -11.185  46.3260  3.9080 
24.741   -11.944  45.0890  3.9080 
25.198   -13.088  45.1790  3.6612 
25.466   -10.619  47.0990  3.9080 
26.280   -9.699   46.1920  3.9080 
24.976   -9.928   48.3580  3.9080 
23.817   -12.807  47.4290  2.6000 
23.703   -10.438  46.0360  3.3870 
26.039   -11.369  47.3650  3.4870 
26.573   -10.187  45.4200  3.4870 
25.734   -8.959   45.9150  3.4870 
27.044   -9.370   46.6730  3.4870 
24.458   -10.544  48.8800  3.4870 
25.729   -9.627   48.8710  3.4870 
24.430   -9.176   48.1180  3.4870 
24.615   -11.307  43.9350  3.8240 
25.025   -11.888  42.6590  3.9080 
25.955   -10.877  41.9870  3.9080 
25.631   -9.690   41.8580  3.6612 
23.846   -12.259  41.7550  3.9080 
22.977   -13.437  42.2060  3.9080 
24.328   -12.522  40.3280  3.9080 
21.653   -13.523  41.4530  3.9080 
24.277   -10.517  43.9360  2.6000 
25.539   -12.702  42.8430  3.3870 
23.262   -11.475  41.7170  3.4870 
23.470   -14.263  42.0730  3.4870 
22.796   -13.351  43.1550  3.4870 
24.765   -11.738  39.9890  3.4870 
24.943   -13.258  40.3280  3.4870 
23.575   -12.734  39.7710  3.4870 
21.825   -13.622  40.5130  3.4870 
21.153   -14.280  41.7680  3.4870 
21.146   -12.722  41.6030  3.4870 
27.125   -11.369  41.5930  3.8240 
28.148   -10.586  40.9120  3.9080 
28.321   -11.051  39.4650  3.9080 
28.228   -12.239  39.1670  3.6612 
29.478   -10.683  41.6520  3.9080 
29.520   -10.111  43.0400  3.9080 
29.232   -8.780   43.2880  3.9080 
29.856   -10.912  44.1300  3.9080 
29.278   -8.270   44.5750  3.9080 
29.902   -10.417  45.4180  3.9080 
29.610   -9.086   45.6320  3.9080 
29.669   -8.603   46.9160  3.7210 
27.288   -12.199  41.7510  2.6000 
27.867   -9.648   40.9040  3.3870 
29.728   -11.619  41.7030  3.4870 
30.153   -10.234  41.1200  3.4870 
29.004   -8.220   42.5820  3.4590 
30.056   -11.809  43.9850  3.4590 
29.085   -7.373   44.7250  3.4590 
30.128   -10.972  46.1300  3.4590 
29.729   -7.606   46.8900  2.0000 
28.561   -10.095  38.5710  3.8240 
28.748   -10.363  37.1620  3.9080 
27.753   -11.352  36.5900  3.9080 
28.191   -12.243  35.8580  3.6612 
30.165   -10.929  36.9550  3.9080 
31.146   -10.160  37.8270  3.9080 
31.436   -8.992   37.4920  3.6612 
31.608   -10.709  38.8420  3.6612 
28.607   -9.280   38.8440  2.6000 
28.672   -9.519   36.6700  3.3870 
30.182   -11.870  37.1920  3.4870 
30.419   -10.847  36.0220  3.4870 
26.480   -11.174  36.9120  3.8240 
25.374   -11.977  36.4100  3.9080 
25.551   -13.467  36.6770  3.9080 
24.927   -14.285  36.0020  3.6612 
25.174   -11.725  34.9080  3.9080 
25.140   -10.242  34.5550  3.9080 
24.929   -10.029  33.0580  3.9080 
24.617   -8.644   32.7180  3.8240 
24.304   -8.140   31.5420  3.9080 
24.222   -8.859   30.4310  3.8240 
24.050   -6.840   31.4520  3.8240 
26.293   -10.537  37.4580  2.6000 
24.560   -11.687  36.8720  3.3870 
25.895   -12.150  34.4170  3.4870 
24.341   -12.136  34.6260  3.4870 
24.422   -9.812   35.0460  3.4870 
25.975   -9.829   34.8240  3.4870 
25.732   -10.296  32.5860  3.3870 
24.204   -10.598  32.7580  3.3870 
24.639   -8.084   33.3710  2.6000 
24.377   -9.705   30.4550  2.6000 
24.014   -8.481   29.6880  2.6000 
24.090   -6.344   32.1530  2.6000 
23.844   -6.494   30.6920  2.6000 
26.366   -13.842  37.6630  3.8240 
26.516   -15.265  37.9550  3.9080 
25.408   -15.718  38.9150  3.9080 
25.662   -15.857  40.1180  3.6612 
27.852   -15.625  38.5770  3.9080 
29.141   -15.276  37.8590  3.9080 
30.324   -15.475  38.8080  3.9080 
31.678   -15.344  38.1300  3.9080 
32.807   -15.306  39.1100  3.8240 
26.797   -13.256  38.1210  2.6000 
26.421   -15.764  37.1170  3.3870 
27.886   -15.208  39.4510  3.4870 
27.853   -16.584  38.7220  3.4870 
29.247   -15.842  37.0790  3.4870 
29.111   -14.353  37.5610  3.4870 
30.267   -14.821  39.5220  3.4870 
30.259   -16.356  39.2090  3.4870 
31.805   -16.094  37.5280  3.1000 
31.690   -14.532  37.6000  3.1000 
32.688   -14.628  39.6740  2.6000 
32.828   -16.070  39.5670  2.6000 
33.575   -15.200  38.6740  2.6000 
24.233   -15.922  38.3430  3.8240 
23.057   -16.308  39.1080  3.9080 
23.237   -17.685  39.7290  3.9080 
22.699   -17.981  40.7940  3.6612 
21.778   -16.337  38.2560  3.9080 
20.608   -16.725  39.1430  3.9080 
21.547   -15.000  37.5800  3.9080 
24.162   -15.824  37.4910  2.6000 
22.932   -15.657  39.8310  3.3870 
21.883   -17.022  37.5630  3.4870 
20.518   -16.083  39.8530  3.4870 
19.802   -16.740  38.6230  3.4870 
20.763   -17.595  39.5180  3.4870 
22.324   -14.760  37.0690  3.4870 
20.788   -15.063  36.9960  3.4870 
21.383   -14.328  38.2460  3.4870 
24.006   -18.545  39.0560  3.8240 
24.183   -19.864  39.6620  3.9080 
25.153   -19.828  40.8230  3.9080 
25.443   -20.858  41.4330  3.6612 
24.375   -18.335  38.3090  2.6000 
23.324   -20.190  39.9740  3.3870 
24.511   -20.481  38.9910  3.3870 
25.680   -18.647  41.1460  3.8240 
26.674   -18.580  42.2190  3.9080 
26.282   -17.523  43.2400  3.9080 
27.059   -16.674  43.6700  3.6612 
28.050   -18.323  41.6150  3.9080 
29.063   -18.372  42.6040  3.7210 
25.438   -17.934  40.7300  2.6000 
26.695   -19.449  42.6710  3.3870 
28.232   -18.990  40.9350  3.3870 
28.057   -17.452  41.1900  3.3870 
28.704   -18.018  43.4670  2.0000 
25.011   -17.578  43.6450  3.8240 
24.539   -16.640  44.6520  3.9080 
25.398   -16.724  45.9090  3.9080 
25.620   -17.815  46.4260  3.6612 
23.078   -16.880  45.0790  3.9080 
22.622   -15.760  46.0190  3.9080 
22.157   -16.972  43.8770  3.9080 
24.475   -18.163  43.3130  2.6000 
24.610   -15.733  44.2880  3.3870 
23.034   -17.729  45.5670  3.4870 
22.687   -14.916  45.5660  3.4870 
21.711   -15.913  46.2810  3.4870 
23.183   -15.748  46.7980  3.4870 
22.472   -17.657  43.2840  3.4870 
21.267   -17.185  44.1690  3.4870 
22.148   -16.129  43.4150  3.4870 
25.848   -15.566  46.3530  3.8240 
26.638   -15.405  47.5480  3.9080 
25.760   -15.026  48.7320  3.9080 
24.657   -14.484  48.5960  3.6612 
27.700   -14.319  47.3540  3.9080 
28.620   -14.575  46.1600  3.9080 
29.379   -15.869  46.4150  3.9080 
25.656   -14.860  45.9010  2.6000 
27.086   -16.253  47.7460  3.3870 
27.257   -13.464  47.2310  3.4870 
28.238   -14.260  48.1580  3.4870 
28.097   -14.651  45.3470  3.4870 
29.243   -13.839  46.0560  3.4870 
29.519   -17.630  45.7070  2.6000 
30.145   -15.933  47.3750  3.6612 
29.132   -16.871  45.5890  3.8240 
28.585   -16.764  44.9350  2.6000 
26.268   -15.287  49.9210  3.8240 
25.554   -14.855  51.1170  3.9080 
25.546   -13.334  51.2140  3.9080 
26.418   -12.642  50.6950  3.6612 
26.374   -15.432  52.2740  3.9080 
27.208   -16.497  51.6460  3.9080 
27.523   -15.979  50.2610  3.9080 
24.642   -15.210  51.1250  3.3870 
26.931   -14.748  52.6760  3.4870 
25.793   -15.805  52.9550  3.4870 
28.023   -16.639  52.1520  3.4870 
26.719   -17.332  51.5970  3.4870 
28.275   -15.367  50.2720  3.3870 
27.707   -16.705  49.6430  3.3870 
24.508   -12.883  51.8970  3.8240 
24.319   -11.500  52.2740  3.9080 
24.763   -11.326  53.7270  3.9080 
24.218   -11.998  54.6010  3.6612 
22.853   -11.089  52.1000  3.9080 
22.544   -9.731   52.7110  3.9080 
23.117   -8.594   52.1560  3.9080 
21.717   -9.586   53.8050  3.9080 
22.871   -7.335   52.6700  3.9080 
21.467   -8.329   54.3300  3.9080 
22.046   -7.201   53.7710  3.9080 
23.906   -13.450  52.1340  2.6000 
24.878   -10.935  51.7010  3.3870 
22.642   -11.066  51.1530  3.4870 
22.285   -11.759  52.5140  3.4870 
23.678   -8.683   51.4210  3.4590 
21.325   -10.335  54.1920  3.4590 
23.258   -6.585   52.2800  3.4590 
20.903   -8.242   55.0640  3.4590 
21.882   -6.361   54.1350  3.4590 
25.705   -10.482  53.9900  3.8240 
26.462   -9.947   55.0830  3.9080 
26.261   -8.426   55.1950  3.9080 
26.902   -7.611   54.5380  3.6612 
27.962   -10.254  54.9690  3.9080 
28.771   -9.741   56.1450  3.9080 
28.219   -9.072   57.0460  3.6612 
29.997   -10.011  56.1750  3.6612 
25.969   -10.118  53.2570  2.6000 
26.131   -10.358  55.9090  3.3870 
28.082   -11.214  54.9000  3.4870 
28.304   -9.854   54.1540  3.4870 
25.322   -8.104   56.0760  3.8240 
24.891   -6.743   56.3150  3.9080 
26.051   -5.816   56.6870  3.9080 
25.926   -4.620   56.4470  3.6612 
23.940   -6.854   57.5110  3.9080 
23.553   -8.282   57.6170  3.9080 
24.594   -9.082   56.9140  3.9080 
24.414   -6.395   55.5330  3.3870 
24.383   -6.562   58.3230  3.4870 
23.155   -6.301   57.3710  3.4870 
23.501   -8.547   58.5490  3.4870 
22.686   -8.426   57.2080  3.4870 
25.193   -9.503   57.5490  3.3870 
24.186   -9.769   56.3640  3.3870 
27.109   -6.374   57.2650  3.8240 
28.250   -5.561   57.6760  3.9080 
29.013   -5.032   56.4670  3.9080 
29.865   -4.153   56.6170  3.6612 
29.176   -6.351   58.6030  3.9080 
30.030   -7.203   57.8540  3.7210 
27.123   -7.224   57.3980  2.6000 
27.907   -4.792   58.1770  3.3870 
29.712   -5.735   59.1270  3.3870 
28.644   -6.883   59.2160  3.3870 
29.506   -7.982   57.5140  2.0000 
28.713   -5.547   55.2770  3.8240 
29.413   -5.091   54.0780  3.9080 
28.743   -3.861   53.4610  3.9080 
29.185   -3.365   52.4250  3.6612 
29.532   -6.216   53.0420  3.9080 
30.180   -7.493   53.5840  3.9080 
31.541   -7.171   54.1580  3.9080 
32.309   -8.419   54.5700  3.9080 
33.454   -8.066   55.4610  3.8240 
28.105   -6.152   55.2130  2.6000 
30.321   -4.834   54.3440  3.3870 
28.646   -6.431   52.7120  3.4870 
30.056   -5.895   52.2910  3.4870 
29.617   -7.878   54.2730  3.4870 
30.271   -8.142   52.8690  3.4870 
32.057   -6.684   53.4970  3.4870 
31.431   -6.597   54.9320  3.4870 
31.712   -9.027   55.0350  3.1000 
32.641   -8.869   53.7780  3.1000 
33.960   -7.452   55.0620  2.6000 
33.143   -7.741   56.2290  2.6000 
33.940   -8.794   55.6210  2.6000 
27.699   -3.335   54.1010  3.8240 
27.027   -2.138   53.5920  3.9080 
27.700   -0.855   54.0530  3.9080 
27.873   -0.581   55.2450  3.6612 
25.530   -2.124   53.9900  3.9080 
24.727   -3.291   53.4120  3.9080 
24.877   -0.793   53.6200  3.9080 
23.311   -3.432   53.9260  3.9080 
27.416   -3.704   54.8240  2.6000 
27.075   -2.164   52.6130  3.3870 
25.490   -2.202   54.9660  3.4870 
24.694   -3.189   52.4470  3.4870 
25.204   -4.113   53.6010  3.4870 
25.383   -0.072   54.0020  3.4870 
24.859   -0.701   52.6640  3.4870 
23.980   -0.771   53.9610  3.4870 
22.830   -2.618   53.7680  3.4870 
22.876   -4.156   53.4690  3.4870 
23.330   -3.615   54.8680  3.4870 
28.077   -0.015   53.0910  3.8240 
28.623   1.297    53.3940  3.9080 
28.001   2.363    52.4870  3.9080 
27.717   2.062    51.3320  3.6612 
30.132   1.323    53.1800  3.9080 
31.031   0.845    54.2990  3.9080 
32.380   1.554    54.2700  3.9080 
32.900   1.843    53.1670  3.6612 
32.902   1.833    55.3710  3.6612 
27.996   -0.254   52.2690  2.6000 
28.429   1.518    54.3290  3.3870 
30.327   0.786    52.3960  3.4870 
30.384   2.236    52.9710  3.4870 
30.599   1.010    55.1510  3.4870 
31.169   -0.112   54.2130  3.4870 
27.832   3.582    52.9720  3.8240 
27.286   4.642    52.1280  3.9080 
28.320   5.718    51.8240  3.9080 
28.822   6.409    52.7080  3.6612 
26.038   5.254    52.7680  3.9080 
24.838   4.313    52.8870  3.9080 
23.624   5.031    53.4530  3.9080 
23.628   5.388    54.6480  3.6612 
22.647   5.264    52.7100  3.6612 
28.045   3.752    53.7880  2.6000 
27.018   4.238    51.2770  3.3870 
26.271   5.570    53.6550  3.4870 
25.772   6.027    52.2450  3.4870 
24.621   3.956    52.0110  3.4870 
25.068   3.569    53.4650  3.4870 
28.631   5.884    50.5430  3.8240 
29.537   6.947    50.1200  3.9080 
28.845   8.287    49.9690  3.9080 
27.637   8.365    49.7220  3.6612 
30.185   6.517    48.7950  3.9080 
31.007   5.270    48.9540  3.9080 
28.292   5.358    49.9540  2.6000 
30.243   7.038    50.7940  3.3870 
29.492   6.362    48.1350  3.4870 
30.752   7.233    48.4690  3.4870 
32.019   2.365    49.7260  2.6000 
30.775   4.076    49.5480  3.9080 
32.700   5.808    48.0520  2.6000 
33.655   3.705    48.4770  3.3590 
32.807   3.996    48.7230  3.9080 
32.289   5.177    48.4680  3.8240 
31.907   3.297    49.3890  3.8240 
29.994   3.823    49.9840  3.4090 
29.620   9.373    50.0820  3.8240 
29.119   10.723   49.8550  3.9080 
30.003   11.584   48.9520  3.9080 
29.743   12.783   48.8140  3.6612 
28.879   11.480   51.1740  3.9080 
27.800   10.760   51.9770  3.9080 
30.157   11.633   51.9810  3.9080 
30.446   9.270    50.2980  2.6000 
28.251   10.637   49.4090  3.3870 
28.549   12.376   50.9560  3.4870 
27.012   10.662   51.4380  3.4870 
28.120   9.893    52.2380  3.4870 
27.589   11.273   52.7610  3.4870 
30.809   12.108   51.4600  3.4870 
29.971   12.124   52.7850  3.4870 
30.499   10.765   52.2080  3.4870 
31.023   11.033   48.3030  3.8240 
31.929   11.843   47.4900  3.9080 
31.191   12.691   46.4690  3.9080 
31.565   13.844   46.2330  3.6612 
32.951   10.926   46.8060  3.9080 
33.741   11.561   45.6760  3.9080 
34.647   12.691   46.1480  3.9080 
35.299   13.324   44.9830  3.8240 
34.833   14.392   44.3530  3.9080 
33.714   15.006   44.7280  3.8240 
35.490   14.881   43.3110  3.8240 
31.154   10.185   48.3620  2.6000 
32.417   12.447   48.0890  3.3870 
33.575   10.608   47.4780  3.4870 
32.482   10.152   46.4560  3.4870 
34.283   10.880   45.2480  3.4870 
33.124   11.908   45.0140  3.4870 
34.124   13.352   46.6290  3.3870 
35.321   12.341   46.7510  3.3870 
36.031   12.975   44.6940  2.6000 
33.266   14.711   45.4000  2.6000 
33.437   15.698   44.2980  2.6000 
36.216   14.504   43.0470  2.6000 
35.190   15.573   42.8990  2.6000 
30.143   12.135   45.8650  3.8240 
29.406   12.847   44.8200  3.9080 
28.001   13.257   45.2620  3.9080 
27.175   13.653   44.4530  3.6612 
29.372   11.965   43.5670  3.9080 
30.748   11.781   42.9780  3.9080 
29.894   11.344   46.0920  2.6000 
29.904   13.664   44.6030  3.3870 
29.002   11.098   43.7950  3.4870 
28.791   12.373   42.9040  3.4870 
33.499   10.506   42.0720  2.6000 
31.564   10.709   42.9130  3.9080 
31.142   13.605   42.2540  2.6000 
33.249   12.872   41.4830  3.3590 
32.609   12.369   41.9320  3.9080 
31.435   12.803   42.3530  3.8240 
32.714   11.097   42.2620  3.8240 
31.382   9.860    43.2490  3.4090 
27.761   13.166   46.5570  3.8240 
26.503   13.481   47.2250  3.9080 
26.589   14.790   47.9830  3.9080 
27.706   15.226   48.2970  3.6612 
26.159   12.354   48.2120  3.9080 
26.114   11.084   47.5770  3.7210 
28.409   12.896   47.0540  2.6000 
25.792   13.546   46.5540  3.3870 
26.824   12.335   48.9170  3.3870 
25.298   12.538   48.6180  3.3870 
25.163   10.833   47.4060  2.0000 
25.462   15.428   48.2950  3.8240 
25.512   16.723   48.9780  3.9080 
25.617   16.552   50.4840  3.9080 
24.810   17.053   51.2720  3.6612 
24.306   17.588   48.5950  3.9080 
24.411   18.173   47.2170  3.9080 
25.536   18.798   46.7490  3.9080 
23.460   18.215   46.1540  3.9080 
25.339   19.224   45.4690  3.8240 
24.078   18.888   45.0640  3.9080 
22.150   17.784   45.9470  3.9080 
23.455   19.124   43.8420  3.9080 
21.526   18.010   44.7410  3.9080 
22.166   18.677   43.6840  3.9080 
24.702   15.079   48.0940  2.6000 
26.320   17.187   48.6750  3.3870 
23.502   17.048   48.6480  3.4870 
24.221   18.310   49.2380  3.4870 
26.320   18.916   47.2350  3.4090 
25.919   19.640   44.9890  2.6000 
21.696   17.341   46.6270  3.4590 
23.896   19.570   43.1560  3.4590 
20.653   17.713   44.6230  3.4590 
21.720   18.816   42.8800  3.4590 
26.639   15.815   50.9410  3.8240 
26.878   15.697   52.3750  3.9080 
28.382   15.783   52.6510  3.9080 
29.180   15.587   51.7300  3.6612 
26.315   14.404   52.9520  3.9080 
24.841   14.186   52.6740  3.9080 
23.853   14.756   53.4570  3.9080 
24.467   13.385   51.6030  3.9080 
22.510   14.544   53.1930  3.9080 
23.137   13.165   51.3250  3.9080 
22.173   13.742   52.1140  3.9080 
20.857   13.504   51.8060  3.7210 
27.156   15.408   50.3870  2.6000 
26.439   16.452   52.8220  3.3870 
26.815   13.658   52.5850  3.4870 
26.454   14.407   53.9120  3.4870 
24.095   15.295   54.1760  3.4590 
25.121   12.994   51.0700  3.4590 
21.852   14.931   53.7250  3.4590 
22.892   12.628   50.6060  3.4590 
20.803   13.056   50.9140  2.0000 
28.744   16.063   53.8900  3.8240 
30.151   16.131   54.2720  3.9080 
30.672   14.790   54.7650  3.9080 
29.996   13.891   55.2470  3.6612 
30.415   17.163   55.3720  3.9080 
29.286   17.702   56.1980  3.9080 
29.676   18.301   57.5400  3.9080 
30.070   17.566   58.4750  3.6612 
29.574   19.542   57.6950  3.6612 
28.138   16.208   54.4830  2.6000 
30.669   16.388   53.4820  3.3870 
31.057   16.770   55.9840  3.4870 
30.852   17.921   54.9530  3.4870 
28.828   18.384   55.6830  3.4870 
28.654   16.985   56.3570  3.4870 
31.992   14.657   54.6740  3.8240 
32.645   13.491   55.2180  3.9080 
32.976   12.447   54.1780  3.9080 
33.055   12.688   52.9780  3.6612 
32.459   15.268   54.2890  2.6000 
33.464   13.767   55.6570  3.3870 
32.069   13.094   55.8880  3.3870 
33.155   11.232   54.6710  3.8240 
33.518   10.096   53.8510  3.9080 
32.531   8.963    54.1280  3.9080 
31.572   9.168    54.8630  3.6612 
34.955   9.661    54.1220  3.9080 
35.918   9.936    52.9790  3.9080 
37.327   10.188   53.4920  3.9080 
37.988   11.335   52.7470  3.9080 
39.465   11.161   52.6560  3.8240 
33.051   11.112   55.5160  2.6000 
33.442   10.354   52.9080  3.3870 
35.275   10.120   54.9150  3.4870 
34.962   8.710    54.3120  3.4870 
35.926   9.176    52.3760  3.4870 
35.613   10.710   52.4820  3.4870 
37.293   10.396   54.4380  3.4870 
37.858   9.384    53.3810  3.4870 
37.617   11.392   51.8520  3.1000 
37.794   12.168   53.2040  3.1000 
39.795   11.001   53.4660  2.6000 
39.650   10.474   52.1190  2.6000 
39.832   11.902   52.3260  2.6000 
32.815   7.835    53.5070  3.8240 
31.968   6.662    53.5220  3.9080 
31.810   6.171    54.9610  3.9080 
32.746   6.238    55.7630  3.6612 
32.524   5.595    52.5990  3.9080 
33.552   7.795    53.0650  2.6000 
31.083   6.920    53.1900  3.3870 
32.600   5.950    51.7100  3.4870 
33.389   5.321    52.9100  3.4870 
31.932   4.839    52.5910  3.4870 
30.596   5.708    55.2550  3.8240 
30.259   5.179    56.5560  3.9080 
29.302   3.992    56.4980  3.9080 
28.368   3.965    55.6920  3.6612 
29.593   6.261    57.4250  3.9080 
30.467   7.486    57.6600  3.9080 
29.688   8.612    58.3190  3.9080 
30.508   9.741    58.7280  3.8240 
31.481   9.764    59.6250  3.9080 
31.846   8.682    60.3030  3.8240 
32.120   10.908   59.8630  3.8240 
29.989   5.724    54.6470  2.6000 
31.086   4.891    56.9970  3.3870 
28.769   6.543    56.9970  3.4870 
29.361   5.874    58.2830  3.4870 
31.216   7.242    58.2250  3.4870 
30.820   7.795    56.8120  3.4870 
29.010   8.926    57.7000  3.3870 
29.231   8.259    59.1000  3.3870 
30.340   10.488   58.3360  2.6000 
31.448   7.933    60.1650  2.6000 
32.483   8.730    60.8790  2.6000 
31.900   11.620   59.4350  2.6000 
32.754   10.934   60.4430  2.6000 
29.567   3.061    57.4060  3.8240 
28.650   2.003    57.7880  3.9080 
27.442   2.602    58.5080  3.9080 
27.602   3.561    59.2680  3.6612 
29.356   0.976    58.6590  3.9080 
30.335   3.085    57.7930  2.6000 
28.336   1.555    56.9740  3.3870 
30.110   0.618    58.1840  3.4870 
29.656   1.395    59.4680  3.4870 
28.747   0.266    58.8730  3.4870 
26.224   2.131    58.2830  3.8240 
25.066   2.846    58.8510  3.9080 
24.998   2.907    60.3640  3.9080 
24.381   3.877    60.8280  3.6612 
23.848   2.089    58.2910  3.9080 
24.377   1.319    57.1310  3.9080 
25.805   0.983    57.4760  3.9080 
25.058   3.760    58.4980  3.3870 
23.477   1.493    58.9600  3.4870 
23.159   2.710    58.0060  3.4870 
23.859   0.509    56.9960  3.4870 
24.337   1.851    56.3220  3.4870 
25.858   0.159    57.9850  3.3870 
26.348   0.899    56.6770  3.3870 
25.554   1.998    61.1660  3.8240 
25.469   2.178    62.6210  3.9080 
26.267   3.414    63.0360  3.9080 
26.059   4.001    64.0990  3.6612 
25.959   0.936    63.3550  3.9080 
24.919   -0.128   63.6500  3.9080 
23.690   0.202    64.2100  3.9080 
25.176   -1.467   63.3690  3.9080 
22.745   -0.765   64.4830  3.9080 
24.226   -2.435   63.6440  3.9080 
23.010   -2.089   64.2010  3.9080 
25.958   1.316    60.8350  2.6000 
24.530   2.325    62.8580  3.3870 
26.666   0.530    62.8260  3.4870 
26.353   1.217    64.1960  3.4870 
23.501   1.093    64.4040  3.4590 
25.992   -1.712   62.9940  3.4590 
21.929   -0.524   64.8590  3.4590 
24.407   -3.327   63.4510  3.4590 
22.374   -2.743   64.3840  3.4590 
27.198   3.806    62.1750  3.8240 
28.016   5.001    62.3170  3.9080 
27.681   6.047    61.2590  3.9080 
28.525   6.878    60.9060  3.6612 
29.518   4.699    62.2280  3.9080 
29.982   3.514    63.0530  3.9080 
29.965   3.819    64.5370  3.9080 
30.155   4.998    64.9060  3.6612 
29.763   2.871    65.3300  3.6612 
27.328   3.316    61.4800  2.6000 
27.836   5.391    63.1990  3.3870 
29.745   4.536    61.2990  3.4870 
30.008   5.486    62.5140  3.4870 
29.406   2.755    62.8760  3.4870 
30.883   3.272    62.7870  3.4870 
26.449   6.034    60.7470  3.8240 
26.099   6.993    59.7110  3.9080 
25.993   8.430    60.1700  3.9080 
25.785   8.709    61.3510  3.6612 
25.868   5.465    61.0270  2.6000 
26.767   6.943    59.0090  3.3870 
25.249   6.731    59.3250  3.3870 
26.141   9.334    59.2110  3.8240 
26.015   10.773   59.3960  3.9080 
25.333   11.457   58.2170  3.9080 
25.514   11.109   57.0490  3.6612 
27.406   11.389   59.6040  3.9080 
27.362   12.913   59.5530  3.9080 
28.768   13.492   59.4990  3.9080 
29.399   13.561   60.5790  3.6612 
29.225   13.859   58.3980  3.6612 
26.326   9.049    58.4200  2.6000 
25.480   10.936   60.2000  3.3870 
27.755   11.107   60.4630  3.4870 
28.007   11.063   58.9150  3.4870 
26.865   13.196   58.7700  3.4870 
26.904   13.249   60.3400  3.4870 
24.511   12.468   58.5060  3.8240 
23.767   13.147   57.4500  3.9080 
23.845   14.651   57.6420  3.9080 
22.905   15.371   57.9630  3.6612 
22.326   12.637   57.4550  3.9080 
22.411   11.207   57.5690  3.7210 
21.601   13.014   56.1670  3.9080 
24.420   12.720   59.3230  2.6000 
24.174   12.922   56.5880  3.3870 
21.845   13.003   58.2260  3.3870 
22.068   12.644   55.4160  3.4870 
20.706   12.667   56.1890  3.4870 
21.571   13.970   56.0850  3.4870 
21.503   10.794   57.4440  2.0000 
25.073   15.133   57.4280  3.8240 
25.320   16.576   57.4940  3.9080 
25.314   17.164   56.0950  3.9080 
26.217   16.853   55.3010  3.6612 
26.650   16.762   58.2250  3.9080 
26.430   16.494   59.7160  3.9080 
25.719   14.594   57.2510  2.6000 
24.607   16.997   58.0180  3.3870 
27.311   16.146   57.8720  3.4870 
26.976   17.667   58.0960  3.4870 
25.335   16.752   60.2280  3.6612 
27.433   15.988   60.4120  3.8240 
27.337   15.826   61.2510  2.6000 
28.183   15.820   60.0250  2.6000 
24.319   17.972   55.7550  3.8240 
24.219   18.495   54.3910  3.9080 
25.431   19.348   54.0080  3.9080 
26.005   20.046   54.8410  3.6612 
22.969   19.378   54.4220  3.9080 
22.159   18.739   55.5220  3.9080 
23.191   18.454   56.5730  3.9080 
24.103   17.762   53.7520  3.3870 
23.191   20.298   54.6370  3.4870 
22.496   19.353   53.5760  3.4870 
21.478   19.346   55.8530  3.4870 
21.735   17.923   55.2160  3.4870 
23.427   19.256   57.0670  3.3870 
22.887   17.774   57.1950  3.3870 
25.742   19.243   52.7330  3.8240 
26.806   19.929   52.0500  3.9080 
26.415   20.161   50.5840  3.9080 
26.807   19.374   49.7290  3.6612 
28.135   19.146   52.0990  3.9080 
29.231   20.086   51.6640  3.9080 
25.260   18.711   52.2610  2.6000 
26.941   20.800   52.4780  3.3870 
28.303   18.829   53.0000  3.4870 
28.095   18.380   51.5060  3.4870 
31.480   22.300   51.7120  2.6000 
29.956   20.982   52.3690  3.9080 
29.340   19.724   49.7020  2.6000 
31.062   21.334   49.5000  3.3590 
30.609   21.089   50.2740  3.9080 
29.651   20.182   50.3600  3.8240 
30.810   21.588   51.4830  3.8240 
29.890   21.154   53.2810  3.4090 
25.636   21.217   50.3690  3.8240 
25.096   21.525   49.0690  3.9080 
26.077   22.370   48.2430  3.9080 
26.696   23.260   48.8300  3.6612 
23.800   22.332   49.1600  3.9080 
23.037   22.475   47.8670  3.9080 
22.320   21.422   47.3220  3.9080 
23.012   23.665   47.1630  3.9080 
21.607   21.546   46.1460  3.9080 
22.309   23.799   45.9900  3.9080 
21.585   22.750   45.4610  3.9080 
25.446   21.734   51.0290  2.6000 
24.916   20.689   48.5900  3.3870 
23.221   21.910   49.8140  3.4870 
24.013   23.220   49.4900  3.4870 
22.316   20.604   47.7640  3.4590 
23.482   24.395   47.4950  3.4590 
21.138   20.816   45.8110  3.4590 
22.321   24.614   45.5430  3.4590 
21.099   22.848   44.6750  3.4590 
26.164   22.104   46.9510  3.8240 
27.031   22.954   46.1100  3.9080 
26.146   23.925   45.3410  3.9080 
25.924   25.055   45.7980  3.6612 
27.961   22.093   45.2520  3.9080 
27.401   20.971   44.5640  3.7210 
28.963   21.408   46.2070  3.9080 
25.725   21.450   46.6090  2.6000 
27.594   23.484   46.7110  3.3870 
28.446   22.661   44.6170  3.3870 
29.451   22.077   46.6920  3.4870 
28.485   20.850   46.8250  3.4870 
29.575   20.871   45.6990  3.4870 
27.987   20.706   43.7900  2.0000 
25.591   23.551   44.2070  3.8240 
24.700   24.265   43.3390  3.9080 
24.007   23.244   42.4300  3.9080 
24.579   22.211   42.0840  3.6612 
25.408   25.334   42.4940  3.9080 
26.454   24.832   41.5240  3.9080 
27.757   24.605   41.9340  3.9080 
26.150   24.586   40.1910  3.9080 
28.738   24.174   41.0530  3.9080 
27.108   24.131   39.3110  3.9080 
28.413   23.950   39.7260  3.9080 
25.795   22.757   43.9470  2.6000 
24.018   24.704   43.8880  3.3870 
24.736   25.819   41.9910  3.4870 
25.831   25.966   43.0960  3.4870 
27.980   24.746   42.8260  3.4590 
25.283   24.730   39.8880  3.4590 
29.607   24.038   41.3520  3.4590 
26.875   23.945   38.4300  3.4590 
29.066   23.679   39.1220  3.4590 
22.780   23.567   42.0810  3.8240 
21.967   22.722   41.1950  3.9080 
22.606   22.790   39.8170  3.9080 
22.833   23.899   39.3140  3.6612 
20.512   23.184   41.2740  3.9080 
19.539   22.414   40.3930  3.9080 
19.500   20.640   40.7210  4.0000 
19.092   20.580   42.4550  3.9080 
22.442   24.298   42.3830  2.6000 
22.017   21.797   41.5160  3.3870 
20.216   23.110   42.1950  3.4870 
20.473   24.122   41.0290  3.4870 
18.648   22.775   40.5210  3.3870 
19.782   22.554   39.4640  3.3870 
18.246   21.009   42.6000  3.3870 
19.041   19.666   42.7410  3.3870 
19.771   21.035   42.9590  3.3870 
22.920   21.639   39.2250  3.8240 
23.590   21.570   37.9320  3.9080 
25.064   21.242   38.0910  3.9080 
25.801   21.034   37.1210  3.6612 
22.717   20.903   39.6220  2.6000 
23.167   20.890   37.3870  3.3870 
23.497   22.421   37.4770  3.3870 
25.557   21.190   39.3260  3.8240 
26.937   20.767   39.5670  3.9080 
27.164   19.335   39.1010  3.9080 
26.259   18.500   39.1310  3.6612 
27.282   20.899   41.0520  3.9080 
28.750   20.689   41.3750  3.9080 
29.633   20.593   40.4890  3.6612 
29.076   20.610   42.5830  3.6612 
25.057   21.409   39.9910  2.6000 
27.534   21.356   39.0590  3.3870 
27.020   21.783   41.3540  3.4870 
26.759   20.252   41.5500  3.4870 
28.384   19.026   38.6530  3.8240 
28.679   17.659   38.2530  3.9080 
29.644   17.009   39.2390  3.9080 
29.861   15.801   39.1320  3.6612 
29.287   17.526   36.8450  3.9080 
30.524   18.249   36.8000  3.7210 
28.378   18.148   35.8050  3.9080 
28.993   19.632   38.6010  2.6000 
27.842   17.151   38.2700  3.3870 
29.442   16.582   36.6330  3.3870 
27.517   17.726   35.8380  3.4870 
28.282   19.086   35.9850  3.4870 
28.760   18.027   34.9320  3.4870 
30.975   18.225   37.6990  2.0000 
30.198   17.778   40.1750  3.8240 
31.071   17.213   41.1910  3.9080 
30.263   16.521   42.2990  3.9080 
30.379   15.323   42.5210  3.6612 
31.977   18.272   41.8230  3.9080 
33.100   17.572   42.5780  3.9080 
33.847   16.811   41.9400  3.6612 
33.206   17.781   43.7950  3.6612 
30.036   18.623   40.1790  2.6000 
31.642   16.540   40.7630  3.3870 
32.349   18.845   41.1330  3.4870 
31.464   18.825   42.4330  3.4870 
29.459   17.323   42.9670  3.8240 
28.446   16.854   43.9090  3.9080 
27.082   17.199   43.3070  3.9080 
26.783   18.357   42.9940  3.6612 
28.641   17.451   45.2880  3.9080 
29.821   16.879   46.0560  3.9080 
29.907   17.457   47.4610  3.9080 
30.983   16.809   48.3180  3.9080 
30.704   15.393   48.6930  3.8240 
29.534   18.170   42.8410  2.6000 
28.516   15.879   43.9810  3.3870 
28.764   18.409   45.1970  3.4870 
27.834   17.307   45.8060  3.4870 
29.731   15.916   46.1110  3.4870 
30.641   17.076   45.5770  3.4870 
30.087   18.408   47.3990  3.4870 
29.049   17.347   47.8990  3.4870 
31.824   16.842   47.8360  3.1000 
31.088   17.329   49.1290  3.1000 
30.608   14.904   47.9550  2.6000 
31.382   15.075   49.1730  2.6000 
29.957   15.355   49.1730  2.6000 
26.279   16.146   43.1010  3.8240 
25.100   16.347   42.2820  3.9080 
23.827   15.677   42.7780  3.9080 
22.875   15.629   41.9770  3.6612 
25.393   15.906   40.8370  3.9080 
25.768   14.474   40.5970  3.9080 
24.804   13.478   40.5370  3.9080 
27.109   14.119   40.4230  3.9080 
25.154   12.157   40.3170  3.9080 
27.460   12.811   40.1940  3.9080 
26.485   11.836   40.1460  3.9080 
26.873   10.530   39.9290  3.7210 
26.457   15.377   43.4420  2.6000 
24.926   17.312   42.2600  3.3870 
24.606   16.099   40.3020  3.4870 
26.112   16.461   40.4980  3.4870 
23.908   13.702   40.6470  3.4590 
27.768   14.774   40.4610  3.4590 
24.501   11.495   40.2840  3.4590 
28.354   12.583   40.0720  3.4590 
27.627   10.308   40.5440  2.0000 
23.794   15.184   44.0110  3.8240 
22.545   14.544   44.4720  3.9080 
22.408   14.519   45.9810  3.9080 
23.393   14.485   46.7250  3.6612 
22.505   13.123   43.9110  3.9080 
21.250   12.494   44.0320  3.7210 
24.479   15.237   44.5270  2.6000 
21.787   15.044   44.1020  3.3870 
22.751   13.150   42.9730  3.3870 
23.168   12.587   44.3720  3.3870 
21.297   11.571   43.6490  2.0000 
21.169   14.531   46.4860  3.8240 
20.880   14.346   47.9030  3.9080 
20.813   12.874   48.3210  3.9080 
20.600   12.426   49.4540  3.6612 
19.563   15.039   48.2580  3.9080 
19.619   16.539   48.3210  3.9080 
19.015   17.425   47.4650  3.9080 
20.306   17.326   49.2890  3.9080 
19.293   18.719   47.8480  3.8240 
20.085   18.682   48.9660  3.9080 
21.095   17.013   50.4040  3.9080 
20.627   19.720   49.7200  3.9080 
21.623   18.053   51.1410  3.9080 
21.391   19.392   50.8040  3.9080 
20.510   14.653   45.9480  2.6000 
21.596   14.775   48.4160  3.3870 
18.897   14.784   47.6020  3.4870 
19.265   14.708   49.1200  3.4870 
18.493   17.186   46.7320  3.4090 
19.016   19.431   47.4520  2.6000 
21.257   16.128   50.6420  3.4590 
20.473   20.608   49.4940  3.4590 
22.148   17.860   51.8840  3.4590 
21.763   20.066   51.3240  3.4590 
20.994   11.944   47.4050  3.8240 
21.120   10.525   47.6020  3.9080 
22.581   10.221   47.9480  3.9080 
23.502   10.640   47.2360  3.6612 
20.719   9.702    46.3780  3.9080 
19.209   9.531    46.2140  3.9080 
21.041   12.218   46.5920  2.6000 
20.555   10.260   48.3580  3.3870 
21.073   10.131   45.5840  3.4870 
21.126   8.825    46.4450  3.4870 
18.471   9.865    47.1280  3.6612 
18.808   9.022    45.0550  3.8240 
17.969   8.905    44.9050  2.6000 
19.386   8.809    44.4550  2.6000 
22.732   9.488    49.0490  3.8240 
24.023   8.857    49.3270  3.9080 
24.237   7.761    48.2960  3.9080 
23.291   7.307    47.6510  3.6612 
24.052   8.284    50.7340  3.9080 
23.986   9.362    51.8130  3.9080 
24.034   8.766    53.2070  3.9080 
24.019   9.825    54.3040  3.9080 
23.687   9.231    55.6380  3.8240 
22.076   9.388    49.5950  2.6000 
24.734   9.525    49.2360  3.3870 
23.302   7.679    50.8450  3.4870 
24.866   7.771    50.8500  3.4870 
24.730   9.973    51.7000  3.4870 
23.164   9.867    51.7090  3.4870 
23.273   8.177    53.3250  3.4870 
24.840   8.232    53.2950  3.4870 
24.888   10.253   54.3500  3.1000 
23.362   10.506   54.0840  3.1000 
24.287   8.605    55.8410  2.6000 
23.701   9.868    56.2590  2.6000 
22.876   8.865    55.6070  2.6000 
25.467   7.301    48.1360  3.8240 
25.769   6.182    47.2560  3.9080 
26.138   4.953    48.0820  3.9080 
27.312   4.769    48.4440  3.6612 
26.873   6.582    46.2790  3.9080 
26.109   7.675    48.5670  2.6000 
24.964   5.974    46.7380  3.3870 
27.039   5.858    45.6720  3.4870 
27.675   6.781    46.7680  3.4870 
26.598   7.358    45.7860  3.4870 
25.160   4.094    48.3650  3.8240 
25.427   2.839    49.0710  3.9080 
26.144   1.830    48.1690  3.9080 
25.869   1.694    46.9860  3.6612 
24.051   2.260    49.4160  3.9080 
23.053   3.290    49.0040  3.9080 
23.731   4.205    48.0120  3.9080 
25.946   3.004    49.8850  3.3870 
23.903   1.430    48.9360  3.4870 
23.986   2.084    50.3680  3.4870 
22.282   2.865    48.5960  3.4870 
22.754   3.795    49.7760  3.4870 
23.573   3.911    47.1010  3.3870 
23.416   5.118    48.1080  3.3870 
27.071   1.106    48.7800  3.8240 
27.892   0.112    48.1200  3.9080 
27.959   -1.149   48.9850  3.9080 
27.988   -1.079   50.2100  3.6612 
29.284   0.684    47.8490  3.9080 
29.330   1.822    46.8480  3.9080 
28.853   1.356    45.4810  3.9080 
28.868   2.369    44.4430  3.8240 
27.901   3.180    44.0520  3.9080 
26.695   3.166    44.6200  3.8240 
28.123   4.047    43.0650  3.8240 
27.192   1.236    49.6220  2.6000 
27.476   -0.119   47.2630  3.3870 
29.657   0.997    48.6870  3.4870 
29.853   -0.032   47.5250  3.4870 
28.766   2.548    47.1580  3.4870 
30.238   2.155    46.7780  3.4870 
29.412   0.616    45.1950  3.3870 
27.947   1.019    45.5690  3.3870 
29.613   2.455    44.0220  2.6000 
26.527   2.617    45.2600  2.6000 
26.084   3.705    44.3450  2.6000 
28.894   4.077    42.6840  2.6000 
27.495   4.575    42.8080  2.6000 
27.953   -2.288   48.3120  3.8240 
28.038   -3.571   48.9830  3.9080 
29.446   -4.146   48.7790  3.9080 
29.833   -4.595   47.7000  3.6612 
26.947   -4.533   48.5090  3.9080 
27.046   -5.829   49.2910  3.9080 
26.400   -5.974   50.5140  3.9080 
27.796   -6.877   48.7780  3.9080 
26.511   -7.172   51.2070  3.9080 
27.929   -8.069   49.4520  3.9080 
27.274   -8.185   50.6580  3.9080 
27.439   -9.392   51.2830  3.7210 
27.898   -2.267   47.4530  2.6000 
27.910   -3.419   49.9430  3.3870 
26.074   -4.134   48.6460  3.4870 
27.055   -4.712   47.5620  3.4870 
25.898   -5.274   50.8650  3.4590 
28.221   -6.771   47.9580  3.4590 
26.081   -7.290   52.0230  3.4590 
28.438   -8.767   49.1080  3.4590 
28.364   -9.447   51.6560  2.0000 
30.193   -4.136   49.8730  3.8240 
31.560   -4.658   49.8440  3.9080 
32.343   -3.934   48.7510  3.9080 
33.158   -4.552   48.0560  3.6612 
31.576   -6.160   49.6100  3.9080 
32.822   -6.851   50.1320  3.9080 
33.593   -6.314   50.9530  3.6612 
33.046   -7.999   49.6910  3.6612 
29.873   -3.819   50.6060  2.6000 
31.985   -4.473   50.7080  3.3870 
30.798   -6.551   50.0380  3.4870 
31.502   -6.327   48.6560  3.4870 
32.066   -2.637   48.6170  3.8240 
32.718   -1.797   47.6290  3.9080 
32.190   -1.818   46.2250  3.9080 
32.674   -1.051   45.3770  3.6612 
31.477   -2.284   49.1350  2.6000 
32.679   -0.881   47.9460  3.3870 
33.654   -2.048   47.5980  3.3870 
31.218   -2.654   45.8950  3.8240 
30.631   -2.777   44.5920  3.9080 
29.243   -2.131   44.4950  3.9080 
28.510   -2.072   45.4830  3.6612 
30.423   -4.244   44.2070  3.9080 
31.591   -5.133   44.4500  3.9080 
30.912   -3.165   46.5150  2.6000 
31.224   -2.357   43.9340  3.3870 
29.665   -4.588   44.7060  3.4870 
30.194   -4.286   43.2650  3.4870 
34.306   -6.699   44.0900  2.6000 
32.665   -5.417   43.6870  3.9080 
31.177   -5.860   46.2690  2.6000 
33.177   -7.119   46.2210  3.3590 
32.854   -6.552   45.5570  3.9080 
31.732   -5.859   45.6120  3.8240 
33.437   -6.304   44.4020  3.8240 
32.851   -5.077   42.8420  3.4090 
28.961   -1.730   43.2670  3.8240 
27.674   -1.196   42.8900  3.9080 
26.752   -2.361   42.5360  3.9080 
27.121   -3.237   41.7560  3.6612 
27.761   -0.206   41.7380  3.9080 
29.572   -1.790   42.6670  2.6000 
27.296   -0.731   43.6660  3.3870 
28.115   -0.648   40.9630  3.4870 
26.885   0.133    41.5390  3.4870 
28.336   0.522    41.9830  3.4870 
25.564   -2.308   43.1380  3.8240 
24.573   -3.345   42.9710  3.9080 
23.203   -2.736   42.6920  3.9080 
22.928   -1.647   43.1810  3.6612 
24.480   -4.221   44.2400  3.9080 
25.824   -4.870   44.5250  3.9080 
24.035   -3.419   45.4540  3.9080 
25.383   -1.636   43.6420  2.6000 
24.829   -3.911   42.2140  3.3870 
23.823   -4.930   44.0790  3.4870 
26.119   -5.348   43.7470  3.4870 
26.466   -4.192   44.7470  3.4870 
25.734   -5.480   45.2620  3.4870 
23.174   -3.029   45.2820  3.4870 
23.978   -3.997   46.2170  3.4870 
24.672   -2.722   45.6280  3.4870 
22.394   -3.459   41.9340  3.8240 
20.986   -3.175   41.7440  3.9080 
20.156   -3.986   42.7560  3.9080 
20.501   -5.138   43.0510  3.6612 
20.545   -3.496   40.3190  3.9080 
19.042   -3.561   40.1530  3.9080 
18.604   -3.715   38.7100  3.9080 
19.442   -3.488   37.8200  3.6612 
17.422   -4.044   38.4690  3.6612 
22.726   -4.140   41.5290  2.6000 
20.834   -2.222   41.9090  3.3870 
20.897   -2.818   39.7210  3.4870 
20.928   -4.348   40.0560  3.4870 
18.701   -4.310   40.6660  3.4870 
18.650   -2.752   40.5160  3.4870 
19.101   -3.382   43.2780  3.8240 
18.168   -4.066   44.1930  3.9080 
16.769   -3.908   43.6040  3.9080 
16.579   -3.101   42.6800  3.6612 
18.294   -3.554   45.6370  3.9080 
17.590   -4.428   46.5320  3.7210 
17.707   -2.151   45.8260  3.9080 
18.955   -2.560   43.0770  2.6000 
18.390   -5.020   44.1910  3.3870 
19.240   -3.538   45.8870  3.3870 
18.153   -1.537   45.2390  3.4870 
16.769   -2.166   45.6210  3.4870 
17.831   -1.872   46.7370  3.4870 
16.943   -5.003   46.0220  2.0000 
15.791   -4.667   44.0900  3.8240 
14.432   -4.581   43.6130  3.9080 
13.945   -5.930   43.1080  3.9080 
14.612   -6.949   43.3110  3.6612 
15.975   -5.230   44.7140  2.6000 
13.855   -4.279   44.3320  3.3870 
14.383   -3.931   42.8950  3.3870 
12.778   -5.935   42.4870  3.8240 
12.172   -7.192   42.0340  3.9080 
13.112   -8.026   41.1760  3.9080 
13.209   -9.223   41.4350  3.6612 
10.964   -6.734   41.2050  3.9080 
10.605   -5.414   41.8190  3.9080 
11.927   -4.773   42.1800  3.9080 
11.870   -7.715   42.8070  3.3870 
11.200   -6.632   40.2690  3.4870 
10.230   -7.365   41.2800  3.4870 
10.119   -4.863   41.1870  3.4870 
10.058   -5.540   42.6100  3.4870 
12.284   -4.263   41.4350  3.3870 
11.836   -4.190   42.9490  3.3870 
13.759   -7.439   40.1690  3.8240 
14.699   -8.207   39.3580  3.9080 
15.802   -8.845   40.2050  3.9080 
16.089   -10.042  40.0660  3.6612 
15.347   -7.331   38.2800  3.9080 
16.349   -8.053   37.3660  3.9080 
15.661   -9.216   36.6840  3.9080 
16.949   -7.066   36.3830  3.9080 
13.623   -6.607   39.9960  2.6000 
14.202   -8.925   38.9130  3.3870 
14.644   -6.953   37.7280  3.4870 
15.803   -6.594   38.7150  3.4870 
17.073   -8.409   37.9240  3.4870 
15.316   -9.818   37.3470  3.4870 
14.939   -8.889   36.1420  3.4870 
16.292   -9.681   36.1290  3.4870 
17.346   -6.337   36.8650  3.4870 
17.621   -7.507   35.8580  3.4870 
16.259   -6.731   35.8060  3.4870 
16.443   -8.082   41.0750  3.8240 
17.445   -8.607   41.9990  3.9080 
16.899   -9.751   42.8460  3.9080 
17.473   -10.842  42.8810  3.6612 
17.958   -7.515   42.9320  3.9080 
16.262   -7.242   41.0970  2.6000 
18.202   -8.945   41.4760  3.3870 
18.657   -7.870   43.4860  3.4870 
17.238   -7.203   43.4860  3.4870 
18.301   -6.785   42.4120  3.4870 
15.771   -9.516   43.5340  3.8240 
15.223   -10.563  44.3950  3.9080 
14.776   -11.793  43.6150  3.9080 
14.895   -12.928  44.1140  3.6612 
14.084   -9.971   45.2170  3.9080 
13.432   -10.874  46.2530  3.9080 
14.375   -11.354  47.3430  3.9080 
15.375   -8.756   43.4700  2.6000 
15.928   -10.841  45.0160  3.3870 
14.420   -9.185   45.6730  3.4870 
13.394   -9.674   44.6030  3.4870 
12.698   -10.395  46.6660  3.4870 
13.059   -11.648  45.8010  3.4870 
15.524   -12.847  47.7230  2.6000 
14.515   -10.683  48.3780  3.6612 
14.995   -12.524  47.1270  3.8240 
14.864   -12.950  46.3920  2.6000 
14.250   -11.651  42.4060  3.8240 
13.835   -12.823  41.6190  3.9080 
15.034   -13.585  41.0550  3.9080 
15.010   -14.818  40.9830  3.6612 
12.872   -12.422  40.5060  3.9080 
11.574   -11.748  40.9180  3.9080 
10.455   -12.805  41.8650  4.0000 
10.884   -12.276  43.5310  3.9080 
14.151   -10.862  42.0770  2.6000 
13.355   -13.429  42.2210  3.3870 
13.342   -11.822  39.9050  3.4870 
12.649   -13.218  40.0000  3.4870 
11.787   -10.964  41.4490  3.3870 
11.114   -11.446  40.1190  3.3870 
10.711   -11.336  43.6230  3.3870 
10.355   -12.763  44.1670  3.3870 
11.815   -12.447  43.6910  3.3870 
16.127   -12.937  40.6520  3.8240 
17.336   -13.632  40.2570  3.9080 
17.962   -14.387  41.4250  3.9080 
18.467   -15.508  41.2680  3.6612 
18.376   -12.684  39.6400  3.9080 
17.942   -11.987  38.3390  3.9080 
18.982   -10.964  37.9290  3.9080 
17.689   -13.001  37.2330  3.9080 
16.114   -12.078  40.6240  2.6000 
17.091   -14.292  39.5740  3.3870 
18.596   -12.004  40.2950  3.4870 
19.184   -13.191  39.4620  3.4870 
17.103   -11.512  38.5130  3.4870 
19.111   -10.335  38.6430  3.4870 
19.811   -11.409  37.7410  3.4870 
18.684   -10.500  37.1440  3.4870 
17.055   -13.655  37.5380  3.4870 
17.338   -12.551  36.4610  3.4870 
18.513   -13.437  37.0040  3.4870 
17.958   -13.771  42.6050  3.8240 
18.562   -14.410  43.7720  3.9080 
17.749   -15.662  44.1100  3.9080 
18.329   -16.700  44.4140  3.6612 
18.634   -13.463  44.9670  3.9080 
18.793   -14.234  46.2720  3.9080 
19.771   -12.456  44.8190  3.9080 
17.597   -12.994  42.6810  2.6000 
19.473   -14.685  43.5390  3.3870 
17.791   -12.964  45.0100  3.4870 
18.066   -14.853  46.3690  3.4870 
19.624   -14.715  46.2610  3.4870 
18.789   -13.619  47.0100  3.4870 
19.669   -11.977  43.9930  3.4870 
19.748   -11.837  45.5530  3.4870 
20.611   -12.920  44.8170  3.4870 
16.423   -15.546  44.0360  3.8240 
15.544   -16.678  44.2920  3.9080 
15.796   -17.789  43.2640  3.9080 
15.832   -18.966  43.6020  3.6612 
14.080   -16.285  44.2540  3.9080 
16.079   -14.784  43.8330  2.6000 
15.746   -17.032  45.1840  3.3870 
13.857   -15.963  43.3780  3.4870 
13.537   -17.051  44.4600  3.4870 
13.916   -15.595  44.9010  3.4870 
15.965   -17.362  42.0230  3.8240 
16.204   -18.306  40.9430  3.9080 
17.445   -19.135  41.2750  3.9080 
17.430   -20.364  41.1880  3.6612 
16.382   -17.606  39.6040  3.9080 
16.363   -18.524  38.4000  3.9080 
17.450   -19.315  38.0500  3.9080 
15.244   -18.604  37.5860  3.9080 
17.426   -20.153  36.9500  3.9080 
15.203   -19.426  36.4840  3.9080 
16.297   -20.204  36.1670  3.9080 
16.268   -21.038  35.0700  3.7210 
15.934   -16.520  41.8530  2.6000 
15.435   -18.909  40.8800  3.3870 
15.676   -16.950  39.5030  3.4870 
17.227   -17.129  39.6150  3.4870 
18.218   -19.281  38.5720  3.4590 
14.498   -18.087  37.7910  3.4590 
18.166   -20.677  36.7420  3.4590 
14.438   -19.456  35.9550  3.4590 
15.372   -20.973  34.6350  2.0000 
18.509   -18.426  41.6280  3.8240 
19.752   -19.081  41.9890  3.9080 
19.625   -19.926  43.2420  3.9080 
20.485   -20.792  43.4660  3.6612 
18.462   -17.567  41.6430  2.6000 
20.037   -19.646  41.2540  3.3870 
20.437   -18.408  42.1290  3.3870 
18.597   -19.707  44.0610  3.8240 
18.393   -20.521  45.2550  3.9080 
17.394   -21.638  44.9340  3.9080 
16.884   -22.323  45.8290  3.6612 
17.834   -19.736  46.4330  3.9080 
18.727   -18.789  47.1440  3.9080 
18.043   -19.073  43.8820  2.6000 
19.248   -20.923  45.5160  3.3870 
17.066   -19.235  46.1160  3.4870 
17.506   -20.377  47.0840  3.4870 
19.828   -16.148  48.4980  2.6000 
18.547   -17.489  47.4740  3.9080 
20.330   -19.906  47.5780  2.6000 
21.365   -18.054  48.6270  3.3590 
20.527   -18.079  48.2260  3.9080 
19.970   -19.126  47.6410  3.8240 
19.673   -17.072  48.1370  3.8240 
17.797   -16.973  47.2860  3.4090 
17.107   -21.771  43.6410  3.8240 
16.155   -22.756  43.1660  3.9080 
14.780   -22.649  43.8180  3.9080 
14.189   -23.687  44.1500  3.6612 
16.730   -24.171  43.4230  3.9080 
18.027   -24.399  42.6610  3.9080 
17.497   -21.258  43.0710  2.6000 
16.046   -22.639  42.1990  3.3870 
16.892   -24.283  44.3730  3.4870 
16.078   -24.836  43.1510  3.4870 
18.124   -24.078  41.4700  3.6612 
19.022   -24.965  43.3360  3.8240 
19.773   -25.121  42.9450  2.6000 
18.917   -25.174  44.1630  2.6000 
14.231   -21.455  44.0080  3.8240 
12.921   -21.247  44.6220  3.9080 
11.807   -21.968  43.8630  3.9080 
11.742   -21.929  42.6310  3.6612 
12.637   -19.747  44.7380  3.9080 
11.425   -19.368  45.5360  3.9080 
10.128   -19.489  45.0840  3.8240 
11.256   -18.882  46.7720  3.9080 
9.265    -19.081  46.0040  3.9080 
9.938    -18.696  47.0700  3.8240 
14.674   -20.761  43.7550  2.6000 
12.954   -21.616  45.5300  3.3870 
13.412   -19.320  45.1380  3.4870 
12.539   -19.386  43.8430  3.4870 
11.955   -18.693  47.3580  3.4090 
8.340    -19.068  45.9100  3.3590 
9.562    -18.347  47.9120  2.6000 
10.914   -22.621  44.5920  3.8240 
9.877    -23.525  44.1630  3.9080 
8.910    -22.961  43.1290  3.9080 
8.497    -23.683  42.2270  3.6612 
8.972    -23.985  45.3310  3.9080 
7.729    -24.727  44.8680  3.9080 
8.051    -26.164  44.4920  3.9080 
6.830    -27.057  44.6260  3.9080 
7.125    -28.463  44.2380  3.8240 
10.961   -22.486  45.4400  2.6000 
10.305   -24.318  43.7790  3.3870 
9.485    -24.565  45.9170  3.4870 
8.703    -23.209  45.8460  3.4870 
7.067    -24.720  45.5770  3.4870 
7.351    -24.270  44.0990  3.4870 
8.372    -26.193  43.5770  3.4870 
8.758    -26.496  45.0670  3.4870 
6.520    -27.038  45.5450  3.1000 
6.119    -26.713  44.0640  3.1000 
7.410    -28.486  43.3950  2.6000 
7.756    -28.793  44.7730  2.6000 
6.386    -28.954  44.3140  2.6000 
8.516    -21.709  43.2680  3.8240 
7.676    -21.071  42.2560  3.9080 
8.394    -20.048  41.3840  3.9080 
8.023    -19.872  40.2170  3.6612 
6.456    -20.412  42.9420  3.9080 
6.891    -19.332  43.7870  3.7210 
5.728    -21.422  43.8220  3.9080 
8.756    -21.263  43.9630  2.6000 
7.338    -21.777  41.6650  3.3870 
5.842    -20.068  42.2600  3.3870 
5.454    -22.172  43.2890  3.4870 
6.316    -21.723  44.5190  3.4870 
4.955    -21.008  44.2130  3.4870 
7.847    -19.473  44.0660  2.0000 
9.406    -19.321  41.8180  3.8240 
10.061   -18.257  41.0700  3.9080 
10.925   -18.854  39.9690  3.9080 
10.912   -18.331  38.8520  3.6612 
10.844   -17.313  42.0010  3.9080 
9.894    -16.422  42.8080  3.9080 
11.865   -16.462  41.2630  3.9080 
10.491   -15.855  44.0680  3.9080 
9.704    -19.487  42.6070  2.6000 
9.358    -17.728  40.6370  3.3870 
11.334   -17.871  42.6390  3.4870 
9.604    -15.687  42.2440  3.4870 
9.107    -16.939  43.0420  3.4870 
12.454   -17.031  40.7620  3.4870 
11.410   -15.866  40.6620  3.4870 
12.374   -15.952  41.8960  3.4870 
11.260   -15.324  43.8460  3.4870 
9.840    -15.306  44.5110  3.4870 
10.754   -16.572  44.6480  3.4870 
11.658   -19.941  40.1980  3.8240 
12.460   -20.467  39.0750  3.9080 
11.596   -20.957  37.9280  3.9080 
11.797   -20.544  36.7710  3.6612 
13.408   -21.566  39.5580  3.9080 
14.117   -22.347  38.4620  3.9080 
15.371   -23.025  38.9790  3.9080 
16.019   -23.919  37.9300  3.9080 
17.456   -24.166  38.2270  3.8240 
11.664   -20.322  40.9690  2.6000 
13.011   -19.731  38.7360  3.3870 
14.079   -21.163  40.1290  3.4870 
12.901   -22.190  40.1000  3.4870 
13.513   -23.018  38.1050  3.4870 
14.353   -21.743  37.7410  3.4870 
16.008   -22.348  39.2580  3.4870 
15.146   -23.560  39.7580  3.4870 
15.548   -24.767  37.8970  3.1000 
15.939   -23.500  37.0590  3.1000 
17.867   -23.390  38.3660  2.6000 
17.525   -24.673  38.9550  2.6000 
17.834   -24.583  37.5380  2.6000 
10.622   -21.830  38.1220  3.8240 
9.755    -22.190  36.9920  3.9080 
8.980    -21.022  36.4070  3.9080 
8.708    -21.016  35.2020  3.6612 
8.743    -23.176  37.5930  3.9080 
8.881    -23.056  39.0680  3.9080 
10.272   -22.566  39.3460  3.9080 
10.280   -22.631  36.2910  3.3870 
7.841    -22.948  37.3160  3.4870 
8.938    -24.081  37.3050  3.4870 
8.228    -22.429  39.4170  3.4870 
8.737    -23.919  39.4890  3.4870 
10.289   -21.983  40.1210  3.3870 
10.881   -23.307  39.4940  3.3870 
8.595    -20.033  37.2160  3.8240 
7.828    -18.930  36.6480  3.9080 
8.701    -18.116  35.6950  3.9080 
8.257    -17.723  34.6150  3.6612 
7.243    -17.996  37.7170  3.9080 
6.309    -18.695  38.5580  3.7210 
6.466    -16.863  37.0360  3.9080 
8.795    -20.046  38.0530  2.6000 
7.084    -19.308  36.1330  3.3870 
7.966    -17.622  38.2630  3.3870 
5.760    -17.235  36.5030  3.4870 
6.091    -16.285  37.7040  3.4870 
7.060    -16.361  36.4750  3.4870 
6.797    -19.188  39.2840  2.0000 
9.942    -17.874  36.0980  3.8240 
10.867   -17.169  35.2190  3.9080 
11.093   -17.996  33.9520  3.9080 
11.044   -17.435  32.8540  3.6612 
12.209   -16.844  35.8880  3.9080 
12.148   -15.662  36.8810  3.9080 
13.297   -16.571  34.8710  3.9080 
13.333   -15.591  37.8040  3.9080 
10.200   -18.133  36.8770  2.6000 
10.448   -16.323  34.9560  3.3870 
12.479   -17.637  36.3970  3.4870 
12.091   -14.833  36.3800  3.4870 
11.340   -15.740  37.4130  3.4870 
13.037   -15.834  34.3140  3.4870 
14.114   -16.355  35.3270  3.4870 
13.430   -17.352  34.3280  3.4870 
14.136   -15.499  37.2870  3.4870 
13.239   -14.835  38.3880  3.4870 
13.379   -16.396  38.3270  3.4870 
11.331   -19.300  34.1190  3.8240 
11.569   -20.152  32.9460  3.9080 
10.398   -20.111  31.9760  3.9080 
10.513   -20.184  30.7480  3.6612 
11.846   -21.593  33.3690  3.9080 
13.224   -21.821  33.9390  3.9080 
14.107   -20.955  33.7710  3.6612 
13.468   -22.876  34.5760  3.6612 
11.345   -19.638  34.9090  2.6000 
12.361   -19.814  32.4790  3.3870 
11.189   -21.854  34.0330  3.4870 
11.730   -22.171  32.5980  3.4870 
9.193    -19.988  32.5130  3.8240 
8.006    -19.988  31.6800  3.9080 
7.841    -18.658  30.9580  3.9080 
7.332    -18.605  29.8370  3.6612 
6.780    -20.301  32.5260  3.9080 
9.113    -19.906  33.3660  2.6000 
8.103    -20.694  31.0070  3.3870 
6.657    -19.609  33.1810  3.4870 
6.005    -20.348  31.9620  3.4870 
6.903    -21.143  32.9710  3.4870 
8.264    -17.565  31.6010  3.8240 
8.110    -16.270  30.9270  3.9080 
8.978    -16.244  29.6770  3.9080 
8.477    -15.923  28.5990  3.6612 
8.465    -15.103  31.8540  3.9080 
8.670    -13.818  31.0820  3.9080 
7.346    -14.948  32.8870  3.9080 
8.617    -17.618  32.3840  2.6000 
7.173    -16.174  30.6540  3.3870 
9.297    -15.321  32.3240  3.4870 
9.374    -13.938  30.4400  3.4870 
7.857    -13.585  30.6260  3.4870 
8.909    -13.113  31.6890  3.4870 
7.252    -15.765  33.3830  3.4870 
7.563    -14.232  33.4890  3.4870 
6.521    -14.750  32.4390  3.4870 
10.237   -16.597  29.8800  3.8240 
11.245   -16.590  28.8290  3.9080 
10.822   -17.477  27.6530  3.9080 
11.038   -17.127  26.5000  3.6612 
12.594   -17.070  29.3430  3.9080 
13.326   -16.150  30.3170  3.9080 
14.371   -16.937  31.0930  3.9080 
13.937   -14.981  29.5640  3.9080 
10.471   -16.841  30.6710  2.6000 
11.346   -15.671  28.5020  3.3870 
12.463   -17.926  29.7780  3.4870 
13.172   -17.221  28.5790  3.4870 
12.673   -15.797  30.9550  3.4870 
13.954   -17.689  31.5200  3.4870 
15.051   -17.249  30.4890  3.4870 
14.769   -16.371  31.7590  3.4870 
13.241   -14.489  29.1200  3.4870 
14.392   -14.405  30.1810  3.4870 
14.561   -15.310  28.9140  3.4870 
10.225   -18.609  28.0130  3.8240 
9.626    -19.503  27.0410  3.9080 
8.505    -18.802  26.2920  3.9080 
8.428    -18.873  25.0640  3.6612 
10.192   -18.819  28.8460  2.6000 
10.302   -19.796  26.4110  3.3870 
9.274    -20.285  27.4930  3.3870 
7.628    -18.113  27.0280  3.8240 
6.499    -17.465  26.3630  3.9080 
6.965    -16.460  25.3090  3.9080 
6.446    -16.420  24.1880  3.6612 
5.609    -16.758  27.3870  3.9080 
4.373    -17.542  27.7770  3.9080 
3.597    -16.843  28.8850  3.9080 
2.583    -17.778  29.5210  3.9080 
2.016    -17.211  30.7760  3.8240 
7.727    -18.052  27.8810  2.6000 
5.965    -18.156  25.9170  3.3870 
6.131    -16.583  28.1860  3.4870 
5.332    -15.902  27.0230  3.4870 
3.800    -17.648  27.0010  3.4870 
4.635    -18.427  28.0770  3.4870 
4.216    -16.530  29.5620  3.4870 
3.137    -16.071  28.5190  3.4870 
1.864    -17.945  28.8930  3.1000 
3.010    -18.626  29.7200  3.1000 
1.655    -16.416  30.6050  2.6000 
1.390    -17.758  31.0930  2.6000 
2.663    -17.120  31.3800  2.6000 
7.943    -15.651  25.6860  3.8240 
8.443    -14.549  24.8660  3.9080 
9.541    -15.005  23.9190  3.9080 
10.044   -14.237  23.1040  3.6612 
8.924    -13.423  25.7820  3.9080 
7.815    -12.670  26.5410  3.9080 
8.400    -11.887  27.7140  3.9080 
7.053    -11.761  25.6020  3.9080 
8.304    -15.780  26.4550  2.6000 
7.699    -14.207  24.3280  3.3870 
9.540    -13.797  26.4310  3.4870 
9.418    -12.783  25.2470  3.4870 
7.189    -13.332  26.9010  3.4870 
8.893    -12.482  28.2830  3.4870 
8.987    -11.203  27.3810  3.4870 
7.688    -11.481  28.2140  3.4870 
6.681    -12.280  24.8850  3.4870 
6.345    -11.325  26.0820  3.4870 
7.648    -11.100  25.2420  3.4870 
9.910    -16.278  24.0230  3.8240 
10.986   -16.842  23.2210  3.9080 
12.272   -16.054  23.4030  3.9080 
12.968   -15.648  22.4830  3.6612 
10.605   -16.893  21.7390  3.9080 
10.653   -18.322  21.2190  3.9080 
9.499    -16.786  24.5830  2.6000 
11.144   -17.761  23.5260  3.3870 
9.711    -16.536  21.6210  3.4870 
11.219   -16.343  21.2280  3.4870 
9.635    -18.806  20.7220  3.6612 
11.812   -18.956  21.3530  3.8240 
11.893   -19.768  21.0810  2.6000 
12.483   -18.555  21.7110  2.6000 
12.616   -15.841  24.6670  3.8240 
13.824   -15.095  24.9620  3.9080 
14.864   -15.956  25.6620  3.9080 
14.540   -16.898  26.3760  3.6612 
13.451   -13.899  25.8530  3.9080 
12.821   -12.712  25.1190  3.9080 
12.324   -11.683  26.1230  3.9080 
13.813   -12.095  24.1440  3.9080 
12.126   -16.144  25.3060  2.6000 
14.203   -14.760  24.1230  3.3870 
12.831   -14.204  26.5340  3.4870 
14.252   -13.590  26.3050  3.4870 
12.051   -13.040  24.6090  3.4870 
11.695   -12.097  26.7190  3.4870 
13.067   -11.344  26.6260  3.4870 
11.896   -10.962  25.6560  3.4870 
14.100   -12.761  23.5150  3.4870 
13.391   -11.372  23.6730  3.4870 
14.572   -11.762  24.6280  3.4870 
16.122   -15.600  25.4610  3.8240 
17.230   -16.146  26.2220  3.9080 
17.286   -15.503  27.5890  3.9080 
16.767   -14.418  27.8350  3.6612 
16.291   -15.017  24.8500  2.6000 
17.117   -17.105  26.3170  3.3870 
18.061   -15.983  25.7500  3.3870 
17.933   -16.178  28.5260  3.8240 
18.071   -15.624  29.8680  3.9080 
18.818   -14.296  29.8640  3.9080 
18.668   -13.518  30.8030  3.6612 
18.908   -16.680  30.5950  3.9080 
19.548   -17.502  29.5210  3.9080 
18.575   -17.492  28.3720  3.9080 
17.193   -15.526  30.2930  3.3870 
19.583   -16.258  31.1500  3.4870 
18.344   -17.234  31.1580  3.4870 
20.396   -17.114  29.2540  3.4870 
19.702   -18.408  29.8300  3.4870 
19.034   -17.563  27.5210  3.3870 
17.930   -18.212  28.4490  3.3870 
19.623   -14.019  28.8350  3.8240 
20.412   -12.793  28.8120  3.9080 
19.512   -11.548  28.7870  3.9080 
19.959   -10.485  29.2130  3.6612 
21.382   -12.769  27.6300  3.9080 
20.723   -13.020  26.2920  3.9080 
20.492   -14.499  26.0310  3.9080 
21.046   -15.330  26.7780  3.6612 
19.750   -14.815  25.0790  3.6612 
19.676   -14.571  28.1780  2.6000 
20.942   -12.763  29.6350  3.3870 
21.820   -11.905  27.6050  3.4870 
22.065   -13.442  27.7740  3.4870 
19.871   -12.556  26.2640  3.4870 
21.283   -12.657  25.5880  3.4870 
18.300   -11.718  28.3120  3.8240 
17.201   -10.780  28.2700  3.9080 
16.679   -10.376  29.6510  3.9080 
16.052   -9.319   29.7840  3.6612 
16.038   -11.386  27.5000  3.9080 
18.137   -12.494  27.9790  2.6000 
17.498   -9.972   27.8020  3.3870 
16.336   -11.649  26.6250  3.4870 
15.335   -10.738  27.4170  3.4870 
15.709   -12.156  27.9700  3.4870 
16.910   -11.198  30.6700  3.8240 
16.582   -10.803  32.0380  3.9080 
17.339   -9.558   32.4910  3.9080 
16.806   -8.726   33.2250  3.6612 
16.943   -11.936  32.9990  3.9080 
16.028   -13.157  32.9260  3.9080 
16.550   -14.248  33.8500  3.9080 
14.602   -12.804  33.2940  3.9080 
17.256   -11.971  30.5220  2.6000 
15.619   -10.629  32.0970  3.3870 
17.852   -12.221  32.8140  3.4870 
16.924   -11.591  33.9050  3.4870 
16.036   -13.498  32.0070  3.4870 
17.448   -14.479  33.5980  3.4870 
16.545   -13.930  34.7560  3.4870 
15.989   -15.024  33.7810  3.4870 
14.284   -12.111  32.7120  3.4870 
14.046   -13.581  33.2000  3.4870 
14.573   -12.498  34.2030  3.4870 
18.595   -9.446   32.0630  3.8240 
19.472   -8.359   32.4670  3.9080 
19.295   -7.161   31.5470  3.9080 
20.129   -6.846   30.7040  3.6612 
20.934   -8.816   32.4480  3.9080 
21.110   -10.101  33.2480  3.9080 
21.345   -10.043  34.6030  3.9080 
21.035   -11.337  32.6270  3.9080 
21.500   -11.210  35.3420  3.9080 
21.192   -12.498  33.3620  3.9080 
21.426   -12.439  34.7130  3.9080 
18.900   -10.042  31.5240  2.6000 
19.239   -8.090   33.3800  3.3870 
21.214   -8.964   31.5310  3.4870 
21.495   -8.120   32.8250  3.4870 
21.401   -9.217   35.0280  3.4590 
20.880   -11.385  31.7120  3.4590 
21.655   -11.165  36.2580  3.4590 
21.140   -13.324  32.9380  3.4590 
21.532   -13.222  35.2030  3.4590 
18.150   -6.513   31.7450  3.8240 
17.775   -5.403   30.8960  3.9080 
16.583   -4.645   31.4790  3.9080 
16.027   -5.116   32.4700  3.6612 
17.448   -5.962   29.5190  3.9080 
16.220   -6.633   29.4900  3.7210 
17.628   -6.757   32.3840  2.6000 
18.536   -4.789   30.8180  3.3870 
17.426   -5.235   28.8780  3.3870 
18.150   -6.574   29.2500  3.3870 
16.363   -7.612   29.6460  2.0000 
16.231   -3.529   30.8390  3.8240 
15.004   -2.801   31.1860  3.9080 
13.768   -3.635   30.9490  3.9080 
12.828   -3.602   31.7660  3.6612 
14.938   -1.475   30.3940  3.9080 
15.935   -0.646   30.9970  3.7210 
13.597   -0.794   30.5270  3.9080 
16.734   -3.231   30.2080  2.6000 
15.043   -2.581   32.1400  3.3870 
15.149   -1.631   29.4490  3.3870 
12.908   -1.376   30.2000  3.4870 
13.433   -0.590   31.4510  3.4870 
13.599   0.019    30.0150  3.4870 
16.720   -1.200   31.2930  2.0000 
13.728   -4.406   29.8550  3.8240 
12.606   -5.321   29.6750  3.9080 
12.466   -6.349   30.7990  3.9080 
11.394   -6.544   31.3570  3.6612 
12.724   -6.077   28.3490  3.9080 
11.581   -7.068   28.0890  3.9080 
10.261   -6.307   28.0240  3.9080 
11.823   -7.881   26.8230  3.9080 
14.354   -4.363   29.2680  2.6000 
11.784   -4.789   29.6470  3.3870 
12.748   -5.433   27.6250  3.4870 
13.564   -6.562   28.3400  3.4870 
11.538   -7.688   28.8450  3.4870 
10.144   -5.800   28.8310  3.4870 
10.271   -5.712   27.2720  3.4870 
9.537    -6.931   27.9300  3.4870 
12.677   -8.317   26.8810  3.4870 
11.133   -8.541   26.7290  3.4870 
11.814   -7.297   26.0600  3.4870 
13.510   -7.064   31.1650  3.8240 
13.582   -8.066   32.2060  3.9080 
13.243   -7.458   33.5620  3.9080 
12.488   -8.090   34.3050  3.6612 
14.238   -6.918   30.7310  2.6000 
12.962   -8.785   32.0090  3.3870 
14.477   -8.440   32.2330  3.3870 
13.770   -6.271   33.8520  3.8240 
13.443   -5.566   35.0880  3.9080 
11.940   -5.387   35.2300  3.9080 
11.303   -5.609   36.2620  3.6612 
14.176   -4.218   35.1230  3.9080 
14.184   -3.523   36.4800  3.9080 
15.109   -2.314   36.5300  3.9080 
16.490   -2.675   36.2600  3.8240 
17.200   -2.439   35.1660  3.9080 
16.718   -1.805   34.1060  3.8240 
18.452   -2.875   35.1600  3.8240 
14.317   -5.910   33.2960  2.6000 
13.759   -6.106   35.8430  3.3870 
15.094   -4.360   34.8440  3.4870 
13.762   -3.626   34.4760  3.4870 
13.281   -3.236   36.6920  3.4870 
14.460   -4.159   37.1580  3.4870 
14.816   -1.661   35.8760  3.3870 
15.052   -1.905   37.4070  3.3870 
16.898   -3.095   36.8900  2.6000 
15.907   -1.520   34.1070  2.6000 
17.218   -1.678   33.4180  2.6000 
18.766   -3.289   35.8450  2.6000 
18.950   -2.744   34.4710  2.6000 
11.324   -4.951   34.1370  3.8240 
9.891    -4.696   34.0740  3.9080 
9.099    -5.982   34.2030  3.9080 
8.066    -6.074   34.8750  3.6612 
9.568    -3.984   32.7480  3.9080 
10.328   -2.763   32.7090  3.7210 
8.107    -3.611   32.5760  3.9080 
11.794   -4.811   33.4300  2.6000 
9.646    -4.103   34.8160  3.3870 
9.843    -4.556   32.0020  3.3870 
7.568    -4.404   32.6070  3.4870 
7.842    -3.018   33.2830  3.4870 
7.986    -3.174   31.7300  3.4870 
11.271   -2.951   32.4180  2.0000 
9.602    -7.036   33.5550  3.8240 
8.955    -8.348   33.6530  3.9080 
9.068    -8.934   35.0580  3.9080 
8.172    -9.583   35.5970  3.6612 
9.557    -9.286   32.6110  3.9080 
10.311   -6.944   33.0760  2.6000 
8.004    -8.234   33.4460  3.3870 
9.466    -8.895   31.7390  3.4870 
10.487   -9.422   32.8040  3.4870 
9.098    -10.127  32.6340  3.4870 
10.220   -8.716   35.6860  3.8240 
10.466   -9.291   37.0030  3.9080 
9.519    -8.704   38.0460  3.9080 
9.098    -9.424   38.9510  3.6612 
11.898   -9.053   37.4350  3.9080 
10.824   -8.231   35.3120  2.6000 
10.314   -10.257  36.9540  3.3870 
12.056   -8.109   37.5150  3.4870 
12.496   -9.422   36.7800  3.4870 
12.051   -9.475   38.2830  3.4870 
9.186    -7.426   37.9120  3.8240 
8.200    -6.768   38.7690  3.9080 
6.861    -7.493   38.6410  3.9080 
6.156    -7.717   39.6330  3.6612 
8.058    -5.276   38.4560  3.9080 
7.011    -4.532   39.2680  3.9080 
7.157    -3.012   39.0950  3.9080 
8.508    -2.613   39.4620  3.8240 
9.521    -2.301   38.6850  3.9080 
9.408    -2.301   37.3590  3.8240 
10.669   -1.981   39.2470  3.8240 
9.566    -6.964   37.2930  2.6000 
8.502    -6.853   39.6980  3.3870 
8.917    -4.850   38.5990  3.4870 
7.840    -5.180   37.5150  3.4870 
6.126    -4.806   38.9820  3.4870 
7.108    -4.761   40.2070  3.4870 
6.980    -2.769   38.1740  3.3870 
6.514    -2.554   39.6600  3.3870 
8.665    -2.576   40.3060  2.6000 
8.659    -2.507   36.9910  2.6000 
10.085   -2.092   36.8700  2.6000 
10.741   -1.979   40.1040  2.6000 
11.344   -1.774   38.7580  2.6000 
6.488    -7.894   37.4280  3.8240 
5.242    -8.637   37.2460  3.9080 
5.365    -10.023  37.8740  3.9080 
4.460    -10.565  38.5100  3.6612 
6.982    -7.714   36.7480  2.6000 
4.510    -8.155   37.6630  3.3870 
5.048    -8.723   36.3000  3.3870 
6.525    -10.659  37.6970  3.8240 
6.649    -12.013  38.2460  3.9080 
6.561    -11.995  39.7550  3.9080 
5.893    -12.833  40.3750  3.6612 
7.973    -12.627  37.7440  3.9080 
7.874    -13.045  36.2710  3.9080 
8.448    -13.772  38.6160  3.9080 
9.208    -13.097  35.5760  3.9080 
7.176    -10.287  37.2780  2.6000 
5.909    -12.555  37.9010  3.3870 
8.654    -11.924  37.7990  3.4870 
7.457    -13.920  36.2200  3.4870 
7.300    -12.418  35.8040  3.4870 
8.493    -13.483  39.5300  3.4870 
7.833    -14.507  38.5420  3.4870 
9.319    -14.054  38.3270  3.4870 
9.780    -13.721  36.0290  3.4870 
9.085    -13.380  34.6670  3.4870 
9.610    -12.227  35.5890  3.4870 
7.209    -11.029  40.3990  3.8240 
7.152    -10.948  41.8490  3.9080 
5.728    -10.735  42.3370  3.9080 
5.349    -11.320  43.3520  3.6612 
8.065    -9.822   42.3460  3.9080 
8.002    -9.558   43.8480  3.9080 
8.969    -8.442   44.2130  3.9080 
9.902    -8.665   44.9930  3.6612 
8.717    -7.264   43.6750  3.8240 
7.664    -10.449  39.9550  2.6000 
7.480    -11.794  42.2170  3.3870 
8.980    -10.040  42.1100  3.4870 
7.828    -9.006   41.8790  3.4870 
7.100    -9.304   44.0990  3.4870 
8.235    -10.366  44.3330  3.4870 
8.053    -7.172   43.1370  2.6000 
9.217    -6.589   43.8610  2.6000 
4.964    -9.917   41.6220  3.8240 
3.574    -9.667   41.9450  3.9080 
2.751    -10.950  41.8960  3.9080 
1.952    -11.229  42.7900  3.6612 
2.908    -8.667   40.9710  3.9080 
3.696    -7.476   40.8550  3.7210 
1.554    -8.225   41.5170  3.9080 
5.307    -9.519   40.9420  2.6000 
3.525    -9.299   42.8530  3.3870 
2.794    -9.081   40.0910  3.3870 
1.676    -7.801   42.3700  3.4870 
1.150    -7.604   40.9060  3.4870 
0.984    -8.990   41.6180  3.4870 
4.582    -7.684   40.4280  2.0000 
2.957    -11.717  40.8280  3.8240 
2.240    -12.975  40.6240  3.9080 
2.554    -14.018  41.6840  3.9080 
1.667    -14.660  42.2630  3.6612 
2.603    -13.510  39.2390  3.9080 
1.922    -14.804  38.8040  3.9080 
0.413    -14.628  38.8180  3.9080 
2.438    -15.202  37.4350  3.9080 
3.529    -11.465  40.2380  2.6000 
1.278    -12.792  40.6430  3.3870 
2.394    -12.825  38.5860  3.4870 
3.562    -13.652  39.2120  3.4870 
2.158    -15.508  39.4420  3.4870 
0.133    -14.340  39.6900  3.4870 
0.161    -13.970  38.1670  3.4870 
-0.008   -15.465  38.6070  3.4870 
3.395    -15.279  37.4640  3.4870 
2.057    -16.046  37.1830  3.4870 
2.190    -14.535  36.7930  3.4870 
3.830    -14.248  41.9870  3.8240 
4.132    -15.333  42.9240  3.9080 
3.726    -14.949  44.3380  3.9080 
3.269    -15.782  45.1310  3.6612 
5.619    -15.736  42.8410  3.9080 
5.949    -16.154  41.4090  3.9080 
6.568    -14.634  43.2730  3.9080 
4.459    -13.773  41.6420  2.6000 
3.598    -16.112  42.6620  3.3870 
5.760    -16.508  43.4260  3.4870 
5.321    -16.820  41.1180  3.4870 
5.895    -15.389  40.8320  3.4870 
6.837    -16.517  41.3780  3.4870 
6.385    -14.392  44.1840  3.4870 
7.474    -14.944  43.1990  3.4870 
6.447    -13.867  42.7080  3.4870 
3.879    -13.673  44.6810  3.8240 
3.407    -13.269  46.0140  3.9080 
1.902    -13.377  46.1250  3.9080 
1.353    -13.894  47.0940  3.6612 
3.862    -11.833  46.3130  3.9080 
5.380    -11.690  46.4630  3.9080 
3.135    -11.302  47.5310  3.9080 
5.826    -10.258  46.6960  3.9080 
4.240    -13.107  44.1430  2.6000 
3.809    -13.866  46.6780  3.3870 
3.593    -11.279  45.5510  3.4870 
5.675    -12.237  47.2080  3.4870 
5.808    -12.027  45.6610  3.4870 
2.188    -11.383  47.3990  3.4870 
3.397    -11.807  48.3040  3.4870 
3.363    -10.378  47.6610  3.4870 
5.395    -9.912   47.4810  3.4870 
6.778    -10.237  46.8170  3.4870 
5.588    -9.722   45.9360  3.4870 
1.161    -12.886  45.1350  3.8240 
-0.278   -13.043  45.0760  3.9080 
-0.716   -14.496  45.2350  3.9080 
-1.693   -14.752  45.9270  3.6612 
-0.852   -12.525  43.7620  3.9080 
1.553    -12.457  44.5020  2.6000 
-0.672   -12.524  45.8080  3.3870 
-0.592   -11.609  43.6390  3.4870 
-1.811   -12.585  43.7850  3.4870 
-0.517   -13.054  43.0350  3.4870 
-0.023   -15.450  44.6100  3.8240 
-0.474   -16.845  44.7840  3.9080 
-0.086   -17.384  46.1570  3.9080 
-0.857   -18.103  46.7870  3.6612 
0.073    -17.675  43.6250  3.9080 
-0.450   -17.177  42.2760  3.9080 
-0.252   -18.178  41.1590  3.9080 
0.661    -15.259  44.1240  2.6000 
-1.451   -16.853  44.7240  3.3870 
1.042    -17.630  43.6290  3.4870 
-0.184   -18.602  43.7470  3.4870 
-1.397   -16.980  42.3590  3.4870 
0.005    -16.352  42.0460  3.4870 
-1.055   -18.684  39.5000  2.6000 
0.691    -18.972  41.1810  3.6612 
-1.131   -18.141  40.1620  3.8240 
-1.778   -17.573  40.1800  2.6000 
1.092    -17.049  46.6730  3.8240 
1.516    -17.546  47.9870  3.9080 
0.622    -17.017  49.0960  3.9080 
0.506    -17.673  50.1360  3.6612 
2.989    -17.216  48.2320  3.9080 
3.565    -17.592  49.5840  3.9080 
3.366    -19.061  49.8970  3.9080 
1.616    -16.531  46.2290  2.6000 
1.429    -18.521  47.9770  3.3870 
3.514    -17.661  47.5480  3.4870 
3.107    -16.262  48.1090  3.4870 
4.513    -17.388  49.5950  3.4870 
3.138    -17.058  50.2730  3.4870 
3.352    -20.237  51.4010  2.6000 
3.119    -19.866  49.0020  3.6612 
3.463    -19.415  51.1740  3.8240 
3.636    -18.822  51.7720  2.6000 
-0.033   -15.875  48.8990  3.8240 
-0.862   -15.285  49.9460  3.9080 
-1.967   -16.220  50.4290  3.9080 
-2.349   -16.229  51.6020  3.6612 
-1.447   -13.942  49.4860  3.9080 
-0.504   -12.789  49.8010  3.9080 
-1.075   -11.191  49.1970  4.0000 
-2.206   -10.734  50.5050  3.9080 
0.034    -15.477  48.1410  2.6000 
-0.279   -15.102  50.7120  3.3870 
-1.609   -13.971  48.5300  3.4870 
-2.296   -13.792  49.9290  3.4870 
-0.387   -12.735  50.7630  3.3870 
0.363    -12.979  49.4090  3.3870 
-1.731   -10.692  51.3380  3.3870 
-2.587   -9.874   50.3100  3.3870 
-2.905   -11.388  50.5670  3.3870 
-2.494   -17.000  49.4980  3.8240 
-3.484   -18.023  49.7870  3.9080 
-2.984   -18.956  50.8850  3.9080 
-3.736   -19.284  51.7960  3.6612 
-3.786   -18.842  48.5390  3.9080 
-4.761   -19.958  48.8500  3.9080 
-5.226   -20.708  47.6190  3.9080 
-5.184   -20.145  46.5000  3.6612 
-5.639   -21.871  47.8330  3.6612 
-2.239   -16.896  48.6840  2.6000 
-4.309   -17.591  50.0900  3.3870 
-4.162   -18.265  47.8560  3.4870 
-2.962   -19.220  48.1920  3.4870 
-4.338   -20.584  49.4590  3.4870 
-5.533   -19.584  49.3010  3.4870 
-1.721   -19.379  50.7980  3.8240 
-1.193   -20.295  51.8070  3.9080 
-0.967   -19.637  53.1560  3.9080 
-1.287   -20.192  54.2110  3.6612 
0.126    -20.873  51.2920  3.9080 
-0.153   -21.794  50.1110  3.9080 
-1.220   -19.115  50.1520  2.6000 
-1.831   -21.031  51.9230  3.3870 
0.714    -20.154  51.0160  3.4870 
0.566    -21.371  52.0000  3.4870 
-1.187   -22.454  50.0680  3.6612 
0.788    -21.805  49.1830  3.8240 
0.701    -22.300  48.4860  2.6000 
1.490    -21.316  49.2770  2.6000 
-0.393   -18.433  53.1460  3.8240 
-0.213   -17.676  54.3710  3.9080 
-1.558   -17.444  55.0530  3.9080 
-1.720   -17.549  56.2600  3.6612 
0.467    -16.332  54.1030  3.9080 
1.871    -16.419  53.6070  3.9080 
2.822    -17.353  53.8790  3.9080 
2.503    -15.486  52.7070  3.9080 
3.996    -17.073  53.2170  3.8240 
3.817    -15.921  52.4910  3.9080 
2.050    -14.321  52.0770  3.9080 
4.721    -15.247  51.6660  3.9080 
2.947    -13.656  51.2600  3.9080 
4.251    -14.111  51.0580  3.9080 
-0.126   -18.099  52.4000  2.6000 
0.356    -18.197  54.9760  3.3870 
-0.061   -15.845  53.4500  3.4870 
0.462    -15.816  54.9250  3.4870 
2.696    -18.085  54.4390  3.4090 
4.718    -17.538  53.2530  2.6000 
1.183    -14.009  52.2030  3.4590 
5.591    -15.551  51.5370  3.4590 
2.672    -12.879  50.8300  3.4590 
4.815    -13.630  50.4960  3.4590 
-2.573   -17.111  54.2660  3.8240 
-3.880   -16.824  54.8510  3.9080 
-4.446   -18.070  55.5200  3.9080 
-4.993   -17.997  56.6190  3.6612 
-4.794   -16.267  53.7640  3.9080 
-6.152   -15.700  54.1480  3.9080 
-6.066   -14.664  55.2510  3.9080 
-6.832   -15.100  52.9230  3.9080 
-2.461   -17.063  53.4150  2.6000 
-3.764   -16.134  55.5370  3.3870 
-4.306   -15.566  53.3030  3.4870 
-4.946   -16.976  53.1200  3.4870 
-6.707   -16.440  54.4710  3.4870 
-5.680   -15.061  56.0350  3.4870 
-5.517   -13.931  54.9610  3.4870 
-6.947   -14.341  55.4560  3.4870 
-6.929   -15.776  52.2470  3.4870 
-7.698   -14.767  53.1690  3.4870 
-6.299   -14.379  52.5800  3.4870 
-4.298   -19.216  54.8570  3.8240 
-4.816   -20.466  55.4110  3.9080 
-4.043   -20.853  56.6680  3.9080 
-4.652   -21.362  57.6200  3.6612 
-4.746   -21.569  54.3560  3.9080 
-5.908   -21.462  53.3840  3.9080 
-3.896   -19.220  54.0970  2.6000 
-5.755   -20.331  55.6550  3.3870 
-3.909   -21.497  53.8690  3.4870 
-4.766   -22.435  54.7920  3.4870 
-6.913   -20.826  53.6900  3.6612 
-5.746   -22.095  52.2360  3.8240 
-6.370   -22.079  51.6440  2.6000 
-5.017   -22.524  52.0800  2.6000 
-2.746   -20.588  56.6520  3.8240 
-1.861   -20.912  57.7750  3.9080 
-2.204   -20.033  58.9730  3.9080 
-2.291   -20.536  60.1030  3.6612 
-0.390   -20.795  57.3900  3.9080 
0.078    -21.876  56.4340  3.9080 
1.289    -21.556  55.5900  3.9080 
2.081    -20.654  55.9480  3.7210 
1.457    -22.240  54.5450  3.6612 
-2.410   -20.212  55.9560  2.6000 
-2.030   -21.842  58.0310  3.3870 
-0.241   -19.929  56.9800  3.4870 
0.149    -20.836  58.1960  3.4870 
0.270    -22.673  56.9510  3.4870 
-0.657   -22.088  55.8370  3.4870 
2.885    -20.450  55.3680  2.0000 
-2.426   -18.747  58.7290  3.8240 
-2.854   -17.818  59.7740  3.9080 
-4.181   -18.251  60.3850  3.9080 
-4.335   -18.396  61.5970  3.6612 
-2.937   -16.400  59.1980  3.9080 
-3.662   -15.444  60.1170  3.9080 
-3.188   -15.197  61.3970  3.9080 
-4.813   -14.785  59.7200  3.9080 
-3.835   -14.325  62.2490  3.9080 
-5.482   -13.909  60.5650  3.9080 
-4.978   -13.685  61.8360  3.9080 
-5.624   -12.823  62.6860  3.7210 
-2.315   -18.450  57.9300  2.6000 
-2.176   -17.820  60.4820  3.3870 
-2.040   -16.069  59.0380  3.4870 
-3.398   -16.431  58.3440  3.4870 
-2.416   -15.627  61.6880  3.4590 
-5.147   -14.932  58.8650  3.4590 
-3.498   -14.172  63.1030  3.4590 
-6.257   -13.480  60.2810  3.4590 
-6.543   -12.643  62.3370  2.0000 
-5.176   -18.489  59.5400  3.8240 
-6.499   -18.909  59.9690  3.9080 
-6.498   -20.186  60.8050  3.9080 
-7.303   -20.324  61.7410  3.6612 
-7.355   -19.098  58.7190  3.9080 
-8.813   -19.386  58.9910  3.9080 
-9.602   -19.511  57.6980  3.9080 
-9.147   -20.311  56.8500  3.6612 
-10.634  -18.829  57.5820  3.6612 
-5.031   -18.390  58.6990  2.6000 
-6.893   -18.190  60.5070  3.3870 
-7.294   -18.295  58.1780  3.4870 
-6.986   -19.829  58.1990  3.4870 
-8.889   -20.211  59.4960  3.4870 
-9.187   -18.671  59.5290  3.4870 
-5.620   -21.130  60.4750  3.8240 
-5.445   -22.365  61.2150  3.9080 
-4.681   -22.106  62.5200  3.9080 
-5.026   -22.709  63.5400  3.6612 
-4.678   -23.437  60.4390  3.9080 
-4.569   -24.701  61.2850  3.9080 
-5.129   -21.000  59.7820  2.6000 
-6.330   -22.719  61.4400  3.3870 
-5.142   -23.638  59.6100  3.4870 
-3.791   -23.113  60.2180  3.4870 
-5.577   -25.338  61.5920  3.6612 
-3.348   -25.034  61.6670  3.8240 
-3.225   -25.730  62.1570  2.6000 
-2.675   -24.554  61.4250  2.6000 
-3.673   -21.233  62.4810  3.8240 
-2.936   -20.931  63.7090  3.9080 
-3.800   -20.283  64.7920  3.9080 
-3.596   -20.526  65.9860  3.6612 
-1.727   -20.014  63.4340  3.9080 
-0.894   -19.847  64.6980  3.9080 
-3.459   -20.851  61.7420  2.6000 
-2.593   -21.777  64.0670  3.3870 
-1.179   -20.399  62.7310  3.4870 
-2.038   -19.147  63.1320  3.4870 
-0.391   -20.836  65.2500  3.6612 
-0.755   -18.616  65.1690  3.8240 
-0.300   -18.479  65.8870  2.6000 
-1.119   -17.954  64.7570  2.6000 
-4.771   -19.432  64.4460  3.8240 
-5.507   -18.694  65.4530  3.9080 
-6.588   -19.552  66.1240  3.9080 
-7.191   -19.052  67.0590  3.6612 
-6.227   -17.448  64.8950  3.9080 
-7.289   -17.781  63.8370  3.9080 
-5.208   -16.435  64.3890  3.9080 
-8.071   -16.567  63.3530  3.9080 
-4.960   -19.321  63.6150  2.6000 
-4.876   -18.401  66.1430  3.3870 
-6.696   -17.029  65.6470  3.4870 
-6.852   -18.197  63.0760  3.4870 
-7.909   -18.426  64.2090  3.4870 
-4.559   -16.263  65.0750  3.4870 
-4.767   -16.787  63.6120  3.4870 
-5.657   -15.617  64.1600  3.4870 
-8.510   -16.151  64.0980  3.4870 
-7.468   -15.940  62.9460  3.4870 
-8.726   -16.845  62.7090  3.4870 
-6.812   -20.760  65.6380  3.8240 
-7.795   -21.644  66.2610  3.9080 
-7.455   -21.775  67.7470  3.9080 
-8.324   -21.628  68.6050  3.6612 
-7.843   -23.015  65.5840  3.9080 
-8.617   -23.989  66.4490  3.9080 
-8.492   -22.931  64.2140  3.9080 
-6.375   -21.028  64.9470  2.6000 
-8.680   -21.229  66.1810  3.3870 
-6.926   -23.345  65.4780  3.4870 
-8.204   -24.047  67.3140  3.4870 
-9.521   -23.683  66.5460  3.4870 
-8.615   -24.856  66.0350  3.4870 
-9.389   -22.602  64.3040  3.4870 
-7.988   -22.334  63.6560  3.4870 
-8.510   -23.803  63.8130  3.4870 
-6.178   -22.022  68.0210  3.8240 
-5.698   -22.126  69.3880  3.9080 
-4.926   -20.888  69.8410  3.9080 
-5.021   -20.493  71.0110  3.6612 
-4.776   -23.328  69.5920  3.9080 
-5.471   -24.680  69.6230  3.9080 
-4.477   -25.825  69.5080  3.9080 
-5.184   -27.164  69.4830  3.9080 
-4.273   -28.332  69.5750  3.8240 
-5.622   -22.124  67.3730  2.6000 
-6.474   -22.234  69.9760  3.3870 
-4.119   -23.337  68.8790  3.4870 
-4.298   -23.209  70.4280  3.4870 
-5.967   -24.767  70.4530  3.4870 
-6.105   -24.731  68.8900  3.4870 
-3.957   -25.720  68.6970  3.4870 
-3.866   -25.797  70.2620  3.4870 
-5.811   -27.199  70.2220  3.1000 
-5.694   -27.231  68.6610  3.1000 
-3.794   -28.276  70.3230  2.6000 
-4.752   -29.081  69.5830  2.6000 
-3.727   -28.338  68.8720  2.6000 
-4.132   -20.311  68.9500  3.8240 
-3.264   -19.185  69.2680  3.9080 
-4.000   -17.865  69.0910  3.9080 
-4.173   -17.418  67.9520  3.6612 
-2.027   -19.229  68.3700  3.9080 
-0.937   -18.252  68.7550  3.9080 
-1.102   -17.462  69.7050  3.6612 
0.100    -18.296  68.0690  3.6612 
-4.130   -20.616  68.1460  2.6000 
-2.977   -19.263  70.2010  3.3870 
-1.660   -20.127  68.3910  3.4870 
-2.299   -19.044  67.4570  3.4870 
-4.418   -17.282  70.2180  3.8240 
-5.148   -16.027  70.2130  3.9080 
-4.237   -14.847  70.5400  3.9080 
-4.702   -13.725  70.7460  3.6612 
-6.316   -16.087  71.2030  3.9080 
-7.248   -17.267  70.9410  3.9080 
-7.937   -17.236  69.5850  3.9080 
-8.946   -18.371  69.4810  3.9080 
-9.605   -18.488  68.1630  3.8240 
-4.249   -17.662  70.9700  2.6000 
-5.515   -15.889  69.3150  3.3870 
-5.965   -16.156  72.1040  3.4870 
-6.825   -15.263  71.1450  3.4870 
-6.736   -18.088  71.0100  3.4870 
-7.927   -17.286  71.6340  3.4870 
-8.391   -16.387  69.4680  3.4870 
-7.275   -17.323  68.8800  3.4870 
-8.493   -19.206  69.6750  3.1000 
-9.627   -18.244  70.1580  3.1000 
-10.036  -17.731  67.9790  2.6000 
-8.992   -18.640  67.5360  2.6000 
-10.186  -19.162  68.1790  2.6000 
-2.926   -15.075  70.5980  3.8240 
-2.024   -13.966  70.8890  3.9080 
-1.610   -13.180  69.6380  3.9080 
-1.270   -13.828  68.6430  3.6612 
-0.723   -14.441  71.5450  3.9080 
0.181    -13.237  71.8210  3.9080 
1.308    -13.592  72.7750  3.9080 
-2.615   -15.865  70.4660  2.6000 
-2.476   -13.351  71.5050  3.3870 
-0.923   -14.898  72.3760  3.4870 
-0.270   -15.065  70.9570  3.4870 
0.556    -12.920  70.9840  3.4870 
-0.349   -12.520  72.2020  3.4870 
2.208    -12.800  74.2640  2.6000 
1.874    -14.685  72.6440  3.6612 
1.583    -12.666  73.6880  3.8240 
1.135    -11.932  73.7050  2.6000 
-1.635   -11.857  69.7360  3.8240 
-1.207   -11.006  68.6270  3.9080 
-0.124   -10.019  69.0480  3.9080 
0.483    -9.377   68.1810  3.6612 
-2.364   -10.207  67.9930  3.9080 
-3.044   -9.211   68.9320  3.9080 
-3.387   -11.156  67.3900  3.9080 
-4.162   -8.416   68.3050  3.9080 
-1.908   -11.493  70.4650  2.6000 
-0.830   -11.586  67.9340  3.3870 
-1.983   -9.691   67.2540  3.4870 
-3.398   -9.694   69.6940  3.4870 
-2.374   -8.592   69.2630  3.4870 
-2.945   -11.769  66.7980  3.4870 
-3.822   -11.646  68.0910  3.4870 
-4.041   -10.652  66.8990  3.4870 
-4.831   -9.017   67.9690  3.4870 
-4.554   -7.838   68.9660  3.4870 
-3.814   -7.888   67.5830  3.4870 
0.134    -9.874   70.3500  3.8240 
1.141    -8.892   70.7760  3.9080 
1.700    -9.267   72.1380  3.9080 
0.996    -9.870   72.9580  3.6612 
0.544    -7.476   70.7520  3.9080 
-0.669   -7.344   71.6690  3.9080 
1.560    -6.397   71.1440  3.9080 
-0.283   -10.350  70.9330  2.6000 
1.879    -8.918   70.1320  3.3870 
0.248    -7.290   69.8360  3.4870 
-1.319   -8.010   71.4360  3.4870 
-0.396   -7.468   72.5810  3.4870 
-1.055   -6.471   71.5660  3.4870 
2.333    -6.465   70.5780  3.4870 
1.162    -5.530   71.0400  3.4870 
1.822    -6.521   72.0590  3.4870 
2.966    -8.923   72.3600  3.8240 
3.611    -8.999   73.6660  3.9080 
4.028    -7.596   74.1280  3.9080 
4.421    -6.774   73.2970  3.6612 
4.852    -9.883   73.6890  3.9080 
4.594    -11.372  73.7730  3.9080 
4.569    -11.955  75.1690  3.9080 
4.100    -11.299  76.1270  3.6612 
5.028    -13.111  75.3200  3.6612 
3.432    -8.640   71.6940  2.6000 
2.964    -9.356   74.3100  3.3870 
5.367    -9.707   72.8860  3.4870 
5.398    -9.625   74.4480  3.4870 
3.742    -11.559  73.3480  3.4870 
5.279    -11.830  73.2620  3.4870 
3.945    -7.351   75.4220  3.8240 
4.269    -6.077   76.0530  3.9080 
5.758    -6.042   76.4010  3.9080 
6.181    -6.664   77.3830  3.6612 
3.400    -5.850   77.2850  3.9080 
1.918    -5.660   77.0790  3.9080 
1.487    -5.175   76.0090  3.6612 
1.110    -5.964   77.9950  3.6612 
3.679    -7.991   75.9310  2.6000 
4.086    -5.360   75.4100  3.3870 
3.523    -6.607   77.8790  3.4870 
3.739    -5.066   77.7470  3.4870 
6.549    -5.343   75.5870  3.8240 
7.989    -5.273   75.7900  3.9080 
8.479    -3.855   76.0600  3.9080 
8.029    -2.892   75.4430  3.6612 
8.752    -5.797   74.5710  3.9080 
8.646    -7.281   74.3290  3.9080 
8.601    -8.192   75.3780  3.9080 
8.590    -7.774   73.0240  3.9080 
8.505    -9.548   75.1290  3.9080 
8.493    -9.129   72.7710  3.9080 
8.451    -10.011  73.8270  3.9080 
8.351    -11.358  73.5940  3.7210 
6.199    -4.921   74.9230  2.6000 
8.219    -5.831   76.5610  3.3870 
8.426    -5.334   73.7830  3.4870 
9.689    -5.569   74.6740  3.4870 
8.635    -7.886   76.2550  3.4590 
8.617    -7.179   72.3100  3.4590 
8.476    -10.150  75.8370  3.4590 
8.458    -9.442   71.8970  3.4590 
8.294    -11.520  72.6100  2.0000 
9.430    -3.700   76.9870  3.8240 
9.962    -2.359   77.2190  3.9080 
11.116   -2.031   76.2800  3.9080 
11.827   -2.918   75.8200  3.6612 
10.448   -2.220   78.6560  3.9080 
9.723    -4.373   77.4350  2.6000 
9.243    -1.709   77.0690  3.3870 
9.735    -2.442   79.2590  3.4870 
10.730   -1.315   78.8130  3.4870 
11.188   -2.815   78.8030  3.4870 
11.320   -0.741   76.0150  3.8240 
12.542   -0.360   75.3050  3.9080 
13.773   -0.470   76.1930  3.9080 
13.780   0.118    77.2880  3.6612 
12.468   1.096    74.8080  3.9080 
13.770   1.447    74.1110  3.9080 
11.253   1.304    73.9180  3.9080 
10.748   -0.147   76.2560  2.6000 
12.657   -0.953   74.5320  3.3870 
12.375   1.680    75.5900  3.4870 
14.504   1.305    74.7140  3.4870 
13.879   0.889    73.3380  3.4870 
13.752   2.368    73.8420  3.4870 
10.459   1.065    74.4000  3.4870 
11.204   2.226    73.6540  3.4870 
11.331   0.752    73.1360  3.4870 
14.810   -1.178   75.7760  3.8240 
16.016   -1.250   76.6100  3.9080 
16.753   0.083    76.6630  3.9080 
16.617   0.931    75.7850  3.6612 
16.886   -2.289   75.9040  3.9080 
16.387   -2.349   74.5080  3.9080 
14.940   -1.957   74.5290  3.9080 
15.790   -1.551   77.5140  3.3870 
17.819   -2.023   75.9230  3.4870 
16.801   -3.155   76.3340  3.4870 
16.890   -1.740   73.9450  3.4870 
16.485   -3.248   74.1540  3.4870 
14.714   -1.418   73.7570  3.3870 
14.368   -2.740   74.5470  3.3870 
17.549   0.246    77.7180  3.8240 
18.242   1.519    77.9240  3.9080 
19.378   1.706    76.9310  3.9080 
19.608   2.788    76.3830  3.6612 
18.769   1.616    79.3750  3.9080 
17.631   1.716    80.2480  3.7210 
19.594   2.872    79.5790  3.9080 
17.656   -0.397   78.2790  2.6000 
17.596   2.242    77.7860  3.3870 
19.299   0.822    79.5960  3.3870 
19.053   3.643    79.3920  3.4870 
19.900   2.908    80.4880  3.4870 
20.349   2.858    78.9870  3.4870 
16.780   1.663    79.7170  2.0000 
20.095   0.622    76.6710  3.8240 
21.196   0.609    75.7360  3.9080 
21.051   -0.606   74.8370  3.9080 
20.869   -1.718   75.3180  3.6612 
22.553   0.569    76.4280  3.9080 
23.631   0.678    75.5030  3.7210 
19.894   -0.108   77.0780  2.6000 
21.149   1.417    75.1840  3.3870 
22.605   1.297    77.0670  3.3870 
22.636   -0.264   76.9180  3.3870 
23.802   1.641    75.3090  2.0000 
21.141   -0.338   73.5420  3.8240 
21.045   -1.452   72.6110  3.9080 
21.226   -0.996   71.1720  3.9080 
21.230   0.198    70.8520  3.6612 
19.699   -2.130   72.8380  3.9080 
21.251   0.468    73.2620  2.6000 
21.754   -2.094   72.8230  3.3870 
18.992   -1.518   72.6210  3.4870 
19.633   -2.907   72.2780  3.4870 
19.625   -2.391   73.7580  3.4870 
21.367   -1.983   70.2930  3.8240 
21.276   -1.648   68.8630  3.9080 
20.552   -2.760   68.1060  3.9080 
20.520   -3.939   68.4530  3.6612 
22.635   -1.301   68.2890  3.9080 
23.546   -2.332   67.6820  3.9080 
25.007   -2.110   68.0530  3.9080 
25.967   -2.010   66.9860  3.8240 
26.722   -0.984   66.6220  3.9080 
26.708   0.200    67.2220  3.8240 
27.543   -1.155   65.5880  3.8240 
21.509   -2.792   70.5520  2.6000 
20.721   -0.844   68.7910  3.3870 
22.486   -0.626   67.6080  3.4870 
23.137   -0.871   68.9990  3.4870 
23.273   -3.213   67.9830  3.4870 
23.457   -2.306   66.7170  3.4870 
25.059   -1.294   68.5760  3.3870 
25.280   -2.839   68.6320  3.3870 
26.065   -2.722   66.5140  2.6000 
26.185   0.336    67.8910  2.6000 
27.221   0.830    66.9420  2.6000 
27.570   -1.912   65.1810  2.6000 
28.047   -0.509   65.3280  2.6000 
19.915   -2.315   67.0160  3.8240 
19.201   -3.198   66.1240  3.9080 
19.154   -2.663   64.7090  3.9080 
19.378   -1.474   64.4530  3.6612 
19.932   -1.472   66.8410  2.6000 
19.632   -4.067   66.1220  3.3870 
18.295   -3.314   66.4500  3.3870 
18.859   -3.592   63.8100  3.8240 
18.638   -3.288   62.4040  3.9080 
17.471   -4.148   61.9220  3.9080 
17.322   -5.330   62.2320  3.6612 
19.931   -3.476   61.6060  3.9080 
20.537   -4.845   61.9000  3.9080 
19.703   -3.286   60.1160  3.9080 
18.796   -4.408   64.0690  2.6000 
18.372   -2.348   62.3340  3.3870 
20.570   -2.794   61.9020  3.4870 
20.718   -4.918   62.8400  3.4870 
19.918   -5.531   61.6390  3.4870 
21.354   -4.946   61.4070  3.4870 
19.313   -2.422   59.9590  3.4870 
20.542   -3.346   59.6530  3.4870 
19.110   -3.967   59.7920  3.4870 
16.588   -3.497   61.1720  3.8240 
15.426   -4.132   60.5780  3.9080 
15.620   -4.249   59.0750  3.9080 
16.114   -3.326   58.4340  3.6612 
16.711   -2.657   61.0330  2.6000 
15.303   -5.013   60.9620  3.3870 
14.634   -3.605   60.7670  3.3870 
15.256   -5.389   58.5160  3.8240 
15.434   -5.626   57.0980  3.9080 
14.121   -5.985   56.4220  3.9080 
13.320   -6.756   56.9280  3.6612 
16.373   -6.799   56.8360  3.9080 
17.763   -6.616   57.3960  3.9080 
18.056   -7.032   58.6830  3.9080 
18.751   -6.040   56.6340  3.9080 
19.341   -6.868   59.1500  3.9080 
20.042   -5.866   57.0940  3.9080 
20.324   -6.296   58.3820  3.9080 
14.908   -6.006   59.0050  2.6000 
15.801   -4.820   56.6800  3.3870 
15.985   -7.601   57.2210  3.4870 
16.440   -6.936   55.8780  3.4870 
17.401   -7.414   59.2200  3.4590 
18.542   -5.754   55.7740  3.4590 
19.549   -7.154   60.0100  3.4590 
20.696   -5.474   56.5610  3.4590 
21.183   -6.196   58.7270  3.4590 
13.913   -5.455   55.2280  3.8240 
12.744   -5.850   54.4590  3.9080 
13.124   -5.791   52.9870  3.9080 
13.841   -4.893   52.5460  3.6612 
11.562   -4.954   54.8100  3.9080 
14.467   -4.880   54.9090  2.6000 
12.515   -6.776   54.6870  3.3870 
11.778   -4.042   54.6020  3.4870 
11.368   -5.032   55.7470  3.4870 
10.793   -5.224   54.3020  3.4870 
12.669   -6.745   52.1980  3.8240 
12.799   -6.618   50.7420  3.9080 
11.396   -6.276   50.2620  3.9080 
10.483   -7.115   50.3250  3.6612 
13.419   -7.865   50.1250  3.9080 
13.995   -7.567   48.7480  3.9080 
13.198   -7.649   47.7880  3.7210 
15.197   -7.250   48.6340  3.6612 
12.295   -7.442   52.5370  2.6000 
13.385   -5.855   50.5500  3.3870 
14.124   -8.194   50.7040  3.4870 
12.744   -8.557   50.0490  3.4870 
12.230   -7.923   47.9700  2.0000 
11.233   -5.007   49.8900  3.8240 
9.900    -4.457   49.6150  3.9080 
9.747    -4.167   48.1340  3.9080 
10.573   -4.625   47.3480  3.6612 
9.628    -3.230   50.5090  3.9080 
9.571    -3.646   51.9720  3.9080 
10.661   -2.126   50.3450  3.9080 
11.922   -4.500   49.8080  2.6000 
9.242    -5.145   49.8500  3.3870 
8.752    -2.865   50.2640  3.4870 
8.931    -4.352   52.0800  3.4870 
10.436   -3.952   52.2520  3.4870 
9.309    -2.893   52.5080  3.4870 
10.698   -1.856   49.4240  3.4870 
10.415   -1.373   50.8880  3.4870 
11.523   -2.450   50.6180  3.4870 
8.735    -3.438   47.6960  3.8240 
8.443    -3.192   46.2950  3.9080 
9.663    -2.834   45.4650  3.9080 
9.795    -3.344   44.3490  3.6612 
7.429    -2.050   46.1290  3.9080 
6.203    -2.370   46.7720  3.7210 
8.213    -3.086   48.2820  2.6000 
8.048    -4.006   45.9190  3.3870 
7.792    -1.236   46.5110  3.3870 
7.269    -1.895   45.1850  3.3870 
5.596    -1.578   46.7430  2.0000 
10.517   -1.967   45.9870  3.8240 
11.662   -1.530   45.1810  3.9080 
13.001   -2.125   45.5530  3.9080 
14.025   -1.799   44.9170  3.6612 
11.722   0.014    45.2540  3.9080 
10.599   0.605    44.4110  3.9080 
10.230   2.014    44.8600  3.9080 
8.942    2.352    44.2820  3.8240 
7.732    2.107    44.7360  3.9080 
7.480    1.505    45.8850  3.8240 
6.702    2.497    44.0030  3.8240 
10.403   -1.666   46.7840  2.6000 
11.478   -1.775   44.2500  3.3870 
11.629   0.303    46.1750  3.4870 
12.580   0.325    44.9230  3.4870 
10.876   0.629    43.4810  3.4870 
9.817    0.034    44.4750  3.4870 
10.181   2.052    45.8290  3.3870 
10.904   2.645    44.5640  3.3870 
8.975    2.774    43.5340  2.6000 
8.129    1.248    46.3880  2.6000 
6.668    1.371    46.1320  2.6000 
6.835    2.898    43.2530  2.6000 
5.900    2.350    44.2740  2.6000 
13.011   -3.000   46.5560  3.8240 
14.229   -3.701   46.9050  3.9080 
14.587   -3.715   48.3690  3.9080 
13.683   -3.709   49.1980  3.6612 
12.290   -3.150   47.0000  2.6000 
14.149   -4.620   46.6030  3.3870 
14.964   -3.298   46.4170  3.3870 
15.885   -3.773   48.6580  3.8240 
16.399   -3.969   50.0060  3.9080 
16.400   -2.721   50.8600  3.9080 
17.179   -1.791   50.6450  3.6612 
16.449   -3.692   48.0150  2.6000 
15.865   -4.646   50.4490  3.3870 
17.308   -4.303   49.9470  3.3870 
15.491   -2.689   51.8280  3.8240 
15.324   -1.643   52.8110  3.9080 
15.906   -2.047   54.1600  3.9080 
15.699   -3.155   54.6480  3.6612 
13.848   -1.318   52.9980  3.9080 
13.478   -0.375   54.1350  3.9080 
14.064   1.012    53.9580  3.9080 
11.943   -0.295   54.2670  3.9080 
14.950   -3.355   51.8750  2.6000 
15.786   -0.838   52.4970  3.3870 
13.520   -0.931   52.1710  3.4870 
13.372   -2.153   53.1340  3.4870 
13.834   -0.751   54.9680  3.4870 
15.021   0.954    53.9220  3.4870 
13.737   1.396    53.1410  3.4870 
13.804   1.567    54.6980  3.4870 
11.585   -1.179   54.3770  3.4870 
11.716   0.240    55.0320  3.4870 
11.575   0.104    53.4760  3.4870 
16.655   -1.126   54.7690  3.8240 
17.165   -1.441   56.0970  3.9080 
17.160   -0.191   56.9610  3.9080 
17.524   0.890    56.5190  3.6612 
18.549   -2.096   55.9800  3.9080 
19.527   -1.251   55.3960  3.7210 
16.830   -0.372   54.3920  2.6000 
16.557   -2.093   56.5060  3.3870 
18.849   -2.357   56.8640  3.3870 
18.471   -2.901   55.4440  3.3870 
19.084   -0.615   54.7650  2.0000 
16.759   -0.359   58.2130  3.8240 
16.796   0.672    59.2290  3.9080 
17.738   0.265    60.3680  3.9080 
17.672   -0.844   60.9020  3.6612 
15.414   0.959    59.8140  3.9080 
14.395   1.548    58.9080  3.9080 
14.655   1.643    57.5710  3.8240 
13.159   2.067    59.0670  3.9080 
13.626   2.191    56.9270  3.9080 
12.701   2.461    57.8280  3.8240 
16.456   -1.132   58.4370  2.6000 
17.138   1.495    58.8230  3.3870 
15.058   0.126    60.1600  3.4870 
15.527   1.559    60.5670  3.4870 
15.385   1.383    57.1960  2.6000 
12.697   2.145    59.8710  3.4090 
13.570   2.354    56.0130  3.3590 
18.615   1.186    60.7430  3.8240 
19.706   0.935    61.6740  3.9080 
19.657   1.890    62.8610  3.9080 
19.761   3.107    62.7280  3.6612 
21.035   1.074    60.9360  3.9080 
21.200   0.324    59.6580  3.9080 
20.581   0.544    58.4580  3.9080 
22.067   -0.797   59.4280  3.9080 
21.002   -0.362   57.5050  3.8240 
21.915   -1.196   58.0860  3.9080 
22.954   -1.504   60.2390  3.9080 
22.619   -2.268   57.5370  3.9080 
23.650   -2.567   59.6850  3.9080 
23.482   -2.939   58.3520  3.9080 
18.535   1.977    60.4170  2.6000 
19.627   0.016    62.0080  3.3870 
21.174   2.015    60.7490  3.4870 
21.742   0.795    61.5390  3.4870 
19.959   1.219    58.3040  3.4090 
20.736   -0.396   56.6880  2.6000 
23.076   -1.267   61.1300  3.4590 
22.504   -2.516   56.6480  3.4590 
24.245   -3.044   60.2170  3.4590 
23.967   -3.656   58.0120  3.4590 
19.479   1.358    64.0740  3.8240 
19.289   2.194    65.2510  3.9080 
20.233   1.777    66.3820  3.9080 
20.432   0.584    66.6120  3.6612 
17.858   2.115    65.7950  3.9080 
17.571   2.878    67.0820  3.9080 
15.807   3.014    67.4690  4.0000 
15.370   1.279    67.5110  3.9080 
19.476   0.502    64.1610  2.6000 
19.481   3.124    65.0090  3.3870 
17.256   2.443    65.1100  3.4870 
17.644   1.181    65.9450  3.4870 
18.019   2.432    67.8180  3.3870 
17.945   3.770    67.0080  3.3870 
15.566   0.878    66.6600  3.3870 
15.877   0.837    68.1970  3.3870 
14.433   1.188    67.6980  3.3870 
20.769   2.780    67.0510  3.8240 
21.438   2.662    68.3250  3.9080 
20.631   3.474    69.3540  3.9080 
20.275   4.626    69.0990  3.6612 
22.892   3.163    68.3260  3.9080 
23.710   2.328    67.5000  3.7210 
23.422   3.060    69.7490  3.9080 
20.714   3.565    66.7030  2.6000 
21.431   1.721    68.5950  3.3870 
22.931   4.091    68.0150  3.3870 
23.366   2.149    70.0460  3.4870 
24.337   3.349    69.7710  3.4870 
22.896   3.619    70.3270  3.4870 
23.815   2.735    66.5860  2.0000 
20.364   2.838    70.4750  3.8240 
19.636   3.378    71.6090  3.9080 
20.615   3.652    72.7510  3.9080 
21.401   2.777    73.1150  3.6612 
18.534   2.400    72.0800  3.9080 
17.561   2.021    70.9640  3.9080 
17.797   2.958    73.2880  3.9080 
16.556   0.944    71.2740  3.9080 
20.647   2.028    70.5410  2.6000 
19.217   4.222    71.3430  3.3870 
18.980   1.577    72.3690  3.4870 
17.076   2.819    70.7030  3.4870 
18.081   1.735    70.1960  3.4870 
18.431   3.193    73.9690  3.4870 
17.303   3.740    73.0280  3.4870 
17.192   2.296    73.6280  3.4870 
17.015   0.138    71.5200  3.4870 
15.997   1.228    72.0010  3.4870 
16.013   0.779    70.5000  3.4870 
20.582   4.846    73.3260  3.8240 
21.335   5.140    74.5440  3.9080 
20.438   5.925    75.4940  3.9080 
19.651   6.770    75.0490  3.6612 
22.606   5.922    74.2560  3.9080 
23.614   5.222    73.3800  3.9080 
24.239   3.967    73.9440  3.9080 
23.995   3.589    75.1110  3.6612 
25.008   3.338    73.1790  3.6612 
20.103   5.465    72.9720  2.6000 
21.580   4.293    74.9730  3.3870 
22.361   6.758    73.8300  3.4870 
23.031   6.138    75.0990  3.4870 
23.183   4.995    72.5420  3.4870 
24.326   5.849    73.1780  3.4870 
20.542   5.658    76.7950  3.8240 
19.654   6.294    77.7660  3.9080 
18.193   6.146    77.3500  3.9080 
17.353   7.013    77.5900  3.6612 
20.028   7.767    77.9350  3.9080 
21.449   7.941    78.4400  3.9080 
22.073   6.943    78.8690  3.6612 
21.958   9.081    78.4170  3.6612 
21.141   5.103    77.0670  2.6000 
19.774   5.847    78.6290  3.3870 
19.934   8.220    77.0830  3.4870 
19.414   8.180    78.5630  3.4870 
17.868   5.022    76.7120  3.8240 
16.502   4.744    76.3130  3.9080 
15.980   5.671    75.2400  3.9080 
14.774   5.679    74.9890  3.6612 
18.484   4.449    76.5330  2.6000 
16.449   3.831    75.9910  3.3870 
15.928   4.815    77.0930  3.3870 
16.853   6.449    74.5920  3.8240 
16.382   7.282    73.4920  3.9080 
17.123   6.970    72.1950  3.9080 
18.090   6.211    72.2110  3.6612 
16.583   8.757    73.7940  3.9080 
15.805   9.282    74.9840  3.9080 
16.460   10.575   75.4660  3.9080 
15.510   11.370   76.3440  3.9080 
16.218   12.038   77.4710  3.8240 
17.682   6.459    74.8220  2.6000 
15.425   7.116    73.3570  3.3870 
17.528   8.913    73.9520  3.4870 
16.331   9.270    73.0100  3.4870 
14.885   9.453    74.7270  3.4870 
15.806   8.623    75.6960  3.4870 
17.263   10.362   75.9680  3.4870 
16.719   11.111   74.7000  3.4870 
15.064   12.042   75.8040  3.1000 
14.831   10.776   76.7010  3.1000 
16.848   12.577   77.1470  2.6000 
15.636   12.515   77.9460  2.6000 
16.593   11.422   77.9920  2.6000 
16.665   7.572    71.0980  3.8240 
17.313   7.302    69.8110  3.9080 
18.618   8.090    69.7240  3.9080 
18.615   9.322    69.6930  3.6612 
16.401   7.635    68.6260  3.9080 
15.191   6.698    68.5220  3.9080 
17.137   7.668    67.3010  3.9080 
14.126   7.239    67.5680  3.9080 
15.998   8.113    71.1440  2.6000 
17.529   6.346    69.7710  3.3870 
16.051   8.538    68.7800  3.4870 
15.486   5.827    68.2110  3.4870 
14.800   6.582    69.4030  3.4870 
17.841   8.320    67.3410  3.4870 
17.513   6.802    67.1230  3.4870 
16.525   7.901    66.5990  3.4870 
14.504   7.340    66.6910  3.4870 
13.389   6.626    67.5300  3.4870 
13.818   8.092    67.8830  3.4870 
19.715   7.349    69.6870  3.8240 
21.052   7.920    69.6320  3.9080 
21.399   8.293    68.1990  3.9080 
21.772   9.418    67.8820  3.6612 
22.076   6.905    70.1610  3.9080 
23.367   7.613    70.5320  3.9080 
23.278   8.541    71.3630  3.6612 
24.410   7.241    69.9750  3.6612 
19.633   6.493    69.6950  2.6000 
21.080   8.726    70.1890  3.3870 
21.715   6.455    70.9410  3.4870 
22.254   6.236    69.4820  3.4870 
21.261   7.279    67.3560  3.8240 
21.485   7.417    65.9250  3.9080 
20.490   6.502    65.2100  3.9080 
20.225   5.389    65.6840  3.6612 
22.894   7.058    65.4740  3.9080 
23.246   7.511    64.0660  3.9080 
21.030   6.512    67.6670  2.6000 
21.299   8.344    65.6660  3.3870 
23.527   7.454    66.0930  3.4870 
22.999   6.095    65.5230  3.4870 
22.553   8.270    63.3760  3.6612 
24.398   7.029    63.6060  3.8240 
24.670   7.242    62.8180  2.6000 
24.869   6.502    64.0960  2.6000 
19.976   7.020    64.1060  3.8240 
19.009   6.264    63.3080  3.9080 
19.316   6.510    61.8360  3.9080 
19.327   7.665    61.4120  3.6612 
17.581   6.662    63.6610  3.9080 
16.526   5.651    63.2220  3.9080 
16.224   5.455    61.8890  3.9080 
15.848   4.897    64.1670  3.9080 
15.267   4.540    61.4890  3.9080 
14.885   3.981    63.7840  3.9080 
14.605   3.795    62.4430  3.9080 
20.213   7.807    63.8550  2.6000 
19.125   5.309    63.4970  3.3870 
17.519   6.779    64.6230  3.4870 
17.384   7.516    63.2470  3.4870 
16.676   5.951    61.2440  3.4590 
16.043   5.010    65.0690  3.4590 
15.070   4.429    60.5860  3.4590 
14.427   3.492    64.4290  3.4590 
13.970   3.166    62.1850  3.4590 
19.577   5.448    61.0850  3.8240 
19.878   5.617    59.6720  3.9080 
19.009   4.698    58.8190  3.9080 
18.861   3.514    59.1230  3.6612 
21.358   5.349    59.4090  3.9080 
22.300   6.321    60.1140  3.9080 
22.320   7.696    59.4800  3.9080 
19.569   4.661    61.4330  2.6000 
19.683   6.545    59.4240  3.3870 
21.566   4.447    59.6980  3.4870 
21.518   5.395    58.4540  3.4870 
22.028   6.407    61.0420  3.4870 
23.198   5.955    60.1010  3.4870 
22.403   9.543    59.9900  2.6000 
22.276   7.846    58.2560  3.6612 
22.388   8.743    60.3070  3.8240 
22.418   8.618    61.1570  2.6000 
18.458   5.274    57.7570  3.8240 
17.741   4.503    56.7610  3.9080 
18.624   4.344    55.5100  3.9080 
19.238   5.326    55.0910  3.6612 
16.430   5.131    56.3170  3.9080 
15.331   5.435    57.3200  3.9080 
15.693   6.582    58.2470  3.9080 
14.033   5.737    56.5570  3.9080 
18.528   6.126    57.6570  2.6000 
17.554   3.613    57.1290  3.3870 
16.649   5.965    55.8730  3.4870 
16.047   4.547    55.6430  3.4870 
15.186   4.635    57.8670  3.4870 
16.492   6.361    58.7310  3.4870 
15.842   7.376    57.7280  3.4870 
14.975   6.733    58.8640  3.4870 
13.829   5.005    55.9710  3.4870 
13.314   5.857    57.1830  3.4870 
14.144   6.539    56.0410  3.4870 
18.650   3.140    54.9670  3.8240 
19.280   2.819    53.6830  3.9080 
18.177   2.158    52.8490  3.9080 
17.689   1.081    53.2080  3.6612 
20.543   1.958    53.8170  3.9080 
21.319   1.917    52.5020  3.9080 
21.426   2.485    54.9340  3.9080
[truncated: 29,226 more chars]
