# Supplementary material for: Modeling of the Electrostatic Interaction and Catalytic Activity of [NiFe] Hydrogenases on a Planar Electrode
Source: J Phys Chem B. 2022 Oct 21;126(43):8777–90. doi: 10.1021/acs.jpcb.2c05371 (PMC9639099; doi:10.1021/acs.jpcb.2c05371)
Supplement: Supplementary file 1 — jp2c05371_si_001.zip [file jp2c05371_si_001.zip › Supplementary data/1e3d_5_theta_40_phi_98/extra information/1e3d_5_theta_40_phi_98_stern_nude.vtk]

# vtk DataFile Version 3.0
GRAPHICAL REPRESENTATION NUDE SURFACES
ASCII
DATASET POLYDATA
POINTS    117618 float
   8.081  -27.354   36.514
   9.900  -27.356   36.656
  14.572  -27.340   36.494
  18.630  -27.395   36.568
   7.906  -27.376   36.949
  10.034  -27.370   37.116
  14.105  -27.346   37.008
  19.126  -27.389   37.059
   7.898  -27.389   37.449
  10.041  -27.358   37.616
  13.960  -27.370   37.449
  19.459  -27.353   37.631
   8.035  -27.378   37.927
   9.891  -27.343   38.039
  13.936  -27.394   37.949
  19.524  -27.364   38.116
  14.018  -27.385   38.447
  19.515  -27.348   38.616
   8.553  -27.367   39.001
   8.988  -27.370   39.154
  14.393  -27.402   39.017
  19.407  -27.341   39.053
   7.978  -27.370   39.460
   9.178  -27.381   39.550
  15.049  -27.383   39.477
  19.132  -27.387   39.633
   6.992  -27.318   39.984
   9.554  -27.380   40.079
  16.038  -27.379   40.009
  19.201  -27.403   40.037
   6.155  -27.267   40.555
  10.033  -27.385   40.593
  15.996  -27.371   40.413
  20.024  -27.377   40.533
   5.373  -27.249   40.995
  10.500  -27.368   41.043
  15.017  -27.363   40.973
  20.968  -27.315   41.056
   4.473  -27.286   41.506
  10.958  -27.391   41.567
  14.464  -27.425   41.501
  21.435  -27.338   41.595
   3.900  -27.320   42.005
  11.226  -27.434   42.034
  14.021  -27.375   41.979
  21.649  -27.410   42.053
   3.523  -27.307   42.524
  11.501  -27.438   42.572
  13.663  -27.282   42.549
  21.912  -27.314   42.549
   3.243  -27.335   43.095
  11.678  -27.462   43.091
  13.640  -27.323   42.949
  22.008  -27.306   43.068
   3.107  -27.369   43.533
  12.027  -27.373   43.594
  13.636  -27.345   43.449
  22.015  -27.295   43.633
   3.001  -27.369   44.033
  12.411  -27.362   44.150
  13.673  -27.350   43.918
  21.933  -27.295   44.108
   2.957  -27.369   44.533
  12.491  -27.368   44.616
  13.989  -27.378   44.473
  21.654  -27.385   44.650
   2.978  -27.369   45.033
  12.434  -27.363   45.078
  14.528  -27.383   44.975
  21.494  -27.344   44.999
   3.065  -27.369   45.533
  12.174  -27.452   45.601
  15.566  -27.391   45.476
  21.030  -27.362   45.524
   3.191  -27.369   45.968
  12.057  -27.300   46.090
  17.595  -27.393   45.978
  20.154  -27.394   46.054
   3.444  -27.419   46.505
  11.835  -27.307   46.535
   3.703  -27.379   46.920
  11.529  -27.427   46.965
   4.094  -27.420   47.420
  11.059  -27.399   47.537
   4.608  -27.435   47.924
  10.483  -27.299   48.028
   5.715  -27.374   48.507
   7.181  -27.364   48.542
  -5.447  -27.320   58.499
  -3.863  -27.418   58.577
  -7.329  -27.299   59.072
  -1.911  -27.372   59.025
  -7.864  -27.280   59.523
  -1.121  -27.360   59.631
  -8.085  -27.374   59.913
  -0.843  -27.369   60.002
  -8.460  -27.299   60.533
  -0.534  -27.354   60.578
  -8.510  -27.406   60.997
  -0.421  -27.405   61.116
  -8.593  -27.381   61.483
  -0.378  -27.414   61.616
  -8.531  -27.453   61.941
  -0.391  -27.388   62.116
  -8.523  -27.413   62.449
  -0.447  -27.303   62.628
  -8.521  -27.395   62.940
  -0.609  -27.269   63.085
  -8.884  -27.356   63.486
  -0.965  -27.364   63.522
  -9.993  -27.316   63.987
  -1.462  -27.366   64.029
 -10.513  -27.322   64.491
  -2.057  -27.330   64.504
 -10.892  -27.286   65.048
  -2.408  -27.391   65.123
 -10.966  -27.339   65.449
  -2.420  -27.449   65.607
 -11.002  -27.374   65.949
  -2.274  -27.464   66.015
 -10.967  -27.374   66.449
  -1.870  -27.467   66.468
 -10.866  -27.305   67.014
  -1.409  -27.451   66.981
 -10.515  -27.381   67.483
  -1.040  -27.405   67.533
  -9.996  -27.387   67.981
  -0.833  -27.369   68.004
  -9.481  -27.341   68.547
  -0.672  -27.453   68.587
  -9.281  -27.311   68.996
  -0.604  -27.369   69.033
  -9.110  -27.413   69.537
  -0.572  -27.369   69.533
  -9.025  -27.419   70.083
  -0.584  -27.369   70.033
  -8.929  -27.369   70.533
  -0.640  -27.278   70.552
  -8.805  -27.369   70.973
  -0.802  -27.349   71.143
  -8.573  -27.453   71.557
  -1.003  -27.315   71.607
  -8.353  -27.369   71.963
  -1.336  -27.412   72.080
  -7.900  -27.453   72.477
  -1.806  -27.429   72.578
  -7.055  -27.454   73.036
  -2.426  -27.345   73.043
   8.095  -21.295   18.542
  12.657  -21.427   18.574
   7.564  -21.298   19.046
  13.596  -21.383   19.020
   7.428  -21.414   19.459
  14.093  -21.392   19.515
   7.073  -21.298   20.006
  14.474  -21.362   20.081
   7.038  -21.348   20.449
  14.611  -21.428   20.616
   7.046  -21.361   20.949
  14.678  -21.448   21.116
   7.113  -21.340   21.442
  14.686  -21.437   21.616
   7.339  -21.414   21.999
  14.636  -21.391   22.116
   7.137  -21.343   22.499
  14.523  -21.362   22.528
   6.583  -21.293   23.051
  14.148  -21.364   23.154
   6.124  -21.276   23.573
  13.951  -21.275   23.489
   5.990  -21.343   23.943
  13.139  -21.376   24.151
   5.674  -21.335   24.525
  13.019  -21.343   24.616
   5.445  -21.364   24.913
  13.009  -21.414   25.130
   5.025  -21.370   25.487
  13.137  -21.434   25.616
   4.675  -21.352   26.002
  13.218  -21.454   26.078
   3.581  -21.339   26.496
  13.368  -21.258   26.551
   3.089  -21.349   27.008
  13.187  -21.421   27.050
   2.921  -21.379   27.419
  13.066  -21.423   27.568
  17.099  -21.348   27.519
  18.664  -21.386   27.560
   2.134  -21.341   27.997
  13.044  -21.441   28.123
  16.722  -21.336   28.031
  20.092  -21.391   28.083
   1.492  -21.369   28.466
  13.196  -21.485   28.583
  16.661  -21.336   28.437
  21.046  -21.369   28.599
   1.128  -21.356   28.999
  13.571  -21.404   29.083
  16.918  -21.381   29.013
  21.425  -21.346   29.145
   1.053  -21.359   29.449
  13.947  -21.340   29.558
  17.420  -21.386   29.509
  21.512  -21.363   29.616
   1.103  -21.359   29.934
  14.461  -21.379   30.000
  17.876  -21.394   30.014
  21.520  -21.351   30.116
   1.452  -21.380   30.495
  16.665  -21.411   30.556
  17.898  -21.398   30.415
  21.418  -21.341   30.557
   2.048  -21.378   30.984
  21.039  -21.361   31.085
   2.439  -21.401   31.503
  20.443  -21.330   31.566
   2.555  -21.352   31.997
  19.612  -21.383   32.140
   2.677  -21.328   32.515
  19.539  -21.425   32.636
   2.875  -21.404   33.018
  19.600  -21.426   33.116
   3.097  -21.404   33.523
  19.724  -21.465   33.521
   3.364  -21.427   34.024
  20.121  -21.463   33.975
   3.608  -21.447   34.467
  20.635  -21.452   34.472
   3.989  -21.428   35.024
  21.060  -21.414   35.046
   4.341  -21.493   35.582
  21.435  -21.352   35.615
   4.390  -21.438   36.033
  21.930  -21.383   36.069
  23.052  -21.291   36.038
  25.925  -21.386   36.063
   4.359  -21.429   36.512
  26.607  -21.463   36.542
   4.107  -21.354   37.085
  27.084  -21.426   37.045
   3.966  -21.407   37.530
  27.435  -21.444   37.601
   3.670  -21.275   38.071
  27.685  -21.427   38.037
  -2.396  -21.335   38.505
   1.538  -21.400   38.588
   3.624  -21.320   38.449
  28.528  -21.406   38.582
  -2.866  -21.337   39.016
   2.551  -21.392   39.081
   3.496  -21.363   38.920
  29.623  -21.388   39.015
  -3.035  -21.365   39.427
  30.138  -21.406   39.552
  -3.886  -21.315   39.997
  30.470  -21.358   40.078
  -5.456  -21.307   40.520
  30.579  -21.398   40.616
  -5.981  -21.312   41.016
  30.671  -21.406   41.051
  -6.373  -21.277   41.568
  31.004  -21.378   41.631
  -6.464  -21.332   41.949
  31.129  -21.409   42.116
  -6.536  -21.380   42.449
  31.179  -21.413   42.616
  -6.572  -21.441   42.949
  31.151  -21.390   43.116
  -7.013  -21.320   43.500
  31.017  -21.368   43.578
  -7.562  -21.342   44.005
  30.613  -21.383   44.118
  -7.990  -21.321   44.501
  30.057  -21.347   44.589
  -8.331  -21.345   45.064
  28.107  -21.393   45.051
  -8.542  -21.286   45.505
  27.064  -21.366   45.596
  -8.822  -21.369   46.088
  23.598  -21.376   46.105
  24.845  -21.386   45.983
  26.529  -21.363   46.133
  -9.013  -21.369   46.533
  23.106  -21.402   46.638
  24.716  -21.356   46.461
  26.458  -21.365   46.579
  -9.152  -21.283   47.047
  23.079  -21.403   47.116
  24.984  -21.370   46.969
  26.119  -21.367   47.105
  -9.251  -21.413   47.633
  23.081  -21.397   47.616
  -9.255  -21.351   48.121
  23.040  -21.358   48.116
  -9.258  -21.369   48.533
  22.955  -21.340   48.521
  -9.304  -21.389   48.931
  22.646  -21.384   49.150
  -9.459  -21.316   49.449
  22.472  -21.341   49.491
  -9.588  -21.434   49.936
  21.985  -21.348   50.006
 -10.389  -21.293   50.545
  21.484  -21.347   50.540
 -10.553  -21.363   50.923
  21.221  -21.475   51.100
 -10.844  -21.337   51.501
  21.240  -21.447   51.616
 -10.978  -21.347   51.947
  11.147  -21.374   52.155
  12.456  -21.397   52.014
  21.208  -21.411   52.116
 -11.334  -21.282   52.539
  10.975  -21.366   52.583
  12.564  -21.380   52.449
  21.152  -21.291   52.584
 -11.377  -21.322   52.949
  10.633  -21.380   53.127
  12.653  -21.367   52.914
  20.968  -21.353   53.060
 -11.406  -21.337   53.449
  10.062  -21.351   53.585
  13.064  -21.367   53.491
  20.678  -21.432   53.564
 -11.479  -21.396   53.969
   8.972  -21.355   54.072
  13.081  -21.364   53.949
  20.490  -21.399   54.068
 -11.846  -21.326   54.525
   6.016  -21.340   54.634
  12.976  -21.380   54.428
  20.489  -21.384   54.616
 -12.119  -21.354   54.989
   5.902  -21.323   55.116
  10.669  -21.336   55.009
  20.638  -21.395   55.063
 -12.449  -21.378   55.530
   5.947  -21.379   55.616
   8.078  -21.356   55.491
  20.896  -21.353   55.641
 -12.876  -21.278   56.070
   6.159  -21.421   56.039
   7.561  -21.406   56.020
  20.865  -21.354   56.056
 -13.014  -21.344   56.449
  20.620  -21.384   56.635
 -13.096  -21.444   56.959
  20.445  -21.347   57.056
 -13.317  -21.290   57.451
  20.034  -21.370   57.590
 -13.313  -21.267   57.967
  19.543  -21.367   58.090
 -13.067  -21.394   58.490
  19.107  -21.390   58.635
 -12.878  -21.320   59.013
  19.148  -21.387   59.070
 -12.485  -21.381   59.539
  19.399  -21.313   59.647
 -12.129  -21.452   60.059
  19.449  -21.325   60.116
 -11.999  -21.369   60.533
  13.498  -21.346   60.580
  14.446  -21.391   60.519
  19.442  -21.306   60.616
 -11.849  -21.427   60.984
  11.965  -21.362   61.022
  14.629  -21.328   61.014
  19.366  -21.308   60.974
 -11.830  -21.369   61.533
  11.458  -21.340   61.505
  14.963  -21.386   61.495
  19.043  -21.369   61.518
 -11.895  -21.319   61.983
  11.162  -21.434   62.131
  15.423  -21.408   62.006
  18.583  -21.380   62.047
 -12.100  -21.314   62.443
  11.216  -21.418   62.549
  16.136  -21.304   62.556
  17.935  -21.300   62.539
 -12.448  -21.405   63.015
  11.371  -21.271   62.966
 -12.631  -21.288   63.487
  11.165  -21.420   63.631
 -12.689  -21.344   64.033
  11.125  -21.406   64.116
 -12.662  -21.390   64.583
  11.201  -21.399   64.543
 -12.578  -21.404   65.033
  11.414  -21.328   65.125
 -12.423  -21.369   65.533
  11.376  -21.338   65.561
 -12.333  -21.369   66.033
   3.926  -21.361   66.075
   7.622  -21.314   66.048
  11.123  -21.365   66.140
 -12.355  -21.369   66.533
   3.535  -21.370   66.587
   8.029  -21.365   66.461
  10.937  -21.343   66.480
 -12.405  -21.369   67.033
   3.040  -21.365   67.093
   8.915  -21.399   66.990
  10.037  -21.336   67.083
 -12.412  -21.369   67.533
   2.508  -21.391   67.601
 -12.382  -21.319   67.983
   2.204  -21.435   68.067
 -12.295  -21.339   68.451
   2.022  -21.386   68.568
 -12.080  -21.463   68.998
   1.906  -21.336   68.982
 -11.978  -21.315   69.533
   1.503  -21.366   69.577
 -11.768  -21.372   69.993
   1.144  -21.406   70.062
 -11.494  -21.397   70.547
   0.894  -21.379   70.435
 -11.081  -21.421   71.128
   0.143  -21.426   71.064
 -10.575  -21.408   71.614
  -0.528  -21.335   71.519
  -9.869  -21.401   72.012
  -1.009  -21.354   72.006
  -8.595  -21.477   72.576
  -1.505  -21.310   72.517
  -7.980  -21.453   73.036
  -2.028  -21.334   72.992
  -7.498  -21.453   73.514
  -2.506  -21.282   73.529
  -6.889  -21.400   74.012
  -3.080  -21.256   74.005
  -5.461  -21.414   74.518
  -4.477  -21.299   74.532
   8.930  -15.328   18.004
  12.151  -15.396   18.015
  -8.037  -15.324   18.501
  -4.900  -15.455   18.521
   7.573  -15.365   18.536
  13.153  -15.387   18.504
  -8.961  -15.399   19.008
  -3.976  -15.453   19.072
   7.042  -15.384   19.025
  14.098  -15.453   19.015
  -9.458  -15.417   19.510
  -3.471  -15.457   19.608
   6.645  -15.325   19.522
  15.080  -15.453   19.517
  -9.836  -15.329   20.014
  -3.138  -15.430   20.123
   6.392  -15.316   19.918
  15.619  -15.453   19.991
  -9.961  -15.393   20.466
  -2.959  -15.369   20.533
   5.874  -15.347   20.490
  16.055  -15.405   20.574
 -10.389  -15.358   21.031
  -2.809  -15.406   21.059
   4.967  -15.263   21.038
  16.384  -15.421   21.128
 -12.607  -15.338   21.485
  -2.590  -15.390   21.565
   4.119  -15.401   21.566
  16.666  -15.419   21.496
  19.036  -15.263   21.528
  20.464  -15.388   21.545
 -13.477  -15.368   22.046
  -2.282  -15.410   21.967
   3.656  -15.308   22.117
  21.635  -15.453   22.025
 -13.955  -15.359   22.575
  -1.817  -15.506   22.548
   3.388  -15.323   22.543
  22.412  -15.350   22.624
 -14.144  -15.384   22.934
  -1.343  -15.424   23.039
   3.140  -15.376   23.082
  22.931  -15.358   23.119
 -14.542  -15.409   23.441
  -0.969  -15.385   23.621
   3.014  -15.369   23.533
  23.402  -15.431   23.619
 -15.428  -15.297   24.031
  -0.836  -15.390   24.079
   2.916  -15.310   24.019
  23.680  -15.394   23.986
 -16.486  -15.286   24.514
  -0.584  -15.351   24.560
   2.587  -15.389   24.543
  23.987  -15.405   24.528
 -17.067  -15.286   24.974
   0.922  -15.383   25.044
   1.975  -15.288   25.020
  24.225  -15.369   24.962
 -17.518  -15.334   25.539
  24.471  -15.453   25.546
 -17.809  -15.356   26.074
  24.627  -15.369   26.033
 -17.960  -15.369   26.533
  24.740  -15.413   26.540
 -18.057  -15.369   27.033
  24.894  -15.321   27.041
 -18.080  -15.369   27.533
  24.964  -15.327   27.533
 -18.050  -15.334   28.021
  24.969  -15.316   28.033
 -17.981  -15.287   28.533
  24.913  -15.261   28.552
 -17.808  -15.375   28.979
  24.629  -15.328   29.151
 -17.531  -15.394   29.504
  24.402  -15.256   29.584
 -17.309  -15.380   29.976
  23.979  -15.350   30.004
 -16.987  -15.402   30.546
  23.606  -15.419   30.579
 -16.561  -15.414   31.112
  23.535  -15.387   31.116
 -16.040  -15.410   31.619
  23.609  -15.432   31.610
 -15.638  -15.427   32.120
  23.942  -15.315   32.055
 -15.428  -15.419   32.552
  25.426  -15.410   32.557
 -15.070  -15.405   33.110
  26.937  -15.338   33.058
 -14.584  -15.400   33.631
  27.542  -15.406   33.486
 -13.979  -15.380   34.098
  30.927  -15.474   34.048
 -13.541  -15.372   34.562
  33.133  -15.453   34.519
 -13.353  -15.445   34.976
  34.043  -15.453   35.038
 -13.351  -15.396   35.497
  34.569  -15.453   35.526
 -13.387  -15.369   36.033
  35.052  -15.453   36.023
 -13.387  -15.319   36.483
  35.591  -15.453   36.516
 -13.298  -15.357   36.966
  36.046  -15.411   37.120
 -13.110  -15.392   37.517
  36.323  -15.396   37.645
 -12.872  -15.448   37.966
  36.468  -15.419   38.083
 -12.494  -15.428   38.515
  36.564  -15.369   38.533
 -12.138  -15.462   39.031
  36.608  -15.369   39.033
 -12.018  -15.444   39.435
  36.585  -15.369   39.533
 -12.057  -15.398   39.949
  36.494  -15.369   40.033
 -12.072  -15.445   40.462
  36.363  -15.286   40.473
 -12.424  -15.348   41.056
  36.079  -15.286   41.049
 -12.989  -15.318   41.530
  35.681  -15.286   41.605
 -13.573  -15.344   42.000
  35.184  -15.286   42.084
 -14.036  -15.280   42.445
  34.506  -15.286   42.521
 -14.518  -15.286   43.001
  33.352  -15.338   43.007
 -14.866  -15.369   43.571
  32.931  -15.371   43.478
 -15.054  -15.369   44.033
  32.752  -15.308   44.037
 -15.183  -15.334   44.505
  32.835  -15.434   44.622
 -15.243  -15.301   44.994
  32.998  -15.369   45.033
 -15.234  -15.327   45.449
  33.194  -15.381   45.425
 -15.240  -15.301   45.949
  33.479  -15.452   46.000
 -15.379  -15.326   46.504
  33.620  -15.319   46.483
 -15.879  -15.337   47.076
  33.721  -15.393   46.957
 -18.053  -15.334   47.512
  33.739  -15.371   47.497
 -18.912  -15.316   48.036
  33.678  -15.369   48.033
 -19.402  -15.318   48.548
  33.547  -15.369   48.533
 -19.759  -15.270   49.049
  33.370  -15.300   48.953
 -19.914  -15.364   49.497
  33.051  -15.274   49.469
 -20.136  -15.319   49.936
  32.568  -15.286   50.020
 -20.892  -15.266   50.538
  31.974  -15.286   50.499
 -21.829  -15.313   51.079
  31.591  -15.369   51.051
 -22.361  -15.362   51.591
  31.431  -15.369   51.533
 -22.645  -15.327   51.944
  31.322  -15.367   51.981
 -22.943  -15.368   52.497
  31.220  -15.291   52.454
 -23.146  -15.334   53.013
  31.132  -15.369   52.997
 -23.265  -15.299   53.505
  30.937  -15.344   53.507
 -23.295  -15.349   53.949
  30.638  -15.301   54.012
 -23.277  -15.320   54.489
  30.178  -15.305   54.585
 -23.151  -15.440   55.057
  29.625  -15.277   55.067
 -23.002  -15.369   55.533
  28.915  -15.257   55.518
 -22.809  -15.386   55.922
  27.628  -15.350   56.047
 -22.434  -15.458   56.449
  24.935  -15.302   56.544
 -21.877  -15.418   57.016
  24.101  -15.330   57.044
 -21.016  -15.453   57.523
  23.507  -15.334   57.556
 -19.795  -15.303   58.075
  22.984  -15.394   58.004
 -19.380  -15.344   58.513
  22.157  -15.336   58.582
 -19.155  -15.481   59.005
  21.643  -15.317   59.020
 -19.306  -15.329   59.528
  21.451  -15.349   59.503
 -19.491  -15.347   60.003
  21.383  -15.414   60.021
 -19.584  -15.414   60.533
  21.216  -15.328   60.523
 -19.611  -15.431   61.033
  21.092  -15.369   61.033
 -19.576  -15.428   61.533
  20.984  -15.319   61.483
 -19.551  -15.413   62.033
  20.865  -15.316   61.966
 -19.601  -15.413   62.533
  20.639  -15.369   62.497
 -19.635  -15.429   63.033
  20.423  -15.307   63.013
 -19.606  -15.431   63.533
  20.169  -15.396   63.548
 -19.517  -15.371   64.068
  19.956  -15.397   63.949
 -19.330  -15.369   64.547
  19.538  -15.436   64.487
 -18.967  -15.380   65.084
  19.202  -15.390   65.120
 -18.532  -15.459   65.552
  19.042  -15.408   65.568
 -17.918  -15.453   66.019
  18.950  -15.352   66.017
 -16.947  -15.453   66.525
  18.686  -15.363   66.593
 -16.000  -15.453   67.018
  18.434  -15.316   67.047
 -14.815  -15.371   67.507
  18.011  -15.342   67.516
 -12.622  -15.388   68.134
  17.429  -15.326   67.996
 -12.313  -15.474   68.580
  16.889  -15.311   68.537
 -11.961  -15.402   69.045
  15.909  -15.320   69.068
 -11.776  -15.412   69.546
  14.564  -15.362   69.633
 -11.652  -15.332   70.048
  14.495  -15.359   70.116
 -11.548  -15.399   70.542
  14.493  -15.426   70.615
 -11.335  -15.410   71.048
  14.630  -15.427   71.116
 -11.110  -15.402   71.553
  14.721  -15.453   71.596
 -11.004  -15.369   72.033
  14.881  -15.308   72.054
 -10.965  -15.369   72.533
  14.946  -15.257   72.588
 -10.929  -15.319   72.983
  14.850  -15.267   73.074
 -10.829  -15.346   73.469
  14.661  -15.406   73.533
 -10.511  -15.468   73.967
  14.564  -15.360   74.087
 -10.001  -15.454   74.544
  14.435  -15.288   74.600
  -9.397  -15.430   74.929
  14.099  -15.398   75.066
  -7.535  -15.437   75.531
  -3.988  -15.367   75.529
  -2.375  -15.414   75.518
  13.637  -15.409   75.571
   0.083  -15.410   76.003
  13.035  -15.309   76.043
   2.186  -15.329   76.571
  11.690  -15.359   76.563
   2.634  -15.280   77.041
   7.444  -15.323   77.008
   3.082  -15.345   77.450
   6.979  -15.286   77.505
   4.027  -15.438   77.946
   6.042  -15.313   78.052
  -8.832  -15.324   79.510
  -7.377  -15.392   79.577
  -9.427  -15.350   80.005
  -6.567  -15.362   80.151
  -9.796  -15.327   80.526
  -6.371  -15.380   80.578
  -9.892  -15.334   80.949
  -6.164  -15.335   81.123
  -9.884  -15.345   81.446
  -6.318  -15.394   81.653
  -9.622  -15.397   82.029
  -6.451  -15.375   82.081
  -9.406  -15.376   82.418
  -6.877  -15.376   82.615
  -8.477  -15.386   82.978
  -7.582  -15.328   83.069
  -8.544   -9.346   11.479
  -7.899   -9.390   11.583
 -11.374   -9.351   12.067
  -6.959   -9.367   12.103
 -15.496   -9.309   12.535
  -6.592   -9.339   12.649
 -16.534   -9.276   13.043
  -6.519   -9.352   13.116
 -17.084   -9.258   13.512
  -6.525   -9.336   13.616
 -17.522   -9.316   14.040
  -6.621   -9.333   13.975
 -17.854   -9.344   14.629
  -7.036   -9.359   14.575
 -18.006   -9.369   15.033
  -7.275   -9.412   15.112
 -18.113   -9.369   15.497
  -7.099   -9.360   15.650
 -18.192   -9.263   15.948
  -6.932   -9.419   16.058
 -18.337   -9.382   16.470
  -6.087   -9.359   16.518
  18.044   -9.286   16.542
  20.002   -9.453   16.541
 -18.535   -9.352   17.003
  -2.008   -9.385   16.997
  16.961   -9.286   17.020
  21.085   -9.453   17.022
 -18.908   -9.293   17.547
  -1.354   -9.460   17.491
   5.616   -9.255   17.537
   8.106   -9.449   17.527
   9.151   -9.365   17.552
  12.035   -9.461   17.529
  16.386   -9.286   17.477
  21.660   -9.453   17.481
 -19.052   -9.365   17.928
  -0.523   -9.398   18.147
   4.676   -9.299   18.063
  13.460   -9.380   18.105
  15.939   -9.286   17.981
  22.106   -9.453   17.997
 -19.367   -9.280   18.544
  -0.306   -9.422   18.534
   4.067   -9.315   18.513
  14.049   -9.441   18.520
  15.190   -9.246   18.545
  22.446   -9.453   18.570
 -19.382   -9.315   18.949
   0.051   -9.399   19.051
   1.477   -9.406   19.003
  22.641   -9.392   19.060
 -19.368   -9.329   19.449
  22.866   -9.437   19.615
 -19.386   -9.334   19.949
  23.126   -9.399   20.049
 -19.537   -9.403   20.465
  23.394   -9.389   20.572
 -20.975   -9.358   20.981
  23.544   -9.369   21.033
 -21.482   -9.375   21.478
  23.635   -9.341   21.568
 -21.821   -9.342   22.016
  23.629   -9.337   22.113
 -21.940   -9.392   22.497
  23.526   -9.419   22.583
 -22.133   -9.393   22.936
  23.422   -9.274   23.059
 -22.566   -9.387   23.527
  23.226   -9.345   23.635
 -22.901   -9.344   24.009
  23.116   -9.419   24.083
 -23.125   -9.357   24.495
  23.016   -9.319   24.483
 -23.292   -9.288   24.965
  23.079   -9.400   24.948
 -23.341   -9.330   25.449
  23.195   -9.296   25.465
 -23.330   -9.337   25.949
  23.587   -9.394   25.921
 -23.269   -9.314   26.413
  24.515   -9.468   26.505
 -23.043   -9.415   26.954
  25.910   -9.398   27.055
 -22.820   -9.377   27.406
  26.611   -9.453   27.525
 -22.409   -9.396   27.922
  27.108   -9.453   28.020
 -21.512   -9.362   28.614
  27.490   -9.453   28.575
 -20.480   -9.430   29.026
  27.708   -9.369   28.994
 -19.516   -9.435   29.531
  27.897   -9.453   29.578
 -19.028   -9.451   29.968
  28.026   -9.319   29.983
 -18.606   -9.427   30.527
  28.209   -9.373   30.418
 -18.303   -9.433   30.952
  28.564   -9.445   30.965
 -17.916   -9.459   31.456
  28.878   -9.453   31.577
 -17.412   -9.453   32.009
  29.068   -9.369   31.993
 -16.576   -9.337   32.629
  29.546   -9.453   32.508
 -16.172   -9.414   33.146
  31.511   -9.441   33.035
 -16.036   -9.369   33.533
  32.466   -9.407   33.605
 -15.933   -9.354   34.068
  32.958   -9.469   34.036
 -15.831   -9.454   34.598
  33.548   -9.453   34.533
 -15.588   -9.388   35.064
  34.084   -9.453   35.031
 -15.399   -9.319   35.483
  34.498   -9.453   35.576
 -15.284   -9.356   35.982
  34.724   -9.402   35.973
 -15.168   -9.494   36.514
  34.918   -9.405   36.517
 -15.113   -9.388   37.068
  35.030   -9.369   37.033
 -15.000   -9.369   37.533
  35.070   -9.369   37.533
 -14.842   -9.384   37.914
  35.063   -9.369   38.033
 -14.541   -9.429   38.464
  35.041   -9.369   38.533
 -14.400   -9.423   38.975
  35.004   -9.369   39.033
 -14.514   -9.334   39.544
  34.920   -9.345   39.506
 -14.835   -9.313   40.069
  34.826   -9.381   39.937
 -15.345   -9.247   40.541
  34.644   -9.366   40.500
 -16.013   -9.329   41.023
  34.555   -9.369   41.033
 -16.589   -9.326   41.505
  34.571   -9.319   41.483
 -16.992   -9.311   42.009
  34.614   -9.386   41.994
 -17.299   -9.351   42.576
  34.904   -9.352   42.601
 -17.445   -9.369   43.033
  35.178   -9.409   43.035
 -17.540   -9.369   43.533
  35.535   -9.385   43.618
 -17.559   -9.369   44.033
  35.630   -9.405   44.116
 -17.502   -9.369   44.533
  35.648   -9.399   44.616
 -17.378   -9.334   45.031
  35.604   -9.386   45.116
 -17.125   -9.426   45.603
  35.579   -9.394   45.616
 -16.965   -9.419   46.083
  35.613   -9.404   46.116
 -16.928   -9.369   46.533
  35.608   -9.392   46.616
 -16.984   -9.319   46.983
  35.571   -9.439   47.133
 -17.138   -9.289   47.505
  35.693   -9.478   47.585
 -17.462   -9.374   48.024
  35.985   -9.399   48.049
 -17.937   -9.354   48.590
  36.200   -9.412   48.542
 -18.566   -9.341   49.000
  36.375   -9.331   49.044
 -19.048   -9.340   49.492
  36.427   -9.339   49.533
 -19.428   -9.369   50.127
  36.422   -9.321   50.033
 -19.530   -9.330   50.616
  36.361   -9.249   50.546
 -19.571   -9.325   51.116
  36.147   -9.347   51.060
 -19.549   -9.354   51.616
  35.924   -9.345   51.555
 -19.477   -9.443   52.133
  35.705   -9.475   52.084
 -19.293   -9.481   52.576
  35.859   -9.373   52.597
 -18.874   -9.435   53.045
  36.107   -9.404   53.048
 -18.397   -9.403   53.576
  36.464   -9.398   53.554
 -18.147   -9.382   54.081
  36.712   -9.423   54.038
 -18.075   -9.319   54.483
  36.903   -9.393   54.566
 -18.112   -9.394   54.997
  36.999   -9.369   55.033
 -18.136   -9.326   55.533
  37.045   -9.319   55.483
 -18.191   -9.252   55.960
  36.978   -9.386   55.997
 -18.516   -9.280   56.499
  36.899   -9.260   56.553
 -19.329   -9.414   57.076
  36.658   -9.350   57.062
 -19.848   -9.302   57.615
  36.408   -9.346   57.493
 -20.126   -9.340   57.984
  35.990   -9.270   58.036
 -20.391   -9.369   58.484
  35.411   -9.249   58.510
 -20.589   -9.300   59.012
  33.973   -9.300   59.033
 -20.957   -9.430   59.483
  32.541   -9.370   59.547
 -21.338   -9.358   60.164
  32.081   -9.385   60.049
 -21.488   -9.369   60.533
  31.510   -9.302   60.534
 -21.590   -9.359   60.997
  25.990   -9.311   61.043
  27.150   -9.330   61.068
  30.045   -9.371   61.040
 -21.614   -9.318   61.533
  25.070   -9.282   61.557
 -21.591   -9.387   62.059
  21.199   -9.376   62.132
 -21.442   -9.366   62.568
  20.975   -9.329   62.570
 -21.291   -9.461   63.032
  20.890   -9.373   63.083
 -20.956   -9.449   63.509
  20.987   -9.400   63.537
 -20.444   -9.441   64.007
  21.178   -9.397   64.054
 -19.850   -9.461   64.485
  21.355   -9.324   64.558
 -19.443   -9.460   65.045
  21.412   -9.338   65.033
 -19.014   -9.344   65.546
  21.413   -9.318   65.533
 -18.525   -9.415   66.044
  21.358   -9.243   66.040
 -17.572   -9.381   66.572
  21.121   -9.379   66.581
 -17.057   -9.453   67.098
  20.933   -9.419   67.083
 -16.816   -9.386   67.475
  20.892   -9.369   67.533
 -16.436   -9.405   67.977
  20.947   -9.319   67.983
 -15.908   -9.453   68.502
  21.125   -9.368   68.485
 -15.312   -9.372   68.986
  21.458   -9.414   69.015
 -14.432   -9.351   69.601
  21.730   -9.370   69.468
 -13.935   -9.382   70.031
  21.961   -9.380   69.997
 -13.658   -9.496   70.519
  22.122   -9.442   70.472
 -13.801   -9.283   70.988
  22.127   -9.339   70.949
 -13.944   -9.335   71.479
  22.125   -9.375   71.497
 -14.455   -9.303   72.031
  22.005   -9.338   72.020
 -14.950   -9.297   72.549
  21.873   -9.405   72.505
 -15.070   -9.417   72.944
  21.558   -9.367   73.035
 -15.410   -9.346   73.502
  21.102   -9.346   73.562
 -15.656   -9.322   73.916
  20.512   -9.320   74.019
 -16.027   -9.334   74.495
  19.876   -9.334   74.499
 -16.314   -9.355   75.063
  19.176   -9.286   75.071
 -16.456   -9.369   75.533
  18.372   -9.261   75.495
 -16.584   -9.339   76.017
  17.434   -9.253   76.033
 -16.829   -9.316   76.520
  17.047   -9.369   76.483
 -17.062   -9.351   77.007
  16.893   -9.399   76.997
 -17.270   -9.270   77.480
  16.852   -9.327   77.533
 -17.324   -9.307   77.949
  16.804   -9.248   77.963
 -17.329   -9.288   78.497
  16.627   -9.405   78.509
 -17.156   -9.467   78.991
  16.437   -9.286   78.996
 -16.998   -9.405   79.498
   7.536   -9.367   79.534
   8.568   -9.354   79.608
  16.082   -9.286   79.565
 -16.787   -9.369   79.936
   1.125   -9.356   80.073
   9.068   -9.358   80.029
  15.621   -9.286   80.085
 -16.379   -9.380   80.416
   0.492   -9.262   80.546
   9.499   -9.403   80.545
  15.056   -9.268   80.614
 -15.514   -9.419   81.090
  -0.438   -9.314   81.040
   9.980   -9.467   81.009
  14.594   -9.325   81.043
 -15.115   -9.464   81.528
  -2.957   -9.310   81.541
  10.653   -9.379   81.494
  13.921   -9.250   81.520
 -14.907   -9.373   81.991
  -4.832   -9.373   82.107
 -14.469   -9.363   82.532
  -5.287   -9.346   82.608
 -13.911   -9.367   82.961
  -5.558   -9.286   82.961
 -12.574   -9.487   83.550
  -6.036   -9.323   83.520
 -11.954   -9.453   84.043
  -6.423   -9.309   84.016
 -11.428   -9.465   84.534
  -6.915   -9.281   84.512
 -10.575   -9.390   85.053
  -7.601   -9.360   84.994
 -10.043   -3.291    8.028
  -6.861   -3.398    7.996
 -10.887   -3.416    8.569
  -6.103   -3.404    8.579
 -11.392   -3.352    9.058
  -5.799   -3.371    8.972
 -13.590   -3.286    9.522
  -5.486   -3.375    9.498
 -14.503   -3.286   10.036
  -5.315   -3.330   10.007
 -15.020   -3.286   10.526
  -5.129   -3.476   10.510
 -15.420   -3.369   11.076
  -5.100   -3.388   11.068
 -15.621   -3.286   11.489
  -4.938   -3.419   11.531
 -15.827   -3.369   12.073
  -4.515   -3.453   12.025
 -15.976   -3.288   12.567
   0.534   -3.415   12.532
 -16.281   -3.316   13.121
   1.663   -3.453   13.007
 -16.577   -3.339   13.491
   2.362   -3.399   13.576
 -17.389   -3.415   14.068
   2.982   -3.459   14.040
  14.570   -3.301   14.030
  17.550   -3.360   14.032
 -17.950   -3.317   14.542
   5.463   -3.368   14.604
  14.015   -3.313   14.514
  18.105   -3.392   14.513
 -19.442   -3.333   15.050
   6.082   -3.404   14.985
  13.598   -3.285   15.057
  18.520   -3.390   15.077
 -20.046   -3.260   15.551
   8.103   -3.445   15.531
  13.499   -3.392   15.458
  18.703   -3.421   15.537
 -20.505   -3.283   16.097
   8.971   -3.384   16.099
  13.094   -3.268   15.981
  18.917   -3.317   16.071
 -20.869   -3.450   16.499
  10.413   -3.414   16.573
  12.572   -3.333   16.531
  18.967   -3.281   16.626
 -21.509   -3.304   17.051
  18.893   -3.348   17.083
 -23.555   -3.341   17.511
  18.928   -3.384   17.554
 -24.298   -3.325   18.155
  19.043   -3.319   17.983
 -24.586   -3.326   18.543
  19.213   -3.425   18.429
 -24.881   -3.352   19.060
  19.591   -3.393   18.900
 -25.087   -3.354   19.501
  20.044   -3.376   19.492
 -25.433   -3.324   20.068
  20.419   -3.449   19.977
 -25.788   -3.353   20.644
  20.596   -3.318   20.511
 -25.976   -3.419   21.083
  21.404   -3.390   21.047
 -26.090   -3.369   21.533
  22.101   -3.353   21.525
 -26.153   -3.369   22.033
  22.569   -3.404   21.933
 -26.142   -3.369   22.533
  23.063   -3.425   22.436
 -26.057   -3.369   23.033
  23.535   -3.475   22.977
 -25.899   -3.369   23.520
  23.915   -3.453   23.578
 -25.604   -3.453   24.103
  24.077   -3.319   23.983
 -25.326   -3.382   24.463
  24.235   -3.346   24.471
 -24.831   -3.447   24.940
  24.324   -3.419   25.037
 -23.984   -3.453   25.536
  24.321   -3.369   25.569
 -23.485   -3.453   26.013
  24.243   -3.343   26.069
 -22.902   -3.453   26.507
  24.104   -3.369   26.533
 -22.561   -3.453   27.060
  23.904   -3.334   27.029
 -22.436   -3.369   27.533
  23.718   -3.308   27.527
 -22.319   -3.369   28.016
  23.711   -3.352   27.936
 -22.120   -3.453   28.599
  23.927   -3.470   28.501
 -21.880   -3.386   29.051
  24.423   -3.453   29.036
 -21.629   -3.430   29.626
  25.067   -3.401   29.513
 -21.403   -3.401   30.053
  25.568   -3.418   29.941
 -21.062   -3.414   30.550
  26.012   -3.387   30.509
 -20.530   -3.453   31.063
  26.410   -3.504   30.980
 -19.819   -3.459   31.496
  29.628   -3.407   31.503
 -15.585   -3.421   32.122
  30.573   -3.353   32.099
 -15.378   -3.369   32.533
  31.023   -3.386   32.537
 -15.299   -3.381   32.939
  31.387   -3.474   32.978
 -15.322   -3.316   33.449
  31.560   -3.388   33.490
 -15.341   -3.322   33.949
  31.690   -3.366   33.983
 -15.307   -3.289   34.481
  31.705   -3.297   34.449
 -15.107   -3.403   35.016
  31.690   -3.293   34.949
 -14.883   -3.391   35.499
  31.599   -3.327   35.501
 -14.499   -3.376   36.039
  31.448   -3.391   36.017
 -13.990   -3.486   36.461
  31.153   -3.330   36.519
 -13.104   -3.433   37.129
  30.920   -3.343   37.031
 -12.839   -3.369   37.560
  30.863   -3.375   37.568
 -12.693   -3.486   38.045
  31.011   -3.369   38.083
 -12.776   -3.291   38.476
  31.373   -3.409   38.583
 -12.812   -3.325   38.949
  31.645   -3.446   38.961
 -12.900   -3.386   39.497
  32.041   -3.439   39.436
 -13.104   -3.302   39.953
  33.682   -3.371   39.995
 -13.400   -3.276   40.476
  34.588   -3.413   40.433
 -14.102   -3.347   41.009
  35.111   -3.352   40.977
 -15.013   -3.286   41.515
  35.482   -3.394   41.507
 -15.528   -3.286   42.001
  35.706   -3.420   41.919
 -15.984   -3.279   42.584
  36.060   -3.449   42.471
 -16.346   -3.306   43.113
  36.543   -3.464   43.045
 -16.603   -3.325   43.544
  37.451   -3.372   43.604
 -16.910   -3.326   44.133
  39.028   -3.374   44.095
 -17.065   -3.349   44.583
  39.547   -3.382   44.632
 -17.128   -3.297   45.033
  39.706   -3.384   45.038
 -17.182   -3.258   45.556
  39.834   -3.339   45.539
 -17.267   -3.443   46.092
  39.545   -3.368   46.071
 -17.259   -3.343   46.638
  39.045   -3.354   46.584
 -17.249   -3.369   47.081
  37.548   -3.382   47.112
 -17.190   -3.487   47.581
  37.184   -3.399   47.622
 -17.168   -3.442   48.013
  36.958   -3.295   48.101
 -17.296   -3.286   48.471
  36.695   -3.341   48.634
 -17.394   -3.276   48.954
  36.535   -3.419   49.083
 -17.412   -3.288   49.497
  36.353   -3.334   49.504
 -17.338   -3.306   50.015
  36.126   -3.315   49.992
 -17.067   -3.443   50.474
  35.968   -3.348   50.447
 -16.919   -3.342   50.997
  35.908   -3.454   50.956
 -16.770   -3.343   51.483
  35.606   -3.298   51.504
 -16.758   -3.336   51.997
  35.500   -3.359   51.932
 -16.828   -3.369   52.533
  35.044   -3.299   52.526
 -16.995   -3.286   53.011
  34.640   -3.295   53.024
 -17.293   -3.369   53.594
  34.137   -3.350   53.584
 -17.437   -3.369   54.033
  33.887   -3.334   54.011
 -17.527   -3.369   54.533
  33.708   -3.295   54.502
 -17.544   -3.369   55.033
  33.617   -3.385   54.997
 -17.570   -3.369   55.533
  33.480   -3.369   55.533
 -17.594   -3.369   56.033
  33.434   -3.369   56.033
 -17.569   -3.369   56.533
  33.440   -3.369   56.533
 -17.507   -3.319   56.983
  33.394   -3.335   57.030
 -17.350   -3.396   57.435
  33.328   -3.356   57.446
 -17.079   -3.467   58.016
  33.132   -3.358   58.007
 -16.964   -3.369   58.533
  32.897   -3.301   58.452
 -16.980   -3.369   59.033
  32.526   -3.318   59.002
 -17.099   -3.369   59.533
  32.165   -3.285   59.518
 -17.194   -3.368   59.990
  32.010   -3.350   59.971
 -17.235   -3.277   60.492
  31.627   -3.246   60.487
 -17.177   -3.438   61.059
  31.123   -3.342   61.083
 -17.060   -3.419   61.583
  30.523   -3.365   61.551
 -16.913   -3.369   62.002
  30.203   -3.322   62.024
 -16.609   -3.453   62.585
  30.066   -3.369   62.533
 -16.347   -3.402   63.043
  30.026   -3.319   62.983
 -16.044   -3.449   63.597
  30.050   -3.395   63.533
 -15.843   -3.401   64.039
  30.191   -3.438   64.039
 -15.664   -3.262   64.556
  30.475   -3.358   64.573
 -15.819   -3.422   65.126
  30.578   -3.403   65.116
 -15.906   -3.384   65.636
  30.611   -3.407   65.616
 -15.971   -3.419   66.083
  30.590   -3.373   66.116
 -15.929   -3.369   66.533
  30.522   -3.290   66.614
 -15.847   -3.365   67.089
  30.349   -3.256   67.078
 -15.649   -3.414   67.636
  30.006   -3.346   67.503
 -15.431   -3.450   68.100
  29.518   -3.366   68.042
 -15.121   -3.450   68.603
  29.168   -3.360   68.583
 -15.016   -3.369   69.033
  28.918   -3.346   68.995
 -15.045   -3.286   69.517
  28.564   -3.369   69.495
 -15.306   -3.369   70.101
  28.360   -3.310   69.943
 -15.572   -3.286   70.482
  28.037   -3.334   70.493
 -15.921   -3.286   71.045
  27.575   -3.286   71.058
 -21.556   -3.369   71.457
 -18.828   -3.416   71.557
 -16.420   -3.286   71.536
  26.969   -3.275   71.519
 -22.059   -3.395   71.936
  25.601   -3.321   72.050
 -22.450   -3.369   72.485
  25.056   -3.343   72.590
 -22.584   -3.393   72.949
  24.922   -3.310   73.033
 -22.619   -3.421   73.449
  24.847   -3.246   73.540
 -22.586   -3.421   73.949
  24.631   -3.392   74.042
 -22.479   -3.393   74.448
  24.439   -3.394   74.453
 -22.113   -3.417   75.031
  24.140   -3.454   75.083
 -21.613   -3.418   75.511
  24.136   -3.380   75.583
 -20.513   -3.350   76.080
  24.055   -3.427   76.068
 -20.052   -3.349   76.551
  24.041   -3.372   76.616
 -19.889   -3.376   76.983
  23.995   -3.350   77.116
 -19.837   -3.291   77.479
  23.882   -3.339   77.543
 -19.574   -3.402   78.015
  23.442   -3.340   78.050
 -19.330   -3.379   78.472
  21.519   -3.316   78.568
 -19.002   -3.418   78.960
  19.073   -3.400   79.038
 -18.938   -3.346   79.449
  18.194   -3.367   79.581
 -19.006   -3.397   79.970
  17.111   -3.330   80.063
 -19.351   -3.281   80.472
   4.978   -3.328   80.502
   6.057   -3.417   80.531
  14.453   -3.284   80.519
 -19.486   -3.305   80.933
   3.047   -3.280   81.023
   6.915   -3.381   81.090
  13.888   -3.254   80.979
 -19.514   -3.378   81.449
   2.456   -3.285   81.502
   7.205   -3.416   81.431
  13.374   -3.245   81.465
 -19.498   -3.387   81.949
   1.887   -3.252   81.983
   7.926   -3.485   82.034
  12.433   -3.259   82.017
 -19.418   -3.328   82.530
   0.924   -3.255   82.527
   9.027   -3.418   82.521
  10.541   -3.299   82.531
 -19.109   -3.464   82.988
   0.464   -3.264   83.079
 -18.883   -3.322   83.510
   0.100   -3.406   83.569
 -18.403   -3.349   83.952
  -0.323   -3.468   84.022
 -16.948   -3.449   84.448
  -0.891   -3.331   84.558
 -15.872   -3.453   84.987
  -2.539   -3.310   85.040
 -15.072   -3.453   85.559
 -10.514   -3.288   85.533
  -9.921   -3.417   85.535
  -5.844   -3.248   85.547
  -8.534   -3.415   86.042
  -6.943   -3.313   86.022
  -9.438    2.714   11.048
  -6.546    2.569   11.038
 -10.361    2.714   11.591
  -2.993    2.547   11.529
 -10.851    2.681   12.061
  -2.076    2.547   12.057
  11.521    2.679   12.015
  14.007    2.572   12.034
 -11.126    2.677   12.434
  -1.504    2.547   12.518
  10.054    2.631   12.530
  17.428    2.632   12.615
 -11.569    2.740   12.990
  -0.882    2.614   12.993
   9.005    2.683   12.986
  17.956    2.588   13.042
  23.987    2.680   13.008
  26.065    2.588   13.084
 -12.489    2.693   13.536
  -0.349    2.651   13.473
   8.436    2.663   13.461
  19.013    2.527   13.544
  22.508    2.686   13.522
  27.022    2.631   13.599
 -13.090    2.753   14.030
   0.081    2.691   14.056
   7.472    2.623   13.963
  20.553    2.572   14.052
  21.584    2.689   14.019
  27.498    2.677   14.056
 -13.593    2.766   14.565
   0.458    2.617   14.541
   4.150    2.734   14.564
  27.838    2.691   14.573
 -14.541    2.662   15.074
   1.119    2.573   14.939
   3.406    2.741   14.999
  28.013    2.668   15.068
 -15.078    2.659   15.486
  28.083    2.597   15.616
 -16.545    2.656   16.073
  28.106    2.600   16.116
 -17.039    2.670   16.558
  28.074    2.642   16.616
 -18.531    2.692   17.047
  27.981    2.663   17.025
 -19.840    2.574   17.579
  27.687    2.554   17.599
 -20.342    2.685   18.132
  27.600    2.663   18.083
 -20.623    2.686   18.538
  27.523    2.576   18.568
 -20.881    2.657   19.056
  27.628    2.597   19.061
 -21.055    2.569   19.533
  28.016    2.620   19.527
 -21.073    2.663   20.033
  29.993    2.624   20.099
 -21.073    2.606   20.554
  30.581    2.621   20.522
 -20.986    2.631   21.033
  31.046    2.638   21.036
 -20.943    2.631   21.533
  31.376    2.689   21.565
 -21.025    2.714   22.026
  31.517    2.674   22.068
 -21.292    2.681   22.574
  31.554    2.626   22.616
 -21.585    2.694   22.958
  31.547    2.649   23.116
 -22.006    2.674   23.550
  31.474    2.660   23.532
 -22.315    2.644   24.161
  31.172    2.607   24.157
 -22.454    2.581   24.583
  31.002    2.653   24.498
 -22.495    2.631   25.033
  30.535    2.705   25.137
 -22.492    2.631   25.533
  30.355    2.672   25.583
 -22.415    2.631   26.033
  30.365    2.626   26.066
 -22.297    2.631   26.520
  30.549    2.605   26.561
 -22.167    2.547   27.103
  30.881    2.560   27.113
 -22.015    2.631   27.533
  31.128    2.609   27.557
 -21.816    2.631   27.967
  31.334    2.563   28.117
 -21.442    2.547   28.503
  31.418    2.631   28.533
 -20.921    2.547   29.006
  31.451    2.631   29.033
 -19.975    2.547   29.528
  31.427    2.681   29.483
 -16.491    2.595   30.100
  31.334    2.685   29.947
 -16.057    2.546   30.571
  31.127    2.631   30.474
 -15.445    2.547   31.033
  30.876    2.704   31.007
 -14.838    2.632   31.557
  30.656    2.659   31.555
 -14.553    2.596   32.009
  30.493    2.579   32.033
 -14.358    2.574   32.454
  30.419    2.687   32.533
 -14.432    2.655   32.960
  30.410    2.663   33.033
 -14.872    2.719   33.568
  30.590    2.628   33.511
 -15.363    2.658   34.080
  31.005    2.608   33.983
 -17.893    2.732   34.540
  31.968    2.609   34.557
 -18.996    2.714   35.024
  32.545    2.588   35.020
 -19.580    2.714   35.482
  33.037    2.595   35.499
 -20.030    2.714   35.997
  34.908    2.529   36.059
 -20.368    2.631   36.569
  35.894    2.532   36.595
 -20.555    2.631   37.033
  36.417    2.547   37.100
 -20.686    2.666   37.502
  36.682    2.631   37.461
 -20.753    2.690   37.989
  37.004    2.547   38.044
 -20.754    2.648   38.438
  37.207    2.601   38.486
 -20.665    2.532   39.023
  37.544    2.554   38.997
 -20.524    2.631   39.533
  38.508    2.612   39.597
 -20.357    2.681   39.983
  39.021    2.583   40.032
 -20.248    2.627   40.431
  39.540    2.547   40.533
 -20.296    2.636   40.997
  40.052    2.547   41.013
 -20.428    2.631   41.533
  40.509    2.595   41.580
 -20.503    2.631   42.033
  40.830    2.561   42.126
 -20.504    2.631   42.533
  40.985    2.581   42.583
 -20.451    2.681   42.983
  41.071    2.631   43.033
 -20.314    2.604   43.433
  41.113    2.681   43.483
 -20.019    2.576   44.031
  41.200    2.647   43.959
 -19.635    2.599   44.597
  41.396    2.570   44.545
 -19.330    2.623   44.989
  41.494    2.581   45.083
 -19.057    2.536   45.503
  41.501    2.631   45.533
 -19.071    2.595   46.029
  41.481    2.631   46.033
 -19.333    2.708   46.514
  41.393    2.666   46.532
 -19.798    2.727   47.040
  41.214    2.657   47.073
 -20.138    2.676   47.433
  40.981    2.714   47.478
 -20.554    2.680   47.927
  40.554    2.714   48.008
 -20.946    2.631   48.559
  39.984    2.667   48.518
 -21.128    2.727   49.046
  39.124    2.732   49.062
 -21.281    2.656   49.637
  38.424    2.749   49.538
 -21.328    2.581   50.083
  37.523    2.645   50.088
 -21.296    2.639   50.568
  36.956    2.649   50.574
 -21.244    2.543   51.012
  36.599    2.565   51.140
 -21.061    2.595   51.518
  36.552    2.660   51.611
 -20.834    2.626   51.983
  36.478    2.581   52.083
 -20.475    2.595   52.495
  36.471    2.631   52.533
 -19.958    2.558   53.108
  36.468    2.631   53.033
 -19.674    2.587   53.645
  36.441    2.631   53.533
 -19.504    2.631   54.033
  36.375    2.654   54.023
 -19.332    2.649   54.568
  36.381    2.643   54.568
 -19.336    2.661   55.110
  36.454    2.581   55.083
 -19.504    2.681   55.560
  36.448    2.631   55.533
 -19.805    2.631   56.098
  36.385    2.662   56.023
 -19.992    2.631   56.533
  36.244    2.697   56.532
 -20.147    2.684   57.090
  36.023    2.666   57.043
 -20.224    2.651   57.650
  35.673    2.661   57.586
 -20.270    2.666   58.104
  35.356    2.673   57.933
 -20.380    2.581   58.583
  34.519    2.673   58.531
 -20.432    2.631   59.033
  33.839    2.632   58.975
 -20.427    2.631   59.533
  33.524    2.632   59.497
 -20.361    2.681   59.983
  33.430    2.631   60.033
 -20.246    2.575   60.423
  33.555    2.618   60.563
 -19.991    2.581   60.952
  33.851    2.574   61.126
 -19.556    2.547   61.572
  34.045    2.631   61.533
 -19.045    2.595   62.095
  34.207    2.622   62.056
 -18.602    2.577   62.613
  34.300    2.699   62.559
 -18.482    2.631   63.033
  34.305    2.762   63.046
 -18.463    2.572   63.470
  34.193    2.626   63.577
 -18.663    2.673   63.914
  34.055    2.631   64.033
 -19.407    2.733   64.531
  33.874    2.688   64.466
 -20.024    2.714   64.992
  33.641    2.595   65.038
 -20.498    2.666   65.546
  33.562    2.681   65.483
 -20.810    2.648   66.075
  33.400    2.668   65.978
 -20.986    2.631   66.533
  33.189    2.595   66.549
 -21.130    2.714   66.991
  32.993    2.714   67.008
 -21.311    2.631   67.574
  32.622    2.714   67.582
 -21.421    2.631   68.033
  32.150    2.714   68.080
 -21.479    2.631   68.533
  31.513    2.714   68.526
 -21.466    2.631   69.033
  29.561    2.680   69.034
 -21.404    2.631   69.533
  28.539    2.634   69.549
 -21.395    2.631   70.033
  28.175    2.673   70.018
 -21.522    2.714   70.502
  28.066    2.631   70.533
 -21.964    2.714   71.034
  28.075    2.631   71.033
 -22.798    2.584   71.590
  28.199    2.598   71.545
 -23.296    2.638   72.147
  28.396    2.551   72.092
 -23.568    2.708   72.600
  28.517    2.631   72.533
 -23.801    2.661   73.130
  28.573    2.631   73.033
 -23.922    2.581   73.583
  28.558    2.631   73.533
 -23.967    2.631   74.033
  28.497    2.681   73.983
 -23.967    2.631   74.533
  28.358    2.687   74.453
 -23.923    2.631   75.033
  28.056    2.681   75.053
 -23.864    2.648   75.568
  27.679    2.697   75.612
 -23.809    2.577   76.115
  27.416    2.654   76.059
 -23.699    2.630   76.589
  27.180    2.612   76.595
 -23.598    2.631   77.033
  26.950    2.681   77.048
 -23.489    2.681   77.483
  26.560    2.714   77.560
 -23.324    2.618   77.918
  26.018    2.714   78.039
 -22.980    2.588   78.504
   9.059    2.703   78.532
  10.599    2.591   78.574
  25.466    2.714   78.499
 -22.499    2.617   79.079
   2.192    2.648   79.152
   3.651    2.607   79.016
   7.450    2.714   79.017
  11.653    2.576   79.067
  24.996    2.667   79.017
 -22.026    2.628   79.562
   1.857    2.681   79.499
  12.440    2.648   79.548
  24.493    2.667   79.521
 -21.800    2.575   79.950
   1.469    2.666   80.036
  13.514    2.655   80.046
  23.881    2.647   79.994
 -21.779    2.690   80.449
   1.120    2.679   80.567
  13.936    2.615   80.567
  23.533    2.686   80.453
 -21.796    2.681   80.949
   0.680    2.754   81.076
  14.122    2.631   81.033
  23.353    2.675   80.963
 -21.783    2.704   81.486
   0.138    2.695   81.580
  14.247    2.595   81.478
  23.188    2.595   81.534
 -21.627    2.566   82.054
  -0.390    2.738   82.043
  14.522    2.587   82.050
  23.003    2.714   82.016
 -21.469    2.631   82.533
  -0.967    2.714   82.534
  14.939    2.646   82.621
  22.644    2.714   82.597
 -21.279    2.629   82.905
  -1.792    2.645   83.065
  15.393    2.615   83.066
  22.181    2.714   83.094
 -21.018    2.557   83.498
  -2.778    2.596   83.589
  16.099    2.522   83.529
  21.549    2.714   83.537
 -20.803    2.631   83.959
  -3.299    2.680   84.064
 -20.427    2.547   84.490
  -4.019    2.714   84.541
 -19.900    2.547   84.994
  -6.935    2.671   85.051
 -18.986    2.547   85.538
  -7.835    2.648   85.564
 -18.483    2.547   86.012
  -9.381    2.675   86.049
 -17.991    2.547   86.507
 -10.068    2.718   86.500
 -17.299    2.626   86.991
 -14.094    2.750   87.020
  -7.454    8.621   10.539
  -5.359    8.594   10.498
  11.109    8.667   10.558
  13.570    8.580   10.508
  -8.364    8.575   11.075
  -4.508    8.543   10.953
   8.618    8.651   11.060
  14.516    8.553   11.040
  21.090    8.714   11.045
  26.452    8.616   11.059
  -8.891    8.590   11.566
  -3.962    8.594   11.435
   7.968    8.725   11.549
  15.139    8.589   11.424
  20.023    8.671   11.521
  27.425    8.658   11.622
  -9.407    8.590   12.061
  -2.396    8.664   12.092
   7.514    8.666   12.018
  16.053    8.594   12.020
  17.008    8.711   12.022
  27.892    8.576   12.128
  -9.853    8.687   12.633
  -1.839    8.675   12.510
   2.530    8.701   12.535
   4.974    8.607   12.560
   7.050    8.714   12.547
  28.179    8.576   12.540
 -10.105    8.674   13.043
  -1.384    8.671   13.013
   1.675    8.698   13.087
  28.445    8.598   13.044
 -17.054    8.619   13.524
 -14.890    8.564   13.549
 -10.367    8.569   13.578
  -1.000    8.571   13.440
   1.165    8.751   13.552
  28.617    8.631   13.533
 -17.965    8.636   14.051
 -13.954    8.642   14.033
 -10.434    8.706   14.094
  28.710    8.615   14.068
 -18.451    8.642   14.574
 -13.499    8.611   14.502
 -10.630    8.660   14.484
  28.730    8.555   14.615
 -18.786    8.741   14.987
 -12.628    8.600   15.049
 -11.097    8.743   14.993
  28.822    8.630   15.091
 -18.950    8.711   15.452
  29.035    8.600   15.560
 -19.010    8.634   15.949
  29.365    8.554   16.109
 -19.024    8.605   16.449
  29.554    8.631   16.533
 -18.999    8.652   16.997
  29.711    8.601   17.046
 -18.878    8.623   17.483
  29.987    8.622   17.591
 -18.874    8.630   17.997
  30.513    8.613   18.092
 -19.024    8.737   18.563
  31.052    8.604   18.482
 -19.320    8.629   19.076
  32.087    8.554   19.025
 -19.880    8.589   19.562
  33.059    8.547   19.555
 -20.419    8.609   20.059
  33.583    8.547   20.047
 -20.823    8.640   20.659
  33.971    8.547   20.587
 -21.002    8.631   21.033
  34.204    8.585   21.042
 -21.127    8.692   21.514
  34.372    8.602   21.553
 -21.266    8.534   22.083
  34.456    8.631   22.033
 -21.253    8.539   22.592
  34.469    8.631   22.533
 -21.130    8.618   23.068
  34.435    8.681   22.983
 -20.959    8.631   23.533
  34.344    8.697   23.507
 -20.758    8.590   23.971
  34.183    8.580   24.040
 -20.403    8.541   24.492
  34.076    8.599   24.568
 -20.117    8.595   25.045
  33.986    8.658   25.023
 -20.095    8.720   25.566
  33.678    8.634   25.597
 -20.270    8.649   26.142
  33.394    8.694   26.041
 -20.446    8.581   26.583
  33.066    8.630   26.572
 -20.569    8.631   27.033
  32.875    8.681   27.030
 -20.666    8.714   27.479
  32.701    8.631   27.572
 -20.985    8.722   28.085
  32.508    8.631   28.033
 -21.305    8.651   28.641
  32.326    8.720   28.540
 -21.480    8.581   29.083
  32.242    8.562   29.114
 -21.581    8.631   29.533
  32.316    8.690   29.563
 -21.640    8.631   30.033
  32.356    8.684   30.033
 -21.633    8.631   30.533
  32.384    8.686   30.533
 -21.560    8.631   31.033
  32.485    8.667   31.068
 -21.441    8.631   31.533
  32.554    8.554   31.614
 -21.359    8.631   32.033
  32.625    8.570   32.116
 -21.282    8.624   32.505
  32.625    8.565   32.616
 -21.123    8.595   33.045
  32.675    8.594   33.083
 -20.901    8.666   33.548
  32.609    8.523   33.595
 -20.621    8.623   34.092
  32.672    8.547   34.103
 -20.368    8.610   34.505
  32.903    8.623   34.577
 -20.041    8.522   35.008
  33.122    8.631   34.987
 -19.987    8.603   35.533
  33.518    8.595   35.555
 -20.070    8.602   36.033
  34.090    8.663   36.088
 -20.168    8.573   36.501
  34.605    8.598   36.423
 -20.389    8.646   37.005
  36.070    8.568   37.032
 -20.579    8.647   37.509
  36.627    8.593   37.419
 -20.747    8.732   37.990
  37.127    8.650   37.969
 -20.778    8.734   38.487
  37.508    8.624   38.538
 -20.614    8.523   39.023
  37.869    8.524   38.989
 -20.574    8.615   39.483
  38.080    8.610   39.433
 -20.507    8.543   39.949
  38.409    8.551   39.975
 -20.768    8.733   40.487
  38.472    8.588   40.449
 -20.842    8.698   40.949
  38.477    8.602   40.949
 -20.859    8.684   41.449
  38.492    8.604   41.449
 -20.821    8.691   41.949
  38.611    8.689   42.014
 -20.820    8.649   42.497
  39.055    8.645   42.532
 -20.982    8.714   43.021
  39.458    8.595   43.017
 -21.385    8.733   43.617
  39.721    8.628   43.480
 -21.939    8.675   44.038
  39.961    8.592   44.034
 -22.486    8.725   44.602
  40.096    8.581   44.583
 -22.868    8.654   45.136
  40.111    8.631   45.033
 -23.073    8.676   45.611
  40.083    8.631   45.533
 -23.257    8.574   46.153
  39.967    8.665   46.031
 -23.313    8.650   46.627
  39.843    8.638   46.440
 -23.444    8.581   47.083
  39.489    8.629   47.069
 -23.613    8.738   47.547
  39.212    8.681   47.525
 -23.802    8.666   48.118
  39.088    8.631   48.033
 -23.885    8.581   48.583
  39.087    8.631   48.533
 -23.895    8.631   49.033
  39.201    8.606   48.982
 -23.850    8.631   49.533
  39.575    8.553   49.492
 -23.763    8.613   49.977
  40.577    8.636   50.028
 -23.558    8.595   50.521
  41.462    8.685   50.561
 -23.317    8.624   50.972
  41.884    8.686   51.069
 -22.938    8.595   51.474
  42.087    8.629   51.568
 -22.377    8.543   52.000
  42.205    8.583   52.042
 -21.409    8.537   52.524
  42.373    8.707   52.541
 -20.433    8.634   53.085
  42.379    8.743   53.043
 -20.117    8.521   53.478
  42.130    8.620   53.629
 -19.998    8.571   53.928
  41.995    8.651   54.009
 -20.048    8.571   54.439
  41.583    8.615   54.551
 -20.467    8.641   55.055
  41.052    8.613   55.042
 -20.778    8.746   55.485
  40.554    8.620   55.496
 -20.905    8.639   55.997
  40.003    8.719   56.057
 -21.051    8.662   56.517
  39.491    8.740   56.558
 -21.158    8.636   56.942
  38.920    8.753   57.028
 -21.582    8.663   57.497
  37.076    8.667   57.558
 -22.109    8.649   57.991
  36.066    8.612   58.062
 -22.496    8.674   58.505
  35.674    8.614   58.592
 -22.783    8.656   59.074
  35.574    8.581   59.083
 -22.908    8.631   59.533
  35.596    8.631   59.533
 -22.984    8.631   60.033
  35.640    8.631   60.033
 -22.992    8.631   60.533
  35.641    8.631   60.533
 -23.014    8.664   61.029
  35.577    8.631   61.033
 -23.052    8.661   61.483
  35.450    8.714   61.519
 -23.001    8.615   61.998
  35.200    8.631   62.102
 -22.896    8.599   62.483
  34.966    8.714   62.482
 -22.792    8.686   62.908
  34.519    8.714   63.016
 -22.421    8.649   63.476
  33.929    8.714   63.491
 -21.953    8.593   63.936
  32.878    8.639   64.011
 -21.341    8.614   64.419
  31.610    8.692   64.516
 -20.951    8.558   64.997
  27.603    8.723   65.069
  29.649    8.619   65.051
  30.619    8.649   65.006
 -20.880    8.631   65.533
  27.441    8.607   65.450
 -20.921    8.631   66.033
  26.971    8.620   66.054
 -20.972    8.631   66.533
  26.847    8.570   66.492
 -20.983    8.631   67.033
  26.696    8.728   66.987
 -20.941    8.631   67.533
  26.895    8.593   67.522
 -20.877    8.681   67.983
  27.161    8.617   67.980
 -20.814    8.616   68.446
  27.458    8.607   68.507
 -20.816    8.691   68.949
  27.656    8.562   68.977
 -20.885    8.744   69.495
  27.704    8.712   69.471
 -20.810    8.656   69.983
  27.823    8.523   69.989
 -20.798    8.702   70.449
  27.710    8.710   70.470
 -20.815    8.656   70.997
  27.614    8.629   70.997
 -21.007    8.666   71.525
  27.405    8.649   71.492
 -21.313    8.660   72.065
  27.099    8.654   72.014
 -21.521    8.663   72.529
  26.844    8.631   72.477
 -21.628    8.595   73.033
  26.656    8.693   72.950
 -21.671    8.559   73.533
  26.493    8.681   73.447
 -21.648    8.557   74.033
  26.193    8.737   73.987
 -21.574    8.629   74.568
  25.983    8.651   74.444
 -21.483    8.581   75.083
  25.573    8.640   74.999
 -21.567    8.666   75.537
  25.482    8.577   75.497
 -21.801    8.654   76.080
  25.387    8.565   76.033
 -21.991    8.631   76.533
  25.353    8.609   76.568
 -22.138    8.649   77.012
  10.678    8.680   77.145
  12.203    8.689   77.079
  25.394    8.581   77.083
 -22.235    8.732   77.481
  10.383    8.668   77.478
  12.605    8.661   77.513
  25.470    8.631   77.533
 -22.239    8.733   77.968
  10.113    8.595   78.021
  13.016    8.586   78.033
  25.555    8.631   78.033
 -22.122    8.584   78.538
   9.946    8.631   78.533
  13.536    8.603   78.571
  25.580    8.631   78.533
 -22.039    8.581   79.083
   9.814    8.679   78.924
  14.015    8.537   79.013
  25.537    8.631   79.033
 -22.036    8.631   79.533
   9.543    8.667   79.514
  14.547    8.547   79.542
  25.418    8.666   79.553
 -22.058    8.631   80.033
   9.173    8.683   80.067
  15.050    8.547   80.045
  25.209    8.643   80.098
 -22.041    8.631   80.533
   8.672    8.749   80.567
  15.928    8.620   80.561
  24.982    8.714   80.486
 -21.956    8.631   81.033
   8.088    8.714   81.067
  16.967    8.588   81.047
  24.543    8.666   81.063
 -21.815    8.631   81.487
   7.621    8.714   81.583
  17.613    8.537   81.511
  24.012    8.714   81.504
 -21.523    8.547   82.065
   7.093    8.714   82.059
  20.003    8.591   82.039
  22.930    8.660   82.017
 -21.087    8.551   82.633
   1.587    8.678   82.557
   3.654    8.606   82.513
   6.170    8.648   82.546
 -20.652    8.579   83.121
  -3.058    8.605   83.003
 -20.413    8.628   83.568
  -7.943    8.689   83.515
  -6.015    8.584   83.565
  -3.982    8.680   83.508
 -20.257    8.532   84.014
 -13.522    8.683   83.998
 -12.413    8.643   84.029
  -8.413    8.653   83.998
 -19.953    8.552   84.499
 -14.333    8.768   84.498
 -11.541    8.653   84.547
  -8.905    8.650   84.489
 -19.487    8.579   85.020
 -14.854    8.694   85.047
 -10.386    8.581   85.078
 -10.018    8.607   85.025
 -18.880    8.558   85.485
 -15.501    8.660   85.515
  21.979   14.662   11.581
  26.598   14.619   11.465
  21.163   14.610   12.157
  27.124   14.652   11.940
   1.627   14.634   12.607
   4.945   14.544   12.561
  20.939   14.658   12.555
  27.520   14.631   12.485
   0.147   14.638   13.068
   5.423   14.529   12.982
  20.632   14.593   13.135
  27.652   14.654   12.949
  -0.807   14.569   13.593
   5.649   14.673   13.507
  20.569   14.628   13.616
  27.681   14.679   13.449
  -1.303   14.632   14.164
   5.966   14.565   13.957
  20.481   14.636   14.082
  27.654   14.677   13.949
  -1.551   14.685   14.602
   6.089   14.625   14.428
  18.384   14.661   14.573
  19.478   14.597   14.487
  20.131   14.649   14.592
  27.682   14.715   14.510
  -1.808   14.596   15.143
  10.023   14.567   15.023
  17.507   14.653   15.080
  28.024   14.588   14.936
 -16.080   14.662   15.566
 -13.899   14.621   15.465
  -1.881   14.661   15.629
  13.533   14.554   15.537
  16.620   14.655   15.562
  28.946   14.599   15.605
 -16.608   14.666   16.040
 -13.035   14.551   15.962
  -1.939   14.581   16.083
  29.548   14.542   16.000
 -16.968   14.649   16.618
 -12.069   14.514   16.530
  -1.885   14.645   16.568
  30.141   14.547   16.477
 -17.103   14.655   17.061
 -10.953   14.547   17.040
  -1.883   14.603   17.116
  31.014   14.547   17.063
 -17.318   14.553   17.640
 -10.041   14.586   17.541
  -8.338   14.638   17.543
  -7.931   14.512   17.534
  -1.969   14.618   17.523
  31.534   14.547   17.565
 -17.279   14.572   18.042
  -6.002   14.559   18.041
  -2.350   14.641   18.072
  31.905   14.547   18.100
 -17.046   14.664   18.624
  -5.374   14.596   18.424
  -3.389   14.613   18.553
  32.127   14.626   18.566
 -16.962   14.588   19.129
  32.298   14.631   19.129
 -16.861   14.702   19.591
  32.342   14.642   19.533
 -17.005   14.644   20.063
  32.347   14.674   20.033
 -17.342   14.543   20.513
  32.304   14.752   20.462
 -17.953   14.707   21.029
  32.172   14.595   21.008
 -18.968   14.717   21.557
  32.048   14.631   21.533
 -19.478   14.666   22.008
  31.917   14.642   22.000
 -19.897   14.631   22.585
  31.690   14.722   22.474
 -20.097   14.714   23.001
  31.540   14.704   22.937
 -20.302   14.631   23.585
  31.411   14.624   23.413
 -20.406   14.631   24.033
  30.969   14.624   23.948
 -20.513   14.681   24.483
  30.660   14.688   24.572
 -20.634   14.685   25.021
  30.837   14.602   25.028
 -20.742   14.523   25.584
  30.880   14.583   25.449
 -20.671   14.669   26.066
  30.928   14.626   25.997
 -20.593   14.595   26.533
  31.128   14.668   26.521
 -20.391   14.613   27.060
  31.389   14.567   27.055
 -20.085   14.569   27.613
  31.564   14.581   27.583
 -19.785   14.590   27.962
  31.701   14.666   28.033
 -19.058   14.584   28.650
  31.846   14.532   28.575
 -18.824   14.542   29.079
  31.906   14.654   28.983
 -18.617   14.658   29.580
  32.050   14.599   29.441
 -18.842   14.581   30.067
  32.169   14.679   29.911
 -19.081   14.609   30.445
  32.468   14.571   30.453
 -19.429   14.686   31.139
  32.520   14.609   30.949
 -19.649   14.729   31.509
  32.502   14.617   31.449
 -20.096   14.744   31.996
  32.448   14.562   31.953
 -20.520   14.683   32.539
  32.143   14.655   32.503
 -20.823   14.655   33.136
  32.085   14.655   32.949
 -20.968   14.581   33.583
  32.159   14.698   33.522
 -21.025   14.631   34.033
  32.380   14.567   34.059
 -21.032   14.631   34.533
  32.387   14.581   34.583
 -20.964   14.631   35.033
  32.370   14.681   34.983
 -20.830   14.625   35.510
  32.348   14.695   35.509
 -20.582   14.595   36.049
  32.236   14.529   36.072
 -20.321   14.622   36.488
  32.368   14.626   36.579
 -20.167   14.595   37.030
  32.625   14.595   37.049
 -20.185   14.666   37.508
  32.951   14.605   37.556
 -20.247   14.701   37.998
  33.217   14.613   37.957
 -20.247   14.667   38.432
  33.925   14.547   38.534
 -20.151   14.540   39.018
  35.081   14.545   39.017
 -20.008   14.631   39.533
  36.045   14.547   39.533
 -19.823   14.631   39.970
  37.462   14.547   40.069
 -19.615   14.547   40.553
  38.073   14.547   40.532
 -19.542   14.681   40.983
  38.538   14.547   41.057
 -19.601   14.688   41.478
  38.877   14.547   41.602
 -19.909   14.666   42.036
  39.061   14.631   42.033
 -20.328   14.631   42.601
  39.209   14.620   42.558
 -20.620   14.634   42.978
  39.292   14.648   43.119
 -20.983   14.613   43.462
  39.295   14.740   43.482
 -21.406   14.639   43.977
  39.217   14.595   44.025
 -22.969   14.636   44.505
  39.105   14.631   44.533
 -23.109   14.622   44.949
  38.971   14.631   45.033
 -23.050   14.618   45.446
  38.859   14.643   45.501
 -22.583   14.615   46.005
  38.708   14.669   46.021
 -21.971   14.619   46.474
  38.501   14.666   46.530
 -20.663   14.540   47.052
  38.190   14.666   47.072
 -19.855   14.547   47.492
  37.890   14.637   47.482
 -19.132   14.584   48.134
  37.504   14.622   48.011
 -18.961   14.631   48.533
  37.030   14.693   48.518
 -18.832   14.643   48.981
  36.513   14.682   48.998
 -18.599   14.516   49.510
  35.542   14.697   49.536
 -18.522   14.600   50.033
  35.159   14.719   50.052
 -18.571   14.612   50.526
  35.175   14.724   50.510
 -18.842   14.705   51.000
  35.535   14.688   51.052
  36.629   14.629   51.107
  39.390   14.600   50.987
 -19.372   14.690   51.551
  40.549   14.623   51.477
 -19.782   14.728   52.041
  40.943   14.615   52.003
 -19.973   14.663   52.499
  41.043   14.623   52.449
 -20.110   14.595   53.021
  41.015   14.629   52.949
 -20.266   14.744   53.521
  40.902   14.611   53.411
 -20.134   14.522   54.031
  40.439   14.617   53.938
 -20.080   14.609   54.568
  39.106   14.656   54.497
 -19.957   14.631   55.033
  38.163   14.663   54.987
 -19.891   14.573   55.473
  37.076   14.606   55.533
 -20.024   14.714   56.018
  36.729   14.682   56.030
 -20.356   14.714   56.588
  36.598   14.631   56.533
 -20.925   14.714   57.082
  36.422   14.707   56.966
 -21.445   14.716   57.616
  36.101   14.688   57.527
 -21.821   14.689   58.124
  35.640   14.740   58.041
 -22.064   14.657   58.557
  35.001   14.665   58.523
 -22.345   14.601   59.144
  34.034   14.631   59.061
 -22.414   14.634   59.616
  33.520   14.696   59.534
 -22.433   14.626   60.116
  33.443   14.630   59.932
 -22.413   14.554   60.639
  33.138   14.717   60.473
 -22.318   14.562   61.116
  32.984   14.698   60.926
 -22.314   14.640   61.627
  32.914   14.566   61.432
 -22.402   14.581   62.083
  32.581   14.640   62.000
 -22.534   14.666   62.542
  32.341   14.677   62.424
 -22.761   14.727   63.046
  31.917   14.654   62.981
 -22.878   14.632   63.497
  31.165   14.755   63.539
 -22.986   14.631   64.033
  25.079   14.677   64.037
  28.891   14.594   64.048
  29.980   14.665   64.012
 -23.031   14.631   64.533
  24.535   14.633   64.592
 -23.113   14.665   65.017
  24.400   14.604   65.033
 -23.285   14.684   65.517
  24.370   14.577   65.533
 -23.396   14.631   66.033
  24.340   14.571   66.014
 -23.450   14.631   66.533
  24.191   14.664   66.516
 -23.457   14.681   66.983
  23.988   14.662   67.020
 -23.362   14.598   67.455
  23.662   14.712   67.513
 -23.262   14.675   67.908
  23.167   14.699   68.045
 -22.959   14.599   68.500
  22.483   14.659   68.508
 -22.532   14.597   69.105
  21.907   14.596   69.012
 -22.127   14.570   69.617
  21.493   14.612   69.483
 -21.949   14.581   70.083
  20.641   14.647   70.051
 -21.864   14.641   70.568
  20.010   14.587   70.492
 -21.898   14.660   71.083
  19.640   14.709   70.965
 -22.085   14.618   71.446
  19.570   14.660   71.493
 -22.382   14.603   72.044
  19.452   14.607   72.020
 -22.502   14.656   72.581
   9.436   14.608   72.514
  12.122   14.589   72.581
  19.102   14.659   72.603
 -22.582   14.639   73.083
   8.993   14.678   73.027
  12.939   14.635   73.145
  18.864   14.631   72.933
 -22.548   14.664   73.533
   8.932   14.594   73.449
  13.108   14.604   73.555
  18.076   14.697   73.535
 -22.480   14.611   74.076
   8.960   14.577   73.949
  13.536   14.607   74.135
  17.630   14.664   74.014
 -22.345   14.542   74.594
   9.040   14.611   74.449
  13.639   14.607   74.616
  17.532   14.629   74.449
 -22.041   14.614   75.066
   9.062   14.636   74.949
  13.542   14.640   75.116
  17.644   14.686   75.006
 -21.815   14.598   75.557
   9.010   14.629   75.449
  13.444   14.658   75.616
  18.137   14.704   75.540
 -21.641   14.612   76.063
   8.921   14.557   75.933
  13.425   14.661   76.116
  18.582   14.599   75.934
 -21.417   14.605   76.561
   1.507   14.688   76.529
   3.458   14.663   76.625
   8.530   14.577   76.490
  13.426   14.664   76.616
  18.909   14.542   76.473
 -21.053   14.639   77.120
   1.437   14.620   76.949
   3.924   14.667   77.057
   7.669   14.624   77.038
  13.453   14.666   77.116
  19.019   14.555   76.927
 -20.635   14.625   77.578
   1.506   14.610   77.449
   4.621   14.566   77.549
   5.953   14.641   77.467
  13.455   14.656   77.616
  19.022   14.614   77.449
 -19.999   14.547   78.056
   1.661   14.695   78.007
  13.495   14.620   78.116
  19.002   14.577   77.997
 -18.518   14.576   78.539
 -17.881   14.688   78.522
 -15.062   14.639   78.648
   1.928   14.597   78.491
  13.617   14.599   78.567
  18.875   14.566   78.498
 -14.987   14.621   79.116
   2.013   14.596   78.949
  13.957   14.661   79.059
  18.586   14.592   79.015
 -14.875   14.611   79.563
   2.031   14.576   79.497
  14.420   14.667   79.560
  18.081   14.639   79.537
 -14.487   14.624   80.091
  -9.819   14.671   80.015
  -8.373   14.590   80.063
   1.941   14.585   80.026
  15.022   14.575   80.057
  17.479   14.634   79.964
 -13.550   14.601   80.585
 -12.943   14.647   80.479
  -7.956   14.611   80.525
   1.632   14.723   80.566
  -7.482   14.618   81.033
   1.506   14.606   80.945
  -6.901   14.578   81.473
  -4.031   14.672   81.492
  -2.903   14.565   81.541
   1.005   14.618   81.497
  -1.986   14.614   82.004
   0.050   14.685   81.999
  13.513   20.714   14.545
  16.054   20.547   14.524
  12.548   20.714   15.060
  17.019   20.547   15.034
  12.008   20.714   15.547
  17.560   20.547   15.516
  11.613   20.681   16.046
  17.981   20.547   16.068
  11.378   20.696   16.451
  18.190   20.631   16.459
  10.934   20.747   17.026
  18.413   20.581   16.994
  10.465   20.740   17.587
  18.588   20.637   17.487
  10.139   20.650   18.073
  18.928   20.541   17.968
 -12.990   20.632   18.531
 -10.812   20.678   18.573
   9.942   20.589   18.533
  19.491   20.603   18.475
  19.986   20.661   18.573
  22.484   20.552   18.460
 -13.897   20.589   19.072
  -9.972   20.620   19.034
   9.889   20.739   19.059
  23.026   20.572   18.960
 -14.324   20.586   19.566
  -9.487   20.567   19.441
   9.718   20.609   19.609
  23.379   20.591   19.522
 -14.550   20.602   19.967
  -7.512   20.570   20.027
   9.612   20.581   20.083
  23.504   20.616   19.949
 -14.819   20.540   20.593
  -6.079   20.580   20.615
   9.572   20.631   20.533
  23.552   20.640   20.449
 -14.858   20.630   21.083
  -5.582   20.603   21.078
   9.554   20.631   21.033
  23.616   20.651   20.920
 -15.017   20.581   21.461
  -5.302   20.585   21.429
   9.470   20.714   21.512
  25.616   20.688   21.551
 -15.367   20.646   22.083
  -4.974   20.556   21.960
   0.195   20.568   22.072
   3.540   20.535   22.015
   9.155   20.714   22.064
  26.127   20.707   22.042
 -15.596   20.666   22.548
  -4.472   20.547   22.521
  -0.438   20.622   22.544
   4.438   20.547   22.549
   8.488   20.654   22.519
  17.471   20.624   22.547
  19.091   20.594   22.629
  26.583   20.695   22.553
 -15.829   20.549   23.083
  -3.968   20.595   23.075
  -0.910   20.621   23.064
  17.007   20.622   23.026
  19.215   20.588   23.044
  27.040   20.631   23.030
 -15.865   20.647   23.635
  -3.556   20.609   23.615
  -1.314   20.575   23.576
  16.683   20.721   23.475
  19.419   20.652   23.625
  27.526   20.620   23.536
 -15.959   20.581   24.083
  -2.947   20.589   24.020
  -1.993   20.695   24.038
  16.637   20.680   23.949
  19.561   20.627   24.080
  27.942   20.539   23.973
 -16.085   20.714   24.477
  16.703   20.681   24.416
  19.881   20.730   24.604
  28.107   20.655   24.533
 -16.425   20.666   25.053
  17.064   20.602   24.927
  19.871   20.721   25.095
  28.347   20.512   25.033
 -16.920   20.639   25.543
  18.040   20.661   25.573
  19.583   20.623   25.536
  28.348   20.550   25.514
 -17.871   20.648   26.066
  28.141   20.723   26.051
 -18.908   20.713   26.553
  28.065   20.632   26.497
 -19.438   20.709   27.060
  27.892   20.597   27.024
 -19.582   20.583   27.431
  27.735   20.675   27.525
 -19.958   20.697   28.017
  27.590   20.631   28.033
 -20.017   20.632   28.449
  27.389   20.698   28.451
 -20.038   20.599   28.949
  27.024   20.681   28.999
 -20.003   20.604   29.449
  26.517   20.630   29.528
 -19.903   20.679   30.024
  25.602   20.651   30.065
 -19.583   20.595   30.523
  24.392   20.669   30.478
 -19.322   20.638   30.936
  23.722   20.738   30.989
 -18.909   20.599   31.424
  23.667   20.735   31.472
 -18.553   20.534   32.008
  24.015   20.635   31.961
 -18.397   20.631   32.533
  25.049   20.613   32.476
 -18.327   20.631   33.033
  25.617   20.646   32.948
  27.133   20.665   33.077
  30.052   20.567   32.947
 -18.288   20.631   33.533
  30.556   20.677   33.559
 -18.306   20.631   34.033
  31.158   20.662   34.016
 -18.347   20.631   34.533
  32.160   20.657   34.515
 -18.367   20.631   35.033
  32.650   20.712   35.035
 -18.351   20.631   35.533
  33.053   20.593   35.451
 -18.312   20.631   36.033
  33.180   20.701   36.002
 -18.307   20.631   36.533
  33.422   20.530   36.498
 -18.327   20.681   36.983
  33.408   20.564   37.033
 -18.490   20.672   37.489
  33.354   20.593   37.483
 -18.847   20.631   38.023
  33.477   20.537   37.952
 -19.133   20.690   38.428
  33.918   20.589   38.550
 -19.443   20.692   38.950
  34.487   20.594   39.043
 -19.871   20.714   39.537
  34.896   20.522   39.479
 -23.340   20.754   40.045
  35.104   20.621   40.017
 -24.052   20.659   40.512
  35.340   20.505   40.532
 -24.574   20.670   41.006
  35.358   20.590   40.983
 -24.995   20.730   41.476
  35.438   20.543   41.448
 -25.447   20.706   42.105
  35.488   20.592   41.949
 -25.790   20.590   42.654
  35.524   20.617   42.449
 -25.912   20.663   43.110
  35.508   20.619   42.949
 -26.024   20.581   43.583
  35.504   20.613   43.449
 -26.007   20.631   44.033
  35.497   20.613   43.949
 -25.947   20.631   44.533
  35.455   20.567   44.470
 -25.881   20.631   45.033
  35.113   20.649   45.001
 -25.849   20.681   45.483
  34.647   20.667   45.506
 -25.788   20.605   45.937
  34.087   20.655   46.012
 -25.614   20.534   46.517
  33.941   20.571   46.497
 -25.466   20.681   46.983
  33.852   20.610   47.068
 -25.360   20.602   47.446
  33.892   20.581   47.583
 -25.389   20.643   47.949
  34.001   20.631   48.033
 -25.396   20.637   48.449
  34.184   20.621   48.556
 -25.345   20.682   48.993
  34.321   20.578   49.128
 -25.164   20.577   49.529
  34.404   20.631   49.533
 -24.948   20.548   49.990
  34.461   20.631   50.033
 -24.822   20.698   50.468
  34.467   20.631   50.533
 -24.563   20.611   51.003
  34.473   20.631   51.033
 -24.401   20.607   51.502
  34.488   20.631   51.533
 -24.139   20.573   52.030
  34.470   20.681   51.983
 -23.869   20.574   52.433
  34.369   20.684   52.477
 -23.414   20.605   52.927
  34.138   20.595   53.048
 -22.585   20.600   53.570
  33.933   20.714   53.491
 -22.317   20.605   54.003
  33.624   20.631   54.074
 -22.191   20.605   54.518
  33.412   20.646   54.502
 -22.197   20.661   54.961
  33.156   20.717   54.964
 -22.319   20.595   55.507
  32.994   20.685   55.438
 -22.375   20.631   56.033
  32.949   20.566   55.997
 -22.361   20.631   56.533
  32.920   20.620   56.568
 -22.288   20.631   56.992
  33.013   20.581   57.083
 -22.119   20.547   57.575
  33.040   20.631   57.533
 -22.029   20.631   58.033
  33.028   20.631   58.033
 -21.986   20.631   58.533
  32.934   20.664   58.527
 -21.910   20.631   59.033
  32.827   20.633   58.937
 -21.788   20.623   59.480
  32.528   20.666   59.499
 -21.545   20.595   60.024
  21.514   20.640   60.046
  22.511   20.577   60.052
  24.890   20.669   59.958
  26.640   20.597   60.066
  32.129   20.680   60.031
 -21.353   20.666   60.521
  20.989   20.681   60.461
  27.497   20.617   60.594
  31.549   20.690   60.539
 -21.151   20.538   61.017
  20.707   20.713   61.006
  28.509   20.575   61.042
  30.548   20.685   61.024
 -21.034   20.589   61.498
  20.603   20.677   61.449
 -20.877   20.650   62.025
  20.443   20.669   61.936
 -20.670   20.556   62.558
  20.243   20.749   62.497
 -20.606   20.581   63.083
  20.403   20.574   63.051
 -20.571   20.681   63.483
  20.440   20.631   63.533
 -20.548   20.621   63.997
  20.544   20.597   63.954
 -20.484   20.683   64.568
  20.575   20.602   64.497
 -20.499   20.637   65.116
  20.510   20.631   65.033
 -20.475   20.612   65.616
  20.378   20.666   65.518
 -20.360   20.604   66.061
  20.205   20.648   66.058
 -20.114   20.680   66.589
  20.077   20.631   66.533
 -20.067   20.646   67.116
  19.924   20.714   66.987
 -19.932   20.622   67.569
  19.658   20.631   67.570
 -19.500   20.626   68.095
  19.389   20.696   67.948
 -18.562   20.620   68.600
  18.871   20.648   68.484
 -17.398   20.574   69.073
  17.942   20.658   69.017
 -16.369   20.594   69.568
  16.586   20.714   69.562
 -15.980   20.651   70.031
  16.233   20.631   70.094
 -15.614   20.681   70.562
  -3.865   20.706   70.541
  -2.350   20.610   70.560
  16.073   20.631   70.533
 -15.469   20.651   71.033
  -3.891   20.658   70.949
  -2.134   20.671   71.045
  15.876   20.714   70.962
 -15.297   20.600   71.496
  -3.826   20.656   71.413
  -2.319   20.616   71.657
  15.513   20.714   71.496
 -14.997   20.635   71.987
  -3.011   20.612   71.984
  -2.472   20.643   72.040
  15.002   20.714   72.005
 -14.544   20.547   72.586
  14.105   20.714   72.559
 -14.028   20.547   73.063
  -9.406   20.748   73.012
  -6.964   20.624   73.089
   6.526   20.728   73.039
   7.053   20.598   73.036
  13.162   20.638   73.063
 -13.321   20.510   73.501
 -10.393   20.738   73.527
  -6.411   20.596   73.571
  -1.985   20.626   73.483
  -0.439   20.606   73.512
   5.585   20.714   73.540
   8.118   20.607   73.510
  12.079   20.679   73.541
  -4.870   20.613   74.073
  -2.110   20.608   73.911
   2.999   20.603   74.040
   4.384   20.652   74.019
   9.461   20.565   74.025
  10.973   20.719   74.024
  -4.422   20.610   74.565
  -2.504   20.622   74.446
   6.562   26.660   23.592
   9.994   26.562   23.531
   5.134   26.573   24.055
  10.512   26.564   23.957
   4.451   26.725   24.506
  10.928   26.542   24.476
  -1.961   26.676   25.046
   1.456   26.512   25.030
   3.911   26.752   25.026
  11.078   26.612   24.949
  -9.485   26.631   25.534
  -7.445   26.641   25.532
  -2.985   26.687   25.525
   2.625   26.600   25.503
   3.016   26.692   25.557
  11.153   26.669   25.449
 -10.381   26.721   26.049
  -6.587   26.694   26.067
  -3.573   26.729   26.005
  11.164   26.690   25.949
 -11.444   26.722   26.543
  -5.985   26.640   26.536
  -4.480   26.656   26.517
  11.111   26.680   26.449
 -14.868   26.618   27.115
  10.999   26.645   26.939
 -15.887   26.631   27.606
  10.589   26.704   27.526
 -16.540   26.662   28.068
  10.163   26.719   28.044
 -17.094   26.660   28.548
  10.131   26.683   28.439
 -17.431   26.637   29.120
  10.436   26.668   29.079
 -17.457   26.631   29.616
  12.041   26.672   29.571
 -17.409   26.599   30.116
  12.572   26.684   30.062
 -17.301   26.591   30.543
  12.964   26.644   30.554
 -17.122   26.734   31.067
  13.201   26.625   30.942
 -17.313   26.575   31.647
  13.490   26.578   31.457
 -17.286   26.594   32.058
  13.694   26.606   31.927
 -17.102   26.693   32.554
  13.906   26.560   32.459
 -16.909   26.664   33.016
  14.182   26.620   32.916
 -16.494   26.682   33.541
  15.115   26.615   33.502
 -15.935   26.639   34.089
  15.976   26.603   34.044
 -15.617   26.636   34.610
  16.495   26.567   34.443
 -15.556   26.683   35.033
  18.023   26.639   35.102
 -15.579   26.741   35.546
  18.565   26.634   35.527
 -15.903   26.614   36.131
  18.980   26.603   36.011
 -15.993   26.648   36.616
  19.191   26.631   36.445
  25.917   26.648   36.509
  28.152   26.645   36.524
 -16.022   26.652   37.116
  19.516   26.636   36.989
  21.978   26.661   37.081
  23.603   26.562   36.943
  24.958   26.693   37.051
  29.454   26.562   37.026
 -16.004   26.652   37.616
  20.135   26.660   37.520
  21.055   26.658   37.582
  30.120   26.688   37.551
 -16.035   26.650   38.011
  30.602   26.693   38.045
 -20.376   26.580   38.563
 -16.986   26.669   38.567
 -16.489   26.640   38.515
  31.002   26.572   38.459
 -20.969   26.622   39.038
  31.116   26.674   39.023
 -21.384   26.647   39.579
  31.417   26.545   39.478
 -21.632   26.667   39.995
  31.587   26.573   39.929
 -22.074   26.751   40.516
  31.661   26.700   40.508
 -23.392   26.659   41.049
  31.917   26.557   40.958
 -24.107   26.753   41.508
  31.950   26.547   41.497
 -24.611   26.752   41.989
  31.864   26.556   41.994
 -25.011   26.677   42.539
  31.576   26.633   42.474
 -25.300   26.648   43.146
  31.075   26.698   43.026
 -25.430   26.581   43.583
  30.929   26.574   43.430
 -25.479   26.631   44.033
  30.568   26.642   44.061
 -25.482   26.631   44.533
  30.374   26.625   44.438
 -25.414   26.631   45.033
  29.909   26.595   45.004
 -25.288   26.581   45.547
  29.496   26.569   45.481
 -25.100   26.596   46.048
  29.187   26.715   45.967
 -24.981   26.681   46.483
  29.133   26.693   46.449
 -25.048   26.633   46.997
  29.014   26.701   46.942
 -25.135   26.703   47.533
  28.914   26.581   47.459
 -25.186   26.707   48.033
  28.463   26.671   47.982
 -25.169   26.733   48.568
  28.130   26.701   48.529
 -25.284   26.527   49.103
  28.079   26.651   48.949
 -25.290   26.553   49.616
  27.973   26.626   49.426
 -25.264   26.539   50.081
  27.526   26.631   49.965
 -25.166   26.622   50.573
  26.053   26.641   50.508
 -25.124   26.631   51.033
  25.918   26.577   50.956
 -25.098   26.631   51.533
  25.672   26.707   51.455
 -25.150   26.656   52.012
  25.663   26.638   51.997
 -25.232   26.762   52.525
  25.651   26.631   52.533
 -25.174   26.568   53.060
  25.635   26.631   53.033
 -25.080   26.581   53.583
  25.557   26.631   53.533
 -24.941   26.666   54.044
  25.419   26.714   53.992
 -24.648   26.592   54.587
  25.129   26.631   54.576
 -24.353   26.610   54.997
  24.861   26.697   54.948
 -23.899   26.655   55.514
  24.176   26.714   55.568
 -23.046   26.556   56.045
  23.157   26.714   56.039
 -22.558   26.543   56.474
  21.520   26.716   56.526
 -22.467   26.610   56.949
  20.731   26.693   57.062
 -22.509   26.591   57.497
  19.658   26.671   57.541
 -22.668   26.626   57.937
  18.688   26.655   58.103
 -22.925   26.636   58.500
  18.423   26.666   58.533
 -23.123   26.666   59.028
  18.217   26.651   59.075
 -23.246   26.714   59.526
  18.030   26.714   59.521
 -23.269   26.674   59.949
  17.684   26.631   60.104
 -23.251   26.675   60.422
  17.389   26.714   60.454
 -23.108   26.548   61.009
  16.645   26.733   61.054
 -22.927   26.666   61.543
  15.565   26.644   61.556
 -22.612   26.615   62.086
   6.422   26.714   62.012
   8.678   26.538   62.062
  14.435   26.668   61.973
 -22.319   26.571   62.445
   1.032   26.636   62.475
   2.465   26.638   62.636
   5.914   26.613   62.543
   9.458   26.658   62.547
  13.523   26.638   62.466
 -21.592   26.520   63.049
   0.707   26.655   62.991
   2.444   26.641   63.062
   5.115   26.724   63.077
  10.513   26.578   63.067
  11.526   26.661   62.978
 -20.858   26.614   63.508
   0.930   26.624   63.480
   1.949   26.668   63.565
   4.918   26.643   63.414
 -20.375   26.614   63.917
   4.708   26.658   63.963
 -19.061   26.544   64.541
   4.947   26.611   64.506
 -15.424   26.585   65.038
  -0.441   26.648   64.996
   0.019   26.629   65.150
   5.122   26.636   64.934
 -14.607   26.571   65.616
  -0.981   26.636   65.471
   0.119   26.611   65.616
   5.358   26.578   65.514
 -14.346   26.631   65.966
  -1.591   26.665   65.962
   0.204   26.608   66.055
   5.426   26.535   65.988
 -13.989   26.581   66.502
  -2.050   26.615   66.509
   0.414   26.653   66.634
   5.214   26.673   66.532
 -13.801   26.657   66.958
  -2.842   26.752   67.044
   0.555   26.626   67.076
   5.069   26.667   66.949
 -13.581   26.616   67.506
  -3.614   26.636   67.499
   0.957   26.649   67.620
   4.916   26.571   67.435
 -13.354   26.610   67.997
  -6.879   26.665   68.058
   1.478   26.619   68.099
   4.165   26.677   68.005
 -13.006   26.609   68.540
  -7.957   26.620   68.546
 -12.613   26.525   68.984
  -8.464   26.623   69.103
 -12.394   26.668   69.511
  -8.875   26.609   69.627
 -11.886   26.700   70.047
  -9.394   26.640   70.102
  -9.477   32.683   25.050
  -7.866   32.592   25.012
 -10.494   32.696   25.529
  -6.849   32.617   25.495
 -11.056   32.753   26.083
  -6.368   32.619   25.914
 -11.473   32.641   26.516
  -5.938   32.645   26.478
 -11.980   32.628   27.034
  -5.386   32.594   26.926
  -4.381   32.677   27.052
  -1.936   32.569   27.031
 -12.375   32.603   27.555
   0.186   32.607   27.520
 -12.575   32.612   27.968
   1.408   32.516   28.047
 -12.798   32.567   28.562
   2.663   32.599   28.511
 -12.991   32.599   29.015
   3.951   32.591   29.110
 -13.953   32.650   29.591
   4.495   32.592   29.601
 -14.909   32.608   30.123
   4.872   32.599   30.082
 -15.331   32.595   30.655
   5.140   32.623   30.483
 -15.465   32.644   31.116
   6.098   32.592   30.977
 -15.546   32.662   31.616
   7.533   32.610   31.480
 -15.554   32.651   32.116
   8.018   32.620   31.992
 -15.489   32.608   32.616
   8.389   32.545   32.484
 -15.337   32.578   33.046
   8.467   32.585   32.949
 -14.915   32.596   33.563
   8.479   32.605   33.449
 -14.048   32.635   34.107
   8.453   32.565   33.997
 -13.521   32.646   34.638
   8.417   32.560   34.533
 -13.559   32.651   35.061
   8.474   32.667   35.033
  12.509   32.637   35.090
  14.021   32.610   34.986
 -13.954   32.621   35.602
   8.675   32.558   35.453
  12.048   32.637   35.632
  14.508   32.623   35.500
 -14.352   32.599   36.150
   9.029   32.564   35.938
  11.940   32.650   36.116
  14.644   32.641   35.949
 -14.482   32.654   36.616
   9.982   32.630   36.596
  11.935   32.643   36.616
  14.639   32.654   36.449
 -14.564   32.677   37.116
  10.469   32.610   37.012
  12.001   32.623   37.116
  14.519   32.639   36.931
 -14.580   32.670   37.616
  10.603   32.651   37.449
  12.195   32.604   37.533
  14.031   32.634   37.469
 -14.540   32.645   38.116
  10.576   32.668   37.949
 -14.501   32.654   38.616
  10.589   32.694   38.523
 -14.576   32.665   39.022
  11.008   32.690   39.065
 -14.793   32.527   39.598
  12.944   32.688   39.568
 -14.787   32.545   40.096
  14.894   32.514   39.967
 -14.605   32.661   40.587
  15.579   32.576   40.433
 -14.449   32.626   41.079
  16.116   32.606   40.918
 -14.098   32.655   41.601
  16.563   32.592   41.501
 -13.841   32.592   42.043
  16.867   32.570   42.099
 -13.592   32.673   42.575
  17.002   32.581   42.583
 -13.568   32.658   43.116
  17.049   32.631   43.033
 -13.585   32.651   43.616
  17.057   32.631   43.533
 -13.590   32.644   44.072
  17.010   32.631   44.033
 -13.946   32.632   44.596
  16.939   32.696   44.455
 -14.437   32.634   45.136
  17.053   32.575   44.939
  21.570   32.626   45.109
  23.508   32.609   44.989
 -14.552   32.647   45.616
  17.431   32.550   45.457
  21.036   32.648   45.576
  24.002   32.620   45.503
 -14.550   32.634   46.116
  24.161   32.643   45.922
 -14.408   32.615   46.557
  24.342   32.601   46.468
 -13.886   32.602   47.063
 -12.527   32.642   46.970
 -11.094   32.617   47.078
  24.176   32.645   47.001
  -9.561   32.679   47.630
  24.099   32.651   47.449
  -9.172   32.664   48.131
  24.155   32.702   48.020
  -9.097   32.700   48.533
  24.412   32.571   48.551
  -9.147   32.754   48.989
  24.560   32.631   49.033
  -9.502   32.720   49.594
  24.701   32.649   49.472
 -21.982   32.631   50.033
 -18.936   32.630   50.028
  -9.813   32.560   50.096
  24.836   32.523   50.010
 -22.504   32.641   50.521
 -17.845   32.669   50.580
  -9.907   32.662   50.608
  24.845   32.586   50.533
 -22.898   32.674   51.155
 -16.888   32.645   51.020
 -10.010   32.581   51.083
  24.810   32.616   50.944
 -23.116   32.744   51.580
 -16.405   32.648   51.518
 -10.054   32.681   51.483
  24.664   32.637   51.505
 -23.497   32.637   52.025
 -16.062   32.549   51.966
 -10.172   32.703   52.009
  24.456   32.714   51.980
 -23.807   32.555   52.595
 -15.939   32.611   52.476
 -10.323   32.617   52.543
  24.099   32.666   52.571
 -23.911   32.612   53.116
 -15.808   32.679   53.002
 -10.437   32.663   53.087
  23.647   32.739   53.049
 -23.953   32.617   53.616
 -15.549   32.612   53.506
 -10.557   32.717   53.589
  23.006   32.673   53.528
 -23.928   32.600   54.116
 -15.359   32.563   53.972
 -11.020   32.660   54.060
  21.671   32.742   54.069
 -23.841   32.555   54.603
 -15.309   32.681   54.449
 -12.033   32.646   54.577
  14.062   32.640   54.489
  17.630   32.559   54.537
  20.929   32.714   54.500
 -23.605   32.621   55.079
 -15.274   32.707   54.949
 -12.455   32.641   55.130
  13.566   32.641   54.978
 -23.353   32.604   55.499
 -15.304   32.709   55.449
 -12.570   32.662   55.616
  12.658   32.661   55.522
 -22.931   32.550   56.003
 -15.408   32.692   55.949
 -12.594   32.655   56.116
  12.544   32.642   55.949
 -21.990   32.612   56.602
 -15.548   32.631   56.428
 -12.521   32.623   56.616
  12.550   32.639   56.449
 -21.501   32.647   57.044
 -15.943   32.640   57.048
 -12.338   32.600   57.041
  12.582   32.652   56.949
 -21.025   32.649   57.546
 -16.430   32.708   57.558
 -11.547   32.620   57.596
  -9.990   32.638   57.469
  -8.436   32.616   57.495
  12.572   32.653   57.449
 -20.463   32.600   57.981
 -16.876   32.705   58.055
  -7.572   32.559   58.111
  12.521   32.633   57.949
 -19.405   32.642   58.522
 -17.052   32.640   58.418
  -7.302   32.602   58.472
  12.489   32.611   58.449
 -18.450   32.626   59.095
 -17.388   32.635   58.981
  -6.909   32.546   59.028
  -1.571   32.657   59.015
  -0.444   32.574   59.038
  12.468   32.564   58.983
  -6.444   32.630   59.520
  -2.429   32.714   59.521
   0.087   32.550   59.496
  12.183   32.672   59.525
  -5.525   32.598   60.086
  -4.413   32.685   60.020
   0.629   32.540   59.982
  12.010   32.606   59.964
   1.973   32.598   60.560
  11.538   32.589   60.504
   2.548   32.565   61.009
   7.392   32.645   60.970
   9.494   32.579   61.074
  10.435   32.647   60.970
   3.137   32.546   61.481
   6.556   32.693   61.530
 -10.604   32.657   62.058
  -8.574   32.608   61.983
  -8.062   32.648   62.062
  -6.104   32.599   62.028
 -11.057   32.647   62.563
  -5.903   32.624   62.449
 -11.443   32.643   63.087
  -5.841   32.648   62.949
 -12.379   32.598   63.552
  -5.915   32.647   63.449
 -13.326   32.568   64.093
  -6.100   32.621   63.908
 -13.790   32.628   64.631
  -6.893   32.644   64.512
 -14.024   32.600   64.964
  -6.969   32.633   64.949
 -14.325   32.553   65.591
  -6.975   32.627   65.449
 -14.413   32.603   66.116
  -7.042   32.614   65.933
 -14.442   32.604   66.616
  -7.383   32.649   66.500
 -14.406   32.584   67.116
  -7.891   32.666   67.020
 -14.312   32.540   67.593
  -8.078   32.580   67.437
 -14.052   32.597   68.093
  -8.454   32.702   68.017
 -13.811   32.537   68.529
  -8.575   32.624   68.419
 -13.380   32.532   68.985
  -8.954   32.687   68.991
 -12.477   32.617   69.496
  -9.353   32.658   69.504
  -1.594   38.672   42.060
   1.023   38.621   41.984
  -2.105   38.670   42.539
   1.505   38.620   42.495
   7.105   38.614   42.618
  10.413   38.579   42.501
  -2.437   38.640   43.119
   1.922   38.599   42.998
   6.587   38.608   43.117
  11.118   38.632   42.957
  -2.510   38.648   43.616
   5.013   38.578   43.519
   6.101   38.655   43.593
  11.587   38.642   43.452
  -2.517   38.637   44.116
  11.909   38.608   44.000
  -2.483   38.638   44.616
  11.974   38.606   44.449
  -2.540   38.646   45.012
  11.933   38.605   44.931
  -2.882   38.549   45.514
  11.654   38.664   45.510
  -3.297   38.675   46.141
  11.521   38.613   45.997
  -3.620   38.670   46.463
  11.356   38.569   46.495
  -4.480   38.736   47.067
  11.055   38.578   46.983
  -5.063   38.758   47.582
  10.490   38.614   47.492
  -5.560   38.668   47.989
   9.182   38.694   48.032
  -5.960   38.647   48.623
   8.933   38.620   48.449
  -6.070   38.679   49.116
   8.889   38.569   48.949
  -6.109   38.681   49.616
   8.976   38.630   49.497
  -6.077   38.653   50.116
   9.188   38.680   50.002
  -5.973   38.596   50.616
   9.453   38.582   50.541
  -5.806   38.570   51.039
   9.547   38.581   51.083
  -5.579   38.682   51.538
   9.560   38.631   51.533
  -5.515   38.678   52.033
   9.538   38.631   52.033
  -5.375   38.663   52.521
   9.435   38.662   52.524
  -5.042   38.669   53.054
   9.322   38.627   52.935
  -4.528   38.664   53.544
   8.979   38.629   53.560
  -3.546   38.625   54.099
   8.601   38.742   53.974
  -2.896   38.612   54.519
   8.045   38.666   54.566
  -2.464   38.607   55.025
   7.739   38.670   55.083
  -1.954   38.619   55.527
   7.527   38.666   55.549
  -1.424   38.630   56.025
   7.185   38.664   56.093
  -1.056   38.632   56.636
   6.870   38.680   56.439
  -0.884   38.601   57.052
   6.052   38.714   57.014
  -0.387   38.592   57.560
   1.660   38.672   57.501
 -10.732  -27.305   64.783
 -10.704  -27.359   67.255
 -10.250  -27.310   64.206
 -10.272  -27.358   67.789
  -9.701  -27.311   63.811
  -9.764  -27.344   68.217
  -9.180  -27.394   63.690
  -9.215  -27.289   69.215
  -8.661  -27.386   63.326
  -8.719  -27.286   71.275
  -8.234  -27.385   60.176
  -8.187  -27.286   72.204
  -7.603  -27.420   59.395
  -7.705  -27.319   72.665
  -7.118  -27.353   58.969
  -7.317  -27.335   72.915
  -6.656  -27.390   58.790
  -6.745  -27.263   73.167
  -6.167  -27.404   58.648
  -6.217  -27.369   73.276
  -5.693  -27.477   58.643
  -5.717  -27.369   73.337
  -5.157  -27.272   58.421
  -5.217  -27.369   73.375
  -4.634  -27.302   58.393
  -4.767  -27.419   73.374
  -4.141  -27.291   58.412
  -4.303  -27.340   73.410
  -3.600  -27.427   58.639
  -3.753  -27.349   73.408
  -3.134  -27.404   58.687
  -3.217  -27.369   73.324
  -2.634  -27.358   58.739
  -2.730  -27.405   73.163
  -2.234  -27.336   58.842
  -2.226  -27.350   64.701
  -2.165  -27.426   66.153
  -2.172  -27.458   72.844
  -1.588  -27.320   59.183
  -1.731  -27.341   64.250
  -1.678  -27.422   66.651
  -1.639  -27.464   72.409
  -1.220  -27.271   59.437
  -1.216  -27.363   63.800
  -1.205  -27.342   67.217
  -1.201  -27.481   71.880
  -0.705  -27.382   60.225
  -0.784  -27.373   63.249
  -0.724  -27.286   68.362
  -0.712  -27.471   70.824
   3.311  -27.378   42.944
   3.292  -27.286   46.238
   3.774  -27.453   42.191
   3.842  -27.255   47.129
   4.225  -27.405   41.718
   4.329  -27.284   47.695
   4.814  -27.369   41.297
   4.877  -27.320   48.133
   5.187  -27.415   41.079
   5.358  -27.369   48.371
   5.780  -27.452   40.784
   5.858  -27.248   48.552
   6.363  -27.433   40.452
   6.283  -27.328   48.599
   6.799  -27.404   40.195
   6.783  -27.362   48.591
   7.298  -27.323   39.797
   7.283  -27.437   48.509
   7.792  -27.404   39.640
   7.783  -27.369   48.425
   8.390  -27.370   36.325
   8.258  -27.362   38.244
   8.316  -27.373   39.246
   8.233  -27.419   48.398
   8.866  -27.377   36.217
   8.700  -27.379   38.402
   8.824  -27.366   38.960
   8.692  -27.340   48.428
   9.366  -27.360   36.248
   9.200  -27.385   38.352
   9.353  -27.366   39.770
   9.247  -27.345   48.402
   9.785  -27.338   36.438
   9.663  -27.366   38.181
   9.827  -27.350   40.325
   9.783  -27.369   48.288
  10.269  -27.372   40.815
  10.232  -27.380   48.119
  10.787  -27.316   41.290
  10.747  -27.434   47.774
  11.312  -27.420   42.169
  11.287  -27.427   47.285
  11.845  -27.364   43.284
  11.740  -27.382   46.649
  12.307  -27.341   43.887
  12.266  -27.429   45.358
  13.770  -27.305   42.336
  13.751  -27.352   44.192
  14.343  -27.374   36.759
  14.206  -27.370   38.871
  14.341  -27.471   41.714
  14.233  -27.367   44.776
  14.889  -27.360   36.356
  14.718  -27.378   39.315
  14.803  -27.401   41.184
  14.762  -27.344   45.188
  15.366  -27.386   36.253
  15.266  -27.352   39.648
  15.380  -27.387   40.815
  15.189  -27.371   45.358
  15.866  -27.394   36.178
  15.689  -27.366   39.796
  15.803  -27.395   40.644
  15.770  -27.339   45.647
  16.366  -27.386   36.178
  16.200  -27.359   45.831
  16.866  -27.386   36.224
  16.700  -27.390   45.911
  17.366  -27.391   36.199
  17.193  -27.403   45.914
  17.866  -27.374   36.214
  17.775  -27.320   46.112
  18.322  -27.359   36.334
  18.200  -27.312   46.232
  18.861  -27.377   36.724
  18.700  -27.348   46.287
  19.336  -27.346   37.274
  19.230  -27.384   39.286
  19.405  -27.373   40.174
  19.200  -27.365   46.286
  19.750  -27.350   40.363
  19.747  -27.349   46.212
  20.386  -27.356   40.705
  20.282  -27.435   45.951
  20.735  -27.319   40.875
  20.729  -27.373   45.739
  21.248  -27.337   41.344
  21.277  -27.348   45.275
  21.813  -27.321   42.232
  21.742  -27.424   44.386
 -13.138  -21.457   57.206
 -13.237  -21.308   58.221
 -12.690  -21.351   55.875
 -12.706  -21.353   59.247
 -12.271  -21.350   55.227
 -12.249  -21.409   59.871
 -12.241  -21.391   62.652
 -12.230  -21.300   68.693
 -11.647  -21.444   54.369
 -11.700  -21.280   70.192
 -11.234  -21.298   52.347
 -11.245  -21.418   70.911
 -10.669  -21.395   51.227
 -10.767  -21.423   71.429
 -10.178  -21.309   50.357
 -10.173  -21.438   71.852
  -9.695  -21.476   50.167
  -9.692  -21.295   72.134
  -9.222  -21.477   47.264
  -9.217  -21.369   72.267
  -8.697  -21.453   45.852
  -8.843  -21.355   72.460
  -8.194  -21.391   44.849
  -8.296  -21.283   72.805
  -7.697  -21.471   44.217
  -7.753  -21.286   73.313
  -7.206  -21.398   43.734
  -7.200  -21.334   73.803
  -6.741  -21.387   43.221
  -6.647  -21.320   74.162
  -6.219  -21.297   41.332
  -6.217  -21.369   74.338
  -5.734  -21.301   40.747
  -5.781  -21.391   74.456
  -5.175  -21.295   40.345
  -5.238  -21.259   74.568
  -4.634  -21.408   40.233
  -4.744  -21.301   74.556
  -4.171  -21.404   40.122
  -4.240  -21.391   74.453
  -3.674  -21.287   39.894
  -3.717  -21.369   74.291
  -3.204  -21.392   39.746
  -3.316  -21.422   74.098
  -2.645  -21.366   38.798
  -2.790  -21.378   73.755
  -2.105  -21.360   38.367
  -2.301  -21.473   73.242
  -1.634  -21.390   38.238
  -1.699  -21.353   72.658
  -1.134  -21.395   38.181
  -1.234  -21.351   72.246
  -0.634  -21.374   38.208
  -0.734  -21.336   71.712
  -0.134  -21.341   38.307
  -0.241  -21.443   71.286
   0.384  -21.288   38.352
   0.282  -21.465   70.940
   0.866  -21.302   38.385
   0.703  -21.376   70.650
   1.329  -21.382   28.713
   1.231  -21.354   30.290
   1.342  -21.281   38.436
   1.282  -21.433   69.807
   1.835  -21.374   28.218
   1.730  -21.367   30.785
   1.884  -21.369   38.700
   1.766  -21.355   69.206
   2.400  -21.356   27.907
   2.231  -21.357   31.236
   2.307  -21.339   38.881
   2.304  -21.464   67.840
   2.789  -21.397   27.697
   2.767  -21.318   32.827
   2.886  -21.385   39.183
   2.739  -21.423   67.319
   3.342  -21.373   26.758
   3.260  -21.349   33.872
   3.302  -21.387   39.169
   3.245  -21.403   66.845
   3.891  -21.358   26.364
   3.762  -21.281   34.784
   3.767  -21.324   37.903
   3.722  -21.382   66.290
   4.331  -21.375   26.224
   4.230  -21.367   35.430
   4.230  -21.340   36.792
   4.242  -21.374   65.815
   4.850  -21.372   25.875
   4.700  -21.376   65.786
   5.309  -21.389   25.162
   5.200  -21.379   65.783
   5.847  -21.383   24.347
   5.700  -21.375   65.766
   6.297  -21.282   23.352
   6.254  -21.384   54.294
   6.403  -21.376   56.169
   6.200  -21.350   65.733
   6.792  -21.284   22.837
   6.700  -21.339   54.166
   6.866  -21.372   56.271
   6.700  -21.321   65.687
   7.276  -21.378   19.688
   7.221  -21.339   21.839
   7.325  -21.408   22.258
   7.200  -21.330   54.201
   7.339  -21.462   56.248
   7.196  -21.329   65.730
   7.786  -21.288   18.797
   7.700  -21.364   54.296
   7.834  -21.382   55.764
   7.814  -21.352   66.203
   8.339  -21.280   18.385
   8.200  -21.390   54.341
   8.390  -21.382   55.330
   8.262  -21.343   66.726
   8.866  -21.391   18.271
   8.673  -21.381   54.228
   8.866  -21.389   55.228
   8.663  -21.381   66.912
   9.366  -21.414   18.190
   9.251  -21.381   53.808
   9.366  -21.374   55.268
   9.239  -21.342   67.138
   9.866  -21.404   18.177
   9.688  -21.361   53.675
   9.866  -21.365   55.325
   9.684  -21.324   67.163
  10.366  -21.363   18.229
  10.269  -21.384   53.403
  10.330  -21.368   55.257
  10.264  -21.392   66.902
  10.876  -21.291   18.315
  10.753  -21.389   52.933
  10.906  -21.347   54.927
  10.717  -21.348   66.674
  11.366  -21.310   18.377
  11.278  -21.401   51.940
  11.366  -21.358   54.846
  11.285  -21.375   61.748
  11.319  -21.318   62.713
  11.313  -21.333   63.265
  11.338  -21.343   64.735
  11.232  -21.390   65.827
  11.866  -21.311   18.363
  11.700  -21.390   51.809
  11.866  -21.354   54.843
  11.759  -21.345   61.205
  12.362  -21.295   18.400
  12.174  -21.382   51.838
  12.366  -21.361   54.887
  12.244  -21.381   60.870
  12.904  -21.403   18.645
  12.766  -21.358   53.174
  12.799  -21.395   54.751
  12.700  -21.375   60.797
  13.268  -21.364   18.782
  13.319  -21.378   23.915
  13.321  -21.321   26.156
  13.249  -21.413   26.737
  13.354  -21.384   28.733
  13.177  -21.357   60.706
  13.814  -21.396   19.209
  13.745  -21.319   23.630
  13.765  -21.352   29.360
  13.756  -21.382   60.390
  14.290  -21.377   19.747
  14.302  -21.396   22.888
  14.254  -21.343   29.860
  14.170  -21.377   60.366
  14.799  -21.425   30.123
  14.793  -21.362   61.258
  15.283  -21.431   30.165
  15.207  -21.374   61.844
  15.819  -21.434   30.213
  15.734  -21.369   62.286
  16.329  -21.378   30.288
  16.336  -21.311   62.622
  16.866  -21.363   27.875
  16.732  -21.350   28.807
  16.905  -21.390   30.661
  16.700  -21.307   62.689
  17.394  -21.361   27.362
  17.197  -21.377   29.361
  17.366  -21.381   30.763
  17.247  -21.292   62.705
  17.866  -21.369   27.267
  17.698  -21.371   29.787
  17.788  -21.400   30.655
  17.742  -21.294   62.609
  18.329  -21.367   27.324
  18.271  -21.360   62.290
  18.905  -21.368   27.671
  18.793  -21.376   61.833
  19.366  -21.343   27.879
  19.249  -21.392   58.300
  19.323  -21.318   59.370
  19.265  -21.328   61.172
  19.815  -21.345   27.956
  19.769  -21.392   31.828
  19.834  -21.426   33.661
  19.745  -21.396   57.852
  20.393  -21.378   28.167
  20.168  -21.349   31.662
  20.332  -21.415   34.155
  20.228  -21.390   57.300
  20.806  -21.347   28.341
  20.726  -21.373   31.326
  20.813  -21.349   34.639
  20.783  -21.446   53.321
  20.826  -21.354   55.334
  20.728  -21.398   56.298
  21.313  -21.332   28.860
  21.226  -21.379   30.803
  21.278  -21.262   35.364
  21.312  -21.395   50.838
  21.807  -21.236   35.919
  21.767  -21.340   50.217
  22.291  -21.372   36.170
  22.266  -21.336   49.741
  22.807  -21.456   36.168
  22.792  -21.383   48.859
  23.357  -21.351   35.949
  23.261  -21.407   46.313
  23.833  -21.319   35.805
  23.776  -21.403   45.926
  24.283  -21.369   35.758
  24.200  -21.382   45.744
  24.783  -21.369   35.761
  24.660  -21.374   45.853
  24.832  -21.378   46.197
  24.750  -21.353   46.712
  25.283  -21.369   35.843
  25.253  -21.361   47.210
  25.737  -21.341   35.973
  25.697  -21.365   47.261
  26.304  -21.315   36.273
  26.251  -21.379   46.917
  26.808  -21.332   36.674
  26.740  -21.375   45.786
  27.304  -21.278   37.275
  27.269  -21.417   45.419
  27.916  -21.324   38.169
  27.740  -21.388   45.239
  28.340  -21.286   38.398
  28.273  -21.430   44.932
  28.882  -21.394   38.663
  28.700  -21.400   44.814
  29.274  -21.367   38.781
  29.200  -21.370   44.785
  29.867  -21.386   39.211
  29.687  -21.354   44.716
  30.295  -21.380   39.726
  30.264  -21.395   44.387
  30.845  -21.354   41.275
  30.757  -21.405   43.908
 -23.213  -15.399   53.282
 -23.223  -15.333   54.878
 -22.740  -15.493   52.135
 -22.682  -15.264   56.170
 -22.146  -15.445   51.381
 -22.170  -15.334   56.765
 -21.605  -15.384   50.935
 -21.639  -15.333   57.196
 -21.145  -15.433   50.687
 -21.246  -15.319   57.438
 -20.630  -15.433   50.441
 -20.746  -15.319   57.650
 -20.269  -15.403   50.154
 -20.251  -15.372   57.820
 -19.624  -15.411   48.937
 -19.665  -15.311   58.161
 -19.150  -15.435   48.327
 -19.219  -15.377   58.749
 -19.202  -15.413   59.400
 -19.212  -15.329   64.766
 -18.629  -15.432   47.883
 -18.729  -15.379   65.361
 -18.208  -15.415   47.633
 -18.268  -15.268   65.790
 -17.702  -15.403   25.855
 -17.726  -15.305   29.231
 -17.672  -15.317   47.386
 -17.666  -15.286   66.157
 -17.226  -15.453   25.187
 -17.209  -15.290   30.251
 -17.141  -15.404   47.316
 -17.263  -15.369   66.370
 -16.714  -15.453   24.716
 -16.751  -15.417   30.904
 -16.717  -15.369   47.263
 -16.679  -15.286   66.694
 -16.200  -15.419   24.384
 -16.266  -15.412   31.409
 -16.251  -15.434   47.261
 -16.282  -15.369   66.887
 -15.725  -15.418   24.184
 -15.769  -15.408   31.921
 -15.665  -15.375   46.940
 -15.699  -15.286   67.219
 -15.180  -15.378   23.920
 -15.249  -15.286   32.880
 -15.216  -15.401   44.720
 -15.209  -15.405   67.386
 -14.765  -15.403   23.630
 -14.769  -15.354   33.466
 -14.700  -15.453   43.284
 -14.667  -15.246   67.555
 -14.231  -15.494   23.152
 -14.254  -15.386   33.887
 -14.235  -15.453   42.696
 -14.217  -15.301   67.578
 -13.709  -15.368   22.280
 -13.732  -15.373   34.293
 -13.732  -15.473   42.200
 -13.681  -15.377   67.602
 -13.156  -15.360   21.804
 -13.217  -15.302   37.323
 -13.209  -15.396   41.721
 -13.217  -15.369   67.712
 -12.674  -15.468   21.626
 -12.726  -15.282   38.263
 -12.706  -15.363   41.346
 -12.827  -15.333   67.943
 -12.188  -15.286   21.328
 -12.262  -15.362   38.896
 -12.223  -15.377   40.774
 -12.182  -15.346   68.668
 -11.634  -15.363   21.309
 -11.701  -15.328   69.727
 -11.134  -15.379   21.308
 -11.213  -15.326   71.242
 -10.668  -15.464   21.281
 -10.731  -15.308   73.746
 -10.219  -15.359   20.845
 -10.231  -15.423   74.352
  -9.638  -15.450   19.837
  -9.757  -15.379   74.757
  -9.642  -15.366   80.351
  -9.780  -15.353   81.866
  -9.167  -15.469   19.252
  -9.220  -15.307   75.104
  -9.142  -15.365   79.774
  -9.230  -15.337   82.684
  -8.603  -15.431   18.824
  -8.753  -15.373   75.205
  -8.594  -15.329   79.432
  -8.819  -15.369   82.875
  -8.162  -15.456   18.645
  -8.267  -15.366   75.344
  -8.134  -15.339   79.373
  -8.239  -15.335   83.101
  -7.670  -15.294   18.407
  -7.784  -15.460   75.437
  -7.679  -15.347   79.414
  -7.836  -15.317   83.126
  -7.126  -15.392   18.374
  -7.212  -15.397   75.656
  -7.102  -15.369   79.679
  -7.262  -15.378   82.857
  -6.667  -15.319   18.298
  -6.767  -15.347   75.767
  -6.710  -15.329   79.899
  -6.735  -15.400   82.423
  -6.217  -15.369   18.289
  -6.300  -15.398   75.802
  -6.179  -15.328   80.910
  -6.267  -15.393   81.406
  -5.717  -15.369   18.313
  -5.800  -15.417   75.865
  -5.186  -15.359   18.414
  -5.300  -15.430   75.872
  -4.679  -15.359   18.599
  -4.804  -15.447   75.793
  -4.250  -15.369   18.849
  -4.274  -15.359   75.683
  -3.703  -15.286   19.278
  -3.746  -15.414   75.390
  -3.235  -15.263   19.870
  -3.253  -15.442   75.319
  -2.707  -15.321   21.315
  -2.727  -15.404   75.422
  -2.118  -15.418   22.157
  -2.193  -15.304   75.603
  -1.623  -15.407   22.685
  -1.667  -15.319   75.743
  -1.146  -15.365   23.214
  -1.217  -15.369   75.814
  -0.726  -15.362   24.388
  -0.767  -15.419   75.838
  -0.120  -15.293   24.829
  -0.287  -15.387   75.905
   0.366  -15.305   24.952
   0.225  -15.279   76.149
   0.751  -15.283   25.014
   0.721  -15.348   76.274
   1.260  -15.306   25.090
   1.233  -15.375   76.367
   1.748  -15.298   25.068
   1.744  -15.454   76.363
   2.278  -15.356   24.807
   2.331  -15.316   76.670
   2.731  -15.409   24.324
   2.824  -15.329   77.205
   3.270  -15.405   22.703
   3.233  -15.260   77.652
   3.835  -15.442   21.841
   3.661  -15.321   77.873
   4.331  -15.390   21.400
   4.267  -15.258   78.161
   4.701  -15.430   21.138
   4.783  -15.309   78.212
   5.211  -15.430   20.879
   5.283  -15.317   78.205
   5.692  -15.425   20.627
   5.759  -15.308   78.134
   6.216  -15.392   20.196
   6.301  -15.354   77.894
   6.850  -15.442   19.333
   6.749  -15.323   77.647
   7.276  -15.380   18.779
   7.255  -15.311   77.198
   7.813  -15.387   18.391
   7.789  -15.324   76.803
   8.283  -15.344   18.168
   8.319  -15.378   76.660
   8.790  -15.482   18.081
   8.833  -15.319   76.706
   9.325  -15.287   17.954
   9.283  -15.369   76.800
   9.856  -15.385   17.961
   9.783  -15.369   76.883
  10.333  -15.319   17.926
  10.283  -15.369   76.895
  10.783  -15.369   17.906
  10.783  -15.369   76.840
  11.233  -15.419   17.882
  11.302  -15.405   76.705
  11.721  -15.382   17.934
  11.810  -15.459   76.488
  12.310  -15.292   18.112
  12.247  -15.363   76.336
  12.825  -15.369   18.318
  12.733  -15.377   76.138
  13.355  -15.311   18.665
  13.297  -15.387   75.830
  13.784  -15.319   18.905
  13.811  -15.415   75.388
  14.325  -15.286   19.123
  14.235  -15.410   74.834
  14.745  -15.369   19.318
  14.761  -15.381   69.288
  14.815  -15.320   71.763
  14.754  -15.397   73.133
  15.302  -15.286   19.709
  15.200  -15.342   69.160
  15.794  -15.286   20.209
  15.662  -15.313   69.126
  16.259  -15.341   20.935
  16.238  -15.380   68.856
  16.842  -15.286   21.637
  16.659  -15.354   68.650
  17.283  -15.369   21.802
  17.246  -15.316   68.174
  17.783  -15.369   21.857
  17.762  -15.322   67.743
  18.283  -15.369   21.766
  18.219  -15.369   67.281
  18.801  -15.457   21.623
  18.816  -15.392   66.303
  19.387  -15.334   21.489
  19.310  -15.447   64.830
  19.866  -15.331   21.474
  19.807  -15.365   64.200
  20.289  -15.288   21.501
  20.274  -15.420   63.224
  20.787  -15.334   21.629
  20.767  -15.394   62.206
  21.276  -15.369   21.824
  21.305  -15.411   60.364
  21.859  -15.286   22.147
  21.875  -15.433   58.846
  22.211  -15.341   22.442
  22.325  -15.328   58.461
  22.732  -15.257   22.914
  22.758  -15.430   58.216
  23.243  -15.265   23.384
  23.234  -15.365   57.783
  23.804  -15.349   24.158
  23.816  -15.371   30.193
  23.780  -15.294   31.849
  23.830  -15.405   57.288
  24.313  -15.286   25.149
  24.207  -15.365   29.742
  24.357  -15.289   32.324
  24.327  -15.378   56.847
  24.811  -15.330   26.682
  24.732  -15.413   28.817
  24.866  -15.296   32.457
  24.735  -15.370   56.603
  25.332  -15.278   32.478
  25.200  -15.438   56.478
  25.790  -15.419   32.624
  25.747  -15.364   56.448
  26.283  -15.395   32.747
  26.283  -15.369   56.376
  26.689  -15.382   32.932
  26.783  -15.369   56.274
  27.272  -15.369   33.326
  27.284  -15.405   56.131
  27.812  -15.434   33.579
  27.825  -15.395   55.984
  28.283  -15.427   33.609
  28.283  -15.369   55.822
  28.783  -15.418   33.588
  28.697  -15.423   55.604
  29.304  -15.350   33.589
  29.277  -15.466   55.276
  29.783  -15.369   33.665
  29.855  -15.444   54.907
  30.233  -15.419   33.776
  30.367  -15.419   54.417
  30.676  -15.352   33.949
  30.797  -15.411   53.848
  31.254  -15.280   34.170
  31.292  -15.426   52.212
  31.783  -15.369   34.233
  31.783  -15.453   50.728
  32.283  -15.369   34.291
  32.291  -15.453   50.282
  32.764  -15.369   34.397
  32.797  -15.454   43.804
  32.772  -15.360   44.433
  32.806  -15.453   49.819
  33.347  -15.286   34.615
  33.216  -15.347   43.118
  33.294  -15.258   45.661
  33.265  -15.466   49.206
  33.742  -15.369   34.835
  33.723  -15.365   42.832
  34.291  -15.286   35.246
  34.230  -15.453   42.638
  34.794  -15.286   35.774
  34.806  -15.453   42.343
  35.300  -15.286   36.232
  35.352  -15.453   41.936
  35.791  -15.286   36.743
  35.826  -15.453   41.426
  36.255  -15.307   37.475
  36.259  -15.453   40.716
 -23.204   -9.421   24.774
 -23.216   -9.248   26.684
 -22.719   -9.433   23.771
 -22.691   -9.253   27.673
 -22.274   -9.399   23.155
 -22.170   -9.345   28.167
 -21.656   -9.383   21.799
 -21.763   -9.363   28.449
 -21.182   -9.390   21.195
 -21.161   -9.419   28.740
 -21.191   -9.437   59.811
 -21.185   -9.421   63.186
 -20.618   -9.372   20.854
 -20.744   -9.407   28.920
 -20.741   -9.409   59.216
 -20.701   -9.395   63.763
 -20.134   -9.411   20.763
 -20.203   -9.403   29.209
 -20.240   -9.384   58.145
 -20.177   -9.406   64.198
 -19.676   -9.485   20.706
 -19.750   -9.434   29.422
 -19.647   -9.445   57.355
 -19.681   -9.430   64.646
 -19.243   -9.318   18.252
 -19.291   -9.374   29.783
 -19.226   -9.364   49.722
 -19.130   -9.395   52.693
 -19.153   -9.399   56.955
 -19.216   -9.315   65.289
 -18.740   -9.322   17.333
 -18.794   -9.389   30.341
 -18.747   -9.331   49.180
 -18.644   -9.377   53.236
 -18.790   -9.447   56.702
 -18.659   -9.259   65.848
 -18.235   -9.392   16.085
 -18.172   -9.266   31.145
 -18.276   -9.367   48.780
 -18.209   -9.314   53.798
 -18.297   -9.371   56.160
 -18.196   -9.341   66.216
 -17.728   -9.465   14.296
 -17.670   -9.286   31.729
 -17.707   -9.381   48.347
 -17.754   -9.337   66.451
 -17.253   -9.386   13.641
 -17.152   -9.286   32.196
 -17.197   -9.398   42.368
 -17.234   -9.349   45.399
 -17.288   -9.378   47.708
 -17.254   -9.334   66.808
 -17.179   -9.400   77.369
 -17.247   -9.336   78.931
 -16.799   -9.374   13.210
 -16.777   -9.340   32.455
 -16.720   -9.458   41.694
 -16.687   -9.339   67.660
 -16.693   -9.394   76.344
 -16.696   -9.247   80.162
 -16.244   -9.396   12.838
 -16.254   -9.247   32.913
 -16.246   -9.376   41.218
 -16.194   -9.286   68.239
 -16.205   -9.403   74.830
 -16.171   -9.335   80.631
 -15.752   -9.384   12.609
 -15.703   -9.321   34.777
 -15.674   -9.403   40.832
 -15.668   -9.334   68.726
 -15.738   -9.489   74.153
 -15.810   -9.315   80.899
 -15.289   -9.444   12.452
 -15.232   -9.344   36.305
 -15.125   -9.414   40.431
 -15.167   -9.330   69.123
 -15.165   -9.468   73.211
 -15.257   -9.426   81.372
 -14.753   -9.347   12.401
 -14.728   -9.262   38.241
 -14.687   -9.390   39.917
 -14.765   -9.356   69.405
 -14.720   -9.298   72.278
 -14.713   -9.366   82.287
 -14.267   -9.419   12.374
 -14.206   -9.360   69.727
 -14.189   -9.354   71.858
 -14.200   -9.360   82.777
 -13.779   -9.312   12.442
 -13.732   -9.404   70.329
 -13.683   -9.416   70.918
 -13.766   -9.266   83.122
 -13.217   -9.369   12.479
 -13.267   -9.336   83.282
 -12.681   -9.346   12.485
 -12.810   -9.374   83.456
 -12.167   -9.375   12.435
 -12.276   -9.291   83.802
 -11.703   -9.416   12.296
 -11.652   -9.273   84.271
 -11.173   -9.280   11.896
 -11.141   -9.299   84.692
 -10.634   -9.370   11.827
 -10.711   -9.313   84.952
 -10.134   -9.379   11.784
 -10.203   -9.339   85.168
  -9.634   -9.377   11.788
  -9.717   -9.369   85.293
  -9.134   -9.392   11.748
  -9.217   -9.369   85.340
  -8.712   -9.394   11.610
  -8.717   -9.369   85.314
  -8.179   -9.344   11.461
  -8.267   -9.419   85.247
  -7.606   -9.378   11.665
  -7.797   -9.434   85.098
  -7.195   -9.347   11.842
  -7.253   -9.417   14.876
  -7.166   -9.337   15.389
  -7.203   -9.428   84.772
  -6.690   -9.330   12.380
  -6.743   -9.338   14.179
  -6.612   -9.344   16.284
  -6.698   -9.413   84.374
  -6.268   -9.314   16.428
  -6.183   -9.456   83.787
  -5.683   -9.356   16.630
  -5.750   -9.405   83.234
  -5.217   -9.369   16.702
  -5.135   -9.346   82.414
  -4.717   -9.369   16.675
  -4.644   -9.373   81.969
  -4.267   -9.419   16.610
  -4.217   -9.369   81.787
  -3.753   -9.372   16.573
  -3.747   -9.386   81.660
  -3.217   -9.402   16.612
  -3.240   -9.314   81.604
  -2.717   -9.385   16.700
  -2.737   -9.399   81.406
  -2.292   -9.410   16.864
  -2.244   -9.396   81.242
  -1.743   -9.447   17.211
  -1.717   -9.350   81.226
  -1.118   -9.394   17.610
  -1.217   -9.349   81.197
  -0.747   -9.386   17.874
  -0.737   -9.330   81.118
  -0.144   -9.374   18.690
  -0.234   -9.401   80.903
   0.386   -9.389   19.223
   0.189   -9.429   80.663
   0.866   -9.403   19.262
   0.763   -9.414   80.275
   1.302   -9.481   19.176
   1.285   -9.456   79.977
   1.871   -9.387   18.837
   1.700   -9.413   79.902
   2.365   -9.448   18.756
   2.200   -9.404   79.880
   2.833   -9.379   18.673
   2.700   -9.422   79.892
   3.283   -9.412   18.690
   3.200   -9.441   79.946
   3.809   -9.474   18.659
   3.700   -9.450   79.966
   4.317   -9.383   18.382
   4.200   -9.442   79.912
   4.911   -9.370   17.951
   4.700   -9.418   79.809
   5.357   -9.422   17.711
   5.200   -9.399   79.780
   5.899   -9.337   17.465
   5.688   -9.431   79.789
   6.358   -9.404   17.383
   6.200   -9.394   79.818
   6.833   -9.319   17.313
   6.700   -9.374   79.770
   7.283   -9.369   17.346
   7.230   -9.334   79.660
   7.815   -9.355   17.432
   7.721   -9.451   79.452
   8.326   -9.364   17.559
   8.227   -9.461   79.458
   8.780   -9.405   17.584
   8.787   -9.357   79.738
   9.279   -9.465   17.490
   9.280   -9.360   80.300
   9.700   -9.421   17.388
   9.759   -9.391   80.851
  10.247   -9.347   17.331
  10.263   -9.318   81.277
  10.783   -9.369   17.309
  10.828   -9.253   81.616
  11.283   -9.369   17.362
  11.319   -9.377   81.736
  11.797   -9.341   17.458
  11.833   -9.319   81.860
  12.348   -9.294   17.607
  12.283   -9.369   81.866
  12.783   -9.369   17.763
  12.783   -9.369   81.829
  13.232   -9.340   17.957
  13.281   -9.404   81.708
  13.835   -9.277   18.323
  13.688   -9.374   81.583
  14.315   -9.352   18.602
  14.273   -9.331   81.274
  14.818   -9.442   18.659
  14.728   -9.481   80.848
  15.405   -9.370   18.456
  15.288   -9.453   80.340
  15.756   -9.419   18.181
  15.800   -9.453   79.871
  16.224   -9.453   17.636
  16.261   -9.453   79.275
  16.730   -9.453   17.181
  16.761   -9.374   78.111
  17.307   -9.369   16.826
  17.246   -9.380   76.151
  17.746   -9.453   16.635
  17.752   -9.377   75.770
  18.329   -9.369   16.479
  18.193   -9.427   75.561
  18.783   -9.369   16.428
  18.742   -9.455   75.322
  19.283   -9.369   16.430
  19.324   -9.419   74.968
  19.724   -9.369   16.482
  19.694   -9.416   74.658
  20.307   -9.286   16.647
  20.277   -9.398   74.216
  20.750   -9.369   16.836
  20.797   -9.360   73.829
  21.320   -9.286   17.196
  21.291   -9.468   61.967
  21.293   -9.308   64.283
  21.255   -9.392   66.183
  21.282   -9.332   68.812
  21.301   -9.354   73.351
  21.827   -9.286   17.657
  21.775   -9.429   61.791
  21.795   -9.284   69.684
  21.724   -9.352   72.751
  22.280   -9.286   18.260
  22.333   -9.319   61.805
  22.778   -9.271   19.370
  22.783   -9.369   61.845
  23.286   -9.311   20.247
  23.288   -9.466   23.346
  23.308   -9.288   25.710
  23.283   -9.369   61.905
  23.773   -9.316   26.159
  23.783   -9.369   61.900
  24.200   -9.302   26.410
  24.283   -9.369   61.820
  24.763   -9.276   26.637
  24.722   -9.448   61.668
  25.283   -9.369   26.794
  25.270   -9.401   61.410
  25.725   -9.352   26.964
  25.740   -9.379   61.137
  26.256   -9.334   27.254
  26.209   -9.446   60.923
  26.833   -9.286   27.694
  26.740   -9.449   60.886
  27.305   -9.286   28.235
  27.332   -9.322   61.159
  27.803   -9.286   29.204
  27.700   -9.344   61.316
  28.313   -9.249   30.648
  28.200   -9.401   61.410
  28.754   -9.286   31.351
  28.700   -9.424   61.426
  29.305   -9.286   32.305
  29.200   -9.415   61.367
  29.835   -9.286   32.662
  29.731   -9.364   61.223
  30.233   -9.419   32.772
  30.260   -9.411   60.898
  30.710   -9.337   32.878
  30.747   -9.349   60.791
  31.223   -9.438   32.951
  31.254   -9.319   60.637
  31.758   -9.349   33.197
  31.783   -9.365   60.301
  32.170   -9.319   33.445
  32.292   -9.380   59.828
  32.747   -9.394   33.864
  32.805   -9.355   59.325
  33.226   -9.276   34.297
  33.283   -9.323   59.122
  33.806   -9.286   34.740
  33.748   -9.298   59.060
  34.297   -9.286   35.251
  34.253   -9.391   58.937
  34.799   -9.358   36.121
  34.785   -9.491   40.175
  34.765   -9.346   42.385
  34.783   -9.369   58.774
  35.358   -9.368   43.193
  35.166   -9.416   58.585
  35.818   -9.349   47.698
  35.773   -9.435   51.786
  35.807   -9.318   52.340
  35.705   -9.355   58.251
  36.300   -9.329   48.700
  36.256   -9.400   50.724
  36.289   -9.318   53.238
  36.212   -9.372   57.743
  36.807   -9.345   54.168
  36.771   -9.417   56.775
 -25.679   -3.475   20.412
 -25.726   -3.286   23.877
 -25.231   -3.401   19.736
 -25.165   -3.388   24.645
 -24.746   -3.408   18.707
 -24.623   -3.323   25.093
 -24.208   -3.466   17.932
 -24.271   -3.369   25.335
 -23.798   -3.384   17.655
 -23.745   -3.286   25.805
 -23.211   -3.349   17.345
 -23.223   -3.286   26.261
 -22.717   -3.342   17.185
 -22.718   -3.286   26.739
 -22.217   -3.305   17.123
 -22.207   -3.286   28.326
 -22.193   -3.416   72.143
 -22.295   -3.371   74.878
 -21.749   -3.292   17.103
 -21.713   -3.264   29.296
 -21.713   -3.416   71.641
 -21.816   -3.397   75.380
 -21.244   -3.441   16.822
 -21.211   -3.281   30.316
 -21.132   -3.392   71.275
 -21.266   -3.371   75.771
 -20.711   -3.448   16.289
 -20.771   -3.334   30.840
 -20.634   -3.420   71.168
 -20.826   -3.394   75.904
 -20.289   -3.386   15.732
 -20.157   -3.268   31.298
 -20.134   -3.420   71.134
 -20.232   -3.363   76.265
 -19.730   -3.334   15.248
 -19.635   -3.292   31.571
 -19.634   -3.392   71.168
 -19.730   -3.315   77.810
 -19.235   -3.415   14.916
 -19.217   -3.369   31.703
 -19.169   -3.369   71.301
 -19.214   -3.301   78.745
 -19.136   -3.447   80.323
 -19.239   -3.394   82.889
 -18.717   -3.369   14.743
 -18.717   -3.369   31.797
 -18.594   -3.380   71.651
 -18.680   -3.337   83.730
 -18.267   -3.381   14.620
 -18.217   -3.369   31.818
 -18.124   -3.301   71.799
 -18.265   -3.259   84.125
 -17.705   -3.398   14.333
 -17.717   -3.369   31.769
 -17.613   -3.383   71.889
 -17.815   -3.306   84.321
 -17.224   -3.431   13.930
 -17.217   -3.369   31.669
 -17.242   -3.413   45.798
 -17.227   -3.360   47.358
 -17.189   -3.419   48.314
 -17.250   -3.320   50.328
 -17.201   -3.453   53.376
 -17.232   -3.275   57.786
 -17.214   -3.439   60.189
 -17.219   -3.329   60.894
 -17.167   -3.319   71.819
 -17.313   -3.407   84.406
 -16.823   -3.422   13.648
 -16.717   -3.369   31.604
 -16.776   -3.399   43.759
 -16.744   -3.286   62.371
 -16.755   -3.453   71.703
 -16.695   -3.306   84.633
 -16.181   -3.482   12.936
 -16.267   -3.419   31.657
 -16.233   -3.473   42.848
 -16.182   -3.282   63.240
 -16.207   -3.453   71.359
 -16.195   -3.319   84.804
 -15.728   -3.453   11.719
 -15.826   -3.350   31.893
 -15.744   -3.453   42.241
 -15.704   -3.313   64.235
 -15.767   -3.411   64.740
 -15.733   -3.332   67.433
 -15.730   -3.453   70.741
 -15.657   -3.286   85.154
 -15.225   -3.453   10.758
 -15.228   -3.316   34.818
 -15.241   -3.453   41.715
 -15.253   -3.283   68.350
 -15.198   -3.453   69.906
 -15.277   -3.369   85.425
 -14.744   -3.453   10.225
 -14.725   -3.317   35.824
 -14.729   -3.419   41.332
 -14.694   -3.286   85.725
 -14.187   -3.369    9.817
 -14.227   -3.385   36.315
 -14.300   -3.425   41.113
 -14.217   -3.369   85.883
 -13.794   -3.453    9.596
 -13.780   -3.298   36.692
 -13.743   -3.405   40.826
 -13.717   -3.369   85.969
 -13.211   -3.369    9.400
 -13.345   -3.361   36.937
 -13.199   -3.469   40.285
 -13.217   -3.369   85.979
 -12.717   -3.369    9.306
 -12.742   -3.359   37.817
 -12.712   -3.425   38.342
 -12.717   -3.369   85.918
 -12.217   -3.369    9.266
 -12.217   -3.369   85.801
 -11.726   -3.405    9.175
 -11.717   -3.369   85.683
 -11.193   -3.455    8.843
 -11.245   -3.388   85.614
 -10.678   -3.400    8.402
 -10.750   -3.314   85.562
 -10.276   -3.373    8.123
 -10.262   -3.383   85.501
  -9.749   -3.385    7.844
  -9.631   -3.301   85.594
  -9.246   -3.387    7.684
  -9.217   -3.369   85.774
  -8.717   -3.315    7.640
  -8.705   -3.331   85.958
  -8.217   -3.304    7.650
  -8.203   -3.413   86.096
  -7.717   -3.400    7.674
  -7.717   -3.412   86.129
  -7.253   -3.348    7.856
  -7.192   -3.472   86.108
  -6.723   -3.318    8.143
  -6.649   -3.347   85.940
  -6.331   -3.321    8.428
  -6.136   -3.414   85.752
  -5.701   -3.283    9.191
  -5.598   -3.372   85.479
  -5.245   -3.319   10.277
  -5.167   -3.319   85.371
  -4.760   -3.286   11.833
  -4.717   -3.369   85.363
  -4.199   -3.286   12.225
  -4.217   -3.369   85.370
  -3.717   -3.369   12.400
  -3.717   -3.369   85.328
  -3.181   -3.383   12.456
  -3.217   -3.369   85.220
  -2.644   -3.403   12.361
  -2.760   -3.374   85.087
  -2.167   -3.319   12.222
  -2.296   -3.445   84.947
  -1.717   -3.369   12.189
  -1.753   -3.371   84.862
  -1.217   -3.369   12.205
  -1.261   -3.389   84.689
  -0.717   -3.369   12.296
  -0.727   -3.470   84.350
  -0.217   -3.369   12.416
  -0.145   -3.434   83.860
   0.256   -3.365   12.483
   0.236   -3.421   83.334
   0.795   -3.334   12.601
   0.705   -3.355   82.690
   1.277   -3.369   12.794
   1.253   -3.379   82.301
   1.860   -3.286   13.132
   1.686   -3.419   82.081
   2.208   -3.352   13.432
   2.200   -3.377   81.722
   2.766   -3.311   13.890
   2.777   -3.489   81.231
   3.345   -3.333   14.122
   3.355   -3.447   80.928
   3.783   -3.383   14.172
   3.783   -3.306   80.770
   4.313   -3.340   14.223
   4.283   -3.415   80.745
   4.819   -3.357   14.351
   4.797   -3.482   80.649
   5.330   -3.261   14.467
   5.332   -3.305   80.407
   5.782   -3.363   14.778
   5.854   -3.284   80.450
   6.319   -3.438   15.096
   6.310   -3.350   80.637
   6.783   -3.419   15.151
   6.691   -3.433   80.881
   7.312   -3.351   15.195
   7.351   -3.333   81.618
   7.814   -3.352   15.348
   7.694   -3.318   81.925
   8.340   -3.365   15.633
   8.204   -3.318   82.242
   8.788   -3.318   15.921
   8.722   -3.388   82.434
   9.387   -3.320   16.249
   9.261   -3.262   82.596
   9.866   -3.309   16.363
   9.783   -3.324   82.612
  10.330   -3.281   16.465
  10.259   -3.321   82.575
  10.788   -3.426   16.645
  10.763   -3.391   82.438
  11.283   -3.398   16.716
  11.283   -3.369   82.292
  11.783   -3.387   16.746
  11.783   -3.369   82.176
  12.271   -3.464   16.688
  12.182   -3.426   82.073
  12.828   -3.418   16.369
  12.754   -3.382   81.838
  13.337   -3.460   15.818
  13.183   -3.412   81.581
  13.777   -3.300   14.800
  13.686   -3.332   81.159
  14.272   -3.297   14.254
  14.247   -3.301   80.648
  14.836   -3.282   13.871
  14.737   -3.377   80.364
  15.366   -3.390   13.770
  15.200   -3.372   80.316
  15.866   -3.411   13.698
  15.700   -3.385   80.335
  16.366   -3.400   13.689
  16.247   -3.347   80.319
  16.866   -3.357   13.740
  16.771   -3.337   80.193
  17.256   -3.337   13.854
  17.273   -3.412   79.931
  17.805   -3.387   14.230
  17.797   -3.405   79.725
  18.303   -3.386   14.718
  18.302   -3.467   79.489
  18.795   -3.381   15.677
  18.746   -3.422   79.269
  19.328   -3.347   18.606
  19.317   -3.390   78.865
  19.805   -3.273   19.179
  19.760   -3.378   78.642
  20.245   -3.337   19.850
  20.283   -3.297   78.597
  20.824   -3.342   20.733
  20.783   -3.295   78.611
  21.158   -3.377   20.919
  21.256   -3.299   78.606
  21.766   -3.372   21.276
  21.714   -3.450   78.434
  22.308   -3.335   21.726
  22.195   -3.452   78.334
  22.735   -3.248   22.219
  22.700   -3.390   78.272
  23.278   -3.284   22.728
  23.168   -3.356   78.172
  23.748   -3.286   23.327
  23.789   -3.408   27.308
  23.784   -3.278   28.308
  23.701   -3.362   77.733
  24.286   -3.299   24.718
  24.287   -3.388   25.890
  24.224   -3.286   28.911
  24.308   -3.379   74.719
  24.781   -3.334   29.297
  24.749   -3.397   73.687
  25.276   -3.271   29.739
  25.293   -3.359   72.272
  25.772   -3.267   30.246
  25.771   -3.406   71.951
  26.251   -3.357   30.913
  26.283   -3.369   71.798
  26.703   -3.319   31.265
  26.706   -3.441   71.626
  27.177   -3.356   31.398
  27.222   -3.467   71.309
  27.700   -3.417   31.361
  27.769   -3.453   70.818
  28.200   -3.403   31.316
  28.252   -3.387   70.136
  28.700   -3.397   31.319
  28.752   -3.392   69.199
  29.239   -3.439   31.379
  29.324   -3.398   68.291
  29.775   -3.325   31.627
  29.776   -3.351   67.769
  30.240   -3.352   31.862
  30.356   -3.439   61.864
  30.302   -3.393   64.192
  30.205   -3.353   67.204
  30.784   -3.371   32.268
  30.813   -3.359   61.312
  31.263   -3.402   32.832
  31.305   -3.414   36.339
  31.239   -3.366   38.438
  31.311   -3.297   60.879
  31.814   -3.280   39.238
  31.865   -3.434   60.361
  32.363   -3.327   39.649
  32.317   -3.385   59.343
  32.833   -3.319   39.796
  32.776   -3.468   58.717
  33.289   -3.405   39.872
  33.281   -3.481   57.715
  33.832   -3.246   40.101
  33.794   -3.395   54.277
  34.246   -3.322   40.263
  34.366   -3.434   53.390
  34.790   -3.253   40.683
  34.855   -3.360   52.825
  35.284   -3.304   41.252
  35.256   -3.313   52.268
  35.803   -3.254   42.179
  35.782   -3.373   51.190
  36.344   -3.272   42.791
  36.270   -3.415   49.713
  36.863   -3.298   43.217
  36.791   -3.462   48.338
  37.286   -3.324   43.432
  37.287   -3.439   47.367
  37.869   -3.359   43.763
  37.766   -3.394   46.864
  38.366   -3.345   43.859
  38.200   -3.366   46.750
  38.802   -3.346   43.935
  38.685   -3.355   46.701
  39.330   -3.363   44.278
  39.248   -3.380   46.371
  39.832   -3.345   45.211
  39.716   -3.372   45.689
 -23.707    2.541   72.835
 -23.724    2.716   76.378
 -23.118    2.540   71.913
 -23.220    2.741   78.226
 -22.640    2.600   71.468
 -22.739    2.661   78.869
 -22.226    2.521   23.821
 -22.218    2.714   26.864
 -22.262    2.547   71.211
 -22.241    2.627   79.320
 -21.757    2.619   23.150
 -21.676    2.714   28.194
 -21.732    2.547   70.806
 -21.725    2.676   81.854
 -21.212    2.547   22.402
 -21.194    2.714   28.767
 -21.226    2.535   49.256
 -21.196    2.643   51.144
 -21.213    2.547   67.290
 -21.193    2.753   83.134
 -20.748    2.608   18.670
 -20.661    2.714   29.184
 -20.720    2.590   37.707
 -20.721    2.724   38.833
 -20.752    2.547   48.186
 -20.701    2.675   52.191
 -20.696    2.602   65.865
 -20.673    2.714   84.174
 -20.166    2.538   17.848
 -20.255    2.631   29.406
 -20.205    2.547   36.274
 -20.212    2.724   43.740
 -20.264    2.607   47.584
 -20.191    2.714   52.781
 -20.207    2.605   57.439
 -20.187    2.652   60.584
 -20.205    2.547   65.224
 -20.188    2.714   84.750
 -19.664    2.593   17.473
 -19.672    2.714   29.619
 -19.749    2.547   35.671
 -19.754    2.642   44.450
 -19.628    2.586   46.922
 -19.726    2.754   53.405
 -19.683    2.547   55.876
 -19.731    2.714   61.353
 -19.655    2.540   64.755
 -19.657    2.714   85.167
 -19.217    2.631   17.258
 -19.217    2.631   29.706
 -19.238    2.547   35.210
 -19.219    2.698   45.222
 -19.188    2.605   46.413
 -19.267    2.714   61.881
 -19.130    2.567   64.415
 -19.268    2.631   85.387
 -18.782    2.628   17.091
 -18.717    2.631   29.735
 -18.674    2.631   34.852
 -18.762    2.655   62.394
 -18.770    2.590   64.119
 -18.740    2.714   85.770
 -18.294    2.557   16.949
 -18.217    2.631   29.700
 -18.192    2.539   34.659
 -18.249    2.714   86.319
 -17.793    2.553   16.839
 -17.717    2.631   29.634
 -17.604    2.610   34.488
 -17.677    2.666   86.769
 -17.329    2.627   16.714
 -17.217    2.631   29.676
 -17.167    2.681   34.419
 -17.126    2.699   87.083
 -16.787    2.633   16.242
 -16.779    2.631   29.856
 -16.717    2.631   34.395
 -16.667    2.681   87.236
 -16.253    2.615   15.836
 -16.233    2.679   30.402
 -16.217    2.563   34.390
 -16.217    2.631   87.317
 -15.800    2.637   15.698
 -15.773    2.737   30.808
 -15.692    2.593   34.297
 -15.717    2.631   87.354
 -15.286    2.684   15.619
 -15.163    2.666   31.228
 -15.193    2.727   33.864
 -15.217    2.631   87.319
 -14.799    2.645   15.242
 -14.710    2.682   31.766
 -14.684    2.651   33.411
 -14.717    2.631   87.212
 -14.252    2.610   14.832
 -14.326    2.583   87.071
 -13.840    2.653   14.652
 -13.750    2.625   86.875
 -13.312    2.675   14.184
 -13.217    2.631   86.833
 -12.744    2.695   13.712
 -12.717    2.631   86.916
 -12.242    2.604   13.362
 -12.217    2.631   86.986
 -11.808    2.573   13.128
 -11.717    2.631   86.991
 -11.308    2.627   12.646
 -11.217    2.631   86.927
 -10.669    2.547   11.860
 -10.717    2.631   86.788
 -10.149    2.631   11.429
 -10.293    2.552   86.610
  -9.752    2.547   11.192
  -9.740    2.571   86.273
  -9.169    2.631   10.953
  -9.173    2.626   85.945
  -8.717    2.631   10.848
  -8.717    2.631   85.810
  -8.217    2.631   10.795
  -8.242    2.605   85.678
  -7.717    2.631   10.807
  -7.720    2.572   85.466
  -7.217    2.631   10.875
  -7.246    2.608   85.207
  -6.707    2.658   10.974
  -6.778    2.539   84.925
  -6.205    2.582   11.100
  -6.300    2.597   84.869
  -5.689    2.650   11.174
  -5.800    2.601   84.884
  -5.217    2.631   11.271
  -5.253    2.640   84.878
  -4.717    2.631   11.328
  -4.717    2.631   84.769
  -4.217    2.631   11.335
  -4.285    2.547   84.617
  -3.717    2.631   11.364
  -3.647    2.577   84.309
  -3.262    2.631   11.451
  -3.111    2.579   83.907
  -2.679    2.714   11.692
  -2.596    2.606   83.483
  -2.291    2.631   11.919
  -2.138    2.631   83.261
  -1.772    2.714   12.357
  -1.638    2.601   82.969
  -1.203    2.666   12.780
  -1.250    2.547   82.720
  -0.715    2.742   13.203
  -0.648    2.544   82.321
  -0.191    2.717   13.711
  -0.121    2.571   81.893
   0.278    2.627   14.290
   0.372    2.669   81.376
   0.792    2.607   14.846
   0.885    2.587   80.953
   1.238    2.724   15.096
   1.295    2.598   80.305
   1.696    2.729   15.181
   1.746    2.547   79.641
   2.247    2.703   15.242
   2.396    2.576   79.008
   2.783    2.652   15.177
   2.833    2.681   78.908
   3.189    2.618   15.072
   3.282    2.595   78.913
   3.782    2.541   14.783
   3.853    2.685   79.122
   4.393    2.612   14.466
   4.333    2.681   79.303
   4.833    2.681   14.309
   4.733    2.581   79.397
   5.283    2.631   14.219
   5.206    2.652   79.482
   5.733    2.581   14.180
   5.747    2.635   79.489
   6.247    2.641   14.157
   6.283    2.631   79.420
   6.783    2.568   14.153
   6.783    2.631   79.284
   7.289    2.497   14.098
   7.216    2.547   79.111
   7.866    2.557   13.805
   7.799    2.631   78.858
   8.333    2.532   13.627
   8.233    2.581   78.734
   8.737    2.685   13.215
   8.774    2.582   78.666
   9.299    2.686   12.784
   9.344    2.714   78.423
   9.842    2.529   12.713
   9.866    2.677   78.317
  10.306    2.724   12.373
  10.352    2.709   78.370
  10.863    2.584   12.319
  10.907    2.671   78.676
  11.348    2.546   12.152
  11.361    2.699   78.831
  11.815    2.612   11.920
  11.903    2.630   79.176
  12.283    2.702   11.773
  12.229    2.669   79.392
  12.809    2.661   11.764
  12.872    2.647   79.760
  13.283    2.631   11.828
  13.247    2.667   79.878
  13.801    2.660   11.948
  13.791    2.680   80.273
  14.304    2.614   12.102
  14.318    2.638   81.640
  14.783    2.595   12.146
  14.779    2.739   82.384
  15.283    2.567   12.113
  15.259    2.743   82.904
  15.783    2.582   12.098
  15.798    2.674   83.313
  16.294    2.654   12.142
  16.381    2.689   83.599
  16.783    2.631   12.298
  16.783    2.631   83.729
  17.224    2.667   12.482
  17.283    2.631   83.814
  17.767    2.720   12.845
  17.783    2.631   83.831
  18.284    2.666   13.233
  18.283    2.631   83.811
  18.796    2.649   13.444
  18.783    2.631   83.826
  19.351    2.642   13.617
  19.283    2.631   83.894
  19.810    2.656   13.724
  19.783    2.631   83.938
  20.307    2.660   13.886
  20.283    2.631   83.918
  20.811    2.569   14.136
  20.783    2.631   83.824
  21.312    2.530   14.170
  21.235    2.547   83.668
  21.833    2.625   13.932
  21.806    2.547   83.360
  22.301    2.599   13.680
  22.334    2.547   82.931
  22.804    2.668   13.424
  22.794    2.547   82.370
  23.340    2.613   13.297
  23.279    2.592   81.237
  23.842    2.547   13.164
  23.757    2.519   80.155
  24.334    2.714   12.900
  24.249    2.622   79.721
  24.866    2.678   12.853
  24.772    2.622   79.284
  25.366    2.687   12.861
  25.254    2.595   78.750
  25.847    2.716   12.929
  25.768    2.547   78.232
  26.407    2.669   13.178
  26.274    2.547   77.803
  26.839    2.730   13.384
  26.758    2.547   77.281
  27.265    2.649   13.804
  27.286    2.564   76.319
  27.757    2.721   14.375
  27.820    2.614   17.334
  27.790    2.638   19.301
  27.795    2.531   75.389
  28.384    2.610   19.704
  28.358    2.555   69.829
  28.303    2.717   71.745
  28.259    2.609   74.671
  28.866    2.638   19.752
  28.822    2.616   69.356
  29.373    2.707   19.795
  29.308    2.594   69.130
  29.835    2.730   19.937
  29.840    2.642   68.992
  30.279    2.630   20.269
  30.333    2.681   68.924
  30.798    2.616   20.735
  30.777    2.651   24.771
  30.764    2.726   26.880
  30.766    2.598   31.179
  30.792    2.622   33.776
  30.783    2.631   68.814
  31.283    2.701   21.326
  31.298    2.611   23.904
  31.273    2.730   27.848
  31.265    2.607   30.159
  31.314    2.652   34.178
  31.227    2.547   68.651
  31.795    2.686   34.425
  31.792    2.547   68.337
  32.230    2.580   34.757
  32.323    2.547   67.903
  32.795    2.672   35.231
  32.787    2.547   67.341
  33.346    2.714   35.677
  33.285    2.583   66.268
  33.783    2.631   35.838
  33.737    2.507   59.121
  33.757    2.741   60.898
  33.765    2.611   64.677
  34.233    2.581   35.907
  34.234    2.626   58.694
  34.279    2.718   62.293
  34.268    2.615   63.227
  34.672    2.650   35.995
  34.760    2.631   58.399
  35.206    2.695   36.194
  35.184    2.560   58.116
  35.676    2.653   36.448
  35.814    2.617   57.427
  36.188    2.725   36.867
  36.304    2.624   56.430
  36.816    2.714   37.660
  36.735    2.591   50.788
  37.313    2.586   38.691
  37.226    2.625   50.284
  37.870    2.697   39.193
  37.767    2.595   49.864
  38.248    2.654   39.421
  38.172    2.583   49.620
  38.811    2.716   39.783
  38.779    2.546   49.269
  39.272    2.666   40.252
  39.364    2.565   48.938
  39.786    2.714   40.774
  39.752    2.619   48.698
  40.257    2.714   41.279
  40.271    2.595   48.306
  40.739    2.634   41.957
  40.799    2.547   47.792
  41.278    2.684   44.283
  41.298    2.613   46.907
 -23.723    8.547   47.769
 -23.702    8.660   50.171
 -23.215    8.509   45.884
 -23.192    8.673   51.157
 -22.721    8.532   44.818
 -22.638    8.734   51.755
 -22.692    8.611   58.875
 -22.707    8.755   63.154
 -22.207    8.595   44.249
 -22.142    8.709   52.139
 -22.223    8.521   58.178
 -22.204    8.704   63.786
 -22.196    8.602   77.375
 -22.215    8.706   78.227
 -21.713    8.542   43.830
 -21.694    8.658   52.383
 -21.768    8.620   57.683
 -21.755    8.758   64.199
 -21.700    8.609   75.897
 -21.693    8.714   81.749
 -21.227    8.578   21.734
 -21.193    8.670   22.737
 -21.196    8.529   28.374
 -21.215    8.673   32.765
 -21.185    8.547   43.381
 -21.143    8.704   52.620
 -21.285    8.607   57.184
 -21.213    8.755   64.647
 -21.188    8.616   71.872
 -21.253    8.714   82.417
 -20.670    8.556   20.353
 -20.670    8.569   24.130
 -20.762    8.547   27.678
 -20.731    8.671   33.892
 -20.674    8.603   37.928
 -20.737    8.679   38.862
 -20.632    8.567   40.401
 -20.725    8.595   52.840
 -20.631    8.579   55.388
 -20.768    8.746   82.920
 -20.183    8.559   19.804
 -20.205    8.655   24.727
 -20.201    8.527   25.931
 -20.228    8.679   34.762
 -20.226    8.553   36.741
 -20.247    8.650   53.356
 -20.228    8.619   54.742
 -20.181    8.570   84.139
 -19.653    8.570   19.371
 -19.712    8.616   84.779
 -19.178    8.546   18.904
 -19.195    8.618   85.253
 -18.616    8.575   14.917
 -18.599    8.679   85.586
 -18.205    8.633   14.292
 -18.217    8.631   85.749
 -17.675    8.679   13.805
 -17.681    8.616   85.888
 -17.210    8.510   13.683
 -17.134    8.663   85.919
 -16.711    8.675   13.381
 -16.629    8.606   85.900
 -16.181    8.689   13.290
 -16.217    8.631   85.807
 -15.626    8.700   13.288
 -15.734    8.555   85.657
 -15.137    8.700   13.376
 -15.204    8.598   85.358
 -14.679    8.582   13.632
 -14.626    8.668   84.860
 -14.289    8.598   13.830
 -14.094    8.649   84.403
 -13.712    8.626   14.263
 -13.698    8.608   84.165
 -13.189    8.652   14.735
 -13.201    8.706   83.932
 -12.783    8.647   14.980
 -12.781    8.721   83.886
 -12.238    8.666   15.164
 -12.104    8.632   84.171
 -11.717    8.631   15.180
 -11.767    8.665   84.367
 -11.320    8.576   15.073
 -11.125    8.650   84.788
 -10.806    8.650   14.711
 -10.681    8.655   84.935
 -10.239    8.591   13.203
 -10.150    8.509   85.157
  -9.687    8.549   12.318
  -9.628    8.644   84.893
  -9.189    8.548   11.838
  -9.185    8.615   84.740
  -8.683    8.540   11.338
  -8.654    8.626   84.298
  -8.218    8.536   10.933
  -8.152    8.628   83.796
  -7.783    8.594   10.693
  -7.656    8.705   83.367
  -7.277    8.541   10.434
  -7.134    8.654   83.275
  -6.800    8.578   10.351
  -6.634    8.674   83.293
  -6.300    8.591   10.331
  -6.158    8.716   83.430
  -5.759    8.556   10.374
  -5.700    8.583   83.663
  -5.266    8.725   10.637
  -5.181    8.578   83.752
  -4.836    8.680   10.830
  -4.611    8.557   83.753
  -4.283    8.733   11.273
  -4.153    8.547   83.663
  -3.734    8.715   11.636
  -3.695    8.668   83.385
  -3.262    8.654   11.758
  -3.243    8.567   83.173
  -2.734    8.599   11.894
  -2.673    8.640   82.793
  -2.183    8.664   12.218
  -2.167    8.681   82.655
  -1.670    8.686   12.668
  -1.717    8.631   82.615
  -1.201    8.656   13.244
  -1.249    8.623   82.609
  -0.702    8.690   13.740
  -0.767    8.652   82.663
  -0.167    8.681   13.916
  -0.300    8.697   82.788
   0.283    8.631   13.913
   0.200    8.637   82.803
   0.816    8.555   13.808
   0.747    8.672   82.789
   1.387    8.584   13.438
   1.267    8.672   82.669
   1.895    8.584   12.963
   1.809    8.632   82.411
   2.304    8.609   12.699
   2.283    8.651   82.242
   2.840    8.697   12.435
   2.819    8.614   82.228
   3.366    8.640   12.346
   3.340    8.631   82.383
   3.866    8.641   12.321
   3.867    8.685   82.591
   4.366    8.668   12.362
   4.333    8.681   82.700
   4.840    8.736   12.461
   4.783    8.631   82.740
   5.299    8.660   12.693
   5.283    8.631   82.728
   5.834    8.572   12.878
   5.789    8.595   82.641
   6.333    8.681   12.844
   6.331    8.603   82.471
   6.736    8.547   12.711
   6.745    8.547   82.255
   7.255    8.547   12.293
   7.299    8.547   81.865
   7.761    8.594   11.687
   7.812    8.547   81.359
   8.258    8.576   11.269
   8.367    8.553   80.838
   8.821    8.606   10.953
   8.866    8.582   80.427
   9.283    8.631   10.804
   9.309    8.603   79.924
   9.783    8.631   10.705
   9.760    8.512   79.151
  10.280    8.596   10.663
  10.258    8.625   77.637
  10.771    8.655   10.642
  10.803    8.539   76.969
  11.229    8.536   10.451
  11.200    8.587   76.850
  11.708    8.554   10.325
  11.746    8.576   76.848
  12.200    8.615   10.296
  12.331    8.689   77.163
  12.747    8.584   10.296
  12.798    8.634   77.745
  13.264    8.581   10.404
  13.275    8.591   78.317
  13.767    8.666   10.668
  13.778    8.615   78.796
  14.237    8.645   10.919
  14.229    8.729   79.267
  14.744    8.718   11.227
  14.792    8.714   79.784
  15.349    8.670   11.604
  15.333    8.714   80.216
  15.758    8.653   11.896
  15.746    8.663   80.456
  16.264    8.747   12.105
  16.287    8.666   80.695
  16.754    8.690   12.081
  16.746    8.637   80.904
  17.258    8.617   11.873
  17.309    8.685   81.278
  17.772    8.605   11.676
  17.860    8.703   81.622
  18.283    8.677   11.595
  18.283    8.631   81.804
  18.783    8.705   11.574
  18.783    8.631   81.938
  19.283    8.702   11.579
  19.319    8.642   81.998
  19.756    8.598   11.555
  19.845    8.722   82.004
  20.367    8.552   11.459
  20.314    8.653   82.099
  20.813    8.619   11.273
  20.783    8.631   82.206
  21.318    8.681   10.945
  21.283    8.631   82.261
  21.819    8.641   10.758
  21.783    8.631   82.251
  22.368    8.541   10.703
  22.233    8.581   82.205
  22.833    8.605   10.630
  22.758    8.555   82.097
  23.319    8.579   10.717
  23.333    8.643   81.891
  23.866    8.644   10.779
  23.841    8.548   81.659
  24.372    8.599   10.828
  24.280    8.581   81.335
  24.853    8.710   10.750
  24.805    8.547   80.791
  25.283    8.631   10.800
  25.296    8.596   79.910
  25.819    8.622   10.877
  25.851    8.539   74.773
  26.293    8.716   10.969
  26.350    8.625   73.859
  26.790    8.666   11.209
  26.802    8.567   66.686
  26.758    8.678   67.358
  26.787    8.556   72.685
  27.222    8.666   11.465
  27.253    8.609   65.681
  27.284    8.697   68.257
  27.280    8.563   71.801
  27.748    8.743   11.888
  27.834    8.708   64.871
  27.759    8.680   69.749
  27.795    8.576   70.309
  28.304    8.653   12.685
  28.366    8.609   64.723
  28.789    8.690   14.877
  28.866    8.612   64.649
  29.251    8.720   15.883
  29.326    8.625   64.708
  29.812    8.721   17.261
  29.902    8.627   65.211
  30.326    8.754   17.882
  30.320    8.629   65.253
  30.787    8.630   18.259
  30.897    8.644   64.887
  31.321    8.644   18.667
  31.328    8.630   64.726
  31.812    8.648   18.912
  31.851    8.713   64.420
  32.319    8.644   19.102
  32.272    8.526   28.715
  32.285    8.698   29.315
  32.340    8.561   64.301
  32.760    8.631   19.336
  32.793    8.547   27.316
  32.813    8.680   34.303
  32.724    8.596   64.083
  33.324    8.714   19.731
  33.248    8.619   26.192
  33.288    8.714   35.274
  33.268    8.666   63.844
  33.804    8.714   20.262
  33.817    8.611   25.327
  33.811    8.613   35.839
  33.712    8.547   63.624
  34.292    8.667   21.197
  34.263    8.587   23.677
  34.310    8.652   36.232
  34.247    8.547   63.253
  34.810    8.713   36.627
  34.759    8.547   62.753
  35.283    8.631   36.758
  35.302    8.547   61.901
  35.721    8.618   36.905
  35.837    8.596   58.292
  36.242    8.729   37.202
  36.270    8.584   57.900
  36.804    8.754   37.647
  36.743    8.613   57.678
  37.297    8.708   38.235
  37.224    8.536   57.438
  37.750    8.583   38.897
  37.700    8.577   57.366
  38.224    8.651   39.787
  38.224    8.624   57.261
  38.794    8.659   42.259
  38.686    8.644   57.095
  39.275    8.632   42.798
  39.307    8.601   47.376
  39.315    8.594   49.201
  39.203    8.659   56.760
  39.796    8.719   43.697
  39.732    8.605   46.687
  39.867    8.650   49.666
  39.721    8.618   56.269
  40.217    8.615   49.872
  40.249    8.572   55.774
  40.895    8.636   50.188
  40.816    8.608   55.234
  41.234    8.674   50.371
  41.294    8.608   54.828
  41.761    8.712   50.851
  41.787    8.634   54.313
  42.322    8.678   52.180
  42.227    8.600   53.258
 -23.203   14.605   65.326
 -23.196   14.755   68.140
 -22.617   14.626   44.280
 -22.802   14.626   45.865
 -22.683   14.627   62.932
 -22.738   14.661   68.886
 -22.134   14.624   44.198
 -22.281   14.633   46.265
 -22.258   14.575   58.853
 -22.265   14.588   69.415
 -22.201   14.640   71.685
 -22.185   14.674   74.753
 -21.685   14.622   44.187
 -21.693   14.615   46.697
 -21.719   14.522   57.872
 -21.715   14.685   75.803
 -21.168   14.603   43.759
 -21.267   14.637   46.914
 -21.222   14.547   57.309
 -21.215   14.726   76.865
 -20.720   14.568   25.290
 -20.699   14.681   25.831
 -20.717   14.533   32.818
 -20.716   14.674   35.772
 -20.735   14.553   43.202
 -20.841   14.574   46.998
 -20.691   14.547   56.854
 -20.751   14.751   77.422
 -20.220   14.547   23.271
 -20.203   14.735   27.352
 -20.259   14.616   32.130
 -20.217   14.670   36.718
 -20.215   14.601   37.745
 -20.219   14.733   38.795
 -20.187   14.547   42.390
 -20.301   14.663   47.236
 -20.181   14.590   53.363
 -20.240   14.679   53.923
 -20.186   14.547   56.381
 -20.258   14.666   77.852
 -19.728   14.547   22.286
 -19.612   14.674   28.099
 -19.813   14.665   31.662
 -19.706   14.714   40.219
 -19.738   14.610   41.758
 -19.702   14.681   47.607
 -19.619   14.587   51.918
 -19.661   14.714   78.185
 -19.222   14.584   21.722
 -19.211   14.689   28.408
 -19.226   14.636   30.720
 -19.325   14.656   47.897
 -19.138   14.575   51.369
 -19.217   14.631   78.368
 -18.734   14.598   21.362
 -18.660   14.657   29.211
 -18.744   14.575   29.842
 -18.731   14.671   49.274
 -18.699   14.599   50.891
 -18.703   14.663   78.484
 -18.264   14.615   21.117
 -18.169   14.529   78.576
 -17.730   14.561   20.839
 -17.648   14.722   78.488
 -17.262   14.580   17.326
 -17.156   14.667   18.230
 -17.199   14.549   20.348
 -17.134   14.665   78.415
 -16.792   14.631   16.195
 -16.667   14.612   78.351
 -16.308   14.649   15.706
 -16.181   14.665   78.264
 -15.760   14.622   15.345
 -15.634   14.637   78.284
 -15.300   14.632   15.240
 -15.206   14.652   78.399
 -14.800   14.644   15.239
 -14.667   14.643   79.832
 -14.306   14.631   15.314
 -14.120   14.649   80.298
 -13.723   14.675   15.644
 -13.714   14.654   80.457
 -13.330   14.643   15.863
 -13.189   14.598   80.600
 -12.743   14.653   16.257
 -12.613   14.641   80.391
 -12.324   14.680   16.471
 -12.134   14.642   80.312
 -11.748   14.709   16.687
 -11.634   14.668   80.374
 -11.254   14.631   16.875
 -11.134   14.677   80.437
 -10.671   14.714   17.181
 -10.634   14.658   80.422
 -10.206   14.670   17.424
 -10.167   14.637   80.291
  -9.687   14.648   17.612
  -9.592   14.636   79.917
  -9.217   14.631   17.649
  -9.134   14.610   79.734
  -8.698   14.595   17.592
  -8.678   14.629   79.786
  -8.205   14.538   17.529
  -8.197   14.602   80.221
  -7.728   14.707   17.572
  -7.718   14.631   80.798
  -7.217   14.631   17.662
  -7.194   14.612   81.270
  -6.767   14.581   17.779
  -6.678   14.572   81.587
  -6.285   14.610   17.942
  -6.217   14.603   81.723
  -5.767   14.723   18.229
  -5.681   14.601   81.819
  -5.200   14.727   18.595
  -5.134   14.621   81.811
  -4.799   14.700   18.789
  -4.643   14.555   81.773
  -4.300   14.620   18.837
  -4.161   14.540   81.636
  -3.759   14.645   18.734
  -3.688   14.712   81.336
  -3.224   14.585   18.453
  -3.174   14.646   81.382
  -2.716   14.595   18.256
  -2.681   14.583   81.644
  -2.195   14.560   17.855
  -2.287   14.602   81.868
  -1.727   14.519   14.822
  -1.692   14.571   82.131
  -1.139   14.526   13.902
  -1.217   14.582   82.209
  -0.652   14.589   13.485
  -0.717   14.576   82.225
  -0.219   14.595   13.229
  -0.193   14.526   82.181
   0.280   14.538   12.987
   0.326   14.696   81.860
   0.700   14.582   12.899
   0.803   14.522   81.739
   1.203   14.585   12.771
   1.257   14.622   81.237
   1.740   14.516   12.465
   1.812   14.687   76.265
   1.796   14.647   78.202
   1.754   14.676   80.380
   2.187   14.557   12.271
   2.366   14.613   76.196
   2.700   14.651   12.189
   2.876   14.697   76.258
   3.200   14.686   12.158
   3.329   14.742   76.450
   3.700   14.686   12.188
   3.731   14.676   76.893
   4.247   14.614   12.268
   4.334   14.638   77.343
   4.743   14.570   12.459
   4.823   14.552   77.610
   5.196   14.602   12.827
   5.343   14.512   77.690
   5.798   14.646   13.702
   5.828   14.536   77.613
   6.266   14.659   14.753
   6.370   14.629   77.340
   6.747   14.565   14.906
   6.866   14.600   77.256
   7.233   14.585   14.949
   7.351   14.526   77.241
   7.700   14.572   14.828
   7.903   14.640   76.906
   8.176   14.579   14.745
   8.319   14.532   76.754
   8.700   14.638   14.754
   8.819   14.528   76.189
   9.247   14.589   14.789
   9.267   14.611   72.687
   9.756   14.581   14.928
   9.812   14.687   72.282
  10.294   14.685   15.201
  10.366   14.624   72.254
  10.833   14.681   15.286
  10.872   14.699   72.307
  11.283   14.631   15.299
  11.366   14.698   72.405
  11.783   14.631   15.346
  11.856   14.711   72.431
  12.233   14.581   15.391
  12.398   14.610   72.661
  12.708   14.666   15.432
  12.792   14.665   72.861
  13.226   14.574   15.480
  13.343   14.636   73.796
  13.796   14.677   15.648
  13.774   14.639   78.829
  14.333   14.681   15.824
  14.236   14.667   79.396
  14.783   14.631   15.860
  14.813   14.654   79.860
  15.283   14.631   15.803
  15.306   14.572   80.162
  15.783   14.631   15.737
  15.819   14.582   80.272
  16.262   14.607   15.647
  16.366   14.611   80.274
  16.770   14.557   15.430
  16.881   14.549   80.253
  17.179   14.607   15.257
  17.332   14.532   80.126
  17.758   14.613   14.817
  17.857   14.638   73.792
  17.834   14.664   75.192
  17.849   14.547   79.826
  18.158   14.647   14.638
  18.356   14.653   73.362
  18.323   14.664   75.673
  18.286   14.637   79.325
  18.733   14.607   14.428
  18.773   14.531   73.117
  18.726   14.653   76.277
  18.787   14.562   78.727
  19.174   14.586   14.414
  19.256   14.673   72.347
  19.751   14.652   14.632
  19.846   14.542   70.763
  20.256   14.614   14.431
  20.345   14.536   70.282
  20.734   14.585   12.795
  20.841   14.703   69.891
  21.282   14.545   11.938
  21.301   14.522   69.740
  21.674   14.612   11.707
  21.702   14.645   69.201
  22.252   14.590   11.399
  22.270   14.591   68.667
  22.700   14.596   11.308
  22.799   14.602   68.350
  23.200   14.613   11.309
  23.376   14.585   67.921
  23.700   14.596   11.364
  23.814   14.611   67.388
  24.200   14.580   11.373
  24.293   14.577   66.319
  24.700   14.605   11.276
  24.790   14.598   64.289
  25.200   14.642   11.216
  25.380   14.606   63.936
  25.700   14.653   11.227
  25.833   14.681   63.859
  26.194   14.633   11.311
  26.233   14.581   63.845
  26.774   14.668   11.656
  26.695   14.653   63.918
  27.260   14.674   12.144
  27.200   14.585   63.955
  27.808   14.660   14.724
  27.700   14.573   63.966
  28.265   14.669   15.238
  28.247   14.640   63.990
  28.666   14.677   15.479
  28.784   14.676   64.013
  29.261   14.623   15.810
  29.284   14.566   64.080
  29.754   14.733   16.232
  29.797   14.513   64.075
  30.350   14.714   16.621
  30.338   14.647   63.923
  30.743   14.631   16.854
  30.830   14.617   24.179
  30.771   14.625   24.884
  30.866   14.588   63.748
  31.289   14.714   17.273
  31.294   14.602   23.663
  31.267   14.679   26.864
  31.383   14.588   63.460
  31.768   14.714   17.836
  31.834   14.590   22.329
  31.777   14.662   28.345
  31.732   14.608   63.174
  32.265   14.750   18.920
  32.264   14.626   20.608
  32.248   14.689   30.154
  32.357   14.545   32.273
  32.278   14.629   33.823
  32.276   14.583   35.692
  32.302   14.689   36.350
  32.212   14.603   62.647
  32.790   14.681   37.247
  32.817   14.517   61.684
  33.367   14.697   38.133
  33.332   14.606   60.277
  33.708   14.631   38.433
  33.799   14.629   59.263
  34.291   14.714   38.685
  34.327   14.619   58.889
  34.803   14.664   38.867
  34.757   14.618   58.664
  35.350   14.712   39.167
  35.280   14.711   49.822
  35.312   14.653   50.727
  35.322   14.587   58.337
  35.759   14.631   39.409
  35.830   14.714   49.350
  35.818   14.646   51.195
  35.820   14.611   57.919
  36.342   14.714   39.598
  36.309   14.613   49.208
  36.199   14.639   51.252
  36.304   14.540   57.301
  36.783   14.631   39.746
  36.770   14.701   48.763
  36.782   14.592   50.953
  36.868   14.566   55.913
  37.226   14.631   39.933
  37.288   14.635   48.292
  37.200   14.610   50.785
  37.387   14.596   55.282
  37.780   14.714   40.275
  37.717   14.648   47.687
  37.700   14.641   50.709
  37.829   14.593   55.134
  38.298   14.714   40.743
  38.320   14.623   46.911
  38.200   14.651   50.716
  38.405   14.654   54.925
  38.758   14.714   41.361
  38.795   14.585   45.849
  38.700   14.636   50.804
  38.818   14.623   54.768
  39.276   14.743   42.868
  39.275   14.612   43.700
  39.159   14.602   50.929
  39.395   14.633   54.359
  39.734   14.646   51.130
  39.866   14.605   54.247
  40.186   14.642   51.281
  40.284   14.591   54.106
  40.733   14.640   51.734
  40.787   14.594   53.655
 -25.698   20.510   42.401
 -25.722   20.726   46.289
 -25.242   20.547   41.768
 -25.240   20.655   49.405
 -24.746   20.538   41.210
 -24.716   20.703   50.727
 -24.256   20.617   40.703
 -24.260   20.650   51.917
 -23.682   20.598   40.293
 -23.729   20.741   52.731
 -23.094   20.682   39.976
 -23.182   20.662   53.143
 -22.613   20.605   39.884
 -22.815   20.683   53.408
 -22.167   20.681   39.800
 -22.223   20.694   54.333
 -22.230   20.617   55.139
 -22.217   20.714   57.270
 -21.681   20.600   39.842
 -21.705   20.671   59.688
 -21.132   20.600   39.889
 -21.246   20.638   60.852
 -20.667   20.681   39.870
 -20.747   20.661   62.387
 -20.235   20.547   39.768
 -20.227   20.638   66.300
 -19.735   20.616   27.657
 -19.729   20.617   30.342
 -19.695   20.547   39.377
 -19.678   20.652   67.864
 -19.205   20.715   26.808
 -19.223   20.753   31.171
 -19.250   20.614   38.604
 -19.103   20.702   68.273
 -18.682   20.681   26.436
 -18.742   20.727   31.730
 -18.709   20.588   37.828
 -18.674   20.737   68.463
 -18.194   20.589   26.265
 -18.133   20.676   68.729
 -17.680   20.674   25.945
 -17.647   20.702   68.885
 -17.220   20.584   25.747
 -17.086   20.661   69.155
 -16.727   20.657   25.387
 -16.642   20.702   69.301
 -16.216   20.547   24.769
 -16.202   20.619   69.720
 -15.735   20.580   22.737
 -15.731   20.714   70.308
 -15.179   20.607   21.758
 -15.179   20.642   71.665
 -14.684   20.611   20.289
 -14.747   20.666   72.321
 -14.153   20.567   19.319
 -14.226   20.714   72.861
 -13.768   20.519   18.910
 -13.649   20.706   73.286
 -13.295   20.601   18.669
 -13.110   20.676   73.562
 -12.783   20.548   18.409
 -12.717   20.631   73.688
 -12.294   20.552   18.307
 -12.217   20.631   73.783
 -11.753   20.565   18.296
 -11.717   20.631   73.808
 -11.221   20.585   18.379
 -11.217   20.631   73.765
 -10.660   20.690   18.641
 -10.689   20.544   73.671
 -10.320   20.655   18.806
 -10.093   20.615   73.433
  -9.714   20.632   19.269
  -9.645   20.582   73.223
  -9.201   20.691   19.728
  -9.130   20.650   72.937
  -8.717   20.631   19.871
  -8.681   20.662   72.773
  -8.308   20.654   19.938
  -8.134   20.617   72.727
  -7.781   20.551   19.983
  -7.634   20.626   72.718
  -7.245   20.659   20.117
  -7.196   20.646   72.830
  -6.761   20.712   20.303
  -6.665   20.637   73.331
  -6.340   20.589   20.447
  -6.108   20.603   73.674
  -5.764   20.589   20.871
  -5.634   20.621   73.740
  -5.224   20.752   21.674
  -5.178   20.632   73.812
  -4.746   20.714   22.306
  -4.649   20.630   74.274
  -4.239   20.714   22.779
  -4.109   20.624   74.713
  -3.740   20.668   23.410
  -3.673   20.699   70.343
  -3.719   20.662   71.656
  -3.634   20.634   74.807
  -3.186   20.559   23.894
  -3.134   20.609   70.196
  -3.324   20.623   71.882
  -3.134   20.620   74.797
  -2.736   20.744   24.122
  -2.674   20.625   70.247
  -2.767   20.642   72.121
  -2.704   20.603   74.658
  -2.246   20.688   24.097
  -2.215   20.629   70.737
  -2.259   20.606   71.430
  -2.202   20.596   74.154
  -1.721   20.549   23.853
  -1.620   20.610   73.170
  -1.160   20.558   23.396
  -1.134   20.630   73.205
  -0.687   20.584   22.787
  -0.731   20.646   73.334
  -0.167   20.554   22.312
  -0.185   20.591   73.647
   0.349   20.589   22.003
   0.323   20.648   73.796
   0.783   20.631   21.845
   0.866   20.693   73.908
   1.283   20.631   21.714
   1.366   20.695   73.954
   1.783   20.631   21.659
   1.866   20.670   73.952
   2.283   20.631   21.676
   2.366   20.660   73.950
   2.733   20.581   21.737
   2.802   20.703   73.987
   3.184   20.656   21.896
   3.297   20.666   74.078
   3.766   20.727   22.195
   3.733   20.581   74.106
   4.212   20.631   22.424
   4.206   20.574   74.063
   4.795   20.714   22.647
   4.778   20.666   73.912
   5.233   20.581   22.756
   5.257   20.547   73.725
   5.783   20.602   22.748
   5.841   20.631   73.387
   6.370   20.539   22.693
   6.296   20.536   73.145
   6.833   20.597   22.613
   6.807   20.698   73.008
   7.283   20.578   22.666
   7.287   20.666   73.114
   7.783   20.588   22.703
   7.781   20.595   73.330
   8.253   20.525   22.650
   8.352   20.685   73.662
   8.782   20.595   22.372
   8.783   20.631   73.846
   9.300   20.547   21.893
   9.199   20.602   73.968
   9.772   20.582   19.316
   9.751   20.727   74.107
  10.268   20.584   17.729
  10.283   20.680   74.106
  10.703   20.647   17.215
  10.748   20.692   74.060
  11.192   20.662   16.682
  11.253   20.622   73.900
  11.780   20.547   15.784
  11.761   20.602   73.681
  12.269   20.547   15.261
  12.268   20.594   73.418
  12.822   20.631   14.868
  12.783   20.595   73.215
  13.225   20.547   14.643
  13.324   20.595   72.959
  13.809   20.631   14.447
  13.757   20.547   72.718
  14.283   20.631   14.355
  14.340   20.631   72.427
  14.783   20.631   14.322
  14.735   20.547   72.204
  15.283   20.631   14.355
  15.272   20.547   71.775
  15.726   20.631   14.437
  15.749   20.547   71.192
  16.310   20.714   14.654
  16.340   20.547   69.907
  16.727   20.631   14.857
  16.860   20.555   23.331
  16.808   20.747   24.687
  16.843   20.631   69.382
  17.266   20.714   15.260
  17.282   20.620   22.719
  17.284   20.706   25.157
  17.233   20.581   69.236
  17.761   20.714   15.782
  17.815   20.695   22.319
  17.683   20.666   25.332
  17.707   20.579   69.101
  18.284   20.714   16.691
  18.366   20.613   22.245
  18.314   20.654   25.757
  18.236   20.631   68.882
  18.752   20.654   17.848
  18.820   20.628   22.278
  18.700   20.634   25.851
  18.688   20.572   68.628
  19.216   20.619   18.328
  19.338   20.659   23.240
  19.237   20.636   25.772
  19.207   20.617   68.170
  19.725   20.658   18.602
  19.752   20.654   24.393
  19.725   20.618   25.305
  19.805   20.547   67.340
  20.254   20.604   18.387
  20.344   20.611   62.347
  20.273   20.690   62.719
  20.293   20.601   65.818
  20.700   20.615   18.258
  20.847   20.574   60.769
  21.200   20.646   18.223
  21.311   20.532   60.233
  21.700   20.644   18.265
  21.834   20.713   59.927
  22.174   20.610   18.371
  22.346   20.711   59.939
  22.727   20.637   18.751
  22.804   20.579   60.113
  23.213   20.630   19.331
  23.283   20.587   60.170
  23.770   20.666   21.189
  23.907   20.636   30.899
  23.767   20.693   31.760
  23.819   20.572   60.221
  24.200   20.642   21.302
  24.285   20.596   30.634
  24.259   20.663   32.179
  24.366   20.597   60.184
  24.700   20.638   21.259
  24.784   20.670   30.360
  24.686   20.636   32.322
  24.784   20.595   60.096
  25.195   20.644   21.282
  25.292   20.590   30.228
  25.263   20.661   32.698
  25.285   20.689   59.752
  25.829   20.661   21.681
  25.815   20.669   29.954
  25.781   20.754   33.130
  25.866   20.621   59.704
  26.316   20.671   22.203
  26.268   20.594   29.740
  26.283   20.692   33.230
  26.324   20.636   59.824
  26.795   20.640   22.755
  26.742   20.635   29.329
  26.775   20.677   33.200
  26.917   20.682   60.173
  27.284   20.622   23.291
  27.280   20.531   28.724
  27.233   20.535   32.935
  27.335   20.739   60.415
  27.770   20.617   23.801
  27.799   20.592   27.379
  27.681   20.561   32.794
  27.871   20.680   60.743
  28.268   20.610   24.907
  28.235   20.665   25.807
  28.200   20.647   32.711
  28.346   20.709   60.926
  28.700   20.670   32.678
  28.804   20.596   61.106
  29.200   20.664   32.719
  29.283   20.613   61.163
  29.684   20.630   32.828
  29.783   20.601   61.172
  30.247   20.654   33.208
  30.307   20.527   61.127
  30.819   20.637   33.770
  30.823   20.617   60.947
  31.341   20.688   34.126
  31.307   20.601   60.717
  31.698   20.673   34.259
  31.803   20.603   60.373
  32.342   20.677   34.664
  32.305   20.599   59.873
  32.820   20.665   35.165
  32.769   20.511   59.167
  33.293   20.642   36.167
  33.305   20.584   54.770
  33.700   20.602   38.362
  33.772   20.547   53.743
  34.253   20.595   38.814
  34.355   20.632   45.782
  34.286   20.745   48.823
  34.270   20.606   52.747
  34.758   20.593   39.335
  34.862   20.638   45.350
  35.264   20.599   40.407
  35.358   20.545   44.813
 -25.212   26.526   42.842
 -25.203   26.661   45.731
 -25.240   26.573   48.877
 -25.193   26.670   50.174
 -25.196   26.614   52.405
 -25.224   26.681   52.903
 -24.756   26.626   42.116
 -24.749   26.635   54.441
 -24.315   26.672   41.657
 -24.192   26.697   55.240
 -23.749   26.597   41.233
 -23.628   26.602   55.690
 -23.177   26.612   40.954
 -23.255   26.579   55.942
 -23.204   26.614   59.354
 -23.216   26.743   60.733
 -22.717   26.631   40.787
 -22.798   26.617   56.283
 -22.730   26.512   58.161
 -22.737   26.662   61.921
 -22.333   26.584   40.589
 -22.148   26.654   62.638
 -21.809   26.669   40.213
 -21.800   26.686   62.936
 -21.178   26.602   39.248
 -21.244   26.672   63.284
 -20.702   26.591   38.798
 -20.705   26.742   63.693
 -20.264   26.514   38.467
 -20.166   26.670   64.105
 -19.800   26.580   38.315
 -19.766   26.706   64.351
 -19.278   26.634   38.225
 -19.288   26.553   64.485
 -18.767   26.630   38.174
 -18.716   26.670   64.649
 -18.302   26.695   38.256
 -18.167   26.681   64.720
 -17.800   26.624   38.323
 -17.717   26.631   64.777
 -17.284   26.632   28.710
 -17.184   26.677   30.684
 -17.263   26.588   31.369
 -17.184   26.679   32.261
 -17.323   26.579   38.411
 -17.217   26.631   64.863
 -16.797   26.645   28.235
 -16.707   26.690   33.285
 -16.674   26.683   38.598
 -16.681   26.643   64.937
 -16.256   26.624   27.809
 -16.183   26.735   33.805
 -16.226   26.649   38.320
 -16.134   26.685   64.947
 -15.721   26.576   27.457
 -15.707   26.741   34.297
 -15.775   26.596   35.774
 -15.643   26.718   64.967
 -15.301   26.589   27.319
 -15.185   26.650   65.131
 -14.717   26.565   26.961
 -14.787   26.654   65.416
 -14.300   26.588   26.818
 -14.210   26.714   66.207
 -13.800   26.627   26.757
 -13.713   26.710   67.248
 -13.300   26.636   26.765
 -13.220   26.685   68.286
 -12.800   26.625   26.799
 -12.746   26.581   68.865
 -12.253   26.662   26.764
 -12.181   26.649   69.732
 -11.784   26.601   26.629
 -11.665   26.671   70.157
 -11.273   26.555   26.467
 -11.300   26.657   70.291
 -10.719   26.593   26.287
 -10.800   26.617   70.357
 -10.160   26.699   25.901
 -10.300   26.606   70.346
  -9.693   26.519   25.743
  -9.805   26.625   70.261
  -9.180   26.722   25.348
  -9.224   26.592   69.914
  -8.634   26.651   25.314
  -8.738   26.581   69.422
  -8.134   26.669   25.314
  -8.211   26.616   68.769
  -7.743   26.673   25.386
  -7.733   26.589   68.400
  -7.109   26.649   25.710
  -7.252   26.610   68.188
  -6.778   26.685   25.916
  -6.726   26.583   67.976
  -6.251   26.671   26.368
  -6.217   26.631   67.912
  -5.616   26.607   26.696
  -5.717   26.631   67.877
  -5.122   26.569   26.761
  -5.217   26.631   67.805
  -4.652   26.527   26.648
  -4.717   26.631   67.735
  -4.168   26.645   26.365
  -4.267   26.581   67.682
  -3.770   26.653   26.124
  -3.798   26.563   67.577
  -3.239   26.653   25.710
  -3.196   26.597   67.317
  -2.741   26.599   25.355
  -2.620   26.634   66.956
  -2.248   26.614   25.127
  -2.231   26.571   66.722
  -1.783   26.544   24.970
  -1.768   26.670   66.146
  -1.300   26.591   24.924
  -1.268   26.687   65.689
  -0.800   26.598   24.931
  -0.675   26.625   65.245
  -0.300   26.586   24.945
  -0.168   26.648   64.936
   0.200   26.590   24.914
   0.335   26.661   66.294
   0.700   26.599   24.919
   0.848   26.624   62.767
   0.737   26.649   63.289
   0.811   26.673   67.401
   1.166   26.578   24.975
   1.383   26.612   62.235
   1.242   26.641   63.665
   1.297   26.670   67.901
   1.708   26.678   25.188
   1.866   26.619   62.152
   1.669   26.660   63.647
   1.874   26.641   68.263
   2.227   26.612   25.392
   2.299   26.653   62.302
   2.215   26.629   63.329
   2.366   26.671   68.367
   2.751   26.752   25.598
   2.866   26.673   68.405
   3.259   26.603   25.415
   3.366   26.646   68.375
   3.682   26.585   25.137
   3.829   26.625   68.249
   4.246   26.706   24.662
   4.405   26.625   67.896
   4.751   26.567   24.245
   4.831   26.598   63.669
   4.743   26.665   64.249
   4.799   26.519   67.669
   5.278   26.534   23.980
   5.321   26.678   62.957
   5.227   26.655   65.290
   5.370   26.552   66.436
   5.699   26.555   23.830
   5.716   26.621   62.726
   6.188   26.644   23.708
   6.218   26.595   62.184
   6.730   26.540   23.436
   6.799   26.631   61.792
   7.179   26.537   23.353
   7.283   26.631   61.669
   7.700   26.599   23.282
   7.783   26.631   61.690
   8.200   26.642   23.221
   8.318   26.633   61.830
   8.700   26.659   23.219
   8.907   26.623   62.154
   9.247   26.606   23.264
   9.233   26.677   62.369
   9.751   26.573   23.418
   9.875   26.653   62.777
  10.220   26.630   23.766
  10.284   26.718   27.852
  10.229   26.661   28.822
  10.309   26.665   62.928
  10.719   26.636   24.294
  10.759   26.695   27.297
  10.794   26.638   29.271
  10.805   26.552   63.119
  11.200   26.634   29.324
  11.296   26.520   63.142
  11.682   26.623   29.371
  11.882   26.655   62.892
  12.296   26.650   29.736
  12.366   26.624   62.786
  12.780   26.641   30.284
  12.866   26.613   62.697
  13.291   26.744   31.186
  13.301   26.614   62.624
  13.782   26.726   32.208
  13.881   26.622   62.300
  14.386   26.691   33.114
  14.293   26.599   62.132
  14.823   26.631   33.350
  14.792   26.660   61.837
  15.281   26.715   33.646
  15.271   26.581   61.706
  15.672   26.666   33.861
  15.863   26.654   61.455
  16.269   26.618   34.306
  16.359   26.566   61.251
  16.719   26.716   34.674
  16.892   26.611   60.900
  17.224   26.648   34.782
  17.244   26.581   60.610
  17.756   26.582   34.919
  17.824   26.547   59.914
  18.283   26.633   35.263
  18.298   26.606   58.872
  18.787   26.635   35.758
  18.899   26.616   57.929
  19.271   26.749   36.712
  19.352   26.631   57.673
  19.791   26.685   37.319
  19.852   26.622   57.466
  20.337   26.683   37.619
  20.345   26.598   57.262
  20.687   26.682   37.667
  20.907   26.604   56.972
  21.267   26.596   37.391
  21.341   26.549   56.690
  21.674   26.628   37.190
  21.870   26.597   56.363
  22.252   26.590   36.920
  22.333   26.681   56.199
  22.700   26.584   36.854
  22.774   26.547   56.139
  23.192   26.588   36.879
  23.358   26.631   55.980
  23.774   26.673   37.111
  23.777   26.547   55.800
  24.247   26.711   37.189
  24.326   26.581   55.467
  24.745   26.702   37.107
  24.679   26.581   55.149
  25.238   26.616   36.859
  25.287   26.547   54.316
  25.713   26.658   36.634
  25.851   26.541   51.222
  26.235   26.618   36.354
  26.386   26.626   50.304
  26.700   26.624   36.272
  26.866   26.615   50.258
  27.200   26.635   36.291
  27.302   26.607   50.155
  27.697   26.615   36.354
  27.817   26.613   49.746
  28.341   26.685   36.638
  28.266   26.692   48.277
  28.747   26.617   36.787
  28.767   26.615   47.673
  29.245   26.565   36.951
  29.359   26.549   45.772
  29.731   26.637   37.233
  29.756   26.544   45.215
  30.327   26.663   37.683
  30.220   26.603   44.655
  30.799   26.645   38.218
  30.757   26.616   43.673
  31.280   26.627   39.331
  31.262   26.698   42.798
  31.790   26.636   40.711
  31.794   26.564   42.199
 -23.668   32.601   52.301
 -23.704   32.690   54.808
 -23.292   32.627   51.717
 -23.189   32.591   55.727
 -22.715   32.612   50.777
 -22.618   32.688   56.167
 -22.226   32.638   50.243
 -22.206   32.681   56.420
 -21.745   32.591   49.860
 -21.738   32.625   56.789
 -21.300   32.631   49.708
 -21.240   32.661   57.343
 -20.800   32.687   49.641
 -20.720   32.628   57.803
 -20.300   32.707   49.638
 -20.189   32.600   58.133
 -19.800   32.691   49.697
 -19.780   32.610   58.337
 -19.314   32.636   49.817
 -19.103   32.628   58.677
 -18.634   32.599   50.194
 -18.694   32.646   58.860
 -18.226   32.581   50.404
 -18.114   32.631   59.286
 -17.668   32.687   50.637
 -17.681   32.629   59.287
 -17.308   32.666   50.774
 -17.173   32.615   58.697
 -16.681   32.664   51.196
 -16.698   32.720   57.851
 -16.214   32.633   51.756
 -16.192   32.649   57.343
 -15.716   32.704   53.249
 -15.724   32.622   56.755
 -15.227   32.561   30.420
 -15.145   32.627   33.248
 -14.725   32.573   29.909
 -14.608   32.645   33.744
 -14.689   32.613   39.325
 -14.715   32.627   40.289
 -14.315   32.619   29.713
 -14.213   32.674   33.942
 -14.240   32.564   35.888
 -14.247   32.661   41.387
 -14.253   32.616   44.805
 -14.151   32.630   46.806
 -14.178   32.614   65.275
 -14.211   32.619   67.769
 -13.734   32.578   29.440
 -13.693   32.653   34.313
 -13.767   32.608   35.326
 -13.712   32.626   42.208
 -13.768   32.620   44.379
 -13.603   32.603   47.156
 -13.659   32.525   64.391
 -13.667   32.576   68.675
 -13.319   32.590   29.299
 -13.134   32.602   47.193
 -13.204   32.531   63.967
 -13.122   32.634   69.123
 -12.683   32.619   28.294
 -12.709   32.600   47.114
 -12.770   32.578   63.727
 -12.786   32.603   69.350
 -12.180   32.603   27.251
 -12.127   32.659   46.859
 -12.274   32.619   54.765
 -12.098   32.640   57.199
 -12.265   32.525   63.452
 -12.191   32.580   69.636
 -11.720   32.636   26.779
 -11.631   32.717   46.860
 -11.750   32.618   54.329
 -11.713   32.659   57.431
 -11.829   32.566   63.274
 -11.681   32.615   69.776
 -11.283   32.618   26.247
 -11.171   32.744   46.984
 -11.326   32.639   54.185
 -11.130   32.613   57.708
 -11.270   32.613   62.823
 -11.134   32.675   69.851
 -10.738   32.677   25.717
 -10.702   32.658   47.188
 -10.787   32.629   53.773
 -10.634   32.600   57.726
 -10.802   32.639   62.194
 -10.634   32.672   69.916
 -10.242   32.606   25.340
 -10.217   32.631   47.333
 -10.232   32.596   52.194
 -10.202   32.594   57.635
 -10.264   32.629   61.812
 -10.134   32.649   69.902
  -9.763   32.621   25.124
  -9.758   32.672   47.487
  -9.711   32.556   49.825
  -9.621   32.626   57.322
  -9.800   32.637   61.721
  -9.674   32.629   69.770
  -9.285   32.549   24.957
  -9.234   32.755   47.900
  -9.296   32.647   49.191
  -9.134   32.638   57.277
  -9.300   32.640   61.767
  -9.142   32.634   69.349
  -8.800   32.581   24.917
  -8.730   32.653   57.353
  -8.835   32.615   61.900
  -8.760   32.675   68.675
  -8.260   32.554   24.933
  -8.179   32.641   57.636
  -8.297   32.642   62.109
  -8.232   32.621   67.670
  -7.724   32.675   25.101
  -7.772   32.643   57.895
  -7.756   32.628   61.812
  -7.645   32.633   66.818
  -7.225   32.664   25.307
  -7.174   32.588   58.645
  -7.300   32.637   61.704
  -7.166   32.605   66.283
  -6.750   32.764   25.658
  -6.696   32.630   59.235
  -6.800   32.641   61.747
  -6.609   32.618   64.308
  -6.220   32.752   26.168
  -6.101   32.701   59.740
  -6.338   32.621   61.897
  -6.216   32.594   64.116
  -5.705   32.690   26.787
  -5.668   32.718   59.939
  -5.221   32.761   27.108
  -5.117   32.542   60.162
  -4.728   32.698   27.115
  -4.641   32.551   60.101
  -4.269   32.544   26.962
  -4.130   32.660   59.998
  -3.753   32.635   26.897
  -3.667   32.681   59.947
  -3.267   32.581   26.832
  -3.217   32.631   59.852
  -2.795   32.665   26.875
  -2.739   32.547   59.696
  -2.270   32.574   26.940
  -2.193   32.581   59.406
  -1.701   32.686   27.168
  -1.742   32.553   59.136
  -1.167   32.681   27.344
  -1.175   32.690   58.911
  -0.717   32.631   27.399
  -0.646   32.708   58.929
  -0.206   32.595   27.451
  -0.245   32.551   59.177
   0.365   32.685   27.583
   0.325   32.590   59.708
   0.783   32.631   27.739
   0.879   32.631   60.100
   1.170   32.639   27.943
   1.288   32.663   60.272
   1.702   32.683   28.263
   1.796   32.678   60.450
   2.224   32.613   28.424
   2.232   32.560   60.736
   2.812   32.705   28.603
   2.818   32.604   61.230
   3.283   32.631   28.743
   3.380   32.631   61.586
   3.654   32.637   28.935
   3.787   32.664   61.738
   4.248   32.602   29.349
   4.319   32.634   61.899
   4.747   32.582   29.890
   4.866   32.688   61.939
   5.303   32.701   30.732
   5.366   32.662   61.921
   5.694   32.616   30.889
   5.829   32.551   61.875
   6.276   32.667   31.093
   6.308   32.604   61.682
   6.700   32.674   31.186
   6.819   32.616   61.399
   7.183   32.639   31.315
   7.284   32.569   61.101
   7.740   32.648   31.721
   7.792   32.663   60.745
   8.214   32.633   32.340
   8.366   32.606   60.712
   8.802   32.725   35.739
   8.866   32.657   60.802
   9.328   32.637   36.176
   9.305   32.664   60.938
   9.736   32.637   36.409
   9.802   32.549   61.123
  10.256   32.619   36.806
  10.283   32.515   61.128
  10.783   32.628   38.827
  10.867   32.624   60.854
  11.307   32.675   39.168
  11.320   32.527   60.737
  11.700   32.684   39.205
  11.842   32.540   60.288
  12.235   32.619   35.282
  12.407   32.618   37.641
  12.200   32.663   39.275
  12.371   32.554   59.400
  12.758   32.609   34.899
  12.866   32.628   37.758
  12.666   32.628   39.402
  12.900   32.629   55.366
  13.200   32.614   34.819
  13.366   32.619   37.753
  13.296   32.685   39.624
  13.310   32.607   55.199
  13.681   32.615   34.864
  13.803   32.610   37.648
  13.700   32.702   39.679
  13.835   32.626   54.784
  14.237   32.639   35.218
  14.326   32.618   37.273
  14.200   32.678   39.784
  14.388   32.628   54.310
  14.662   32.608   39.917
  14.866   32.631   54.294
  15.212   32.706   40.270
  15.366   32.626   54.308
  15.790   32.741   40.677
  15.866   32.617   54.223
  16.283   32.746   41.178
  16.366   32.626   54.229
  16.754   32.646   41.870
  16.872   32.689   54.282
  17.218   32.631   45.338
  17.366   32.696   54.414
  17.744   32.650   45.693
  17.830   32.631   54.576
  18.247   32.677   45.769
  18.283   32.631   54.692
  18.783   32.640   45.723
  18.783   32.631   54.795
  19.233   32.613   45.701
  19.283   32.631   54.842
  19.694   32.699   45.754
  19.783   32.631   54.819
  20.200   32.660   45.728
  20.283   32.631   54.724
  20.684   32.652   45.679
  20.713   32.547   54.593
  21.251   32.620   45.350
  21.328   32.547   54.290
  21.770   32.599   44.920
  21.893   32.619   53.973
  22.200   32.613   44.795
  22.283   32.631   53.841
  22.700   32.629   44.782
  22.724   32.589   53.679
  23.179   32.619   44.859
  23.322   32.587   53.342
  23.732   32.638   45.233
  23.821   32.610   52.928
  24.231   32.649   46.218
  24.327   32.599   46.725
  24.281   32.637   48.307
  24.311   32.547   52.325
  24.774   32.680   49.771
  24.783   32.513   51.207
  -5.732   38.652   48.198
  -5.674   38.665   51.162
  -5.302   38.655   47.717
  -5.227   38.645   52.836
  -4.786   38.651   47.262
  -4.751   38.674   53.360
  -4.236   38.614   46.835
  -4.130   38.703   53.771
  -3.817   38.587   46.585
  -3.672   38.744   53.976
  -3.159   38.539   45.894
  -3.225   38.629   54.249
  -2.688   38.614   45.285
  -2.698   38.605   54.732
  -2.286   38.630   42.700
  -2.213   38.621   55.289
  -1.810   38.653   42.199
  -1.703   38.623   55.743
  -1.262   38.627   41.809
  -1.174   38.657   56.304
  -0.800   38.648   41.681
  -0.646   38.627   57.279
  -0.300   38.673   41.657
  -0.104   38.611   57.680
   0.200   38.671   41.701
   0.366   38.634   57.784
   0.681   38.647   41.819
   0.866   38.629   57.812
   1.235   38.648   42.236
   1.328   38.622   57.723
   1.715   38.633   42.839
   1.904   38.650   57.409
   2.241   38.641   43.233
   2.366   38.615   57.268
   2.700   38.636   43.304
   2.886   38.663   57.213
   3.283   38.638   43.288
   3.382   38.601   57.302
   3.783   38.631   43.286
   3.833   38.681   57.341
   4.194   38.661   43.349
   4.283   38.631   57.397
   4.723   38.565   43.433
   4.783   38.631   57.382
   5.213   38.712   43.650
   5.283   38.631   57.301
   5.679   38.705   43.716
   5.759   38.547   57.172
   6.267   38.586   43.411
   6.304   38.581   56.899
   6.768   38.579   42.876
   6.685   38.566   56.627
   7.277   38.566   42.441
   7.314   38.620   55.944
   7.700   38.597   42.291
   7.818   38.628   54.938
   8.200   38.649   42.201
   8.363   38.529   54.301
   8.700   38.677   42.168
   8.794   38.586   53.846
   9.200   38.679   42.193
   9.407   38.679   47.931
   9.280   38.702   50.251
   9.225   38.601   53.157
   9.700   38.650   42.280
   9.866   38.611   47.824
  10.163   38.597   42.410
  10.299   38.517   47.704
  10.736   38.636   42.744
  10.757   38.624   47.251
  11.271   38.662   43.145
  11.265   38.547   46.708
  11.735   38.649   43.720
  11.833   38.605   45.271
 -11.190   -6.524    8.563
 -11.221   -4.056    8.527
 -10.730   -7.163    8.520
 -10.732   -3.186    8.610
 -10.216   -7.637    8.530
 -10.184   -2.750    8.580
  -9.771   -7.979    8.629
  -9.691   -2.537    8.515
  -9.313   -8.124    8.604
  -9.156   -2.263    8.626
  -8.800   -8.165    8.528
  -8.634   -2.219    8.592
  -8.300   -8.163    8.512
  -8.134   -2.228    8.601
  -7.753   -8.117    8.567
  -7.667   -2.295    8.628
  -7.250   -7.965    8.589
  -7.147   -2.571    8.551
  -6.738   -7.609    8.535
  -6.670   -2.772    8.646
  -6.223   -7.128    8.531
  -6.246   -3.178    8.617
  -5.777   -6.218    8.437
  -5.731   -4.116    8.535
 -19.245   10.259   14.575
 -19.192   11.424   14.478
 -18.765   -5.587   14.552
 -18.682   -4.008   14.513
 -18.700    8.912   14.615
 -18.610   12.809   14.510
 -18.236   -6.709   14.506
 -18.150   -3.573   14.473
 -18.201    8.394   14.554
 -18.112   13.348   14.510
 -17.720  -11.629   14.595
 -17.709   -9.091   14.467
 -17.743   -8.172   14.572
 -17.635   -3.145   14.475
 -17.772    8.014   14.640
 -17.624   13.717   14.533
 -17.206  -12.530   14.647
 -17.250   -0.602   14.575
 -17.314    7.808   14.576
 -17.177   13.905   14.502
 -16.712  -13.037   14.643
 -16.627    0.375   14.468
 -16.723    7.562   14.655
 -16.661   14.040   14.448
 -16.221  -13.550   14.646
 -16.154    1.007   14.430
 -16.217    7.514   14.599
 -16.169   14.212   14.629
 -15.719  -14.062   14.640
 -15.663    1.498   14.433
 -15.717    7.518   14.588
 -15.645   14.214   14.612
 -15.167  -14.454   14.657
 -15.221    1.913   14.527
 -15.249    7.575   14.598
 -15.187   14.059   14.457
 -14.717  -14.578   14.498
 -14.688    2.230   14.587
 -14.744    7.783   14.510
 -14.681   13.984   14.462
 -14.294  -14.765   14.591
 -14.181    2.382   14.542
 -14.274    7.989   14.520
 -14.134   13.928   14.544
 -13.800  -14.797   14.469
 -13.673    2.552   14.417
 -13.781    8.399   14.445
 -13.718   13.831   14.607
 -13.300  -14.811   14.455
 -13.102    3.295   14.521
 -13.291    8.925   14.451
 -13.171   13.427   14.580
 -12.753  -14.769   14.512
 -12.638    3.804   14.552
 -12.671    9.881   14.573
 -12.667   12.926   14.581
 -12.217  -14.625   14.533
 -12.255    6.414   14.575
 -12.198   10.940   14.593
 -12.165   11.987   14.580
 -11.775  -14.451   14.527
 -11.638    7.349   14.541
 -11.289  -14.275   14.449
 -11.201    7.815   14.548
 -10.802  -14.179   14.448
 -10.790    8.402   14.543
 -10.254  -14.105   14.593
 -10.161    9.381   14.522
  -9.681  -13.711   14.513
  -9.613    9.741   14.505
  -9.187  -13.236   14.512
  -9.228   10.006   14.483
  -8.800  -12.547   14.463
  -8.684   10.307   14.533
  -8.202  -10.193   14.433
  -8.300   10.563   14.487
  -7.707   -9.726   14.483
  -7.736   10.924   14.499
  -7.238   -9.494   14.466
  -7.159   11.189   14.522
  -6.670   -9.168   14.535
  -6.717   11.299   14.533
  -6.093   -8.744   14.530
  -6.217   11.362   14.533
  -5.604   -8.215   14.491
  -5.717   11.350   14.533
  -5.130   -7.705   14.585
  -5.199   11.264   14.497
  -4.737   -7.486   14.501
  -4.627   11.063   14.601
  -4.281   -7.306   14.426
  -4.206   10.843   14.583
  -3.771   -7.251   14.447
  -3.666   10.501   14.616
  -3.280   -7.526   14.613
  -3.217   10.349   14.533
  -2.835   -7.718   14.572
  -2.717   10.304   14.533
  -2.231   -7.970   14.646
  -2.217   10.314   14.487
  -1.717   -8.003   14.598
  -1.739   10.493   14.557
  -1.730   12.850   14.586
  -1.699   13.979   14.471
  -1.222   -7.980   14.593
  -1.115   15.339   14.501
  -0.763   -7.776   14.441
  -0.611   15.851   14.510
  -0.258   -7.640   14.534
  -0.156    3.514   14.543
  -0.228    6.388   14.482
  -0.095   16.219   14.581
   0.329   -7.238   14.510
   0.262    2.806   14.548
   0.245    7.324   14.434
   0.347   16.324   14.459
   0.758   -6.707   14.427
   0.797    2.354   14.544
   0.700    7.432   14.533
   0.783   16.489   14.574
   1.250   -6.225   14.428
   1.318    1.873   14.485
   1.247    7.414   14.518
   1.283   16.495   14.468
   1.700   -6.194   14.504
   1.906    1.504   14.529
   1.745    7.209   14.478
   1.794   16.518   14.424
   2.200   -6.250   14.508
   2.288    1.262   14.555
   2.337    6.884   14.471
   2.329   16.745   14.630
   2.700   -6.265   14.495
   2.870    0.921   14.519
   2.757    6.719   14.478
   2.855   16.726   14.614
   3.200   -6.187   14.503
   3.366    0.953   14.493
   3.215    6.534   14.613
   3.361   16.487   14.473
   3.757   -6.059   14.601
   3.788    1.060   14.492
   3.706    6.465   14.618
   3.798   16.404   14.588
   4.246   -5.246   14.503
   4.316    1.361   14.526
   4.237    2.404   14.559
   4.322    3.521   14.509
   4.200    6.408   14.563
   4.338   15.989   14.539
   4.762   -3.669   14.512
   4.838    4.359   14.518
   4.660    6.250   14.503
   4.726   15.708   14.571
   5.236   -3.516   14.612
   5.237   15.345   14.568
   5.794   -3.130   14.612
   5.846   14.893   14.621
   6.199   -2.524   14.544
   6.366   14.486   14.556
   6.736   -1.101   14.513
   6.756   14.250   14.531
   7.255   -0.668   14.526
   7.381   14.002   14.500
   7.700   -0.585   14.540
   7.784   14.070   14.503
   8.173   -0.726   14.531
   8.367   14.309   14.552
   8.740   -0.942   14.554
   8.866   14.323   14.561
   9.272   -0.769   14.518
   9.297   14.229   14.567
   9.673   -0.573   14.528
   9.824   13.865   14.544
  10.251   -0.279   14.516
  10.315   13.296   14.568
  10.747   -0.219   14.471
  10.896   11.961   14.525
  11.259   -0.281   14.455
  11.366   11.847   14.561
  11.754   -0.537   14.553
  11.866   11.790   14.555
  12.166   -0.730   14.519
  12.362   11.810   14.482
  12.736   -1.216   14.505
  12.860   11.922   14.468
  13.296   -2.589   14.612
  13.310   12.268   14.582
  13.786   -3.128   14.538
  13.788   12.517   14.488
  13.716   19.327   14.536
  13.907   21.246   14.543
  14.266   -3.531   14.576
  14.371   12.864   14.523
  14.243   18.926   14.538
  14.366   21.421   14.520
  14.727   -3.767   14.539
  14.866   12.955   14.502
  14.700   18.839   14.531
  14.866   21.488   14.519
  15.257   -4.014   14.633
  15.366   12.979   14.499
  15.192   18.898   14.531
  15.366   21.421   14.543
  15.783   -4.075   14.574
  15.849   12.988   14.463
  15.751   19.276   14.519
  15.784   21.219   14.567
  16.283   -4.079   14.561
  16.291   13.323   14.543
  16.783   -4.019   14.568
  16.797   13.826   14.568
  17.243   -3.912   14.595
  17.314   14.236   14.568
  17.769   -3.621   14.536
  17.820   14.435   14.490
  18.314   -3.208   14.512
  18.325   14.562   14.441
  18.795   -2.678   14.521
  18.819   14.722   14.629
  19.263   -1.661   14.474
  19.340   14.695   14.620
  19.688    0.485   14.468
  19.832   14.555   14.432
  20.241    1.834   14.433
  20.335   14.700   14.532
  20.700    1.974   14.530
  20.758   14.923   14.522
  21.191    1.934   14.553
  21.264   15.330   14.550
  21.819    1.443   14.559
  21.788   15.543   14.409
  22.332    0.983   14.576
  22.376   15.793   14.491
  22.693    0.819   14.549
  22.833   15.949   14.518
  23.278    0.528   14.648
  23.292   16.031   14.422
  23.783    0.508   14.608
  23.828   16.216   14.623
  24.259    0.535   14.606
  24.363   16.205   14.607
  24.754    0.758   14.503
  24.822   16.067   14.480
  25.252    0.906   14.591
  25.297   15.956   14.557
  25.765    1.316   14.500
  25.793   15.741   14.581
  26.230    1.521   14.517
  26.295   15.466   14.518
  26.765    1.790   14.503
  26.730   15.335   14.532
  27.170    2.063   14.488
  27.343   15.007   14.552
  27.676    2.546   14.490
  27.847   14.550   14.546
  28.253    3.449   14.510
  28.287    6.278   14.654
  28.322    7.726   14.422
  28.326   14.040   14.548
  28.790    8.780   14.448
  28.805   13.064   14.562
 -25.741   -4.225   20.577
 -25.684   -3.153   20.488
 -25.192   -6.978   20.562
 -25.223   -2.059   20.456
 -24.713   -7.661   20.616
 -24.688   -1.235   20.508
 -24.201   -8.144   20.616
 -24.181   -0.619   20.449
 -23.655   -8.497   20.616
 -23.695   -0.200   20.483
 -23.217   -8.696   20.533
 -23.290    0.032   20.471
 -22.784   -8.836   20.566
 -22.718    0.283   20.568
 -22.239   -8.963   20.568
 -22.239    0.436   20.449
 -21.717   -9.074   20.533
 -21.705    0.862   20.449
 -21.267   -9.135   20.483
 -21.207    2.313   20.433
 -20.811   -9.204   20.558
 -20.710    3.320   20.449
 -20.727    4.819   20.578
 -20.621    8.850   20.482
 -20.300   -9.207   20.498
 -20.228    9.442   20.518
 -19.835   -9.281   20.473
 -19.791    9.872   20.536
 -19.206   -9.591   20.531
 -19.282   10.426   20.493
 -18.814   -9.741   20.520
 -18.649   13.022   20.441
 -18.228   -9.993   20.630
 -18.165   13.747   20.540
 -17.767  -10.137   20.483
 -17.708   13.983   20.442
 -17.321  -10.263   20.559
 -17.262   14.799   20.568
 -16.763  -10.449   20.605
 -16.730   16.523   20.413
 -16.338  -10.754   20.540
 -16.229   17.889   20.449
 -15.750  -12.250   20.544
 -15.753   18.548   20.509
 -15.206  -13.139   20.580
 -15.201   19.810   20.507
 -14.775  -13.531   20.614
 -14.603   20.790   20.499
 -14.334  -13.783   20.551
 -14.131   21.245   20.470
 -13.790  -14.006   20.595
 -13.756   21.519   20.518
 -13.257  -14.224   20.529
 -13.215   21.802   20.568
 -12.723  -14.416   20.594
 -12.767   21.931   20.483
 -12.263  -14.580   20.614
 -12.253   22.037   20.535
 -11.800  -14.659   20.514
 -11.717   22.048   20.490
 -11.300  -14.754   20.491
 -11.217   22.014   20.495
 -10.834  -14.818   20.472
 -10.717   21.977   20.481
 -10.238  -15.129   20.521
 -10.226   21.983   20.462
  -9.737  -15.693   20.490
  -9.692   22.265   20.590
  -9.304  -16.216   20.502
  -9.134   22.372   20.531
  -8.746  -16.709   20.461
  -8.634   22.406   20.535
  -8.218  -17.111   20.527
  -8.172   22.320   20.542
  -7.693  -17.482   20.608
  -7.625   21.965   20.515
  -7.217  -17.661   20.533
  -7.124   21.455   20.517
  -6.784  -17.780   20.510
  -6.595   20.997   20.536
  -6.234  -17.903   20.646
  -6.242   20.791   20.612
  -5.758  -17.884   20.611
  -5.664   18.808   20.553
  -5.253  -17.752   20.522
  -5.198   18.283   20.563
  -4.727  -17.550   20.499
  -4.697   17.777   20.563
  -4.207  -17.238   20.490
  -4.142   17.059   20.521
  -3.666  -16.749   20.503
  -3.605   17.285   20.531
  -3.228  -16.104   20.497
  -3.166   17.498   20.441
  -2.711  -14.655   20.461
  -2.728   17.939   20.512
  -2.242  -13.589   20.489
  -2.172   18.295   20.515
  -1.664  -12.187   20.514
  -1.689   18.497   20.507
  -1.173  -11.691   20.520
  -1.153   18.693   20.631
  -0.672  -11.235   20.516
  -0.634   18.702   20.608
  -0.251  -11.009   20.523
  -0.174   18.668   20.636
   0.262  -10.750   20.412
   0.372   18.444   20.537
   0.740  -10.958   20.617
   0.841   18.284   20.617
   1.173  -11.154   20.601
   1.299   18.002   20.501
   1.791  -11.625   20.540
   1.798   17.921   20.562
   2.233  -12.025   20.657
   2.283   17.820   20.533
   2.771  -12.578   20.638
   2.757   17.705   20.555
   3.318  -12.986   20.560
   3.296   17.476   20.568
   3.757  -13.222   20.551
   3.741   17.219   20.550
   4.226  -13.442   20.629
   4.283   17.048   20.568
   4.739  -13.565   20.565
   4.759   17.044   20.449
   5.190  -13.762   20.532
   5.368   17.310   20.454
   5.732  -15.106   20.574
   5.899   17.699   20.525
   6.268  -20.202   20.616
   6.333   17.928   20.583
   6.798  -21.093   20.616
   6.790   18.070   20.433
   7.302  -21.602   20.616
   7.375   18.190   20.544
   7.844  -21.977   20.616
   7.866   18.219   20.541
   8.283  -22.176   20.533
   8.333   18.262   20.455
   8.708  -22.325   20.533
   8.749   18.473   20.520
   9.292  -22.429   20.616
   9.312   19.254   20.528
   9.783  -22.445   20.533
   9.800   21.364   20.449
  10.304  -22.446   20.476
  10.402   22.275   20.484
  10.833  -22.557   20.583
  10.891   22.722   20.512
  11.283  -22.629   20.533
  11.301   22.983   20.483
  11.783  -22.668   20.533
  11.840   23.225   20.533
  12.283  -22.638   20.533
  12.283   23.366   20.533
  12.783  -22.539   20.533
  12.694   23.563   20.485
  13.173  -22.407   20.484
  13.249   23.861   20.527
  13.714  -22.127   20.456
  13.751   24.063   20.518
  14.288  -21.703   20.449
  14.213   24.174   20.449
  14.772  -21.175   20.449
  14.741   24.185   20.455
  15.297  -20.202   20.439
  15.309   24.062   20.603
  15.694  -17.010   20.476
  15.783   23.919   20.533
  16.270  -13.251   20.495
  16.167   23.730   20.546
  16.783  -13.104   20.524
  16.757   23.384   20.575
  17.333  -13.059   20.583
  17.281   22.959   20.618
  17.783  -13.102   20.533
  17.758   22.406   20.616
  18.233  -13.212   20.483
  18.345   21.528   20.569
  18.677  -13.315   20.542
  18.701   21.243   20.597
  19.200  -13.335   20.463
  19.290   21.093   20.581
  19.700  -13.284   20.466
  19.854   21.172   20.511
  20.282  -13.138   20.540
  20.332   -3.057   20.551
  20.283   -1.191   20.420
  20.283   21.308   20.533
  20.859  -12.799   20.500
  20.866   -3.474   20.548
  20.848   -0.237   20.511
  20.783   21.414   20.533
  21.232  -12.548   20.449
  21.229   -3.639   20.532
  21.332    0.225   20.507
  21.283   21.447   20.533
  21.763  -12.087   20.449
  21.849   -4.000   20.552
  21.783    0.400   20.533
  21.783   21.408   20.533
  22.237  -11.483   20.427
  22.345   -4.463   20.540
  22.283    0.474   20.533
  22.274   21.297   20.533
  22.758  -10.467   20.519
  22.793   -5.070   20.575
  22.783    0.453   20.533
  22.857   21.068   20.616
  23.270   -9.608   20.488
  23.289   -6.606   20.592
  23.283    0.479   20.533
  23.253   20.834   20.533
  23.790    0.572   20.426
  23.837   20.540   20.616
  24.363    0.763   20.497
  24.283   20.484   20.533
  24.833    0.840   20.583
  24.783   20.534   20.533
  25.283    0.863   20.533
  25.283   20.577   20.533
  25.783    0.947   20.533
  25.783   20.559   20.533
  26.236    1.077   20.529
  26.283   20.473   20.533
  26.752    1.303   20.516
  26.765   20.322   20.533
  27.220    1.559   20.529
  27.348   20.030   20.616
  27.723    1.881   20.451
  27.715   19.772   20.533
  28.200    1.883   20.544
  28.299   19.344   20.616
  28.747    1.869   20.583
  28.712   19.172   20.555
  29.283    1.951   20.570
  29.258   18.969   20.568
  29.745    2.069   20.595
  29.722   18.737   20.533
  30.263    2.388   20.536
  30.256   18.346   20.616
  30.796    2.827   20.523
  30.773   17.884   20.616
  31.206    3.419   20.457
  31.275   17.441   20.616
  31.731    5.914   20.492
  31.775   16.838   20.575
  32.262    6.451   20.599
  32.289   13.375   20.596
  32.284   14.489   20.410
  32.272   15.417   20.586
  32.781    6.866   20.531
  32.776   12.398   20.531
  33.290    7.342   20.525
  33.273   11.801   20.610
  33.694    7.990   20.479
  33.744   10.797   20.559
 -23.181   -9.471   26.539
 -23.227   -7.040   26.494
 -22.720  -10.220   26.642
 -22.752   -6.054   26.521
 -22.689   -5.009   26.569
 -22.761   -1.643   26.509
 -22.238  -10.749   26.590
 -22.204   -1.113   26.605
 -22.178    0.030   26.574
 -22.204    3.264   26.419
 -21.699  -11.131   26.577
 -21.734    4.436   26.449
 -21.164  -11.521   26.554
 -21.277    5.012   26.449
 -20.596  -11.929   26.579
 -20.696    5.712   26.517
 -20.705   13.314   26.590
 -20.715   14.253   26.408
 -20.217  -12.136   26.533
 -20.193    9.812   26.517
 -20.217   11.893   26.576
 -20.228   15.457   26.492
 -19.757  -12.307   26.566
 -19.797   16.006   26.482
 -19.754   21.814   26.578
 -19.638   23.945   26.455
 -19.201  -12.587   26.533
 -19.239   16.467   26.505
 -19.178   20.945   26.565
 -19.233   24.813   26.609
 -18.704  -13.022   26.628
 -18.727   16.846   26.506
 -18.766   20.521   26.640
 -18.692   25.262   26.601
 -18.256  -13.723   26.557
 -18.172   17.199   26.497
 -18.332   20.318   26.592
 -18.170   25.462   26.517
 -17.720  -16.171   26.593
 -17.780   17.452   26.449
 -17.761   19.969   26.647
 -17.647   25.713   26.634
 -17.170  -16.998   26.647
 -17.273   18.030   26.410
 -17.219   19.444   26.609
 -17.134   25.744   26.594
 -16.625  -17.457   26.599
 -16.634   25.785   26.562
 -16.176  -17.704   26.533
 -16.167   25.829   26.452
 -15.676  -17.979   26.558
 -15.717   25.962   26.577
 -15.301  -18.278   26.585
 -15.193   25.956   26.432
 -14.813  -18.712   26.613
 -14.696   26.267   26.603
 -14.253  -19.082   26.583
 -14.134   26.376   26.526
 -13.820  -19.286   26.551
 -13.634   26.427   26.515
 -13.247  -19.471   26.622
 -13.134   26.417   26.532
 -12.717  -19.541   26.533
 -12.634   26.355   26.554
 -12.217  -19.577   26.533
 -12.134   26.294   26.553
 -12.257   30.317   26.583
 -12.157   31.325   26.513
 -11.717  -19.651   26.533
 -11.684   26.337   26.535
 -11.737   28.845   26.582
 -11.710   32.334   26.541
 -11.217  -19.712   26.533
 -11.296   32.933   26.530
 -10.717  -19.711   26.533
 -10.682   25.459   26.518
 -10.782   25.848   26.528
 -10.743   33.498   26.458
 -10.217  -19.644   26.533
 -10.226   33.923   26.518
  -9.745  -19.516   26.449
  -9.658   34.234   26.607
  -9.162  -19.265   26.533
  -9.134   34.329   26.554
  -8.778  -19.023   26.449
  -8.634   34.362   26.552
  -8.250  -18.578   26.449
  -8.134   34.328   26.573
  -7.667  -18.085   26.453
  -7.654   34.232   26.621
  -7.103  -17.793   26.588
  -7.167   24.922   26.564
  -7.187   25.768   26.514
  -7.183   33.976   26.548
  -6.634  -17.751   26.594
  -6.731   24.321   26.541
  -6.778   26.319   26.442
  -6.765   33.716   26.568
  -6.167  -17.797   26.623
  -6.201   23.961   26.567
  -6.286   26.474   26.568
  -6.258   33.246   26.601
  -5.709  -17.998   26.474
  -5.717   23.816   26.533
  -5.769   26.832   26.428
  -5.695   32.377   26.531
  -5.217  -18.041   26.475
  -5.267   23.819   26.483
  -5.300   26.878   26.512
  -5.140   31.941   26.489
  -4.685  -18.027   26.433
  -4.740   24.003   26.459
  -4.819   26.838   26.530
  -4.694   31.787   26.557
  -4.180  -17.775   26.588
  -4.164   24.738   26.500
  -4.288   26.306   26.535
  -4.214   31.368   26.492
  -3.692  -17.586   26.521
  -3.687   30.749   26.560
  -3.142  -17.236   26.556
  -3.096   28.512   26.511
  -2.717  -17.038   26.533
  -2.634   28.427   26.505
  -2.229  -16.920   26.567
  -2.145   28.458   26.463
  -1.735  -16.933   26.518
  -1.604   28.798   26.527
  -1.310  -16.923   26.560
  -1.214   29.031   26.495
  -0.778  -16.758   26.508
  -0.632   29.345   26.537
  -0.276  -17.065   26.536
  -0.134   29.398   26.534
   0.278  -19.152   26.528
   0.366   29.363   26.562
   0.770  -19.649   26.519
   0.776   29.279   26.613
   1.294  -20.108   26.519
   1.298   28.855   26.595
   1.773  -20.496   26.569
   1.799   28.366   26.587
   2.265  -20.751   26.567
   2.366   27.912   26.553
   2.766  -20.981   26.575
   2.832   27.714   26.619
   3.254  -21.221   26.551
   3.306   27.552   26.414
   3.768  -21.467   26.649
   3.812   27.762   26.516
   4.319  -21.523   26.539
   4.239   28.020   26.514
   4.833  -21.566   26.583
   4.781   28.338   26.568
   5.283  -21.571   26.533
   5.310   28.511   26.453
   5.752  -21.695   26.533
   5.898   28.659   26.581
   6.352  -22.059   26.568
   6.366   28.676   26.581
   6.853  -22.453   26.568
   6.778   28.653   26.620
   7.189  -22.771   26.578
   7.280   28.524   26.568
   7.762  -23.140   26.567
   7.770   28.327   26.533
   8.337  -23.414   26.655
   8.353   28.014   26.616
   8.783  -23.489   26.584
   8.733   27.821   26.483
   9.283  -23.514   26.550
   9.172   27.698   26.549
   9.783  -23.474   26.551
   9.763   27.505   26.621
  10.184  -23.395   26.547
  10.229   27.318   26.533
  10.748  -23.204   26.532
  10.777   26.938   26.616
  11.269  -23.028   26.449
  11.379   26.423   26.595
  11.852  -22.782   26.533
  11.887   26.091   26.592
  12.234  -22.552   26.449
  12.333   26.007   26.583
  12.764  -22.096   26.449
  12.783   26.014   26.533
  13.253  -21.434   26.458
  13.283   26.022   26.533
  13.848  -20.761   26.533
  13.783   25.979   26.533
  14.283  -20.601   26.533
  14.283   25.868   26.533
  14.783  -20.536   26.533
  14.744   25.712   26.533
  15.283  -20.496   26.533
  15.328   25.453   26.616
  15.807  -20.478   26.477
  15.739   25.206   26.568
  16.283  -20.570   26.533
  16.311   24.900   26.566
  16.713  -20.716   26.511
  16.883   24.534   26.577
  17.268  -20.977   26.645
  17.221   24.220   26.571
  17.783  -21.017   26.594
  17.793   23.431   26.581
  18.283  -21.001   26.588
  18.324   21.964   26.570
  18.782  -20.955   26.593
  18.893   21.485   26.567
  19.240  -20.812   26.440
  19.378   21.380   26.508
  19.747  -20.720   26.518
  19.885   21.486   26.501
  20.268  -20.529   26.501
  20.386   21.744   26.493
  20.774  -20.250   26.484
  20.737   22.055   26.483
  21.180  -19.950   26.486
  21.294   22.443   26.497
  21.836  -19.217   26.512
  21.834   22.706   26.526
  22.328  -18.771   26.509
  22.283   22.847   26.533
  22.737  -18.549   26.449
  22.809   22.989   26.436
  23.294  -18.178   26.449
  23.387   23.194   26.507
  23.799  -17.697   26.449
  23.854   -8.640   26.532
  23.781   -6.151   26.465
  23.833   23.306   26.583
  24.248  -17.042   26.449
  24.333   -9.112   26.538
  24.298   -2.166   26.500
  24.283   23.348   26.533
  24.797  -15.185   26.450
  24.805  -10.135   26.521
  24.838   -1.685   26.533
  24.783   23.332   26.533
  25.252  -14.012   26.506
  25.300  -12.999   26.575
  25.267   -1.524   26.449
  25.272   23.247   26.533
  25.814   -1.263   26.483
  25.855   23.055   26.616
  26.196   -1.004   26.483
  26.249   22.832   26.533
  26.767   -0.658   26.568
  26.801   22.421   26.616
  27.250   -0.457   26.522
  27.278   21.869   26.616
  27.767   -0.283   26.495
  27.800   20.960   26.616
  28.268   -0.078   26.504
  28.263   20.333   26.561
  28.794    0.258   26.489
  28.769   19.288   26.562
  29.329    0.747   26.504
  29.328   18.553   26.552
  29.838    1.343   26.563
  29.811   18.038   26.564
  30.195    2.005   26.467
  30.265   17.290   26.635
  30.765    3.403   26.431
  30.808   15.365   26.589
  31.381    4.351   26.484
  31.294   14.435   26.569
  31.782    4.872   26.540
  31.808   13.781   26.519
  32.206    5.428   26.529
  32.269   13.339   26.501
  32.792    6.933   26.477
  32.800   12.926   26.548
  33.270    8.977   26.445
  33.301   12.441   26.547
  33.791    9.967   26.465
  33.739   11.487   26.578
 -21.212    7.356   32.589
 -21.229    8.991   32.502
 -20.661    6.065   32.533
 -20.730   13.470   32.435
 -20.173    5.500   32.563
 -20.139   15.459   32.447
 -19.619    5.064   32.583
 -19.680   16.285   32.492
 -19.186    4.819   32.539
 -19.171   18.286   32.522
 -18.608    4.596   32.582
 -18.736   19.003   32.416
 -18.711   21.813   32.642
 -18.743   24.947   32.449
 -18.217    4.499   32.533
 -18.156   25.795   32.525
 -17.717    4.439   32.533
 -17.659   26.256   32.523
 -17.217    4.444   32.533
 -17.298   26.526   32.471
 -16.718  -10.496   32.521
 -16.691   -9.589   32.582
 -16.717    4.465   32.533
 -16.731   27.403   32.494
 -16.700   28.978   32.551
 -16.708   30.775   32.414
 -16.247  -11.741   32.601
 -16.208   -8.595   32.603
 -16.267    4.406   32.483
 -16.217   31.851   32.445
 -15.721  -13.673   32.608
 -15.762   -7.733   32.402
 -15.818    4.225   32.561
 -15.747   32.418   32.449
 -15.162  -16.488   32.537
 -15.229   -7.130   32.503
 -15.208   -4.126   32.591
 -15.216   -1.010   32.411
 -15.229    3.872   32.532
 -15.170   32.864   32.497
 -14.733  -17.175   32.548
 -14.728   -6.191   32.467
 -14.743   -5.236   32.600
 -14.695    0.288   32.449
 -14.744    3.211   32.486
 -14.646   33.156   32.491
 -14.238  -17.668   32.547
 -14.264    1.077   32.511
 -14.224    2.391   32.621
 -14.217   33.291   32.533
 -13.757  -18.068   32.522
 -13.717   33.411   32.533
 -13.232  -18.714   32.616
 -13.250   33.511   32.449
 -12.769  -19.270   32.616
 -12.654   33.798   32.497
 -12.239  -19.695   32.616
 -12.189   34.299   32.444
 -11.667  -20.002   32.616
 -11.664   34.860   32.497
 -11.195  -20.205   32.549
 -11.159   35.235   32.525
 -10.623  -20.474   32.594
 -10.703   35.471   32.497
 -10.217  -20.642   32.533
 -10.159   35.665   32.508
  -9.681  -20.759   32.535
  -9.717   35.738   32.533
  -9.134  -20.772   32.573
  -9.217   35.767   32.533
  -8.632  -20.732   32.508
  -8.767   35.742   32.483
  -8.217  -20.614   32.533
  -8.349   35.657   32.536
  -7.792  -20.460   32.469
  -7.798   35.455   32.579
  -7.221  -20.157   32.568
  -7.328   35.217   32.547
  -6.785  -19.965   32.449
  -6.747   35.019   32.619
  -6.182  -19.646   32.497
  -6.217   35.007   32.533
  -5.663  -19.266   32.421
  -5.717   34.986   32.533
  -5.178  -18.758   32.449
  -5.217   34.902   32.533
  -4.709  -18.095   32.449
  -4.767   34.786   32.483
  -4.112  -17.207   32.493
  -4.275   34.682   32.580
  -3.627  -16.589   32.474
  -3.717   34.759   32.533
  -3.108  -16.289   32.561
  -3.217   34.941   32.533
  -2.634  -16.258   32.570
  -2.787   35.085   32.449
  -2.242  -16.325   32.618
  -2.204   35.261   32.533
  -1.749  -16.694   32.583
  -1.757   35.468   32.449
  -1.201  -18.161   32.593
  -1.173   35.785   32.533
  -0.716  -19.149   32.599
  -0.686   35.974   32.456
  -0.255  -19.695   32.559
  -0.097   36.166   32.581
   0.304  -20.126   32.524
   0.366   36.212   32.557
   0.823  -20.406   32.473
   0.866   36.210   32.575
   1.283  -20.520   32.504
   1.284   36.164   32.620
   1.803  -20.604   32.561
   1.784   36.003   32.568
   2.231  -20.802   32.571
   2.260   35.785   32.533
   2.795  -21.543   32.561
   2.861   35.425   32.623
   3.324  -22.476   32.557
   3.373   34.984   32.597
   3.822  -22.988   32.569
   3.739   34.717   32.568
   4.379  -23.492   32.568
   4.249   34.350   32.568
   4.886  -23.941   32.601
   4.790   33.810   32.616
   5.339  -24.203   32.533
   5.327   33.457   32.616
   5.867  -24.431   32.585
   5.783   33.342   32.533
   6.333  -24.539   32.583
   6.283   33.311   32.533
   6.783  -24.576   32.533
   6.819   33.247   32.527
   7.283  -24.558   32.533
   7.269   33.167   32.623
   7.785  -24.468   32.497
   7.773   32.939   32.568
   8.309  -24.356   32.409
   8.216   32.693   32.567
   8.800  -24.451   32.578
   8.740   32.269   32.584
   9.278  -24.676   32.583
   9.315   31.539   32.538
   9.821  -25.070   32.616
   9.818   30.474   32.554
  10.215  -25.289   32.533
  10.353   29.972   32.611
  10.799  -25.510   32.616
  10.783   29.799   32.533
  11.283  -25.618   32.533
  11.301   29.716   32.563
  11.733  -25.666   32.483
  11.804   29.546   32.474
  12.193  -25.735   32.554
  12.278   29.357   32.484
  12.723  -25.771   32.450
  12.858   28.941   32.456
  13.259  -25.954   32.639
  13.337   28.447   32.480
  13.758  -25.931   32.608
  13.786   27.425   32.524
  14.217  -25.742   32.454
  14.280   25.798   32.613
  14.732  -25.616   32.544
  14.788   24.764   32.518
  15.326  -25.227   32.510
  15.269   24.267   32.537
  15.814  -24.743   32.511
  15.785   23.312   32.605
  16.279  -24.108   32.537
  16.291   22.859   32.566
  16.726  -23.651   32.436
  16.819   22.693   32.551
  17.262  -23.606   32.595
  17.388   22.709   32.516
  17.741  -23.173   32.427
  17.833   22.791   32.583
  18.246  -22.718   32.424
  18.233   22.807   32.483
  18.807  -22.138   32.514
  18.782   22.937   32.487
  19.241  -21.658   32.427
  19.323   23.197   32.593
  19.854  -21.141   32.448
  19.819   23.311   32.584
  20.369  -20.764   32.516
  20.366   23.320   32.555
  20.787  -20.499   32.482
  20.795   23.308   32.606
  21.260  -20.022   32.501
  21.320   23.075   32.478
  21.785  -19.158   32.534
  21.751   22.904   32.517
  22.282  -18.074   32.465
  22.336   22.495   32.551
  22.807  -17.140   32.449
  22.809   21.981   32.560
  23.309  -16.606   32.497
  23.350   21.342   32.628
  23.771  -16.126   32.484
  23.881   21.022   32.602
  24.229  -15.608   32.444
  24.319   20.865   32.528
  24.700  -15.524   32.539
  24.852   20.770   32.611
  25.165  -15.475   32.559
  25.340   20.511   32.542
  25.742  -15.228   32.508
  25.792   20.263   32.575
  26.200  -15.102   32.509
  26.293   19.953   32.487
  26.737  -15.027   32.614
  26.819   19.897   32.452
  27.288  -14.665   32.481
  27.331   20.014   32.439
  27.744  -14.464   32.578
  27.872   20.361   32.522
  28.200  -14.071   32.553
  28.305   -1.624   32.490
  28.198   -0.970   32.452
  28.366   20.459   32.490
  28.741  -13.663   32.524
  28.839   -2.065   32.489
  28.711   -0.026   32.462
  28.866   20.490   32.491
  29.258  -13.243   32.512
  29.362   -2.155   32.614
  29.242    0.999   32.449
  29.366   20.453   32.527
  29.764  -11.248   32.503
  29.843  -10.100   32.535
  29.720   -8.598   32.446
  29.827   -2.318   32.648
  29.801    1.795   32.493
  29.802   20.373   32.596
  30.264   -8.022   32.545
  30.245   -2.631   32.544
  30.291    2.412   32.449
  30.315   19.922   32.477
  30.681   -7.521   32.468
  30.782   -3.094   32.529
  30.785    3.815   32.497
  30.813    5.010   32.536
  30.782    5.461   32.474
  30.798   19.464   32.519
  31.277   -6.688   32.461
  31.243   -3.688   32.555
  31.251    6.541   32.518
  31.307   15.509   32.567
  31.231   17.833   32.493
  31.311   18.325   32.589
  31.836    7.228   32.449
  31.835   14.890   32.568
  32.266    7.942   32.449
  32.363   14.464   32.647
  32.812    8.800   32.449
  32.818   14.055   32.591
  33.267    9.375   32.449
  33.313   13.448   32.616
  33.771   10.423   32.509
  33.785   12.433   32.593
 -20.717    2.351   38.569
 -20.724    3.470   38.440
 -20.689    8.552   38.569
 -20.710   11.874   38.449
 -20.712   23.378   38.536
 -20.724   26.272   38.613
 -20.189    0.921   38.616
 -20.234    4.975   38.518
 -20.210    7.884   38.616
 -20.258   12.566   38.529
 -20.212   14.417   38.562
 -20.222   15.518   38.515
 -20.231   16.312   38.616
 -20.187   18.689   38.531
 -20.213   22.874   38.535
 -20.190   26.758   38.596
 -19.727    0.318   38.616
 -19.737   19.492   38.436
 -19.724   22.395   38.535
 -19.634   26.930   38.495
 -19.204   -0.143   38.616
 -19.216   20.409   38.458
 -19.238   20.971   38.586
 -19.212   27.060   38.496
 -18.653   -0.481   38.616
 -18.785   27.251   38.638
 -18.217   -0.666   38.533
 -18.108   27.009   38.508
 -17.699   -0.810   38.550
 -17.634   26.894   38.565
 -17.121   -0.895   38.594
 -17.227   26.779   38.622
 -16.717   -0.983   38.533
 -16.686   26.563   38.415
 -16.232   -1.188   38.533
 -16.204   26.813   38.550
 -15.649   -1.430   38.616
 -15.760   27.214   38.582
 -15.217   -1.546   38.533
 -15.243   31.554   38.523
 -14.713   -8.720   38.654
 -14.735   -7.002   38.512
 -14.739   -1.673   38.533
 -14.727   32.399   38.449
 -14.181   -9.991   38.540
 -14.217   -6.083   38.493
 -14.155   -2.001   38.616
 -14.219   32.901   38.449
 -13.693  -11.029   38.546
 -13.709   -5.620   38.503
 -13.783   -2.253   38.533
 -13.666   33.285   38.533
 -13.225  -12.194   38.623
 -13.213   -5.237   38.486
 -13.245   -2.611   38.616
 -13.267   33.459   38.483
 -12.705  -14.551   38.584
 -12.736   -4.518   38.506
 -12.717   -3.558   38.642
 -12.817   33.603   38.464
 -12.156  -16.032   38.562
 -12.292   33.780   38.533
 -11.688  -16.610   38.526
 -11.753   33.954   38.515
 -11.121  -17.046   38.474
 -11.215   34.047   38.417
 -10.634  -17.154   38.568
 -10.715   34.285   38.593
 -10.134  -17.232   38.594
 -10.118   34.346   38.539
  -9.611  -17.230   38.627
  -9.667   34.414   38.583
  -9.157  -17.283   38.628
  -9.217   34.396   38.533
  -8.688  -17.527   38.548
  -8.681   34.333   38.515
  -8.289  -17.789   38.542
  -8.111   34.298   38.512
  -7.655  -18.478   38.646
  -7.643   34.425   38.467
  -7.121  -18.973   38.591
  -7.112   34.829   38.482
  -6.734  -19.237   38.583
  -6.636   35.261   38.464
  -6.189  -19.501   38.616
  -6.257   35.528   38.514
  -5.717  -19.637   38.533
  -5.715   35.803   38.568
  -5.267  -19.709   38.483
  -5.198   35.968   38.439
  -4.789  -19.769   38.522
  -4.624   36.378   38.492
  -4.258  -20.015   38.650
  -4.114   36.743   38.476
  -3.700  -20.517   38.650
  -3.685   36.967   38.519
  -3.166  -20.939   38.570
  -3.149   37.180   38.620
  -2.737  -21.191   38.556
  -2.632   37.262   38.514
  -2.228  -21.460   38.656
  -2.145   37.460   38.458
  -1.717  -21.551   38.579
  -1.616   37.708   38.504
  -1.217  -21.586   38.553
  -1.167   37.851   38.583
  -0.717  -21.572   38.550
  -0.717   37.920   38.533
  -0.267  -21.504   38.524
  -0.217   37.935   38.533
   0.196  -21.540   38.614
   0.283   37.876   38.533
   0.700  -21.531   38.586
   0.733   37.779   38.483
   1.236  -21.524   38.641
   1.201   37.701   38.551
   1.754  -21.226   38.509
   1.700   37.701   38.487
   2.247  -21.084   38.572
   2.234   37.690   38.449
   2.819  -21.035   38.545
   2.802   37.543   38.595
   3.292  -21.174   38.583
   3.283   37.412   38.533
   3.859  -21.517   38.618
   3.690   37.243   38.551
   4.305  -21.952   38.552
   4.247   37.171   38.519
   4.798  -24.085   38.568
   4.783   37.243   38.533
   5.313  -25.009   38.552
   5.283   37.377   38.533
   5.777  -25.628   38.616
   5.783   37.468   38.533
   6.239  -26.195   38.616
   6.283   37.494   38.533
   6.751  -26.665   38.616
   6.783   37.452   38.533
   7.321  -27.014   38.616
   7.283   37.342   38.533
   7.783  -27.197   38.533
   7.712   37.196   38.533
   8.283  -27.318   38.508
   8.273   36.896   38.616
   8.798  -27.358   38.646
   8.821   36.475   38.616
   9.366  -27.328   38.570
   9.297   35.941   38.616
   9.859  -27.234   38.502
   9.799   35.004   38.616
  10.355  -27.043   38.471
  10.318   32.982   38.560
  10.888  -26.767   38.516
  10.867   32.526   38.602
  11.333  -26.591   38.583
  11.283   32.409   38.533
  11.778  -26.445   38.517
  11.783   32.404   38.533
  12.319  -26.398   38.552
  12.283   32.438   38.533
  12.833  -26.512   38.583
  12.783   32.456   38.533
  13.230  -26.746   38.542
  13.283   32.455   38.533
  13.788  -27.185   38.594
  13.783   32.397   38.533
  14.343  -27.509   38.614
  14.256   32.281   38.533
  14.783  -27.674   38.533
  14.840   32.028   38.616
  15.283  -27.763   38.533
  15.223   31.806   38.533
  15.783  -27.786   38.533
  15.749   31.366   38.616
  16.302  -27.814   38.559
  16.263   30.769   38.577
  16.861  -27.910   38.605
  16.715   30.299   38.636
  17.283  -27.952   38.533
  17.321   30.010   38.616
  17.733  -27.952   38.483
  17.818   29.825   38.535
  18.189  -27.895   38.473
  18.374   29.560   38.577
  18.760  -27.719   38.568
  18.734   29.290   38.539
  19.241  -27.520   38.449
  19.256   28.785   38.580
  19.801  -27.156   38.449
  19.815   27.902   38.619
  20.309  -26.680   38.449
  20.340   27.333   38.565
  20.762  -26.046   38.449
  20.866   27.182   38.603
  21.274  -24.498   38.430
  21.383   27.188   38.526
  21.834  -23.709   38.533
  21.833   27.325   38.583
  22.281  -23.501   38.498
  22.283   27.409   38.533
  22.819  -23.476   38.506
  22.783   27.458   38.533
  23.333  -23.615   38.583
  23.233   27.452   38.483
  23.783  -23.730   38.533
  23.764   27.524   38.468
  24.283  -23.804   38.533
  24.332   27.768   38.589
  24.783  -23.803   38.533
  24.838   27.838   38.452
  25.283  -23.729   38.533
  25.283   28.011   38.559
  25.794  -23.566   38.497
  25.783   28.049   38.455
  26.337  -23.296   38.503
  26.283   28.069   38.462
  26.750  -23.009   38.510
  26.783   28.034   38.500
  27.202  -22.521   38.479
  27.286   27.972   38.566
  27.852  -21.688   38.510
  27.783   27.879   38.533
  28.257  -21.502   38.575
  28.283   27.769   38.533
  28.752  -21.268   38.496
  28.796   27.667   38.578
  29.274  -21.151   38.577
  29.313   27.546   38.548
  29.728  -20.672   38.431
  29.783   27.384   38.533
  30.306  -20.169   38.518
  30.229   27.193   38.566
  30.779  -19.795   38.478
  30.774   26.821   38.577
  31.283  -19.606   38.533
  31.313   -3.204   38.589
  31.317   -2.539   38.571
  31.284   26.323   38.573
  31.689  -19.433   38.475
  31.820   -4.540   38.559
  31.755   -2.041   38.546
  31.754   25.769   38.583
  32.254  -19.221   38.519
  32.326   -5.235   38.602
  32.226   -1.768   38.445
  32.279   24.828   38.637
  32.783  -19.115   38.533
  32.807   -5.530   38.559
  32.740   -1.609   38.545
  32.812   21.383   38.572
  33.283  -19.045   38.533
  33.230   -5.781   38.564
  33.272   -1.246   38.485
  33.307   21.002   38.493
  33.715  -18.947   38.457
  33.718   -6.197   38.568
  33.764   -1.033   38.514
  33.717   20.780   38.562
  34.268  -18.764   38.503
  34.299   -7.010   38.645
  34.264   -0.964   38.585
  34.367   13.966   38.524
  34.210   15.435   38.540
  34.225   20.256   38.559
  34.723  -18.528   38.449
  34.783   -8.052   38.606
  34.723   -0.776   38.449
  34.846   10.916   38.506
  34.727   12.364   38.519
  34.826   13.339   38.565
  34.724   15.842   38.530
  34.845   17.918   38.540
  35.261  -18.140   38.449
  35.272  -12.250   38.647
  35.253   -0.606   38.535
  35.259   10.787   38.613
  35.758  -17.621   38.449
  35.823  -13.033   38.616
  35.830   -0.212   38.516
  35.798   10.430   38.558
  36.283  -16.715   38.430
  36.256  -13.749   38.648
  36.296    0.268   38.423
  36.235   10.202   38.567
  36.771    0.924   38.499
  36.759    9.799   38.590
  37.337    2.829   38.558
  37.323    9.020   38.545
  37.773    3.393   38.537
  37.738    8.308   38.564
  38.282    3.857   38.529
  38.230    7.833   38.553
  38.684    4.508   38.471
  38.791    6.962   38.521
 -25.719   16.905   44.626
 -25.701   21.819   44.519
 -25.181   15.981   44.632
 -25.227   27.430   44.449
 -24.675   15.460   44.619
 -24.674   28.282   44.449
 -24.119   15.065   44.599
 -24.206   28.926   44.422
 -23.667   14.849   44.583
 -23.609   30.296   44.509
 -23.238   14.712   44.497
 -23.205   30.837   44.565
 -22.700   14.577   44.635
 -22.662   31.239   44.525
 -22.191    5.961   44.619
 -22.135    9.307   44.555
 -22.217   14.544   44.559
 -22.217   31.474   44.553
 -21.671    5.441   44.570
 -21.712    9.817   44.546
 -21.681   14.523   44.517
 -21.715   31.563   44.415
 -21.341    5.249   44.521
 -21.187   11.357   44.486
 -21.217   14.421   44.533
 -21.179   31.737   44.609
 -20.762    4.824   44.510
 -20.679   12.280   44.514
 -20.853   14.211   44.536
 -20.634   31.721   44.582
 -20.313    4.233   44.654
 -20.134   31.677   44.596
 -19.696    2.839   44.587
 -19.726   31.645   44.621
 -19.160    1.498   44.549
 -19.224   31.580   44.568
 -18.724    0.775   44.590
 -18.717   31.530   44.533
 -18.191   -0.025   44.572
 -18.217   31.437   44.533
 -17.718   -7.076   44.635
 -17.720   -4.593   44.482
 -17.678   -0.501   44.569
 -17.736   31.283   44.533
 -17.207  -10.177   44.616
 -17.198   -3.597   44.449
 -17.187   -0.939   44.566
 -17.152   31.090   44.616
 -16.668  -10.974   44.556
 -16.695   31.061   44.440
 -16.126  -11.442   44.584
 -16.139   31.255   44.466
 -15.741  -11.687   44.533
 -15.779   31.546   44.495
 -15.193  -12.054   44.616
 -15.250   31.953   44.469
 -14.670  -16.970   44.654
 -14.704   32.314   44.501
 -14.187  -17.549   44.621
 -14.193   32.536   44.507
 -13.630  -17.984   44.585
 -13.655   32.700   44.557
 -13.167  -18.221   44.533
 -13.187   32.878   44.483
 -12.639  -18.420   44.591
 -12.690   33.280   44.449
 -12.167  -18.502   44.583
 -12.224   33.878   44.449
 -11.717  -18.519   44.533
 -11.672   34.369   44.497
 -11.217  -18.550   44.533
 -11.156   34.696   44.508
 -10.717  -18.618   44.533
 -10.717   34.870   44.533
 -10.217  -18.645   44.533
 -10.217   35.008   44.533
  -9.717  -18.658   44.533
  -9.729   35.076   44.513
  -9.229  -18.717   44.497
  -9.181   35.064   44.521
  -8.704  -19.082   44.616
  -8.667   34.971   44.583
  -8.243  -20.697   44.580
  -8.267   34.917   44.483
  -7.706  -22.040   44.610
  -7.758   34.866   44.593
  -7.249  -22.550   44.567
  -7.271   35.019   44.524
  -6.735  -23.051   44.554
  -6.781   35.220   44.447
  -6.337  -23.247   44.515
  -6.253   35.298   44.522
  -5.761  -23.465   44.553
  -5.829   35.511   44.482
  -5.330  -23.477   44.569
  -5.222   36.369   44.472
  -4.752  -23.239   44.495
  -4.735   36.931   44.515
  -4.224  -23.120   44.572
  -4.200   37.332   44.483
  -3.760  -22.800   44.427
  -3.803   37.523   44.520
  -3.256  -22.583   44.533
  -3.289   37.876   44.450
  -2.692  -22.192   44.527
  -2.737   38.401   44.449
  -2.280  -21.945   44.449
  -2.188   38.863   44.449
  -1.742  -21.824   44.483
  -1.639   39.202   44.533
  -1.318  -21.848   44.594
  -1.267   39.328   44.483
  -0.774  -21.988   44.595
  -0.753   39.460   44.561
  -0.217  -22.089   44.533
  -0.193   39.487   44.564
   0.283  -22.097   44.533
   0.283   39.426   44.533
   0.733  -22.070   44.483
   0.783   39.367   44.533
   1.190  -22.192   44.563
   1.233   39.385   44.483
   1.784  -22.619   44.527
   1.758   39.517   44.458
   2.251  -23.272   44.519
   2.313   39.862   44.514
   2.828  -24.072   44.616
   2.830   40.034   44.441
   3.274  -28.667   44.616
   3.323   40.264   44.619
   3.770  -30.227   44.616
   3.866   40.266   44.597
   4.343  -31.034   44.616
   4.342   40.215   44.622
   4.855  -31.495   44.616
   4.858   39.944   44.497
   5.235  -31.752   44.533
   5.269   39.832   44.612
   5.819  -32.017   44.616
   5.842   39.422   44.490
   6.283  -32.158   44.533
   6.377   39.374   44.539
   6.783  -32.238   44.533
   6.833   39.426   44.583
   7.283  -32.250   44.533
   7.258   39.518   44.449
   7.783  -32.195   44.533
   7.841   39.724   44.533
   8.233  -32.094   44.483
   8.283   39.807   44.533
   8.685  -31.929   44.477
   8.783   39.845   44.533
   9.229  -31.619   44.497
   9.283   39.817   44.533
   9.803  -31.163   44.449
   9.768   39.729   44.533
  10.275  -30.596   44.449
  10.351   39.544   44.616
  10.776  -29.564   44.449
  10.755   39.327   44.533
  11.316  -28.755   44.420
  11.338   38.961   44.616
  11.763  -28.123   44.449
  11.723   38.741   44.533
  12.236  -27.530   44.449
  12.279   38.403   44.616
  12.805  -27.260   44.533
  12.806   37.953   44.616
  13.283  -27.229   44.533
  13.271   37.369   44.616
  13.798  -27.303   44.562
  13.770   36.222   44.578
  14.319  -27.491   44.553
  14.350   35.029   44.551
  14.802  -27.734   44.561
  14.762   34.764   44.559
  15.306  -27.943   44.487
  15.266   34.486   44.569
  15.783  -28.014   44.502
  15.678   34.210   44.581
  16.283  -28.029   44.500
  16.231   33.745   44.479
  16.812  -28.018   44.553
  16.784   32.917   44.622
  17.317  -28.169   44.535
  17.314   31.961   44.561
  17.880  -28.404   44.523
  17.862   31.478   44.605
  18.308  -28.493   44.560
  18.319   31.297   44.546
  18.783  -28.565   44.533
  18.833   31.282   44.532
  19.233  -28.586   44.483
  19.299   31.463   44.507
  19.747  -28.504   44.524
  19.802   31.793   44.568
  20.228  -28.417   44.408
  20.340   31.933   44.496
  20.799  -28.120   44.491
  20.845   32.027   44.442
  21.398  -27.698   44.512
  21.303   32.261   44.569
  21.825  -27.260   44.523
  21.837   32.387   44.518
  22.294  -26.589   44.426
  22.333   32.481   44.530
  22.790  -23.586   44.470
  22.783   32.462   44.499
  23.266  -23.063   44.485
  23.330   32.409   44.544
  23.792  -22.662   44.566
  23.854   32.288   44.607
  24.366  -22.588   44.526
  24.331   31.997   44.542
  24.866  -22.664   44.553
  24.738   31.723   44.569
  25.366  -22.729   44.561
  25.342   31.029   44.544
  25.866  -22.713   44.543
  25.839   30.042   44.533
  26.331  -22.584   44.529
  26.344   29.405   44.568
  26.881  -22.300   44.562
  26.833   29.022   44.550
  27.344  -22.179   44.531
  27.252   28.786   44.553
  27.856  -22.055   44.461
  27.731   28.444   44.637
  28.330  -21.744   44.553
  28.325   27.973   44.555
  28.833  -21.580   44.537
  28.732   27.704   44.536
  29.283  -21.560   44.484
  29.339   27.428   44.496
  29.808  -21.505   44.430
  29.686   27.206   44.531
  30.341  -21.264   44.526
  30.230   26.769   44.477
  30.801  -21.037   44.492
  30.776   25.860   44.520
  31.284  -20.626   44.524
  31.259   24.883   44.633
  31.706  -20.113   44.538
  31.728   24.268   44.616
  32.279  -19.092   44.497
  32.279   22.842   44.597
  32.774  -17.181   44.478
  32.787  -15.171   44.600
  32.772  -14.067   44.444
  32.817   21.901   44.616
  33.263  -12.997   44.416
  33.333   21.475   44.616
  33.775  -10.966   44.449
  33.733   21.337   44.483
  34.326  -10.136   44.533
  34.171   21.212   44.552
  34.701   -9.921   44.454
  34.717   20.996   44.597
  35.238   -9.652   44.429
  35.173   20.752   44.550
  35.850   -9.247   44.449
  35.750   20.295   44.517
  36.339   -8.768   44.449
  36.297   19.518   44.656
  36.782   -8.129   44.449
  36.789   18.447   44.634
  37.293   -4.181   44.449
  37.315   17.992   44.549
  37.815   -3.730   44.533
  37.683   17.724   44.584
  38.283   -3.575   44.533
  38.235   17.255   44.483
  38.783   -3.516   44.533
  38.829   10.446   44.616
  38.773   11.851   44.449
  38.770   16.362   44.572
  39.197   -3.439   44.465
  39.300    9.902   44.616
  39.767   -3.267   44.511
  39.765    9.307   44.627
  40.224   -3.036   44.449
  40.285    7.852   44.649
  40.765   -2.661   44.449
  40.751    5.692   44.572
  41.266   -2.157   44.449
  41.287    2.918   44.596
  41.744   -1.452   44.527
  41.774    1.807   44.638
 -25.697   23.936   50.563
 -25.709   25.328   50.443
 -25.180   21.498   50.538
 -25.232   26.472   50.489
 -25.217   27.917   50.603
 -25.195   29.375   50.484
 -24.673   20.501   50.542
 -24.730   30.439   50.452
 -24.173   19.897   50.628
 -24.283   30.982   50.480
 -23.645   19.381   50.569
 -23.729   31.413   50.488
 -23.226    6.794   50.616
 -23.162    9.865   50.552
 -23.173   19.071   50.536
 -23.214   31.822   50.552
 -22.686    5.930   50.559
 -22.794   10.470   50.479
 -22.717   18.872   50.533
 -22.721   32.404   50.536
 -22.131    5.458   50.596
 -22.246   10.971   50.516
 -22.181   18.724   50.521
 -22.214   32.881   50.544
 -21.765    5.201   50.572
 -21.741   11.304   50.505
 -21.660   18.657   50.607
 -21.655   33.244   50.607
 -21.193    1.058   50.540
 -21.229    3.042   50.532
 -21.260    4.731   50.603
 -21.250   11.514   50.518
 -21.187   18.615   50.543
 -21.167   33.344   50.498
 -20.762  -15.599   50.549
 -20.681  -13.662   50.487
 -20.684    0.028   50.565
 -20.729   11.697   50.488
 -20.701   18.585   50.491
 -20.681   33.447   50.544
 -20.272  -16.119   50.533
 -20.183  -10.285   50.523
 -20.131   -0.573   50.628
 -20.238   11.888   50.449
 -20.158   18.397   50.533
 -20.134   33.434   50.527
 -19.695  -16.551   50.512
 -19.709   -9.571   50.449
 -19.636   -0.955   50.603
 -19.678   12.294   50.449
 -19.719   17.988   50.646
 -19.644   33.388   50.602
 -19.309  -16.788   50.520
 -19.209   -9.071   50.449
 -19.186   -1.192   50.544
 -19.176   12.851   50.449
 -19.240   16.304   50.541
 -19.160   33.240   50.627
 -18.707  -17.122   50.529
 -18.663   -8.686   50.533
 -18.621   -1.429   50.588
 -18.700   13.356   50.440
 -18.714   14.901   50.574
 -18.644   32.901   50.512
 -18.334  -17.289   50.498
 -18.198   -8.491   50.440
 -18.261   -1.692   50.533
 -18.181   32.807   50.615
 -17.746  -17.505   50.613
 -17.605   -8.275   50.511
 -17.703   -2.582   50.563
 -17.601   32.503   50.521
 -17.217  -17.578   50.533
 -17.217   -8.140   50.533
 -17.217   -3.212   50.640
 -17.205   32.370   50.595
 -16.717  -17.603   50.533
 -16.800   -7.966   50.465
 -16.737   -3.715   50.575
 -16.705   31.838   50.597
 -16.217  -17.568   50.533
 -16.224   -5.078   50.507
 -16.220   -4.656   50.607
 -16.254   30.759   50.552
 -15.717  -17.500   50.533
 -15.771   30.275   50.568
 -15.204  -17.485   50.478
 -15.210   30.038   50.495
 -14.683  -17.648   50.533
 -14.703   30.003   50.559
 -14.221  -18.108   50.593
 -14.217   29.998   50.533
 -13.738  -19.132   50.626
 -13.794   30.089   50.449
 -13.251  -19.744   50.555
 -13.211   30.363   50.533
 -12.751  -20.159   50.578
 -12.790   30.564   50.449
 -12.155  -20.485   50.585
 -12.207   30.710   50.533
 -11.717  -20.622   50.533
 -11.717   30.779   50.533
 -11.272  -20.736   50.521
 -11.217   30.882   50.533
 -10.770  -21.078   50.640
 -10.790   31.074   50.449
 -10.214  -21.439   50.626
 -10.223   31.902   50.484
  -9.810  -21.637   50.592
  -9.720   32.982   50.412
  -9.241  -22.183   50.498
  -9.208   35.355   50.497
  -8.753  -23.733   50.553
  -8.714   35.968   50.431
  -8.205  -24.532   50.647
  -8.199   36.415   50.482
  -7.667  -24.934   50.571
  -7.617   36.799   50.511
  -7.226  -25.177   50.560
  -7.264   37.075   50.483
  -6.719  -25.424   50.666
  -6.720   37.845   50.449
  -6.217  -25.498   50.597
  -6.249   38.403   50.449
  -5.717  -25.519   50.575
  -5.739   38.851   50.449
  -5.219  -25.479   50.576
  -5.258   39.488   50.449
  -4.761  -25.323   50.434
  -4.648   40.222   50.499
  -4.253  -25.261   50.525
  -4.309   40.535   50.484
  -3.753  -25.277   50.533
  -3.750   40.875   50.527
  -3.170  -25.490   50.616
  -3.267   41.084   50.527
  -2.696  -25.728   50.558
  -2.747   41.208   50.520
  -2.140  -25.932   50.604
  -2.217   41.252   50.533
  -1.717  -26.023   50.533
  -1.717   41.241   50.533
  -1.217  -26.062   50.533
  -1.217   41.226   50.533
  -0.767  -26.047   50.483
  -0.683   41.358   50.446
  -0.280  -25.954   50.492
  -0.098   41.765   50.494
   0.291  -25.752   50.568
   0.392   42.231   50.514
   0.733  -25.587   50.483
   0.787   42.503   50.483
   1.258  -25.429   50.460
   1.328   42.770   50.533
   1.797  -25.246   50.505
   1.783   42.909   50.533
   2.308  -25.034   50.508
   2.283   42.997   50.533
   2.817  -24.738   50.516
   2.783   43.013   50.533
   3.217  -24.434   50.491
   3.283   42.959   50.533
   3.819  -23.727   50.516
   3.783   42.833   50.533
   4.346  -23.207   50.533
   4.207   42.675   50.558
   4.738  -22.992   50.449
   4.729   42.369   50.568
   5.321  -22.800   50.533
   5.354   41.909   50.617
   5.814  -22.792   50.540
   5.887   41.484   50.590
   6.319  -22.895   50.471
   6.284   41.200   50.598
   6.805  -22.938   50.549
   6.788   40.919   50.563
   7.283  -22.950   50.533
   7.305   40.738   50.569
   7.794  -22.920   50.451
   7.810   40.501   50.556
   8.379  -22.837   50.572
   8.229   40.232   50.561
   8.868  -22.731   50.505
   8.744   39.764   50.593
   9.288  -22.522   50.483
   9.289   38.930   50.580
   9.829  -22.152   50.533
   9.829   38.077   50.583
  10.233  -21.983   50.483
  10.190   37.810   50.560
  10.782  -21.907   50.481
  10.722   37.494   50.606
  11.356  -21.837   50.563
  11.158   37.222   50.535
  11.833  -21.778   50.583
  11.799   36.516   50.655
  12.244  -21.809   50.533
  12.255   35.774   50.546
  12.799  -22.058   50.616
  12.754   34.844   50.575
  13.277  -22.638   50.616
  13.350   34.401   50.482
  13.729  -23.247   50.616
  13.733   34.256   50.534
  14.231  -23.712   50.616
  14.200   34.238   50.482
  14.807  -24.078   50.616
  14.713   34.180   50.439
  15.234  -24.265   50.533
  15.227   34.076   50.633
  15.817  -24.436   50.616
  15.762   34.262   50.521
  16.283  -24.490   50.533
  16.222   34.518   50.449
  16.783  -24.494   50.533
  16.879   35.207   50.487
  17.235  -24.439   50.449
  17.232   35.513   50.516
  17.818  -24.289   50.533
  17.732   35.828   50.533
  18.258  -24.094   50.449
  18.262   36.038   50.473
  18.842  -23.740   50.533
  18.831   36.198   50.584
  19.194  -23.442   50.483
  19.366   36.233   50.543
  19.703  -23.007   50.465
  19.866   36.209   50.580
  20.210  -22.594   50.439
  20.258   36.150   50.629
  20.783  -22.102   50.449
  20.765   35.955   50.568
  21.341  -21.573   50.430
  21.228   35.726   50.550
  21.775  -21.077   50.537
  21.772   35.470   50.568
  22.312  -20.686   50.529
  22.233   35.337   50.483
  22.833  -20.464   50.421
  22.677   35.186   50.557
  23.292  -20.126   50.524
  23.224   34.895   50.629
  23.852  -19.980   50.601
  23.803   34.449   50.616
  24.283  -20.012   50.533
  24.277   33.897   50.616
  24.733  -20.089   50.483
  24.802   28.020   50.556
  24.792   30.808   50.449
  24.773   32.871   50.616
  25.215  -20.279   50.510
  25.372   27.045   50.579
  25.789  -20.509   50.579
  25.766   26.770   50.497
  26.333  -20.623   50.583
  26.304   26.515   50.637
  26.783  -20.626   50.533
  26.733   26.494   50.531
  27.283  -20.578   50.533
  27.250   26.415   50.552
  27.741  -20.461   50.513
  27.776   26.300   50.515
  28.267  -20.237   50.503
  28.277   26.032   50.584
  28.715  -19.978   50.449
  28.680   25.763   50.588
  29.323  -19.631   50.497
  29.257   25.439   50.615
  29.891  -19.232   50.500
  29.783   25.326   50.533
  30.390  -18.776   50.473
  30.283   25.275   50.533
  30.769  -18.474   50.483
  30.819   25.265   50.504
  31.270  -17.988   50.409
  31.257  -13.739   50.550
  31.231  -12.021   50.494
  31.366   25.242   50.573
  31.858  -17.069   50.454
  31.744  -14.724   50.563
  31.750  -11.620   50.551
  31.783   25.172   50.622
  32.300  -11.526   50.559
  32.283   24.972   50.568
  32.783  -11.545   50.533
  32.736   24.738   50.552
  33.233  -11.551   50.483
  33.283   24.334   50.570
  33.778  -11.473   50.486
  33.771   23.808   50.581
  34.350  -11.286   50.556
  34.273   16.304   50.587
  34.291   19.831   50.449
  34.296   22.877   50.636
  34.856  -11.063   50.454
  34.842   15.035   50.551
  35.391  -10.674   50.471
  35.385   14.575   50.586
  35.808  -10.241   50.503
  35.752   -3.118   50.641
  35.783    0.926   50.449
  35.783   14.406   50.533
  36.273   -9.538   50.423
  36.217   -3.775   50.616
  36.385    2.205   50.483
  36.233   14.332   50.483
  36.771   -8.070   50.449
  36.793   -4.598   50.616
  36.793    2.499   50.491
  36.747   14.417   50.549
  37.313    2.781   50.511
  37.283   14.470   50.479
  37.750    3.021   50.503
  37.783   14.502   50.471
  38.234    3.396   50.495
  38.283   14.487   50.483
  38.716    3.958   50.491
  38.819   14.409   50.503
  39.304    6.276   50.532
  39.355   14.379   50.601
  39.848    7.727   50.496
  39.866   14.327   50.582
  40.227    8.021   50.526
  40.351   14.251   50.613
  40.782    8.332   50.481
  40.892   13.975   50.530
  41.250    8.523   50.573
  41.340   13.784   50.632
  41.685    8.968   50.474
  41.751   13.359   50.545
  42.276    9.809   50.462
  42.221   12.758   50.570
 -24.212   28.325   56.537
 -24.229   30.349   56.469
 -23.661   27.445   56.512
 -23.730   30.952   56.543
 -23.161   27.025   56.535
 -23.298   31.442   56.454
 -22.765   26.749   56.558
 -22.792   31.865   56.445
 -22.151  -16.074   56.541
 -22.165  -13.639   56.565
 -22.202   18.483   56.563
 -22.215   22.363   56.448
 -22.260   26.275   56.590
 -22.194   32.388   56.599
 -21.736  -16.689   56.547
 -21.670  -12.718   56.435
 -21.670   17.553   56.549
 -21.710   23.346   56.449
 -21.761   25.780   56.579
 -21.718   32.907   56.608
 -21.225  -17.162   56.542
 -21.264  -12.525   56.586
 -21.211    8.984   56.640
 -21.130   12.406   56.470
 -21.202   16.966   56.616
 -21.251   24.027   56.512
 -21.205   24.989   56.622
 -21.245   33.467   56.550
 -20.627  -17.556   56.472
 -20.733  -12.096   56.531
 -20.767    7.768   56.561
 -20.642   12.916   56.457
 -20.750   16.274   56.544
 -20.721   33.905   56.535
 -20.134  -17.636   56.552
 -20.283  -11.641   56.431
 -20.188    5.944   56.551
 -20.274   34.229   56.429
 -19.612  -17.673   56.609
 -19.757  -11.030   56.444
 -19.719    1.353   56.595
 -19.679    4.236   56.500
 -19.726    5.386   56.525
 -19.753   34.373   56.545
 -19.155  -17.763   56.627
 -19.307  -10.506   56.497
 -19.231    0.287   56.647
 -19.247   34.505   56.515
 -18.681  -18.009   56.551
 -18.623   -9.674   56.461
 -18.677   -1.053   56.558
 -18.717   34.517   56.581
 -18.183  -18.218   56.541
 -18.194   -8.223   56.523
 -18.230   -1.652   56.541
 -18.217   34.518   56.497
 -17.677  -18.392   56.462
 -17.712   -7.198   56.449
 -17.712   -2.579   56.553
 -17.760   34.360   56.615
 -17.217  -18.434   56.469
 -17.277   34.249   56.472
 -16.700  -18.428   56.420
 -16.714   33.901   56.530
 -16.153  -18.277   56.553
 -16.197   33.436   56.559
 -15.667  -18.196   56.583
 -15.728   32.855   56.505
 -15.235  -18.256   56.533
 -15.262   32.241   56.476
 -14.644  -18.533   56.568
 -14.750   31.952   56.607
 -14.229  -19.086   56.627
 -14.217   31.944   56.533
 -13.712  -20.549   56.642
 -13.755   32.036   56.449
 -13.259  -21.164   56.616
 -13.171   32.234   56.533
 -12.762  -21.633   56.616
 -12.785   32.498   56.449
 -12.269  -22.220   56.616
 -12.201   32.787   56.533
 -11.615  -22.977   56.591
 -11.717   32.950   56.533
 -11.252  -23.275   56.583
 -11.217   33.040   56.533
 -10.705  -23.591   56.616
 -10.743   33.062   56.502
 -10.217  -23.771   56.497
 -10.217   33.012   56.543
  -9.646  -23.909   56.581
  -9.717   32.993   56.559
  -9.167  -23.945   56.583
  -9.254   33.070   56.591
  -8.695  -23.931   56.473
  -8.827   33.486   56.475
  -8.167  -23.984   56.583
  -8.290   35.393   56.445
  -7.760  -24.122   56.533
  -7.797   35.953   56.540
  -7.239  -24.611   56.616
  -7.261   36.379   56.533
  -6.712  -25.163   56.578
  -6.761   36.501   56.618
  -6.271  -25.471   56.612
  -6.212   36.822   56.560
  -5.803  -25.660   56.563
  -5.756   37.054   56.580
  -5.300  -25.744   56.509
  -5.297   37.295   56.472
  -4.753  -25.763   56.541
  -4.753   37.372   56.552
  -4.217  -25.673   56.533
  -4.248   37.463   56.429
  -3.752  -25.507   56.449
  -3.796   37.333   56.609
  -3.169  -25.253   56.533
  -3.300   37.309   56.505
  -2.717  -25.184   56.533
  -2.753   37.348   56.541
  -2.263  -25.238   56.533
  -2.317   37.570   56.489
  -1.679  -25.533   56.616
  -1.652   38.224   56.501
  -1.279  -25.749   56.533
  -1.306   38.518   56.470
  -0.696  -25.985   56.616
  -0.746   38.825   56.514
  -0.217  -26.075   56.533
  -0.237   39.022   56.505
   0.283  -26.110   56.533
   0.230   39.208   56.425
   0.783  -26.072   56.533
   0.684   39.368   56.471
   1.229  -25.969   56.449
   1.179   39.471   56.559
   1.812  -25.750   56.533
   1.758   39.781   56.518
   2.245  -25.519   56.449
   2.200   39.905   56.527
   2.847  -25.133   56.447
   2.700   39.926   56.536
   3.374  -24.747   56.474
   3.165   40.009   56.558
   3.725  -24.468   56.501
   3.742   40.296   56.511
   4.186  -24.002   56.480
   4.200   40.390   56.518
   4.807  -23.131   56.449
   4.700   40.386   56.533
   5.256  -22.514   56.449
   5.188   40.315   56.514
   5.696  -21.971   56.572
   5.768   39.988   56.566
   6.279  -21.598   56.501
   6.283   35.819   56.534
   6.374   36.388   56.469
   6.324   39.500   56.562
   6.733  -21.511   56.516
   6.746   34.860   56.616
   6.865   37.409   56.449
   6.719   38.825   56.545
   7.195  -21.630   56.592
   7.303   34.395   56.616
   7.779  -21.965   56.665
   7.783   34.235   56.533
   8.283  -22.074   56.493
   8.283   34.212   56.533
   8.712  -22.242   56.598
   8.831   34.254   56.472
   9.200  -22.242   56.489
   9.333   34.299   56.583
   9.747  -22.227   56.530
   9.819   34.229   56.540
  10.272  -22.087   56.502
  10.255   34.152   56.632
  10.755  -21.944   56.569
  10.763   33.971   56.568
  11.213  -21.803   56.466
  11.242   33.754   56.537
  11.730  -21.805   56.473
  11.765   33.419   56.568
  12.299  -21.995   56.595
  12.312   32.930   56.616
  12.783  -22.174   56.533
  12.833   32.380   56.568
  13.197  -22.287   56.548
  13.333   32.049   56.556
  13.662  -22.338   56.467
  13.778   31.843   56.567
  14.250  -22.407   56.604
  14.237   31.560   56.650
  14.783  -22.475   56.533
  14.683   31.333   56.583
  15.283  -22.546   56.533
  15.273   31.011   56.651
  15.733  -22.572   56.483
  15.783   30.986   56.604
  16.247  -22.501   56.535
  16.283   30.977   56.591
  16.787  -22.414   56.417
  16.819   30.963   56.528
  17.302  -22.321   56.640
  17.283   30.886   56.533
  17.801  -22.409   56.485
  17.715   30.767   56.518
  18.283  -22.424   56.471
  18.222   30.520   56.624
  18.728  -22.393   56.409
  18.685   30.398   56.596
  19.228  -22.235   56.533
  19.200   30.360   56.530
  19.720  -22.033   56.494
  19.672   30.272   56.490
  20.315  -21.655   56.485
  20.238   29.936   56.546
  20.887  -21.281   56.513
  20.805   29.444   56.550
  21.333  -21.147   56.583
  21.220   28.864   56.549
  21.818  -21.042   56.461
  21.705   26.294   56.532
  22.400  -20.790   56.532
  22.255   25.846   56.529
  22.800  -20.560   56.483
  22.783   25.391   56.556
  23.311  -20.150   56.449
  23.269   24.850   56.528
  23.783  -19.588   56.444
  23.785   23.902   56.595
  24.292  -18.561   56.422
  24.354   23.381   56.466
  24.816  -15.472   56.520
  24.733   23.215   56.516
  25.367  -15.163   56.538
  25.200   23.239   56.467
  25.794  -14.999   56.514
  25.700   23.283   56.484
  26.305  -14.511   56.515
  26.200   23.286   56.493
  26.875  -14.209   56.590
  26.728   23.232   56.453
  27.358  -14.213   56.629
  27.298   23.006   56.591
  27.866  -14.260   56.602
  27.833   22.923   56.583
  28.366  -14.239   56.583
  28.283   22.928   56.533
  28.851  -14.212   56.467
  28.733   23.003   56.483
  29.309  -14.028   56.507
  29.226   23.096   56.549
  29.853  -13.767   56.555
  29.789   23.113   56.617
  30.333  -13.641   56.583
  30.319   23.059   56.544
  30.733  -13.573   56.483
  30.833   22.903   56.583
  31.197  -13.437   56.485
  31.216   22.732   56.533
  31.766  -13.172   56.497
  31.753   22.334   56.616
  32.387  -12.743   56.456
  32.262   21.794   56.616
  32.867  -12.280   56.485
  32.785   20.913   56.572
  33.228  -11.962   56.499
  33.280   19.910   56.624
  33.771  -11.713   56.568
  33.817   -4.131   56.568
  33.868   -1.618   56.457
  33.773   18.930   56.647
  34.233  -11.646   56.483
  34.346   -4.506   56.571
  34.335   -1.313   56.529
  34.286   17.899   56.578
  34.769  -11.490   56.461
  34.828   -4.683   56.533
  34.766   -1.069   56.528
  34.784   16.819   56.577
  35.303  -11.223   56.499
  35.328   -4.944   56.571
  35.288   -0.674   56.497
  35.276   16.443   56.592
  35.720  -10.946   56.498
  35.703   -5.212   56.601
  35.800   -0.109   56.435
  35.795   15.993   56.644
  36.186  -10.512   56.480
  36.255   -5.697   56.504
  36.274    0.937   56.445
  36.277    2.477   56.603
  36.302    5.760   56.503
  36.281   15.377   56.574
  36.798   -9.615   56.431
  36.784   -6.594   56.595
  36.799    6.788   56.565
  36.779   13.906   56.598
  37.269    7.363   56.594
  37.352   13.370   56.467
  37.821    7.724   56.602
  37.746   13.212   56.466
  38.319    7.845   56.571
  38.289   12.957   56.560
  38.797    7.998   56.492
  38.673   12.806   56.530
  39.271    8.414   56.514
  39.271   12.369   56.528
  39.795    9.247   56.554
  39.715   11.858   56.543
 -23.206    9.384   62.578
 -23.205   11.311   62.443
 -22.693    8.343   62.616
 -22.747   12.387   62.488
 -22.211    7.803   62.621
 -22.144   17.481   62.440
 -22.162   26.374   62.561
 -22.257   27.957   62.486
 -21.698  -11.584   62.569
 -21.728  -10.044   62.488
 -21.736    7.396   62.568
 -21.742   18.015   62.483
 -21.697   25.419   62.527
 -21.803   29.026   62.472
 -21.223  -12.638   62.591
 -21.252   -8.981   62.525
 -21.178    6.535   62.541
 -21.310   18.409   62.514
 -21.205   21.888   62.585
 -21.162   30.286   62.511
 -20.704  -13.561   62.571
 -20.653   -8.292   62.496
 -20.694    5.851   62.616
 -20.688   19.220   62.530
 -20.729   20.824   62.615
 -20.678   30.829   62.523
 -20.190  -14.537   62.616
 -20.245   -8.003   62.510
 -20.234    5.316   62.616
 -20.170   31.226   62.506
 -19.747  -15.160   62.616
 -19.741   -7.741   62.501
 -19.729    4.305   62.616
 -19.718   31.460   62.497
 -19.231  -17.240   62.548
 -19.217   -7.585   62.533
 -19.179    3.512   62.548
 -19.219   31.664   62.437
 -18.737  -18.147   62.616
 -18.717   -7.487   62.533
 -18.719    2.904   62.600
 -18.800   31.729   62.477
 -18.247  -18.658   62.616
 -18.326   -7.416   62.475
 -18.199    1.806   62.652
 -18.300   31.751   62.501
 -17.685  -19.045   62.616
 -17.766   -7.165   62.447
 -17.722    1.262   62.655
 -17.765   31.716   62.464
 -17.221  -19.239   62.497
 -17.177   -6.701   62.449
 -17.200    0.826   62.639
 -17.230   31.546   62.571
 -16.650  -19.438   62.589
 -16.696   -6.149   62.430
 -16.673    0.442   62.576
 -16.724   31.333   62.568
 -16.167  -19.584   62.583
 -16.220   -1.191   62.457
 -16.205   -0.020   62.572
 -16.266   31.070   62.650
 -15.708  -19.740   62.497
 -15.801   30.958   62.614
 -15.165  -19.905   62.647
 -15.271   30.993   62.635
 -14.717  -19.944   62.571
 -14.747   31.300   62.508
 -14.217  -19.938   62.550
 -14.251   31.466   62.509
 -13.717  -19.915   62.580
 -13.782   31.565   62.526
 -13.267  -19.918   62.575
 -13.228   31.684   62.516
 -12.803  -20.065   62.614
 -12.717   31.751   62.533
 -12.230  -23.642   62.588
 -12.192  -21.630   62.480
 -12.210  -20.549   62.541
 -12.191   31.899   62.438
 -11.717  -24.597   62.607
 -11.637   32.273   62.464
 -11.236  -25.603   62.636
 -11.208   32.542   62.483
 -10.726  -26.175   62.581
 -10.677   32.773   62.534
 -10.237  -26.537   62.575
 -10.167   32.904   62.583
  -9.760  -26.782   62.543
  -9.717   32.926   62.533
  -9.208  -27.019   62.584
  -9.217   32.894   62.533
  -8.730  -27.243   62.583
  -8.717   32.801   62.533
  -8.223  -27.672   62.616
  -8.179   32.737   62.473
  -7.654  -28.147   62.625
  -7.667   32.816   62.583
  -7.134  -28.477   62.599
  -7.217   32.842   62.533
  -6.717  -28.661   62.533
  -6.717   32.820   62.533
  -6.187  -28.797   62.554
  -6.231   32.731   62.533
  -5.661  -28.888   62.423
  -5.647   32.543   62.616
  -5.155  -28.812   62.601
  -5.249   32.317   62.533
  -4.646  -28.754   62.497
  -4.693   31.918   62.616
  -4.167  -28.681   62.583
  -4.210   31.386   62.616
  -3.717  -28.722   62.533
  -3.677   30.507   62.562
  -3.217  -28.733   62.533
  -3.123   30.036   62.584
  -2.717  -28.681   62.533
  -2.759   29.774   62.554
  -2.267  -28.588   62.483
  -2.239   29.292   62.589
  -1.808  -28.424   62.465
  -1.695   28.478   62.561
  -1.258  -28.100   62.497
  -1.197   27.857   62.568
  -0.689  -27.645   62.449
  -0.693   27.386   62.604
  -0.220  -27.071   62.436
  -0.326   27.272   62.517
   0.299  -25.767   62.511
   0.261   26.995   62.562
   0.888  -23.696   62.508
   0.758   26.752   62.552
   1.334  -23.449   62.473
   1.261   26.528   62.634
   1.875  -23.265   62.570
   1.783   26.491   62.546
   2.354  -23.194   62.463
   2.199   26.560   62.507
   2.805  -23.017   62.500
   2.759   26.828   62.514
   3.358  -22.732   62.555
   3.162   27.078   62.486
   3.833  -22.630   62.583
   3.773   27.822   62.470
   4.283  -22.648   62.533
   4.253   29.807   62.508
   4.783  -22.715   62.533
   4.760   30.298   62.517
   5.233  -22.789   62.483
   5.200   30.421   62.530
   5.743  -22.838   62.574
   5.736   26.925   62.555
   5.859   27.898   62.536
   5.700   30.396   62.537
   6.283  -22.796   62.533
   6.268   25.785   62.572
   6.369   28.286   62.538
   6.162   30.260   62.521
   6.783  -22.699   62.533
   6.754   25.429   62.556
   7.283  -22.626   62.533
   7.235   25.263   62.608
   7.783  -22.663   62.533
   7.747   25.346   62.526
   8.283  -22.708   62.533
   8.245   25.542   62.573
   8.783  -22.693   62.533
   8.780   26.269   62.411
   9.283  -22.607   62.533
   9.232   26.461   62.589
   9.719  -22.466   62.449
   9.713   26.882   62.446
  10.324  -22.164   62.497
  10.247   26.935   62.587
  10.863  -21.767   62.503
  10.783   27.008   62.599
  11.344  -21.268   62.421
  11.233   27.032   62.567
  11.852  -20.752   62.533
  11.732   26.941   62.571
  12.283  -20.552   62.533
  12.233   26.809   62.550
  12.800  -20.432   62.432
  12.700   26.731   62.479
  13.381  -20.330   62.504
  13.224   26.678   62.438
  13.833  -20.274   62.583
  13.760   26.547   62.628
  14.295  -20.307   62.574
  14.283   26.459   62.476
  14.830  -20.607   62.473
  14.749   26.235   62.555
  15.321  -20.959   62.480
  15.292   25.937   62.584
  15.774  -21.163   62.544
  15.888   25.752   62.549
  16.319  -21.436   62.461
  16.393   25.590   62.575
  16.783  -21.499   62.469
  16.833   25.412   62.583
  17.283  -21.500   62.459
  17.215   25.209   62.533
  17.783  -21.446   62.409
  17.747   24.811   62.616
  18.365  -21.139   62.495
  18.247   24.275   62.631
  18.811  -20.750   62.573
  18.841   23.457   62.616
  19.299  -20.234   62.556
  19.323   22.973   62.616
  19.800  -19.239   62.562
  19.765   22.298   62.616
  20.327  -18.262   62.496
  20.394   20.537   62.549
  20.810  -14.758   62.523
  20.784  -11.071   62.635
  20.789   -9.614   62.496
  20.732   20.240   62.498
  21.331   -9.022   62.404
  21.256   19.822   62.529
  21.809   -8.626   62.504
  21.817   19.288   62.462
  22.286   -8.458   62.484
  22.348   18.912   62.476
  22.741   -8.137   62.578
  22.733   18.766   62.530
  23.304   -7.681   62.598
  23.195   18.864   62.456
  23.870   -7.244   62.538
  23.741   19.196   62.418
  24.340   -7.081   62.507
  24.189   19.393   62.459
  24.831   -6.941   62.420
  24.700   19.481   62.556
  25.330   -6.713   62.537
  25.200   19.517   62.595
  25.833   -6.603   62.583
  25.700   19.493   62.598
  26.283   -6.658   62.485
  26.247   19.426   62.527
  26.819   -6.606   62.573
  26.733   19.259   62.524
  27.366   -6.620   62.535
  27.200   19.232   62.462
  27.800   -6.672   62.539
  27.722   19.208   62.431
  28.398   -7.517   62.522
  28.212   18.998   62.609
  28.818   -7.522   62.525
  28.719   -6.140   62.532
  28.870   -5.606   62.533
  28.672   18.852   62.587
  29.322   -7.102   62.521
  29.220   -6.600   62.534
  29.318   -5.484   62.529
  29.336   18.479   62.581
  29.834   -5.137   62.524
  29.658   18.253   62.530
  30.265   -1.585   62.444
  30.283   17.394   62.537
  30.881   -0.634   62.464
  30.802   16.381   62.539
  31.386   -0.253   62.506
  31.316   15.949   62.565
  31.833   -0.079   62.583
  31.809   15.459   62.563
  32.207    0.063   62.457
  32.259   14.784   62.495
  32.726    0.355   62.433
  32.703   13.790   62.517
  33.299    0.805   62.449
  33.229   13.409   62.531
  33.769    1.373   62.449
  33.833   12.982   62.567
  34.268    2.526   62.515
  34.288    3.931   62.622
  34.292    6.807   62.553
  34.314   12.484   62.559
  34.824    7.750   62.496
  34.782    9.795   62.533
  34.825   10.301   62.486
  34.737   11.487   62.577
 -22.666   13.976   68.549
 -22.647   17.311   68.544
 -22.226   13.355   68.536
 -22.216   17.894   68.534
 -21.734   10.744   68.565
 -21.694   18.355   68.521
 -21.192    0.988   68.625
 -21.188    5.782   68.519
 -21.230    9.401   68.616
 -21.177   18.770   68.507
 -20.743    0.240   68.573
 -20.716    6.828   68.449
 -20.703    8.395   68.640
 -20.718   19.403   68.537
 -20.257   -0.243   68.516
 -20.225   19.917   68.540
 -19.791   -0.585   68.605
 -19.781   20.288   68.447
 -19.330   -0.802   68.556
 -19.271   20.447   68.529
 -18.718   -1.086   68.632
 -18.758   20.551   68.596
 -18.138   -1.452   68.597
 -18.299   20.872   68.539
 -17.686   -1.692   68.540
 -17.750   21.792   68.429
 -17.124   -1.900   68.539
 -17.333   21.978   68.527
 -16.709   -1.968   68.566
 -16.756   22.280   68.513
 -16.172   -8.489   68.556
 -16.215   -5.102   68.465
 -16.217   -2.067   68.533
 -16.300   22.364   68.515
 -15.690  -12.641   68.505
 -15.793   -4.523   68.479
 -15.751   -2.236   68.559
 -15.753   22.402   68.571
 -15.227  -13.175   68.544
 -15.231   -3.702   68.467
 -15.254   -2.725   68.599
 -15.237   22.540   68.585
 -14.654  -13.624   68.515
 -14.734   22.739   68.515
 -14.200  -13.718   68.618
 -14.217   22.916   68.533
 -14.210   28.818   68.598
 -14.153   31.794   68.552
 -13.702  -13.972   68.460
 -13.808   23.090   68.488
 -13.732   27.758   68.652
 -13.658   32.759   68.505
 -13.207  -19.645   68.616
 -13.212  -17.205   68.424
 -13.181  -14.019   68.464
 -13.251   23.289   68.530
 -13.204   26.945   68.594
 -13.225   33.257   68.442
 -12.709  -20.649   68.616
 -12.710  -16.163   68.472
 -12.671  -14.087   68.525
 -12.786   23.492   68.453
 -12.764   26.284   68.564
 -12.783   33.465   68.558
 -12.182  -24.612   68.582
 -12.229  -22.640   68.470
 -12.190  -21.477   68.552
 -12.296  -15.149   68.457
 -12.171  -14.513   68.580
 -12.289   23.979   68.472
 -12.278   25.764   68.563
 -12.287   33.772   68.455
 -11.652  -25.547   68.557
 -11.799   33.888   68.467
 -11.181  -26.075   68.512
 -11.300   33.898   68.524
 -10.662  -26.581   68.509
 -10.753   33.877   68.486
 -10.177  -26.928   68.482
 -10.238   33.750   68.488
  -9.767  -27.117   68.537
  -9.642   33.454   68.506
  -9.244  -27.619   68.568
  -9.228   23.841   68.528
  -9.130   25.412   68.480
  -9.316   33.209   68.526
  -8.720  -28.570   68.622
  -8.728   23.351   68.577
  -8.709   25.834   68.542
  -8.770   32.768   68.488
  -8.182  -29.505   68.645
  -8.134   23.031   68.572
  -8.246   26.379   68.583
  -8.303   32.337   68.614
  -7.695  -30.030   68.633
  -7.667   22.843   68.583
  -7.745   26.833   68.590
  -7.771   31.817   68.616
  -7.213  -30.566   68.633
  -7.267   22.815   68.483
  -7.254   27.365   68.574
  -7.222   30.942   68.638
  -6.720  -31.089   68.621
  -6.779   22.847   68.592
  -6.142  -31.496   68.588
  -6.272   23.033   68.525
  -5.673  -31.712   68.533
  -5.782   23.210   68.448
  -5.173  -31.917   68.652
  -5.300   23.248   68.468
  -4.717  -31.979   68.582
  -4.805   23.280   68.448
  -4.217  -31.996   68.553
  -4.300   23.270   68.491
  -3.721  -31.956   68.557
  -3.801   23.322   68.513
  -3.220  -31.822   68.479
  -3.218   23.718   68.514
  -2.717  -31.638   68.533
  -2.800   23.884   68.526
  -2.325  -31.421   68.488
  -2.300   23.888   68.532
  -1.802  -31.011   68.471
  -1.753   23.939   68.578
  -1.308  -30.462   68.489
  -1.257   24.073   68.608
  -0.721  -29.173   68.466
  -0.715   24.316   68.570
  -0.093  -23.296   68.530
  -0.304   24.528   68.540
   0.344  -23.034   68.458
   0.226   25.015   68.528
   0.867  -22.621   68.471
   0.765   25.807   68.424
   1.359  -22.060   68.465
   1.237   25.988   68.599
   1.776  -21.609   68.486
   1.707   26.413   68.446
   2.361  -21.154   68.433
   2.200   26.473   68.551
   2.860  -20.740   68.458
   2.700   26.507   68.584
   3.289  -20.479   68.491
   3.200   26.480   68.586
   3.788  -20.201   68.581
   3.747   26.406   68.517
   4.366  -20.145   68.518
   4.246   26.224   68.473
   4.850  -20.045   68.464
   4.702   25.851   68.514
   5.352  -19.652   68.537
   5.313   24.992   68.556
   5.874  -19.171   68.479
   5.859   24.405   68.487
   6.315  -18.513   68.504
   6.275   24.213   68.482
   6.827  -18.193   68.623
   6.776   24.096   68.573
   7.344  -18.250   68.626
   7.285   24.109   68.477
   7.806  -18.594   68.589
   7.814   24.247   68.512
   8.389  -19.066   68.551
   8.294   24.497   68.489
   8.807  -19.245   68.564
   8.827   24.792   68.514
   9.387  -19.478   68.505
   9.311   24.983   68.506
   9.797  -19.439   68.509
   9.856   25.228   68.555
  10.378  -19.183   68.534
  10.283   25.381   68.533
  10.789  -18.981   68.500
  10.747   25.501   68.537
  11.287  -18.668   68.584
  11.283   25.550   68.484
  11.866  -18.630   68.539
  11.813   25.549   68.549
  12.319  -18.537   68.524
  12.283   25.460   68.533
  12.762  -18.183   68.586
  12.812   25.292   68.548
  13.244  -17.617   68.565
  13.324   25.035   68.543
  13.871  -16.096   68.487
  13.735   24.757   68.557
  14.336  -15.731   68.607
  14.253   24.273   68.592
  14.866  -15.670   68.563
  14.810   23.515   68.562
  15.366  -15.679   68.554
  15.347   22.917   68.568
  15.833  -15.683   68.494
  15.812   22.586   68.630
  16.315  -15.577   68.493
  16.202   22.408   68.606
  16.826  -15.420   68.411
  16.700   22.317   68.519
  17.305  -15.065   68.513
  17.176   22.262   68.487
  17.886  -14.736   68.511
  17.754   21.965   68.551
  18.270  -14.505   68.483
  18.299   16.858   68.539
  18.340   18.495   68.446
  18.267   21.524   68.576
  18.814  -14.205   68.533
  18.730   16.566   68.635
  18.863   19.395   68.455
  18.724   20.868   68.548
  19.261  -14.001   68.505
  19.251   16.459   68.578
  19.717  -13.721   68.434
  19.772   16.316   68.513
  20.208  -13.512   68.569
  20.274   15.995   68.578
  20.775  -13.091   68.616
  20.718   15.720   68.539
  21.287  -12.192   68.526
  21.287   -9.704   68.607
  21.358   -7.759   68.501
  21.205   15.434   68.599
  21.706   -7.461   68.449
  21.646   15.239   68.556
  22.277   -7.131   68.449
  22.251   14.847   68.522
  22.854   -6.796   68.533
  22.708   14.330   68.530
  23.283   -6.669   68.533
  23.306   13.455   68.553
  23.783   -6.594   68.533
  23.758   12.776   68.506
  24.269   -6.498   68.449
  24.289   11.958   68.633
  24.853   -6.303   68.533
  24.768   11.391   68.616
  25.283   -6.230   68.533
  25.247   10.756   68.627
  25.783   -6.163   68.533
  25.815   10.316   68.585
  26.233   -6.062   68.483
  26.284   10.001   68.507
  26.668   -5.909   68.511
  26.847    9.540   68.533
  27.189   -5.609   68.497
  27.305    8.962   68.566
  27.803   -5.127   68.449
  27.793    7.941   68.566
  28.356   -4.610   68.427
  28.287    6.938   68.600
  28.775   -4.127   68.459
  28.769    4.539   68.564
  29.383   -3.154   68.480
  29.160    4.533   68.564
  29.710   -2.593   68.540
  29.772    5.318   68.523
  30.299   -0.161   68.480
  30.188    5.408   68.531
  30.836    1.424   68.517
  30.741    4.411   68.542
  31.317    1.943   68.502
  31.214    3.858   68.533
 -23.707   -1.607   74.573
 -23.691    3.727   74.413
 -23.210   -2.587   74.575
 -23.181    5.723   74.521
 -22.657   -3.172   74.639
 -22.694    6.403   74.449
 -22.696   11.423   74.565
 -22.720   13.901   74.471
 -22.157   -3.560   74.615
 -22.194    6.882   74.449
 -22.189   10.473   74.553
 -22.220   14.830   74.428
 -21.712   -3.804   74.593
 -21.721    7.387   74.449
 -21.696    8.984   74.544
 -21.741   15.368   74.449
 -21.206   -3.994   74.564
 -21.256   15.992   74.449
 -20.717   -4.103   74.533
 -20.773   16.532   74.449
 -20.217   -4.139   74.533
 -20.243   16.958   74.449
 -19.717   -4.121   74.533
 -19.671   17.283   74.533
 -19.217   -4.082   74.533
 -19.217   17.455   74.533
 -18.717   -4.099   74.533
 -18.759   17.591   74.519
 -18.275   -4.226   74.533
 -18.289   17.708   74.475
 -17.762   -4.673   74.616
 -17.800   17.764   74.519
 -17.236   -6.285   74.546
 -17.321   17.788   74.466
 -16.714   -8.026   74.652
 -16.721   17.561   74.650
 -16.254   -8.699   74.558
 -16.267   17.532   74.570
 -15.737  -10.171   74.579
 -15.809   17.416   74.607
 -15.251  -10.701   74.495
 -15.320   17.316   74.519
 -14.716  -11.141   74.531
 -14.685   16.925   74.549
 -14.223  -11.456   74.661
 -14.218   16.560   74.661
 -13.717  -11.536   74.506
 -13.717   16.507   74.598
 -13.292  -11.735   74.605
 -13.248   16.554   74.591
 -12.786  -12.123   74.630
 -12.741   16.908   74.537
 -12.201  -13.174   74.638
 -12.165   17.866   74.563
 -11.702  -14.067   74.572
 -11.737   18.442   74.543
 -11.199  -14.564   74.580
 -11.204   18.838   74.562
 -10.616  -14.955   74.587
 -10.757   19.037   74.593
 -10.208  -15.214   74.577
 -10.232   19.350   74.402
  -9.706  -18.116   74.498
  -9.771  -16.606   74.505
  -9.705  -15.700   74.606
  -9.767   19.297   74.521
  -9.182  -18.701   74.551
  -9.300   19.297   74.482
  -8.619  -19.074   74.530
  -8.759   19.235   74.447
  -8.134  -19.164   74.547
  -8.161   18.994   74.619
  -7.634  -19.171   74.537
  -7.756   19.066   74.610
  -7.175  -19.064   74.526
  -7.264   19.305   74.521
  -6.599  -18.745   74.566
  -6.724   19.754   74.411
  -6.134  -18.704   74.569
  -6.253   19.847   74.530
  -5.669  -21.191   74.537
  -5.726  -19.735   74.516
  -5.634  -18.753   74.566
  -5.744   20.024   74.585
  -5.116  -21.512   74.513
  -5.300  -19.570   74.533
  -5.134  -18.703   74.539
  -5.240   20.308   74.517
  -4.699  -21.469   74.514
  -4.802  -19.591   74.539
  -4.712  -18.486   74.504
  -4.740   20.518   74.510
  -4.187  -21.080   74.518
  -4.250  -19.983   74.544
  -4.164  -18.016   74.447
  -4.276   20.684   74.435
  -3.689  -17.225   74.584
  -3.800   20.737   74.487
  -3.134  -17.073   74.504
  -3.300   20.738   74.500
  -2.634  -17.094   74.549
  -2.779   20.683   74.453
  -2.237  -17.210   74.617
  -2.244   20.487   74.542
  -1.640  -17.570   74.469
  -1.752   20.254   74.553
  -1.134  -17.614   74.523
  -1.213   19.889   74.538
  -0.634  -17.619   74.506
  -0.684   19.440   74.562
  -0.141  -17.586   74.452
  -0.164   19.029   74.581
   0.333  -17.511   74.532
   0.196   18.970   74.582
   0.839  -17.620   74.546
   0.778   19.213   74.499
   1.366  -17.719   74.594
   1.200   19.336   74.515
   1.866  -17.759   74.598
   1.700   19.372   74.539
   2.333  -17.765   74.537
   2.200   19.359   74.537
   2.830  -17.653   74.518
   2.700   19.366   74.530
   3.342  -17.497   74.439
   3.200   19.429   74.535
   3.809  -17.160   74.512
   3.700   19.428   74.540
   4.230  -16.927   74.500
   4.169   19.305   74.528
   4.774  -16.761   74.568
   4.772   17.943   74.554
   5.283  -16.680   74.533
   5.279   17.575   74.583
   5.783  -16.601   74.533
   5.700   17.514   74.593
   6.283  -16.584   74.533
   6.190   17.390   74.567
   6.804  -16.711   74.561
   6.824   16.959   74.583
   7.296  -17.041   74.573
   7.245   16.497   74.668
   7.791  -17.592   74.576
   7.771   15.963   74.643
   8.358  -18.032   74.603
   8.250   15.352   74.616
   8.794  -18.272   74.575
   8.772   14.857   74.616
   9.296  -18.467   74.512
   9.288   14.388   74.616
   9.794  -18.532   74.567
   9.747   13.756   74.616
  10.233  -18.575   74.483
  10.375   13.010   74.582
  10.747  -18.501   74.523
  10.833   12.797   74.583
  11.229  -18.416   74.408
  11.283   12.773   74.533
  11.801  -18.127   74.498
  11.737   12.908   74.449
  12.376  -17.778   74.537
  12.258   13.333   74.449
  12.799  -17.548   74.498
  12.775   13.973   74.484
  13.278  -17.095   74.515
  13.241   14.372   74.427
  13.750  -16.256   74.586
  13.843   14.701   74.533
  14.231  -15.606   74.510
  14.283   14.839   74.533
  14.893  -14.676   74.506
  14.783   14.919   74.533
  15.306  -14.242   74.606
  15.283   14.928   74.533
  15.862  -14.134   74.466
  15.783   14.912   74.533
  16.354  -14.011   74.456
  16.283   14.897   74.533
  16.825  -13.737   74.544
  16.783   14.860   74.533
  17.335  -13.507   74.435
  17.253   14.746   74.533
  17.742  -13.074   74.563
  17.836   14.471   74.616
  18.391  -12.740   74.557
  18.234   14.263   74.533
  18.866  -12.719   74.547
  18.789   13.903   74.616
  19.366  -12.651   74.520
  19.226   -7.683   74.558
  19.362   -7.008   74.453
  19.300   13.434   74.616
  19.790  -12.479   74.496
  19.735   -9.045   74.577
  19.802   -6.171   74.559
  19.755   12.796   74.616
  20.345  -11.691   74.518
  20.207  -10.191   74.532
  20.358   -5.757   74.558
  20.319   11.510   74.556
  20.783   -5.587   74.533
  20.854   11.010   74.612
  21.194   -5.426   74.462
  21.283   10.860   74.533
  21.766   -5.225   74.568
  21.783   10.846   74.533
  22.233   -5.100   74.483
  22.283   10.932   74.533
  22.712   -4.943   74.463
  22.783   10.965   74.533
  23.303   -4.623   74.487
  23.233   10.924   74.483
  23.875   -4.136   74.486
  23.730   10.772   74.525
  24.283   -3.615   74.471
  24.211   10.411   74.646
  24.700   -3.027   74.510
  24.758    9.836   74.577
  25.209   -2.572   74.497
  25.297    9.046   74.630
  25.803   -2.147   74.497
  25.669    8.792   74.579
  26.274   -1.691   74.441
  26.329    8.366   74.474
  26.762   -1.045   74.507
  26.786    7.900   74.528
  27.269    0.421   74.449
  27.287    6.968   74.612
  27.784    1.350   74.470
  27.778    5.449   74.621
  28.286    2.374   74.470
  28.252    4.294   74.555
 -21.707    2.449   80.616
 -21.693    4.748   80.449
 -21.710    6.844   80.616
 -21.721    9.875   80.449
 -21.183    1.481   80.633
 -21.158   10.742   80.503
 -20.706    0.949   80.616
 -20.647   11.282   80.540
 -20.213   -0.499   80.483
 -20.211   11.798   80.487
 -19.744   -2.737   80.546
 -19.723   12.231   80.442
 -19.195   -3.538   80.639
 -19.259   12.417   80.548
 -18.686   -4.002   80.645
 -18.767   12.722   80.432
 -18.221   -4.561   80.628
 -18.262   12.921   80.548
 -17.737   -5.693   80.616
 -17.770   13.197   80.433
 -17.197   -6.477   80.579
 -17.300   13.278   80.476
 -16.658   -8.597   80.556
 -16.800   13.310   80.493
 -16.157   -9.582   80.471
 -16.300   13.340   80.495
 -15.659  -10.027   80.499
 -15.781   13.475   80.565
 -15.189  -10.602   80.520
 -15.236   13.938   80.546
 -14.666  -11.034   80.547
 -14.739   14.294   80.501
 -14.211  -11.277   80.579
 -14.241   14.490   80.517
 -13.711  -11.516   80.501
 -13.756   14.566   80.597
 -13.211  -11.623   80.563
 -13.268   14.686   80.427
 -12.781  -11.821   80.570
 -12.780   14.541   80.613
 -12.306  -12.262   80.568
 -12.295   14.452   80.615
 -11.747  -13.199   80.616
 -11.753   14.479   80.611
 -11.180  -13.977   80.652
 -11.217   14.547   80.607
 -10.719  -14.600   80.616
 -10.767   14.563   80.580
 -10.163  -15.086   80.568
 -10.266   14.455   80.577
  -9.623  -15.427   80.599
  -9.734   14.311   80.500
  -9.167  -15.605   80.583
  -9.181   14.019   80.567
  -8.717  -15.709   80.533
  -8.823   13.998   80.576
  -8.217  -15.770   80.533
  -8.203   14.354   80.520
  -7.717  -15.760   80.533
  -7.707   14.875   80.528
  -7.217  -15.678   80.533
  -7.234   15.296   80.489
  -6.721  -15.515   80.497
  -6.775   15.536   80.527
  -6.180  -15.252   80.529
  -6.291   15.762   80.460
  -5.803  -14.979   80.470
  -5.800   15.839   80.495
  -5.300  -14.485   80.478
  -5.300   15.854   80.508
  -4.730  -13.554   80.503
  -4.800   15.804   80.500
  -4.228  -11.539   80.438
  -4.286   15.698   80.445
  -3.585  -10.735   80.504
  -3.664   15.420   80.478
  -3.167  -10.564   80.514
  -3.267   15.299   80.545
  -2.704  -10.498   80.429
  -2.753   15.376   80.547
  -2.274  -10.301   80.605
  -2.272   15.575   80.530
  -1.652  -10.512   80.434
  -1.750   15.751   80.518
  -1.198  -10.445   80.480
  -1.217   15.835   80.533
  -0.618  -10.209   80.540
  -0.767   15.868   80.483
  -0.197  -10.034   80.501
  -0.312   15.789   80.561
   0.320   -9.576   80.498
   0.165   15.704   80.490
   0.908   -8.763   80.553
   0.759   15.404   80.569
   1.366   -8.624   80.510
   1.279    2.344   80.533
   1.288    3.852   80.549
   1.296   15.001   80.651
   1.866   -8.559   80.498
   1.741    1.745   80.488
   1.880    4.386   80.505
   1.782   14.490   80.651
   2.366   -8.576   80.531
   2.263    0.790   80.554
   2.366    4.440   80.508
   2.257   13.792   80.554
   2.866   -8.694   80.574
   2.787   -1.558   80.608
   2.866    4.377   80.543
   2.743   13.263   80.503
   3.366   -8.768   80.588
   3.271   -2.601   80.590
   3.366    4.324   80.558
   3.245   12.756   80.492
   3.866   -8.766   80.572
   3.769   -2.970   80.573
   3.866    4.329   80.536
   3.755   12.448   80.617
   4.366   -8.687   80.526
   4.200   -3.075   80.557
   4.378    4.385   80.456
   4.283   12.421   80.533
   4.813   -8.516   80.509
   4.674   -3.197   80.522
   4.828    4.552   80.422
   4.768   12.468   80.501
   5.324   -8.312   80.561
   5.252   -3.561   80.542
   5.353    4.937   80.468
   5.283   12.475   80.456
   5.876   -8.525   80.505
   5.687   -3.665   80.528
   5.802    5.260   80.604
   5.738   12.333   80.614
   6.366   -8.547   80.500
   6.221   -3.062   80.527
   6.366    5.350   80.525
   6.224   12.238   80.472
   6.799   -8.466   80.497
   6.777   -1.081   80.478
   6.866    5.429   80.481
   6.719   11.917   80.618
   7.331   -8.120   80.527
   7.357   -0.249   80.507
   7.330    5.535   80.436
   7.271   11.471   80.645
   7.829   -7.596   80.521
   7.841    0.195   80.494
   7.854    5.888   80.476
   7.779   10.891   80.589
   8.335   -6.034   80.527
   8.243    0.476   80.520
   8.365    6.382   80.468
   8.253    9.806   80.566
   8.799   -5.756   80.622
   8.761    0.948   80.548
   8.864    7.425   80.447
   8.737    8.489   80.572
   9.317   -9.016   80.516
   9.301   -7.051   80.605
   9.307   -6.153   80.568
   9.258    1.324   80.506
   9.862  -10.014   80.549
   9.730    1.526   80.525
  10.379  -10.570   80.501
  10.218    1.705   80.448
  10.747  -10.713   80.624
  10.700    1.733   80.469
  11.358  -11.089   80.483
  11.224    1.717   80.440
  11.866  -11.149   80.553
  11.714    1.504   80.610
  12.366  -11.175   80.556
  12.181    1.421   80.604
  12.866  -11.146   80.536
  12.677    1.472   80.554
  13.332  -11.040   80.526
  13.236    1.819   80.515
  13.814  -10.768   80.601
  13.735   -5.135   80.572
  13.733   -4.552   80.557
  13.712    2.427   80.448
  14.304  -10.566   80.512
  14.200   -5.680   80.505
  14.270   -3.526   80.527
  14.277    3.380   80.502
  14.329   10.821   80.555
  14.224   13.353   80.439
  14.813  -10.039   80.496
  14.694   -6.205   80.496
  14.870   -3.051   80.507
  14.792    4.362   80.580
  14.812   10.291   80.556
  14.725   13.893   80.441
  15.330   -8.724   80.488
  15.248   -7.572   80.587
  15.366   -3.044   80.515
  15.271    4.940   80.617
  15.333    6.332   80.557
  15.222    7.811   80.439
  15.380    9.923   80.540
  15.158   14.021   80.548
  15.866   -3.084   80.516
  15.713    8.427   80.531
  15.805    9.769   80.555
  15.733   14.279   80.515
  16.313   -3.009   80.512
  16.200   14.337   80.509
  16.891   -2.674   80.520
  16.689   14.294   80.505
  17.333   -2.495   80.467
  17.270   14.007   80.562
  17.826   -2.269   80.634
  17.665   13.791   80.531
  18.351   -2.313   80.618
  18.243   12.981   80.565
  18.809   -2.433   80.472
  18.759   11.382   80.547
  19.283   -2.439   80.473
  19.346   11.036   80.632
  19.794   -2.411   80.405
  19.747   11.283   80.515
  20.299   -2.259   80.506
  20.236   11.459   80.605
  20.808   -2.048   80.512
  20.747   11.872   80.430
  21.342   -1.711   80.548
  21.247   11.928   80.567
  21.879   -1.223   80.579
  21.733   12.026   80.552
  22.357   -0.702   80.542
  22.206   11.967   80.624
  22.844    0.369   80.525
  22.747   11.935   80.532
  23.226    1.011   80.547
  23.261   11.775   80.494
  23.758    3.974   80.436
  23.793   11.414   80.543
  24.211    4.464   80.479
  24.293   10.919   80.543
  24.703    5.004   80.478
  24.759    9.943   80.594
  25.298    6.348   80.479
  25.259    7.425   80.587
 -17.674    1.917   86.481
 -17.753    4.823   86.497
 -17.140    1.430   86.498
 -17.245    5.339   86.509
 -16.699    1.254   86.564
 -16.721    5.709   86.482
 -16.153    0.967   86.455
 -16.300    5.827   86.502
 -15.634    0.959   86.485
 -15.800    5.885   86.527
 -15.147    0.990   86.459
 -15.336    5.993   86.550
 -14.606    1.277   86.537
 -14.801    6.448   86.549
 -14.192    1.468   86.510
 -14.258    6.835   86.521
 -13.655    1.716   86.551
 -13.800    6.957   86.541
 -13.103    1.466   86.532
 -13.300    6.975   86.565
 -12.702    1.253   86.554
 -12.800    6.914   86.556
 -12.121    0.992   86.497
 -12.330    6.789   86.515
 -11.674    1.020   86.510
 -11.786    6.375   86.531
 -11.098    1.256   86.540
 -11.261    5.498   86.565
 -10.701    1.453   86.505
 -10.791    4.333   86.531
 -10.158    2.307   86.512
 -10.261    3.477   86.556
   7.953  -26.859   35.464
  10.043  -26.859   35.535
  15.098  -26.824   35.492
  17.636  -26.910   35.583
   7.150  -26.784   36.058
  10.592  -26.881   36.078
  14.158  -26.823   36.022
  19.035  -26.856   36.036
   7.018  -26.842   36.449
  10.936  -26.843   36.639
  13.669  -26.812   36.525
  19.548  -26.864   36.534
   6.929  -26.889   36.949
  11.010  -26.860   37.116
  13.483  -26.852   36.949
  19.925  -26.834   37.091
   6.926  -26.905   37.449
  11.014  -26.848   37.616
  13.388  -26.913   37.418
  20.049  -26.887   37.616
   6.993  -26.891   37.949
  10.916  -26.842   38.059
  13.228  -26.828   37.955
  20.105  -26.899   38.116
   7.046  -26.866   38.449
  10.609  -26.881   38.638
  13.401  -26.899   38.493
  20.099  -26.881   38.616
   6.969  -26.869   38.949
  10.551  -26.878   39.116
  13.559  -26.889   38.936
  20.038  -26.852   39.116
   6.911  -26.932   39.452
  10.564  -26.878   39.616
  13.908  -26.904   39.517
  20.005  -26.867   39.616
   6.541  -26.869   39.965
  10.543  -26.887   40.116
  14.059  -26.879   39.949
  20.137  -26.921   40.047
   6.074  -26.776   40.470
  10.634  -26.907   40.552
  14.128  -26.852   40.449
  20.931  -26.835   40.620
   5.381  -26.786   40.981
  10.995  -26.931   41.140
  14.034  -26.853   40.945
  21.490  -26.837   41.117
   4.414  -26.786   41.498
  11.201  -26.987   41.581
  13.635  -26.777   41.567
  21.853  -26.862   41.629
   3.714  -26.811   42.141
  11.639  -26.936   42.049
  13.507  -26.890   41.973
  22.045  -26.896   42.076
   3.444  -26.819   42.544
  12.163  -26.908   42.543
  13.053  -26.862   42.469
  22.185  -26.952   42.591
   3.201  -26.869   43.084
  22.348  -26.799   43.049
   3.080  -26.869   43.533
  22.368  -26.766   43.562
   2.988  -26.869   44.033
  22.204  -26.925   44.066
   2.949  -26.869   44.533
  22.078  -26.855   44.578
   2.969  -26.869   45.033
  21.888  -26.761   45.086
   3.056  -26.869   45.533
  21.520  -26.848   45.516
   3.189  -26.869   45.985
  12.491  -26.852   46.083
  15.096  -26.888   45.974
  21.017  -26.794   46.022
   3.461  -26.953   46.568
  12.085  -26.854   46.581
  16.014  -26.823   46.568
  19.994  -26.802   46.536
   3.712  -26.869   46.954
  11.889  -26.822   47.042
   4.115  -26.953   47.477
  11.538  -26.869   47.523
   4.640  -26.955   47.984
  11.029  -26.864   48.025
   5.661  -26.977   48.508
   7.466  -26.830   48.531
   8.547  -26.912   48.523
   9.657  -26.826   48.571
  -6.949  -26.796   58.535
  -2.035  -26.881   58.600
  -7.610  -26.867   58.978
  -1.411  -26.912   58.977
  -8.126  -26.907   59.515
  -0.867  -26.981   59.538
  -8.491  -26.869   60.035
  -0.443  -26.871   60.031
  -8.753  -26.748   60.488
  -0.163  -26.812   60.568
  -8.854  -26.810   60.949
  -0.059  -26.838   61.033
  -8.965  -26.819   61.443
  -0.005  -26.843   61.533
  -9.059  -26.895   61.923
  -0.014  -26.829   62.033
  -9.492  -26.868   62.465
  -0.079  -26.767   62.557
  -9.946  -26.862   62.997
  -0.327  -26.861   63.084
 -10.092  -26.922   63.451
  -0.567  -26.822   63.548
 -10.511  -26.933   63.972
  -0.968  -26.857   64.025
 -11.000  -26.876   64.531
  -1.526  -26.827   64.514
 -11.309  -26.772   64.978
  -1.948  -26.844   65.126
 -11.416  -26.814   65.449
  -1.989  -26.864   65.616
 -11.475  -26.808   65.926
  -1.873  -26.931   66.056
 -11.445  -26.812   66.497
  -1.470  -26.839   66.538
 -11.331  -26.814   67.004
  -1.104  -26.930   67.120
 -11.014  -26.931   67.462
  -0.893  -26.869   67.533
 -10.819  -26.801   68.002
  -0.751  -26.907   67.993
 -10.344  -26.782   68.535
  -0.655  -26.905   68.534
  -9.566  -26.917   69.024
  -0.617  -26.869   69.033
  -9.313  -26.924   69.424
  -0.585  -26.869   69.533
  -9.092  -26.952   70.007
  -0.555  -26.869   70.033
  -8.969  -26.869   70.533
  -0.551  -26.819   70.483
  -8.849  -26.834   71.039
  -0.631  -26.803   71.019
  -8.619  -26.926   71.611
  -0.822  -26.849   71.560
  -8.379  -26.869   72.061
  -1.060  -26.856   72.004
  -7.969  -26.958   72.505
  -1.462  -26.784   72.560
  -7.317  -26.871   72.997
  -2.013  -26.766   73.035
  -4.421  -26.907   73.515
  -3.362  -26.827   73.546
   8.142  -20.837   18.089
  11.032  -20.929   18.058
   7.541  -20.861   18.557
  13.565  -20.906   18.584
   7.117  -20.775   18.973
  14.103  -20.901   19.014
   6.934  -20.873   19.423
  14.555  -20.868   19.531
   6.671  -20.788   19.965
  14.869  -20.824   20.063
   6.609  -20.815   20.449
  15.002  -20.855   20.533
   6.611  -20.822   20.949
  15.092  -20.855   21.068
   6.672  -20.811   21.449
  15.083  -20.878   21.616
   6.701  -20.793   21.949
  15.049  -20.807   22.110
   6.574  -20.825   22.479
  14.912  -20.786   22.598
   6.080  -20.843   23.093
  14.612  -20.820   23.146
   5.624  -20.782   23.566
  14.376  -20.758   23.576
   5.099  -20.806   24.014
  13.665  -20.892   24.157
   4.534  -20.856   24.482
  13.466  -20.829   24.616
   4.068  -20.806   25.010
  13.415  -20.848   25.116
   3.928  -20.874   25.412
  13.506  -20.907   25.616
   2.982  -20.866   25.967
  13.586  -20.964   26.107
   2.565  -20.866   26.492
  13.655  -20.897   26.583
  17.077  -20.834   26.490
  19.176  -20.898   26.572
   2.176  -20.842   27.005
  13.547  -20.919   27.068
  16.481  -20.872   26.960
  20.049  -20.877   27.091
   1.119  -20.796   27.541
  13.495  -20.865   27.616
  16.071  -20.861   27.494
  20.598  -20.906   27.570
   0.610  -20.793   28.042
  13.565  -20.873   28.075
  15.936  -20.884   27.949
  21.465  -20.820   28.063
   0.464  -20.859   28.436
  13.936  -20.870   28.651
  15.904  -20.908   28.449
  21.870  -20.806   28.572
   0.154  -20.781   29.030
  14.138  -20.900   29.058
  15.907  -20.908   28.927
  22.046  -20.844   29.068
   0.148  -20.813   29.449
  14.530  -20.904   29.575
  15.581  -20.864   29.473
  22.105  -20.902   29.616
   0.168  -20.789   30.010
  22.111  -20.888   30.116
  -9.894  -20.850   30.519
  -8.576  -20.866   30.655
   0.445  -20.885   30.497
  22.048  -20.839   30.616
 -10.279  -20.844   31.029
  -8.389  -20.882   31.116
   0.642  -20.861   30.913
  21.920  -20.821   30.986
 -10.324  -20.842   31.421
  -8.364  -20.872   31.616
   1.078  -20.864   31.449
  21.512  -20.857   31.510
 -10.014  -20.871   31.971
  -8.529  -20.854   32.048
   1.953  -20.900   32.016
  20.926  -20.838   31.997
   2.387  -20.967   32.488
  20.110  -20.888   32.642
   2.621  -20.868   33.006
  20.064  -20.897   33.116
   2.940  -20.896   33.514
  20.158  -20.936   33.556
   3.192  -20.937   33.951
  20.479  -20.841   34.049
   3.500  -20.920   34.523
  20.862  -20.935   34.617
   3.849  -20.895   35.091
  21.124  -20.869   34.999
   4.049  -20.951   35.488
  21.486  -20.953   35.561
   4.068  -20.854   35.949
  26.073  -20.953   36.041
   4.007  -20.863   36.464
  26.868  -20.922   36.623
   3.672  -20.768   36.980
  27.175  -20.884   36.972
  -1.581  -20.823   37.487
  -0.517  -20.892   37.592
   3.501  -20.851   37.472
  27.561  -20.927   37.533
  -2.887  -20.788   38.057
   0.577  -20.892   38.013
   3.103  -20.796   38.036
  28.087  -20.956   38.015
  -3.372  -20.780   38.568
  29.619  -20.883   38.519
  -3.517  -20.847   38.930
  30.375  -20.865   39.130
  -3.976  -20.871   39.535
  30.639  -20.864   39.508
  -5.418  -20.853   40.066
  30.914  -20.825   40.050
  -6.005  -20.877   40.527
  31.078  -20.831   40.527
  -6.463  -20.862   41.065
  31.387  -20.814   41.069
  -6.776  -20.759   41.488
  31.588  -20.870   41.568
  -6.902  -20.808   41.949
  31.704  -20.915   42.044
  -6.993  -20.812   42.430
  31.868  -20.790   42.542
  -7.007  -20.912   42.961
  31.866  -20.753   43.035
  -7.343  -20.798   43.521
  31.608  -20.864   43.618
  -7.831  -20.846   44.095
  31.462  -20.835   43.996
  -8.121  -20.816   44.447
  31.034  -20.865   44.525
  -8.423  -20.859   45.000
  30.452  -20.843   45.004
  -8.625  -20.786   45.476
  28.093  -20.881   45.611
  -8.817  -20.869   46.060
  27.640  -20.893   46.142
  -8.977  -20.869   46.533
  27.598  -20.877   46.616
  -9.081  -20.819   46.983
  27.529  -20.843   47.116
  -9.154  -20.871   47.497
  27.391  -20.832   47.475
  -9.179  -20.764   47.988
  23.965  -20.850   48.089
  24.402  -20.901   48.005
  26.938  -20.845   47.980
  -9.292  -20.905   48.530
  23.425  -20.845   48.555
  -9.500  -20.839   49.017
  23.118  -20.892   49.128
  -9.948  -20.811   49.519
  22.961  -20.849   49.559
 -10.500  -20.876   50.026
  22.533  -20.861   50.088
 -10.953  -20.865   50.483
  22.017  -20.866   50.533
 -11.349  -20.852   51.014
  21.592  -20.852   51.141
 -11.485  -20.871   51.449
  21.449  -20.912   51.583
 -11.579  -20.934   51.965
  21.401  -20.827   52.033
 -11.856  -20.852   52.491
  21.348  -20.762   52.541
 -11.945  -20.859   52.949
  21.222  -20.945   53.043
 -11.956  -20.874   53.449
  21.192  -20.949   53.511
 -11.961  -20.910   53.997
  21.483  -20.863   54.092
 -12.102  -20.923   54.513
  22.013  -20.860   54.617
 -12.416  -20.862   55.038
  22.382  -20.835   55.157
 -12.923  -20.846   55.589
  22.455  -20.847   55.616
 -13.288  -20.752   55.986
  22.422  -20.856   56.082
 -13.480  -20.798   56.448
  22.168  -20.876   56.657
 -13.548  -20.928   56.997
  21.953  -20.841   57.045
 -13.603  -20.935   57.533
  21.001  -20.860   57.594
 -13.606  -20.901   57.983
  20.548  -20.877   58.101
 -13.491  -20.897   58.475
  20.153  -20.865   58.655
 -13.333  -20.826   59.004
  19.968  -20.782   59.127
 -12.954  -20.853   59.527
  19.866  -20.837   59.583
 -12.466  -20.882   60.042
  19.920  -20.807   60.033
 -12.127  -20.947   60.556
  19.911  -20.796   60.533
 -11.945  -20.919   61.083
  19.856  -20.745   61.033
 -11.863  -20.869   61.533
  12.122  -20.884   61.623
  14.424  -20.961   61.487
  19.560  -20.877   61.530
 -11.910  -20.869   62.033
  11.667  -20.932   62.150
  14.644  -20.819   62.006
  19.151  -20.918   62.091
 -12.097  -20.795   62.455
  11.605  -20.964   62.615
  15.109  -20.843   62.443
  18.647  -20.905   62.568
 -12.545  -20.881   63.070
  11.669  -20.956   63.059
  16.134  -20.922   62.936
  17.665  -20.829   63.073
 -12.765  -20.758   63.487
  11.968  -20.870   63.627
 -12.783  -20.774   63.976
  12.136  -20.877   64.077
 -12.620  -20.914   64.545
  12.408  -20.862   64.653
 -12.433  -20.919   65.083
  12.530  -20.865   65.116
 -12.310  -20.869   65.533
  12.449  -20.858   65.551
 -12.288  -20.869   66.033
  11.985  -20.861   66.077
 -12.358  -20.869   66.533
   5.512  -20.866   66.604
   7.435  -20.956   66.483
  11.542  -20.876   66.598
 -12.498  -20.836   67.029
   5.114  -20.880   67.119
   7.678  -20.802   67.003
  11.108  -20.891   67.059
 -12.553  -20.893   67.533
   4.554  -20.847   67.586
   8.506  -20.898   67.480
  10.496  -20.805   67.543
 -12.560  -20.918   68.033
   2.907  -20.844   68.057
 -12.559  -20.884   68.483
   2.618  -20.882   68.624
 -12.457  -20.886   68.971
   2.511  -20.860   69.027
 -12.309  -20.815   69.498
   2.146  -20.864   69.654
 -11.995  -20.887   70.003
   1.918  -20.823   69.973
 -11.803  -20.874   70.471
   1.445  -20.824   70.485
 -11.504  -20.880   71.034
   0.947  -20.833   70.989
 -11.077  -20.908   71.551
   0.008  -20.814   71.554
 -10.505  -20.874   72.036
  -0.548  -20.755   72.042
  -8.962  -20.854   72.606
  -1.048  -20.753   72.530
  -8.058  -20.917   73.123
  -1.891  -20.846   73.062
  -7.589  -20.982   73.566
  -2.425  -20.786   73.558
  -7.017  -20.953   74.029
  -2.992  -20.786   74.026
  -5.913  -20.904   74.526
  -4.056  -20.763   74.520
 -14.531  -14.869   14.960
 -12.329  -14.895   15.053
 -14.957  -14.868   15.490
 -11.893  -14.883   15.555
 -15.084  -14.884   15.949
 -10.983  -14.870   16.147
 -15.085  -14.896   16.449
 -10.895  -14.868   16.616
 -14.986  -14.884   16.947
 -11.085  -14.858   17.036
 -14.608  -14.893   17.524
 -12.373  -14.874   17.615
 -14.041  -14.881   17.981
 -13.467  -14.848   18.085
 -11.015  -14.870   17.970
  -9.480  -14.879   18.083
   7.914  -14.839   17.994
  11.472  -14.930   18.029
 -11.293  -14.852   18.486
  -4.607  -14.905   18.554
   7.051  -14.856   18.557
  12.974  -14.897   18.597
 -11.078  -14.876   19.003
  -3.903  -14.953   19.024
   6.609  -14.823   19.017
  13.963  -14.983   19.034
 -10.566  -14.885   19.520
  -3.413  -14.953   19.532
   6.346  -14.868   19.463
  14.998  -14.960   19.533
 -10.462  -14.877   19.949
  -3.038  -14.953   20.085
   6.067  -14.829   19.982
  15.552  -14.953   20.009
 -10.539  -14.920   20.460
  -2.807  -14.912   20.544
   5.661  -14.767   20.568
  15.952  -14.919   20.519
 -12.327  -14.868   21.032
  -2.576  -14.885   21.070
   5.118  -14.786   21.053
  16.182  -14.885   20.927
 -13.394  -14.848   21.565
  -2.359  -14.929   21.546
   4.409  -14.765   21.490
  16.555  -14.957   21.448
  18.887  -14.824   21.525
  20.593  -14.953   21.533
 -13.953  -14.875   22.020
  -1.546  -14.858   22.110
   3.924  -14.766   21.984
  21.687  -14.953   21.995
 -14.412  -14.850   22.507
  -0.977  -14.847   22.542
   3.573  -14.869   22.476
  22.424  -14.953   22.589
 -14.825  -14.831   23.029
  -0.563  -14.837   23.091
   3.359  -14.794   23.011
  22.986  -14.953   23.074
 -15.064  -14.881   23.412
  -0.411  -14.916   23.616
   3.172  -14.880   23.579
  23.508  -14.962   23.612
 -15.896  -14.745   23.975
  -0.292  -14.938   24.037
   3.084  -14.869   24.033
  23.860  -14.936   24.116
 -16.566  -14.786   24.482
   0.034  -14.907   24.495
   2.928  -14.820   24.455
  24.077  -14.869   24.533
 -17.157  -14.826   24.989
   0.884  -14.993   25.051
   2.430  -14.758   24.995
  24.242  -14.880   24.958
 -17.534  -14.767   25.453
  24.477  -14.905   25.504
 -17.866  -14.869   26.064
  24.713  -14.928   26.038
 -18.025  -14.869   26.533
  24.962  -14.900   26.545
 -18.137  -14.840   27.027
  25.138  -14.876   27.068
 -18.176  -14.912   27.519
  25.192  -14.935   27.616
 -18.263  -14.781   27.978
  25.184  -14.917   28.116
 -18.284  -14.763   28.464
  25.147  -14.801   28.592
 -18.103  -14.946   28.953
  24.957  -14.850   29.061
 -17.953  -14.890   29.508
  24.671  -14.860   29.579
 -17.626  -14.923   30.030
  24.371  -14.809   30.034
 -17.324  -14.916   30.423
  23.972  -14.812   30.618
 -16.904  -14.906   30.920
  23.893  -14.813   31.116
 -16.396  -14.929   31.422
  23.953  -14.926   31.635
 -15.851  -14.923   31.916
  24.195  -14.969   32.017
 -15.472  -14.920   32.524
  27.015  -14.851   32.540
 -15.150  -14.898   33.103
  27.593  -14.922   33.065
 -14.861  -14.894   33.504
  29.533  -14.923   33.537
 -14.434  -14.911   33.924
  30.682  -14.895   34.012
 -13.871  -14.883   34.417
  33.080  -14.953   34.518
 -13.527  -14.943   34.999
  34.010  -14.953   35.037
 -13.475  -14.869   35.533
  34.543  -14.953   35.524
 -13.474  -14.869   36.033
  35.025  -14.953   36.020
 -13.448  -14.869   36.533
  35.569  -14.953   36.512
 -13.379  -14.819   36.983
  35.966  -14.919   37.022
 -13.250  -14.871   37.410
  36.195  -14.884   37.428
 -12.960  -14.902   38.008
  36.427  -14.956   38.000
 -12.625  -14.883   38.583
  36.539  -14.869   38.533
 -12.431  -14.947   38.984
  36.583  -14.869   39.033
 -12.420  -14.845   39.449
  36.560  -14.869   39.533
 -12.496  -14.816   39.942
  36.469  -14.869   40.033
 -12.508  -14.913   40.472
  36.339  -14.804   40.447
 -12.817  -14.791   41.036
  36.074  -14.778   40.985
 -13.339  -14.808   41.572
  35.659  -14.786   41.576
 -13.860  -14.848   42.084
  35.158  -14.786   42.060
 -14.136  -14.817   42.442
  34.442  -14.828   42.520
 -14.511  -14.789   42.971
  33.166  -14.816   43.097
 -14.875  -14.869   43.582
  32.767  -14.829   43.615
 -15.056  -14.869   44.033
  32.685  -14.819   43.983
 -15.180  -14.773   44.536
  32.708  -14.898   44.438
 -15.244  -14.905   45.120
  32.915  -14.970   45.014
 -15.239  -14.854   45.633
  33.108  -14.834   45.520
 -15.303  -14.919   46.083
  33.398  -14.922   46.092
 -15.506  -14.786   46.479
  33.550  -14.919   46.583
 -16.384  -14.799   47.033
  33.606  -14.869   47.033
 -18.460  -14.775   47.520
  33.620  -14.869   47.533
 -19.104  -14.850   47.998
  33.561  -14.869   48.033
 -19.532  -14.784   48.443
  33.423  -14.839   48.518
 -19.887  -14.869   49.047
  33.191  -14.815   49.025
 -20.104  -14.834   49.519
  32.922  -14.805   49.448
 -20.380  -14.778   50.035
  32.437  -14.843   49.996
 -20.957  -14.786   50.529
  31.867  -14.860   50.475
 -21.878  -14.786   51.076
  31.555  -14.863   51.000
 -22.427  -14.834   51.610
  31.370  -14.840   51.508
 -22.790  -14.868   52.108
  31.171  -14.838   52.012
 -23.003  -14.869   52.533
  31.002  -14.843   52.520
 -23.173  -14.786   52.962
  30.903  -14.908   53.017
 -23.297  -14.869   53.545
  30.674  -14.832   53.519
 -23.332  -14.869   54.033
  30.461  -14.786   54.001
 -23.314  -14.819   54.483
  30.109  -14.787   54.608
 -23.244  -14.896   54.922
  29.672  -14.912   55.070
 -23.063  -14.918   55.474
  29.058  -14.906   55.541
 -22.832  -14.869   55.969
  28.121  -14.842   56.077
 -22.455  -14.953   56.508
  25.990  -14.787   56.527
 -21.950  -14.953   57.014
  24.488  -14.811   57.049
 -21.085  -14.953   57.552
  23.473  -14.786   57.523
 -20.300  -14.831   58.034
  22.425  -14.846   57.999
 -19.849  -14.834   58.505
  21.688  -14.835   58.595
 -19.528  -14.961   58.999
  21.393  -14.861   58.997
 -19.615  -14.940   59.498
  21.201  -14.794   59.456
 -19.929  -14.863   59.991
  21.133  -14.872   59.997
 -20.055  -14.889   60.449
  21.081  -14.869   60.533
 -20.078  -14.919   60.949
  21.053  -14.869   61.033
 -20.028  -14.913   61.449
  20.999  -14.869   61.533
 -19.953  -14.878   61.949
  20.906  -14.793   62.062
 -19.963  -14.856   62.449
  20.711  -14.927   62.650
 -19.988  -14.867   62.949
  20.643  -14.849   63.083
 -19.981  -14.834   63.497
  20.509  -14.829   63.566
 -19.868  -14.830   64.020
  20.341  -14.770   64.033
 -19.603  -14.911   64.522
  19.982  -14.761   64.583
 -19.328  -14.876   64.980
  19.605  -14.887   65.132
 -18.894  -14.884   65.419
  19.542  -14.839   65.616
 -17.972  -14.972   66.018
  19.447  -14.827   66.008
 -17.019  -14.953   66.538
  19.101  -14.905   66.568
 -16.101  -14.953   67.060
  18.709  -14.868   67.102
 -15.031  -14.965   67.527
  18.388  -14.813   67.535
 -12.857  -14.897   68.008
  17.956  -14.839   68.055
 -12.092  -14.898   68.641
  17.566  -14.869   68.632
 -11.789  -14.949   69.080
  17.454  -14.856   69.116
 -11.601  -14.949   69.596
  17.429  -14.859   69.616
 -11.455  -14.855   70.068
  15.068  -14.880   70.139
  16.502  -14.877   69.983
  17.379  -14.856   70.042
 -11.340  -14.942   70.607
  15.026  -14.888   70.616
 -11.169  -14.878   71.076
  15.080  -14.909   71.116
  18.538  -14.867   70.999
  18.985  -14.868   71.099
 -11.085  -14.869   71.533
  15.079  -14.960   71.623
 -11.056  -14.835   72.030
  15.189  -14.955   72.078
 -11.068  -14.887   72.533
  15.363  -14.853   72.575
 -11.078  -14.915   73.033
  15.166  -14.938   73.064
 -11.077  -14.892   73.483
  15.026  -14.903   73.568
 -10.967  -14.939   73.934
  14.941  -14.852   74.017
 -10.873  -14.820   74.511
  14.697  -14.863   74.591
 -10.465  -14.867   74.963
  14.478  -14.841   75.056
  -9.868  -14.859   75.448
  14.089  -14.896   75.555
  -8.402  -14.879   75.968
  -3.899  -14.884   76.047
  -0.528  -14.865   76.109
  13.581  -14.820   76.046
   0.436  -14.941   76.524
  12.443  -14.795   76.530
   2.126  -14.921   76.937
   7.922  -14.750   77.039
   2.616  -14.882   77.418
   7.434  -14.752   77.519
   3.446  -14.953   78.044
   6.665  -14.851   78.079
  -9.383  -14.794   79.036
  -6.901  -14.874   79.024
  -9.953  -14.804   79.531
  -6.108  -14.827   79.602
 -10.356  -14.775   80.072
  -5.875  -14.894   80.058
 -10.448  -14.826   80.449
  -5.590  -14.822   80.586
 -10.511  -14.872   80.949
  -5.523  -14.837   81.116
 -10.504  -14.885   81.449
  -5.530  -14.817   81.616
 -10.432  -14.834   82.030
  -5.606  -14.816   81.989
 -10.112  -14.916   82.528
  -5.955  -14.872   82.590
  -9.859  -14.817   83.006
  -6.403  -14.874   83.109
  -9.011  -14.829   83.571
  -6.999  -14.860   83.521
  -9.067   -8.867    9.959
  -7.837   -8.883   10.063
 -10.023   -8.859   10.475
  -7.410   -8.875   10.575
 -10.971   -8.860   10.983
  -7.018   -8.863   11.108
 -11.414   -8.901   11.530
  -6.518   -8.840   11.558
 -12.022   -8.825   11.980
  -6.110   -8.815   12.100
 -14.562   -8.819   12.549
 -14.065   -8.928   12.525
 -13.506   -8.751   12.533
  -5.974   -8.878   12.616
 -16.341   -8.861   13.072
  -5.907   -8.893   13.116
 -16.954   -8.786   13.569
  -5.911   -8.874   13.616
 -17.384   -8.819   14.052
  -5.994   -8.860   14.032
 -17.628   -8.808   14.438
  -6.325   -8.892   14.657
 -17.894   -8.905   15.009
  -6.456   -8.861   15.116
 -18.051   -8.834   15.557
  -6.419   -8.869   15.578
 -18.269   -8.844   16.103
  -6.071   -8.846   16.057
 -18.523   -8.848   16.504
  -5.441   -8.896   16.486
  -4.080   -8.833   16.520
  -1.993   -8.892   16.594
  18.164   -8.859   16.552
  19.913   -8.989   16.544
 -18.969   -8.868   17.048
  -1.338   -8.945   17.051
  -0.375   -8.844   16.987
   1.122   -8.885   17.075
  17.016   -8.786   17.050
  21.030   -8.953   17.026
 -19.373   -8.776   17.474
   1.942   -8.874   17.598
   5.440   -8.849   17.513
   8.436   -8.912   17.537
  10.476   -8.801   17.531
  12.396   -8.879   17.550
  16.426   -8.786   17.505
  21.618   -8.953   17.486
 -19.542   -8.864   17.946
   2.668   -8.914   18.051
   4.451   -8.876   17.962
  13.558   -8.953   18.049
  15.949   -8.786   17.986
  22.086   -8.905   18.043
 -19.851   -8.790   18.537
  14.443   -8.907   18.541
  15.089   -8.831   18.531
  22.424   -8.907   18.603
 -19.908   -8.840   18.949
  22.630   -8.919   19.048
 -22.433   -8.857   19.507
 -21.462   -8.875   19.595
 -20.009   -8.874   19.425
  22.990   -8.951   19.611
 -22.786   -8.852   20.009
  23.346   -8.923   20.130
 -22.630   -8.877   20.523
  23.538   -8.869   20.533
 -22.546   -8.883   20.949
  23.701   -8.879   21.059
 -22.584   -8.893   21.449
  23.797   -8.795   21.564
 -22.596   -8.904   21.949
  23.801   -8.736   22.042
 -22.562   -8.902   22.449
  23.684   -8.875   22.573
 -22.567   -8.945   22.944
  23.545   -8.869   23.033
 -22.862   -8.844   23.513
  23.365   -8.810   23.443
 -23.083   -8.834   24.025
  23.076   -8.905   24.015
 -23.295   -8.855   24.565
  22.954   -8.869   24.533
 -23.406   -8.869   25.033
  22.954   -8.869   25.033
 -23.462   -8.869   25.533
  22.990   -8.819   25.483
 -23.442   -8.869   26.033
  23.174   -8.880   25.900
 -23.356   -8.834   26.534
  24.070   -8.912   26.519
 -23.127   -8.934   27.105
  25.982   -8.953   27.053
 -22.903   -8.919   27.518
  26.647   -8.953   27.496
 -22.498   -8.953   28.012
  27.138   -8.953   27.985
 -21.892   -8.862   28.565
  27.529   -8.953   28.555
 -21.384   -8.851   29.014
  27.733   -8.869   28.958
 -20.917   -8.812   29.549
  27.922   -8.953   29.541
 -20.456   -8.816   30.056
  28.036   -8.869   30.033
 -19.420   -8.818   30.564
  28.159   -8.869   30.472
 -18.462   -8.985   30.961
  28.518   -8.953   31.036
 -17.852   -8.953   31.485
  28.906   -8.953   31.597
 -17.335   -8.987   31.985
  29.153   -8.894   31.989
 -16.468   -8.965   32.575
  29.605   -8.944   32.475
 -15.978   -8.912   33.074
  30.716   -8.874   33.003
 -15.809   -8.948   33.611
  31.967   -8.955   33.550
 -15.667   -8.809   34.069
  32.596   -8.919   33.934
 -15.580   -8.888   34.553
  33.560   -8.953   34.527
 -15.425   -8.869   35.033
  34.100   -8.953   35.006
 -15.336   -8.869   35.533
  34.551   -8.925   35.616
 -15.333   -8.819   35.983
  34.822   -8.923   36.140
 -15.326   -8.902   36.443
  34.960   -8.919   36.583
 -15.293   -8.816   36.986
  35.043   -8.869   37.033
 -15.128   -8.936   37.555
  35.073   -8.869   37.533
 -14.927   -8.869   38.085
  35.040   -8.869   38.033
 -14.651   -8.989   38.585
  34.955   -8.869   38.533
 -14.583   -8.913   39.033
  34.845   -8.862   38.992
 -14.629   -8.856   39.456
  34.688   -8.790   39.459
 -14.970   -8.822   40.029
  34.594   -8.877   39.997
 -15.590   -8.863   40.490
  34.549   -8.869   40.533
 -16.346   -8.805   41.061
  34.613   -8.869   41.033
 -16.799   -8.833   41.589
  34.731   -8.925   41.534
 -17.076   -8.786   41.975
  35.045   -8.893   42.011
 -17.362   -8.869   42.559
  35.551   -8.865   42.532
 -17.518   -8.869   43.033
  35.948   -8.847   43.088
 -17.611   -8.869   43.533
  36.093   -8.916   43.616
 -17.629   -8.869   44.033
  36.169   -8.939   44.116
 -17.574   -8.869   44.533
  36.183   -8.931   44.616
 -17.466   -8.819   44.983
  36.139   -8.896   45.116
 -17.289   -8.891   45.425
  36.058   -8.864   45.616
 -17.034   -8.962   46.002
  36.054   -8.816   46.137
 -16.945   -8.869   46.533
  35.996   -8.879   46.583
 -16.946   -8.869   47.033
  35.973   -8.839   47.033
 -16.970   -8.819   47.483
  35.992   -8.897   47.542
 -17.060   -8.813   48.022
  36.183   -8.901   48.046
 -17.363   -8.882   48.643
  36.387   -8.897   48.555
 -17.571   -8.827   49.040
  36.516   -8.869   49.033
 -18.452   -8.876   49.607
  36.574   -8.869   49.533
 -18.859   -8.891   50.148
  36.561   -8.869   50.033
 -18.976   -8.859   50.616
  36.509   -8.819   50.483
 -19.029   -8.854   51.116
  36.396   -8.810   51.014
 -19.001   -8.878   51.616
  36.169   -8.916   51.550
 -18.873   -8.897   52.059
  36.023   -8.951   52.090
 -18.477   -8.856   52.607
  36.110   -8.932   52.611
 -18.155   -8.810   53.072
  36.361   -8.876   53.079
 -18.060   -8.889   53.556
  36.639   -8.900   53.549
 -18.003   -8.869   54.033
  36.900   -8.946   54.099
 -18.034   -8.869   54.533
  37.052   -8.869   54.533
 -18.101   -8.869   55.033
  37.145   -8.869   55.033
 -18.138   -8.869   55.533
  37.169   -8.869   55.533
 -18.180   -8.786   55.991
  37.125   -8.869   56.033
 -18.446   -8.771   56.590
  37.039   -8.819   56.483
 -18.969   -8.817   57.035
  36.874   -8.814   56.955
 -19.555   -8.761   57.543
  36.559   -8.834   57.516
 -19.988   -8.829   58.059
  36.114   -8.786   58.087
 -20.319   -8.900   58.646
  35.556   -8.786   58.554
 -20.411   -8.788   59.078
  34.571   -8.799   59.032
 -20.608   -8.819   59.540
  32.978   -8.748   59.601
 -20.978   -8.873   60.046
  32.539   -8.858   60.028
 -21.284   -8.964   60.604
  32.043   -8.802   60.529
 -21.366   -8.919   61.116
  31.027   -8.862   61.033
 -21.390   -8.921   61.616
  25.212   -8.866   61.558
  27.095   -8.916   61.435
  30.073   -8.878   61.540
 -21.343   -8.943   62.110
  22.034   -8.849   62.091
 -21.116   -8.824   62.568
  21.412   -8.830   62.553
 -20.912   -8.858   63.017
  21.142   -8.961   63.076
 -20.505   -8.865   63.540
  21.211   -8.966   63.590
 -19.923   -8.899   64.024
  21.443   -8.903   64.094
 -19.440   -8.885   64.533
  21.587   -8.926   64.616
 -19.089   -8.877   65.083
  21.645   -8.933   65.116
 -18.797   -8.908   65.481
  21.630   -8.922   65.616
 -18.062   -8.895   66.067
  21.593   -8.807   66.115
 -17.372   -8.947   66.498
  21.400   -8.826   66.545
 -16.943   -8.913   67.049
  21.107   -8.885   67.093
 -16.620   -8.928   67.617
  20.988   -8.919   67.583
 -16.369   -8.834   68.023
  21.001   -8.869   68.033
 -15.973   -8.895   68.585
  21.047   -8.819   68.483
 -15.527   -8.918   69.089
  21.210   -8.881   68.913
 -15.009   -8.868   69.609
  21.504   -8.924   69.455
 -14.443   -8.875   70.032
  21.670   -8.847   69.960
 -14.048   -8.974   70.512
  21.874   -8.983   70.521
 -14.075   -8.932   71.018
  21.898   -8.939   71.033
 -14.414   -8.849   71.562
  21.873   -8.935   71.518
 -14.939   -8.847   72.072
  21.668   -8.784   71.977
 -15.319   -8.756   72.480
  21.531   -8.847   72.446
 -15.517   -8.856   72.988
  21.125   -8.842   73.085
 -15.666   -8.925   73.497
  20.658   -8.784   73.513
 -15.890   -8.863   74.002
  20.134   -8.813   74.054
 -16.141   -8.816   74.429
  19.671   -8.757   74.573
 -16.416   -8.859   75.003
  19.128   -8.786   75.040
 -16.591   -8.843   75.504
  18.369   -8.786   75.482
 -16.784   -8.813   76.030
  17.631   -8.841   76.062
 -17.054   -8.834   76.517
  17.135   -8.869   76.602
 -17.307   -8.848   77.056
  16.971   -8.869   77.033
 -17.433   -8.869   77.533
  16.878   -8.869   77.533
 -17.500   -8.869   78.033
  16.814   -8.790   77.959
 -17.513   -8.819   78.483
  16.660   -8.837   78.507
 -17.409   -8.905   78.961
  16.456   -8.786   78.994
 -17.299   -8.837   79.415
  16.104   -8.786   79.561
 -16.966   -8.908   80.001
   7.498   -8.806   80.041
   8.610   -8.926   79.937
  15.631   -8.792   80.124
 -16.534   -8.966   80.515
   0.699   -8.869   80.594
   9.168   -8.877   80.411
  15.186   -8.820   80.620
 -15.935   -8.857   81.072
  -0.001   -8.767   81.039
   9.630   -8.888   80.913
  14.873   -8.835   80.960
 -15.549   -8.905   81.514
  -2.427   -8.820   81.540
  10.464   -8.954   81.526
  14.081   -8.786   81.558
 -15.328   -8.835   82.004
  -4.594   -8.748   82.029
 -14.954   -8.851   82.528
  -5.326   -8.849   82.640
 -14.479   -8.925   82.943
  -5.648   -8.819   82.987
 -13.467   -8.921   83.507
  -6.278   -8.831   83.608
 -11.918   -8.953   84.027
  -6.565   -8.786   83.959
 -11.062   -8.895   84.564
  -7.110   -8.863   84.487
 -10.063   -8.908   85.055
  -8.095   -8.857   84.997
  -9.402   -2.886    8.046
  -7.526   -2.857    8.099
 -10.419   -2.887    8.611
  -6.535   -2.956    8.562
 -10.912   -2.896    9.041
  -6.099   -2.981    8.983
 -13.442   -2.839    9.541
  -5.866   -2.871    9.489
 -14.399   -2.828   10.047
  -5.584   -2.952    9.966
 -14.971   -2.772   10.605
  -5.477   -2.943   10.439
 -15.365   -2.843   11.133
  -5.433   -2.848   11.032
 -15.585   -2.814   11.604
  -5.088   -2.940   11.577
 -15.774   -2.858   12.162
  -4.608   -2.990   12.050
 -15.890   -2.869   12.533
   0.565   -2.953   12.529
 -16.102   -2.823   12.954
   1.665   -2.953   12.993
 -16.449   -2.827   13.553
   2.396   -2.961   13.586
  14.648   -2.837   13.586
  17.522   -2.892   13.592
 -16.856   -2.844   14.060
   4.590   -2.926   14.052
  14.016   -2.870   14.039
  18.129   -2.909   14.010
 -17.479   -2.771   14.541
   6.013   -2.884   14.594
  13.536   -2.862   14.560
  18.609   -2.909   14.507
 -18.925   -2.889   15.044
   7.586   -2.935   15.039
  13.204   -2.761   14.983
  18.985   -2.867   15.078
 -19.845   -2.928   15.591
   8.564   -2.944   15.522
  13.039   -2.839   15.491
  19.152   -2.902   15.582
 -20.284   -2.879   16.131
   9.553   -2.879   16.002
  12.869   -2.878   15.939
  19.324   -2.789   16.074
 -20.506   -2.910   16.470
  19.355   -2.761   16.554
 -20.885   -2.898   17.057
  19.173   -2.956   17.090
 -22.859   -2.893   17.555
  19.144   -2.915   17.616
 -23.562   -2.776   18.004
  19.192   -2.960   18.101
 -24.291   -2.869   18.586
  19.428   -2.890   18.559
 -24.576   -2.850   19.002
  19.688   -2.878   18.971
 -24.912   -2.823   19.566
  19.907   -2.869   19.471
 -25.336   -2.808   20.120
  20.045   -2.900   19.949
 -25.616   -2.818   20.541
  20.147   -2.837   20.423
 -25.874   -2.870   21.072
  20.534   -2.901   20.937
 -26.028   -2.919   21.583
  21.420   -2.892   21.550
 -26.067   -2.869   22.033
  22.094   -2.912   21.937
 -26.056   -2.869   22.533
  23.007   -2.888   22.597
 -25.969   -2.869   23.033
  23.498   -2.906   23.112
 -25.821   -2.883   23.503
  23.848   -2.939   23.624
 -25.521   -2.910   24.070
  24.042   -2.919   24.083
 -25.067   -2.878   24.618
  24.158   -2.819   24.483
 -24.571   -2.914   25.057
  24.261   -2.900   24.906
 -24.040   -2.953   25.563
  24.302   -2.830   25.487
 -23.568   -2.953   26.053
  24.211   -2.843   26.118
 -22.948   -2.953   26.527
  24.056   -2.919   26.583
 -22.523   -2.953   27.066
  23.920   -2.780   27.050
 -22.342   -2.873   27.568
  23.721   -2.911   27.636
 -22.251   -2.963   28.022
  23.724   -2.944   28.044
 -22.024   -2.905   28.525
  23.954   -2.905   28.536
 -21.783   -2.899   28.977
  24.429   -2.953   29.080
 -21.563   -2.905   29.521
  24.978   -2.953   29.543
 -21.347   -2.869   29.990
  25.520   -2.953   30.035
 -20.988   -2.953   30.546
  25.920   -2.919   30.536
 -20.488   -2.953   31.044
  26.174   -2.898   30.927
 -19.629   -2.877   31.550
  26.938   -2.950   31.542
 -15.847   -2.892   32.010
  29.998   -2.866   32.103
 -15.522   -2.957   32.507
  30.544   -2.872   32.531
 -15.446   -2.869   33.033
  30.977   -2.944   32.969
 -15.482   -2.869   33.533
  31.146   -2.821   33.512
 -15.499   -2.869   34.033
  31.425   -2.974   34.009
 -15.472   -2.819   34.483
  31.451   -2.930   34.533
 -15.337   -2.859   34.975
  31.421   -2.928   35.032
 -15.088   -2.902   35.519
  31.206   -2.775   35.491
 -14.817   -2.925   35.938
  31.127   -2.852   35.997
 -14.384   -2.895   36.419
  30.962   -2.828   36.594
 -13.492   -2.873   37.112
  30.772   -2.821   37.130
 -13.067   -2.970   37.471
  30.744   -2.882   37.473
 -12.920   -2.957   37.986
  30.853   -2.902   37.954
 -12.978   -2.905   38.533
  31.151   -2.910   38.430
 -13.018   -2.911   39.033
  31.593   -2.949   38.937
 -13.118   -2.922   39.514
  32.081   -2.939   39.469
 -13.385   -2.845   40.093
  33.476   -2.953   40.030
 -13.573   -2.854   40.445
  34.495   -2.953   40.535
 -14.398   -2.767   41.019
  34.938   -2.919   41.024
 -15.038   -2.786   41.501
  35.158   -2.883   41.416
 -15.544   -2.786   42.004
  35.495   -2.955   41.968
 -15.917   -2.819   42.521
  36.068   -2.953   42.511
 -16.131   -2.815   42.949
  36.989   -2.925   43.052
  38.050   -2.816   42.988
  38.624   -2.900   43.083
 -16.368   -2.869   43.477
  39.938   -2.825   43.568
 -16.569   -2.817   43.970
  40.382   -2.826   44.102
 -16.870   -2.905   44.541
  40.536   -2.884   44.616
 -17.011   -2.869   45.033
  40.618   -2.899   45.116
 -17.109   -2.819   45.483
  40.623   -2.887   45.616
 -17.178   -2.872   45.997
  40.552   -2.848   46.116
 -17.197   -2.755   46.516
  40.413   -2.833   46.482
 -17.236   -2.869   47.016
  39.979   -2.852   46.996
 -17.301   -2.899   47.446
  39.022   -2.866   47.527
 -17.445   -2.864   47.998
  37.186   -2.865   48.091
 -17.582   -2.904   48.524
  36.884   -2.837   48.489
 -17.767   -2.777   48.982
  36.600   -2.905   49.031
 -17.795   -2.767   49.486
  36.375   -2.786   49.468
 -17.626   -2.954   49.979
  36.005   -2.834   50.048
 -17.512   -2.907   50.488
  35.650   -2.794   50.532
 -17.334   -2.831   51.004
  35.461   -2.875   50.937
 -16.991   -2.917   51.542
  35.023   -2.797   51.544
 -16.849   -2.919   52.083
  34.956   -2.905   51.965
 -16.881   -2.869   52.533
  34.665   -2.836   52.515
 -17.042   -2.793   52.966
  34.461   -2.786   52.999
 -17.356   -2.840   53.519
  34.078   -2.869   53.583
 -17.562   -2.850   54.000
  33.852   -2.770   54.033
 -17.629   -2.919   54.533
  33.686   -2.842   54.623
 -17.647   -2.933   55.033
  33.555   -2.919   55.083
 -17.677   -2.938   55.533
  33.440   -2.869   55.533
 -17.689   -2.945   56.033
  33.376   -2.869   56.033
 -17.662   -2.883   56.568
  33.346   -2.834   56.554
 -17.559   -2.919   57.083
  33.264   -2.772   57.063
 -17.414   -2.834   57.548
  33.173   -2.860   57.497
 -17.144   -2.916   58.120
  32.966   -2.834   58.031
 -17.009   -2.919   58.583
  32.670   -2.843   58.572
 -17.017   -2.869   59.033
  32.384   -2.786   58.955
 -17.132   -2.824   59.589
  31.999   -2.834   59.551
 -17.230   -2.896   60.149
  31.688   -2.843   60.091
 -17.243   -2.863   60.583
  31.407   -2.816   60.450
 -17.226   -2.975   60.946
  30.651   -2.806   61.080
 -17.111   -2.924   61.472
  30.181   -2.847   61.580
 -16.921   -2.869   62.018
  30.041   -2.869   62.033
 -16.614   -2.953   62.602
  30.014   -2.869   62.533
 -16.339   -2.869   62.969
  30.110   -2.871   63.067
 -15.870   -2.971   63.559
  30.343   -2.867   63.631
 -15.591   -2.946   64.102
  30.581   -2.833   64.030
 -15.510   -2.819   64.483
  30.822   -2.808   64.571
 -15.531   -2.889   64.997
  30.913   -2.832   65.033
 -15.594   -2.769   65.494
  30.956   -2.835   65.533
 -15.865   -2.905   66.035
  30.938   -2.815   66.033
 -15.949   -2.869   66.533
  30.867   -2.748   66.543
 -15.995   -2.762   67.033
  30.615   -2.849   67.056
 -15.834   -2.884   67.501
  30.377   -2.837   67.493
 -15.533   -2.918   68.055
  29.964   -2.748   68.082
 -15.150   -2.987   68.595
  29.548   -2.868   68.535
 -15.062   -2.913   69.033
  29.121   -2.951   69.008
 -15.098   -2.850   69.467
  28.626   -2.851   69.640
 -15.367   -2.847   70.022
  28.378   -2.819   70.013
 -15.614   -2.788   70.465
  28.059   -2.786   70.534
 -21.920   -2.795   71.042
 -18.514   -2.863   71.106
 -15.904   -2.764   70.982
  27.615   -2.786   71.060
 -22.466   -2.805   71.534
 -17.983   -2.889   71.508
 -16.484   -2.836   71.525
  27.018   -2.786   71.520
 -22.826   -2.766   71.982
  25.894   -2.752   72.019
 -23.007   -2.807   72.432
  25.199   -2.857   72.653
 -23.081   -2.905   72.949
  25.038   -2.919   73.083
 -23.111   -2.938   73.449
  25.008   -2.819   73.483
 -23.083   -2.939   73.949
  24.953   -2.835   74.033
 -23.010   -2.865   74.497
  24.875   -2.840   74.576
 -22.830   -2.819   75.001
  24.694   -2.926   75.152
 -22.442   -2.808   75.556
  24.683   -2.916   75.616
 -21.928   -2.865   75.961
  24.658   -2.916   76.116
 -20.580   -2.916   76.561
  24.716   -2.902   76.544
 -20.140   -2.952   77.063
  24.853   -2.811   77.004
 -20.024   -2.869   77.533
  24.639   -2.880   77.629
 -19.867   -2.858   77.974
  24.503   -2.857   78.006
 -19.579   -2.904   78.518
  24.055   -2.872   78.534
 -19.344   -2.927   78.960
  19.540   -2.874   79.102
  22.115   -2.823   79.062
  23.065   -2.869   79.032
 -19.327   -2.809   79.449
  18.995   -2.841   79.573
 -19.432   -2.863   79.997
  17.636   -2.915   80.058
 -19.633   -2.865   80.471
   3.561   -2.792   80.535
   6.392   -2.888   80.620
  16.581   -2.818   80.550
 -19.827   -2.795   80.958
   2.967   -2.774   80.953
   6.687   -2.783   80.936
  13.920   -2.786   81.001
 -19.878   -2.823   81.449
   2.487   -2.786   81.492
   7.088   -2.951   81.442
  13.406   -2.786   81.470
 -19.867   -2.828   81.949
   1.914   -2.786   81.981
   7.658   -2.908   82.004
  12.496   -2.786   82.021
 -19.800   -2.784   82.470
   1.011   -2.768   82.599
   8.623   -2.900   82.520
  10.918   -2.758   82.524
 -19.541   -2.889   83.006
   0.646   -2.793   83.102
 -19.312   -2.875   83.440
   0.422   -2.853   83.505
 -18.900   -2.886   83.921
   0.048   -2.785   84.069
 -18.001   -2.932   84.521
  -0.471   -2.773   84.554
 -15.942   -2.964   85.016
  -1.437   -2.811   85.037
 -14.983   -2.956   85.548
 -10.112   -2.754   85.522
  -9.484   -2.923   85.541
  -6.062   -2.859   85.507
  -9.331    3.144   11.058
  -5.420    3.067   11.041
 -10.301    3.075   11.585
  -2.927    3.026   11.539
  11.990    3.157   11.479
  13.068    3.078   11.555
 -10.845    3.147   12.143
  -2.080    3.047   12.093
   9.947    3.127   12.038
  16.442    3.113   12.049
 -11.119    3.181   12.531
  -1.574    3.047   12.572
   8.914    3.108   12.498
  17.528    3.047   12.561
 -11.456    3.220   13.090
  -1.034    3.095   13.078
   8.451    3.059   12.969
  18.090    3.040   13.024
  23.157    3.255   13.027
  26.617    3.047   13.021
 -11.972    3.141   13.524
  -0.566    3.108   13.573
   7.110    3.207   13.538
  20.071    3.073   13.551
  22.015    3.193   13.533
  27.487    3.156   13.614
 -12.882    3.078   14.077
  -0.291    3.125   13.971
   6.116    3.250   14.016
  27.862    3.082   14.150
 -13.335    3.132   14.625
   0.023    3.141   14.532
   4.168    3.179   14.550
  28.101    3.115   14.562
 -13.570    3.116   14.946
   0.419    3.039   14.963
   3.458    3.214   15.017
  28.334    3.189   15.067
 -14.020    3.200   15.528
   1.597    3.168   15.571
   2.548    3.193   15.546
  28.415    3.168   15.533
 -14.941    3.134   16.033
  28.446    3.170   16.033
 -15.917    3.125   16.559
  28.416    3.195   16.533
 -16.451    3.155   17.080
  28.335    3.267   17.033
 -19.355    3.077   17.569
  28.079    3.191   17.613
 -19.957    3.115   18.045
  27.914    3.163   18.083
 -20.370    3.102   18.557
  27.948    3.177   18.568
 -20.582    3.115   18.958
  28.095    3.075   19.049
 -20.825    3.044   19.586
  29.514    3.084   19.562
 -20.860    3.077   20.116
  30.567    3.098   20.084
 -20.836    3.065   20.616
  31.065    3.127   20.526
 -20.780    3.065   21.116
  31.443    3.113   21.077
 -20.813    3.143   21.619
  31.661    3.098   21.551
 -20.989    3.181   22.075
  31.864    3.188   22.054
 -21.295    3.131   22.610
  31.918    3.180   22.533
 -21.505    3.211   23.061
  31.917    3.193   23.033
 -21.806    3.183   23.646
  31.863    3.251   23.542
 -22.034    3.145   24.066
  31.608    3.174   24.133
 -22.270    3.035   24.602
  31.403    3.236   24.586
 -22.317    3.072   25.116
  31.010    3.152   25.017
 -22.311    3.069   25.616
  30.610    3.074   25.585
 -22.267    3.064   26.116
  30.584    3.109   26.116
 -22.235    3.039   26.536
  30.663    3.061   26.551
 -22.136    3.095   27.035
  30.923    3.095   27.046
 -21.971    3.131   27.533
  31.147    3.131   27.500
 -21.778    3.103   27.965
  31.356    3.047   28.083
 -21.420    3.095   28.469
  31.441    3.131   28.533
 -20.881    3.035   29.004
  31.475    3.131   29.033
 -19.923    3.047   29.527
  31.435    3.131   29.533
 -16.626    3.036   30.060
  31.343    3.214   29.967
 -16.345    3.098   30.415
  31.118    3.131   30.551
 -15.472    3.032   31.028
  30.939    3.181   30.983
 -14.969    3.081   31.510
  30.831    3.202   31.515
 -14.794    3.161   31.950
  30.687    3.115   32.087
 -14.643    3.025   32.470
  30.573    3.081   32.583
 -14.912    3.158   33.075
  30.631    3.123   33.063
 -15.365    3.217   33.519
  30.919    3.189   33.559
 -15.939    3.199   34.028
  31.450    3.110   34.055
 -18.008    3.170   34.529
  32.405    3.171   34.628
 -19.009    3.214   35.023
  32.885    3.081   35.130
 -19.584    3.214   35.492
  33.193    3.096   35.463
 -20.033    3.214   36.013
  34.618    3.094   36.026
 -20.378    3.131   36.578
  35.677    3.113   36.506
 -20.558    3.131   37.033
  36.391    3.064   37.131
 -20.685    3.235   37.534
  36.676    3.081   37.500
 -20.757    3.122   38.118
  37.086    3.027   38.063
 -20.752    3.074   38.558
  37.514    3.139   38.538
 -20.674    3.095   39.051
  37.991    3.112   39.004
 -20.529    3.131   39.533
  38.610    3.054   39.489
 -20.347    3.131   40.033
  39.146    3.046   39.966
 -20.263    3.185   40.576
  39.577    3.095   40.481
 -20.351    3.081   41.083
  39.993    3.095   41.082
 -20.468    3.131   41.533
  40.350    3.094   41.590
 -20.543    3.131   42.033
  40.609    3.097   42.022
 -20.544    3.131   42.533
  40.852    3.045   42.556
 -20.470    3.131   43.033
  40.965    3.081   43.083
 -20.339    3.131   43.490
  41.033    3.131   43.533
 -20.090    3.081   44.031
  41.112    3.181   43.983
 -19.839    3.103   44.428
  41.208    3.148   44.478
 -19.528    3.057   44.955
  41.331    3.009   45.028
 -19.389    3.115   45.431
  41.369    3.067   45.533
 -19.440    3.160   45.993
  41.365    3.085   46.033
 -19.616    3.125   46.441
  41.312    3.108   46.438
 -20.003    3.127   47.067
  41.105    3.133   47.000
 -20.318    3.184   47.529
  40.865    3.183   47.429
 -20.598    3.213   47.966
  40.416    3.149   47.980
 -20.866    3.165   48.512
  39.632    3.244   48.562
 -21.028    3.181   48.983
  39.091    3.220   49.107
 -21.156    3.187   49.518
  38.597    3.099   49.571
 -21.246    3.027   50.088
  38.153    3.120   50.154
 -21.188    3.183   50.574
  37.971    3.158   50.489
 -21.114    3.104   51.038
  37.448    3.158   50.995
 -20.922    3.127   51.566
  36.965    3.215   51.504
 -20.635    3.085   52.128
  36.593    3.095   52.038
 -20.352    3.108   52.480
  36.472    3.131   52.533
 -19.881    3.050   52.992
  36.412    3.131   53.033
 -19.514    3.095   53.537
  36.358    3.193   53.586
 -19.305    3.091   54.044
  36.258    3.241   54.105
 -19.136    3.193   54.546
  36.246    3.187   54.515
 -19.155    3.249   54.988
  36.331    3.017   55.018
 -19.445    3.181   55.556
  36.331    3.061   55.522
 -19.804    3.152   56.140
  36.229    3.169   56.024
 -19.999    3.081   56.583
  36.097    3.131   56.533
 -20.102    3.181   56.983
  35.900    3.192   56.946
 -20.182    3.156   57.497
  35.538    3.176   57.503
 -20.201    3.255   57.982
  35.045    3.215   57.996
 -20.321    3.095   58.525
  34.162    3.197   58.564
 -20.384    3.131   59.033
  33.622    3.132   59.075
 -20.380    3.131   59.533
  33.441    3.131   59.533
 -20.300    3.096   60.057
  33.422    3.131   60.033
 -20.128    3.049   60.603
  33.568    3.131   60.512
 -19.904    3.131   61.003
  33.903    3.047   61.095
 -19.523    3.095   61.606
  34.130    3.160   61.595
 -19.166    3.033   62.070
  34.295    3.115   62.162
 -18.922    3.120   62.514
  34.338    3.081   62.583
 -18.650    3.011   63.018
  34.342    3.181   62.983
 -18.682    3.056   63.497
  34.296    3.187   63.422
 -18.998    3.166   63.993
  34.131    3.121   63.971
 -19.501    3.226   64.456
  33.911    3.203   64.567
 -20.101    3.214   64.970
  33.745    3.132   65.161
 -20.551    3.214   65.483
  33.636    3.081   65.583
 -20.881    3.131   66.061
  33.487    3.213   66.065
 -21.058    3.131   66.533
  33.200    3.142   66.641
 -21.173    3.214   66.984
  32.975    3.181   67.041
 -21.279    3.131   67.568
  32.621    3.214   67.563
 -21.365    3.131   68.033
  32.148    3.214   68.064
 -21.419    3.131   68.533
  31.511    3.214   68.512
 -21.418    3.131   69.033
  28.918    3.166   69.019
 -21.378    3.131   69.533
  28.139    3.151   69.573
 -21.374    3.131   70.033
  27.953    3.131   70.033
 -21.497    3.214   70.517
  27.911    3.131   70.533
 -21.897    3.214   71.073
  28.028    3.131   71.033
 -22.543    3.225   71.540
  28.221    3.131   71.465
 -23.059    3.223   72.028
  28.456    3.047   72.049
 -23.417    3.131   72.493
  28.582    3.131   72.533
 -23.640    3.213   73.004
  28.637    3.131   73.033
 -23.827    3.124   73.584
  28.623    3.131   73.533
 -23.896    3.081   74.083
  28.538    3.131   74.033
 -23.867    3.131   74.533
  28.403    3.214   74.493
 -23.798    3.106   75.055
  28.140    3.181   75.035
 -23.688    3.192   75.559
  27.871    3.188   75.431
 -23.700    3.121   76.068
  27.554    3.131   75.955
 -23.705    3.132   76.499
  27.361    3.181   76.448
 -23.669    3.105   77.068
  27.070    3.166   77.009
 -23.558    3.081   77.583
  26.638    3.214   77.590
 -23.412    3.166   78.038
  26.104    3.214   78.062
 -23.108    3.113   78.580
   8.660    3.239   78.566
  11.088    3.050   78.526
  25.406    3.214   78.495
 -22.819    3.073   78.943
   2.587    3.076   79.050
   3.449    3.098   79.098
   7.545    3.174   79.029
  12.572    3.141   79.029
  24.663    3.192   79.099
 -22.343    3.112   79.413
   2.034    3.119   79.488
   5.147    3.085   79.525
   5.890    3.183   79.527
  13.491    3.144   79.599
  24.170    3.214   79.627
 -21.956    3.057   79.998
   1.463    3.214   80.040
  13.978    3.066   80.117
  23.684    3.176   80.135
 -21.871    3.131   80.533
   1.071    3.214   80.561
  14.175    3.109   80.568
  23.469    3.081   80.583
 -21.881    3.131   81.033
   0.608    3.214   81.061
  14.258    3.013   81.075
  23.353    3.214   80.985
 -21.869    3.181   81.483
  -0.005    3.214   81.528
  14.454    3.101   81.538
  23.190    3.131   81.568
 -21.784    3.106   81.929
  -0.452    3.214   82.040
  14.677    3.104   81.997
  23.000    3.214   82.006
 -21.569    3.035   82.511
  -0.925    3.214   82.564
  15.031    3.061   82.516
  22.647    3.214   82.580
 -21.348    3.131   82.963
  -1.509    3.226   83.031
  15.557    3.064   83.005
  22.185    3.214   83.080
 -21.000    3.047   83.546
  -2.557    3.237   83.540
  16.543    3.062   83.532
  21.555    3.214   83.525
 -20.785    3.104   83.962
  -3.084    3.243   84.000
 -20.427    3.095   84.465
  -3.822    3.138   84.566
 -19.889    3.047   84.999
  -4.937    3.189   85.037
 -19.023    3.047   85.561
  -7.448    3.217   85.551
 -18.549    3.047   86.059
  -9.054    3.213   86.028
 -18.069    3.047   86.557
 -10.103    3.170   86.510
 -17.417    3.047   87.004
 -13.942    3.154   87.043
  21.502    9.186   10.523
  25.052    9.080   10.558
  -7.527    9.141   11.021
  -5.028    9.057   11.031
   9.100    9.161   11.067
  14.030    9.065   11.026
  20.627    9.247   11.038
  26.648    9.013   11.028
  -8.446    9.113   11.545
  -4.082    9.082   11.607
   8.140    9.079   11.578
  15.056    9.041   11.504
  19.958    9.214   11.494
  27.523    9.047   11.571
  -8.960    9.122   12.036
  -3.412    9.170   12.078
   7.646    9.082   12.084
  15.652    9.112   11.992
  17.390    9.248   12.006
  28.031    9.036   12.106
  -9.456    9.117   12.548
  -2.370    9.147   12.519
   2.140    9.245   12.551
   5.376    9.122   12.568
   7.208    9.131   12.589
  28.379    9.062   12.614
 -16.489    9.185   13.018
 -15.480    9.083   13.061
  -9.835    9.085   13.062
  -1.850    9.167   13.007
   1.527    9.214   13.009
  28.582    9.131   13.033
 -17.857    9.197   13.557
 -14.018    9.143   13.606
 -10.014    9.129   13.568
  -1.415    9.100   13.419
   1.058    9.214   13.507
  28.741    9.078   13.537
 -18.416    9.185   14.034
 -13.458    9.133   14.095
 -10.097    9.179   13.999
  28.840    9.154   14.038
 -18.821    9.161   14.567
 -13.084    9.156   14.526
 -10.432    9.089   14.538
  28.860    9.102   14.567
 -19.052    9.151   15.010
 -12.508    9.047   15.048
 -10.973    9.164   15.033
  28.898    9.131   15.033
 -19.274    9.232   15.481
  29.059    9.166   15.552
 -19.346    9.189   15.949
  29.379    9.089   16.124
 -19.367    9.172   16.449
  29.582    9.081   16.583
 -19.334    9.207   16.988
  29.714    9.131   16.972
 -19.127    9.062   17.556
  30.061    9.047   17.519
 -19.052    9.081   18.083
  30.941    9.140   18.113
 -19.091    9.181   18.483
  31.445    9.100   18.554
 -19.174    9.201   18.949
  32.388    9.099   19.053
 -19.509    9.242   19.570
  33.136    9.047   19.510
 -20.028    9.157   20.011
  33.645    9.047   19.992
 -20.488    9.132   20.531
  34.062    9.043   20.584
 -20.825    9.056   21.094
  34.323    9.069   21.121
 -20.915    9.162   21.583
  34.442    9.131   21.533
 -21.012    9.100   22.068
  34.527    9.131   22.033
 -21.006    9.084   22.619
  34.540    9.131   22.533
 -20.907    9.077   23.116
  34.498    9.131   23.033
 -20.770    9.010   23.579
  34.489    9.181   23.483
 -20.445    9.151   24.022
  34.465    9.123   23.997
 -20.107    9.067   24.617
  34.445    9.187   24.533
 -19.977    9.131   25.033
  34.359    9.259   25.039
 -19.978    9.181   25.483
  34.066    9.120   25.542
 -20.139    9.185   25.955
  33.695    9.132   26.090
 -20.381    9.095   26.526
  33.359    9.172   26.471
 -20.517    9.131   27.033
  32.949    9.166   26.970
 -20.606    9.225   27.553
  32.619    9.131   27.562
 -20.861    9.200   28.108
  32.412    9.131   28.033
 -21.120    9.179   28.542
  32.303    9.205   28.497
 -21.357    9.124   29.081
  32.318    9.041   29.059
 -21.495    9.081   29.583
  32.408    9.131   29.533
 -21.529    9.131   30.033
  32.491    9.131   30.033
 -21.522    9.131   30.533
  32.622    9.105   30.556
 -21.447    9.131   31.033
  32.878    9.182   31.060
 -21.328    9.133   31.568
  32.988    9.160   31.533
 -21.276    9.058   32.108
  33.063    9.160   32.068
 -21.171    9.125   32.582
  33.083    9.094   32.616
 -21.045    9.131   33.033
  33.132    9.078   33.116
 -20.923    9.181   33.483
  33.132    9.091   33.616
 -20.801    9.156   33.967
  33.074    9.078   34.128
 -20.590    9.055   34.458
  33.131    9.161   34.620
 -20.436    9.124   34.980
  33.207    9.081   35.032
 -20.319    9.148   35.483
  33.384    9.081   35.532
 -20.372    9.185   35.949
  33.602    9.148   35.970
 -20.454    9.117   36.497
  34.093    9.161   36.522
 -20.625    9.149   36.997
  35.550    9.073   37.024
 -20.809    9.165   37.510
  36.507    9.094   37.584
 -20.904    9.131   38.033
  36.954    9.108   38.059
 -20.952    9.181   38.483
  37.212    9.129   38.470
 -20.887    9.098   38.951
  37.463    9.072   38.951
 -20.831    9.159   39.449
  37.565    9.135   39.449
 -20.842    9.134   39.997
  37.615    9.182   39.949
 -20.975    9.131   40.533
  37.643    9.192   40.438
 -21.075    9.155   41.010
  37.870    9.091   41.019
 -21.082    9.140   41.568
  37.972    9.085   41.449
 -21.004    9.081   42.083
  38.106    9.178   42.013
 -20.989    9.131   42.533
  38.617    9.164   42.519
 -21.054    9.207   43.067
  39.113    9.161   43.016
 -21.281    9.178   43.637
  39.488    9.107   43.506
 -21.589    9.167   43.983
  39.696    9.125   43.973
 -22.298    9.177   44.645
  39.896    9.028   44.507
 -22.585    9.176   45.043
  39.922    9.079   45.033
 -22.863    9.153   45.567
  39.891    9.081   45.530
 -23.047    9.074   46.033
  39.714    9.227   45.989
 -23.095    9.239   46.556
  39.563    9.161   46.465
 -23.334    9.115   47.095
  39.224    9.194   47.031
 -23.531    9.131   47.533
  39.071    9.131   47.533
 -23.667    9.213   48.001
  39.051    9.131   48.033
 -23.804    9.074   48.568
  39.173    9.109   48.546
 -23.817    9.100   49.116
  39.523    9.122   49.081
 -23.778    9.051   49.602
  40.455    9.113   49.598
 -23.645    9.116   50.066
  41.475    9.158   50.113
 -23.439    9.125   50.566
  41.920    9.120   50.589
 -23.127    9.082   51.123
  42.202    9.075   51.034
 -22.833    9.105   51.471
  42.491    9.129   51.570
 -22.124    9.125   52.067
  42.584    9.051   52.111
 -21.099    9.119   52.567
  42.646    9.072   52.616
 -20.550    9.081   53.044
  42.658    9.132   53.083
 -20.342    9.106   53.450
  42.555    9.148   53.580
 -20.289    9.173   53.949
  42.411    9.222   54.093
 -20.408    9.161   54.491
  42.070    9.117   54.546
 -20.773    9.167   55.088
  41.600    9.103   55.057
 -20.972    9.131   55.533
  41.020    9.196   55.534
 -21.135    9.142   55.994
  40.123    9.094   56.080
 -21.263    9.222   56.473
  39.676    9.070   56.591
 -21.386    9.165   56.994
  39.169    9.136   57.076
 -21.822    9.190   57.573
  38.402    9.256   57.526
 -22.330    9.146   58.090
  36.506    9.234   58.049
 -22.603    9.199   58.449
  35.917    9.234   58.518
 -22.869    9.153   59.007
  35.648    9.095   59.032
 -23.025    9.131   59.533
  35.623    9.131   59.533
 -23.097    9.131   60.033
  35.651    9.131   60.033
 -23.133    9.159   60.513
  35.640    9.131   60.533
 -23.242    9.244   60.986
  35.567    9.131   61.033
 -23.280    9.198   61.449
  35.431    9.214   61.500
 -23.271    9.219   61.977
  35.183    9.131   62.083
 -23.100    9.075   62.547
  34.934    9.214   62.466
 -22.917    9.131   63.069
  34.494    9.214   62.987
 -22.600    9.099   63.569
  33.874    9.152   63.497
 -22.292    9.087   63.926
  28.477    9.183   64.019
  30.505    9.105   64.087
  32.522    9.166   64.028
 -21.501    9.091   64.586
  27.623    9.193   64.575
 -21.090    9.018   65.061
  27.190    9.227   65.034
 -21.020    9.085   65.533
  26.990    9.142   65.427
 -21.041    9.098   66.033
  26.587    9.204   66.039
 -21.053    9.105   66.533
  26.559    9.106   66.497
 -21.069    9.109   67.033
  26.470    9.149   66.983
 -21.047    9.110   67.533
  26.562    9.119   67.518
 -21.000    9.121   68.033
  26.900    9.024   67.982
 -21.027    9.112   68.533
  27.140    9.139   68.496
 -21.102    9.077   69.024
  27.434    9.026   69.010
 -21.282    9.242   69.509
  27.485    9.132   69.483
 -21.100    9.025   70.017
  27.564    9.052   69.978
 -21.052    9.066   70.533
  27.486    9.105   70.533
 -21.059    9.089   71.033
  27.380    9.083   71.008
 -21.170    9.112   71.434
  27.108    9.158   71.511
 -21.491    9.163   72.007
  26.874    9.148   71.983
 -21.753    9.226   72.541
  26.688    9.148   72.513
 -21.837    9.178   72.949
  26.478    9.166   73.030
 -21.880    9.143   73.449
  26.170    9.156   73.571
 -21.858    9.140   73.949
  25.876    9.131   73.981
 -21.776    9.201   74.469
  25.202    9.228   74.550
 -21.620    9.050   75.005
  24.985    9.192   74.937
 -21.659    9.165   75.449
  24.947    9.101   75.449
 -21.873    9.157   76.009
  25.016    9.146   75.997
 -22.098    9.166   76.536
  25.169    9.100   76.467
 -22.253    9.152   77.078
  25.357    9.032   77.021
 -22.302    9.131   77.533
  10.584    9.166   77.513
  12.177    9.166   77.512
  25.486    9.131   77.533
 -22.312    9.181   77.983
  10.065    9.131   78.064
  12.564    9.155   78.023
  25.575    9.131   78.033
 -22.257    9.115   78.407
   9.840    9.139   78.476
  12.995    9.127   78.539
  25.594    9.131   78.533
 -22.107    9.044   79.007
   9.649    9.144   79.008
  13.553    9.078   78.938
  25.543    9.131   79.033
 -22.018    9.131   79.533
   9.424    9.200   79.456
  14.525    9.114   79.599
  25.429    9.214   79.510
 -21.991    9.131   80.033
   9.066    9.226   79.967
  15.041    9.042   80.014
  25.195    9.131   80.094
 -21.962    9.131   80.533
   8.556    9.214   80.506
  16.120    9.047   80.531
  24.960    9.214   80.479
 -21.874    9.131   81.033
   8.066    9.214   81.042
  17.104    9.033   81.029
  24.522    9.214   81.010
 -21.751    9.094   81.471
   7.648    9.214   81.581
  17.918    9.117   81.556
  23.932    9.214   81.486
 -21.469    9.095   82.002
   7.127    9.214   82.057
  20.478    9.082   82.041
  22.515    9.182   82.031
 -21.033    9.047   82.584
   2.122    9.158   82.562
   3.582    9.047   82.519
   6.349    9.175   82.508
 -20.492    9.056   83.121
  -3.576    9.150   83.004
  -0.401    9.094   83.002
   1.023    9.192   83.039
 -20.143    9.127   83.627
 -13.046    9.182   83.495
 -12.484    9.098   83.594
  -8.952    9.189   83.508
 -19.937    9.152   84.024
 -14.314    9.192   84.029
 -11.387    9.128   84.024
  -9.557    9.133   83.954
 -19.554    9.184   84.560
 -14.590    9.183   84.423
 -19.051    9.161   85.050
 -15.081    9.140   84.965
 -18.396    9.088   85.476
 -16.020    9.168   85.498
  22.460   15.152   12.081
  23.550   15.102   11.981
  25.008   15.142   12.087
  25.932   15.099   11.999
  21.613   15.129   12.649
  26.556   15.127   12.475
   1.945   15.193   13.059
   4.553   15.112   12.975
  21.411   15.150   13.054
  26.906   15.110   13.006
  -0.398   15.081   13.561
   5.054   15.131   13.470
  21.165   15.084   13.634
  26.972   15.110   13.449
  -0.950   15.103   14.051
   5.443   15.060   13.970
  21.143   15.103   14.116
  26.961   15.110   13.949
  -1.318   15.096   14.563
   5.528   15.108   14.449
  21.031   15.124   14.516
  27.081   15.172   14.514
  -1.505   15.164   15.069
   5.569   15.169   15.032
  20.611   15.176   15.057
  27.565   15.085   14.937
  -1.623   15.208   15.604
   5.887   15.099   15.510
   7.085   15.142   15.601
  12.659   15.087   15.519
  18.559   15.181   15.575
  28.459   15.043   15.549
  -1.763   15.019   16.071
  29.113   15.088   15.928
 -15.916   15.122   16.622
 -12.475   15.090   16.531
  -1.630   15.189   16.548
  30.123   15.047   16.502
 -16.334   15.123   17.156
 -10.948   15.047   17.028
  -1.577   15.186   17.033
  31.041   15.047   17.037
 -16.474   15.205   17.625
  -9.484   15.102   17.538
  -1.614   15.247   17.498
  31.555   15.047   17.532
 -16.616   15.168   18.083
  -6.426   15.092   18.025
  -1.969   15.223   18.058
  31.935   15.047   18.081
 -16.642   15.201   18.533
  -5.469   15.111   18.583
  -2.879   15.089   18.554
  32.146   15.166   18.556
 -16.667   15.194   19.033
  -4.890   15.112   18.991
  -3.551   15.220   19.011
  32.317   15.087   19.127
 -16.688   15.244   19.486
  32.370   15.081   19.583
 -16.820   15.131   19.986
  32.362   15.131   20.033
 -17.040   15.175   20.462
  32.312   15.203   20.452
 -17.601   15.253   21.004
  32.154   15.157   21.006
 -18.846   15.157   21.565
  31.931   15.166   21.524
 -19.441   15.225   22.115
  31.646   15.143   22.064
 -19.844   15.153   22.638
  31.422   15.146   22.501
 -20.070   15.182   23.108
  31.014   15.204   23.027
 -20.260   15.093   23.650
  30.513   15.199   23.539
 -20.330   15.124   24.116
  30.205   15.237   23.976
 -20.391   15.127   24.616
  30.151   15.218   24.497
 -20.432   15.212   25.084
  30.362   15.082   25.033
 -20.562   15.026   25.561
  30.500   15.082   25.483
 -20.489   15.131   26.033
  30.584   15.174   25.992
 -20.381   15.120   26.568
  30.895   15.078   26.527
 -20.259   15.031   27.022
  31.185   15.065   26.946
 -19.936   15.025   27.541
  31.473   15.039   27.504
 -19.499   15.097   27.985
  31.614   15.181   27.983
 -18.556   15.165   28.628
  31.723   15.117   28.445
 -18.150   15.198   29.072
  31.743   15.192   28.949
 -18.029   15.240   29.572
  31.732   15.201   29.449
 -18.147   15.226   30.036
  31.716   15.205   29.949
 -18.534   15.251   30.584
  31.680   15.232   30.426
 -18.941   15.133   31.039
  31.866   15.104   30.990
 -19.417   15.050   31.494
  31.884   15.084   31.416
 -19.972   15.121   32.034
  31.644   15.154   31.993
 -20.384   15.200   32.609
  31.536   15.194   32.497
 -20.621   15.173   33.043
  31.607   15.131   32.983
 -20.833   15.073   33.579
  31.696   15.189   33.410
 -20.895   15.121   34.116
  32.066   15.091   33.950
 -20.894   15.110   34.616
  32.315   15.027   34.531
 -20.831   15.067   35.111
  32.410   15.131   35.033
 -20.651   15.126   35.585
  32.529   15.189   35.533
 -20.414   15.118   36.062
  32.500   15.041   36.091
 -20.175   15.123   36.578
  32.631   15.048   36.602
 -20.130   15.131   37.033
  32.908   15.121   37.073
 -20.184   15.214   37.491
  33.119   15.116   37.564
 -20.255   15.131   38.075
  33.375   15.110   38.075
 -20.249   15.129   38.505
  33.947   15.040   38.554
 -20.171   15.095   39.045
  35.391   15.128   39.073
 -20.022   15.131   39.533
  36.159   15.016   39.514
 -19.832   15.131   39.977
  37.462   15.047   40.056
 -19.553   15.047   40.560
  38.073   15.047   40.517
 -19.458   15.131   41.033
  38.538   15.047   41.037
 -19.513   15.214   41.521
  38.883   15.047   41.591
 -19.830   15.214   42.082
  39.060   15.131   42.033
 -20.469   15.125   42.580
  39.204   15.166   42.549
 -22.428   15.171   42.986
 -21.955   15.106   43.085
 -21.428   15.127   43.030
  39.293   15.018   43.093
 -23.505   15.138   43.468
  39.294   15.114   43.452
 -23.967   15.133   43.987
  39.220   15.144   44.011
 -24.338   15.215   44.529
  39.085   15.131   44.533
 -24.360   15.179   44.949
  38.899   15.166   45.018
 -24.343   15.174   45.429
  38.674   15.145   45.557
 -24.076   15.111   46.009
  38.487   15.156   46.021
 -23.868   15.181   46.506
  38.335   15.117   46.434
 -23.069   15.102   46.992
  37.964   15.110   47.030
 -19.972   15.106   47.579
  37.518   15.117   47.513
 -19.338   15.170   48.081
  37.041   15.129   48.024
 -19.064   15.031   48.505
  36.543   15.130   48.523
 -19.029   15.191   49.033
  35.625   15.154   49.071
 -18.882   15.065   49.464
  35.001   15.131   49.559
 -18.829   15.183   49.949
  34.715   15.229   49.974
 -18.849   15.150   50.497
  34.690   15.227   50.474
 -19.080   15.190   50.945
  35.000   15.076   50.954
 -19.583   15.153   51.494
  35.421   15.048   51.480
 -19.968   15.176   52.014
  35.602   15.133   51.929
  37.437   15.137   52.074
  38.534   15.121   51.989
 -20.258   15.226   52.542
  35.911   15.117   52.508
  37.067   15.133   52.625
  38.897   15.118   52.506
 -20.350   15.135   52.997
  36.084   15.134   52.917
  36.917   15.137   53.082
  38.921   15.115   52.924
 -20.437   15.181   53.483
  38.614   15.136   53.497
 -20.403   15.095   53.960
  36.978   15.138   54.015
  37.497   15.116   54.085
  38.130   15.140   53.985
 -20.346   15.180   54.489
  36.710   15.160   54.521
 -20.132   15.058   55.057
  36.605   15.210   54.997
 -20.040   15.081   55.583
  36.616   15.103   55.533
 -20.090   15.214   56.007
  36.505   15.165   56.022
 -20.337   15.214   56.587
  36.423   15.112   56.526
 -20.838   15.205   57.135
  36.194   15.181   57.027
 -21.289   15.176   57.634
  35.939   15.192   57.443
 -21.577   15.169   58.046
  35.463   15.153   57.993
 -21.852   15.155   58.560
  34.553   15.189   58.523
 -22.044   15.078   59.033
  33.563   15.178   59.048
 -22.094   15.181   59.533
  33.215   15.216   59.538
 -22.118   15.176   60.033
  33.087   15.129   59.997
 -22.086   15.153   60.533
  32.858   15.131   60.483
 -22.038   15.146   61.033
  32.679   15.196   60.950
 -22.082   15.225   61.507
  32.549   15.149   61.501
 -22.342   15.095   62.046
  32.377   15.101   62.005
 -22.584   15.214   62.466
  32.051   15.128   62.527
 -22.865   15.131   63.050
  31.550   15.193   63.034
 -23.029   15.131   63.533
  30.935   15.140   63.487
 -23.125   15.131   64.033
  24.904   15.139   64.011
  26.567   15.104   64.019
  28.418   15.251   64.030
 -23.169   15.151   64.499
  24.234   15.230   64.552
 -23.241   15.185   65.032
  24.087   15.212   64.951
 -23.379   15.131   65.533
  24.079   15.152   65.449
 -23.498   15.131   66.033
  24.068   15.105   65.997
 -23.551   15.131   66.533
  23.952   15.102   66.526
 -23.537   15.131   67.033
  23.680   15.179   67.027
 -23.455   15.131   67.533
  23.416   15.183   67.421
 -23.330   15.131   67.971
  22.912   15.136   67.958
 -23.076   15.081   68.509
  21.932   15.106   68.494
 -22.817   15.117   68.921
  21.466   15.059   68.964
 -22.376   15.086   69.417
  20.637   15.144   69.548
 -21.908   15.037   70.024
  19.569   15.192   70.023
 -21.633   15.145   70.613
  19.449   15.080   70.497
 -21.546   15.213   71.068
  19.369   15.057   71.022
 -21.635   15.185   71.471
  19.149   15.224   71.554
 -21.975   15.161   72.117
   9.630   15.197   72.046
  11.009   15.078   72.061
  12.426   15.177   71.991
  13.119   15.112   72.082
  19.074   15.129   71.985
 -22.099   15.176   72.505
   9.109   15.173   72.527
  13.673   15.107   72.543
  18.632   15.220   72.564
 -22.307   15.026   73.088
   8.699   15.217   73.035
  14.038   15.124   73.064
  18.155   15.155   73.069
 -22.281   15.040   73.583
   8.578   15.169   73.449
  16.057   15.109   73.581
  17.078   15.183   73.490
 -22.067   15.147   74.124
   8.501   15.177   73.946
 -21.953   15.055   74.621
   8.481   15.128   74.449
 -21.785   15.035   75.084
   8.435   15.109   74.946
 -21.629   15.117   75.565
   8.141   15.204   75.533
  14.903   15.153   75.563
  17.441   15.051   75.473
 -21.485   15.131   76.033
   1.527   15.138   76.052
   3.033   15.080   76.051
   7.986   15.142   75.920
  14.460   15.146   76.064
  17.986   15.062   75.976
 -21.301   15.102   76.492
   1.021   15.171   76.511
   4.017   15.110   76.589
   6.969   15.149   76.475
  14.123   15.115   76.639
  18.161   15.141   76.412
 -20.975   15.065   77.017
 -15.081   15.164   76.956
 -12.606   15.172   77.102
   0.911   15.088   76.949
  14.029   15.136   77.116
  18.422   15.110   76.987
 -20.491   15.082   77.522
 -15.568   15.168   77.462
 -12.343   15.111   77.538
   0.962   15.075   77.449
  14.000   15.132   77.616
  18.479   15.103   77.449
 -19.853   15.052   77.980
 -16.527   15.179   78.009
 -12.028   15.137   78.121
  -9.437   15.192   78.019
  -8.587   15.129   78.157
   1.141   15.131   77.915
  14.048   15.101   78.116
  18.438   15.100   77.935
 -12.016   15.130   78.616
  -9.941   15.143   78.507
  -8.317   15.101   78.533
   1.471   15.070   78.457
  14.185   15.081   78.541
  18.147   15.156   78.516
 -11.904   15.120   79.057
 -10.098   15.116   78.912
  -8.078   15.166   79.116
   1.542   15.115   78.949
  14.591   15.100   79.058
  17.947   15.090   78.954
  -7.995   15.111   79.616
   1.542   15.132   79.449
  15.451   15.111   79.596
  17.100   15.156   79.486
  -7.842   15.073   80.048
   1.497   15.083   79.985
  -7.435   15.100   80.571
   1.167   15.172   80.524
  -6.891   15.067   81.065
  -3.950   15.133   81.025
  -2.538   15.139   81.113
   0.957   15.093   80.945
  -1.930   15.084   81.577
   0.128   15.118   81.532
  13.699   21.131   14.567
  15.896   21.006   14.545
  12.651   21.088   15.068
  16.960   21.103   15.115
  12.097   21.117   15.561
  17.506   21.106   15.605
  11.661   21.146   16.146
  17.906   21.075   16.113
  11.430   21.189   16.601
  18.136   21.131   16.569
  11.118   21.093   17.073
  18.360   21.019   17.069
  10.711   21.117   17.632
  18.419   21.185   17.533
  10.478   21.094   17.970
  18.565   21.058   17.977
  10.183   21.049   18.595
  18.605   21.171   18.449
 -13.038   21.164   19.077
 -10.844   21.143   19.020
  10.110   21.198   19.090
  18.646   21.225   18.971
  20.614   21.127   19.108
  21.629   21.111   18.974
 -13.835   21.109   19.657
 -10.029   21.053   19.457
   9.906   21.148   19.558
  18.987   21.129   19.496
  20.025   21.131   19.600
  22.460   21.109   19.514
 -14.056   21.155   20.057
  -8.453   21.071   20.025
   9.728   21.046   20.094
  19.132   21.146   19.949
  19.662   21.130   20.149
  22.630   21.134   19.949
 -14.363   21.087   20.637
  -6.833   21.123   20.487
   9.685   21.092   20.616
  19.033   21.148   20.430
  19.683   21.125   20.557
  22.673   21.155   20.449
 -14.431   21.123   21.116
  -5.991   21.106   21.038
   9.650   21.153   21.124
  18.563   21.148   20.987
  19.949   21.127   21.136
  22.655   21.154   20.927
 -14.543   21.156   21.558
  -5.511   21.068   21.549
   9.482   21.181   21.548
  18.062   21.219   21.550
  20.108   21.105   21.616
  23.016   21.126   21.477
 -14.979   21.124   22.100
  -5.077   21.088   22.108
   0.620   21.076   22.054
   3.105   21.089   22.015
   9.085   21.214   22.032
  17.640   21.217   22.013
  20.112   21.119   22.116
  25.411   21.036   21.969
 -15.303   21.070   22.568
  -4.515   21.109   22.612
  -0.043   21.223   22.507
   4.390   21.011   22.544
   5.412   21.161   22.499
  17.088   21.176   22.524
  20.016   21.138   22.616
  26.086   21.138   22.525
 -15.453   21.091   23.068
  -4.070   21.119   23.082
  -0.597   21.268   23.067
  16.611   21.148   23.059
  19.990   21.133   23.116
  26.537   21.080   22.943
 -15.527   21.143   23.525
  -3.803   21.078   23.445
  -0.993   21.137   23.513
  16.429   21.156   23.513
  20.055   21.102   23.616
  26.979   21.058   23.466
 -15.830   21.104   24.104
  -3.431   21.142   23.974
  -1.459   21.131   24.024
  16.450   21.155   24.068
  20.207   21.098   24.035
  27.414   21.040   23.984
 -16.095   21.181   24.502
  16.630   21.081   24.519
  20.359   21.182   24.494
  27.602   21.118   24.439
 -16.593   21.141   24.983
  17.012   21.047   25.010
  20.142   21.089   25.047
  27.874   21.040   24.980
 -17.478   21.193   25.527
  17.634   21.105   25.506
  19.986   21.099   25.521
  27.921   21.031   25.474
 -18.549   21.168   26.006
  18.091   21.097   25.927
  19.550   21.147   26.084
  27.710   21.191   26.083
 -19.370   21.193   26.561
  27.669   21.202   26.449
 -19.813   21.223   27.033
  27.665   21.137   26.997
 -20.013   21.142   27.448
  27.584   21.131   27.533
 -20.289   21.228   27.977
  27.430   21.157   28.008
 -20.373   21.184   28.449
  27.162   21.179   28.523
 -20.404   21.165   28.949
  26.872   21.179   28.927
 -20.370   21.168   29.449
  26.114   21.224   29.555
 -20.281   21.219   29.964
  24.998   21.172   30.010
 -19.984   21.131   30.532
  23.561   21.135   30.561
 -19.573   21.058   31.058
  23.420   21.076   31.033
 -19.061   21.083   31.599
  23.368   21.097   31.483
 -18.604   21.072   32.108
  23.470   21.051   31.936
 -18.419   21.081   32.583
  23.553   21.120   32.435
 -18.351   21.131   33.033
  24.088   21.127   32.967
 -18.308   21.131   33.533
  29.629   21.194   33.557
 -18.376   21.131   34.033
  30.414   21.041   33.978
 -18.470   21.131   34.533
  31.092   21.068   34.443
 -18.509   21.131   35.033
  32.055   21.073   34.948
 -18.478   21.131   35.533
  32.517   21.073   35.466
 -18.387   21.131   36.033
  32.660   21.148   35.916
 -18.297   21.131   36.533
  32.913   21.059   36.458
 -18.312   21.131   37.033
  32.915   21.075   36.943
 -18.445   21.214   37.519
  32.689   21.218   37.568
 -18.844   21.166   38.111
  32.704   21.210   38.001
 -19.288   21.171   38.596
  33.051   21.195   38.551
 -19.564   21.194   38.954
  33.948   21.036   38.966
 -20.014   21.158   39.508
  34.458   21.046   39.475
 -23.523   21.214   40.006
  34.652   21.178   40.007
 -24.340   21.187   40.583
  34.935   21.055   40.457
 -24.795   21.163   41.100
  34.990   21.084   40.949
 -25.040   21.214   41.492
  34.972   21.095   41.449
 -25.323   21.181   42.034
  34.907   21.085   41.926
 -25.520   21.132   42.497
  34.693   21.159   42.505
 -25.644   21.244   43.038
  34.618   21.157   42.949
 -25.825   21.047   43.574
  34.617   21.144   43.449
 -25.820   21.145   44.131
  34.606   21.145   43.949
 -25.839   21.081   44.583
  34.500   21.133   44.430
 -25.854   21.131   45.033
  34.049   21.136   44.976
 -25.858   21.131   45.533
  33.559   21.142   45.499
 -25.804   21.131   46.006
  33.428   21.114   45.949
 -25.645   21.047   46.589
  33.460   21.131   46.497
 -25.507   21.131   47.033
  33.628   21.149   47.027
 -25.473   21.131   47.533
  33.858   21.063   47.560
 -25.519   21.131   48.033
  34.075   21.081   48.083
 -25.521   21.131   48.533
  34.234   21.131   48.479
 -25.477   21.181   48.983
  34.368   21.047   49.063
 -25.351   21.134   49.497
  34.438   21.131   49.533
 -25.151   20.992   50.032
  34.489   21.131   50.033
 -25.041   21.167   50.533
  34.511   21.131   50.533
 -24.819   21.115   50.992
  34.560   21.131   51.033
 -24.636   21.089   51.522
  34.584   21.131   51.533
 -24.419   21.097   52.023
  34.544   21.131   52.033
 -24.055   21.063   52.561
  34.435   21.206   52.567
 -23.553   21.097   53.099
  34.206   21.135   53.142
 -22.946   21.083   53.527
  33.980   21.181   53.549
 -22.471   21.058   53.963
  33.581   21.166   54.099
 -22.262   21.162   54.458
  33.193   21.149   54.596
 -22.209   21.053   54.911
  32.932   21.163   55.008
 -22.314   21.136   55.500
  32.655   21.228   55.464
 -22.381   21.131   56.033
  32.575   21.157   55.949
 -22.375   21.131   56.533
  32.622   21.191   56.490
 -22.309   21.131   56.996
  32.845   21.008   57.025
 -22.139   21.047   57.579
  32.880   21.065   57.533
 -22.001   21.131   58.033
  32.864   21.073   58.026
 -21.909   21.131   58.533
  32.712   21.223   58.485
 -21.818   21.116   59.064
  25.608   21.198   59.008
  26.061   21.101   59.089
  32.558   21.162   58.999
 -21.669   21.124   59.576
  24.915   21.104   59.487
  26.880   21.173   59.571
  32.355   21.134   59.437
 -21.539   21.131   60.033
  21.128   21.184   60.025
  27.135   21.097   59.958
  31.931   21.147   59.969
 -21.482   21.181   60.483
  20.837   21.177   60.431
  27.938   21.101   60.565
  31.119   21.216   60.546
 -21.417   21.100   60.950
  20.628   21.135   60.998
 -21.356   21.189   61.489
  20.420   21.166   61.520
 -21.128   21.084   62.024
  20.169   21.144   62.060
 -20.891   21.101   62.520
  20.076   21.181   62.483
 -20.661   21.048   63.058
  20.155   21.137   62.971
 -20.531   21.081   63.583
  20.329   21.056   63.561
 -20.380   21.124   64.058
  20.421   21.081   64.083
 -20.134   21.147   64.619
  20.439   21.131   64.533
 -19.963   21.167   65.068
  20.398   21.131   65.033
 -19.900   21.098   65.616
  20.311   21.187   65.438
 -19.813   21.090   66.054
  20.138   21.143   66.000
 -19.628   21.187   66.551
  19.969   21.131   66.533
 -19.450   21.194   67.032
  19.830   21.181   66.915
 -19.136   21.145   67.631
  19.544   21.168   67.506
 -18.875   21.105   67.974
  19.146   21.186   68.040
 -18.035   21.109   68.558
  18.562   21.197   68.543
 -16.873   21.044   69.027
  17.525   21.176   69.018
 -15.989   21.169   69.552
  16.461   21.169   69.524
 -15.635   21.127   70.090
  -3.956   21.130   70.054
  -2.120   21.127   70.127
  16.181   21.158   70.016
 -15.377   21.122   70.568
  -4.553   21.131   70.453
  -1.874   21.163   70.531
  16.006   21.131   70.533
 -15.261   21.016   71.080
  -6.040   21.138   70.986
  -1.684   21.201   71.073
  15.824   21.176   70.928
 -15.056   21.099   71.542
  -6.414   21.136   71.474
  -5.861   21.127   71.600
  -5.408   21.127   71.485
  -1.542   21.176   71.533
  15.432   21.174   71.497
 -14.824   21.108   71.989
  -7.868   21.211   72.037
  -5.910   21.126   72.060
  -5.128   21.123   71.954
  -1.298   21.131   71.993
  14.915   21.165   72.005
 -14.460   21.071   72.503
  -9.051   21.173   72.507
  -0.950   21.114   72.515
  14.160   21.175   72.555
 -13.933   21.074   72.995
  -9.614   21.137   72.974
  -0.466   21.111   73.028
   6.537   21.214   73.035
   6.990   21.047   73.037
  13.502   21.220   73.037
 -12.966   21.053   73.528
 -10.596   21.137   73.499
   0.455   21.086   73.565
   5.544   21.214   73.516
   7.961   21.047   73.534
  12.420   21.246   73.524
   3.152   21.010   74.025
   4.056   21.170   74.026
   8.982   21.058   74.039
  11.401   21.250   74.012
   7.457   27.174   24.071
   9.565   27.111   23.974
   4.937   27.210   24.529
  10.100   27.142   24.450
  -9.406   27.144   25.061
  -7.499   27.106   25.093
   4.102   27.084   25.077
  10.486   27.121   24.991
 -10.351   27.198   25.569
  -6.534   27.163   25.617
  -2.556   27.216   25.520
   2.064   27.152   25.601
   3.623   27.111   25.613
  10.606   27.138   25.449
 -10.865   27.249   26.031
  -6.009   27.142   26.034
  -3.428   27.162   26.038
  10.619   27.156   25.949
 -11.430   27.214   26.538
  10.551   27.147   26.449
 -12.060   27.249   27.031
  10.439   27.077   26.958
 -14.341   27.163   27.581
  10.005   27.079   27.507
 -15.379   27.112   28.058
   9.650   27.154   27.996
 -16.049   27.165   28.508
   9.591   27.152   28.449
 -16.517   27.161   29.017
   9.651   27.154   28.916
 -16.849   27.104   29.641
  10.381   27.030   29.463
 -16.897   27.165   30.122
  11.952   27.039   29.964
 -16.970   27.050   30.583
  12.552   27.083   30.442
 -16.912   27.181   30.983
  13.059   27.081   31.005
 -16.978   27.099   31.497
  13.433   27.084   31.596
 -16.956   27.097   32.051
  13.645   27.131   32.075
 -16.823   27.094   32.547
  13.911   27.095   32.598
 -16.579   27.112   33.069
  14.225   27.040   32.988
 -16.301   27.092   33.475
  14.985   27.047   33.541
 -15.855   27.095   33.969
  15.600   27.095   34.019
 -15.506   27.047   34.558
  16.050   27.076   34.438
 -15.365   27.125   35.068
  16.972   27.141   35.097
 -15.307   27.109   35.583
  17.968   27.108   35.546
 -15.397   27.139   36.079
  18.521   27.128   36.041
 -15.528   27.142   36.583
  18.996   27.088   36.554
 -15.558   27.181   37.033
  19.385   27.107   37.078
  26.025   27.155   37.089
  28.088   27.065   36.944
 -15.548   27.174   37.533
  19.679   27.123   37.486
  24.479   27.166   37.582
  28.992   27.100   37.482
 -15.541   27.220   38.068
  20.122   27.163   38.011
  21.584   27.121   38.115
  29.974   27.057   37.973
 -19.065   27.133   38.531
 -18.408   27.162   38.581
 -15.843   27.080   38.585
  30.415   27.050   38.483
 -20.444   27.117   39.047
 -17.029   27.052   38.947
 -16.465   27.143   39.026
  30.559   27.110   38.948
 -20.986   27.130   39.595
  30.886   27.043   39.490
 -21.386   27.054   40.063
  31.054   27.100   39.949
 -21.845   27.070   40.560
  31.161   27.159   40.432
 -22.960   27.178   41.048
  31.369   27.051   40.953
 -23.968   27.111   41.536
  31.197   27.162   41.508
 -24.490   27.129   42.026
  31.066   27.163   41.949
 -24.875   27.200   42.609
  30.932   27.081   42.456
 -25.101   27.160   43.051
  30.566   27.133   42.988
 -25.301   27.059   43.586
  30.458   27.068   43.450
 -25.354   27.104   44.116
  30.133   27.161   44.011
 -25.351   27.091   44.616
  29.934   27.079   44.432
 -25.292   27.045   45.098
  29.127   27.209   45.032
 -25.115   27.116   45.567
  29.023   27.103   45.497
 -24.931   27.131   46.033
  28.947   27.082   46.033
 -24.841   27.186   46.574
  28.881   27.071   46.510
 -24.949   27.081   47.083
  28.590   27.209   47.042
 -25.040   27.131   47.533
  28.472   27.089   47.437
 -25.093   27.131   48.033
  27.991   27.115   48.008
 -25.069   27.181   48.483
  27.437   27.121   48.447
 -25.034   27.099   48.997
  26.019   27.187   49.004
 -24.976   27.136   49.533
  25.434   27.168   49.480
 -25.031   27.096   50.039
  25.186   27.216   49.964
 -25.086   27.131   50.533
  25.205   27.232   50.465
 -25.145   27.152   51.016
  25.413   27.059   51.037
 -25.177   27.078   51.513
  25.441   27.133   51.568
 -25.263   27.161   52.016
  25.534   27.081   52.083
 -25.300   27.181   52.483
  25.573   27.131   52.533
 -25.274   27.096   52.954
  25.575   27.131   53.033
 -25.175   27.025   53.529
  25.499   27.131   53.533
 -25.049   27.181   53.983
  25.367   27.200   53.953
 -24.838   27.133   54.479
  25.078   27.182   54.526
 -24.557   27.085   55.008
  24.659   27.239   55.062
 -24.303   27.127   55.474
  24.109   27.214   55.530
 -23.909   27.165   56.016
  23.004   27.152   56.022
 -23.349   27.216   56.547
  21.491   27.214   56.528
 -22.948   27.194   57.036
  20.922   27.227   56.995
 -22.797   27.149   57.483
  19.906   27.247   57.513
 -22.843   27.127   57.997
  18.647   27.131   58.101
 -23.002   27.131   58.533
  18.384   27.206   58.460
 -23.154   27.214   58.977
  18.185   27.160   59.009
 -23.275   27.131   59.561
  17.985   27.214   59.499
 -23.302   27.131   60.033
  17.651   27.131   60.082
 -23.276   27.131   60.495
  17.350   27.174   60.437
 -23.149   27.047   61.078
  16.583   27.214   61.025
 -23.000   27.181   61.483
  14.935   27.162   61.515
 -22.777   27.105   61.922
   0.603   27.205   62.031
   2.944   27.173   62.126
   6.553   27.157   62.045
   9.465   27.138   62.100
  12.127   27.200   62.034
 -22.405   27.088   62.420
  -0.021   27.174   62.474
   3.351   27.201   62.570
   5.635   27.238   62.543
 -21.786   27.095   62.994
  -0.787   27.239   62.990
   3.544   27.171   63.022
   4.613   27.199   63.036
 -20.999   27.117   63.601
  -0.875   27.230   63.430
 -20.526   27.032   64.012
  -0.905   27.189   63.949
 -19.845   27.121   64.494
  -1.024   27.152   64.431
   1.558   27.124   64.610
   3.985   27.119   64.497
 -15.113   27.107   65.070
  -1.350   27.220   64.973
   1.145   27.112   65.149
   4.425   27.103   65.014
 -14.598   27.047   65.598
  -1.558   27.136   65.441
   1.039   27.132   65.616
   4.563   27.121   65.449
 -14.403   27.166   66.033
  -1.996   27.171   65.961
   1.010   27.127   66.116
   4.592   27.142   65.949
 -14.121   27.065   66.604
  -2.460   27.222   66.489
   1.100   27.121   66.574
   4.526   27.137   66.449
 -13.968   27.131   67.033
  -3.035   27.158   67.010
   1.463   27.140   67.116
   4.180   27.160   67.027
 -13.819   27.154   67.454
  -4.061   27.152   67.512
   1.997   27.114   67.590
   3.646   27.155   67.495
 -13.571   27.103   68.005
  -6.480   27.224   68.052
 -13.366   27.118   68.505
  -7.424   27.118   68.556
 -13.122   27.040   68.983
  -7.911   27.151   69.140
 -12.951   27.147   69.523
  -8.061   27.180   69.490
 -12.528   27.117   70.044
  -8.476   27.141   70.018
 -11.947   27.144   70.531
  -9.011   27.203   70.528
 -10.026   33.146   25.521
  -7.342   33.104   25.489
 -10.821   33.133   26.129
  -6.529   33.078   26.090
 -11.083   33.121   26.442
  -6.136   33.034   26.531
 -11.490   33.150   27.068
  -5.904   33.133   26.997
  -3.452   33.177   27.061
  -2.862   33.082   27.014
 -11.936   33.149   27.638
  -0.004   33.017   27.529
 -12.106   33.177   27.976
   1.143   33.093   28.015
 -12.385   33.094   28.620
   1.979   33.065   28.533
 -12.426   33.121   29.116
   3.512   33.134   29.113
 -12.466   33.149   29.616
   4.070   33.135   29.526
 -12.593   33.158   29.976
   4.539   33.122   30.033
 -14.348   33.127   30.656
   4.885   33.025   30.478
 -14.593   33.151   31.043
   5.076   33.126   31.002
 -14.877   33.107   31.624
   5.438   33.104   31.500
 -14.883   33.096   32.116
   6.624   33.118   31.970
 -14.782   33.088   32.533
   7.397   33.102   32.523
 -14.388   33.102   33.045
   7.543   33.119   32.949
 -13.460   33.129   33.602
   7.579   33.134   33.449
 -13.002   33.142   34.108
   7.610   33.141   33.935
 -12.603   33.156   34.652
   7.922   33.137   34.560
 -12.596   33.147   35.068
   8.172   33.125   34.943
 -12.944   33.136   35.590
   8.571   33.049   35.463
 -13.514   33.139   36.083
   9.052   33.047   36.017
 -13.884   33.116   36.639
   9.589   33.138   36.572
 -13.977   33.136   37.116
   9.929   33.096   37.018
 -13.999   33.130   37.616
  10.124   33.122   37.483
 -13.952   33.114   38.116
  10.160   33.183   37.949
 -13.936   33.132   38.616
  10.190   33.214   38.481
 -14.074   33.148   39.072
  10.472   33.124   39.040
 -14.313   33.055   39.649
  11.039   33.139   39.527
 -14.288   33.083   40.061
  12.900   33.047   39.950
 -14.083   33.146   40.640
  15.441   33.085   40.602
 -13.922   33.113   41.065
  16.003   33.089   41.086
 -13.569   33.168   41.560
  16.373   33.098   41.570
 -13.384   33.158   42.026
  16.599   33.106   42.022
 -13.132   33.188   42.568
  16.831   32.999   42.532
 -12.930   33.150   43.068
  16.883   33.061   43.033
 -12.867   33.095   43.616
  16.881   33.075   43.533
 -12.864   33.097   44.116
  16.832   33.064   43.997
 -12.862   33.099   44.616
  16.631   33.199   44.455
 -12.801   33.105   45.052
  16.510   33.185   44.931
 -12.527   33.149   45.546
  16.453   33.119   45.444
 -12.072   33.173   46.060
  16.192   33.148   46.026
  18.439   33.190   46.060
  19.558   33.077   46.003
 -11.533   33.135   46.526
  16.100   33.145   46.416
  16.516   33.148   46.576
  20.646   33.197   46.554
 -10.538   33.087   47.053
  22.941   33.112   47.011
  -9.343   33.006   47.547
  23.428   33.145   47.564
  -8.967   33.073   48.103
  23.699   33.153   47.934
  -8.891   33.158   48.616
  24.088   33.141   48.480
  -9.023   33.189   49.111
  24.419   33.063   49.048
  -9.312   33.189   49.611
  24.564   33.131   49.533
  -9.550   33.090   50.033
  24.653   33.109   49.938
 -21.934   33.120   50.610
 -19.012   33.056   50.460
  -9.674   33.251   50.463
  24.668   33.169   50.449
 -22.411   33.104   51.118
 -17.867   33.061   50.942
  -9.851   33.095   51.008
  24.635   33.120   50.997
 -22.815   33.085   51.573
 -16.961   33.071   51.452
 -10.002   33.131   51.533
  24.480   33.165   51.530
 -23.093   33.119   51.939
 -16.547   33.057   51.972
 -10.109   33.181   51.983
  13.117   33.189   52.005
  15.083   33.114   52.087
  24.336   33.133   51.936
 -23.450   33.144   52.621
 -16.416   33.160   52.525
 -10.180   33.154   52.497
  12.627   33.150   52.503
  15.563   33.119   52.574
  23.969   33.165   52.496
 -23.536   33.219   53.122
 -16.081   33.042   52.980
 -10.175   33.235   53.059
  12.489   33.138   52.930
  16.001   33.161   53.048
  23.484   33.161   53.009
 -23.630   33.165   53.583
 -15.872   33.132   53.499
 -10.272   33.050   53.564
  10.942   33.151   53.470
  16.448   33.192   53.555
  22.598   33.208   53.538
 -23.562   33.201   54.068
 -15.590   33.020   54.015
 -10.336   33.062   54.068
  10.575   33.135   53.984
  17.005   33.110   54.058
  21.604   33.214   54.036
 -23.515   33.074   54.629
 -15.517   33.080   54.533
 -10.372   33.127   54.616
  10.591   33.144   54.423
  17.958   33.082   54.538
  20.861   33.140   54.500
 -23.338   33.030   55.088
 -15.500   33.095   55.033
 -10.491   33.147   55.116
  11.138   33.194   55.046
 -22.962   33.106   55.524
 -15.549   33.092   55.533
 -10.622   33.142   55.543
  11.582   33.150   55.451
 -22.461   33.090   55.987
 -15.652   33.070   55.998
 -10.946   33.125   56.049
  11.948   33.109   56.001
 -21.517   33.177   56.560
 -15.941   33.136   56.532
  -9.063   33.191   56.564
  12.083   33.127   56.449
 -21.080   33.194   57.068
 -16.364   33.163   57.089
  -8.551   33.177   57.057
  12.133   33.163   56.949
 -20.565   33.165   57.553
 -16.879   33.152   57.575
  -8.066   33.095   57.555
  12.122   33.173   57.449
 -19.551   33.100   58.092
 -17.871   33.196   58.017
  -7.459   33.035   58.107
  12.048   33.152   57.949
  -7.030   33.124   58.611
  11.929   33.109   58.425
  -6.533   33.127   59.105
  -1.909   33.228   59.031
  -0.060   33.118   59.106
  11.659   33.152   59.003
  -5.950   33.069   59.540
  -2.589   33.143   59.497
   0.564   33.079   59.581
  11.492   33.136   59.427
   1.419   33.095   60.072
   8.032   33.159   59.984
   8.950   33.126   60.104
  11.029   33.133   59.967
   2.501   33.154   60.548
   7.473   33.119   60.495
   3.000   33.127   61.038
   6.950   33.146   60.972
   3.912   33.097   61.568
   6.013   33.177   61.502
 -12.533   33.144   64.020
  -9.564   33.113   64.007
 -13.368   33.124   64.653
  -8.914   33.126   64.469
 -13.578   33.175   64.979
  -8.125   33.112   65.021
 -13.933   33.131   65.622
  -8.074   33.113   65.436
 -14.025   33.169   66.116
  -8.301   33.161   66.017
 -14.057   33.170   66.616
  -8.394   33.173   66.449
 -14.030   33.135   67.116
  -8.457   33.155   66.949
 -13.914   33.116   67.580
  -8.522   33.075   67.450
 -13.609   33.151   68.102
  -8.917   33.205   68.036
 -13.365   33.051   68.542
  -9.075   33.081   68.436
 -12.570   33.149   69.048
  -9.931   33.192   69.007
  -1.008   39.141   42.585
   0.429   39.097   42.510
  -1.531   39.136   43.084
   0.938   39.107   43.015
   7.519   39.141   43.090
  10.034   39.107   42.981
  -1.821   39.092   43.647
   1.099   39.128   43.422
   3.439   39.184   43.563
   4.062   39.077   43.514
   6.994   39.138   43.587
  10.559   39.131   43.468
  -1.829   39.087   44.116
   5.498   39.151   44.085
   6.561   39.148   44.084
  10.941   39.110   44.004
  -1.835   39.107   44.616
  11.065   39.126   44.449
  -1.985   39.132   45.001
  11.094   39.146   44.949
  -2.479   39.129   45.527
  11.064   39.146   45.449
  -2.971   39.116   46.036
  11.001   39.128   45.949
  -3.405   39.110   46.504
  10.688   39.177   46.532
  -4.327   39.074   47.087
  10.456   39.097   46.945
  -4.811   39.179   47.639
   8.126   39.171   47.524
  -5.081   39.170   48.047
   7.672   39.238   48.121
  -5.393   39.145   48.633
   7.901   39.113   48.521
  -5.472   39.212   49.112
   8.157   39.193   49.006
  -5.554   39.149   49.583
   8.573   39.192   49.555
  -5.487   39.197   50.068
   8.944   39.095   50.013
  -5.469   39.128   50.616
   9.154   39.116   50.495
  -5.431   39.066   51.108
   9.356   39.014   51.021
  -5.359   39.071   51.616
   9.385   39.067   51.533
  -5.278   39.024   52.078
   9.364   39.072   52.022
  -4.991   39.137   52.532
   9.199   39.219   52.481
  -4.568   39.199   53.064
   9.055   39.155   52.962
  -4.074   39.108   53.574
   8.699   39.195   53.531
  -2.991   39.109   54.097
   8.384   39.177   53.920
  -2.458   39.127   54.534
   7.894   39.143   54.468
  -2.008   39.137   55.041
   7.637   39.139   55.005
  -1.426   39.109   55.522
   7.424   39.201   55.457
  -0.414   39.143   56.027
   7.068   39.183   56.012
   0.113   39.111   56.554
   6.550   39.188   56.542
   3.101   39.060   57.033
   5.868   39.132   56.985
 -11.132  -26.939   64.857
 -11.237  -26.811   67.262
 -10.740  -26.885   64.195
 -10.659  -26.830   68.167
 -10.190  -26.982   63.688
 -10.157  -26.818   68.651
  -9.678  -26.886   62.703
  -9.833  -26.849   68.848
  -9.192  -26.909   62.223
  -9.244  -26.758   69.726
  -8.636  -26.915   60.393
  -8.736  -26.849   71.378
  -8.285  -26.864   59.693
  -8.210  -26.826   72.301
  -7.769  -26.899   59.142
  -7.729  -26.811   72.760
  -7.204  -26.884   58.727
  -7.144  -26.799   73.108
  -6.689  -26.828   58.438
  -6.717  -26.869   73.240
  -6.181  -26.862   58.291
  -6.294  -26.835   73.350
  -5.621  -26.959   58.248
  -5.753  -26.836   73.396
  -5.167  -26.913   58.125
  -5.267  -26.919   73.404
  -4.717  -26.950   58.113
  -4.778  -26.887   73.463
  -4.217  -26.936   58.121
  -4.232  -26.753   73.577
  -3.681  -26.917   58.212
  -3.725  -26.804   73.580
  -3.143  -26.808   58.279
  -3.223  -26.911   73.485
  -2.634  -26.811   58.375
  -2.717  -26.869   73.347
  -2.170  -26.762   58.473
  -2.304  -26.932   73.147
  -1.716  -26.879   58.759
  -1.726  -26.838   64.719
  -1.697  -26.836   66.247
  -1.772  -26.893   72.803
  -1.227  -26.963   59.161
  -1.227  -26.833   64.270
  -1.216  -26.763   66.836
  -1.274  -26.902   72.289
  -0.685  -26.913   59.684
  -0.777  -26.881   63.790
  -0.701  -26.865   68.167
  -0.724  -26.913   71.270
  -0.229  -26.787   60.347
  -0.236  -26.926   62.802
   3.306  -26.953   42.827
   3.299  -26.786   46.252
   3.896  -26.883   41.941
   3.846  -26.786   47.134
   4.255  -26.919   41.620
   4.367  -26.765   47.731
   4.802  -26.869   41.282
   4.859  -26.789   48.127
   5.202  -26.953   41.082
   5.314  -26.855   48.367
   5.765  -26.953   40.776
   5.867  -26.810   48.558
   6.352  -26.977   40.286
   6.283  -26.869   48.618
   6.821  -26.978   39.707
   6.783  -26.869   48.626
   7.327  -26.804   35.889
   7.252  -26.904   48.566
   7.787  -26.907   35.645
   7.705  -26.961   48.478
   8.370  -26.868   35.315
   8.228  -26.938   48.487
   8.866  -26.877   35.249
   8.764  -26.757   48.603
   9.366  -26.856   35.265
   9.279  -26.800   48.613
   9.754  -26.846   35.362
   9.737  -26.958   48.487
  10.342  -26.864   35.767
  10.200  -26.940   48.384
  10.825  -26.832   36.324
  10.731  -26.889   38.314
  10.838  -26.855   40.778
  10.711  -26.896   48.200
  11.369  -26.905   41.724
  11.283  -26.866   47.801
  11.870  -26.887   42.222
  11.716  -26.877   47.251
  12.405  -26.886   42.640
  12.257  -26.915   46.226
  12.807  -26.885   42.651
  12.755  -26.891   45.863
  13.334  -26.911   37.693
  13.240  -26.822   38.187
  13.357  -26.951   42.310
  13.200  -26.868   45.784
  13.872  -26.854   36.345
  13.721  -26.859   39.305
  13.771  -26.798   41.359
  13.700  -26.874   45.860
  14.404  -26.861   35.903
  14.200  -26.893   45.890
  14.816  -26.888   35.705
  14.693  -26.896   45.873
  15.394  -26.824   35.408
  15.276  -26.829   46.147
  15.866  -26.834   35.355
  15.676  -26.858   46.361
  16.366  -26.818   35.357
  16.309  -26.828   46.666
  16.867  -26.770   35.395
  16.700  -26.826   46.725
  17.359  -26.786   35.456
  17.247  -26.803   46.727
  17.900  -26.919   35.631
  17.783  -26.799   46.632
  18.366  -26.869   35.705
  18.283  -26.794   46.622
  18.752  -26.844   35.841
  18.783  -26.806   46.659
  19.287  -26.874   36.258
  19.283  -26.816   46.651
  19.768  -26.857   36.816
  19.751  -26.805   46.591
  20.408  -26.818   40.222
  20.293  -26.854   46.385
  20.777  -26.770   40.459
  20.755  -26.840   46.157
  21.284  -26.757   40.851
  21.274  -26.834   45.772
  21.775  -26.747   41.396
  21.714  -26.865   45.253
  22.303  -26.819   42.733
  22.257  -26.924   43.835
 -13.112  -20.919   55.917
 -13.215  -20.798   59.259
 -12.694  -20.856   55.331
 -12.717  -20.865   59.789
 -12.689  -20.886   63.411
 -12.715  -20.791   64.285
 -12.277  -20.844   54.797
 -12.242  -20.899   60.349
 -12.273  -20.876   62.695
 -12.210  -20.794   69.727
 -11.643  -20.962   52.240
 -11.723  -20.803   70.739
 -11.155  -20.885   50.787
 -11.245  -20.910   71.366
 -10.646  -20.958   50.289
 -10.747  -20.907   71.846
 -10.134  -20.864   30.862
 -10.251  -20.848   31.715
 -10.242  -20.807   49.728
 -10.149  -20.897   72.208
  -9.605  -20.855   30.386
  -9.746  -20.860   32.224
  -9.732  -20.814   49.326
  -9.767  -20.860   72.376
  -9.134  -20.853   30.340
  -9.300  -20.868   32.308
  -9.224  -20.893   48.224
  -9.276  -20.959   72.445
  -8.712  -20.843   30.446
  -8.826  -20.865   32.222
  -8.707  -20.953   45.796
  -8.650  -20.904   72.709
  -8.226  -20.982   44.667
  -8.310  -20.864   72.938
  -7.637  -20.930   43.912
  -7.763  -20.914   73.417
  -7.151  -20.941   43.357
  -7.302  -20.788   73.860
  -6.619  -20.925   41.421
  -6.696  -20.786   74.231
  -6.219  -20.874   40.757
  -6.219  -20.905   74.422
  -5.707  -20.869   40.279
  -5.648  -20.823   74.584
  -5.188  -20.822   39.926
  -5.167  -20.819   74.635
  -4.681  -20.855   39.764
  -4.717  -20.869   74.617
  -4.159  -20.980   39.730
  -4.317  -20.929   74.562
  -3.750  -20.817   39.250
  -3.744  -20.885   74.395
  -3.200  -20.778   38.357
  -3.276  -20.953   74.176
  -2.661  -20.785   37.893
  -2.732  -20.953   73.807
  -2.134  -20.908   37.746
  -2.183  -20.905   73.303
  -1.710  -20.912   37.608
  -1.680  -20.891   72.890
  -1.176  -20.767   37.411
  -1.323  -20.920   72.638
  -0.667  -20.779   37.454
  -0.798  -20.843   72.233
  -0.125  -20.869   37.701
  -0.238  -20.805   71.721
   0.257  -20.810   28.782
   0.295  -20.860   30.228
   0.273  -20.843   37.848
   0.248  -20.909   71.366
   0.787  -20.784   27.824
   0.767  -20.835   31.167
   0.818  -20.941   38.110
   0.717  -20.836   71.159
   1.329  -20.785   27.393
   1.272  -20.848   31.666
   1.283  -20.911   38.157
   1.254  -20.815   70.703
   1.832  -20.871   27.249
   1.670  -20.872   31.852
   1.819  -20.883   38.274
   1.750  -20.809   70.170
   2.358  -20.869   26.876
   2.200  -20.882   32.364
   2.366  -20.831   38.340
   2.300  -20.889   69.386
   2.819  -20.887   26.185
   2.783  -20.854   33.278
   2.827  -20.859   38.278
   2.726  -20.894   68.233
   3.375  -20.889   25.781
   3.294  -20.770   34.207
   3.310  -20.857   37.881
   3.238  -20.864   67.773
   3.789  -20.913   25.634
   3.748  -20.850   34.929
   3.867  -20.934   36.864
   3.700  -20.852   67.723
   4.253  -20.806   24.732
   4.186  -20.844   67.691
   4.846  -20.870   24.251
   4.763  -20.889   67.389
   5.294  -20.773   23.845
   5.255  -20.897   66.907
   5.831  -20.840   23.414
   5.759  -20.889   66.319
   6.313  -20.855   22.851
   6.200  -20.852   66.159
   6.850  -20.955   19.753
   6.700  -20.826   66.181
   7.364  -20.942   18.830
   7.164  -20.867   66.364
   7.819  -20.857   18.326
   7.842  -20.812   67.156
   8.322  -20.810   17.975
   8.179  -20.848   67.351
   8.819  -20.825   17.808
   8.720  -20.784   67.657
   9.366  -20.889   17.747
   9.181  -20.788   67.745
   9.866  -20.877   17.735
   9.747  -20.799   67.734
  10.372  -20.804   17.768
  10.252  -20.804   67.628
  10.849  -20.794   17.901
  10.785  -20.872   67.312
  11.308  -20.947   18.110
  11.255  -20.911   66.882
  11.783  -20.945   18.106
  11.776  -20.927   61.888
  11.843  -20.859   63.252
  11.735  -20.892   66.312
  12.283  -20.923   18.130
  12.281  -20.926   61.472
  12.324  -20.855   64.406
  12.221  -20.874   65.776
  12.833  -20.863   18.227
  12.700  -20.925   61.397
  13.347  -20.783   18.385
  13.200  -20.900   61.329
  13.802  -20.889   18.738
  13.741  -20.989   23.947
  13.814  -20.831   28.393
  13.700  -20.871   61.298
  14.306  -20.897   19.216
  14.145  -20.916   23.654
  14.342  -20.864   29.308
  14.163  -20.884   61.403
  14.777  -20.796   19.812
  14.733  -20.916   22.823
  14.883  -20.908   29.715
  14.832  -20.832   62.192
  15.313  -20.902   29.683
  15.237  -20.759   62.632
  15.820  -20.899   29.251
  15.680  -20.810   62.840
  16.318  -20.899   27.189
  16.281  -20.748   63.111
  16.821  -20.884   26.711
  16.783  -20.796   63.155
  17.390  -20.837   26.394
  17.280  -20.804   63.144
  17.866  -20.845   26.340
  17.738  -20.960   62.937
  18.366  -20.841   26.348
  18.219  -20.933   62.775
  18.832  -20.850   26.409
  18.822  -20.926   62.399
  19.407  -20.883   26.643
  19.307  -20.907   61.899
  19.806  -20.851   26.827
  19.713  -20.876   61.183
  20.339  -20.861   27.332
  20.269  -20.909   32.344
  20.306  -20.841   33.751
  20.263  -20.912   58.419
  20.894  -20.866   27.688
  20.714  -20.828   32.136
  20.741  -20.769   34.423
  20.740  -20.886   57.787
  21.235  -20.833   27.867
  21.262  -20.840   31.755
  21.307  -20.786   35.268
  21.268  -20.919   52.693
  21.339  -20.854   53.800
  21.257  -20.889   57.397
  21.764  -20.789   28.366
  21.765  -20.829   31.222
  21.824  -20.786   35.802
  21.787  -20.889   50.764
  21.809  -20.843   54.361
  21.670  -20.869   57.212
  22.319  -20.836   35.993
  22.235  -20.887   50.328
  22.299  -20.827   54.927
  22.247  -20.896   56.429
  22.879  -20.870   35.986
  22.731  -20.891   49.814
  23.333  -20.819   35.840
  23.230  -20.912   48.756
  23.783  -20.869   35.730
  23.708  -20.858   48.221
  24.283  -20.869   35.659
  24.203  -20.892   47.978
  24.783  -20.869   35.663
  24.737  -20.864   48.236
  25.283  -20.869   35.742
  25.200  -20.877   48.361
  25.758  -20.869   35.891
  25.700  -20.895   48.376
  26.342  -20.786   36.183
  26.200  -20.886   48.303
  26.706  -20.838   36.459
  26.716  -20.837   48.147
  27.313  -20.836   37.131
  27.248  -20.828   47.676
  27.867  -20.788   37.776
  27.765  -20.906   45.841
  28.317  -20.929   38.105
  28.275  -20.930   45.456
  28.819  -20.905   38.228
  28.700  -20.924   45.370
  29.273  -20.842   38.319
  29.200  -20.910   45.358
  29.913  -20.828   38.669
  29.700  -20.898   45.283
  30.275  -20.772   38.931
  30.218  -20.841   45.146
  30.805  -20.820   39.736
  30.770  -20.849   44.772
  31.277  -20.792   40.850
  31.274  -20.843   44.262
  31.821  -20.821   42.189
  31.721  -20.891   43.198
 -23.225  -14.953   53.155
 -23.202  -14.807   55.112
 -22.688  -14.918   51.944
 -22.685  -14.786   56.210
 -22.173  -14.953   51.338
 -22.208  -14.786   56.784
 -21.650  -14.869   50.914
 -21.670  -14.786   57.222
 -21.250  -14.953   50.684
 -21.287  -14.869   57.452
 -20.647  -14.969   50.346
 -20.694  -14.834   57.755
 -20.215  -14.909   49.828
 -20.173  -14.774   58.195
 -19.696  -14.953   48.743
 -19.699  -14.856   58.675
 -19.711  -14.934   59.724
 -19.749  -14.828   64.360
 -19.232  -14.978   48.171
 -19.182  -14.779   65.230
 -18.709  -14.923   47.728
 -18.721  -14.804   65.628
 -18.199  -14.913   27.852
 -18.238  -14.811   28.704
 -18.118  -14.895   47.393
 -18.302  -14.805   65.898
 -17.713  -14.953   25.750
 -17.748  -14.901   29.892
 -17.717  -14.869   47.242
 -17.734  -14.778   66.176
 -17.269  -14.958   25.125
 -17.216  -14.749   30.674
 -17.253  -14.856   47.143
 -17.279  -14.869   66.382
 -16.797  -14.905   24.684
 -16.691  -14.776   31.189
 -16.684  -14.962   47.112
 -16.696  -14.786   66.759
 -16.170  -14.952   24.262
 -16.160  -14.773   31.661
 -16.130  -14.840   46.975
 -16.297  -14.869   66.961
 -15.592  -14.921   23.880
 -15.686  -14.770   32.135
 -15.713  -14.919   46.742
 -15.763  -14.819   67.258
 -15.170  -14.983   23.634
 -15.251  -14.853   32.943
 -15.222  -14.965   44.688
 -15.321  -14.844   67.451
 -14.689  -14.890   15.169
 -14.795  -14.871   17.367
 -14.639  -14.871   22.865
 -14.689  -14.806   33.742
 -14.716  -14.953   43.280
 -14.744  -14.773   67.630
 -14.128  -14.886   14.761
 -14.300  -14.879   17.854
 -14.144  -14.950   22.315
 -14.255  -14.738   34.177
 -14.261  -14.984   42.649
 -14.217  -14.869   67.691
 -13.634  -14.898   14.655
 -13.772  -14.847   18.105
 -13.715  -14.863   21.798
 -13.734  -14.747   34.669
 -13.638  -14.932   41.884
 -13.767  -14.919   67.685
 -13.134  -14.888   14.650
 -13.237  -14.890   17.955
 -13.164  -14.803   21.377
 -13.178  -14.747   37.622
 -13.121  -14.922   41.437
 -13.265  -14.874   67.813
 -12.669  -14.873   14.774
 -12.801  -14.889   17.823
 -12.678  -14.978   21.268
 -12.738  -14.836   38.390
 -12.635  -14.932   40.901
 -12.719  -14.843   68.153
 -12.135  -14.877   15.195
 -12.218  -14.896   17.431
 -12.096  -14.839   20.922
 -12.298  -14.777   68.453
 -11.605  -14.864   15.746
 -11.800  -14.872   17.184
 -11.634  -14.877   20.822
 -11.690  -14.783   69.201
 -11.194  -14.859   15.886
 -11.335  -14.856   17.136
 -11.162  -14.875   18.237
 -11.264  -14.853   18.798
 -11.134  -14.899   20.746
 -11.216  -14.806   70.829
 -10.625  -14.878   17.745
 -10.795  -14.872   19.321
 -10.675  -14.973   20.705
 -10.690  -14.857   74.733
 -10.134  -14.871   17.697
 -10.237  -14.844   75.209
 -10.213  -14.789   79.859
 -10.239  -14.888   82.386
  -9.700  -14.858   17.842
  -9.717  -14.828   75.608
  -9.718  -14.788   79.284
  -9.664  -14.831   83.184
  -9.119  -14.878   18.237
  -9.300  -14.848   75.766
  -9.167  -14.774   78.899
  -9.328  -14.863   83.374
  -8.634  -14.887   18.270
  -8.806  -14.874   75.839
  -8.634  -14.865   78.814
  -8.696  -14.832   83.681
  -8.134  -14.929   18.269
  -8.224  -14.831   76.122
  -8.134  -14.877   78.755
  -8.300  -14.834   83.745
  -7.667  -14.855   18.185
  -7.800  -14.839   76.244
  -7.634  -14.857   78.766
  -7.800  -14.845   83.735
  -7.217  -14.888   18.175
  -7.300  -14.861   76.272
  -7.232  -14.847   78.849
  -7.275  -14.820   83.654
  -6.709  -14.837   18.150
  -6.800  -14.859   76.242
  -6.602  -14.859   79.190
  -6.756  -14.885   83.350
  -6.217  -14.869   18.166
  -6.300  -14.855   76.271
  -6.277  -14.824   79.404
  -6.242  -14.911   82.896
  -5.717  -14.869   18.223
  -5.800  -14.877   76.339
  -5.721  -14.866   80.284
  -5.727  -14.840   82.233
  -5.217  -14.869   18.331
  -5.300  -14.902   76.362
  -4.783  -14.858   18.475
  -4.800  -14.899   76.327
  -4.257  -14.834   18.759
  -4.261  -14.858   76.219
  -3.674  -14.786   19.209
  -3.728  -14.918   75.914
  -3.187  -14.786   19.775
  -3.253  -14.838   75.739
  -2.689  -14.829   20.715
  -2.681  -14.864   75.631
  -2.095  -14.823   21.736
  -2.167  -14.819   75.694
  -1.672  -14.763   21.947
  -1.767  -14.919   75.778
  -1.246  -14.853   22.304
  -1.315  -14.853   75.918
  -0.736  -14.852   22.819
  -0.783  -14.958   75.978
  -0.177  -14.901   24.181
  -0.160  -14.917   76.245
   0.311  -14.883   24.730
   0.242  -14.926   76.450
   0.684  -14.968   24.985
   0.734  -14.851   76.698
   1.248  -14.797   25.194
   1.200  -14.852   76.789
   1.783  -14.869   25.201
   1.695  -14.873   76.832
   2.173  -14.925   25.086
   2.241  -14.745   77.169
   2.707  -14.867   24.749
   2.823  -14.836   77.654
   3.264  -14.898   23.207
   3.223  -14.868   77.949
   3.760  -14.895   22.169
   3.749  -14.858   78.244
   4.201  -14.870   21.670
   4.201  -14.814   78.430
   4.721  -14.959   21.258
   4.700  -14.937   78.455
   5.354  -14.960   20.882
   5.200  -14.949   78.461
   5.848  -14.934   20.395
   5.747  -14.891   78.412
   6.272  -14.954   19.692
   6.260  -14.895   78.241
   6.856  -14.941   18.820
   6.780  -14.928   77.943
   7.327  -14.884   18.366
   7.172  -14.919   77.647
   7.787  -14.919   18.111
   7.696  -14.835   77.187
   8.288  -14.844   17.871
   8.251  -14.874   76.831
   8.820  -14.879   17.777
   8.783  -14.869   76.745
   9.333  -14.834   17.728
   9.283  -14.869   76.802
   9.786  -14.835   17.769
   9.783  -14.869   76.881
  10.283  -14.869   17.854
  10.283  -14.869   76.901
  10.733  -14.919   17.920
  10.783  -14.869   76.865
  11.223  -14.895   17.982
  11.283  -14.869   76.791
  11.788  -14.813   18.137
  11.779  -14.898   76.669
  12.283  -14.869   18.274
  12.243  -14.820   76.570
  12.647  -14.863   18.434
  12.749  -14.888   76.400
  13.294  -14.874   18.801
  13.247  -14.890   76.192
  13.669  -14.903   18.951
  13.796  -14.888   75.831
  14.211  -14.816   19.162
  14.241  -14.926   75.349
  14.686  -14.840   19.376
  14.814  -14.892   74.302
  15.218  -14.769   19.757
  15.261  -14.896   69.837
  15.338  -14.855   72.206
  15.243  -14.921   72.822
  15.750  -14.786   20.285
  15.700  -14.875   69.753
  16.318  -14.763   21.178
  16.178  -14.873   69.821
  16.831  -14.786   21.690
  16.757  -14.863   70.193
  17.283  -14.869   21.842
  17.164  -14.862   70.177
  17.783  -14.869   21.858
  17.728  -14.891   68.282
  18.233  -14.919   21.745
  18.200  -14.853   67.697
  18.698  -14.909   21.589
  18.850  -14.933   66.854
  18.824  -14.866   70.847
  18.724  -14.869   71.301
  19.269  -14.834   21.461
  19.285  -14.865   66.309
  19.783  -14.869   21.436
  19.733  -14.910   64.778
  20.254  -14.869   21.471
  20.199  -14.837   64.188
  20.837  -14.786   21.601
  20.783  -14.988   62.374
  21.278  -14.869   21.780
  21.294  -14.928   59.226
  21.862  -14.786   22.111
  21.903  -14.919   58.456
  22.214  -14.869   22.397
  22.289  -14.924   58.159
  22.751  -14.786   22.857
  22.829  -14.860   57.820
  23.275  -14.786   23.311
  23.268  -14.919   57.617
  23.754  -14.769   23.893
  23.812  -14.869   57.371
  24.303  -14.833   25.120
  24.198  -14.852   30.195
  24.382  -14.892   32.094
  24.240  -14.877   57.151
  24.816  -14.852   26.173
  24.787  -14.942   29.330
  24.783  -14.910   32.238
  24.709  -14.945   56.848
  25.283  -14.917   32.264
  25.221  -14.887   56.728
  25.819  -14.920   32.272
  25.751  -14.821   56.601
  26.366  -14.850   32.283
  26.255  -14.882   56.422
  26.747  -14.837   32.382
  26.783  -14.869   56.318
  27.336  -14.863   32.783
  27.283  -14.869   56.240
  27.893  -14.901   33.203
  27.764  -14.891   56.156
  28.366  -14.872   33.290
  28.231  -14.972   55.967
  28.880  -14.813   33.314
  28.742  -14.924   55.749
  29.350  -14.789   33.420
  29.328  -14.950   55.335
  29.825  -14.856   33.611
  29.834  -14.981   54.909
  30.310  -14.905   33.821
  30.313  -14.953   54.323
  30.881  -14.816   34.103
  30.803  -14.917   53.336
  31.333  -14.819   34.233
  31.280  -14.925   51.790
  31.783  -14.869   34.265
  31.764  -14.987   50.652
  32.283  -14.869   34.321
  32.221  -14.884   50.187
  32.734  -14.869   34.416
  32.869  -14.912   43.448
  32.778  -14.778   44.771
  32.734  -14.884   49.712
  33.318  -14.786   34.649
  33.387  -14.887   42.943
  33.266  -14.843   45.829
  33.302  -14.893   48.883
  33.725  -14.869   34.857
  33.783  -14.869   42.778
  34.260  -14.786   35.272
  34.205  -14.911   42.628
  34.764  -14.786   35.803
  34.772  -14.905   42.340
  35.271  -14.786   36.254
  35.356  -14.953   41.914
  35.767  -14.786   36.769
  35.830  -14.953   41.399
  36.291  -14.762   37.662
  36.262  -14.971   40.685
 -23.206   -8.902   24.335
 -23.236   -8.860   26.918
 -22.644   -8.868   19.812
 -22.767   -8.856   20.336
 -22.667   -8.964   23.273
 -22.733   -8.786   27.797
 -22.111   -8.856   19.381
 -22.202   -8.834   28.314
 -21.696   -8.856   19.415
 -21.693   -8.811   28.754
 -21.116   -8.869   19.762
 -21.177   -8.843   29.184
 -21.164   -8.913   60.363
 -21.196   -8.808   62.345
 -20.634   -8.870   19.818
 -20.694   -8.858   29.745
 -20.787   -8.883   59.738
 -20.723   -8.863   63.311
 -20.198   -8.892   19.721
 -20.179   -8.850   30.219
 -20.221   -8.982   58.341
 -20.215   -8.869   63.799
 -19.706   -8.862   18.338
 -19.811   -8.870   30.369
 -19.749   -8.889   57.677
 -19.699   -8.915   64.215
 -19.133   -8.943   17.333
 -19.170   -8.821   30.656
 -19.235   -8.832   57.226
 -19.211   -8.802   64.826
 -18.757   -8.831   16.780
 -18.818   -8.847   30.815
 -18.741   -8.916   49.876
 -18.664   -8.845   52.314
 -18.776   -8.975   56.836
 -18.596   -8.825   65.613
 -18.198   -8.889   15.958
 -18.240   -8.778   31.213
 -18.234   -8.904   49.369
 -18.228   -8.795   52.872
 -18.257   -8.953   56.200
 -18.209   -8.816   65.913
 -17.741   -8.884   14.633
 -17.621   -8.791   31.674
 -17.833   -8.866   49.182
 -17.760   -8.935   66.249
 -17.231   -8.953   13.804
 -17.118   -8.820   32.107
 -17.211   -8.953   42.247
 -17.204   -8.769   45.674
 -17.260   -8.919   48.344
 -17.181   -8.863   66.634
 -17.199   -8.894   76.821
 -17.209   -8.754   79.693
 -16.689   -8.905   13.303
 -16.700   -8.844   32.381
 -16.632   -8.916   41.426
 -16.728   -8.761   67.371
 -16.691   -8.890   75.912
 -16.736   -8.835   80.366
 -16.171   -8.904   12.962
 -16.215   -8.888   32.747
 -16.122   -8.919   40.917
 -16.209   -8.823   68.294
 -16.225   -8.983   74.681
 -16.255   -8.817   80.822
 -15.717   -8.869   12.771
 -15.702   -8.814   33.853
 -15.755   -8.906   40.626
 -15.738   -8.915   68.853
 -15.728   -8.960   73.720
 -15.735   -8.824   81.304
 -15.243   -8.883   12.620
 -15.224   -8.826   37.358
 -15.231   -8.871   40.268
 -15.196   -8.960   69.380
 -15.130   -8.922   72.366
 -15.207   -8.794   82.262
 -14.758   -8.802   12.568
 -14.751   -8.863   38.430
 -14.752   -8.887   39.767
 -14.727   -8.878   69.797
 -14.692   -8.859   71.840
 -14.714   -8.864   82.791
 -14.287   -8.977   12.502
 -14.223   -8.872   70.263
 -14.261   -8.834   71.325
 -14.233   -8.825   83.184
 -13.825   -8.793   12.565
 -13.767   -8.860   83.414
 -13.238   -8.875   12.457
 -13.238   -8.763   83.657
 -12.767   -8.919   12.377
 -12.681   -8.873   83.740
 -12.236   -8.936   12.205
 -12.203   -8.819   83.900
 -11.720   -8.875   11.785
 -11.663   -8.786   84.148
 -11.171   -8.881   11.261
 -11.209   -8.816   84.413
 -10.618   -8.879   10.787
 -10.699   -8.841   84.745
 -10.208   -8.888   10.627
 -10.209   -8.826   84.957
  -9.626   -8.870   10.351
  -9.708   -8.914   85.129
  -9.217   -8.885   10.122
  -9.217   -8.911   85.173
  -8.634   -8.864    9.812
  -8.717   -8.931   85.157
  -8.171   -8.865    9.845
  -8.214   -9.004   85.087
  -7.640   -8.870   10.200
  -7.709   -8.899   84.855
  -7.176   -8.847   10.877
  -7.268   -8.905   84.610
  -6.749   -8.856   11.340
  -6.766   -8.905   84.212
  -6.257   -8.838   11.879
  -6.198   -8.891   14.405
  -6.243   -8.848   15.886
  -6.098   -8.872   83.425
  -5.726   -8.856   16.323
  -5.755   -8.919   83.103
  -5.185   -8.921   16.574
  -5.139   -8.887   82.443
  -4.717   -8.914   16.592
  -4.804   -8.915   82.125
  -4.212   -8.986   16.557
  -4.251   -8.873   81.913
  -3.711   -8.831   16.465
  -3.717   -8.869   81.847
  -3.181   -8.801   16.375
  -3.217   -8.869   81.772
  -2.634   -8.832   16.380
  -2.753   -8.891   81.637
  -2.202   -8.835   16.450
  -2.233   -8.905   81.453
  -1.656   -8.887   16.763
  -1.717   -8.869   81.395
  -1.095   -8.926   17.135
  -1.217   -8.869   81.362
  -0.679   -8.891   17.135
  -0.717   -8.869   81.269
  -0.102   -8.848   16.903
  -0.304   -8.934   81.123
   0.366   -8.854   16.835
   0.274   -8.918   80.839
   0.821   -8.856   16.887
   0.800   -8.969   80.478
   1.398   -8.861   17.196
   1.201   -8.948   80.286
   1.785   -8.843   17.437
   1.700   -8.862   80.216
   2.332   -8.873   17.764
   2.200   -8.846   80.258
   2.906   -8.905   18.147
   2.700   -8.883   80.370
   3.366   -8.882   18.269
   3.200   -8.930   80.434
   3.881   -8.944   18.280
   3.700   -8.948   80.433
   4.286   -8.967   18.109
   4.200   -8.930   80.367
   4.827   -8.901   17.798
   4.747   -8.838   80.273
   5.244   -8.978   17.640
   5.233   -8.855   80.198
   5.785   -8.834   17.397
   5.684   -8.803   80.292
   6.283   -8.869   17.287
   6.200   -8.860   80.289
   6.783   -8.869   17.232
   6.747   -8.819   80.261
   7.283   -8.869   17.246
   7.252   -8.812   80.127
   7.783   -8.869   17.332
   7.746   -8.895   79.885
   8.231   -8.863   17.463
   8.196   -8.896   79.847
   8.774   -8.834   17.631
   8.769   -8.747   80.147
   9.278   -8.902   17.676
   9.337   -8.748   80.634
   9.783   -8.838   17.639
   9.849   -8.842   81.128
  10.248   -8.802   17.563
  10.210   -8.788   81.408
  10.753   -8.892   17.469
  10.756   -8.764   81.704
  11.283   -8.869   17.444
  11.233   -8.919   81.847
  11.783   -8.869   17.464
  11.699   -8.853   81.965
  12.226   -8.836   17.512
  12.200   -8.930   81.996
  12.770   -8.834   17.659
  12.747   -8.884   81.971
  13.259   -8.869   17.867
  13.283   -8.869   81.861
  13.842   -8.786   18.199
  13.733   -8.953   81.688
  14.292   -8.825   18.458
  14.316   -8.869   81.390
  14.785   -8.962   18.576
  14.687   -8.918   81.108
  15.312   -8.834   18.449
  15.335   -8.987   80.421
  15.720   -8.953   18.206
  15.827   -8.953   79.897
  16.228   -8.953   17.672
  16.285   -8.953   79.308
  16.736   -8.953   17.218
  16.766   -8.957   78.189
  17.311   -8.869   16.873
  17.322   -8.905   76.319
  17.794   -8.905   16.664
  17.821   -8.887   75.870
  18.298   -8.959   16.509
  18.201   -8.953   75.584
  18.700   -8.911   16.467
  18.775   -8.953   75.276
  19.200   -8.888   16.464
  19.380   -8.952   74.879
  19.663   -8.915   16.505
  19.858   -8.924   74.429
  20.251   -8.793   16.686
  20.374   -8.928   73.876
  20.725   -8.869   16.872
  20.889   -8.922   73.418
  21.277   -8.786   17.233
  21.240   -8.913   62.683
  21.294   -8.890   63.751
  21.260   -8.908   66.720
  21.309   -8.758   69.156
  21.299   -8.856   72.866
  21.792   -8.786   17.700
  21.719   -8.858   62.233
  21.754   -8.829   70.351
  21.811   -8.918   71.846
  22.275   -8.822   18.346
  22.225   -8.962   61.979
  22.789   -8.786   19.304
  22.700   -8.949   61.989
  23.249   -8.756   19.903
  23.257   -8.886   23.632
  23.344   -8.840   26.143
  23.200   -8.946   62.001
  23.778   -8.783   21.320
  23.765   -8.883   22.195
  23.762   -8.851   26.412
  23.747   -8.871   61.992
  24.300   -8.802   26.586
  24.283   -8.869   61.907
  24.833   -8.819   26.669
  24.806   -8.905   61.735
  25.283   -8.869   26.778
  25.351   -8.908   61.491
  25.726   -8.869   26.934
  25.783   -8.869   61.317
  26.294   -8.786   27.241
  26.209   -8.935   61.199
  26.834   -8.786   27.662
  26.692   -8.817   61.312
  27.306   -8.786   28.196
  27.232   -8.764   61.631
  27.803   -8.786   29.135
  27.691   -8.805   61.811
  28.303   -8.786   30.758
  28.200   -8.897   61.877
  28.773   -8.786   31.357
  28.700   -8.927   61.890
  29.318   -8.907   32.217
  29.200   -8.916   61.842
  29.868   -8.806   32.629
  29.735   -8.852   61.719
  30.314   -8.905   32.852
  30.266   -8.914   61.384
  30.861   -8.749   33.087
  30.729   -8.847   61.182
  31.283   -8.907   33.219
  31.264   -8.901   60.903
  31.729   -8.866   33.453
  31.738   -8.886   60.672
  32.223   -8.787   33.789
  32.281   -8.847   60.292
  32.861   -8.812   34.131
  32.727   -8.883   59.778
  33.285   -8.819   34.354
  33.260   -8.886   59.334
  33.798   -8.786   34.725
  33.783   -8.869   59.177
  34.290   -8.786   35.232
  34.237   -8.890   59.092
  34.753   -8.844   35.973
  34.794   -8.925   39.244
  34.816   -8.904   41.670
  34.767   -8.891   58.934
  35.291   -8.871   42.266
  35.228   -8.953   58.709
  35.773   -8.861   42.796
  35.775   -8.953   58.344
  36.287   -8.813   48.225
  36.268   -8.925   51.237
  36.275   -8.795   52.855
  36.280   -8.953   57.855
  36.797   -8.780   53.777
  36.758   -8.893   57.176
 -25.731   -2.897   20.690
 -25.706   -2.836   23.740
 -25.200   -2.974   19.875
 -25.232   -2.757   24.400
 -24.734   -2.896   19.242
 -24.740   -2.781   24.876
 -24.136   -2.908   18.393
 -24.278   -2.834   25.320
 -23.758   -2.825   18.107
 -23.768   -2.786   25.887
 -23.219   -2.849   17.750
 -23.245   -2.786   26.324
 -22.761   -2.969   17.468
 -22.713   -2.786   26.753
 -22.644   -2.862   71.828
 -22.710   -2.797   75.243
 -22.300   -2.942   17.401
 -22.184   -2.863   28.144
 -22.216   -2.792   71.278
 -22.196   -2.853   75.762
 -21.800   -2.933   17.380
 -21.696   -2.855   29.146
 -21.684   -2.817   70.926
 -21.769   -2.767   76.148
 -21.278   -2.924   17.278
 -21.184   -2.786   30.248
 -21.181   -2.863   70.745
 -21.319   -2.809   76.331
 -20.709   -2.881   16.847
 -20.708   -2.786   30.820
 -20.634   -2.936   70.671
 -20.839   -2.911   76.422
 -20.164   -2.973   15.891
 -20.170   -2.786   31.244
 -20.134   -2.936   70.643
 -20.273   -2.909   76.898
 -19.710   -2.966   15.451
 -19.775   -2.834   31.474
 -19.634   -2.903   70.671
 -19.724   -2.818   78.333
 -19.700   -2.930   80.736
 -19.716   -2.799   82.747
 -19.274   -2.913   15.209
 -19.231   -2.834   31.668
 -19.117   -2.806   70.745
 -19.210   -2.751   83.687
 -18.772   -2.966   14.953
 -18.717   -2.869   31.773
 -18.666   -2.765   70.926
 -18.678   -2.838   84.149
 -18.253   -2.871   14.847
 -18.217   -2.869   31.796
 -18.229   -2.853   71.308
 -18.266   -2.861   84.414
 -17.802   -2.937   14.669
 -17.717   -2.869   31.746
 -17.673   -2.908   48.881
 -17.743   -2.821   49.859
 -17.692   -2.906   71.645
 -17.789   -2.796   84.681
 -17.203   -2.847   14.302
 -17.217   -2.869   31.654
 -17.221   -2.882   46.854
 -17.214   -2.796   51.259
 -17.191   -2.960   53.304
 -17.239   -2.835   57.936
 -17.210   -2.946   59.931
 -17.203   -2.846   61.101
 -17.217   -2.890   71.695
 -17.252   -2.851   84.793
 -16.768   -2.994   13.887
 -16.717   -2.869   31.639
 -16.733   -2.896   44.243
 -16.737   -2.786   62.392
 -16.747   -2.967   71.650
 -16.767   -2.837   84.868
 -16.235   -2.905   13.154
 -16.202   -2.905   31.782
 -16.237   -2.893   43.153
 -16.156   -2.786   63.175
 -16.231   -2.905   71.356
 -16.316   -2.893   84.907
 -15.715   -2.981   11.846
 -15.716   -2.763   32.206
 -15.731   -2.953   42.229
 -15.700   -2.779   63.731
 -15.734   -2.898   65.728
 -15.737   -2.816   67.761
 -15.728   -2.955   70.741
 -15.730   -2.772   85.132
 -15.209   -2.964   10.835
 -15.222   -2.815   35.335
 -15.250   -2.953   41.698
 -15.256   -2.920   68.414
 -15.196   -2.968   69.829
 -15.202   -2.836   85.389
 -14.689   -2.905   10.274
 -14.684   -2.758   36.178
 -14.668   -2.960   41.255
 -14.656   -2.789   85.661
 -14.177   -2.876    9.891
 -14.162   -2.839   36.627
 -14.138   -2.934   40.911
 -14.217   -2.869   85.816
 -13.733   -2.905    9.650
 -13.761   -2.858   36.902
 -13.760   -2.897   40.662
 -13.717   -2.869   85.903
 -13.194   -2.886    9.462
 -13.239   -2.896   37.290
 -13.270   -2.839   39.810
 -13.217   -2.869   85.913
 -12.717   -2.869    9.379
 -12.717   -2.869   85.860
 -12.217   -2.869    9.351
 -12.217   -2.869   85.777
 -11.767   -2.919    9.324
 -11.717   -2.869   85.734
 -11.285   -2.856    9.243
 -11.217   -2.869   85.709
 -10.742   -2.928    8.865
 -10.717   -2.869   85.640
 -10.267   -2.977    8.417
 -10.330   -2.921   85.550
  -9.784   -2.913    8.193
  -9.741   -2.878   85.500
  -9.269   -2.964    7.957
  -9.195   -2.906   85.609
  -8.800   -2.938    7.896
  -8.705   -2.839   85.745
  -8.300   -2.930    7.892
  -8.181   -2.871   85.882
  -7.783   -2.965    7.941
  -7.634   -2.829   85.898
  -7.159   -2.904    8.212
  -7.146   -2.936   85.901
  -6.753   -2.920    8.437
  -6.717   -2.825   85.740
  -6.303   -2.899    8.837
  -6.251   -2.986   85.640
  -5.715   -2.868    9.759
  -5.710   -2.834   85.413
  -5.244   -2.910   11.399
  -5.217   -2.869   85.363
  -4.776   -2.925   11.942
  -4.767   -2.919   85.367
  -4.251   -2.794   12.205
  -4.310   -2.843   85.421
  -3.717   -2.869   12.337
  -3.800   -2.895   85.408
  -3.217   -2.869   12.365
  -3.253   -2.850   85.350
  -2.717   -2.869   12.267
  -2.717   -2.869   85.240
  -2.217   -2.869   12.151
  -2.249   -2.894   85.157
  -1.717   -2.869   12.093
  -1.737   -2.829   85.101
  -1.217   -2.869   12.110
  -1.234   -2.899   84.920
  -0.717   -2.869   12.201
  -0.792   -2.940   84.693
  -0.217   -2.869   12.354
  -0.263   -2.903   84.327
   0.229   -2.869   12.469
   0.226   -2.898   83.789
   0.812   -2.786   12.613
   0.771   -2.960   82.806
   1.266   -2.869   12.786
   1.310   -2.869   82.330
   1.813   -2.819   13.103
   1.709   -2.953   82.112
   2.178   -2.841   13.408
   2.238   -2.953   81.732
   2.751   -2.770   13.797
   2.760   -2.953   81.204
   3.319   -2.844   13.970
   3.336   -2.957   80.744
   3.866   -2.800   13.969
   3.813   -2.806   80.446
   4.359   -2.791   13.970
   4.319   -2.830   80.335
   4.818   -2.919   14.099
   4.868   -2.944   80.273
   5.292   -2.843   14.212
   5.333   -2.879   80.161
   5.794   -2.811   14.433
   5.800   -2.849   80.248
   6.366   -2.822   14.750
   6.216   -2.835   80.470
   6.866   -2.836   14.873
   6.832   -2.756   81.139
   7.358   -2.799   14.936
   7.345   -2.834   81.738
   7.834   -2.863   15.104
   7.870   -2.825   82.156
   8.309   -2.852   15.324
   8.332   -2.869   82.399
   8.813   -2.896   15.650
   8.860   -2.820   82.594
   9.220   -2.889   15.856
   9.333   -2.819   82.681
   9.814   -2.916   16.123
   9.783   -2.869   82.695
  10.283   -2.892   16.230
  10.283   -2.869   82.651
  10.819   -2.899   16.306
  10.682   -2.924   82.565
  11.366   -2.826   16.340
  11.253   -2.881   82.415
  11.866   -2.818   16.397
  11.783   -2.869   82.257
  12.382   -2.922   16.369
  12.226   -2.953   82.115
  12.774   -2.965   16.145
  12.809   -2.869   81.863
  13.375   -2.928   14.890
  13.206   -2.953   81.621
  13.786   -2.871   14.271
  13.716   -2.953   81.174
  14.313   -2.860   13.811
  14.293   -2.869   80.754
  14.853   -2.781   13.454
  14.750   -2.876   80.598
  15.333   -2.882   13.361
  15.283   -2.805   80.615
  15.819   -2.836   13.252
  15.783   -2.815   80.636
  16.366   -2.858   13.260
  16.266   -2.816   80.607
  16.858   -2.793   13.295
  16.724   -2.952   80.434
  17.339   -2.774   13.432
  17.240   -2.916   80.244
  17.798   -2.885   13.744
  17.738   -2.983   79.973
  18.326   -2.914   14.183
  18.210   -2.962   79.816
  18.796   -2.885   14.728
  18.677   -2.882   79.699
  19.291   -2.804   15.879
  19.246   -2.918   16.785
  19.304   -2.828   18.292
  19.237   -2.893   79.330
  19.791   -2.830   19.175
  19.726   -2.967   78.918
  20.275   -2.760   20.747
  20.200   -2.935   78.850
  20.762   -2.789   21.209
  20.700   -2.922   78.830
  21.155   -2.845   21.420
  21.200   -2.912   78.826
  21.774   -2.856   21.804
  21.680   -2.944   78.854
  22.276   -2.814   22.123
  22.332   -2.811   79.111
  22.704   -2.801   22.386
  22.734   -2.803   79.128
  23.262   -2.884   22.835
  23.264   -2.899   78.930
  23.742   -2.929   23.438
  23.787   -2.974   27.295
  23.800   -2.844   28.256
  23.733   -2.873   78.746
  24.288   -2.812   25.162
  24.280   -2.964   25.705
  24.276   -2.786   28.899
  24.283   -2.863   78.302
  24.772   -2.786   29.330
  24.738   -2.911   74.900
  24.833   -2.821   76.740
  24.778   -2.850   77.236
  25.273   -2.786   29.799
  25.346   -2.897   72.415
  25.758   -2.786   30.326
  25.687   -2.919   72.107
  26.354   -2.861   31.147
  26.249   -2.876   71.863
  26.730   -2.869   31.455
  26.734   -2.953   71.667
  27.248   -2.784   31.709
  27.293   -2.953   71.329
  27.783   -2.834   31.722
  27.805   -2.953   70.861
  28.233   -2.860   31.673
  28.255   -2.953   70.216
  28.677   -2.793   31.731
  28.829   -2.945   69.348
  29.247   -2.891   31.762
  29.330   -2.895   68.796
  29.753   -2.922   31.920
  29.726   -2.887   68.263
  30.275   -2.873   32.278
  30.368   -2.930   61.368
  30.281   -2.746   63.412
  30.205   -2.850   67.725
  30.781   -2.872   32.775
  30.812   -2.917   36.971
  30.781   -2.819   37.784
  30.895   -2.921   60.955
  30.768   -2.781   64.366
  30.746   -2.899   66.705
  31.287   -2.865   33.740
  31.330   -2.906   35.431
  31.319   -2.877   38.636
  31.238   -2.900   60.664
  31.811   -2.897   39.204
  31.813   -2.888   59.903
  32.385   -2.808   39.617
  32.269   -2.953   59.164
  32.783   -2.869   39.773
  32.806   -2.887   58.384
  33.225   -2.869   39.943
  33.301   -2.872   56.949
  33.809   -2.786   40.180
  33.771   -2.962   54.175
  34.230   -2.869   40.372
  34.299   -2.953   53.301
  34.749   -2.786   40.817
  34.850   -2.956   52.311
  35.277   -2.761   41.770
  35.288   -2.873   51.234
  35.768   -2.786   42.296
  35.806   -2.894   50.354
  36.333   -2.786   42.667
  36.248   -2.953   49.659
  36.798   -2.838   42.892
  36.762   -2.880   48.669
  37.301   -2.942   43.131
  37.325   -2.961   47.877
  37.769   -2.936   43.153
  37.700   -2.885   47.740
  38.264   -2.767   42.919
  38.200   -2.825   47.675
  38.898   -2.901   43.138
  38.728   -2.818   47.636
  39.366   -2.852   43.237
  39.256   -2.891   47.397
  39.728   -2.833   43.404
  39.722   -2.853   47.191
  40.230   -2.839   43.895
  40.258   -2.833   46.704
 -23.735    3.112   73.158
 -23.717    3.197   75.288
 -23.234    3.091   72.184
 -23.236    3.159   78.408
 -22.796    3.104   71.711
 -22.658    3.240   79.157
 -22.209    3.051   24.369
 -22.202    3.139   26.691
 -22.273    3.033   71.300
 -22.182    3.253   79.629
 -21.727    3.016   23.359
 -21.678    3.147   28.124
 -21.713    3.047   70.857
 -21.713    3.227   82.241
 -21.182    3.047   22.418
 -21.132    3.228   28.745
 -21.222    3.072   49.770
 -21.209    3.186   50.380
 -21.218    3.047   67.272
 -21.200    3.214   83.208
 -20.690    3.126   19.241
 -20.639    3.202   29.145
 -20.725    3.044   37.673
 -20.719    3.174   38.814
 -20.732    3.046   48.231
 -20.721    3.251   51.903
 -20.712    3.047   65.744
 -20.682    3.149   84.120
 -20.173    3.093   18.265
 -20.246    3.131   29.379
 -20.219    3.047   36.269
 -20.218    3.214   43.798
 -20.194    3.105   47.406
 -20.177    3.097   52.682
 -20.232    3.130   58.123
 -20.210    3.215   60.335
 -20.258    3.047   65.148
 -20.182    3.214   84.735
 -19.697    3.085   17.808
 -19.663    3.214   29.616
 -19.766    3.047   35.667
 -19.718    3.224   44.687
 -19.754    3.102   46.691
 -19.684    3.145   53.174
 -19.684    3.031   55.892
 -19.713    3.214   61.297
 -19.742    3.047   64.698
 -19.658    3.214   85.171
 -19.261    3.011   17.481
 -19.217    3.131   29.726
 -19.258    3.047   35.204
 -19.197    3.175   54.212
 -19.246    3.123   55.160
 -19.268    3.133   61.965
 -19.163    3.013   64.253
 -19.284    3.131   85.396
 -18.800    3.072   17.337
 -18.717    3.131   29.781
 -18.730    3.081   34.860
 -18.730    3.108   62.807
 -18.799    3.134   63.696
 -18.766    3.214   85.838
 -18.319    3.083   17.238
 -18.217    3.131   29.776
 -18.281    3.087   34.651
 -18.269    3.214   86.390
 -17.800    3.145   17.243
 -17.767    3.081   29.736
 -17.710    3.166   34.423
 -17.737    3.214   86.822
 -17.300    3.150   17.253
 -17.318    3.160   29.801
 -17.217    3.131   34.319
 -17.167    3.214   87.137
 -16.814    3.154   17.218
 -16.839    3.086   29.941
 -16.767    3.081   34.275
 -16.717    3.131   87.286
 -16.202    3.126   16.812
 -16.217    3.201   30.613
 -16.226    3.079   34.187
 -16.217    3.131   87.394
 -15.732    3.102   16.396
 -15.804    3.198   30.899
 -15.667    3.121   33.903
 -15.717    3.131   87.430
 -15.267    3.155   16.201
 -15.279    3.224   31.227
 -15.114    3.080   33.397
 -15.217    3.131   87.396
 -14.692    3.152   15.885
 -14.739    3.183   32.189
 -14.754    3.157   32.734
 -14.717    3.131   87.293
 -14.251    3.189   15.651
 -14.233    3.095   87.135
 -13.742    3.176   15.225
 -13.739    3.054   86.963
 -13.189    3.035   14.351
 -13.300    3.090   86.926
 -12.724    3.039   13.920
 -12.753    3.142   86.959
 -12.286    3.106   13.687
 -12.217    3.131   86.990
 -11.781    3.029   13.325
 -11.717    3.131   86.987
 -11.265    3.047   12.702
 -11.217    3.131   86.923
 -10.633    3.043   11.881
 -10.767    3.081   86.808
 -10.144    3.093   11.478
 -10.309    3.087   86.620
  -9.704    3.095   11.227
  -9.737    3.166   86.292
  -9.160    3.100   10.997
  -9.263    3.127   86.075
  -8.717    3.131   10.902
  -8.751    3.118   85.960
  -8.217    3.131   10.844
  -8.217    3.131   85.842
  -7.717    3.131   10.838
  -7.779    3.051   85.672
  -7.217    3.131   10.855
  -7.232    3.098   85.392
  -6.717    3.131   10.867
  -6.734    3.111   85.149
  -6.181    3.124   10.892
  -6.217    3.181   85.094
  -5.643    3.202   10.936
  -5.717    3.184   85.106
  -5.184    3.088   11.101
  -5.237    3.183   85.079
  -4.717    3.112   11.209
  -4.734    3.101   84.948
  -4.217    3.115   11.239
  -4.209    3.095   84.748
  -3.699    3.161   11.257
  -3.666    3.096   84.443
  -3.195    3.148   11.396
  -3.301    3.076   84.147
  -2.627    3.192   11.649
  -2.801    3.143   83.689
  -2.272    3.131   11.918
  -2.246    3.115   83.376
  -1.752    3.214   12.389
  -1.788    3.059   83.154
  -1.267    3.214   12.874
  -1.273    3.033   82.816
  -0.755    3.154   13.378
  -0.705    3.047   82.324
  -0.203    3.219   14.220
  -0.203    3.047   81.747
   0.256    3.104   14.866
   0.314    3.047   81.307
   0.753    3.152   15.225
   0.820    3.047   80.861
   1.234    3.136   15.411
   1.274    3.047   80.248
   1.861    3.225   15.658
   1.778    3.095   79.721
   2.260    3.205   15.618
   2.327    3.083   79.201
   2.764    3.104   15.385
   2.729    3.011   79.000
   3.216    3.047   15.151
   3.163    3.055   78.993
   3.819    3.095   14.755
   3.791    3.123   79.238
   4.350    3.129   14.466
   4.200    3.112   79.369
   4.783    3.131   14.314
   4.742    3.065   79.470
   5.283    3.131   14.189
   5.235    3.217   79.548
   5.812    3.055   14.119
   5.667    3.157   79.542
   6.374    3.145   13.971
   6.228    3.147   79.469
   6.779    3.170   13.775
   6.783    3.131   79.334
   7.341    3.225   13.397
   7.270    3.095   79.146
   7.866    3.100   13.281
   7.810    3.125   78.886
   8.292    3.013   13.156
   8.313    3.045   78.691
   8.804    3.018   12.688
   8.910    3.117   78.460
[truncated: 9,597,568 more chars]
