# Supplementary material for: Modeling of the Electrostatic Interaction and Catalytic Activity of [NiFe] Hydrogenases on a Planar Electrode
Source: J Phys Chem B. 2022 Oct 21;126(43):8777–90. doi: 10.1021/acs.jpcb.2c05371 (PMC9639099; doi:10.1021/acs.jpcb.2c05371)
Supplement: Supplementary file 1 — jp2c05371_si_001.zip [file jp2c05371_si_001.zip › Supplementary data/1e3d_5_theta_40_phi_98/extra information/heteroatoms_1e3d_5_theta_40_phi_98.pdb]

ATOM  12227  FE1  F3S    267     -6.018   10.016   64.390  0.5662 1.5600
ATOM  12228  FE3  F3S    267     -4.916   10.605   61.986  0.5662 1.5600
ATOM  12229  FE4  F3S    267     -7.542    9.917   62.146  0.5662 1.5600
ATOM  12230  S1   F3S    267     -3.947    9.414   63.627 -0.5816 2.0000
ATOM  12231  S2   F3S    267     -7.573    8.455   63.867 -0.5816 2.0000
ATOM  12232  S3   F3S    267     -6.570   11.756   63.036 -0.5816 2.0000
ATOM  12233  S4   F3S    267     -6.078    9.322   60.529 -0.5816 2.0000
ATOM  12234  FE1  SF4    268     -9.243    7.531   71.823  0.1677 1.5600
ATOM  12235  FE2  SF4    268    -11.736    6.587   71.468  0.1677 1.5600
ATOM  12236  FE3  SF4    268    -10.678    6.535   73.958  0.1677 1.5600
ATOM  12237  FE4  SF4    268    -11.308    8.843   72.932  0.0904 1.5600
ATOM  12238  S1   SF4    268    -12.792    7.088   73.493  0.8414 2.0000
ATOM  12239  S2   SF4    268     -9.343    8.361   73.955  0.8414 2.0000
ATOM  12240  S3   SF4    268    -10.869    8.597   70.648  0.8414 2.0000
ATOM  12241  S4   SF4    268    -10.042    5.277   72.059  0.8414 2.0000
ATOM  12242  FE1  FSX    269      2.992   12.165   53.438  0.6771 1.5600
ATOM  12243  FE2  FSX    269      1.683   14.414   51.648  0.8682 1.5600
ATOM  12244  FE3  FSX    269      1.856   13.135   55.727  0.4472 1.5600
ATOM  12245  FE4  FSX    269      2.793   15.314   54.367  0.6771 1.5600
ATOM  12246  O1   FSX    269     -0.209   13.994   52.548 -0.1900 1.6612
ATOM  12247  S2   FSX    269      1.080   11.534   54.389 -0.4376 2.0000
ATOM  12248  S3   FSX    269      3.997   13.476   55.045 -0.5333 2.0000
ATOM  12249  S4   FSX    269      0.807   15.053   55.336 -0.5333 2.0000
ATOM  12250  O24  FSX    269      2.638   15.670   52.572 -0.6254 1.6612
ATOM  12251  O12  FSX    269      2.821   12.997   51.808 -0.6254 1.6612
ATOM  12252  S    H2S    904      2.820   20.150   61.498 -0.3466 2.0000
ATOM  12253  NI   FNE    543      8.701    5.131   48.387  0.6485 1.4900
ATOM  12254  FE   FNE    543     10.329    2.845   49.129 -0.6367 1.5600
ATOM  12255  C1   FNE    543      9.801    1.181   48.499  0.4240 1.9080
ATOM  12256  C2   FNE    543     11.052    2.067   50.593  0.4240 1.9080
ATOM  12257  C3   FNE    543     11.846    2.901   48.162  0.4240 1.9080
ATOM  12258  O1   FNE    543      9.663    0.176   48.026 -0.2365 1.6612
ATOM  12259  O2   FNE    543     11.584    1.367   51.245 -0.2365 1.6612
ATOM  12260  O3   FNE    543     12.785    2.931   47.509 -0.2365 1.6612
ATOM  12261  S4   FNE    543      9.226    3.645   47.310 -0.3466 2.0000
ATOM  12262  MG   MG     901     19.957    7.329   54.961  2.0000 1.3000
ATOM  12263  S    H2S    904      6.244   -3.666   49.417 -0.3466 2.0000
