# Supplementary material for: Modeling of the Electrostatic Interaction and Catalytic Activity of [NiFe] Hydrogenases on a Planar Electrode
Source: J Phys Chem B. 2022 Oct 21;126(43):8777–90. doi: 10.1021/acs.jpcb.2c05371 (PMC9639099; doi:10.1021/acs.jpcb.2c05371)
Supplement: Supplementary file 1 — jp2c05371_si_001.zip [file jp2c05371_si_001.zip › Supplementary data/1e3d_5_theta_40_phi_98/extra information/summary_vtks.txt]

#########################################################################################################
Created VTK file:  /media/manuel/2A12535F12532ED7/new_results_minus1_interaction5_fix_rare_cases/Distances/1e3d_5_0.05_salt/1e3d_5_theta_40_phi_98/1e3d_5_theta_40_phi_98_stern.vtk
length_vert_prot_stern: 117618
length_face_prot_stern: 235232
length_data_phi_protein_stern: 235232
start_point_phi_protein_stern: 0
end_point_phi_protein_stern: 235232
min_data_phi_protein_stern: -1.000010566275E-04
max_data_phi_protein_stern: 9.999730364404E-05
#########################################################################################################
Created VTK file:  /media/manuel/2A12535F12532ED7/new_results_minus1_interaction5_fix_rare_cases/Distances/1e3d_5_0.05_salt/1e3d_5_theta_40_phi_98/1e3d_5_theta_40_phi_98.vtk
length_vert_prot: 130228
length_face_prot: 260460
length_data_phi_protein: 260460
start_point_phi_protein: 470464
end_point_phi_protein: 730924
min_data_phi_protein: -1.000014767789E-04
max_data_phi_protein: 9.999740915515E-04
#########################################################################################################
Created VTK file:  /media/manuel/2A12535F12532ED7/new_results_minus1_interaction5_fix_rare_cases/Distances/1e3d_5_0.05_salt/1e3d_5_theta_40_phi_98//electrode_250x250x10_d02.vtk
length_vert_electrode_stern: 6944
length_face_electrode_stern: 12980
length_data_phi_electrode_stern: 12980
start_point_phi_electrode_stern: 991384
end_point_phi_electrode_stern: 1004364
min_data_phi_electrode_stern: 1.781610366282E-04
max_data_phi_electrode_stern: 2.832715531030E-04
#########################################################################################################
Created VTK file:  /media/manuel/2A12535F12532ED7/new_results_minus1_interaction5_fix_rare_cases/Distances/1e3d_5_0.05_salt/1e3d_5_theta_40_phi_98/electrode_252x252x12_d02_stern.vtk
length_vert_electrode: 5814
length_face_electrode: 10800
length_data_phi_electrode: 10800
start_point_phi_electrode: 0
end_point_phi_electrode: 10800
min_data_phi_electrode: 2.763178982155E-04
max_data_phi_electrode: 2.763178982155E-04
#########################################################################################################
Total_vert: 260604
Total_face: 519472
Total_phi: 1038944
