# Supplementary material for: Modeling of the Electrostatic Interaction and Catalytic Activity of [NiFe] Hydrogenases on a Planar Electrode
Source: J Phys Chem B. 2022 Oct 21;126(43):8777–90. doi: 10.1021/acs.jpcb.2c05371 (PMC9639099; doi:10.1021/acs.jpcb.2c05371)
Supplement: Supplementary file 1 — jp2c05371_si_001.zip [file jp2c05371_si_001.zip › Supplementary data/1e3d_5_theta_40_phi_98/geometry/1e3d_5_theta_40_phi_98.face]

17941 55539 59213
49250 56723 45687
71342 67765 60276
60276 67765 56723
97931 78721 71342
78721 67765 71342
78721 78717 67765
89623 93082 87105
78717 89623 87105
78721 89623 78717
100453 87106 93082
89623 100453 93082
100457 100453 89623
100457 111189 100453
111193 111189 100457
111193 97932 111189
111189 97932 87108
87107 22566 97927
97927 22566 22570
97933 22570 22566
97933 22566 87109
1212 97934 4656
1212 4656 15524
1212 15524 12042
12042 15524 26376
12042 26376 22944
37326 97928 22944
26376 37326 22944
60276 56723 49250
38134 34635 87104
34635 97930 87104
97930 45687 87104
124868 121435 97924
121435 110789 97924
121435 110785 110789
97925 1985 124868
1985 121435 124868
1985 1981 121435
1985 12835 1981
12839 12835 1985
12839 23737 12835
23741 23737 12839
38134 34631 97926
34631 23741 97926
34631 23737 23741
37328 37326 26376
38134 87104 34631
93082 87106 89619
11674 15150 87103
97923 15150 11674
87107 97923 11674
97927 97923 87107
33812 97928 37326
33812 37326 48386
33812 48386 44834
97929 44834 48386
121439 124868 97924
97925 124868 121439
34635 38134 97926
97930 49250 45687
93082 89619 87105
48388 37326 37328
48386 37326 48388
59404 55874 97929
26376 15528 87112
26376 15524 15528
33810 37328 22942
22942 37328 26376
44830 48388 33810
33810 48388 37328
87113 59406 44830
59406 48388 44830
59406 59404 48388
97935 59404 59406
97935 59406 97939
27517 24161 87110
97936 35061 38513
22942 26376 87112
97936 38513 87114
24161 27517 87114
35061 97940 38513
33420 36960 87111
44420 48000 33420
33420 48000 36960
55474 59002 44420
44420 59002 48000
59002 55474 97937
55474 66466 97937
55474 66462 66466
77454 66466 66462
77454 77458 66466
77454 87115 91906
27517 97936 87114
110789 110785 100027
15524 4656 15528
97938 4656 97934
48386 59404 97929
48388 59404 48386
97935 55874 59404
45691 49250 97930
49250 45691 56727
49250 56727 60276
60276 56727 67769
60276 67769 71342
97931 71342 67769
121847 87108 97932
121847 97932 121851
121851 2397 121847
2403 2397 121851
15528 4656 4660
2403 13261 2397
87110 13261 27517
13261 24167 27517
13261 13267 24167
24167 97936 27517
33424 97933 36960
97933 87111 36960
97933 87109 87111
33424 36960 48000
33424 48000 44424
44424 48000 59002
44424 59002 55478
97937 55478 59002
97938 4660 4656
13267 13261 2403
100027 110785 103478
110785 87102 103478
100027 103478 97922
38122 27134 27136
45686 49236 34630
34630 49236 38122
87093 60264 45686
60264 49236 45686
60264 60262 49236
71330 60262 60264
71328 60262 71330
82260 71328 71330
82256 71328 82260
89618 93060 87094
93060 82260 87094
93060 82256 82260
38122 27136 87092
87088 93060 89618
77116 80666 66110
66110 80666 69650
88032 91470 77116
77116 91470 80666
87095 102332 88032
102332 91470 88032
102332 102328 91470
113064 102328 102332
113060 102328 113064
123756 120310 97913
113060 123756 97913
113064 123756 113060
120310 123756 4288
66110 69650 87089
120310 4288 854
34630 38122 87092
27136 16246 12834
82256 71326 71328
82252 71326 82256
93060 82252 82256
93056 82252 93060
87084 93056 87088
87088 93056 93060
87089 69650 87085
87085 69650 69646
80666 69646 69650
80662 69646 80666
91470 80662 80666
91466 80662 91470
102328 91466 91470
27136 27134 16246
102324 91466 102328
113056 102324 113060
97911 113056 113060
97911 113060 97913
78269 81844 97912
81844 78269 97914
92658 81844 97914
92656 81844 92658
87086 92656 87090
87090 92656 92658
1980 5372 87087
12834 16246 1980
1980 16246 5372
87091 27136 12834
113060 102324 102328
88390 77454 91906
854 4288 15134
97915 11680 15134
123764 113068 113072
123760 113068 123764
4296 123760 123764
4292 123760 4296
97917 4292 4296
97917 4296 97919
87098 97920 87100
97918 97920 87098
109690 113072 87099
87101 123768 109690
123768 113072 109690
123768 123764 113072
4300 123764 123768
113072 113068 102336
4296 123764 4300
97919 4300 97921
97922 103478 100023
87100 97922 100023
97920 97922 87100
103478 87102 100023
120304 123768 87101
848 4300 120304
120304 4300 123768
11682 97921 15150
15150 97921 87103
97921 4300 87103
4300 848 87103
97923 11682 15150
97919 4296 4300
854 15134 11680
113072 102336 98930
98930 102336 87097
97916 92660 92658
97916 92658 97914
87090 92658 87096
87096 92658 92660
23736 27136 87091
87092 27136 23736
56722 60264 87093
67764 71330 56722
56722 71330 60264
78716 82260 67764
67764 82260 71330
87094 82260 78716
87097 102336 87095
87099 113072 98930
87095 102336 102332
113064 102332 113068
123760 113064 113068
123756 113064 123760
4292 123756 123760
4288 123756 4292
4292 97917 11681
15134 4292 11681
4288 4292 15134
97915 15134 11681
89187 92660 97916
89187 97918 92660
97918 87096 92660
97918 87098 87096
113068 102332 102336
71326 60260 71328
77458 77454 88390
97942 4664 4660
97974 97976 87150
87151 121040 97975
97975 121040 121044
97977 121044 121040
97977 121040 87153
56728 97978 60324
60324 87154 56728
87154 97976 56728
87154 87152 97976
5071 97979 1586
97979 87153 1586
97979 97977 87153
87155 5071 1586
87156 56724 60324
97978 87156 60324
97980 87156 97978
87154 60324 56724
5071 1590 97979
97981 1590 5071
87155 97981 5071
87157 97981 87155
45692 97982 87158
45692 87158 45688
45688 87156 45692
45692 87156 97980
15933 97983 12420
97983 87157 12420
87150 97976 87152
97975 110406 87151
97975 110410 110406
110406 110410 99644
97963 81510 97965
87140 97966 87142
97964 97966 87140
77844 81510 87141
97965 81510 77844
87143 97965 77844
97967 97965 87143
67770 97968 87144
67770 87144 67766
67766 87142 67770
67770 87142 97966
97969 87143 87145
97969 97967 87143
97983 97981 87157
87144 97970 87146
97971 87145 87147
97971 97969 87145
87146 97972 87148
97970 97972 87146
87147 88772 97971
97971 88772 88776
97973 88776 88772
97973 88772 87149
87148 97974 87150
97972 97974 87148
87149 99640 97973
97973 99640 99644
110406 99644 99640
97968 97970 87144
87159 15933 12420
23742 97984 27198
23742 27198 87160
78264 87163 92750
89188 78264 92750
78270 78264 89188
89188 92750 103538
89188 103538 100028
97989 100028 103538
121440 97990 124928
121440 124928 87164
1982 121440 87164
1986 121440 1982
1982 87162 1986
1986 87162 97988
89184 92750 87163
67318 78264 78270
100024 103538 89184
103538 100024 97989
100024 110790 97989
100024 110786 110790
97990 110790 124928
110790 121436 124928
110790 110786 121436
87164 124928 121436
97991 89241 87165
87165 89241 89237
89241 100075 89237
100079 100075 89241
87166 100075 113967
100075 110837 113967
89184 103538 92750
97963 81508 81510
67318 78270 97987
67318 70970 87161
34632 23742 87160
34636 23742 34632
34632 87158 34636
34636 87158 97982
15933 12424 97983
87159 23324 15933
23324 12424 15933
23324 23328 12424
34208 37781 97985
23328 34208 97985
23324 34208 23328
45254 97986 37781
34208 45254 37781
70970 67318 97987
45250 45254 34208
56294 56298 45254
56294 87161 70970
67322 56294 70970
56298 56294 67322
97987 67322 70970
12840 97988 87162
12840 87162 12836
97984 12840 27198
12840 23738 27198
12840 12836 23738
87160 27198 23738
37781 34212 97985
37781 97986 34212
56294 45254 45250
87139 81510 81508
87141 81510 87139
78722 87138 97962
38521 87118 38517
38517 97944 38521
38521 97944 97948
88386 91910 87119
87123 102748 88386
102748 91910 88386
102748 102742 91910
113464 110028 97945
102742 113464 97945
102748 113464 102742
124140 97946 110028
113464 124140 110028
124144 124140 113464
38521 87122 87118
1210 4668 87124
4668 124140 124144
87120 4668 1210
44832 48394 87121
97947 48394 44832
87125 97947 44832
97949 97947 87125
38525 87126 87122
38525 87122 38521
38521 97948 38525
38525 97948 97950
99266 102748 87123
110026 113464 99266
99266 113464 102748
4668 124144 87124
120656 124144 110026
97943 59408 55875
97947 55875 44831
97942 4660 97938
12040 15528 87116
15528 4664 87116
15528 4660 4664
87112 15528 12040
87117 59408 87113
87113 59408 59406
97939 59406 59408
97939 59408 97943
38517 87118 87114
38517 87114 38513
38513 97940 38517
38517 97940 97944
48394 97947 44831
87119 91910 87115
102742 99268 97941
91906 102742 97941
91910 102742 91906
97945 99268 102742
120658 97946 124140
4664 97942 120658
124140 4664 120658
4668 4664 124140
87116 4664 87120
87120 4664 4668
48394 44831 87121
55875 59408 87117
55875 87117 44831
87115 91910 91906
97941 88390 91906
110026 124144 113464
97951 87125 87127
13268 24162 27534
13268 13262 24162
87132 27534 24162
97959 87133 87135
97959 97957 87133
100458 97960 87136
100458 87136 100454
111190 100458 100454
111190 111194 100458
125261 121852 87134
121852 111190 87134
121852 111194 111190
125261 97958 121852
97956 13268 27534
77848 97959 81506
97959 87135 87137
97961 77848 81506
89624 97962 87138
89624 87138 89620
89620 87136 89624
89624 87136 97960
87139 81508 87137
87137 81508 81506
97961 81506 81508
97961 81508 97963
78722 97964 87140
78722 87140 78718
78718 87138 78722
97959 87137 81506
87124 124144 120656
13262 13268 2404
2398 2404 121848
97951 97949 87125
87126 38525 35062
97952 87126 35062
87128 87126 97952
38525 97950 35062
55876 97951 59416
97951 87129 59416
97951 87127 87129
97953 55876 59416
87128 97954 87130
97952 97954 87128
55872 59416 87129
66872 97953 70500
13262 2404 2398
70500 97953 87131
59416 55872 87131
97955 66872 70500
24168 97956 27534
27534 87132 24168
87132 97954 24168
87132 87130 97954
66868 70500 87131
97955 70500 66868
87133 97955 66868
97957 97955 87133
121848 125261 87134
2404 97958 125261
121848 2404 125261
97953 59416 87131
100075 100079 110837
71328 60260 60262
60262 49234 49236
13259 87034 97860
13259 97860 13265
13265 97864 13259
13259 97864 87038
102272 87035 98931
87035 97865 98931
87035 87039 97865
97861 102272 98931
87036 97866 87040
97862 97866 87036
97867 67321 70839
87041 70839 67321
97863 87041 67321
87037 87041 97863
24159 87038 97864
24159 97864 24165
24165 35055 24159
35059 35055 24165
35059 46111 35055
46115 46111 35059
60612 57125 97868
57125 46115 97868
57125 46111 46115
71680 68171 60612
60612 68171 57125
71680 87042 68171
97869 87039 87043
97863 97859 87033
97863 87033 87037
97858 97862 87036
97858 87036 55869
97851 81804 81806
97851 81806 97855
97856 5712 5710
97856 5710 97852
87026 5710 87030
87030 5710 5712
112990 87027 109693
87027 97857 109693
87027 87031 97857
97853 112990 109693
59347 87032 87028
59347 87028 59343
59343 97854 59347
97869 97865 87039
59347 97854 97858
87029 97859 78267
87029 87033 97859
97855 81806 78267
2401 5712 97856
2401 97860 5712
97860 87030 5712
97860 87034 87030
102272 98927 87035
87031 98927 102272
97861 87031 102272
97857 87031 97861
59347 55869 87032
59347 97858 55869
81806 87029 78267
55870 59359 87044
55870 87040 59359
87040 97870 59359
87051 102295 98928
59363 55871 87048
97874 66871 70449
97874 70449 87052
59363 97874 87052
55871 59363 87052
66871 97878 70449
97879 87049 87053
97879 97875 87049
97880 71692 71688
97880 71688 97876
82632 71688 71692
82630 71688 82632
97877 97873 87047
87050 82630 87054
102295 98932 97877
97881 98932 102295
87051 97881 102295
87055 97881 87051
70449 66867 87052
97878 77847 81449
97878 81449 87056
70449 97878 87056
66867 70449 87056
77847 97882 81449
48768 45249 87057
87053 45249 48768
97883 87053 48768
87054 82630 82632
87025 81806 81804
97877 87047 98928
87050 82628 82630
87040 97866 97870
67317 87045 70839
87045 97867 70839
87045 97871 97867
70839 87041 67317
57133 60612 97868
60612 57133 97872
71684 60612 97872
71680 60612 71684
87042 71680 79159
71680 82628 79159
71680 71684 82628
82628 87046 79159
102295 97877 98928
97873 87043 87047
59363 87048 87044
59363 87044 59359
59359 97870 59363
59363 97870 97874
97875 56297 87049
87049 56297 56293
87045 56293 56297
87045 56297 97871
97876 71688 71684
97876 71684 97872
82630 71684 71688
82628 71684 82630
87046 82628 87050
97873 97869 87043
87029 81806 87025
59343 97850 97854
59339 97850 59343
120307 87007 109687
97837 120307 109687
112978 97837 109687
97833 123674 120307
99642 97838 103060
99642 103060 113772
99642 113772 110408
110408 113772 124442
110408 124442 121042
4946 97834 121042
4946 121042 124442
1582 4946 124442
87012 1582 124442
120307 123674 87007
12418 15796 1582
87008 15796 12418
67316 70820 87009
78266 97835 81798
81798 97835 87013
97835 70820 87013
70820 67316 87013
97839 78266 81798
87014 24158 27452
97836 87014 27452
97840 87014 97836
87010 27452 24158
102250 98925 87015
98925 102250 87011
1582 15796 4946
102250 112978 87011
112978 109687 87011
87010 35054 27452
123674 120301 87007
97833 851 123674
851 120301 123674
851 845 120301
11677 15062 87005
845 11677 87005
851 11677 845
97831 15062 11677
1588 97834 4946
1588 4946 15796
1588 15796 12422
12422 15796 87008
23322 12422 87008
87006 38440 35054
23326 12422 23322
34206 34210 23326
45248 34210 34206
45248 45252 34210
56292 45252 45248
56292 56296 45252
56292 87009 70820
67320 56292 70820
56296 56292 67320
97835 67320 70820
24164 97836 27452
38440 97832 24164
38440 24164 27452
35054 38440 27452
34206 23326 23322
97879 87053 97883
102250 112980 112978
97837 112980 97841
87018 97848 87022
97844 97848 87018
98926 102254 87019
109692 97845 112986
112986 97845 87023
97845 102254 87023
102254 98926 87023
97849 109692 112986
55868 59339 87024
66870 97850 59339
55868 66870 59339
66866 66870 55868
66866 87020 66870
97847 97843 87017
66870 87020 97846
87021 78263 81804
97851 87021 81804
97847 87021 97851
2400 97852 5710
5710 87026 2400
87026 97848 2400
87026 87022 97848
87027 112990 87023
87023 112990 112986
97849 112986 112990
97849 112990 97853
59343 87028 87024
59343 87024 59339
81804 78263 87025
97837 112978 112980
97847 87017 87021
77846 77842 88770
88774 97842 92254
103060 97838 88774
103060 88774 92254
99638 103060 92254
87016 99638 92254
110404 113772 99638
99638 113772 103060
121036 124442 110404
110404 124442 113772
87012 124442 121036
78262 81798 87013
97839 81798 78262
87017 97839 78262
87016 92254 88770
97843 97839 87017
13264 87018 13258
13258 87014 13264
13264 87014 97840
87019 102254 87015
87015 102254 102250
102254 97845 109691
112980 102254 109691
102250 102254 112980
97841 112980 109691
77846 97846 87020
77846 87020 77842
97842 77846 92254
77846 88770 92254
13264 97844 87018
60260 49234 60262
87058 68172 71692
97884 87058 97880
71322 60256 71324
82250 71322 71324
82248 71322 82250
93052 82248 82250
93050 82248 93052
87074 93050 87080
87080 93050 93052
69642 66109 87081
66109 69642 87075
69642 80654 87075
69642 80658 80654
91462 80654 80658
91458 80654 91462
87076 91458 98929
91458 102320 98929
91458 91462 102320
113052 109689 102320
102320 109689 98929
120309 123740 87077
120309 87077 109689
97909 120309 109689
113052 97909 109689
123740 120309 853
123740 853 4272
4272 853 11679
4272 11679 15120
97905 15120 11679
71324 60256 60258
60258 60256 49232
49232 60256 45690
60256 97904 45690
123740 4272 4270
15120 4270 4272
15118 4270 15120
97901 15118 15120
97901 15120 97905
121038 124485 87078
124485 121038 87072
4995 124485 87072
124485 1585 87079
124485 4995 1585
4995 87073 1585
78268 97906 81836
78268 81836 92650
124485 121039 87078
78268 92650 89186
89186 103464 100026
100026 103464 114162
100026 114162 110788
124850 97902 110788
114162 124850 110788
124852 124850 114162
5368 1984 97903
124850 5368 97903
124852 5368 124850
1984 5368 16242
1984 16242 12838
97907 12838 16242
45690 97908 49232
89186 92650 103464
124485 87079 121039
97910 81840 81836
97910 81836 97906
87085 69646 87081
87081 69646 69642
80662 69642 69646
80658 69642 80662
91466 80658 80662
91462 80658 91466
102324 91462 91466
102320 91462 102324
113056 102320 102324
113052 102320 113056
97909 113052 113056
97909 113056 97911
97912 81844 81840
87084 93052 93056
97912 81840 97910
92654 81840 92656
87082 92654 87086
87086 92654 92656
87087 5372 87083
87083 5372 5370
16246 5370 5372
16244 5370 16246
27134 16244 16246
27132 16244 27134
38122 27132 27134
38120 27132 38122
49236 38120 38122
49234 38120 49236
92656 81840 81844
123740 4270 87071
87080 93052 87084
93056 82250 82252
92654 81836 81840
92650 81836 92654
100022 103464 87082
103464 92654 87082
103464 92650 92654
110784 114162 100022
100022 114162 103464
121434 124852 110784
110784 124852 114162
87083 5370 121434
5370 124852 121434
5370 5368 124852
16244 5368 5370
93052 82250 93056
16242 5368 16244
16242 27132 97907
16244 27132 16242
23740 27132 38120
23740 38120 34634
49232 97908 34634
38120 49232 34634
49234 49232 38120
60260 49232 49234
60258 49232 60260
71326 60258 60260
71324 60258 71326
82252 71324 71326
82250 71324 82252
27132 23740 97907
120303 123740 87071
123740 120303 87077
91458 87076 88031
110405 97886 110409
87064 110405 124469
110405 121043 124469
110405 110409 121043
121043 97890 124469
26692 23323 87065
23323 26692 87061
26692 37656 87061
26692 37660 37656
97887 37656 37660
97887 37660 97891
87066 57126 60624
97888 87066 60624
110405 87060 97886
97892 87066 97888
846 4264 87063
11678 97889 15114
15114 97889 87067
97889 4264 87067
4264 846 87067
97893 11678 15114
124469 121037 87064
121037 124469 97890
1589 121037 97890
1583 121037 1589
15832 12419 97894
12419 1589 97894
12419 1583 1589
87062 60624 57126
12419 15832 87065
97889 852 4264
97885 87063 4264
79160 82632 68172
68172 82632 71692
87054 82632 79160
87055 109688 97881
97881 109688 109694
120302 109694 109688
120302 120308 109694
97885 120308 120302
97885 120302 87059
81449 77843 87056
77843 81449 97882
88775 77843 97882
88771 77843 88775
97885 87059 87063
88775 99639 88771
99643 97886 99639
99639 97886 87060
37656 34207 87061
45253 48768 87057
45253 87057 34207
97887 45253 34207
37656 97887 34207
97883 48768 45253
57134 97888 60624
60624 87062 57134
87062 97884 57134
87062 87058 97884
852 97885 4264
99643 99639 88775
97880 87058 71692
15832 26692 87065
26698 97895 34211
847 4270 87069
4270 15116 87069
4270 15118 15116
97897 15116 15118
97897 15118 97901
1584 4995 87072
87073 4995 1584
121438 97902 124850
97903 121438 124850
56726 97904 60256
71320 97898 56726
60256 71320 56726
71322 71320 60256
4270 847 87071
82248 71320 71322
93050 89622 97899
82246 93050 97899
82248 93050 82246
89622 93050 87074
100452 89622 87074
100456 89622 100452
111188 100456 100452
111188 111192 100456
111188 87070 111192
111192 87070 97900
80654 77115 87075
91458 88031 80654
80654 88031 77115
82246 71320 82248
15832 26698 26692
35060 87068 97896
35056 35060 24166
37660 26698 34211
26692 26698 37660
97891 37660 34211
46116 97896 87068
46116 87068 46112
46112 87066 46116
46116 87066 97892
87069 15116 87067
87067 15116 15114
97893 15114 15116
97893 15116 97897
12423 15832 97894
15832 12423 23327
35056 87068 35060
15832 23327 26698
67768 97898 71320
67768 71320 82246
67768 82246 78720
97899 78720 82246
121850 97900 87070
121850 87070 121846
2396 121850 121846
2396 2402 121850
13260 2402 2396
13260 13266 2402
24160 13266 13260
24160 24166 13266
35056 24166 24160
97895 26698 23327
87004 49548 46110
110837 97992 113967
97993 67823 60010
38442 27448 27450
38438 27448 38442
49554 38438 38442
49550 38438 49554
87258 49550 87262
87262 49550 49554
87263 92248 87259
87259 92248 92246
99692 103056 87264
103056 92248 87264
103056 92246 92248
110454 113766 99692
99692 113766 103056
121092 124436 110454
110454 124436 113766
1640 98103 4948
4948 98103 87265
98103 124436 87265
124436 121092 87265
1640 4948 15798
1640 15798 12476
12476 15798 87266
23374 12476 87266
23378 12476 23374
98104 23378 37626
23378 34254 37626
23378 23374 34254
27448 16570 27450
27450 16570 98106
16570 13331 98106
5694 13331 16570
38438 27446 27448
38434 27446 38438
49550 38434 38438
49546 38434 49550
87254 49546 87258
87258 49546 49550
87259 92246 87255
87255 92246 92244
103056 99696 98099
92244 103056 98099
92246 103056 92244
99696 103056 113766
99696 113766 110458
87260 37626 34254
110458 113766 124436
98103 121094 124436
98104 37626 37624
98104 37624 98100
87256 37624 87260
87260 37624 37626
87261 103788 87257
87257 103788 103786
103788 98105 111255
114470 103788 111255
103786 103788 114470
98101 114470 111255
2471 5694 98102
5694 2471 13331
110458 124436 121094
103788 87261 100521
87261 98107 100521
87261 87267 98107
16578 98110 2472
5704 16578 2472
16582 16578 5704
87270 16578 87272
87272 16578 16582
100514 103794 87271
111252 114478 100514
100514 114478 103794
114478 111252 98111
111252 121920 98111
111252 121916 121920
98112 121920 5704
121920 2468 5704
2472 98112 5704
121920 121916 2468
2468 16582 5704
87272 16582 13330
82228 78781 87273
93032 89681 82228
82228 89681 78781
103806 100515 93032
93032 100515 89681
103806 87274 100515
87275 82230 87273
87273 82230 82228
93034 82228 82230
93032 82228 93034
103808 93032 93034
13330 16582 2468
27446 16568 27448
98111 111256 114478
103792 114478 98109
98105 103788 100521
98108 27454 27450
98108 27450 98106
35130 38442 87268
38442 27454 87268
38442 27450 27454
46182 49554 35130
35130 49554 38442
87262 49554 46182
88826 92248 87263
87264 92248 88826
1638 4948 87265
12474 15798 1638
103794 114478 103792
1638 15798 4948
100522 98107 103792
98107 87269 103792
98107 87267 87269
98109 100522 103792
13332 98110 16578
27454 98108 13332
27454 13332 16578
24232 27454 16578
87270 24232 16578
87268 27454 24232
87271 103794 87269
87269 103794 103792
114478 111256 98109
87266 15798 12474
27448 16568 16570
16568 5692 16570
16570 5692 5694
45304 98092 48728
59742 98088 45304
59742 45304 48728
56346 59742 48728
87244 56346 48728
67372 70808 56346
56346 70808 59742
78322 81784 67372
67372 81784 70808
89242 98089 92602
92602 98089 87245
98089 81784 87245
81784 78322 87245
98091 55916 59318
98093 89242 92602
5320 98090 121486
5320 121486 124806
2030 5320 124806
87246 2030 124806
87242 5320 2030
55914 59318 87243
66928 98091 70406
70406 98091 87247
98091 59318 87247
59318 55914 87247
66928 70406 81412
66928 81412 77900
98095 77900 81412
121486 98094 124806
87248 45298 48728
48306 44860 87243
59318 98087 87243
23792 98086 27080
23792 27080 87240
34684 23792 87240
34686 23792 34684
45740 34686 34684
45740 45744 34686
45740 87238 45744
45744 87238 98084
87241 48306 87239
87239 48306 48304
98085 48304 48306
98085 48306 98087
56350 98088 59742
98087 48306 87243
56350 59742 70808
67376 70808 81784
67376 81784 78326
98089 78326 81784
2032 98090 5320
2032 5320 87242
12884 2032 87242
12886 2032 12884
98086 12886 27080
12886 23790 27080
12886 12884 23790
87240 27080 23790
44860 48306 87241
55916 98087 59318
56350 70808 67376
103806 93032 103808
98092 87248 48728
87244 48728 45298
16568 27444 87249
16568 27446 27444
38434 27444 27446
38430 27444 38434
49546 38430 38434
49542 38430 49546
87250 49542 87254
87254 49542 49546
77898 81414 87251
88830 98097 92244
92244 98097 87255
98097 81414 87255
81414 77898 87255
13329 16568 87249
98099 88830 92244
98100 37622 98098
87252 37622 87256
87256 37622 37624
103786 100513 87257
114470 111251 103786
103786 111251 100513
121919 125170 87253
121919 87253 111251
98101 121919 111251
114470 98101 111251
125170 121919 98102
5694 125170 98102
5692 125170 5694
98100 37624 37622
98096 87248 98092
5692 13329 2467
125170 2467 121915
89238 92602 87245
92602 89238 98093
89238 100080 98093
89238 100076 100080
110834 100080 100076
110834 110838 100080
98094 110838 124806
110838 121484 124806
110838 110834 121484
87246 124806 121484
27444 24231 87249
38430 35129 27444
27444 35129 24231
16568 13329 5692
49542 46181 38430
49542 87250 46181
66926 70406 87247
87251 81414 66926
81414 70406 66926
81414 81412 70406
98095 81412 81414
98095 81414 98097
34258 98098 37622
37622 87252 34258
87252 98096 34258
87252 87248 98096
125170 121915 87253
5692 2467 125170
38430 46181 35129
98085 44862 48304
87274 103806 87276
87277 82232 87275
87308 92708 89240
105247 22613 26269
26269 22613 37211
37211 22613 33477
37211 33477 48261
48261 33477 44481
48261 44481 59267
59267 44481 55531
55531 105248 59267
105249 11709 15411
105247 26269 11709
26269 15411 11709
26269 26273 15411
26269 37219 26273
26269 37211 37219
37211 48267 37219
37211 48261 48267
48261 59273 48267
48261 59267 59273
59267 105248 59273
59273 105248 105250
15411 11710 105249
11710 15411 105251
15411 26277 105251
15411 26273 26277
26273 37225 26277
26273 37219 37225
78324 92708 81894
89240 92708 78324
78324 81894 87307
87306 114208 110836
98127 48844 98129
87302 98130 87304
98128 98130 87302
34256 37728 87303
45300 48844 34256
34256 48844 37728
48844 45300 98129
45300 56352 98129
45300 56348 56352
98131 56352 56348
98131 56348 87305
110840 98132 114208
114208 87306 110840
37219 48273 37225
87306 98130 110840
87305 67374 98131
98131 67374 67378
67374 87307 81894
78328 67374 81894
67378 67374 78328
78328 81894 92708
78328 92708 89244
89244 92708 87308
100078 89244 87308
100082 89244 100078
98132 100082 114208
100082 110836 114208
100082 100078 110836
87306 87304 98130
37219 48267 48273
48267 59279 48273
48267 59273 59279
48153 33503 44507
44507 105258 48153
105259 100129 103701
105255 114375 100129
100129 114375 103701
114375 110873 103701
110873 94509 103701
125069 121521 110873
125069 110873 114375
5583 2067 121521
5583 121521 125069
16447 12925 2067
16447 2067 5583
37105 33503 48153
105256 23833 27343
16447 105256 94510
12925 16447 94510
23833 105260 27343
105261 899 4431
4431 899 15299
15299 899 11735
105257 26163 11735
11735 26163 15299
26163 22637 15299
22637 94511 15299
37105 33499 22637
37105 22637 26163
48155 94512 33499
105256 27343 94510
98127 48842 48844
37105 22639 33503
105257 22639 26163
59273 105250 59279
59279 105250 105252
26281 105253 26277
26277 105253 105251
26277 37231 26281
26277 37225 37231
37225 48279 37231
37225 48273 48279
48273 59285 48279
48273 59279 59285
59279 105252 59285
59285 105252 105254
26281 22614 105253
26163 22639 37105
22614 26281 33478
33478 37231 44482
44482 37231 48279
44482 48279 55532
55532 48279 59285
59285 105254 55532
105255 110879 114375
114375 110879 125069
125069 110879 121527
125069 121527 5583
5583 121527 2073
5583 2073 16447
16447 2073 12931
12931 105256 16447
33478 26281 37231
48842 37726 48844
48844 37726 37728
37728 37726 26770
87283 92296 92294
103118 92294 92296
103116 92294 103118
113828 103116 103118
113824 103116 113828
87284 113824 87286
87286 113824 113828
88828 92296 87285
99694 103118 88828
88828 103118 92296
110456 113828 99694
99694 113828 103118
87286 113828 110456
87285 92296 87283
98113 45305 87287
45305 56347 45299
56351 56347 45305
56351 67373 56347
67377 67373 56351
81872 78323 98114
78323 67377 98114
78323 67373 67377
81872 87288 78323
98115 34259 87289
87289 34259 34255
87287 34255 34259
87287 34259 98113
78327 81872 98114
87287 45305 45299
98116 92682 89239
87284 113820 113824
113820 103112 113824
87275 82232 82230
93036 82230 82232
93034 82230 93036
103810 93034 93036
103808 93034 103810
87276 103808 87278
87278 103808 103810
78782 82232 87277
87279 93038 78782
93038 82232 78782
93038 93036 82232
100516 103810 87280
103810 93038 87280
87282 113820 87284
103810 93036 93038
89682 93038 87279
87280 93038 89682
92292 88827 87281
103112 99693 92292
92292 99693 88827
113820 110455 103112
103112 110455 99693
113820 87282 110455
87283 92294 87281
87281 92294 92292
103116 92292 92294
103112 92292 103116
113824 103112 103116
87278 103810 100516
87276 103806 103808
98116 89239 87288
81872 78327 87288
103500 100081 98124
114200 103500 98124
114198 103500 114200
87296 114198 87298
87298 114198 114200
87299 26768 87297
87297 26768 26766
37724 34260 98123
26766 37724 98123
26768 37724 26766
98125 34260 37724
110839 114200 98124
110839 98126 114200
100081 103500 98122
98126 87298 114200
87301 26770 87299
87299 26770 26768
37726 26768 26770
37724 26768 37726
48842 45306 98125
37724 48842 98125
37726 48842 37724
98127 45306 48842
87300 98128 87302
98126 98128 87300
23376 26770 87301
87303 37728 23376
37728 26770 23376
98126 87300 87298
78327 98116 87288
98121 26766 98123
87295 26766 26764
92682 87290 89239
26758 23375 87291
87289 23375 26758
98117 87289 26758
98115 87289 98117
89243 92682 98116
89243 98118 92682
98118 87290 92682
98118 87292 87290
87293 26760 87291
87291 26760 26758
98117 26758 26760
98117 26760 98119
98121 26764 26766
98120 103498 100077
98118 98120 87292
103498 87294 100077
87295 26764 87293
87293 26764 26760
98119 26760 26764
98119 26764 98121
98122 103500 103498
98122 103498 98120
87294 103498 110835
103498 114198 110835
103498 103500 114198
114198 87296 110835
87297 26766 87295
87292 98120 100077
60010 56777 87167
37252 33838 87239
48304 98083 87239
120693 1247 120691
4466 1247 12073
4466 12073 15334
98019 15334 12073
87194 98022 87196
98020 98022 87194
98023 99305 87197
87197 99305 99303
87195 99303 99305
87195 99305 98021
78784 98024 82118
82118 87198 78784
87198 98022 78784
87198 87196 98022
98025 87197 87199
98025 98023 87197
98026 82122 82118
98026 82118 98024
87198 82118 87200
87200 82118 82122
98027 87199 87201
98027 98025 87199
87202 78776 82122
98026 87202 82122
98028 87202 98026
87200 82122 78776
98029 87201 87203
120691 1247 87193
1247 4466 87193
120693 120691 110067
110067 120691 110065
100518 98016 103712
103712 87190 100518
87190 98014 100518
87190 87188 98014
98017 33839 87191
87191 33839 33837
87189 33837 33839
87189 33839 98015
89684 98018 92924
103712 98016 89684
103712 89684 92924
100510 103712 92924
87192 100510 92924
98029 98027 87201
87190 103712 100510
15334 12071 4466
4466 12071 1243
98019 22971 15334
22971 12071 15334
22971 22969 12071
87191 22969 22971
87191 22971 98017
87194 89678 92924
98018 87194 92924
98020 87194 98018
87192 92924 89678
98021 110067 87195
87195 110067 110065
4466 1243 87193
98030 82130 78777
87202 98030 78777
98028 98030 87202
98037 1248 4532
87208 98038 87210
98034 98038 87208
98039 11701 87211
87211 11701 11699
11701 98035 25865
22603 11701 25865
11699 11701 22603
25865 87209 22603
98040 113322 113316
98040 113316 98036
124004 113316 113322
123994 113316 124004
120694 4532 1248
4538 123994 124004
15404 12074 98037
4532 15404 98037
4538 15404 4532
98041 12074 15404
78786 98042 87212
78786 87212 78778
78778 87210 78786
78786 87210 98038
98043 869 87213
87213 869 867
87211 867 869
87211 869 98039
110069 113322 98040
4532 123994 4538
98015 98013 87187
120694 123994 4532
110068 113316 123994
82130 87204 78777
98031 88437 87205
87205 88437 88435
87203 88435 88437
87203 88437 98029
78785 82130 98030
78785 98032 82130
98032 87204 82130
98032 87206 87204
98033 77511 87207
87207 77511 77509
87205 77509 77511
87205 77511 98031
110068 123994 120694
87206 98034 87208
98035 22605 25865
25865 22605 87209
22605 33465 87209
22605 33467 33465
33467 44469 33465
44471 44469 33467
44471 55519 44469
55521 55519 44471
55521 66523 55519
66525 66523 55521
87207 66523 66525
87207 66525 98033
110068 98036 113316
98032 98034 87206
98015 87187 87189
87186 114394 111248
98014 87188 98012
87169 67371 67375
87169 67375 97995
2029 87170 97996
2029 97996 2031
2031 98000 2029
2029 98000 87174
98001 34685 87175
87175 34685 34683
45741 49006 87171
34683 45741 87171
34685 45741 34683
97997 49006 45741
98002 103678 103662
87173 67375 67371
98002 103662 97998
87176 103662 103678
48548 45297 87177
98003 56349 48548
56349 45297 48548
56349 56345 45297
87173 56345 56349
87173 56349 97999
12883 87174 98000
12883 98000 12885
12885 23789 12883
23791 23789 12885
87175 23789 23791
87175 23791 98001
87172 103662 87176
98004 103686 103678
97999 67375 87173
92856 89683 87168
67823 56777 60010
67823 67819 56777
67823 78775 67819
78783 78775 67823
92856 89677 97994
89677 78783 97994
89677 78775 78783
92856 87168 89677
97995 78325 87169
87169 78325 78321
87165 78321 78325
87165 78325 97991
113967 110833 87166
103662 87172 100509
110833 113967 97992
121483 110833 121485
121485 97996 121483
121483 97996 87170
49006 45739 87171
56781 60010 87167
56781 87167 45739
97997 56781 45739
49006 97997 45739
97993 60010 56781
89683 92856 97994
97998 103662 100509
97998 100509 87168
89683 97998 87168
121485 110833 97992
113322 110069 98044
98004 103678 98002
87178 103678 103686
87183 98009 98007
102905 87181 99691
100517 103700 98008
98010 114388 111247
98010 111247 87182
100517 98010 87182
103700 100517 87182
114388 87184 111247
98011 66927 87185
87185 66927 66925
66927 77897 66925
77899 77897 66927
77899 88825 77897
87183 98007 102905
88829 88825 77899
87183 88829 98009
98012 114394 114388
98012 114388 98010
87184 114388 87186
87186 114388 114394
98013 44861 87187
87187 44861 44859
44861 55913 44859
55915 55913 44861
87185 55913 55915
87185 55915 98011
87188 111248 114394
98012 87188 114394
87183 88825 88829
87176 103678 87178
99691 87183 102905
87180 103694 87182
98005 110457 113621
113621 110457 87179
110457 121091 87179
110457 121093 121091
121093 1637 121091
1639 1637 121093
1639 12473 1637
12475 12473 1639
12475 23373 12473
23377 23373 12475
23377 34253 23373
34257 34253 23377
45301 48548 87177
87182 103694 103700
34253 45301 87177
98003 48548 45301
98006 103694 103686
98006 103686 98004
87178 103686 87180
87180 103686 103694
98007 99695 102905
98005 113621 99695
99695 113621 102905
113621 110453 102905
110453 87181 102905
113621 87179 110453
98008 103700 103694
98008 103694 98006
34257 45301 34253
98083 37252 87239
124012 113322 98044
4544 124004 124012
98072 48714 98066
98067 48714 48716
98067 48716 98073
67825 71250 98068
71250 67825 98074
82188 71250 98074
82182 71250 82188
82188 98075 89685
92990 82188 89685
82182 82188 92990
98069 92990 89685
98076 16552 16550
98076 16550 98070
87228 16550 87230
87230 16550 16552
4572 1245 87231
1245 4572 87229
4572 15436 87229
4572 15438 15436
26298 22972 98071
15436 26298 98071
15438 26298 15436
98077 22972 26298
45303 48716 98072
98073 48716 45303
98078 82192 82188
98078 82188 98074
98072 48716 48714
98071 12076 15436
4568 1244 87229
98065 4568 87229
87227 4568 120692
4568 124038 120692
4568 4566 124038
98061 4566 4568
98061 4568 98065
45302 98066 48714
98067 45302 48714
56783 60180 98062
60180 56783 98068
71250 60180 98068
71244 60180 71250
82182 71244 71250
82176 71244 82182
92996 89686 98075
92990 82176 82182
92990 98069 100519
103764 92990 100519
92984 92990 103764
98063 103764 100519
2469 5672 98064
98070 16550 13327
98070 13327 87226
2469 98070 87226
5672 2469 87226
16550 87228 13327
1244 4568 87227
12076 98065 15436
15436 98065 87229
92984 82176 92990
82188 92996 98075
82192 92996 82188
98079 89686 92996
87236 13328 5680
87232 16554 13328
87237 15442 87233
87233 15442 15440
26302 15440 15442
26300 15440 26302
37252 33840 98081
26300 37252 98081
26302 37252 26300
98083 33840 37252
56784 98084 87238
56784 87238 56780
56780 87234 56784
13328 16554 5680
56784 87234 98082
111250 114456 100512
100512 114456 103772
121914 125158 111250
111250 125158 114456
2466 5680 121914
121914 5680 125158
87236 5680 2466
12072 15442 87237
22970 26302 12072
12072 26302 15442
33838 37252 22970
22970 37252 26302
44862 98083 48304
100512 103772 87235
120692 124038 87225
16554 2470 5680
121918 5680 2470
98080 16554 16552
98080 16552 98076
87230 16552 87232
87232 16552 16554
1246 4572 87231
87233 15440 1246
15440 4572 1246
15440 15438 4572
26300 15438 15440
26298 15438 26300
98077 26298 26300
98077 26300 98081
67826 98082 87234
16554 98080 2470
67826 87234 67822
67826 78780 82192
67826 67822 78780
89680 92996 78780
78780 92996 82192
100520 98079 103772
103772 98079 87235
98079 92996 87235
92996 89680 87235
100520 103772 114456
100520 114456 111254
111254 114456 125158
111254 125158 121918
121918 125158 5680
98078 67826 82192
87226 5670 5672
87224 5670 87226
5670 125148 5672
60164 49150 87220
60164 49146 49150
87218 60164 56778
98053 87219 87221
98053 98051 87219
98054 49154 49150
98054 49150 98052
87220 49150 87222
87222 49150 49154
87221 120318 98053
98053 120318 120320
98055 120320 120318
98055 120318 87223
56778 60164 87220
55522 98056 58892
55522 69970 66526
66526 69970 80966
66526 80966 77512
98057 77512 80966
110070 98058 113346
98059 110070 113346
98060 49158 49154
98060 49154 98054
87222 49154 56779
49154 60176 56779
49154 49158 60176
71238 67821 60176
60176 67821 56779
55522 58892 69970
82170 78779 71238
98052 49146 98050
98051 98049 87217
4538 124004 4544
4544 98045 12075
15404 4544 12075
4538 4544 15404
98041 15404 12075
67824 98046 87214
67824 87214 67820
67820 87212 67824
67824 87212 98042
98047 120319 87215
87215 120319 120317
87213 120317 120319
87213 120319 98043
98052 49150 49146
120695 124012 98044
124012 1249 4544
98045 4544 1249
87214 98048 87216
98046 98048 87214
98049 87215 87217
98049 98047 87215
45742 98050 49146
45742 49146 60164
45742 60164 56782
60164 87218 56782
87218 98048 56782
87218 87216 98048
98051 87217 87219
124012 120695 1249
124004 113322 124012
71238 78779 67821
82170 89679 78779
99306 110066 113346
99306 99304 110066
120696 98059 124038
124038 98059 87225
98059 113346 87225
113346 110066 87225
120696 124038 4566
120696 4566 1250
98061 1250 4566
45743 49158 98060
49158 45743 98062
60180 49158 98062
60176 49158 60180
98058 99306 113346
71244 60176 60180
82176 71238 71244
82170 71238 82176
92984 82170 82176
92978 82170 92984
103764 92978 92984
103760 92978 103764
103764 98063 111253
114446 103764 111253
103760 103764 114446
114446 111253 121917
114446 121917 125148
125148 121917 98064
5672 125148 98064
71238 60176 71244
92978 89679 82170
99304 99306 88438
77510 88436 88438
103760 100511 92978
92978 100511 89679
114446 111249 103760
103760 111249 100511
125148 121913 114446
114446 121913 111249
5670 2465 125148
125148 2465 121913
5670 87224 2465
87223 868 98055
98055 868 870
11700 870 868
11700 11702 870
99304 88438 88436
22604 11702 11700
33466 22606 22604
33466 33468 22606
44470 33468 33466
44470 44472 33468
98056 44472 58892
44472 55520 58892
44472 44470 55520
66524 69970 55520
55520 69970 58892
77510 80966 66524
66524 80966 69970
80966 77510 98057
77510 88438 98057
22604 22606 11702
37105 48155 33499
87006 46110 38440
49548 35058 38440
97610 82996 82988
97610 82988 97606
86782 82988 86786
86786 82988 82996
77064 80636 86783
97607 80636 77064
86787 97607 77064
97611 97607 86787
86784 97612 86788
97608 97612 86784
97613 86785 86789
97613 97609 86785
86790 79568 82996
97610 86790 82996
86790 79575 83001
86790 97610 79575
79575 97614 83001
86786 82996 79568
97615 86787 86791
97615 97611 86787
86788 97616 86792
97612 97616 86788
97617 67281 86793
86793 67281 67277
86789 67277 67281
86789 67281 97613
83009 86794 86790
97609 97605 86781
97609 86781 86785
97604 97608 86780
86780 97608 86784
86775 97595 77062
97599 97595 86775
86772 97600 86776
97596 97600 86772
97601 86773 86777
97601 97597 86773
79574 97602 82982
82982 86778 79574
86778 97598 79574
86778 86774 97598
87978 97599 91438
97599 86779 91438
97599 86775 86779
83009 86790 83001
97603 87978 91438
97600 97604 86776
97605 86777 86781
97605 97601 86777
97606 82988 82982
97606 82982 97602
86778 82982 86782
86782 82982 82988
80636 77063 86783
87979 91438 86779
87979 86779 77063
97607 87979 77063
80636 97607 77063
97603 91438 87979
86776 97604 86780
83001 97614 83009
83009 97614 97618
97619 86791 86795
90441 97624 93845
102315 97625 98876
97625 86799 98876
97625 97623 86799
86801 102315 98876
93845 90435 86800
97624 101237 104625
97624 104625 86802
93845 97624 86802
90435 93845 86802
104625 101237 115257
115257 101237 111949
111949 97626 115257
79569 83017 86800
102315 98878 97625
86801 97627 102315
86803 97627 86801
104625 101233 86802
115263 86804 101233
104625 115263 101233
115257 115263 104625
122613 125997 97626
125997 115257 97626
125997 115263 115257
122613 97628 125997
97629 98879 102323
113055 102323 109636
102323 97627 109636
97627 98878 102315
97595 80622 77062
83017 97622 86800
97622 90441 93845
97619 97615 86791
12365 86792 97616
12365 97616 12369
12369 97620 12365
12365 97620 86796
97621 56249 59803
86797 59803 56249
97617 86797 56249
86793 86797 97617
83017 86798 86794
83017 86794 83009
83009 97618 83017
83017 97618 97622
97622 93845 86800
86795 87976 97619
97623 87980 87976
97623 87976 86799
23267 86796 97620
23267 97620 23271
23271 34151 23267
34157 34151 23271
34157 45195 34151
45199 45195 34157
45199 97621 59803
56245 45199 59803
45195 45199 56245
59803 86797 56245
83017 79569 86798
97619 87976 87980
77062 80622 86771
90440 86770 97594
90434 86770 90440
97572 122611 125915
86754 97572 125915
86750 97572 86754
122611 97576 125915
86751 478 97573
97573 478 480
11290 480 478
11290 11292 480
22210 11292 11290
22210 22212 11292
97574 22212 36474
22212 33066 36474
22212 22210 33066
97575 77066 80568
86752 36474 33066
97575 80568 77060
86755 97575 77060
97577 97575 86755
125915 122607 86754
125915 97576 122607
97576 86756 122607
97576 97578 86756
97579 86755 86757
97579 97577 86755
86756 97580 86758
97578 97580 86756
97581 86757 86759
97581 97579 86757
77060 80568 86753
122612 97582 125922
69546 66062 86753
80568 97571 86753
57511 86746 97566
57511 97566 57515
57515 68547 57511
68551 68547 57515
68551 79567 68547
79573 79567 68551
86747 79567 79573
86747 79573 97567
104543 101231 86748
101231 104543 97568
111947 101231 97568
111943 101231 111947
111947 97572 111943
97571 69546 86753
111943 97572 86750
97569 119922 119924
97573 119924 119922
97573 119922 86751
33068 97574 36474
47518 97570 33068
47518 33068 36474
44076 47518 36474
86752 44076 36474
55092 58508 44076
44076 58508 47518
66062 69546 55092
55092 69546 58508
77066 97571 80568
86749 119922 97569
97627 86803 109636
125922 86760 122612
86760 86758 97580
97588 23270 37644
23270 34150 37644
23270 23266 34150
37644 34150 97589
34150 45198 97589
34150 45194 45198
56244 45198 45194
56244 56248 45198
97593 56248 56244
97593 56244 86769
101236 97594 86770
101236 86770 101232
101232 86766 101236
23270 12368 23266
101236 86766 97590
97591 86771 80622
97591 86767 86771
97595 77068 80622
86772 12364 15816
97592 86772 15816
97596 86772 97592
86768 15816 12364
86769 67276 97593
97593 67276 67280
97597 67280 67276
97597 67276 86773
90440 97598 86774
90440 86774 90434
77068 97591 80622
86760 97580 122612
23266 12368 86768
12368 97592 15816
97583 77067 86761
86761 77067 77061
86759 77061 77067
86759 77067 97581
86762 122608 125922
97582 86762 125922
97584 86762 97582
86760 125922 122608
69588 66063 86763
86761 66063 69588
97585 86761 69588
97583 86761 97585
111948 97586 86764
12368 15816 86768
111948 86764 111944
111948 86762 97584
86765 69594 86763
86763 69594 69588
97585 69588 69594
97585 69594 97587
34156 97588 37644
97589 34156 37644
86764 97590 86766
97586 97590 86764
66064 69594 86765
97587 69594 66064
86767 97587 66064
97591 97587 86767
111944 86762 111948
97571 66066 69546
102323 98879 97627
111566 97630 114896
86829 38916 38912
97657 38912 38916
97657 38916 97661
101238 97662 86834
101238 86834 101234
101234 86830 101238
101238 86830 97658
97663 86831 86835
97663 97659 86831
86832 97664 86836
97660 97664 86832
35458 38916 86833
38916 35458 97661
35458 46540 97661
35458 46536 46540
46536 86837 61010
57516 46536 61010
46540 46536 57516
57516 61010 86838
68548 57516 86838
68552 57516 68548
79570 83073 97665
68552 79570 97665
68548 79570 68552
90442 97666 83073
79570 90442 83073
90436 90442 79570
86833 38916 86829
68124 86828 97656
68120 86828 68124
68124 86832 68120
27904 38908 97649
27908 38908 27904
97653 35464 38908
122610 126029 86826
6553 3148 86822
86822 3148 122610
3148 97654 122610
97654 126029 122610
6553 97650 3148
97655 86823 86827
97655 97651 86823
86824 97656 86828
97652 97656 86824
90436 86834 90442
24566 27908 86825
38912 27908 24566
38912 38908 27908
97653 38908 38912
97653 38912 97657
111950 97658 86830
111950 86830 111946
126029 122614 86826
122614 111946 86826
122614 111950 111946
126029 97654 122614
97659 86827 86831
97659 97655 86827
68124 97660 86832
86829 38912 24566
90442 86834 97662
36958 33389 86839
86835 33389 36958
97671 4314 4316
97671 4316 97673
86844 97674 86846
97672 97674 86844
802 4316 86845
97673 4316 802
86847 97673 802
97675 97673 86847
86846 97676 86848
97674 97676 86846
97677 86847 86849
97677 97675 86847
86848 97678 86850
86843 4316 4314
97676 97678 86848
97679 86849 11626
97679 97677 86849
86851 15183 11626
66436 70117 86852
77428 81105 70117
77428 70117 66436
86853 81105 77428
79114 97680 86854
79114 86854 79110
79110 86850 79114
79114 86850 97678
15183 11630 97679
26047 97681 22528
15183 97679 11626
38908 35464 97649
86845 4316 86843
86842 97672 86844
97667 86835 36958
97663 86835 97667
68121 86836 97664
68121 97664 68125
68125 97668 68121
68121 97668 86840
57512 61010 86837
86838 61010 57512
83073 79576 97665
83073 97666 79576
15164 11625 86841
97669 22531 15164
22531 11625 15164
97670 97672 86842
22531 22527 11625
22527 33393 86839
22531 33393 22527
97667 36958 33393
79109 86840 97668
79109 97668 79113
79113 97670 79109
79109 97670 86842
4314 801 86843
11629 15164 86841
11629 86841 801
97671 11629 801
4314 97671 801
97669 15164 11629
33393 36958 86839
27908 27904 17024
27908 17024 13652
86825 27908 13652
13654 97631 17012
17012 97631 86809
97631 6136 86809
6136 2794 86809
97635 13654 17012
6535 3145 86806
6535 97632 3145
97632 86810 3145
97632 97636 86810
102327 98880 97633
98880 102327 97637
102327 113063 97637
102327 113059 113063
122250 6136 125610
113059 123755 113063
97638 123755 804
123755 4283 804
123755 123751 4283
86807 11624 4283
11624 804 4283
11624 11628 804
22526 25995 97639
11628 22526 97639
11624 22526 11628
86811 25995 22526
89994 97640 93476
104240 97634 89994
93476 104240 89994
113059 123751 123755
104244 104240 93476
2794 6136 122250
125610 114900 86808
111566 114896 125610
111566 125610 122252
122252 125610 6136
122252 6136 2796
97631 2796 6136
115263 111945 86804
125997 122609 111945
125997 111945 115263
97628 3147 6535
97628 6535 86806
125997 97628 86806
122609 125997 86806
3147 97632 6535
125610 114896 114900
102327 97633 102323
102323 113059 102327
102323 113055 113059
113055 86805 120254
123751 113055 120254
113059 113055 123751
800 4283 123751
800 123751 120254
86807 4283 800
100822 97634 104240
114896 97630 100822
104240 114896 100822
114900 114896 104240
122250 125610 86808
102323 97633 97629
86805 113055 109636
111564 114900 86812
114900 104240 104244
36935 86819 36939
79112 97648 82664
93480 97644 79112
93480 79112 82664
89992 93480 82664
86820 89992 82664
100820 104248 89992
89992 104248 93480
86816 104248 100820
86821 17024 86817
86817 17024 17020
27904 24568 97645
17020 27904 97645
36935 86815 86819
17024 27904 17020
3146 6553 86822
3146 86818 6553
86818 97650 6553
86818 97646 97650
36939 33392 97647
97651 33392 36939
86819 97651 36939
86823 97651 86819
86824 79108 82664
97648 86824 82664
97652 86824 97648
86820 82664 79108
13652 17024 86821
97649 24568 27904
114900 104244 86812
36935 97647 97643
97642 97646 86814
86808 114900 111564
86813 17016 86809
86809 17016 17012
97635 17012 17016
97635 17016 97641
86810 97642 86814
97636 97642 86810
113063 109638 97637
109638 113063 120256
120256 113063 123755
123755 97638 120256
25995 22530 97639
36935 97643 33388
36939 97647 36935
33388 97643 86811
22530 25995 86811
86815 36935 33388
97644 93480 93476
97644 93476 97640
104248 93476 93480
104244 93476 104248
86812 104244 86816
86816 104244 104248
86817 17020 86813
86813 17020 17016
97641 17016 17020
97641 17020 97645
86814 97646 86818
97643 22530 86811
22528 97681 86851
55094 69546 66066
44078 58508 55094
86689 115528 86681
86681 115528 115524
97497 115524 115528
97497 115528 97505
36080 97506 39460
39460 86690 36080
86690 97498 36080
86690 86682 97498
36184 32705 86691
97507 43703 36184
43703 32705 36184
43703 43701 32705
86683 43701 43703
86683 43703 97499
66061 86684 97500
66061 97500 66065
66065 77059 66061
77065 77059 66065
77065 97508 77059
77059 97508 86692
15008 11623 86693
97509 22529 15008
22529 11623 15008
22529 22525 11623
22529 33387 22525
33391 33387 22529
47872 44391 97510
97496 97504 86680
86680 97504 86688
97503 88714 86687
97503 88718 88714
54697 65653 54695
65655 65653 54697
65655 76661 65653
76663 76661 65655
76663 87613 76661
87615 87613 76663
87615 98509 87613
98511 98509 87615
86675 98509 98511
86675 98511 97491
44077 47440 97492
55091 86676 47440
44077 55091 47440
44391 33391 97510
55093 55091 44077
55091 97500 86684
97501 77429 86685
86685 77429 77427
86677 77427 77429
86677 77429 97493
12017 15396 97494
22917 86678 15396
12017 22917 15396
22919 22917 12017
22919 97502 22917
22917 97502 86686
86679 88714 97495
97495 88714 88718
55093 97500 55091
44391 33387 33391
58874 55447 47872
47872 55447 44391
87975 97508 87977
87977 98875 87975
98877 98875 87977
98877 109635 98875
109637 109635 98877
109637 120253 109635
120255 120253 109637
120255 799 120253
803 799 120255
11627 15008 86693
799 11627 86693
803 11627 799
97509 15008 11627
87975 86692 97508
44393 47872 97510
47872 55449 58874
97511 58874 55449
86694 97518 86700
97512 97518 86694
97519 86695 86701
97519 97513 86695
90438 97520 86702
90438 86702 90432
90432 86696 90438
90438 86696 97514
122934 126250 86697
126250 122934 97515
122934 3466 97515
47872 44393 55449
86683 54697 54695
97507 36186 97517
25290 36186 36184
97511 66437 58874
66437 55447 58874
66437 66435 55447
86685 66435 66437
86685 66437 97501
86686 97512 86694
97502 97512 86686
97513 86687 86695
97513 97503 86687
86688 97514 86696
97504 97514 86688
112272 115528 86689
122936 97505 126250
97507 36184 36186
126250 97505 86697
115528 112272 86697
97515 122936 126250
25176 97516 28514
39460 97506 25176
39460 25176 28514
36078 39460 28514
86698 36078 28514
86690 39460 36078
14436 10937 86699
25290 21871 14436
14436 21871 10937
21871 25290 86691
25290 36184 86691
97505 115528 86697
97499 54697 86683
97490 97498 86674
86674 97498 86682
3465 14317 3463
14319 14317 3465
14319 25173 14317
25175 25173 14319
25175 97480 25173
25173 97480 86660
3722 477 86661
14568 11289 3722
3722 11289 477
25448 22209 14568
14568 22209 11289
25448 86662 22209
88713 86663 92169
3465 3463 122933
86663 97477 92169
92169 86657 88713
86658 97482 86664
97478 97482 86658
115512 112271 86665
122935 126228 86659
122935 86659 112271
97483 122935 112271
115512 97483 112271
97479 126228 122935
36077 86660 97480
36077 97480 36079
36079 97484 36077
36077 97484 86666
86663 97481 97477
112506 109287 86667
3465 122933 126228
126228 122933 86659
86654 120977 4889
120977 1531 4889
120977 120979 1531
4889 1531 86655
1531 12363 86655
1531 12367 12363
12367 97473 26593
23265 12367 26593
12363 12367 23265
37565 34149 23265
37565 23265 26593
37565 86649 34149
86650 97476 86656
97479 3465 126228
97474 97476 86650
86652 4496 1184
97477 88717 92169
97475 102977 88717
88717 102977 92169
102977 99583 92169
99583 86657 92169
113695 110343 99583
113695 99583 102977
113695 86653 110343
4889 1529 86654
4889 86655 1529
86656 97478 86658
97476 97478 86656
1184 4496 86651
122934 3464 3466
97485 119923 112506
119923 119921 109287
97492 47440 44075
86668 97492 44075
97486 97492 86668
47440 86676 44075
97493 88361 86677
86677 88361 88359
88361 99241 88359
99243 99241 88361
110003 113308 86669
99241 110003 86669
99243 110003 99241
113308 110003 120633
113308 120633 123986
97485 112506 109289
123986 120633 1187
97494 15396 12015
97494 12015 86670
1187 97494 86670
4522 1187 86670
15396 86678 12015
97495 86671 86679
97495 97487 86671
86672 97496 86680
97488 97496 86672
112274 97489 115524
97489 86681 115524
97489 86673 86681
97497 112274 115524
123986 1187 4522
119923 109287 112506
86667 86675 97491
112506 86667 109289
479 3722 86661
119921 479 86661
119923 479 119921
3722 479 11291
3722 11291 14568
14568 11291 22211
14568 22211 25448
33065 86662 25448
22211 33065 25448
33067 33065 22211
33067 97486 33065
33065 97486 86668
113308 110001 86669
86667 97491 109289
123986 120631 113308
4522 1185 123986
123986 1185 120631
4522 86670 1185
97487 86663 86671
97487 97481 86663
86664 97488 86672
97482 97488 86664
115512 86665 112273
86665 97489 112273
86665 86673 97489
97483 115512 112273
86666 97490 86674
97484 97490 86666
113308 120631 110001
55094 58508 69546
14318 3466 3464
97516 14320 28514
87336 87338 76410
97551 87338 87336
97551 87336 86731
132 97552 86732
132 86732 130
10938 132 130
10938 10940 132
21872 10940 10938
21872 21874 10940
97553 21874 21872
97553 21872 86733
86730 97554 86734
97548 97554 86730
47185 43502 97549
43502 47185 54486
54486 47185 58129
54486 58129 65428
65428 58129 69133
69133 97550 65428
86731 98176 97551
97551 98176 98178
108926 98178 98176
108926 108928 98178
119542 108928 108926
119542 119544 108928
119542 86732 119544
119544 86732 97552
87336 76410 76408
76408 76410 65426
65426 76410 69133
76410 97550 69133
25267 97543 97541
25267 86723 86725
25267 86725 25269
86726 35454 38806
97542 86726 38806
97544 86726 97542
86724 38806 35454
25271 97545 25269
25269 97545 97543
25269 86725 86727
25269 86727 25271
86726 97546 86728
97544 97546 86726
86733 32706 97553
25271 21720 97545
86727 97547 25271
86729 97547 86727
86728 97548 86730
97546 97548 86728
86729 32520 97547
97547 32520 32522
43500 47185 97549
32522 43500 97549
32520 43500 32522
54484 58129 47185
54484 47185 43500
65426 69133 58129
65426 58129 54484
97547 21720 25271
97553 32706 32708
43702 32708 32706
43702 43704 32708
87616 87614 98512
97563 98512 101846
35457 86742 97562
35457 97562 35463
35463 97564 35457
35457 97564 86744
98510 101846 86743
109290 97563 112574
112574 97563 86745
97563 101846 86745
101846 98510 86745
97565 109290 112574
46535 86744 97564
98512 87614 101846
46535 97564 46539
46535 97566 86746
97567 90439 86747
86747 90439 90433
86748 90433 104543
90433 101235 104543
90433 90439 101235
101235 97568 104543
109288 112574 86745
97565 112574 109288
86749 97565 109288
97569 97565 86749
44078 97570 47518
44078 47518 58508
46539 97566 46535
25269 97543 25267
87614 86743 101846
86741 87614 97561
54696 43704 43702
54696 54698 43704
54696 86735 69206
65656 54696 69206
54698 54696 65656
97555 65656 69206
35455 86734 97554
35455 97554 35461
35461 97556 35455
35455 97556 86736
65654 69206 86735
97555 69206 65654
86737 97555 65654
97561 87614 87616
97557 97555 86737
97556 97558 86736
97559 86737 86739
97559 97557 86737
35462 97560 86740
35462 86740 35456
35456 86738 35462
35462 86738 97558
86739 76662 97559
97559 76662 76664
97561 76664 76662
97561 76662 86741
86740 97562 86742
97560 97562 86740
86736 97558 86738
86722 49896 46534
86724 46534 38806
46534 49896 38806
37229 97522 33779
97522 86708 33779
97522 97526 86708
92206 88715 86709
86705 88715 92206
97527 86705 92206
97523 86705 97527
68550 97528 71946
71946 86710 68550
86710 97524 68550
86710 86706 97524
97529 119543 86711
86711 119543 119541
37229 33779 86704
86707 119541 119543
44793 86708 97526
44793 97526 44795
44795 97530 44793
44793 97530 86712
81382 77791 86713
88719 92206 86709
88719 86709 77791
97531 88719 77791
81382 97531 77791
97527 92206 88719
57514 97532 60886
71946 97528 57514
71946 57514 60886
86707 119543 97525
68546 71946 60886
97521 25292 21873
14438 10939 21873
14320 25174 28514
14320 14318 25174
86698 28514 25174
3588 129 86703
129 3588 86699
3588 14436 86699
3588 14438 14436
25292 14436 14438
25290 14436 25292
25292 97521 32707
36186 25292 32707
25290 25292 36186
97517 36186 32707
14438 21873 25292
97518 33781 37229
86700 97518 86704
33781 97522 37229
97523 86701 86705
97523 97519 86701
79572 97524 86706
79572 86706 79566
79566 86702 79572
79572 86702 97520
3588 86703 131
86703 97525 131
86703 86707 97525
3588 131 10939
3588 10939 14438
86704 97518 37229
14318 14320 3466
86714 68546 60886
97533 65427 69117
86718 60890 60894
97537 43501 47173
86719 47173 43501
97535 86719 43501
86717 86719 97535
97538 60898 60894
97538 60894 97536
86718 60894 86720
86720 60894 60898
97539 32521 86721
86721 32521 32519
32521 97537 47173
43499 32521 47173
86716 60890 86718
32519 32521 43499
46538 97540 49896
60898 97538 46538
60898 46538 49896
57510 60898 49896
86722 57510 49896
86720 60898 57510
97541 21719 25267
86723 25267 21719
97539 86723 21719
86721 86723 97539
35460 97542 38806
49896 97540 35460
49896 35460 38806
47173 86719 43499
86710 71946 68546
97536 60890 97534
69117 86715 65425
69117 65427 86715
65427 76407 86715
65427 76409 76407
76409 87335 76407
87337 87335 76409
87337 98175 87335
98177 98175 87337
98177 108925 98175
108927 108925 98177
86711 108925 108927
86711 108927 97529
55825 86712 97530
55825 97530 55827
97536 60894 60890
55827 66821 55825
77793 81382 86713
66821 77793 86713
66823 77793 66821
97531 81382 77793
97534 60890 60886
97534 60886 97532
86714 60886 86716
86716 60886 60890
97535 54485 86717
86717 54485 54483
54485 97533 69117
65425 54485 69117
54483 54485 65425
66823 66821 55827
46110 49548 38440
97681 11630 86851
33390 36987 26047
97785 86959 86961
97785 97783 86959
97786 104154 104152
97786 104152 97784
86960 104152 86962
86962 104152 104154
123622 120299 86963
86961 120299 123622
97787 86961 123622
97785 86961 97787
97788 104156 104154
97788 104154 97786
86962 104154 86964
86964 104154 104156
86965 123626 86963
86963 123626 123622
97787 123622 123626
97787 123626 97789
79164 97790 82574
79164 82574 93386
79164 93386 90038
104156 97788 90038
93386 104156 90038
104158 104156 93386
86964 104156 86966
86966 104156 104158
86967 123630 86965
86960 104150 104152
86958 104150 86960
97784 104150 97782
97784 104152 104150
55475 58852 86951
44417 55475 86951
44421 55475 44417
97775 58852 55475
97778 104146 100857
86952 97778 100857
97776 97778 86952
104146 86954 100857
4150 843 86955
11675 15000 86953
11675 86953 843
97779 11675 843
4150 97779 843
86965 123630 123626
97777 15000 11675
97780 104146 97778
86954 104146 86956
86956 104146 104148
4150 86955 849
86955 97781 849
86955 86957 97781
97779 4150 849
97782 104150 104148
97782 104148 97780
86956 104148 86958
86958 104148 104150
97783 86957 86959
97783 97781 86957
97780 104148 104146
97789 123626 123630
97789 123630 97791
68176 97792 71626
86969 123634 123632
97793 123632 123634
97793 123634 97795
44422 97796 47894
44422 47894 58898
44422 58898 55476
55476 58898 86972
66460 55476 86972
66464 55476 66460
66460 86973 80974
77456 66460 80974
66464 66460 77456
97797 77456 80974
86971 123634 86969
57130 97798 60556
60556 71628 57130
71630 71628 60556
82580 71628 71630
82578 71628 82580
93392 82578 82580
93390 82578 93392
104164 93390 93392
104162 93390 104164
114818 104162 104164
114816 104162 114818
125534 114816 114818
125532 114816 125534
86970 125532 86974
71628 97794 57130
44421 44417 33421
86970 125530 125532
125530 114814 125532
82574 97790 68176
71626 82574 68176
82576 82574 71626
93388 82574 82576
93386 82574 93388
104160 93386 93388
104158 93386 104160
86966 104158 111603
104158 114814 111603
104158 104160 114814
125530 122287 114814
114814 122287 111603
125530 86968 122287
86968 125530 86970
86969 123632 86967
97791 123630 123632
97791 123632 97793
97794 71628 71626
97794 71626 97792
82578 71626 71628
82576 71626 82578
93390 82576 82578
93388 82576 93390
104162 93388 93390
104160 93388 104162
114816 104160 104162
114814 104160 114816
125532 114814 114816
86967 123632 123630
33421 44417 33419
33421 33419 22567
22567 33419 22563
37120 44833 48170
48170 44833 55873
48170 55873 59174
59174 55873 66869
59174 66869 70262
97757 70262 66869
97760 60510 60504
97760 60504 97758
86934 60504 86936
86936 60504 60510
97761 120657 86937
86937 120657 120655
120657 97759 4455
37120 33811 44833
1209 120657 4455
4455 86935 1209
57129 60510 97760
97762 71592 68167
97762 68167 86936
57129 97762 86936
60510 57129 86936
71592 86938 68167
97763 88387 91695
91695 88387 86939
88387 99265 86939
88387 99267 99265
99267 110025 99265
110027 110025 99267
120655 120657 1209
86937 110025 110027
22943 33811 22941
33811 37120 86933
71568 57128 60496
68166 71568 60496
86932 68166 60496
86930 71568 68166
37120 33809 86933
48170 44829 37120
37120 44829 33809
59174 55867 48170
48170 55867 44829
70262 66865 59174
59174 66865 55867
97757 77845 70262
77845 66865 70262
22941 33811 86933
77845 77841 66865
88773 88769 77845
86931 88769 88773
86931 88773 97755
97758 60504 60496
97758 60496 97756
86932 60496 86934
86934 60496 60504
97759 1211 4455
4455 1211 86935
1211 12039 86935
1211 12041 12039
12041 22941 12039
22943 22941 12041
77845 88769 77841
86974 125532 125534
86937 110027 97761
97764 71592 97762
97772 71606 71604
97772 71604 97770
86946 71604 86948
86948 71604 71606
69916 66459 86949
86947 66459 69916
97773 86947 69916
97771 86947 97773
68175 71606 97772
79155 86948 71606
68175 79155 71606
79163 79155 68175
79163 97774 79155
80905 86945 77451
79155 97774 86950
66463 69916 86949
66463 86949 55471
97775 66463 55471
58852 97775 55471
97773 69916 66463
90033 86950 97774
90033 97774 90037
90037 97776 90033
90033 97776 86952
15000 11671 86953
97777 22567 15000
22567 11671 15000
22567 22563 11671
58852 55471 86951
97764 71596 71592
86947 97771 97769
77451 86947 80905
86938 71592 86940
86940 71592 71596
91707 97765 91695
91695 97765 97763
91695 86939 86941
91695 86941 91707
97766 71600 71596
97766 71596 97764
86940 71596 86942
86942 71596 71600
91715 97767 91707
91707 97767 97765
91707 86941 86943
86947 97769 80905
91707 86943 91715
97766 86944 71600
97768 86944 97766
86942 71600 68168
97769 77455 80905
97767 91715 77455
77455 91715 80905
91715 88383 80905
88383 86945 80905
91715 86943 88383
97770 71604 68169
86944 97770 68169
97768 97770 86944
71604 86946 68169
86944 68168 71600
71568 97754 57128
112932 109685 86975
120305 86971 109685
66465 66461 55477
77457 80988 86991
66461 77457 86991
66465 77457 66461
97815 80988 77457
122290 97818 125544
122290 125544 6076
122290 6076 2840
16948 97816 2840
6076 16948 2840
16950 16948 6076
27824 16948 16950
27820 16948 27824
86992 27820 86994
86994 27820 27824
22564 25914 86993
97817 25914 22564
86995 97817 22564
97819 97817 86995
111606 97820 114830
125544 97818 111606
114830 125544 111606
125546 125544 114830
6078 125544 125546
6076 125544 6078
16952 6076 6078
16950 6076 16952
55477 66461 58906
66461 86990 58906
47902 55477 58906
47902 44423 55477
47900 58906 55473
47900 47902 58906
58906 86990 55473
80988 77453 86991
88389 91806 86987
88389 86987 77453
97815 88389 77453
80988 97815 77453
97809 91806 88389
68177 71642 97810
71642 68177 79165
71642 79165 82586
97811 82586 79165
27828 16950 16952
2839 6072 97812
16948 6072 97816
16946 6072 16948
27820 16946 16948
27816 16946 27820
86988 27816 86992
86992 27816 27820
11672 15046 86989
86993 25914 11672
25914 15046 11672
25914 25912 15046
97813 25912 25914
97813 25914 97817
44423 47902 97814
6072 2839 97816
27824 16950 27828
86994 27824 86996
86996 27824 27828
79158 90040 97823
79158 90034 90040
97824 90040 104178
90040 100858 104178
90040 90034 100858
111604 114832 100858
100858 114832 104178
86998 114832 111604
97827 86999 87001
97827 97825 86999
97828 49544 49540
97828 49540 97826
87000 49540 87002
82594 79158 97823
87002 49540 49544
87003 22569 22565
87001 22565 22569
87001 22569 97827
97830 49548 49544
97830 49544 97828
87002 49544 87004
87004 49544 49548
15062 11673 87005
87003 11673 15062
97831 87003 15062
97829 87003 97831
35058 97832 38440
49548 97830 35058
97829 22569 87003
86986 47900 55473
68170 82594 71650
57132 57124 68170
97821 86995 86997
97821 97819 86995
68178 97822 71650
68178 71650 82594
68178 82594 79166
97823 79166 82594
100860 97824 104178
114830 97820 100860
104178 114830 100860
114832 114830 104178
122288 125546 86998
125546 114832 86998
125546 114830 114832
79158 82594 68170
2838 6078 122288
13696 16952 2838
2838 16952 6078
24604 27828 13696
13696 27828 16952
86996 27828 24604
97825 86997 86999
97825 97821 86997
46114 97826 49540
46114 49540 87000
57124 46114 87000
57132 46114 57124
97822 57132 71650
57132 68170 71650
122288 6078 125546
47900 36844 47902
47902 36844 97814
36844 33423 97814
86980 125534 125536
109686 112932 86975
120306 97799 123638
123638 97799 86981
97799 112932 86981
112932 109686 86981
97803 120306 123638
33422 97804 36842
47896 97800 33422
47896 33422 36842
44418 47896 36842
86982 44418 36842
86976 47896 44418
86974 125534 86980
88384 91796 86977
86983 97801 88384
97805 97801 86983
97806 60564 60560
97806 60560 97802
71638 60560 60564
71634 60560 71638
86978 71634 79157
71634 82584 79157
71634 71638 82584
79157 82584 86979
82584 93394 86979
82584 93396 93394
104168 93394 93396
97801 91796 88384
104166 93394 104168
125534 114818 125536
114818 104164 114820
97799 120305 109685
112932 97799 109685
97795 123634 120305
97800 47896 47894
97800 47894 97796
55472 58898 86976
58898 47896 86976
58898 47894 47896
86972 58898 55472
77452 80974 86973
88388 97797 91796
91796 97797 86977
97797 80974 86977
125536 114818 114820
80974 77452 86977
97802 60560 60556
97802 60556 97798
71634 60556 60560
71630 60556 71634
79156 82580 86978
82580 71634 86978
82580 71630 71634
86979 93394 79156
93394 82580 79156
93394 93392 82580
104166 93392 93394
104164 93392 104166
114820 104164 104166
97801 88388 91796
120305 123634 86971
104168 97807 111605
104166 104168 114820
82584 71638 82586
82586 97811 90039
93396 82586 90039
82584 82586 93396
93396 90039 100859
93396 100859 104168
97807 104168 100859
122289 125538 97808
125538 122289 97812
6072 125538 97812
6070 125538 6072
86984 6070 13695
6070 16946 13695
82586 71638 71642
6070 6072 16946
16946 24603 13695
27816 86988 24603
120300 123640 86985
844 4188 120300
120300 4188 123640
86989 15046 844
15046 4188 844
15046 15044 4188
25912 15044 15046
25910 15044 25912
25912 97813 33423
36844 25912 33423
25910 25912 36844
27816 24603 16946
114820 104168 111605
71638 60564 71642
60564 57131 97810
114820 111605 97808
125538 114820 97808
125536 114820 125538
86980 125536 2837
125536 6070 2837
125536 125538 6070
6070 86984 2837
86985 123640 86981
86981 123640 123638
4188 850 97803
123638 4188 97803
123640 4188 123638
850 4188 15044
71642 60564 97810
850 15044 11676
11676 25910 22568
36842 97804 22568
25910 36842 22568
36844 36842 25910
86982 36842 44419
36842 47900 44419
36842 36844 47900
47900 86986 44419
91806 88385 86987
86983 88385 91806
97809 86983 91806
97805 86983 97809
57131 60564 97806
11676 15044 25910
11630 15183 86851
57128 97756 60496
97755 86929 86931
55826 59468 86877
97705 59468 55826
86879 97705 55826
97707 97705 86879
1956 5429 86880
12810 16303 5429
12810 5429 1956
86881 16303 12810
78682 82337 86882
78682 86878 82337
86878 97708 82337
86878 97706 97708
97709 86879 86883
97709 97707 86879
121408 124917 86884
5429 1958 86880
86880 1958 121408
1958 97710 121408
97710 124917 121408
1958 5429 12812
12812 5429 16303
27197 97711 23712
23712 97711 86881
97711 12812 86881
12812 16303 86881
86885 27197 23712
67728 71407 86886
86876 103918 100408
89586 89584 100408
89586 100408 103918
97704 89586 103918
97700 125288 125282
97700 125282 97698
86870 125282 86872
86872 125282 125288
55828 97699 59458
97699 86873 59458
97699 86871 86873
97701 55828 59458
86874 121804 125288
97700 86874 125288
97702 86874 97700
86872 125288 121804
86875 59462 86873
82337 78684 86882
86873 59462 59458
97701 59462 97703
100410 97704 103918
100410 103918 86876
111144 100410 86876
111146 100410 111144
111144 86874 111146
111146 86874 97702
86877 59468 86875
86875 59468 59462
97703 59462 59468
97703 59468 97705
89586 97706 86878
89586 86878 89584
97701 59458 59462
86882 78684 67728
78684 97712 67728
97712 71407 67728
37786 37780 26816
48892 45200 97715
37780 48892 97715
37786 48892 37780
45200 48892 59904
45200 59904 56250
56250 59904 70972
56250 70972 67282
67282 70972 86890
78238 67282 86890
78240 67282 78238
89160 78240 78238
89160 89162 78240
26816 37780 23272
103531 100000 86888
100000 89162 89160
100000 103531 110760
110760 103531 114231
114231 97716 110760
38187 34606 97717
34606 38187 45662
45662 38187 49301
45662 49301 56692
56692 49301 60337
56692 60337 67730
67730 60337 71411
71411 97718 67730
86889 66822 97719
100000 89160 86888
97699 97697 86871
37780 97714 23272
97719 97713 86887
82337 97708 78684
97713 86883 86887
97713 97709 86883
34158 97714 37780
97715 34158 37780
99998 103531 86888
110758 114231 103531
110758 103531 99998
124917 121410 86884
86884 121410 110758
121410 97716 110758
97716 114231 110758
124917 97710 121410
23272 97720 26816
27197 23714 97711
34604 97717 86885
97717 23714 86885
23714 27197 86885
45660 49301 38187
45660 38187 34604
56690 60337 49301
56690 49301 45660
60337 56690 86886
71407 60337 86886
71411 60337 71407
71407 97712 71411
71411 97712 97718
97719 86887 86889
38187 97717 34604
86871 97697 44794
97697 48436 44794
44794 48436 86869
99242 88362 91941
99242 99244 88362
97685 99244 99242
97685 99242 86857
57082 97686 60678
60678 86858 57082
86858 97684 57082
86858 86856 97684
86857 110002 97685
97685 110002 110004
120632 110004 110002
120632 120634 110004
1186 120634 120632
86855 99242 91941
1186 1188 120634
12016 12018 1188
97687 12018 12016
97687 12016 86859
46066 97688 49648
60678 97686 46066
49648 60678 46066
60680 60678 49648
86858 60678 86860
86860 60678 60680
86859 22918 97687
97687 22918 22920
97689 22920 22918
97689 22918 86861
12016 1188 1186
2356 97690 5786
91941 88362 97683
66438 59035 70125
33390 26047 22528
44392 48031 36987
44392 36987 33390
55448 59035 48031
55448 48031 44392
59035 55448 86852
70117 59035 86852
70125 59035 70117
97682 70125 77430
70125 81105 77430
70125 70117 81105
91941 97683 88360
88360 97683 86853
70125 97682 66438
97683 77430 86853
86855 91941 88360
68126 97684 86856
68126 86856 68122
68122 86854 68126
68126 86854 97680
26047 22532 97681
22532 26047 33394
33394 26047 36987
33394 36987 44394
44394 36987 48031
44394 48031 55450
55450 48031 59035
55450 59035 66438
77430 81105 86853
97719 66822 66824
2356 5786 16660
13214 16660 27546
5790 125270 125274
13212 16664 2354
2354 16664 5790
24112 27550 13212
13212 27550 16664
35008 38550 24112
24112 38550 27550
46064 49654 35008
35008 49654 38550
86864 49654 46064
33782 97693 37368
97693 86867 37368
97693 86865 86867
5790 125274 86866
97695 33782 37368
97696 125274 97694
86866 125274 86868
86868 125274 125278
33780 37368 86867
44796 97695 48436
48436 97695 86869
97695 37368 86869
37368 33780 86869
97697 44796 48436
97698 125282 125278
97698 125278 97696
86868 125278 86870
86870 125278 125282
97696 125278 125274
2356 16660 13214
2354 5790 86866
97694 125274 125270
13214 27546 24114
24114 27546 38546
24114 38546 35010
49648 97688 35010
38546 49648 35010
49650 49648 38546
57080 60680 86862
60680 49650 86862
60680 49648 49650
86860 60680 57080
97691 86861 86863
97691 97689 86861
121806 97692 125270
97694 125270 97692
5786 97690 121806
5790 5786 125270
16664 5786 5790
16660 5786 16664
27550 16660 16664
27546 16660 27550
38550 27546 27550
38546 27546 38550
49654 38546 38550
49650 38546 49654
86862 49650 86864
86864 49650 49654
97693 86863 86865
97693 97691 86863
125270 5786 121806
97755 97753 86929
97721 66824 66822
23273 26816 97720
68165 86908 60436
57127 68165 60436
68173 68165 57127
68173 79153 68165
79161 79153 68173
79161 97736 79153
79153 97736 86912
110402 113606 86909
97733 113606 110402
86913 97733 110402
97737 97733 86913
23735 86910 97734
23735 97734 23739
86914 23735 37899
23735 34633 37899
23735 23739 34633
34633 97738 37899
97739 100455 86915
86915 100455 100451
100455 111187 100451
111191 111187 100455
111191 121845 111187
121849 121845 111191
121849 2395 121845
2399 2395 121849
13263 16416 86911
2395 13263 86911
49388 57127 60436
49388 46113 57127
38282 46113 49388
38282 35057 46113
97729 113602 97731
97730 12837 16023
86906 97730 16023
86904 97730 86906
12837 97732 16023
27302 24157 86907
38282 35053 27302
27302 35053 24157
49388 46109 38282
38282 46109 35053
60436 57123 49388
49388 57123 46109
60436 86908 57123
2399 13263 2395
86909 113606 86905
97731 113602 113606
97731 113606 97733
16023 12833 86906
16023 97732 12833
97732 86910 12833
97732 97734 86910
16416 13257 86911
24163 27302 86907
24163 86907 13257
97735 24163 13257
16416 97735 13257
27302 24163 35057
27302 35057 38282
86905 113606 113602
97735 16416 13263
90031 86912 97736
90031 97736 90035
97747 86921 86923
97747 97745 86921
86922 97748 86924
97746 97748 86922
97749 110407 86925
86925 110407 110403
86923 110403 110407
86923 110407 97747
86924 97750 86926
97748 97750 86924
97751 99641 102909
86927 102909 99641
97749 86927 99641
97744 97746 86920
86925 86927 97749
90036 86928 90032
90032 86926 90036
90036 86926 97750
99637 86929 102909
86929 97751 102909
86929 97753 97751
102909 86927 99637
68174 97754 71568
68174 71568 86930
79154 68174 86930
79162 68174 79154
79154 86928 79162
79162 86928 97752
90036 97752 86928
97729 113598 113602
86920 97746 86922
67767 78719 67763
90035 97740 90031
90031 97740 86916
97741 86913 86917
97741 97737 86913
37899 34629 86914
34629 37899 97738
45689 34629 97738
45685 34629 45689
60034 56721 97742
56721 45689 97742
56721 45685 45689
60034 86918 56721
82058 78715 86919
97743 82058 78719
97743 89621 82058
89621 89617 78715
86915 89617 89621
86915 89621 97739
86916 97744 86920
97740 97744 86916
97745 86917 86921
97745 97741 86917
56725 60034 97742
67763 86918 60034
56725 67763 60034
67767 67763 56725
78719 82058 86919
67763 78719 86919
89621 78715 82058
86903 113602 113598
86905 113602 86903
97728 97730 86904
59910 48902 86894
59910 48898 48902
86892 59910 56246
88716 92388 86893
99584 103208 88716
88716 103208 92388
110344 113912 99584
99584 113912 103208
120978 124580 110344
110344 124580 113912
86895 5100 120978
5100 124580 120978
5100 5096 124580
56246 59910 86894
15960 5096 5100
26830 23274 97723
15956 26830 97723
15960 26830 15956
37794 97724 23274
26830 37794 23274
37798 37794 26830
48906 37794 37798
48902 37794 48906
86894 48902 86896
86896 48902 48906
1530 5100 86895
86897 15964 1530
15964 5100 1530
15956 5096 15960
15964 15960 5100
48898 37790 48902
97724 37790 97722
26816 23273 97722
37790 26816 97722
37786 26816 37790
48898 37786 37790
48892 37786 48898
59910 48892 48898
59904 48892 59910
67278 70972 86892
70972 59910 86892
70972 59904 59910
86890 70972 67278
86891 77792 97721
97721 77792 77794
48902 37790 37794
77792 86893 92388
77794 77792 88720
88720 92388 103208
88720 103208 99586
99586 103208 113912
99586 113912 110346
110346 113912 124580
110346 124580 120980
120980 124580 5096
120980 5096 1532
1532 5096 15956
1532 15956 12370
97723 12370 15956
97724 37794 37790
88720 77792 92388
97721 66822 86891
26832 15960 15964
37800 26830 26832
12421 15628 86899
12421 86899 1581
97727 12421 1581
4778 97727 1581
97725 15628 12421
89185 92426 97726
100021 86900 92426
89185 100021 92426
100025 100021 89185
100025 110783 100021
110787 110783 100025
110787 121433 110783
121437 121433 110787
124266 1581 121035
86902 121433 5159
121433 121437 1983
1983 97728 5159
113598 110401 86903
121041 124266 86901
121041 86901 110401
97729 121041 110401
113598 97729 110401
124266 121041 1587
124266 1587 4778
97727 4778 1587
5159 1979 86902
5159 97728 1979
97728 86904 1979
121433 1983 5159
26830 15960 26832
4778 1581 124266
92426 86900 89183
37798 26830 37800
45196 48906 86898
48906 37800 86898
48906 37798 37800
86896 48906 45196
12366 15964 86897
23268 26832 12366
12366 26832 15964
34152 37800 23268
23268 37800 26832
86898 37800 34152
15628 12417 86899
97725 23325 15628
124266 121035 86901
23325 12417 15628
23325 34205 23321
34209 34205 23325
34209 45247 34205
45251 45247 34209
45251 56291 45247
56295 56291 45251
56295 67315 56291
67319 67315 56295
67319 78261 67315
78265 78261 67319
92426 89183 97726
89183 78265 97726
89183 78261 78265
23325 23321 12417
48153 48155 37105
55557 59161 105258
59161 48153 105258
105680 105684 94936
59863 55998 105681
94937 94941 59863
94941 67024 59863
67024 55998 59863
94941 70936 67024
105685 67024 70936
24273 27960 105682
105686 38956 35159
105686 35159 94938
24273 105686 94938
27960 24273 94938
38956 94942 35159
55178 59056 94939
59056 55178 105683
55178 66166 105683
55178 66160 66166
105687 66166 66160
105687 66160 94943
33554 105688 94944
33554 94944 33550
33550 94940 33554
33554 94940 105684
67022 70936 94941
105685 70936 67022
94945 105685 67022
105689 105685 94945
94936 105684 94940
105683 55184 59056
48046 44142 94939
105679 48046 94939
105673 33894 33896
105677 33896 33894
105677 33894 94933
94930 105678 94934
105674 105678 94930
94935 48046 94931
94931 48046 48040
105675 48040 48046
105675 48046 105679
37347 33549 94932
37347 105676 33549
105676 94936 33549
105676 105680 94936
35165 38956 105686
94933 44928 105677
55996 59863 105681
44930 55996 105681
44928 55996 44930
94937 59863 55996
13365 94934 105678
13365 105678 13371
27960 24265 105682
24265 13371 105682
24265 13365 13371
27960 94938 24265
44142 48046 94935
55184 105679 59056
59056 105679 94939
105677 44928 44930
105690 50036 46213
105690 46213 94942
35165 105690 94942
946 120390 120386
946 948 120390
946 94948 948
948 94948 105692
92707 88926 105693
105697 88926 92707
94949 105697 92707
94951 105697 94949
94950 105698 94952
105694 105698 94950
102795 99000 105695
99000 102795 109766
109766 102795 113509
120386 120390 109760
113509 105696 109766
105699 105697 94951
46220 105700 94954
46220 94954 46214
46214 94952 46220
46220 94952 105698
105701 94953 94955
105701 105699 94953
35166 105702 94956
35166 94956 35160
35160 94954 35166
35166 94954 105700
105703 94955 94957
105703 105701 94955
105699 94951 94953
94929 33894 105673
109760 120390 113509
109760 102795 98994
38956 35165 94942
50036 94946 46213
94943 77170 105687
105687 77170 77176
105691 77176 77170
105691 77170 94947
11786 105692 94948
11786 94948 11784
22688 11786 11784
22688 22690 11786
22688 94944 22690
22690 94944 105688
94945 77992 105689
120390 105696 113509
105689 77992 77994
77994 88922 105693
77992 88922 77994
94949 92707 88922
46219 50036 105690
46219 105694 50036
105694 94946 50036
105694 94950 94946
94947 88086 105691
105691 88086 88092
98994 102795 105695
88092 98994 105695
88086 98994 88092
109760 113509 102795
88922 92707 105693
37347 105672 105676
37345 105672 37347
37347 94928 37345
94911 77175 105655
33548 37339 94916
44548 48399 37339
44548 37339 33548
55592 59415 48399
55592 48399 44548
66592 105660 59415
55592 66592 59415
66590 66592 55592
81495 77570 94912
77570 66590 94912
77570 66592 66590
81495 105656 77570
94911 77169 77175
103147 99368 105657
110132 99368 103147
110132 110134 99368
105661 110134 110132
105661 110132 94917
13370 105662 94918
13370 94918 13364
13364 94914 13370
13370 94914 105658
59024 55177 94919
105663 66165 59024
66165 55177 59024
66165 66159 55177
94915 66159 66165
94913 110132 103147
94915 66165 105659
94915 77175 77169
24272 94910 105654
46212 46218 35164
105652 46218 61020
46218 57196 61020
46218 46212 57196
68216 72094 57196
57196 72094 61020
79192 83088 68216
68216 83088 72094
94908 83088 79192
105655 88091 94911
94911 88091 88085
88091 98993 88085
98999 98993 88091
105659 77175 94915
98999 105653 113461
98993 98999 109759
113461 94909 109759
77568 81495 94912
88494 105656 81495
77568 88494 81495
88492 88494 77568
99366 103147 105657
88494 99366 105657
88492 99366 88494
94913 103147 99366
24272 105658 94914
24272 94914 24264
24264 94910 24272
109759 98999 113461
24266 27989 94958
22686 26389 94920
37339 26389 94916
12134 12136 1308
23030 26763 105669
12136 23030 105669
12134 23030 12136
94925 26763 23030
94922 105670 94926
105666 105670 94922
94927 48034 94923
94923 48034 48028
105667 48028 48034
105667 48034 105671
26391 22687 94924
105668 33553 37345
12134 1308 5039
105668 37345 94928
22687 26391 94928
33553 105672 37345
26763 23032 105669
105673 23032 26763
94925 105673 26763
94929 105673 94925
94926 105674 94930
105670 105674 94926
94931 48040 94927
94927 48040 48034
105671 48034 48040
105671 48040 105675
37347 94932 94928
26391 105668 94928
26389 22686 94916
94921 12134 5039
120762 124527 1308
37341 26389 37339
105664 37341 44550
37341 48399 44550
37341 37339 48399
44550 48399 55594
55594 48399 59415
59415 105660 55594
124527 105665 120760
105665 94917 120760
105665 105661 94917
1306 5039 124527
1306 124527 120760
94921 5039 1306
1308 124527 5039
94918 105666 94922
48028 44141 94923
55183 59024 94919
55183 94919 44141
105667 55183 44141
48028 105667 44141
105663 59024 55183
26391 94924 94920
26391 94920 26389
105668 26391 33552
26391 37341 33552
26391 26389 37341
37341 105664 33552
124527 120762 105665
105662 105666 94918
46212 35164 35158
24266 94956 27989
94956 105702 105704
60361 71431 60365
60361 71429 71431
71429 94985 94987
71429 94987 71431
67908 105732 94988
67908 94988 67902
67902 94989 82766
78866 67902 82766
67908 67902 78866
78866 82766 93586
78866 93586 89750
89750 93586 94990
100566 89750 94990
100572 89750 100566
105728 100572 115016
100572 111296 115016
100572 100566 111296
94986 115016 111296
124969 121182 105729
121182 124969 1734
1734 124969 5479
1734 5479 12576
12576 5479 16353
16353 105730 12576
38223 34362 105731
34362 38223 45412
45412 38223 49335
49331 60361 60365
49331 60365 49335
38219 49331 49335
38219 49335 38223
38215 49331 38219
38215 49327 49331
49327 60361 49331
49327 60357 60361
60357 94983 67478
71429 60357 67478
60361 60357 71429
94985 71429 67478
111302 105728 115016
111302 115016 94986
121952 111302 94986
121958 111302 121952
121952 94984 121958
45412 49335 56450
121958 94984 105726
110546 114271 105729
114271 124969 105729
114271 124965 124969
124965 5479 124969
124965 5475 5479
5475 16353 5479
5475 16349 16353
105730 16353 23476
16353 27235 23476
16353 16349 27235
23476 27235 105731
27235 38223 105731
27235 38219 38223
114271 110546 105727
56450 49335 60365
56450 60365 105733
60365 71437 105733
71441 94995 71447
121586 125343 94996
125343 121586 94994
5863 125343 94994
5869 125343 5863
105738 5869 12992
5869 16741 12992
5869 5863 16741
12992 16741 23894
23894 16741 27625
27625 105736 23894
71447 67480 105737
82381 105739 78440
71441 94993 94995
78440 105739 94995
67480 71447 94995
94997 82381 78440
110940 114633 94998
125343 121588 94996
94996 121588 110940
121588 105740 110940
105740 114633 110940
121588 125343 2132
2132 125343 5869
5869 105738 2132
82381 78442 105739
93199 105741 89360
89360 105741 94997
105739 67480 94995
27231 38215 38219
71441 105737 105735
38619 105734 34790
60365 71431 71437
71431 94987 94991
71431 94991 71437
34788 38619 94992
45856 105734 38619
34788 45856 38619
45854 45856 34788
56870 45856 45854
56870 56876 45856
56870 94988 56876
56876 94988 105732
78860 82766 94989
89744 93586 78860
71447 105737 71441
78860 93586 82766
71441 105735 71437
71437 105735 105733
71437 94991 94993
71437 94993 71441
2130 5863 94994
12990 16741 5863
12990 5863 2130
23892 27625 16741
23892 16741 12990
38619 34790 94992
94992 34790 23892
34790 105736 23892
105736 27625 23892
94990 93586 89744
27231 38219 27235
27235 16349 27231
27231 16349 94982
92745 94967 94969
92745 94969 92751
24274 105716 28014
28014 94970 24274
94970 105714 24274
94970 94968 105714
92751 88928 105715
103547 105717 99778
99778 105717 94969
105717 88928 94969
88928 92751 94969
110544 114247 103547
110544 103547 99778
92745 105715 105713
94971 114247 110544
28014 105716 13372
28014 13372 17128
24268 28014 17128
94972 24268 17128
94970 28014 24268
103547 99780 105717
99780 103547 105719
103547 114251 105719
103547 114247 114251
114247 94971 94973
114247 94973 114251
94974 13366 17128
105718 94974 17128
13372 105718 17128
105720 94974 105718
92751 105715 92745
94966 105714 94968
105705 94957 94959
105705 105703 94957
27993 94960 94958
27993 94958 27989
27989 105704 27993
27993 105704 105706
105707 94959 94961
105707 105705 94959
27993 24267 94960
27993 105706 24267
105706 94962 24267
105706 105708 94962
105709 88927 92737
105712 105714 94966
94963 92737 88927
94961 94963 105707
94962 105710 94964
105708 105710 94962
88923 94965 92737
94965 105709 92737
94965 105711 105709
92737 94963 88923
94964 105712 94966
105710 105712 94964
92745 105713 88924
105713 94965 88924
105713 105711 94965
94967 92745 88924
105707 94963 88927
94956 105704 27989
94972 17128 13366
114251 105721 105719
114265 105725 114259
114259 105725 105723
114259 94977 94981
114259 94981 114265
27231 94982 94978
27231 94978 27227
27227 94979 34360
38215 27227 34360
27231 27227 38215
45410 49327 38215
45410 38215 34360
56448 60357 49327
56448 49327 45410
94980 6274 6280
94983 60357 56448
105724 94984 6280
105726 94984 105724
94980 6280 2506
114271 105727 114265
114265 105727 105725
114265 94981 121180
124965 114265 121180
114271 114265 124965
1732 5475 124965
1732 124965 121180
12574 16349 5475
12574 5475 1732
16349 12574 94982
94984 2506 6280
114255 105721 114251
94976 6274 94980
105724 6280 6274
114251 94973 121178
124945 114251 121178
114255 114251 124945
1730 5461 124945
1730 124945 121178
12572 16335 5461
12572 5461 1730
23474 27223 16335
23474 16335 12572
94975 27223 23474
2510 105722 6274
6274 94976 2510
94976 105720 2510
105724 6274 105722
94976 94974 105720
114255 105723 105721
124945 121179 94977
114259 124945 94977
114255 124945 114259
5461 1731 121179
5461 121179 124945
16335 12573 1731
16335 1731 5461
27227 94978 12573
16335 27227 12573
27223 27227 16335
27223 94975 94979
27223 94979 27227
114259 105723 114255
105741 78442 94997
35164 94910 35158
124137 94907 120385
47955 94855 47959
89743 94854 105598
89743 105598 89749
89749 100565 89743
100571 100565 89749
100571 105600 100565
100565 105600 94856
105601 22265 94857
94857 22265 22261
36905 36909 94858
22265 36905 94858
22261 22265 94858
36905 22265 105599
47959 44139 94859
36909 47959 94859
36905 47959 36909
47959 94855 44139
105602 114870 111295
94856 105602 111295
105600 105602 94856
114870 94860 111295
105603 109321 94861
94861 109321 109317
109321 119951 109317
119955 119951 109321
119955 523 119951
527 523 119955
47955 94853 94855
36901 47955 47959
36901 47959 36905
36901 105599 105597
56874 94848 56868
56868 94846 56874
56874 94846 105590
105593 94847 94849
105593 105591 94847
56869 94848 105592
56869 105592 56875
56875 105594 56869
56869 105594 94850
36897 105595 33120
105595 94849 33120
105595 105593 94849
94851 36897 33120
527 11343 523
94850 105596 94852
36901 105597 36897
36897 105597 105595
36897 94851 44138
47955 36897 44138
36901 36897 47955
94853 47955 44138
67901 94852 105596
67901 105596 67907
67907 78859 67901
78865 78859 67907
78865 105598 78859
78859 105598 94854
36905 105599 36901
105594 105596 94850
11347 11343 527
94857 11343 11347
94857 11347 105601
108947 119563 108945
105605 123348 119563
21893 25598 105606
32723 94864 25598
21893 32723 25598
32725 32723 21893
32725 105607 47599
43719 32725 47599
32723 32725 43719
58581 54713 43719
58581 43719 47599
54713 58581 105608
65677 54713 105608
108945 119563 94863
65673 54713 65677
76687 76683 65677
76687 87637 76683
87643 87637 76687
94865 87637 87643
94865 87643 105609
94866 105612 94868
105610 105612 94866
101956 98193 94869
94867 98193 101956
105613 94867 101956
105611 94867 105613
94868 105614 94870
105612 105614 94868
65677 76683 65673
56874 105592 94848
119563 123348 94863
105611 108947 94867
36909 33121 94858
36909 94859 33121
105604 114874 114870
105604 114870 105602
94860 114870 94862
94862 114870 114874
123348 119561 94863
105605 151 123348
151 119561 123348
151 149 119561
151 10957 149
10959 10957 151
25598 21891 105606
94867 108947 108945
21891 10959 105606
25598 94864 21891
105607 43721 47599
47599 43721 58581
58581 43721 54715
54715 105608 58581
105609 98539 94865
94865 98539 98535
94861 98535 98539
94861 98539 105603
111301 114874 105604
111301 105610 114874
105610 94862 114874
105610 94866 94862
21891 10957 10959
36883 94845 33119
94847 105591 105589
94847 105589 36883
125559 105572 121956
91827 88088 105573
88088 91827 105575
91827 102661 105575
91827 102659 102661
102659 113383 102661
102659 113381 113383
113381 94829 94831
113381 94831 113383
111294 114843 94832
111294 94830 114843
94830 105576 114843
94830 105574 105576
94830 94828 105574
102661 98996 105575
102661 113385 105577
102661 113383 113385
113383 94831 94833
113383 94833 113385
94832 114843 111300
105578 94832 111300
94834 94832 105578
114843 105576 111300
113387 105579 113385
113385 105579 105577
113385 94833 94835
113385 94835 113387
94834 105580 94836
98996 102661 105577
105578 105580 94834
105574 94828 121956
94829 113381 109756
121955 105568 125553
91823 105569 91821
91821 105569 105567
91821 94823 98990
102655 91821 98990
91823 91821 102655
94825 102655 98990
125557 94826 94824
125557 94824 125553
125553 105568 125557
125557 105568 105570
91825 105571 91823
91823 105571 105569
94828 125559 121956
91823 102657 91825
102655 94825 94827
102655 94827 102657
125559 94828 94826
125559 94826 125557
125557 105570 125559
125559 105570 105572
91827 105573 91825
91825 105573 105571
91825 102659 91827
91825 102657 102659
102657 94827 109756
113381 102657 109756
102659 102657 113381
91823 102655 102657
94871 101964 94869
105581 77173 81011
91835 77173 88089
89748 94842 89742
89742 94840 89748
89748 94840 105584
105587 44145 47935
105585 58939 44145
58939 47935 44145
58939 58941 47935
58939 94841 94843
58939 94843 58941
67906 105588 71674
67906 71674 94844
78858 67906 94844
78864 67906 78858
89748 105586 94842
78858 94842 78864
105589 33125 36883
105587 47935 33125
33125 47935 36883
47935 44137 36883
44137 94845 36883
58941 55175 44137
58941 44137 47935
58941 94843 55175
94846 67900 71674
105588 94846 71674
105590 94846 105588
94844 71674 67900
33119 94847 36883
78864 94842 105586
81011 77173 91835
81013 94839 77167
81013 77167 66157
91835 88089 102667
102667 88089 98997
105579 113387 98997
98997 113387 102667
113387 109757 102667
109757 94837 102667
113387 94835 109757
94836 105582 94838
105580 105582 94836
105583 66163 70019
105581 81011 66163
81011 70019 66163
81011 81013 70019
81013 66157 70019
91835 88083 94839
81011 91835 81013
102667 98991 88083
102667 88083 91835
102667 94837 98991
100570 105584 94840
100570 94840 100564
100564 94838 100570
100570 94838 105582
105585 55181 58939
105583 70019 55181
55181 70019 58939
70019 66157 58939
66157 94841 58939
81013 91835 94839
35164 105654 94910
94869 101964 101956
105613 101964 105615
91487 91485 102345
102345 105636 98540
58993 55182 105637
70077 105641 66158
66158 105641 94897
105641 55182 94897
55182 58993 94897
77168 81063 70077
77168 70077 66158
88084 91889 81063
88084 81063 77168
98992 102721 91889
98992 91889 88084
94899 102721 98992
90066 105642 93890
93890 94900 90066
94900 105638 90066
94900 94898 105638
58619 54716 105639
54716 58619 105643
58619 69669 105643
58619 69667 69669
69667 80685 69669
69667 80683 80685
105644 80685 87644
80685 91487 87644
80685 80683 91487
91487 102345 98540
105640 91487 98540
91487 80683 91485
91485 80683 94896
44146 47989 94891
94897 58993 55176
94892 105638 94898
105634 105638 94892
94893 108946 105635
105635 108946 108948
119562 108948 108946
119562 119564 108948
150 119564 119562
150 152 119564
10958 152 150
10958 10960 152
21892 10960 10958
91487 105640 87644
21892 21894 10960
32726 21892 94894
32726 21894 21892
32726 36577 43722
43722 36577 47625
58619 105639 54714
54714 105639 94895
105639 43722 94895
43722 47625 94895
65674 69667 58619
65674 58619 54714
76684 80683 69667
76684 69667 65674
80683 76684 94896
36577 32726 94894
70077 66164 105641
66164 70077 77174
77174 70077 81063
124129 105649 105647
124129 94903 94905
124129 94905 124133
105650 83082 83076
105650 83076 105648
93910 83076 83082
93904 83076 93910
94904 93904 94906
94906 93904 93910
124137 105651 124133
124133 105651 105649
124133 94905 94907
124133 94907 124137
124133 105649 124129
57200 105652 61020
57200 72094 68218
83082 105650 68218
72094 83082 68218
83088 83082 72094
90064 93910 94908
93910 83088 94908
93910 83082 83088
94906 93910 90064
105653 109765 113461
105651 124137 109765
109765 124137 113461
124137 120385 113461
120385 94909 113461
57200 61020 72094
105637 44146 94891
94904 93898 93904
93898 83068 93904
77174 81063 88090
88090 81063 91889
88090 91889 98998
98998 91889 102721
113445 105645 109758
109758 105645 94899
105645 98998 94899
98998 102721 94899
94901 113445 109758
79194 105646 83068
93890 105642 79194
83068 93890 79194
93898 93890 83068
94902 93898 94904
94900 93890 94902
69669 65678 105643
65678 69669 76688
76688 69669 80685
80685 105644 76688
113445 109764 105645
124129 105647 120384
120384 105647 94901
105647 109764 94901
109764 113445 94901
94903 124129 120384
105648 83076 83068
105648 83068 105646
93904 83068 83076
94902 93890 93898
55176 105637 94891
58993 105637 55176
44146 36941 47989
13369 2505 105620
13363 2505 13369
13369 24263 13363
24271 24263 13369
24271 35157 24263
35163 35157 24271
35163 105622 35157
35157 105622 94880
105623 94877 94881
105623 105621 94877
102333 94882 94878
102333 94878 102329
105624 102333 109322
2505 6137 105620
102333 113061 109322
109322 113061 119956
119956 113061 123753
4289 105625 524
524 105625 94879
105625 119956 94879
119956 123753 94879
94883 4289 524
46211 94880 105622
46211 105622 46217
46217 57195 46211
57199 57195 46217
57199 68215 57195
68217 68215 57199
102333 102329 113061
83040 79191 105626
6137 2505 94876
119952 113061 109318
105614 121957 125601
94872 105614 125601
94870 105614 94872
121957 105616 125601
94873 101970 94871
94871 101970 101964
105615 101964 101970
105615 101970 105617
125607 94874 94872
125607 94872 125601
125601 105616 125607
125607 105616 105618
101970 94873 98195
94879 123753 119952
94873 105619 98195
105617 101970 98195
125607 121951 94874
105618 2509 6137
105618 6137 94876
125607 105618 94876
121951 125607 94876
2509 105620 6137
105621 94875 94877
105621 105619 94875
98536 102329 94878
109318 113061 102329
109318 102329 98536
119952 123753 113061
94873 94875 105619
105613 101956 101964
79191 68217 105626
83040 94884 79191
11348 15139 94887
33122 36941 26005
33122 26005 22262
44140 47989 36941
44140 36941 33122
94891 47989 44140
90065 93872 105630
90065 105634 93872
105634 94888 93872
105634 94892 94888
94889 98194 105631
105631 98194 98196
105635 98196 98194
105633 11348 94887
105635 98194 94893
43720 47625 36577
43720 36577 32724
94895 47625 43720
87640 91485 94896
91485 87640 94890
102341 91485 94890
102345 91485 102341
102341 105632 102345
102345 105632 105636
26005 22266 105633
22266 26005 33126
33126 26005 36941
33126 36941 44146
32724 36577 94894
79191 68215 68217
22262 105633 94887
15139 11348 105629
105627 94881 94885
105627 105623 94881
87638 91479 94886
91479 87638 94882
102333 91479 94882
102337 91479 102333
102333 105624 102337
102337 105624 105628
4289 528 105625
15139 105629 11344
11344 105629 94883
105629 528 94883
528 4289 94883
26005 105633 22262
94887 15139 11344
105630 93872 90063
105630 90063 94884
79193 105630 94884
83040 79193 94884
93872 94888 90063
105631 94885 94889
105631 105627 94885
91479 87639 94886
102341 94890 87639
91479 102341 87639
102337 102341 91479
102337 105628 102341
102341 105628 105632
79193 83040 105626
111293 114833 94824
78442 82381 94997
100192 93199 89360
95073 24337 38764
95074 38764 46279
38764 49850 46279
38764 38768 49850
46279 49850 95075
49850 60854 95075
49850 60858 60854
95076 60854 95084
60854 60858 95084
68277 71919 105829
68277 105830 71919
125847 122318 105819
122318 125847 105831
125847 6385 105831
125847 6383 6385
6383 17253 6385
6383 17251 17253
17251 28145 17253
17251 28143 28145
28143 105820 28145
28145 105820 105832
36364 95077 32755
95077 105833 32755
95077 95085 105833
105821 36364 32755
105834 37162 37156
105834 37156 105822
38768 38764 105828
38764 24337 105828
24337 24343 105828
24343 24337 13445
105825 45438 49084
2157 5634 105818
5634 2157 13015
5634 13015 16510
23919 95070 16510
13015 23919 16510
23921 23919 13015
23921 34813 23919
34815 34813 23921
34815 45881 34813
45883 45881 34815
45883 56901 45881
56903 56901 45883
95078 37156 95086
67941 71594 95071
56903 67941 56901
71594 67941 78907
71594 78907 82542
105826 93358 89793
105826 89793 95072
78907 105826 95072
82542 78907 95072
93358 95082 89793
6034 2579 95083
105827 13445 6034
13445 2579 6034
13445 13441 2579
13445 24337 13441
56901 67941 95071
95086 37156 37162
1331 95087 4865
95087 105823 4865
35233 38768 105828
38768 35233 46287
38768 46287 49850
49850 46287 57261
49850 57261 60858
57261 95090 95084
60858 57261 95084
57261 71925 95090
71919 57261 105829
57261 71919 71925
71919 105830 71925
71925 105830 105840
6385 2864 105831
105827 6034 2583
2864 6385 105841
6385 17253 17255
105842 17255 24618
17255 28145 24618
17255 17253 28145
28145 105832 24618
105843 95085 95091
105843 105833 95085
22714 105844 26226
37162 105834 22714
26226 37162 22714
37168 37162 26226
95086 37162 95092
95092 37162 37168
6385 17255 105841
34390 34386 45438
122033 2583 122029
2583 6034 95083
95087 105835 105823
4865 95079 1331
121209 124732 105824
105836 95088 1756
124732 105836 1756
5246 124732 1756
105836 124732 121209
95080 5246 1756
45434 49084 95081
56476 105825 60108
60108 105825 95089
105825 49084 95089
49084 45434 95089
122029 2583 95083
56476 60108 71174
67506 71174 82120
67506 82120 78466
105837 78466 82120
89797 93358 105826
100621 95082 93358
89797 100621 93358
100625 100621 89797
114788 111353 105838
111353 100625 105838
111353 100621 100625
105839 122033 114788
122033 111353 114788
122033 122029 111353
56476 71174 67506
45438 34386 49084
34386 95081 49084
23500 34386 34390
125102 114404 125108
95060 125102 2155
125102 5628 2155
125102 125108 5628
5628 95066 2155
93679 90116 105805
90116 93679 100926
100926 93679 104451
95061 111636 104451
111636 100926 104451
111636 111642 100926
122312 125845 105811
111642 122312 105811
125108 114404 105810
111636 122312 111642
2860 125845 122312
13716 17249 6381
13716 6381 2860
17249 13716 95062
28135 17249 95062
28139 17249 28135
28135 105806 28139
28139 105806 105812
105813 43753 95067
95067 43753 43749
95063 43749 43753
95063 43753 105807
33580 105814 37146
2860 6381 125845
37146 95068 33580
114404 110967 105810
105809 105803 95065
105803 120794 124332
105804 114404 114400
105804 114400 105798
95054 114400 121609
114400 125102 121609
114400 114404 125102
125102 95060 121609
105805 90115 93679
105799 104449 90115
104449 93679 90115
104449 104451 93679
104449 95055 95061
104449 95061 104451
110967 114404 105804
28135 95062 95056
28129 105800 28135
28135 105800 105806
105807 54759 95063
95063 54759 54755
95057 54755 54759
95057 54759 105801
95064 44572 48174
105802 95064 48174
105808 95064 105802
95058 48174 44572
120788 124332 95059
105803 124332 120788
95065 105803 120788
28135 95056 28129
105845 95087 95093
95068 105808 33580
95065 1330 105809
6381 17249 17251
17249 28143 17251
17249 28139 28143
28139 105812 28143
28143 105812 105820
36364 32751 95077
95067 32751 36364
105821 95067 36364
105813 95067 105821
105822 37156 37146
105822 37146 105814
95068 37146 95078
95078 37146 37156
6381 17251 6383
105823 1335 4865
105815 95079 1335
95069 95079 105815
105824 124732 124728
105824 124728 105816
5246 124728 124732
5242 124728 5246
12598 16108 95080
16108 5246 95080
16108 5242 5246
23500 26990 12598
12598 26990 16108
26990 23500 105817
23500 34390 105817
95079 4865 1335
95068 95064 105808
125845 6381 6383
125845 105819 105811
105809 1330 1334
105815 1334 1330
105815 1330 95069
121208 105816 124728
121208 124728 5242
121208 5242 1760
1760 5242 16108
1760 16108 12602
12602 16108 26990
12602 26990 23504
105817 23504 26990
121611 125108 105810
125108 121611 105818
125845 6383 125847
5634 125108 105818
95066 5628 13013
5628 16510 13013
5628 5634 16510
16510 95070 13013
71594 67939 95071
82542 78905 71594
71594 78905 67939
82542 95072 78905
38764 35227 95073
38764 95074 35227
60854 57255 95075
60854 95076 57255
125847 105819 125845
5628 125108 5634
110164 110160 120794
105845 105835 95087
105836 105846 95088
92948 82132 82136
92944 82132 92948
105863 92944 92948
105863 92948 105871
125857 122313 95106
125857 105864 122313
105864 95110 122313
105864 105872 95110
32756 105865 36394
105865 95111 36394
105865 95107 95111
105873 32756 36394
105874 80932 80924
105874 80924 105866
91750 80924 80932
91742 80924 91750
102592 91742 91750
102584 91742 102592
113312 102584 102592
113304 102584 113312
123990 113304 113312
123982 113304 123990
4526 123982 123990
4516 123982 4526
105867 4516 4526
105867 4526 105875
22715 26246 105868
95105 82136 82132
95109 82136 95105
38012 95108 34387
34387 23501 23505
123982 4516 123974
4516 105867 11811
15374 4516 11811
4516 105860 972
4516 15374 105860
15374 11811 105868
26246 15374 105868
26238 15374 26246
37190 26238 26246
37182 26238 37190
48240 37182 37190
48232 37182 48240
59246 48232 48240
26246 22715 33581
59238 48232 59246
70324 59238 70332
81344 70324 70332
81336 70324 81344
81344 105869 88525
92172 81344 88525
81336 81344 92172
105861 92172 88525
12599 95104 105862
12599 105862 12603
12603 23501 12599
23505 23501 12603
38012 34387 105870
34387 23505 105870
70332 59238 59246
26246 33581 37190
37190 33581 44577
37190 44577 48240
91750 80932 91758
91758 105881 99035
102592 91758 99035
91750 91758 102592
102592 99035 109791
102592 109791 113312
113312 109791 120415
113312 120415 123990
123990 120415 973
123990 973 4526
105875 4526 973
45439 49124 105876
49124 45439 56477
91758 80932 80938
49124 56477 60138
60138 67507 71204
71204 67507 78467
71204 78467 82140
105877 82140 78467
95112 105882 95114
105878 105882 95112
105883 122635 126243
126243 122635 95115
122635 3161 95115
122635 3163 3161
95116 3161 17633
3161 14005 17633
3161 3163 14005
60138 56477 67507
123974 4516 105859
105880 80932 105874
105879 105873 95113
48240 44577 55623
48240 55623 59246
59246 55623 66621
59246 66621 70332
70332 66621 77601
70332 77601 81344
105869 81344 77601
34391 38012 105870
105876 49124 45435
105876 45435 95108
34391 105876 95108
38012 34391 95108
60138 56473 49124
105880 80938 80932
49124 56473 45435
60138 67503 56473
67503 71204 95109
71204 82136 95109
71204 82140 82136
82140 105877 89387
92948 82140 89387
82136 82140 92948
105871 92948 89387
95110 105878 95112
105872 105878 95110
32752 36394 95111
105873 36394 32752
95113 105873 32752
71204 67503 60138
4516 972 105859
123974 113296 123982
123982 113296 113304
105853 120795 95099
95099 120795 120789
95093 120789 120795
95093 120795 105845
105854 5262 1757
95094 105854 1757
105846 105854 95094
5262 95100 1757
95101 82128 95095
95095 82128 82124
92940 82124 82128
92936 82124 92940
105847 92936 92940
95092 37168 33576
105847 92940 105855
79239 82887 105848
90117 79239 105848
90107 79239 90117
95102 90107 104469
90107 100927 104469
90107 90117 100927
104469 100927 115117
115117 100927 111643
115117 111643 125855
125855 111643 122319
122319 105856 125855
105857 95097 95103
105857 105849 95097
82887 79239 95096
77214 105858 80916
37168 26226 26232
33576 37168 95098
56472 60108 95089
67502 71174 56472
56472 71174 60108
95095 82124 67502
82124 71174 67502
82124 82120 71174
92936 89386 105837
82120 92936 105837
82124 92936 82120
105847 89386 92936
111357 114788 105838
105839 114788 111357
71925 68271 95090
37168 26232 95098
105840 79245 82887
71925 105840 95096
68271 71925 95096
79245 105848 82887
17255 13722 105841
17255 105842 13722
105849 95091 95097
105849 105843 95091
88134 105850 91726
88134 91726 102568
88134 102568 99034
105851 99034 102568
105852 26232 26226
105852 26226 105844
105840 82887 95096
95088 105846 95094
91726 105850 77214
91734 91726 80916
1761 5262 105854
1761 105862 5262
105862 95100 5262
105862 95104 95100
95105 82132 95101
95101 82132 82128
92944 82128 82132
92940 82128 92944
105855 92940 92944
105855 92944 105863
104469 100921 95102
115117 111637 100921
115117 100921 104469
95099 110165 105853
125857 95106 111637
125855 125857 115117
125855 105856 125857
125857 105856 105864
105865 95103 95107
105865 105857 95103
105866 80924 80916
105866 80916 105858
91742 80916 80924
91734 80916 91742
102584 91734 91742
102576 91734 102584
113304 102576 102584
113296 102576 113304
115117 125857 111637
80916 91726 77214
95099 110161 110165
99401 110161 99397
102576 91726 91734
102568 91726 102576
113296 109790 105851
102568 113296 105851
102576 113296 102568
109790 113296 123974
109790 123974 120414
105859 120414 123974
11810 105860 15374
26232 105852 11810
15374 26232 11810
26238 26232 15374
95098 26232 33577
110165 110161 99401
26232 37182 33577
48232 44573 37182
37182 44573 33577
59238 55619 48232
48232 55619 44573
70324 66617 59238
59238 66617 55619
81336 77597 70324
70324 77597 66617
92172 88521 81336
81336 88521 77597
105861 99401 92172
99401 88521 92172
99401 99397 88521
26232 26238 37182
100192 103977 93199
120794 110160 124332
110160 110164 99400
34385 23503 37903
23499 23503 34385
49009 45433 34385
49009 34385 37903
45433 49009 105756
56475 45433 105756
56471 45433 56475
56475 67501 56471
67505 67501 56475
67505 78463 67501
78465 78463 67505
78465 89383 78463
89385 89383 78465
89385 105762 89383
89383 105762 95018
95019 91632 95015
95015 91632 91630
105757 91630 91632
105757 91632 105763
120792 105764 124294
4800 105758 120792
124294 4800 120792
4806 4800 124294
15654 4800 4806
15650 4800 15654
26510 15650 15654
26504 15650 26510
23503 105755 37903
95017 23503 23499
105761 23503 95017
124664 95016 121203
105751 91630 105757
120791 124284 105752
124284 120791 105758
4800 124284 105758
4796 124284 4800
95012 4796 12157
4796 15650 12157
4796 4800 15650
26504 23053 15650
15650 23053 12157
23053 26504 95013
26504 37452 95013
26504 37456 37452
37464 26504 26510
37456 105759 44961
37452 37456 48532
48532 44961 56021
48532 56021 59570
105753 59570 56021
88956 105760 92456
103276 105754 88956
92456 103276 88956
103282 103276 92456
95014 103276 110567
103276 113986 110567
103276 103282 113986
124664 121203 113986
113986 121203 110567
48532 37456 44961
37456 26504 37464
105759 37456 37464
105759 37464 105765
95019 95025 105771
105763 91632 88133
105772 124300 124294
105772 124294 105764
4812 124294 124300
4806 124294 4812
15658 4806 4812
15654 4806 15658
26514 15654 15658
26510 15654 26514
37470 26510 26514
37464 26510 37470
48560 44962 105765
95019 105771 88133
37464 48560 105765
44962 48560 59600
44962 59600 56022
70668 105766 56022
59600 70668 56022
70680 70668 59600
81656 70668 70680
81646 70668 81656
88952 92468 95026
92468 81656 95026
92468 81646 81656
95020 92468 88952
95027 5206 95021
95021 5206 5192
37470 48560 37464
105751 91628 91630
91632 95019 88133
6357 122317 2863
67050 105766 70668
67050 70668 81646
67050 81646 78026
92456 105760 78026
81646 92456 78026
92468 92456 81646
99804 103282 95020
103282 92468 95020
103282 92456 92468
110568 113986 99804
99804 113986 103282
121204 124664 110568
110568 124664 113986
2863 105770 6357
95016 124664 121204
105767 12601 5192
12601 1755 5192
12601 12597 1755
95017 12597 12601
95017 12601 105761
100215 95018 105762
100215 105762 100217
100217 105768 100215
100215 105768 95022
60458 56899 95023
60458 95024 56899
105769 122317 125825
125825 122317 6357
5192 1755 95021
91630 91628 80820
91630 80820 77210
95015 91630 77210
77599 77595 66619
77599 105744 77595
77595 105744 95002
91624 88131 95003
88131 91624 94999
91624 102464 94999
91624 102466 102464
113192 102464 102466
113190 102464 113192
105743 113190 113192
105743 113192 105745
26149 22711 95000
37091 33575 22711
66619 77595 66615
37091 22711 26149
48139 33575 37091
48139 95001 44571
88519 95002 105744
88519 105744 88523
88523 105746 88519
88519 105746 95004
59556 56019 95005
70634 67045 59556
59556 67045 56019
81610 78021 70634
70634 78021 67045
92434 88951 81610
81610 88951 78021
48139 44571 33575
92434 95006 88951
66619 66615 55621
44575 55621 55617
114633 110942 94998
94998 110942 100192
110942 105742 100192
105742 103977 100192
114633 105740 110942
93199 89362 105741
89362 93199 100194
100194 93199 103977
103977 105742 100194
102464 99031 94999
113190 109787 102464
102464 109787 99031
105743 120413 113190
55621 66615 55617
120413 109787 113190
120413 969 120411
971 969 120413
971 11807 969
11809 11807 971
95000 11807 26149
11807 22713 26149
11807 11809 22713
26149 22713 37091
37091 22713 33579
37091 33579 48139
48139 33579 44575
48139 44575 95001
44575 55617 95001
120413 120411 109787
105767 5192 5206
80818 77209 95007
80818 91624 95003
91626 80818 91628
105747 91626 91628
105747 91628 105751
110163 113608 105748
105752 124284 120787
105752 120787 95008
110163 105752 95008
113608 110163 95008
4796 1329 124284
124284 1329 120787
4796 95012 1329
37452 33925 95013
33925 37452 95009
91628 80818 80820
37452 48528 95009
59570 48528 48532
59562 48528 59570
105749 59562 59570
105749 59570 105753
105754 103276 103268
105754 103268 105750
95010 103268 95014
95014 103268 103276
105755 34389 37903
37903 34389 49009
49009 34389 45437
45437 105756 49009
77210 80820 95011
37452 48532 48528
77209 80818 95003
95007 80820 80818
103268 95010 99803
80818 91626 91624
91626 105747 99033
102466 91626 99033
91624 91626 102466
102466 99033 109789
102466 109789 113192
105745 113192 109789
99395 95004 105746
99395 105746 99399
113608 110159 105748
110159 99399 105748
110159 99395 99399
113608 95008 110159
95011 80820 95007
48528 44957 95009
48528 59556 95005
48528 59562 59556
59562 105749 67049
70634 59562 67049
59556 59562 70634
70634 67049 78025
70634 78025 81610
81610 78025 88955
81610 88955 92434
105750 103268 99803
105750 99803 95006
88955 105750 95006
92434 88955 95006
44957 48528 95005
110160 95059 124332
105767 5206 105773
95022 105774 110963
37486 44963 48582
48582 44963 56023
48582 56023 59620
105792 70708 67047
105792 67047 95040
56023 105792 95040
59620 56023 95040
81684 78023 70708
70708 78023 67047
78023 81684 95041
81684 92498 95041
81684 92506 92498
103328 92498 92506
103322 92498 103328
114030 103322 103328
114024 103322 114030
124712 114024 114030
124706 114024 124712
5226 124706 124712
5222 124706 5226
105787 5222 5226
105787 5226 105793
95042 105794 95048
105788 105794 95042
95049 71570 95043
95043 71570 71562
82520 71562 71570
37486 33929 44963
26530 33929 37486
26530 23055 33929
15670 23055 26530
6369 2859 95036
17227 13715 2859
17227 2859 6369
17227 105782 13715
105782 95046 13715
105782 105790 95046
105791 76739 95047
95047 76739 76735
76739 87689 76735
87693 87689 76739
87693 98587 87689
98591 98587 87693
98591 105783 112841
82510 71562 82520
109369 98591 112841
112841 95037 109369
33173 95038 105784
33173 105784 33177
33177 44189 33173
44193 44189 33177
44193 55233 44189
55237 55233 44193
95039 55233 55237
95039 55237 105785
1333 4820 105786
4820 1333 12159
4820 12159 15670
15670 12159 23055
98587 98591 109369
95044 82510 95050
95050 82510 82520
105795 90113 93673
78904 82520 67938
67938 82520 71570
95050 82520 78904
93673 90114 105795
90114 93673 105799
93673 104449 105799
93673 104447 104449
104447 95051 95055
104447 95055 104449
28129 95056 95052
28129 95052 28125
28125 105796 28129
28129 105796 105800
67938 71570 95049
105801 95053 95057
44576 105802 48174
44576 48174 95058
55618 44576 95058
55622 44576 55618
66616 55622 55618
66616 66620 55622
77596 66620 66616
77596 77600 66620
88520 77600 77596
88520 88524 77600
99396 88524 88520
99396 99400 88524
110160 99400 99396
105801 105797 95053
115095 95035 111635
114400 95054 110965
95048 105798 110965
105789 104439 90113
104439 93673 90113
104439 104447 93673
104439 95045 95051
104439 95051 104447
105790 24617 28125
95052 105790 28125
95046 105790 95052
24617 105796 28125
105797 65731 95053
95053 65731 65727
95047 65727 65731
95047 65731 105791
105794 105798 95048
67051 70708 105792
70708 78027 81684
81684 78027 88957
81684 88957 92506
92506 88957 99807
92506 99807 103328
103328 99807 110571
103328 110571 114030
114030 110571 121207
114030 121207 124712
124712 121207 1759
124712 1759 5226
105793 5226 1759
105798 114400 110965
70708 67051 78027
104435 115095 104439
104439 115095 95045
115095 111635 95045
48572 37470 37478
48560 37470 48572
59610 48560 48572
59600 48560 59610
67046 70680 95032
70680 59610 95032
70680 59600 59610
78022 81656 67046
67046 81656 70680
95026 81656 78022
124698 121205 95033
121205 124698 95027
124698 5206 95027
37470 26514 37478
124698 5214 5206
105773 5214 105779
105780 114386 114380
105780 114380 105774
95028 114380 95034
95034 114380 114386
56900 60468 95029
67936 71546 56900
56900 71546 60468
95030 71546 67936
105781 100925 104435
105775 115091 100925
115091 104435 100925
115091 115095 104435
105773 5206 5214
125829 122311 95035
37478 26514 26520
26520 15658 15664
105768 105774 95022
114380 95028 110963
95029 60468 95023
95023 60468 60458
95024 60458 67935
60458 71546 67935
60458 60468 71546
71546 95030 67935
105775 111641 115091
105769 125825 111641
125825 115091 111641
125825 125829 115091
125825 6363 125829
26514 15658 26520
125825 6357 6363
17221 6357 105770
17221 6363 6357
13721 105776 17221
80836 77211 95031
95025 77211 80836
105777 95025 80836
105771 95025 105777
120793 124300 105772
124300 120793 105778
4816 124300 105778
4812 124300 4816
15664 4812 4816
15658 4812 15664
13721 17221 105770
105774 114380 110963
115095 125829 95035
6369 95036 122311
48582 37478 37486
48572 37478 48582
59620 48572 48582
59610 48572 59620
95032 59610 95040
95040 59610 59620
92498 88953 95041
103322 99805 92498
92498 99805 88953
114024 110569 103322
103322 110569 99805
110569 114024 95033
114024 124698 95033
37478 26520 37486
114024 124706 124698
5214 124698 5222
105779 5214 5222
105779 5222 105787
95042 110964 114386
105780 95042 114386
105788 95042 105780
95034 114386 110964
71562 67937 95043
82510 78903 71562
71562 78903 67937
82510 95044 78903
104439 105789 104435
104435 105789 105781
5222 124698 124706
115091 125829 115095
37486 26520 26530
26530 15664 15670
125829 6369 122311
6363 6369 125829
6363 17227 6369
6363 17221 17227
17221 105776 17227
17227 105776 105782
105783 109373 112841
112841 109373 95037
109373 120003 95037
109373 120007 120003
120007 575 120003
579 575 120007
579 11397 575
26520 15664 26530
11401 11397 579
22317 22313 11401
22317 105784 22313
22313 105784 95038
105785 66215 95039
95039 66215 66213
77213 80836 95031
66213 77213 95031
66215 77213 66213
105777 80836 77213
105786 4820 4816
105786 4816 105778
15670 4816 4820
15664 4816 15670
11401 22313 11397
114833 105566 94824
105566 125553 94824
105566 121955 125553
82609 94612 94610
82609 94610 82605
82605 105354 82609
82609 105354 105356
105357 121529 125181
125181 121529 94613
121529 2069 94613
121529 2075 2069
2075 105355 16579
12927 2075 16579
2069 2075 12927
16579 94611 12927
82611 94614 94612
82611 94612 82609
82609 105356 82611
82611 105356 105358
105359 100131 103797
103797 100131 114481
114481 100131 110881
105357 125181 110881
110881 125181 114481
125181 121523 114481
121523 94615 114481
125181 94613 121523
82613 94616 94614
82613 94614 82611
82611 105358 82613
38447 94609 34723
23829 23835 34723
34723 23835 38447
23835 105353 38447
105353 34727 38447
105349 49555 34727
34727 49555 38447
49555 45783 38447
45783 94609 38447
60595 56809 45783
60595 45783 49555
71659 67841 56809
71659 56809 60595
105350 78799 82605
105350 82605 94610
71659 105350 94610
67841 71659 94610
82613 105358 105360
78799 105354 82605
94607 77538 70415
77538 66560 70415
77538 77540 66560
88460 77540 77538
88460 88462 77540
103059 99328 94608
99328 88460 94608
99328 88462 88460
103059 105352 99328
105355 12933 16579
16579 12933 94611
12933 23829 94611
12933 23835 23829
70415 66560 105351
105361 78387 82221
82221 78387 94617
78387 89291 94617
94623 82227 78380
56814 105368 94624
56814 94624 56810
56810 94622 56814
56814 94622 105366
82229 105369 82227
82227 105369 105367
82227 94623 94625
82227 94625 82229
45788 105370 94626
45788 94626 45784
45784 94624 45788
45788 94624 105368
105367 105365 94621
82231 105371 82229
82229 94625 89292
93035 82229 89292
82231 82229 93035
94627 93035 89292
121524 125199 94628
2070 5721 125199
2070 125199 121524
12928 16597 5721
12928 5721 2070
23830 27475 16597
23830 16597 12928
34728 105372 27475
23830 34728 27475
82229 105371 105369
15795 105348 12098
105367 94621 78380
71671 105364 67844
78387 89297 89291
89297 105359 103797
100123 89297 103797
89291 89297 100123
114481 110875 100123
114481 100123 103797
114481 94615 110875
82615 94618 94616
82615 94616 82613
82613 105360 82615
82615 105360 105362
82223 105363 82221
82221 105363 105361
82227 105367 78380
82221 94617 94619
67842 71671 94620
82615 78800 94618
94618 78800 67842
78800 105364 67842
105364 71671 67842
82615 105362 78800
78379 94621 82223
94621 105363 82223
94621 105365 105363
82223 94619 78379
94620 71671 67844
105366 94620 67844
94622 94620 105366
82221 94619 82223
12098 4945 15795
1272 4945 12098
1272 124437 4945
26307 37257 26309
48307 44505 33501
48307 33501 37257
59317 55555 44505
59317 44505 48307
59317 94595 55555
66960 70811 94598
77932 105340 70811
66960 77932 70811
77928 77932 66960
92601 88864 94596
88864 77928 94596
88864 77932 77928
26309 37257 94597
92601 105338 88864
26309 105341 105339
26309 94597 33502
37261 26309 33502
26311 26309 37261
94599 37261 33502
55950 105342 94600
55950 94600 55946
70811 66964 94598
66964 55946 94598
66964 55950 55946
70811 105340 66964
26313 105343 26311
26311 105343 105341
26311 105341 26309
26311 37263 26313
37257 33501 94597
26309 105339 26307
48305 59317 48307
48305 59315 59317
70401 66557 94595
59317 70401 94595
59315 70401 59317
70401 94593 66557
88860 92601 94596
99732 105338 92601
88860 99732 92601
99726 99732 88860
110496 99732 99726
110496 110502 99732
121130 110502 110496
26307 105339 105337
121130 121136 110502
1682 1688 121136
12524 1688 1682
12524 12530 1688
23428 12530 12524
23428 23434 12530
34308 23434 23428
34308 34316 23434
45356 34316 34308
45356 45364 34316
105336 45364 60206
45364 56398 60206
45364 45356 56398
94594 60206 56398
1682 121136 121130
34724 34728 23830
26311 37261 37263
48313 37261 44506
1268 124437 120720
12094 15795 4945
12094 4945 1268
26655 22998 94604
94604 22998 12094
22998 105348 12094
105348 15795 12094
26655 105346 22998
105349 45787 49555
49555 45787 60595
60595 45787 56813
60595 56813 71659
71659 56813 67843
1268 4945 124437
67843 105350 71659
70415 105351 66558
66558 105351 94605
105351 55558 94605
55558 59327 94605
94607 70415 66558
99326 103059 94608
113767 110092 94606
94606 110092 99326
110092 105352 99326
105352 103059 99326
110092 113767 120724
120724 113767 124437
120724 124437 1272
59327 55558 105347
37261 94599 44506
120720 113767 110088
110088 113767 94606
37263 37261 48313
94601 48313 44506
44894 105344 94602
44894 94602 44892
44892 94600 44894
44894 94600 105342
26313 22642 105343
22642 26313 33506
33506 26313 37263
33506 37263 105345
37263 48315 105345
37263 48313 48315
48313 94601 55556
120720 124437 113767
59325 48313 55556
94603 59325 55556
22994 26655 94604
33864 105346 26655
22994 33864 26655
33862 33864 22994
33862 94602 33864
33864 94602 105344
48315 44510 105345
44510 48315 105347
48315 59327 105347
48315 59325 59327
59325 94603 94605
59325 94605 59327
48315 48313 59325
37255 48305 48307
34724 94626 34728
82233 105373 82231
94647 55951 105395
94648 105398 94650
105396 105398 94648
105399 44895 48813
94651 48813 44895
105397 94651 44895
94649 94651 105397
94650 105400 94652
105398 105400 94650
48815 105401 48813
48813 105401 105399
48813 94651 94653
48813 94653 48815
105402 103852 100125
94652 105402 100125
105400 105402 94652
103852 94654 100125
48815 44896 105401
59837 105403 55948
55948 105403 94653
105403 44896 94653
44896 48815 94653
94655 59837 55948
100133 103852 105402
100133 105404 103852
105404 94654 103852
105404 94656 94654
94647 55947 55951
94649 55951 55947
105397 55951 94649
105394 105396 94646
103465 94641 103467
93053 89293 94640
93053 105388 89293
105388 94642 89293
105388 105390 94642
92657 105391 92655
92655 105391 105389
103467 99727 94643
92657 103467 94643
92655 103467 92657
103467 94641 99727
94642 105392 94644
105390 105392 94642
59839 105405 59837
105393 77933 81849
77933 92657 81849
92657 88861 81849
88861 94645 81849
92657 94643 88861
94644 105394 94646
105392 105394 94644
105395 66965 94647
94647 66965 66961
66965 105393 81849
77929 66965 81849
66961 66965 77929
81849 94645 77929
94646 105396 94648
105391 92657 77933
59837 105405 105403
59837 94655 94657
59837 94657 59839
120721 94661 113847
5025 1269 120721
5025 120721 124511
15879 12095 1269
15879 1269 5025
26749 94662 12095
15879 26749 12095
26747 26749 15879
26747 37707 26749
26747 37705 37707
37705 48823 37707
37705 48821 48823
48821 59843 48823
124511 120721 113847
48821 59841 59843
59841 94663 59843
67438 105410 94664
67438 94664 67430
82277 78390 94660
78390 67430 94660
78390 67438 67430
82277 105408 78390
110089 94665 113847
94665 105409 113847
94665 105411 105409
113847 94661 110089
26749 22995 94662
37709 94666 22995
59841 94659 94663
103465 94639 94641
110093 124511 113847
105409 110093 113847
100126 103857 94658
100126 94656 103857
94656 105406 103857
94656 105404 105406
105407 120725 124511
124511 120725 5025
5025 120725 1273
5025 1273 15879
15879 1273 12099
15879 12099 26747
26747 12099 22999
26747 22999 37705
37705 22999 33865
105407 124511 110093
37705 33865 48821
105405 59839 44897
59839 48821 44897
59839 59841 48821
59839 94657 94659
59839 94659 59841
78382 82277 94660
89300 105408 82277
78382 89300 82277
89294 89300 78382
103857 100134 94658
100134 89294 94658
100134 89300 89294
103857 105406 100134
48821 33865 44897
92651 103465 103467
92651 103467 92655
92651 105389 105387
5723 16599 16601
16599 105374 16601
16601 105374 105376
93039 89298 105375
89298 93039 100132
100132 93039 103813
100132 103813 110882
110882 103813 114497
110882 114497 121530
121530 114497 125205
121530 125205 2076
2076 125205 5725
2076 5725 12934
5723 16601 5725
12934 5725 16601
105377 1689 94629
94629 1689 1683
1689 12525 1683
12531 12525 1689
94630 12525 27121
12525 23435 27121
12525 12531 23435
27121 23435 38109
38109 23435 34317
38109 34317 49221
49221 34317 45365
49221 45365 60247
60247 45365 56407
16601 105376 12934
56407 105378 60247
125203 5723 5725
114495 125203 125205
82231 105373 105371
82231 93037 82233
82231 93035 93037
93035 94627 100124
103811 93035 100124
93037 93035 103811
110876 114495 103811
110876 103811 100124
114495 110876 94628
125199 114495 94628
125203 114495 125199
125199 5723 125203
125199 5721 5723
125203 5725 125205
5721 16599 5723
105374 16599 23836
16599 27475 23836
16599 16597 27475
27475 105372 23836
82233 78388 105373
78388 82233 105375
82233 93039 105375
82233 93037 93039
93037 103813 93039
93037 103811 103813
103811 114497 103813
103811 114495 114497
114495 125205 114497
5721 16597 16599
34728 94626 105370
105379 121137 94631
94629 121131 121137
105382 78389 82247
105382 82247 94636
71319 105382 94636
67429 71319 94636
78389 105384 82247
105385 88865 92647
105383 103461 88865
103461 92647 88865
103461 103463 92647
114159 110497 94637
103463 114159 94637
103461 114159 103463
114159 94635 110497
71319 67429 94634
82247 78381 94636
105384 94638 78381
105384 105386 94638
92651 105387 92647
92647 105387 105385
92647 103465 92651
92647 103463 103465
103463 94637 94639
103463 94639 103465
105386 89299 93053
94640 105386 93053
94638 105386 94640
89299 105388 93053
92655 105389 92651
82247 105384 78381
94631 121137 121131
114157 94635 114159
114157 114159 103461
94629 121137 105377
27121 23429 94630
38109 34309 23429
38109 23429 27121
49223 94632 34309
38109 49223 34309
49221 49223 38109
49221 60249 49223
49221 60247 60249
67437 71315 105378
71315 60247 105378
71315 60249 60247
67437 105380 71315
114157 94633 94635
105381 110503 114157
105379 94633 110503
94631 94633 105379
49223 45357 94632
60249 56399 45357
60249 45357 49223
71319 94634 56399
60249 71319 56399
71315 71319 60249
71315 105380 71319
71319 105380 105382
105383 99733 103461
105381 114157 99733
114157 103461 99733
94633 114157 110503
26749 37709 22995
37255 48307 37257
37255 26307 22641
121528 114403 125101
121528 125101 2074
2074 125101 5621
2074 5621 12932
12932 5621 16495
16495 105278 12932
4095 105281 4087
4087 105281 105279
4087 94533 94537
4087 94537 4095
88034 91689 94538
91689 88034 94534
102519 91689 94534
102529 91689 102519
105282 102529 109710
102529 113239 109710
102529 102519 113239
109710 113239 105283
113239 123933 105283
113239 123923 123933
123923 94535 94539
123923 94539 123933
26559 22991 94536
105280 33863 37535
105280 37535 94540
26559 105280 94540
22991 26559 94540
110880 114403 121528
114403 110880 105277
22997 105280 26559
12093 15691 94536
105278 16495 12926
27369 105274 23834
105279 495 4087
105275 14943 495
495 14943 4087
14943 11309 4087
11309 94533 4087
14943 94527 11309
102519 94534 94528
102519 94528 102505
102505 113239 102519
102505 113229 113239
113229 94529 120336
33863 105284 37535
123923 113229 120336
94535 123923 120336
92111 88459 94530
102931 99325 88459
102931 88459 92111
113653 110087 99325
113653 99325 102931
124331 120719 110087
124331 110087 113653
124331 94531 120719
15691 12093 94532
105276 22997 26559
105276 26559 94536
15691 105276 94536
113239 113229 123923
493 94541 4095
94541 105281 4095
94541 105285 105281
37559 94548 22993
26577 37559 22993
37547 37559 26577
37547 105288 37559
37559 105288 105292
4107 496 105289
14973 105293 11310
11310 105293 94545
105293 496 94545
496 4107 94545
94549 14973 11310
91717 94550 94546
91717 94546 91709
26577 22993 94544
91709 105290 91717
105295 120341 123957
105291 4483 120341
120341 4483 123957
4483 897 123957
897 94551 123957
4483 94547 897
37567 94552 94548
37567 94548 37559
44893 48673 105292
48673 37559 105292
48673 37567 37559
44893 105296 48673
14979 105297 14973
91717 105290 105294
23834 105278 12926
4477 94547 4483
4477 105291 105287
4095 94537 493
91697 94542 94538
91697 94538 91689
105286 91697 98944
91697 102529 98944
91697 91689 102529
102529 105282 98944
123933 120340 105283
4477 105287 896
896 105287 94539
105287 120340 94539
120340 123933 94539
94543 4477 896
4477 94543 94547
22992 26577 94544
37535 26577 94540
37547 26577 37535
37535 105284 37547
37547 105284 105288
4107 105289 494
105289 94541 494
105289 105285 94541
94545 4107 494
91709 94546 94542
91709 94542 91697
91697 105286 91709
91709 105286 105290
4483 105291 4477
26577 22992 94540
94526 23834 12926
27369 23834 94526
12926 5621 2068
48155 44503 94512
59163 94518 44503
48155 59163 44503
59161 59163 48155
59161 105262 59163
59163 105262 105268
103709 105269 103705
103705 105269 105263
103705 94513 94519
103705 94519 103709
27361 94520 94514
27361 94514 27353
27353 105264 27361
15299 94511 11733
27361 105264 105270
105265 36741 22231
22231 36741 25807
36741 33087 25807
33087 94521 25807
36741 94515 33087
80843 77119 94516
105266 88037 91657
105266 91657 94522
80843 105266 94522
77119 80843 94522
91657 88037 102491
102491 88037 98943
105267 113213 98943
105271 22231 25807
113213 102491 98943
15299 895 4431
895 94517 123899
59161 48155 48153
55557 105262 59161
103705 105263 103701
103701 105263 105259
103701 94509 94513
103701 94513 103705
27353 94514 94510
27353 94510 27343
27343 105260 27353
27353 105260 105264
105265 33089 36741
36741 33089 94515
33089 44099 94515
15299 11733 895
33089 44101 44099
55137 55135 44101
55137 66113 55135
66115 66113 55137
94516 66113 80843
66113 77121 80843
66113 66115 77121
77121 105266 80843
105267 109709 113213
113213 109709 123899
123899 109709 120339
105261 4431 120339
120339 4431 123899
4431 895 123899
44101 55135 44099
14973 105297 105293
113213 113219 102491
113219 123899 94523
77539 66555 105272
77537 66555 77539
94530 77537 92111
77537 88461 92111
77537 77539 88461
92111 88461 102931
102931 88461 99327
102931 99327 113653
113653 99327 110091
113653 110091 124331
124331 110091 120723
124331 120723 94531
120723 1267 94531
66555 70255 105272
120723 1271 1267
1267 12097 15691
1267 1271 12097
12097 105276 15691
103711 100130 105273
114403 105277 110874
110874 105277 94525
105277 100130 94525
100130 103711 94525
121522 125101 114403
121522 114403 110874
2068 5621 125101
2068 125101 121522
12926 16495 5621
94532 1267 15691
123899 120335 94523
70255 66555 94524
113219 94523 94529
113213 123899 113219
123899 94517 120335
59163 55553 94518
105268 66559 70255
105268 70255 94524
59163 105268 94524
55553 59163 94524
66559 105272 70255
103711 105273 103709
103709 105273 105269
103709 94519 94525
103709 94525 103711
27369 94526 94520
113219 94529 113229
27369 94520 27361
27369 105270 105274
105275 11311 14943
105271 25807 11311
11311 25807 14943
25807 22229 14943
22229 94527 14943
25807 94521 22229
91657 88033 94522
102505 94528 88033
91657 102505 88033
102491 102505 91657
102491 113229 102505
102491 113219 113229
27361 105270 27369
37255 37257 26307
14973 94549 22230
14979 14973 25849
11736 15425 22640
22640 15425 26287
94575 33500 26287
33500 22640 26287
33500 33504 22640
105319 33504 33500
105319 33500 94577
105320 82166 78377
94576 105320 78377
105318 105320 94576
82166 94578 78377
94577 44504 105319
105319 44504 44508
105321 44508 44504
105321 44504 94579
78385 82166 105320
105322 92980 89289
105322 89289 94578
78385 105322 94578
82166 78385 94578
92980 94580 89289
105323 94579 94581
105323 105321 94579
78386 105324 82178
92980 105322 78386
82178 92980 78386
92986 92980 82178
15425 11736 105317
105318 94576 94574
105318 94574 71222
67435 105318 71222
45355 34307 45363
45363 105312 45355
45355 105312 94570
105313 94569 94571
105313 105311 94569
56397 94570 105312
56397 105312 56405
71218 67427 105314
67427 56405 105314
67427 56397 56405
71218 94572 67427
94571 120338 105313
105313 120338 120342
94580 92980 94582
105315 120342 120338
105316 71222 71218
105316 71218 105314
94572 71218 94574
94574 71218 71222
94573 898 105315
105315 898 900
11734 15425 105317
900 11734 105317
898 11734 900
22638 26287 15425
22638 15425 11734
94575 26287 22638
67435 71222 105316
105315 120338 94573
94582 92980 92986
105325 94581 94583
105325 105323 94581
59313 105333 59311
59311 105333 105331
59311 70399 59313
59311 70397 70399
70397 94589 94591
70397 94591 70399
105334 71270 71266
105334 71266 105332
94590 71266 94592
94592 71266 71270
105335 33505 37255
37255 33505 48305
48305 33505 44509
94590 71262 71266
105333 59313 44509
59313 59315 48305
59313 70401 59315
59313 70399 70401
70399 94591 94593
70399 94593 70401
56406 105336 60206
71270 105334 56406
71270 56406 60206
67428 71270 60206
94594 67428 60206
94592 71270 67428
105337 22641 26307
105335 37255 22641
59313 48305 44509
45363 34307 105310
94588 71262 94590
105332 71266 71262
105326 82184 82178
105326 82178 105324
89290 92986 94584
92986 82184 94584
92986 82178 82184
94582 92986 89290
105327 94583 94585
105327 105325 94583
67436 105328 71258
82184 105326 67436
82184 67436 71258
78378 82184 71258
94586 78378 71258
105332 71262 105330
94584 82184 78378
105329 94585 55554
105329 105327 94585
94587 59309 55554
105330 71262 71258
105330 71258 105328
94586 71258 94588
94588 71258 71262
59311 105331 59309
59309 105331 105329
59309 94587 66556
70397 59309 66556
59311 59309 70397
94589 70397 66556
59309 105329 55554
34307 38027 105310
38027 34307 94568
105311 105309 94567
70769 94558 55945
59695 70769 55945
70763 70769 59695
70763 105298 70769
70769 105298 105300
14985 11312 105299
11312 14985 105301
14985 25859 105301
14985 25853 25859
25853 94557 33088
36795 25853 33088
25859 25853 36795
44100 47853 36795
59695 55945 94556
44100 36795 33088
55136 47853 44100
66114 69919 58849
66114 58849 55136
77120 80923 69919
77120 69919 66114
94559 80923 77120
70769 66959 94558
70769 105300 66959
105300 94560 66959
105300 105302 94560
25859 22232 105301
22232 25859 33090
33090 25859 36795
55136 58849 47853
33090 36795 44102
113287 94555 109707
25849 94557 25853
94553 25849 22230
91717 88035 94550
88035 91717 105294
98945 88035 105294
98941 88035 98945
94554 98941 113287
98941 109711 113287
98941 98945 109711
105295 123957 109711
109711 123957 113287
123957 120337 113287
120337 94555 113287
123957 94551 120337
113287 109707 94554
37567 33861 94552
48673 33861 37567
105296 55949 59695
105296 59695 94556
48673 105296 94556
44891 48673 94556
59695 55949 70763
70763 55949 66963
66963 105298 70763
14985 105299 14979
14979 105299 105297
14979 25853 14985
14979 25849 25853
25849 94553 94557
48673 44891 33861
25849 14973 22230
44102 36795 47853
55138 47853 58849
105305 5277 121135
121135 5277 124767
5277 1681 124767
1681 94565 124767
16153 94566 1681
5277 16153 1681
16149 16153 5277
23433 27037 105306
27037 16149 105306
27037 16153 16149
23433 105308 27037
94563 109708 105307
105307 109708 109712
124767 110501 121135
105309 109712 109708
114085 110495 94564
124767 121129 110495
124767 110495 114085
124767 94565 121129
16153 12523 94566
27037 23427 12523
27037 12523 16153
105308 34315 38027
105308 38027 94568
27037 105308 94568
23427 27037 94568
34315 105310 38027
105311 94567 94569
105309 109708 94567
44102 47853 55138
114085 110501 124767
99725 110501 114085
55138 58849 66116
66116 58849 69919
66116 69919 77122
77122 69919 80923
94559 88036 80923
88036 77122 80923
88036 88038 77122
105303 88038 88036
105303 88036 94561
105302 77931 81753
94562 105302 81753
94560 105302 94562
77931 105304 81753
99725 99731 110501
105305 1687 5277
16149 1687 12529
12529 105306 16149
94561 98942 105303
105303 98942 98946
105307 98946 98942
105307 98942 94563
81753 77927 94562
77927 81753 105304
88863 77927 105304
88859 77927 88863
88863 99725 88859
99731 99725 88863
94564 99725 114085
5277 1687 16149
37707 37709 26749
37707 48825 37709
37707 48823 48825
94759 113207 109754
94758 105502 94760
105500 105502 94758
113207 109762 105501
105503 109762 113207
94759 105503 113207
94761 105503 94759
89359 94760 105502
89359 105502 89361
94762 89359 103707
89359 100193 103707
89359 89361 100193
100193 105504 103707
105505 2131 94763
94763 2131 2129
2131 105506 2129
2129 105506 94764
105507 94761 94765
105507 105503 94761
103707 100191 94762
100191 103707 105504
110941 100191 105504
110939 100191 110941
110941 121585 110939
121587 121585 110941
94763 121585 121587
94763 121587 105505
105501 105499 94757
105501 94757 109754
113207 105501 109754
105498 105500 94758
71087 105492 94754
67477 71087 94754
78441 105496 82061
105497 109761 113201
94755 113201 109761
105493 94755 109761
94751 94755 105493
88921 94752 105494
88921 105494 88925
88925 99777 88921
99779 99777 88925
99779 110543 99777
110545 110543 99779
12989 94764 105506
110545 105495 124661
110543 110545 121177
124661 94753 121177
82073 94756 94754
82073 94754 82061
82061 105496 82073
82073 105496 105498
109753 94757 113201
94757 105497 113201
94757 105499 105497
113201 94755 109753
82073 78439 94756
82073 105498 78439
105498 94758 78439
121177 110545 124661
12989 105506 12991
94766 12989 27363
12989 23893 27363
89745 100561 89739
100567 100561 89745
100567 111291 100561
111297 111291 100567
111297 105512 111291
111291 105512 94770
105513 88087 91681
94771 91681 88087
105511 94771 88087
94769 94771 105511
121949 94770 105512
121949 105512 121953
121953 105514 121949
89745 89739 78861
121949 105514 94772
94773 105513 91681
94773 105515 105513
91681 94771 88081
2503 94772 105514
2503 105514 2507
2507 105516 2503
2503 105516 94774
105517 33123 36773
36773 33123 47833
47833 33123 44143
44143 105518 47833
105519 66161 69879
69879 66161 94775
88081 94773 91681
105492 82061 94754
78861 89739 78855
78861 67897 105510
12989 12991 23893
23893 105508 27363
105509 109763 94767
94767 109763 109755
94765 109755 109763
94765 109763 105507
27363 23891 94766
23891 27363 105508
34789 23891 105508
34787 23891 34789
94768 34787 49453
34787 45855 49453
34787 34789 45855
78855 67897 78861
49453 45855 60497
60497 56871 71577
71577 56871 67903
67903 105510 71577
105511 98995 94769
94769 98995 98989
94767 98989 98995
94767 98995 105509
49453 45853 94768
60497 56865 45853
60497 45853 49453
71577 67897 56865
71577 56865 60497
67897 71577 105510
60497 45855 56871
105492 78441 82061
71087 67477 94750
5173 94749 1729
105474 94734 94732
105475 947 94735
94735 947 945
94733 945 947
94733 947 105473
94734 105476 94736
105474 105476 94734
105477 94735 94737
105477 105475 94735
94736 105478 94738
105476 105478 94736
105479 120387 123877
94739 123877 120387
105474 94732 113586
105477 94739 120387
94738 105480 94740
105478 105480 94738
123879 105481 123877
123877 105481 105479
123877 94739 94741
123877 94741 123879
120759 94740 105480
120759 105480 120761
120761 105482 120759
120759 105482 94742
123879 120388 105481
105483 120388 123879
94741 105483 123879
94737 94739 105477
94743 105483 94741
110133 105474 113586
105473 105471 94731
33551 33547 22685
33551 44547 33547
44549 44547 33551
44549 105467 59131
55591 44549 59131
44547 44549 55591
70217 66589 55591
70217 55591 59131
81227 77567 66589
81227 66589 70217
92057 88491 77567
92057 77567 81227
92057 105468 88491
110133 113586 105472
105468 94730 88491
105471 11785 94731
94731 11785 11783
22689 26136 94729
11783 22689 94729
11785 22689 11783
105469 26136 22689
99365 94730 105470
99365 105470 99367
113586 110131 105472
110131 99367 105472
110131 99365 99367
113586 94732 110131
105473 94731 94733
105468 105470 94730
66161 77165 94775
1305 94742 105482
1307 12133 1305
23475 23473 12575
23475 34359 23473
34361 34359 23475
34361 105487 48997
45409 34361 48997
34359 34361 45409
60011 56447 45409
60011 45409 48997
105488 67479 71087
105488 71087 94750
60011 105488 94750
56447 60011 94750
67479 105492 71087
12575 23473 12571
120383 94751 123885
94751 105493 105489
123885 94747 120383
67023 70646 105490
77991 94748 70646
67023 77991 70646
77993 77991 67023
77993 105494 77991
77991 105494 94752
105495 121181 124661
105491 5173 121181
121181 5173 124661
5173 1729 124661
1729 94753 124661
94751 105489 123885
1305 105482 1307
1733 12575 12571
5173 1733 94749
12135 12133 1307
12135 23029 12133
23031 23029 12135
23031 105484 23029
23029 105484 94744
105485 94743 94745
105485 105483 94743
33893 94744 105484
33893 105484 33895
33895 44927 33893
44929 44927 33895
44929 105486 44927
44927 105486 94746
1733 12571 94749
105487 45411 48997
60011 45411 56449
56449 105488 60011
105489 120389 123885
94747 123885 120389
105485 94747 120389
94745 94747 105485
55995 94746 105486
55995 105486 55997
70646 67021 105490
67021 55997 105490
67021 55995 55997
70646 94748 67021
105491 1733 5173
48997 45411 60011
33551 22685 26136
66161 77171 77165
94773 77171 105515
105552 60559 56866
67904 71629 78862
78862 71629 82579
82579 105550 78862
94807 76682 105551
105551 76682 76686
87636 91357 105553
76686 87636 105553
76682 87636 76686
98534 102213 91357
98534 91357 87636
94809 102213 98534
94808 60559 56872
105554 94808 56872
94810 94808 105554
60559 105552 56872
91357 87642 105553
87642 91357 98538
98538 91357 102213
94809 109316 102213
109316 98538 102213
109316 109320 98538
119950 123639 105555
109320 119950 105555
109316 119950 109320
94811 123639 119950
94810 105556 94812
67904 105552 56866
94806 67904 56866
71629 67904 94806
56866 60559 94808
105543 94801 65675
94799 94801 105543
94800 104157 100568
105546 94800 100568
94802 94800 105546
104157 105544 100568
65671 94803 69489
94803 105545 69489
94803 105547 105545
69489 94801 65671
89740 93389 94804
89740 94802 93389
94802 105548 93389
105554 105556 94810
94802 105546 105548
105549 105547 94803
67898 71629 94806
78856 82579 71629
78856 71629 67898
93389 89746 94804
94804 89746 78856
89746 105550 78856
105550 82579 78856
93389 105548 89746
94805 65672 105549
105549 65672 65676
105551 65676 65672
105551 65672 94807
105549 94803 94805
123639 119954 105555
94811 522 123639
522 119954 123639
78857 105562 78863
94820 78857 93405
78857 89747 93405
78857 78863 89747
89747 105564 93405
94819 66156 105563
105563 66156 66162
77166 80995 105565
66162 77166 105565
66156 77166 66162
94821 80995 77166
93405 89741 94820
105564 100569 104179
78857 94818 105562
105564 104179 94822
89741 93405 94822
104179 100569 114833
114833 100569 111299
111299 105566 114833
80995 77172 105565
91821 105567 88082
88082 105567 94821
105567 77172 94821
77172 80995 94821
94823 91821 88082
104179 100563 94822
114833 111293 100563
114833 100563 104179
93405 105564 94822
94801 69489 65675
105563 105561 94819
105561 58910 55174
522 526 119954
11342 526 522
11342 11346 526
22260 11346 11342
22260 22264 11346
33118 22264 22260
33118 33124 22264
105557 33124 33118
105557 33118 94813
94812 105558 94814
105556 105558 94812
94813 44136 105557
105557 44136 44144
94819 105561 55174
105559 44144 44136
56867 94814 105558
56867 105558 56873
56873 105560 56867
56867 105560 94816
55180 105559 58910
105559 94817 58910
105559 94815 94817
105561 55180 58910
67899 94816 105560
67899 105560 67905
67905 105562 67899
67899 105562 94818
55174 58910 94817
105559 44136 94815
105545 65675 69489
125525 105542 121954
121954 114809 125525
105525 11345 14981
105523 25845 11345
11345 25845 14981
25845 22259 14981
22259 94781 14981
25845 94779 22259
94780 105526 94782
105524 105526 94780
11341 94783 14981
94783 105525 14981
94783 105527 105525
14981 94781 11341
94782 105528 94784
105522 105524 94778
105526 105528 94782
105529 105527 94783
94784 105530 94786
105528 105530 94784
105531 94785 94787
105531 105529 94785
35156 38781 94788
46210 49865 38781
46210 38781 35156
57198 105532 49865
46210 57198 49865
57194 57198 46210
57194 94786 57198
57198 94786 105530
105529 94783 94785
105533 525 94789
94778 105524 94780
105521 94779 22263
13361 94774 105516
13361 105516 13367
13367 24261 13361
24269 24261 13367
24269 35155 24261
35161 35155 24269
35161 46209 35155
46215 46209 35161
46215 105520 46209
46209 105520 94776
33117 94777 36773
94777 105517 36773
94777 105521 105517
94777 94779 105521
47833 44135 33117
44135 47833 105518
55179 44135 105518
55173 44135 55179
55179 105519 69879
66155 55179 69879
55173 55179 66155
69879 94775 66155
57193 94776 105520
57193 105520 57197
57197 105522 57193
57193 105522 94778
105523 22263 25845
94779 25845 22263
47833 33117 36773
94773 77165 77171
94789 525 521
94787 525 105531
2504 6055 94796
16927 13368 94794
94794 13368 2504
13368 105540 2504
105540 6055 2504
16927 105538 13368
105541 87641 94797
94797 87641 87635
94795 87635 87641
94795 87641 105539
111292 114809 94798
121950 125525 114809
121950 114809 111292
94793 109319 105537
6055 2508 94796
2508 105542 121950
105542 125525 121950
6055 105540 2508
105543 76685 94799
94799 76685 76681
94797 76681 76685
94797 76685 105541
100562 104157 94800
114809 111298 94798
94798 111298 100562
111298 105544 100562
105544 104157 100562
111298 114809 121954
94796 2508 121950
94787 521 525
94793 109315 109319
98537 109315 98533
13362 16923 94790
24262 27791 16923
24262 16923 13362
38781 35162 94788
94788 35162 24262
35162 105534 24262
105534 27791 24262
35162 38781 46216
46216 38781 49865
49865 105532 46216
105535 94789 94791
105535 105533 94789
16925 94792 94790
109319 109315 98537
16925 94790 16923
16925 27791 24270
16925 16923 27791
27791 105534 24270
105537 119953 94793
94793 119953 119949
94791 119949 119953
94791 119953 105535
16927 94794 94792
16927 94792 16925
16925 105536 16927
16927 105536 105538
105539 98537 94795
94795 98537 98533
105536 16925 24270
105469 33551 26136
26136 22685 94729
88493 105468 92057
114195 94679 121132
124887 114195 121132
114197 114195 124887
94681 124887 121132
16651 12929 94680
27537 94682 12929
16651 27537 12929
27531 27537 16651
34729 38539 105422
38539 27531 105422
38539 27537 27531
34729 105426 38539
59855 55952 105423
55952 59855 66966
66966 59855 70925
70925 105424 66966
114199 105427 114197
114197 105427 105425
114197 124889 114199
114197 124887 124889
124887 94681 94683
124887 94683 124889
27537 23831 94682
38541 94684 23831
27537 38541 23831
38539 38541 27537
38539 105426 38541
103497 114195 114197
103497 114197 105425
99734 103497 105425
103497 99734 105421
82287 78383 94678
93097 89295 78383
93097 78383 82287
103869 100127 89295
103869 89295 93097
114543 110877 100127
114543 100127 103869
125255 121525 110877
125255 110877 114543
5773 2071 121525
5773 121525 125255
16651 94680 2071
5773 16651 2071
38541 105426 105428
16649 16651 5773
27531 16649 105418
27531 16651 16649
23837 105422 27531
48833 44898 105419
44898 48833 105423
48833 59855 105423
48833 59853 59855
59853 70925 59855
59853 70923 70925
105424 70925 77934
70925 81877 77934
70925 70923 81877
81877 105420 77934
23837 27531 105418
105429 99735 103503
105427 114199 99735
114199 103503 99735
94689 16285 12526
94688 38545 34730
105434 94688 34730
94690 94688 105434
38545 105432 34730
114205 110504 105433
110504 114205 121138
121138 114205 124895
121138 124895 1690
1690 124895 5411
1690 5411 105435
5411 16287 105435
5411 16285 16287
5411 5409 16285
16285 94689 23430
16287 16285 27175
94691 27175 23430
105434 34731 38551
94692 105434 38551
94690 105434 94692
34731 105436 38551
16289 105437 16287
16287 105437 105435
16287 27177 16289
16287 27175 27177
27175 94691 34312
38165 27175 34312
27177 27175 38165
27175 16285 23430
94679 114195 110498
16285 5409 12526
124893 5409 5411
114199 114201 103503
114199 124891 114201
114199 124889 124891
124889 94683 94685
124889 94685 124891
38543 94686 94684
38543 94684 38541
38541 105428 38543
38543 105428 105430
103503 99736 105429
99736 103503 105431
103503 114203 105431
103503 114201 114203
5409 94687 12526
114201 124893 114203
124891 94685 1684
5409 124891 1684
124893 124891 5409
94687 5409 1684
38545 94688 94686
38545 94686 38543
38543 105430 38545
38545 105430 105432
114205 105433 114203
114203 105433 105431
114203 124895 114205
114203 124893 124895
124893 5411 124895
114201 124891 124893
103497 103495 114195
114195 103495 110498
103495 94677 110498
105415 105413 94669
94673 113853 110090
37713 94674 94670
37713 94670 37711
37711 48829 37713
37711 48827 48829
48827 59849 48829
48827 59847 59849
59847 94671 66962
70919 59847 66962
59849 59847 70919
94675 70919 66962
38145 34311 94672
105415 94669 110090
49259 45359 34311
60285 56401 45359
60285 45359 49259
105414 67439 71353
105414 71353 94676
60285 105414 94676
56401 60285 94676
67439 105416 71353
113853 110094 105415
124521 105417 120722
120722 105417 94673
105417 110094 94673
110094 113853 94673
1270 5035 124521
49259 34311 38145
1270 124521 120722
113853 105415 110090
60283 105412 60285
48823 59845 48825
48823 59843 59845
59843 94663 94667
59843 94667 59845
34310 38143 94668
45358 49257 38143
45358 38143 34310
56400 60283 49257
56400 49257 45358
56400 94664 60283
94664 105412 60283
94664 105410 105412
105413 94665 94669
60285 105412 105414
105413 105411 94665
37711 94666 37709
37709 48827 37711
37709 48825 48827
48825 59847 48827
48825 59845 59847
59845 94667 94671
59845 94671 59847
38145 94672 94668
38145 94668 38143
38143 49259 38145
38143 49257 49259
49257 60285 49259
49257 60283 60285
37711 94670 94666
45360 49279 38165
12096 15889 5035
22996 26757 15889
5773 121531 2077
5773 2077 16649
16649 2077 12935
12935 105418 16649
124521 120726 105417
120726 124521 1274
1274 124521 5035
1274 5035 12100
12100 5035 15889
12100 15889 23000
23000 15889 26757
23000 26757 33866
33866 26757 37715
125255 121531 5773
33866 37715 105419
37715 48831 48833
48831 59853 48833
48831 59851 59853
59851 70923 59853
59851 70921 70923
70921 81877 70923
70921 81875 81877
105420 81877 88866
81877 92683 88866
81877 81875 92683
88866 92683 105421
92683 103497 105421
92683 103495 103497
37715 48833 105419
12096 5035 1270
125255 110883 121531
114543 100135 110883
22996 15889 12096
26757 22996 94674
37713 26757 94674
37715 26757 37713
37713 48831 37715
37713 48829 48831
48829 59851 48831
48829 59849 59851
59849 70921 59851
59849 70919 70921
70919 94675 77930
81875 70919 77930
70921 70919 81875
114543 110883 125255
88862 92683 81875
99728 103495 92683
99728 92683 88862
94677 103495 99728
71353 67431 94676
105416 78391 82287
105416 82287 94678
71353 105416 94678
67431 71353 94678
82287 78391 93097
93097 78391 89301
93097 89301 103869
103869 89301 100135
103869 100135 114543
88862 81875 77930
45360 38165 34312
56402 60311 49279
56402 49279 45360
71773 94714 71771
71771 105454 71773
71773 105454 105456
92739 105457 92735
92735 105457 105455
92735 94715 94717
92735 94717 92739
56812 60709 94718
71773 67846 94716
94716 67846 56812
67846 105458 56812
105458 60709 56812
71773 105456 67846
71773 94716 94714
92739 88868 105457
94717 105459 92739
94719 105459 94717
34318 105460 94720
34318 94720 34314
45362 34318 34314
45362 45368 34318
56404 45368 45362
56404 56410 45368
105461 56410 56404
105461 56404 94721
45790 105462 94722
45790 94722 45786
60709 56816 94718
105459 88868 92739
56816 45786 94718
60329 94713 56403
60329 56403 45361
77936 81909 105453
81909 92731 105453
81909 92727 92731
92727 94707 94711
92727 94711 92731
27189 23431 94708
38177 94712 23431
27189 38177 23431
38175 38177 27189
38175 49293 38177
38175 49291 49293
49291 60329 49293
49291 60327 60329
60329 45361 49293
71399 67433 94713
60327 71399 60329
71399 94709 67433
71771 94714 94710
71771 94710 71769
71769 105452 71771
71771 105452 105454
92735 105455 92731
92731 105455 105453
92731 94711 94715
92731 94715 92735
38177 34313 94712
49293 45361 34313
49293 34313 38177
60329 71399 94713
81909 77936 105451
56816 45790 45786
103539 105463 99730
105465 78384 78392
89296 78392 78384
89296 89302 78392
89296 94727 103940
100136 89296 103940
89302 89296 100136
100136 103940 114598
100136 114598 110884
110884 114598 94728
121526 110884 94728
121532 110884 121526
2072 121532 121526
2072 2078 121532
94725 78384 105465
105466 2078 16702
2078 2072 12930
94726 16702 12930
100128 103940 94727
110878 114598 100128
100128 114598 103940
94728 114598 110878
105467 55593 59131
59131 55593 70217
70217 55593 66591
70217 66591 81227
81227 66591 77569
81227 77569 92057
92057 77569 88493
2078 12930 16702
60709 105458 56816
12532 94724 105464
12528 12532 1692
105463 94719 99730
105463 105459 94719
94723 103539 99730
23436 105464 94724
23436 94724 23432
23432 94720 23436
23436 94720 105460
94721 67434 105461
105461 67434 67440
105465 67440 67434
105465 67434 94725
12936 105466 16702
12936 16702 94726
12528 94724 12532
23832 12936 94726
34726 23838 23832
34726 34732 23838
34726 94722 34732
34732 94722 105462
103539 99738 105463
94723 110500 103539
110500 99738 103539
110500 110506 99738
121134 110506 110500
121134 121140 110506
1686 121140 121134
1686 1692 121140
12528 1692 1686
23838 12936 23832
110345 120979 120977
71769 105450 105452
71769 94706 71767
27179 38167 38169
38167 49283 38169
38167 49281 49283
49281 60317 49283
49281 60315 60317
60315 94695 67432
71387 60315 67432
60317 60315 71387
94697 71387 67432
49663 45785 94696
105440 56815 60695
105440 60695 94698
49663 105440 94698
27179 38169 27181
45785 49663 94698
105443 99737 103517
103517 99737 114215
114215 99737 110505
105441 124903 110505
124903 114215 110505
124903 124905 114215
5419 1685 94699
124905 5419 94699
124903 5419 124905
16293 12527 1685
16293 1685 5419
27183 94700 12527
16293 27183 12527
56815 105442 60695
27181 27183 16293
16291 27179 27181
5417 16291 16293
94693 60311 56402
38551 34725 94692
38551 105436 34725
105436 94694 34725
105436 105438 94694
105439 1691 5417
105437 16289 1691
16289 5417 1691
16289 16291 5417
16289 27179 16291
16289 27177 27179
27177 38167 27179
27177 38165 38167
16291 27181 16293
38165 49281 38167
49279 60315 49281
49279 60311 60315
60311 94693 94695
60311 94695 60315
105438 45789 49663
94696 105438 49663
94694 105438 94696
45789 105440 49663
105441 121139 124903
105439 5417 121139
5417 124903 121139
5417 5419 124903
5417 16293 5419
38165 49279 49281
71767 105450 71769
27181 38171 27183
105444 38171 45366
71391 94705 71395
105446 67845 71767
94706 105446 71767
94702 105446 94706
67845 105450 71767
105451 77935 81909
105447 92723 77935
92723 81909 77935
92723 92727 81909
103519 99729 94707
92727 103519 94707
92723 103519 92727
103519 94703 99729
71391 94701 94705
27189 94708 94704
27185 38175 27189
27185 38173 38175
45367 49291 105448
49291 38173 105448
49291 38175 38173
49291 45367 60327
60327 45367 56409
105449 71395 56409
71395 60327 56409
71395 71399 60327
71395 94705 94709
71395 94709 71399
71769 94710 94706
27189 94704 27185
27181 38169 38171
71391 105449 105445
38173 105444 105448
38171 49283 45366
38171 38169 49283
45366 49283 56408
56408 49283 60317
56408 60317 105445
60317 71391 105445
60317 71387 71391
71387 94697 94701
71387 94701 71391
60695 56811 94698
60695 105442 56811
105442 94702 56811
105442 105446 94702
71395 105449 71391
105447 88867 92723
103517 92723 88867
103517 103519 92723
114215 110499 94703
103519 114215 94703
103517 114215 103519
124905 121133 110499
124905 110499 114215
124905 94699 121133
27185 94704 94700
27185 94700 27183
27183 38173 27185
27183 38171 38173
38171 105444 38173
105443 103517 88867
110345 120977 86653
113695 110345 86653
113695 99585 110345
123209 85739 123213
121325 124776 96514
96518 5294 1863
96518 1863 85736
121325 96518 85736
124776 121325 85736
5294 85740 1863
45566 49140 85737
56594 96515 60162
60162 96515 85741
96515 49140 85741
49140 45566 85741
96519 56594 60162
6779 3323 85738
17645 14153 3323
17645 3323 6779
14153 17645 96516
25045 14153 96516
25041 14153 25045
25045 35935 25041
35939 35935 25045
35939 47001 35935
47005 47001 35939
85742 47001 61489
47001 57969 61489
47001 47005 57969
57969 96520 61489
123209 85735 85739
123209 96517 96513
123213 96517 123209
14157 96516 17645
14581 85727 11169
85728 96510 85732
96506 96510 85728
85733 49136 85729
85729 49136 49132
96507 49132 49136
96507 49136 96511
96508 3327 6771
85734 96508 6771
85730 96508 85734
3327 96512 6771
123209 96513 123205
123205 96513 96509
119773 85743 123213
123205 85731 85735
96514 124776 121321
85732 96514 121321
96510 96514 85732
124776 85736 121321
85737 49140 85733
85733 49140 49136
96511 49136 49140
96511 49140 96515
6779 85738 85734
6779 85734 6771
14157 17645 96512
17645 6771 96512
17645 6779 6771
123205 85735 123209
85743 96517 123213
85743 96521 96517
123213 85739 119773
56595 85745 45567
96529 56595 45567
49152 96529 45567
96523 60166 56595
72559 68983 85746
68983 72559 96524
80007 68983 96524
80003 68983 80007
80007 90849 80003
90853 90849 80007
90853 96525 105101
101649 90853 105101
90849 90853 101649
56595 60166 85745
101649 105101 96526
112341 101649 112345
85748 112341 126445
112341 123021 126445
112341 112345 123021
123021 96530 126445
96531 43607 47223
47223 43607 58165
58165 43607 54611
58165 54611 69179
69179 54611 65567
69179 65567 80179
80179 65567 76561
80179 76561 91003
112345 101649 96526
14581 351 3735
38044 45567 34515
27058 34515 23617
96522 5298 5294
96522 5294 96518
85740 5294 85744
85744 5294 5298
85745 60166 85741
85741 60166 60162
96519 60162 60166
96519 60166 96523
61489 57963 85742
96520 68987 72559
96520 72559 85746
61489 96520 85746
57963 61489 85746
49152 45567 38044
68987 96524 72559
101653 96526 105101
96527 109145 112527
85747 112527 109145
96521 85747 109145
85743 85747 96521
1867 5298 96522
96528 16174 12713
96528 12713 85744
1867 96528 85744
5298 1867 85744
27058 23617 16174
16174 23617 12713
38044 34515 27058
96525 101653 105101
14581 11169 351
351 85731 123205
3735 351 123205
58387 54935 43937
58387 43937 47413
69421 65909 54935
69421 54935 58387
80449 76917 65909
80449 65909 69421
80449 85703 76917
70767 85710 85704
70767 85704 70761
81739 78151 85711
70767 81739 85711
70761 81739 70767
92551 89075 78151
47413 32933 36371
92551 78151 81739
103369 89075 92551
103369 85705 99919
85706 96490 85712
96486 96490 85706
85707 45564 96487
96487 45564 45572
96491 45572 45564
96491 45564 85713
96492 126226 122815
85708 96492 122815
96488 96492 85708
126226 85714 122815
11167 85715 14559
103369 99919 89075
85715 96489 14559
47413 43937 32933
32933 22085 36371
70755 81733 81739
81733 92551 81739
81733 92545 92551
92545 103369 92551
92545 103363 103369
103363 85701 85705
103363 85705 103369
121324 96486 85706
121324 85706 121320
1862 121324 121320
1862 1866 121324
12712 1866 1862
12712 12716 1866
22081 22085 32933
23616 12716 12712
34514 23620 23616
34514 34518 23620
96487 34518 34514
96487 34514 85707
112161 115490 96484
112161 96488 115490
96488 85702 115490
96488 85708 85702
96489 11173 14559
14559 11173 85709
11173 22081 85709
11173 22085 22081
22085 96485 36371
23616 23620 12716
91003 76561 87517
85715 96493 96489
70767 67183 85710
85720 96502 114082
114082 85724 110677
96498 110680 114079
49126 45565 85725
85721 45565 49126
96503 85721 49126
96499 85721 96503
85722 96504 85726
96500 96504 85722
3735 96505 3729
3729 96505 96501
3729 14581 3735
3729 14575 14581
85720 114082 110677
14575 85723 85727
110681 114082 96502
110681 96506 114082
96506 85724 114082
96506 85728 85724
85729 49132 85725
85725 49132 49126
96503 49126 49132
96503 49132 96507
85726 96508 85730
96504 96508 85726
96509 119777 123205
96505 3735 119777
119777 3735 123205
14575 85727 14581
14559 85709 11167
96502 85720 110680
85723 14575 11168
70767 85711 67183
110676 114075 85716
110676 85712 114075
85712 96494 114075
85712 96490 96494
96495 85713 85717
96495 96491 85713
96496 126232 126226
96496 126226 96492
85714 126226 85718
85718 126226 126232
96497 85715 85719
96497 96493 85715
85720 114079 110680
114079 85720 85716
114075 96494 114079
114079 96494 96498
96499 85717 85721
96499 96495 85717
122819 126232 96496
122819 96500 126232
96500 85718 126232
96500 85722 85718
96501 355 3729
14575 3729 11168
3729 96497 11168
96497 85719 11168
3729 355 96497
114079 85716 114075
70755 81739 70761
91003 87517 101813
96527 112527 98375
112389 96564 112387
112387 96564 85782
43606 47304 85781
54612 96563 58240
58240 96563 85783
96563 47304 85783
47304 43606 85783
96565 54612 58240
123057 85782 96564
123057 96564 123059
123059 96566 123057
123057 96566 85784
54608 58240 85783
58240 54608 96565
54608 65568 96565
54608 65564 65568
96567 65568 65564
96567 65564 85785
85784 96568 85786
96566 96568 85784
76562 96567 80234
96567 85787 80234
96567 85785 85787
96569 76562 80234
85786 96570 85788
96568 96570 85786
76558 80234 85787
112389 112387 101707
101707 112387 101705
101705 96562 101707
101705 85780 96562
85772 96556 85774
96554 96556 85772
21814 25336 85773
96555 25336 21814
85775 96555 21814
96557 96555 85775
85774 96558 85776
96556 96558 85774
96559 85775 85777
96559 96557 85775
96560 94480 90921
85776 96560 90921
96558 96560 85776
96569 80234 76558
94480 85778 90921
96559 85779 36266
96559 85777 85779
96561 32624 36266
90923 94480 96560
90923 96562 94480
96562 85778 94480
96562 85780 85778
32620 36266 85779
43610 96561 47304
47304 96561 85781
96561 36266 85781
36266 32620 85781
96563 43610 47304
32624 96559 36266
85789 96569 76558
96571 96569 85789
85788 96572 85790
85797 101906 101898
96579 101898 101906
96579 101906 96581
85798 96582 85800
96580 96582 85798
101906 85799 98377
85799 96583 98377
85799 85801 96583
96581 101906 98377
85800 96584 85802
96582 96584 85800
96585 85801 85803
96585 96583 85801
85799 101906 85797
80088 83729 85804
85802 96586 83729
85802 96584 96586
96587 85803 85805
96587 96585 85803
3544 96588 7054
96589 3544 7054
69098 72779 85806
83729 80090 85804
85804 80090 69098
80090 96590 69098
96590 72779 69098
83729 96586 80090
96591 87519 91099
80088 85802 83729
96553 25336 96555
94501 96578 90924
96580 85796 90924
96570 96572 85788
96573 85789 85791
96573 96571 85789
123060 96574 85792
123060 85792 123058
123058 85790 123060
123060 85790 96572
96575 85791 85793
96575 96573 85791
112390 96576 85794
112390 85794 112388
112388 85792 112390
112390 85792 96574
85798 85796 96580
85793 87514 96575
96577 87518 87514
96577 87514 85795
90922 94501 85796
101708 96578 94501
90922 101708 94501
101706 101708 90922
101706 85794 101708
101708 85794 96576
98376 96577 101898
96577 85797 101898
96577 85795 85797
96579 98376 101898
85796 94501 90924
96575 87514 87518
96553 25334 25336
85771 25336 25334
85773 25336 85771
85750 96534 85752
96532 96534 85750
36205 96535 36199
36199 96535 96533
36199 85751 85753
36199 85753 36205
3541 85752 96534
3541 96534 3543
3543 96536 3541
3541 96536 85754
36205 32622 96535
96537 32622 36205
85753 96537 36205
101813 85749 98371
85755 96537 85753
14387 96536 14389
14389 96538 14387
14387 96538 85756
47247 96539 43604
96539 85755 43604
96539 96537 85755
85757 47247 43604
25231 85756 96538
25231 96538 25233
39680 36125 96540
36125 25233 96540
36125 25231 25233
39680 85758 36125
14387 85754 96536
47247 43608 96539
101813 87513 91003
91003 76557 80179
98375 112527 101813
112527 109141 101813
109141 85749 101813
112527 85747 109141
12717 16174 96528
16174 12717 23621
16174 23621 27058
27058 23621 34519
27058 34519 38044
38044 34519 45573
38044 45573 49152
96529 49152 45573
126445 123019 85748
101813 98371 87513
126445 96530 123019
96530 96532 85750
96533 32621 36199
96531 47223 32621
32621 47223 36199
47223 43603 36199
43603 85751 36199
58165 54605 43603
58165 43603 47223
69179 65563 54605
69179 54605 58165
80179 76557 65563
80179 65563 69179
91003 87513 76557
96530 85750 123019
101813 87517 98375
58183 96541 54606
96541 43608 85757
85764 96548 85766
96546 96548 85764
36244 32619 85767
85765 32619 36244
96549 85765 36244
96547 85765 96549
96550 94474 90919
85766 96550 90919
96548 96550 85766
94474 85768 90919
25332 21813 85769
32623 36244 85767
32623 85767 21813
85763 43609 96545
96551 32623 21813
96549 36244 32623
96552 94476 94474
96552 94474 96550
85768 94474 85770
85770 94474 94476
85771 25334 85769
85769 25334 25332
96551 25332 25334
96551 25334 96553
85772 90920 94476
96552 85772 94476
96554 85772 96552
85770 94476 90920
25332 96551 21813
54606 96541 85757
85763 43605 43609
96547 43609 85765
43608 47247 85757
85759 58183 54606
36127 39680 96540
96542 50716 47149
96542 47149 85758
36127 96542 85758
39680 36127 85758
50716 85760 47149
58189 96543 58183
58183 96543 96541
58183 85759 85761
58183 85761 58189
47151 50716 96542
85765 43609 43605
58095 85760 50716
58097 58095 47151
58097 96544 58095
58095 96544 85762
54607 85763 58189
85763 96543 58189
85763 96545 96543
58189 85761 54607
69097 85762 96544
69097 96544 69099
69099 80087 69097
80089 80087 69099
80089 96546 80087
80087 96546 85764
47151 58095 50716
85807 91099 87519
70761 85700 70755
91279 85699 87865
96419 124656 121323
34517 37908 96420
37908 34517 96428
49022 37908 96428
49012 37908 49022
60042 49012 49022
60028 49012 60042
85634 60028 85642
85642 60028 60042
82066 78587 85643
78587 82066 85635
82066 92870 85635
82066 92882 92870
92882 96429 100321
103672 92882 100321
92870 92882 103672
111063 85636 103672
100321 111063 103672
111065 111063 100321
111065 96430 111063
111063 96430 85644
96431 85637 85645
96431 96421 85637
3326 96432 85646
3326 85646 3322
3322 85638 3326
3326 85638 96422
113990 96427 110675
96427 121323 110675
121323 85633 110675
121323 124656 85633
85639 98777 98775
98777 109541 98775
109543 109541 98777
109543 120153 109541
120155 120153 109543
120155 707 120153
709 707 120155
709 11525 707
11527 11525 709
11527 22437 11525
22439 22437 11527
22439 33293 22437
33295 33293 22439
96433 87867 85647
85640 33293 47775
33293 33295 44309
44309 96424 47775
37458 34053 85641
85631 34053 37458
96425 85631 37458
96417 85631 96425
89077 92452 96418
92452 89077 99921
92452 99921 103278
96426 113990 110675
96426 110675 85632
99921 96426 85632
103278 99921 85632
33293 44309 47775
85647 87867 87863
85639 87863 87867
85639 87867 96423
85645 68431 68433
85645 68433 96431
122818 96440 85652
122818 85652 122814
122814 85646 122818
122818 85646 96432
96441 76921 85653
85653 76921 76915
85647 76915 76921
85647 76921 96433
55363 85648 96434
55363 96434 55365
55365 96442 55363
85651 68433 68431
55363 96442 85654
85649 96443 34055
85649 85655 96443
96435 37466 34055
56593 60056 96436
60056 56593 67627
60056 67627 71120
71120 67627 78591
71120 78591 82080
96437 82080 78591
96438 13123 16453
85656 96438 16453
85650 96438 85656
13123 96444 16453
37466 85649 34055
96423 98777 85639
96439 68433 85651
2263 96438 2261
47775 44307 85640
47775 96424 44307
96424 85648 44307
96424 96434 85648
85649 37466 85641
85641 37466 37458
96425 37458 37466
96425 37466 96435
110679 113990 96426
96427 113990 110679
45571 49022 96428
49022 45571 96436
60056 49022 96436
2261 96438 85650
60042 49022 60056
60042 71120 67623
60042 60056 71120
67623 71120 85643
71120 82066 85643
71120 82080 82066
82080 96437 89493
92882 82080 89493
82066 82080 92882
96429 92882 89493
121713 85644 96430
121713 96430 121715
121715 2261 121713
2263 2261 121715
85642 60042 67623
14156 85630 96416
14152 85630 14156
14156 85638 14152
71066 60004 71070
82032 71066 71070
82028 71066 82032
85616 82028 85620
85620 82028 82032
96413 85617 85621
96413 96411 85617
28425 85622 85618
28425 85618 28423
28423 39385 28425
28423 39383 39385
96414 39385 47004
39385 50453 47004
71070 60004 60006
39385 39383 50453
59564 56155 85623
70640 67181 59564
59564 67181 56155
81616 78149 70640
70640 78149 67181
81616 85624 78149
16028 12711 85625
26916 23615 16028
16028 23615 12711
37896 34513 26916
26916 34513 23615
37896 85626 34513
85627 60016 85619
50453 96412 47004
85619 60016 60006
85615 60006 60004
50453 96410 96412
17537 85610 17533
17533 28421 17537
17533 28417 28421
28417 39381 28421
28417 39379 39381
47003 50451 96408
50451 39379 96408
50451 39381 39379
47003 96410 50451
85615 60004 85611
85611 60004 60002
71066 60002 60004
71064 60002 71066
85619 60006 85615
82028 71064 71066
85612 82024 85616
85616 82024 82028
96411 85613 85617
96411 96409 85613
17537 14151 85614
28423 85618 14151
17537 28423 14151
28421 28423 17537
28421 39383 28423
28421 39381 39383
39381 50453 39383
39381 50451 50453
50451 96410 50453
82024 71064 82028
96445 13559 16873
71080 60006 60016
82040 71070 71080
1861 12715 85625
1865 12715 1861
16028 12715 23619
16028 23619 26916
26916 23619 96420
37908 26916 96420
37896 26916 37908
85626 37896 45563
37896 49012 45563
37896 37908 49012
45563 49012 85627
49012 60016 85627
49012 60028 60016
12715 16028 85625
67622 71080 85634
71080 60016 60028
78586 82040 67622
67622 82040 71080
85628 82040 78586
92870 89491 85635
103672 100319 92870
92870 100319 89491
103672 85636 100319
96421 79419 85637
85637 79419 79417
85629 79417 79419
85629 79419 96415
14156 96422 85638
71080 60028 85634
71070 60006 71080
1865 1861 121319
96419 1865 124656
82032 71070 82040
85620 82032 85628
85628 82032 82040
96415 85621 85629
96415 96413 85621
85622 28425 25044
96416 85622 25044
85630 85622 96416
25044 28425 35938
35938 28425 39385
39385 96414 35938
96417 45101 85631
85631 45101 45099
1865 121319 124656
56157 59564 85623
45101 56157 45099
59564 56157 67185
59564 67185 70640
70640 67185 78153
70640 78153 81616
96418 92452 89073
96418 89073 85624
78153 96418 85624
81616 78153 85624
103278 99917 92452
92452 99917 89073
103278 85632 99917
124656 121319 85633
45099 56157 85623
70761 85704 85700
16873 13559 27749
27749 24465 38735
88259 85686 96472
88259 96472 88263
102534 99153 96476
99153 88263 96476
99153 88259 88263
113254 109907 102534
102534 109907 99153
96477 120541 113254
120541 109907 113254
120541 120539 109907
4472 1093 96478
1093 120541 96478
1093 120539 120541
4472 85690 1093
26208 22835 85691
37148 33693 26208
26208 33693 22835
37148 85692 33693
59200 55743 85693
96479 66741 59200
66741 55743 59200
66741 66739 55743
85687 66739 66741
85687 66741 96473
96474 101453 104851
85694 96474 104851
85688 96474 85694
96475 96471 85685
96475 85685 85689
104839 96470 101452
85688 85684 96474
96469 88631 92115
92115 88631 85683
88631 99505 85683
88631 99507 99505
110269 113648 85679
99505 110269 85679
99507 110269 99505
113648 110269 120903
113648 120903 124326
96465 124326 120903
104839 85684 85680
104839 85680 104833
104833 96466 104839
101453 96480 104851
104839 96466 96470
96471 96467 85681
77337 85682 96468
77337 96468 77341
77341 96472 77337
77337 96472 85686
96473 77707 85687
85687 77707 77705
77707 96469 92115
88629 77707 92115
77705 77707 88629
92115 85683 88629
85684 104839 101452
96474 85684 101452
96471 85681 85685
96481 87869 91271
85695 91271 87869
96475 85695 87869
91271 85699 91279
70755 85700 85696
70755 85696 70749
70749 81733 70755
70749 81727 81733
81727 85697 89074
92545 81727 89074
81733 81727 92545
99918 103363 92545
99918 92545 89074
85701 103363 99918
96484 115490 112157
85698 96484 112157
91271 85695 85699
96482 96484 85698
96485 32937 36371
36371 32937 47413
47413 32937 43941
47413 43941 58387
58387 43941 54939
58387 54939 69421
69421 54939 65913
69421 65913 80449
80449 65913 76923
96483 91279 76923
76923 91279 80449
91279 87865 80449
87865 85703 80449
115490 85702 112157
96464 96468 85678
91271 96483 96481
96480 96482 85698
85689 85695 96475
99155 102534 96476
102534 99155 109909
102534 109909 113254
96477 113254 109909
1095 4472 96478
11933 85690 4472
1095 11933 4472
11935 11933 1095
22837 26208 85691
11933 22837 85691
11935 22837 11933
26208 22837 33695
91279 96483 91271
26208 33695 37148
33695 44707 37148
44709 44707 33695
55745 59200 85693
44707 55745 85693
44709 55745 44707
96479 59200 55745
67182 70749 85696
78150 81727 70749
78150 70749 67182
85697 81727 78150
104851 101449 85694
104851 96480 101449
96480 85698 101449
44707 85692 37148
85678 96468 85682
96467 96463 85681
85681 96463 87864
38735 24463 27749
38735 85657 35355
85658 115449 112160
96452 85658 112160
85664 85658 96452
115449 96446 112160
96453 85659 85665
96453 96447 85659
85660 96454 85666
96448 96454 85660
96455 23171 85667
85667 23171 23169
85661 23169 23171
38735 35355 24463
85661 23171 96449
85668 96450 27359
85662 96450 85668
24023 96456 27359
104100 100729 85669
96457 111463 104100
111463 100729 104100
111463 111461 100729
85663 111461 111463
85663 111463 96451
101448 104825 85670
101448 85664 104825
85664 96458 104825
85664 96452 96458
96450 24023 27359
85665 76916 96453
27749 13557 16873
2699 2701 13557
38735 24465 35357
38735 35357 85657
35357 46429 85657
35357 46431 46429
46431 57401 46429
57403 57401 46431
85651 57401 57403
85651 57403 96439
112156 115449 85658
112156 85652 115449
85652 96446 115449
85652 96440 96446
96447 85653 85659
27749 24463 13557
96447 96441 85653
96442 96448 85654
96449 85655 85661
96449 96443 85655
16453 13121 85656
16453 96444 13121
96444 85662 13121
96444 96450 85662
96451 122155 85663
85663 122155 122153
122155 2699 122153
2701 2699 122155
2701 96445 16873
13557 2701 16873
85654 96448 85660
27749 13559 24465
96453 76916 76922
96459 76916 85671
104825 96458 104829
104829 96458 96462
87868 96459 91246
96459 85677 91246
96459 85671 85677
96463 87868 91246
66349 85672 96460
66349 96460 66351
66351 96464 66349
66349 96464 85678
113648 110267 85679
110267 113648 85673
113648 124318 85673
104829 85670 104825
113648 124326 124318
4830 124326 1447
124318 124326 4830
96461 4830 1447
49447 45975 85674
60493 56995 45975
60493 45975 49447
60493 85675 56995
104833 85680 85676
104833 85676 104829
104829 96462 104833
104833 96462 96466
87864 91246 85677
96463 91246 87864
124326 96465 1447
96459 76922 76916
104829 85676 85670
89901 100731 89899
85666 96460 85672
96454 96460 85666
124318 120901 85673
4830 1445 124318
124318 1445 120901
96461 12273 4830
12273 1445 4830
12273 12271 1445
85667 12271 12273
85667 12273 96455
27359 24021 85668
24021 27359 96456
34913 24021 96456
96457 104100 100731
34911 24021 34913
34911 45977 49447
34911 34913 45977
49447 45977 60493
60493 45977 56997
60493 56997 85675
56997 68033 85675
56997 68035 68033
68035 79007 68033
79009 79007 68035
79009 89899 79007
89901 89899 79009
100731 104100 85669
89899 100731 85669
85674 34911 49447
17537 85614 85610
96587 85807 87519
123022 96592 126544
85935 88265 88261
85927 88261 88265
85927 88265 96717
96726 92416 92414
96726 92414 96718
85928 92414 85936
85936 92414 92416
85929 56156 96719
96719 56156 56158
96727 56158 56156
96727 56156 85937
85930 60383 56596
96728 85930 56596
85938 85930 96728
60383 96720 56596
114637 111066 96721
125359 96729 121714
121714 96729 85931
96729 111066 85931
111066 114637 85931
85939 125359 121714
45976 49743 85940
56998 96730 49743
45976 56998 49743
56996 56998 45976
96722 56998 71824
56998 68034 71824
96725 88265 85935
6653 96716 3044
85934 85926 96724
96724 85926 3044
96719 45100 85929
56590 60383 85930
67628 96720 60383
56590 67628 60383
67624 67628 56590
78588 67628 67624
78588 78592 67628
89492 78592 78588
89492 89494 78592
100320 89494 89492
100320 100322 89494
111064 114637 96721
100322 111064 96721
56998 56996 68034
100320 111064 100322
68036 96722 71824
82778 96714 68036
82778 68036 71824
79008 82778 71824
85932 79008 71824
85922 82778 79008
100730 104364 85923
85924 104364 100730
57404 96715 61120
96715 85933 61120
96715 85925 85933
96723 57404 61120
85926 6653 3044
85931 114637 111064
85932 71824 68034
57402 61120 85933
61120 57402 96723
13122 24022 13124
85947 27647 24022
85940 49743 45978
96738 85940 45978
85948 85940 96738
49743 96730 45978
85941 79418 96731
96731 79418 79420
90286 79420 79418
90286 90288 79420
101096 90288 90286
101096 101098 90288
111822 101098 101096
13124 24022 96737
111822 111826 101098
111826 85942 96732
85949 81218 85943
85943 81218 81214
96733 81214 81218
96733 81218 96739
66742 96740 70618
81592 96734 66742
81592 66742 70618
77706 81592 70618
85950 77706 70618
85944 81592 77706
85945 67184 96735
96735 67184 67186
111822 85942 111826
96719 45102 45100
24022 27647 96737
13122 2264 2262
57402 68434 96723
57402 68432 68434
96731 68434 68432
96731 68432 85941
122496 96732 85942
122496 85942 122492
122492 85934 122496
122496 85934 96724
81214 77339 85943
85935 77339 81214
96733 85935 81214
96725 85935 96733
77708 96734 81592
13122 13124 2264
92416 96726 77708
88630 92416 81592
85944 88630 81592
85936 92416 88630
96735 85937 85945
96735 96727 85937
45568 49357 85946
45568 85938 49357
85938 96736 49357
85938 96728 96736
125359 121716 96729
85939 2262 125359
2262 121716 125359
2262 2264 121716
92416 77708 81592
96713 45100 45102
85921 45100 96713
85928 92412 92414
87866 87872 76926
87866 85908 87872
87872 85908 96698
85909 88260 96699
96699 88260 88264
96701 88264 88260
96701 88260 85911
85910 96702 85912
96700 96702 85910
96703 85911 85913
96703 96701 85911
96702 3043 6649
85914 96702 6649
87866 76926 76920
85912 96702 85914
96705 85913 85915
96705 96703 85913
99508 96706 103232
99508 103232 113938
99508 113938 110270
110270 113938 124608
110270 124608 120904
120904 124608 5124
120904 5124 1448
96707 1448 5124
2702 96708 6292
2702 6292 85916
13558 2702 85916
3043 96704 6649
13560 2702 13558
76920 76926 65916
65912 65916 54942
85905 59097 55364
85902 96696 85906
96692 96696 85902
85903 32936 96693
96693 32936 32940
43940 32940 32936
43940 43944 32940
96697 43944 43940
96697 43940 85907
98778 96698 85908
98778 85908 98776
98776 85904 98778
98778 85904 96694
76920 65916 65912
59097 55366 96695
66350 55366 59097
66350 66352 55366
77338 66352 66350
77338 77342 66352
96699 77342 77338
96699 77338 85909
122491 85906 96696
122491 96696 122495
122495 96700 122491
122491 96700 85910
85907 54938 96697
96697 54938 54942
65912 54942 54938
85905 66350 59097
96741 67186 67184
24464 13560 13558
24464 85917 39026
89902 79010 89900
89900 85923 104364
100732 89900 104364
89902 89900 100732
100732 104364 85924
111462 100732 85924
111464 100732 111462
122154 111464 111462
122154 122156 111464
96708 122156 6292
122156 2700 6292
122156 122154 2700
85916 6292 2700
89900 79010 85922
35356 39026 85917
35356 46432 96709
35356 46430 46432
96715 46432 46430
96715 46430 85925
3040 6653 85926
3040 85918 6653
85918 96716 6653
85918 96710 96716
96717 85919 85927
96717 96711 85919
96718 92414 92412
96718 92412 96712
85920 92412 85928
39026 35356 96709
24464 24466 13560
79010 82778 85922
96713 34054 85921
35358 24464 39026
24466 24464 35358
96709 35358 39026
6649 3039 85914
6649 96704 3039
96704 85918 3039
96704 96710 85918
96711 85915 85919
96711 96705 85915
88632 96712 92412
103232 96706 88632
103232 88632 92412
99506 103232 92412
79010 96714 82778
85920 99506 92412
99506 113938 103232
120902 124608 110268
110268 124608 113938
1446 5124 120902
120902 5124 124608
5124 1446 96707
1446 12274 96707
1446 12272 12274
23170 12274 12272
23170 23172 12274
34054 23172 23170
34054 34056 23172
96713 34056 34054
110268 113938 99506
44310 48091 85901
96741 67184 85951
49357 96736 45569
78594 71493 82431
78594 82431 89496
89496 82431 93245
89496 93245 100324
100324 93245 104017
104017 96764 100324
96765 2265 5923
5923 2265 16799
16799 2265 13125
13125 96766 16799
96767 121719 125401
96765 5923 121719
5923 125401 121719
5923 5925 125401
5923 16801 5925
5923 16799 16801
24025 27683 96766
27683 16799 96766
27683 16801 16799
24025 96768 27683
125403 96769 125401
125401 96769 96767
125401 5927 125403
125401 5925 5927
5925 16803 5927
5925 16801 16803
96770 16803 24026
67630 71493 78594
67630 60419 71493
56598 60419 67630
56598 96763 60419
38260 27280 27282
85971 49372 34516
49372 38260 34516
49372 49370 38260
56592 49370 49372
85972 56592 49372
56592 96759 49370
96763 56592 60419
56592 96763 96759
67626 71493 60419
67626 60419 56592
78590 82431 71493
78590 71493 67626
16803 27683 24026
82431 78590 85968
93245 82431 93239
93239 104017 93245
93239 104015 104017
104015 96760 104017
104017 96760 96764
125393 121718 96761
125393 96762 121718
12714 16388 85969
23618 27282 12714
12714 27282 16388
85970 27282 23618
45570 49372 85971
49372 45570 85972
93239 82431 85968
16803 16801 27683
27683 96768 24026
125405 96771 125403
5935 96778 2266
49792 46453 85973
60808 57425 49792
49792 57425 46453
71876 68455 60808
60808 68455 57425
82836 79447 71876
71876 79447 68455
93648 90319 82836
82836 90319 79447
104414 101135 93648
93648 101135 90319
104414 85974 101135
5935 2266 96777
96779 101485 104799
38704 35379 85975
46455 49792 85973
46455 85973 35379
96781 46455 35379
38704 96781 35379
49792 46455 57427
49792 57427 60808
60808 57427 68459
60808 68459 71876
71876 68459 79453
71876 79453 82836
82836 79453 90323
82836 90323 93648
101485 96780 104799
38260 27282 85970
16809 96776 13126
5935 16809 13126
125403 96771 96769
125403 5929 125405
125403 5927 5929
5927 16805 5929
5927 16803 16805
16803 96770 16805
16805 96770 96772
125407 96773 125405
125405 96773 96771
125405 5931 125407
125405 5929 5931
5929 16807 5931
5929 16805 16807
5935 5933 16809
16805 96772 16807
125409 96775 125407
125407 96775 96773
125407 5933 125409
125407 5931 5933
5931 16809 5933
5931 16807 16809
16807 96774 16809
16809 96774 96776
125409 121720 96775
121720 125409 96777
125409 5935 96777
125409 5933 5935
96778 5935 13126
16807 96772 96774
34516 38260 85970
27280 16386 27282
27282 16386 16388
88262 92048 85953
99156 96743 102868
102868 96743 85957
96743 92048 85957
92048 88262 85957
96747 99156 102868
85954 96748 85958
96744 96748 85954
110678 114300 85955
114300 110678 96745
110678 121326 96745
110678 121322 121326
96749 121326 121322
96742 96746 85952
96749 121322 85959
96746 96750 85956
99154 102868 85957
102868 99154 96747
99154 109910 96747
99154 109908 109910
96751 109910 109908
96751 109908 85961
44710 96752 85962
44710 85962 44708
44708 85958 44710
44710 85958 96748
1868 96749 5510
96749 85963 5510
85956 96750 85960
96749 85959 85963
85952 96746 85956
99922 99920 110682
96736 85952 45569
96736 96742 85952
27647 24024 96737
85947 34912 27647
34912 24024 27647
34912 34914 24024
34912 85948 34914
34914 85948 96738
77340 81218 85949
88266 96739 92048
92048 96739 85953
96739 81218 85953
81218 77340 85953
96745 110682 114300
96743 88266 92048
55746 85954 55744
96740 55746 70618
55746 66740 70618
55746 55744 66740
85950 70618 66740
85951 78152 96741
96741 78152 78154
89076 78154 78152
89076 89078 78154
99920 89078 89076
99920 99922 89078
99920 85955 114300
110682 99920 114300
55746 96744 85954
49357 45569 85946
96753 1868 5510
56591 96750 56597
104009 89495 100323
100323 96756 104009
96757 121717 125389
121717 96758 125389
1864 5514 85965
85967 16386 1864
16386 5514 1864
16386 16384 5514
27280 16384 16386
27278 16384 27280
38260 27278 27280
38258 27278 38260
49370 45574 96755
93235 89495 104009
38258 49370 96755
96759 45574 49370
93239 85968 85966
93239 85966 93235
93235 104015 93239
93235 104009 104015
104009 96756 104015
104015 96756 96760
125393 96761 125389
125389 96761 96757
125389 96758 125393
125393 96758 96762
85969 16388 85967
85967 16388 16386
38260 49370 38258
56591 85960 96750
78589 78593 89495
85966 78589 93235
56597 96754 56591
56591 96754 85964
85961 120540 96751
96751 120540 120542
1094 120542 120540
1094 1096 120542
11934 1096 1094
11934 11936 1096
22836 11936 11934
22836 22838 11936
33694 22838 22836
33694 33696 22838
33694 85962 33696
78589 89495 93235
33696 85962 96752
85963 5514 5510
16384 12718 96753
5510 16384 96753
5514 16384 5510
12718 16384 27278
12718 27278 23622
23622 27278 38258
23622 38258 34520
96755 34520 38258
67625 85964 96754
67625 96754 67629
67629 78589 67625
78593 78589 67629
85965 5514 85963
85805 85807 96587
96695 44310 85901
59097 96695 55364
112729 109147 85837
109147 119775 85837
109147 119779 119775
85833 119775 119779
85833 119779 96621
96626 50680 50676
96626 50676 96622
85834 50676 85838
85838 50676 50680
96627 65569 85839
85839 65569 65565
65569 76559 65565
76563 76559 65569
85835 76559 76563
85835 76563 96623
98373 85836 96624
98373 96624 98379
98379 96625 112729
109143 98379 112729
98373 98379 109143
112729 85837 109143
96628 50682 50680
96628 50680 96626
85838 50680 85840
85840 50680 50682
96629 85839 85841
96629 96627 85839
96625 109147 112729
87515 96624 85836
87521 96624 87515
85835 87521 87515
96613 3922 352
85827 96613 352
96615 96613 85827
47007 50664 96614
47007 96616 50664
96616 85826 50664
96616 85828 85826
96617 85827 85829
96617 96615 85827
85828 96618 85830
96616 96618 85828
96619 85829 85831
96619 96617 85829
96630 50684 50682
96620 61642 57965
96618 96620 85830
61642 85832 57965
96621 357 85833
85833 357 353
85831 353 357
85831 357 96619
47008 96622 50676
61642 96620 47008
61642 47008 50676
57966 61642 50676
85834 57966 50676
85832 61642 57966
96623 87521 85835
85830 96620 57965
96630 50682 96628
85840 50682 85842
85842 50682 50684
96639 65570 65566
96639 65566 85851
90851 85850 96638
90851 96638 90855
90855 101651 90851
101655 101651 90855
101655 96640 101651
101651 96640 85852
85851 76560 96639
96639 76560 76564
96641 76564 76560
96641 76560 85853
96640 112347 115837
96637 65566 65570
85854 96640 115837
112347 96642 115837
85853 87516 96641
96641 87516 87522
96643 87522 87516
96643 87516 85855
11174 96644 14828
96645 11174 14828
115837 112343 85854
115837 96642 112343
96642 85856 112343
96642 96646 85856
85855 98374 96643
96643 98374 98380
85852 96640 85854
352 3922 85825
85849 65566 96637
80009 96638 80005
96631 54613 85843
85843 54613 54609
85841 54609 54613
85841 54613 96629
47009 50684 96630
96632 61656 57967
96632 57967 85842
47009 96632 85842
50684 47009 85842
61656 85844 57967
96633 85843 85845
96633 96631 85843
57971 61656 96632
80005 96638 85850
57971 96634 61656
96634 85846 85844
85845 54610 96633
96633 54610 54614
96635 54614 54610
96635 54610 85847
68985 85846 96634
68985 96634 68989
68989 96636 68985
68985 96636 85848
96637 85847 85849
96637 96635 85847
80005 85848 96636
80005 96636 80009
96634 85844 61656
85826 50662 50664
85824 50662 85826
96614 50662 96612
39741 96594 36128
96597 85809 85811
96597 96595 85809
96598 17926 17924
96598 17924 96596
25232 28782 85812
28782 17926 85812
28782 17924 17926
85810 28782 25232
85811 98372 96597
96597 98372 98378
98372 85813 112668
109146 98372 112668
36128 85808 39741
98378 98372 109146
96600 17928 17926
96600 17926 96598
85812 17926 85814
85814 17926 17928
109142 112668 85813
96599 112668 109142
85815 96599 109142
96601 96599 85815
101654 96602 105202
101654 105202 115826
101654 115826 112346
96603 112346 115826
3546 96604 7064
96599 109146 112668
17928 96600 3546
85810 85808 28782
36128 25234 28782
7054 96588 123022
126544 7054 123022
7056 7054 126544
96589 7054 7056
96589 7056 96593
36126 39741 85808
47152 96594 39741
36126 47152 39741
47150 47152 36126
58096 47152 47150
58096 58098 47152
72779 69100 85806
69100 58096 85806
85808 36128 28782
69100 58098 58096
91099 87520 96591
96595 87520 91099
85807 96595 91099
85809 96595 85807
123023 126544 96592
126544 123023 3545
126544 3545 7056
17924 14390 96593
7056 17924 96593
17924 3545 96596
17924 7056 3545
14390 17924 28782
14390 28782 25234
72779 96590 69100
109144 98380 98374
17928 3546 7064
85816 14388 7064
123020 126554 112342
112342 126554 115828
85818 126554 123020
96609 85819 85821
96609 96607 85819
47006 96610 50660
61626 96608 47006
61626 47006 50660
57964 61626 50660
85822 57964 50660
68984 72684 57964
57964 72684 61626
85820 72684 68984
101650 115828 105204
119778 96609 123388
96609 85821 85823
96611 119778 123388
96612 50662 50660
96612 50660 96610
85822 50660 85824
85824 50660 50662
119774 123388 85823
356 96611 3922
3922 96611 85825
96611 123388 85825
123388 119774 85825
96613 356 3922
96614 50664 50662
96609 85823 123388
14388 17928 7064
112342 115828 101650
101650 105204 90850
85814 17928 14388
96605 85815 85817
96605 96601 85815
90854 96606 94440
105202 96602 90854
94440 105202 90854
105204 105202 94440
115828 105202 105204
115826 105202 115828
126554 123024 96603
115826 126554 96603
115828 126554 115826
7064 96604 123024
90850 105204 94440
7064 123024 126554
85818 3542 126554
85816 7064 3542
96607 85817 85819
96607 96605 85817
57970 96608 61626
57970 61626 72684
57970 72684 68988
68988 72684 85820
80004 68988 85820
80008 68988 80004
96606 80008 94440
80008 90850 94440
80008 80004 90850
3542 7064 126554
55364 96695 85901
109144 109148 98380
119776 119780 109148
85885 43939 43943
85885 43943 96675
3042 96678 6624
17490 96676 3042
17490 3042 6624
13896 17490 6624
85888 13896 6624
85886 17490 13896
96679 22087 25745
25745 22087 85889
22087 32935 85889
22087 32939 32935
85887 32935 32939
85887 32939 96677
96680 6626 6624
96680 6624 96678
85888 6624 85890
85890 6624 6626
96681 11175 14879
96679 25745 11175
11175 25745 14879
25745 22083 14879
22083 85891 14879
25745 85889 22083
96682 6628 6626
96682 6626 96680
85890 6626 85892
85887 43943 43939
96677 43943 85887
24802 85884 96674
24800 85884 24802
68986 85878 68990
68990 85878 96668
96671 65915 85881
85881 65915 65911
85879 65911 65915
85879 65915 96669
46764 50417 85882
61391 57738 85880
85880 57738 46764
57738 96672 46764
96672 50417 46764
61391 96670 57738
96673 54941 85883
85892 6626 6628
85883 54941 54937
85881 54941 96671
35702 96674 85884
35702 85884 35700
50417 46766 85882
46766 35700 85882
46766 35702 35700
50417 96672 46766
96675 85883 85885
96675 96673 85883
13898 96676 17490
13898 17490 85886
24800 13898 85886
24802 13898 24800
85881 54937 54941
11171 85893 14879
85893 96681 14879
85893 96683 96681
109544 113154 85900
120154 109544 85900
120156 109544 120154
708 120156 120154
708 710 120156
11526 710 708
11526 11528 710
22438 11528 11526
22438 22440 11528
33294 22440 22438
33294 33296 22440
44308 48091 96691
33296 44308 96691
109544 96690 113154
33294 44308 33296
111825 115390 96688
111825 96692 115390
96692 85898 115390
96692 85902 85898
25767 22088 96689
96693 22088 25767
85899 96693 25767
85903 96693 85899
85904 109542 113154
96690 85904 113154
96694 85904 96690
85900 113154 109542
48091 44310 96691
85901 48091 44308
68986 68990 57972
85899 25767 22084
96689 85897 22084
14879 85891 11171
122494 96684 126100
6628 96682 122494
126100 6628 122494
6630 6628 126100
85892 6628 85894
85894 6628 6630
14887 96685 11172
96685 85893 11172
96685 96683 85893
85895 14887 11172
96686 126102 126100
96686 126100 96684
96689 96687 85897
3038 6630 85896
6630 126100 126102
85894 6630 3038
14887 11176 96685
96687 11176 14887
85895 96687 14887
85897 96687 85895
111824 96688 115390
126102 96686 111824
126102 111824 115390
122490 126102 115390
85898 122490 115390
85896 126102 122490
25767 96689 22084
6630 126102 85896
68986 57972 57968
47002 57968 57972
47002 57972 96667
85861 96649 65910
96651 96649 85861
101652 105223 85862
101652 85860 105223
85860 96652 105223
85860 96650 96652
76924 96651 80738
96651 85863 80738
96651 85861 85863
76924 80738 91540
76924 91540 87870
96653 87870 91540
3328 96654 85864
96649 69714 65910
3328 85864 3324
96655 3324 85865
85862 105223 101656
96656 85862 101656
85866 85862 96656
105223 96652 101656
76918 80738 85863
85867 91544 76918
91544 80738 76918
91544 91540 80738
96653 91540 91544
96653 91544 96657
112158 115723 85868
122820 96658 115723
96655 3328 3324
112158 122820 115723
65910 69714 85859
85860 85858 96650
354 119780 119776
354 358 119780
96644 358 14828
358 11170 14828
358 354 11170
14828 11170 96645
11170 22086 96645
11170 22082 22086
32934 22086 22082
32934 32938 22086
43938 32938 32934
43938 43942 32938
43938 85857 58660
115841 96648 112348
54940 43938 58660
96647 54940 58660
112344 115841 85858
112344 85856 115841
85856 96648 115841
85856 96646 96648
54936 58660 85857
65914 96647 69714
69714 96647 85859
96647 58660 85859
58660 54936 85859
96649 65914 69714
85858 115841 112348
96650 85858 112348
43942 43938 54940
119776 109148 109144
122816 122820 112158
122820 85864 96654
35936 39672 85873
47010 96663 50712
50712 96663 85877
96663 39672 85877
39672 35936 85877
96667 47010 50712
80010 96668 85878
80010 85878 80006
96664 80010 94470
80010 90852 94470
80010 80006 90852
85874 94470 90852
96669 76925 85879
101454 85872 96662
85879 76925 76919
85875 76925 96665
57736 61391 85880
68764 96670 61391
57736 68764 61391
68762 68764 57736
79778 68764 68762
79778 79780 68764
90640 79780 79778
90640 90642 79780
90640 85876 90642
90642 85876 96666
47002 50712 85877
50712 47002 96667
85875 76919 76925
122816 85864 122820
101450 85872 101454
101454 96666 85876
85865 14154 96655
96655 14154 14158
25042 14158 14154
25042 25046 14158
96659 25046 25042
96659 25042 85869
85866 96660 85870
96656 96660 85866
85871 91548 85867
85867 91548 91544
96657 91544 91548
96657 91548 96661
85868 115723 112162
101454 85876 101450
96662 85868 112162
115723 96658 112162
35940 96659 39672
96659 85873 39672
96659 85869 85873
96663 35940 39672
90856 96664 94470
94470 85874 90856
85874 96660 90856
85874 85870 96660
91548 85871 87871
85871 96665 87871
85871 85875 96665
96661 91548 87871
85872 85868 96662
96409 96407 85613
85613 96407 79416
96407 82828 79416
96159 85377 85379
96163 298 3778
90823 94376 96160
96161 94376 90823
3517 85378 96162
3517 96162 3519
3519 96164 3517
3517 96164 85380
3778 85379 299
85379 96165 299
85379 85381 96165
96163 3778 299
96166 17864 14361
85380 96166 14361
96164 96166 85380
17864 85382 14361
96167 85381 85383
96167 96165 85381
14365 17864 96166
25201 85382 17864
14365 25201 17864
25205 25201 14365
39694 36093 96168
36093 25205 96168
36093 25201 25205
39694 85384 36093
96169 119717 85385
96159 85379 3778
298 96159 3778
122995 96162 85378
122997 96162 122995
123234 96155 85375
96155 112542 85375
112542 109084 85375
96157 119716 123234
57927 61546 96156
96158 72614 68943
96158 68943 85374
57927 96158 85374
61546 57927 85374
72614 85376 68943
119710 123234 85375
96157 123234 119710
85377 96157 119710
85385 119717 119711
96159 96157 85377
79969 85376 72614
68947 79969 72614
79973 79969 68947
94376 90821 96160
90821 79973 96160
90821 79969 79973
96161 101625 94376
101625 90821 94376
101625 101623 90821
101625 112317 101623
112319 112317 101625
112319 122995 112317
122997 122995 112319
68947 72614 96158
85383 119711 119717
85383 119717 96167
36097 39694 96168
36098 85394 36094
36094 85392 36098
36098 85392 96176
11118 96177 14644
96177 85395 14644
96177 85393 85395
96179 11118 14644
85394 96180 85396
96178 96180 85394
11114 14644 85395
96179 14644 11114
85397 96179 11114
96181 96179 85397
36098 96178 85394
96180 36099 39711
85396 96180 85398
36099 96182 39711
96183 85397 85399
96183 96181 85397
39713 85400 85398
39713 85398 39711
39711 96182 39713
39713 96182 96184
96185 85399 85401
96185 96183 85399
25202 28753 85402
28753 25202 85400
39713 28753 85400
85398 96180 39711
119716 96155 123234
96177 294 85393
119712 294 300
96170 50732 47113
96170 47113 85384
36097 96170 85384
39694 36097 85384
50732 85386 47113
96171 85385 85387
96171 96169 85385
96172 50736 50732
96172 50732 96170
85386 50732 85388
85388 50732 50736
96173 85387 85389
96173 96171 85387
96177 300 294
96174 50740 50736
85388 50736 85390
85390 50736 50740
119718 96173 123262
96173 85391 123262
96173 85389 85391
96175 119718 123262
85392 47114 50740
96174 85392 50740
96176 85392 96174
85390 50740 47114
119712 123262 85391
123262 119712 96175
119712 300 96175
96174 50736 96172
109084 112542 85373
61546 85374 57923
50566 46969 85372
85358 68942 61494
85356 72552 68942
76887 85359 80503
85359 96139 80503
85359 96141 96139
80503 85357 76887
85360 57922 61494
96140 85360 61494
96142 85360 96140
85358 61494 57922
96143 65877 85361
85361 65877 65873
85359 65873 65877
68942 72552 61494
85359 65877 96141
50538 85362 46968
85362 96142 46968
85362 85360 96142
58464 54885 85363
85361 54885 58464
96145 85361 58464
96143 85361 96145
85364 46964 50538
96144 85364 50538
96146 85364 96144
85362 50538 46964
96147 98311 101817
101817 98311 112533
46968 96144 50538
112533 98311 109087
72552 57926 61494
57926 96140 61494
120513 124019 85354
1069 96136 4555
55719 85355 59275
85355 96133 59275
85355 96137 96133
59275 85351 55719
68946 96138 72552
83510 96134 68946
83510 68946 72552
79968 83510 72552
85356 79968 72552
85352 83510 79968
80503 96139 80497
72552 96138 57926
80497 96139 96135
80497 85357 80503
4555 1065 85354
1065 4555 96136
11907 1065 96136
11903 1065 11907
11907 22805 11903
22809 22805 11907
22809 33665 22805
33669 33665 22809
33669 44679 33665
44683 44679 33669
85355 44679 44683
85355 44683 96137
80497 85353 85357
39715 28753 39713
112533 109087 123223
123223 119715 85365
91009 87450 96149
85369 96151 98307
96151 91009 98307
91009 101819 98307
91009 96151 87450
101819 85367 98307
96152 50560 50554
96152 50554 96150
85368 50554 85370
85370 50554 50560
101825 96153 98308
96153 85369 98308
96153 96151 85369
85368 50548 50554
85371 101825 98308
96154 50560 96152
85370 50560 85372
85372 50560 50566
101825 98312 96153
85371 85373 101825
85373 109088 101825
109088 98312 101825
85373 112542 109088
96155 109088 112542
46969 50566 96154
96156 61546 57923
96156 57923 85372
46969 96156 85372
96154 50566 50560
123223 109087 119715
85366 50548 85368
96150 50554 50548
119715 293 85365
119715 297 293
297 11113 293
11117 11113 297
11117 22033 11113
22035 22033 11117
22035 32883 22033
32885 32883 22035
32885 43887 32883
43889 43887 32885
54889 58464 85363
43887 54889 85363
43889 54889 43887
96150 50548 96148
96145 58464 54889
85364 96148 46965
96146 96148 85364
50548 85366 46965
96149 87449 91009
96147 101817 87449
101817 91009 87449
101817 101819 91009
112533 109083 85367
101819 112533 85367
101817 112533 101819
123223 119709 109083
123223 109083 112533
123223 85365 119709
96148 50548 46965
124019 96132 85354
47117 50753 96184
50753 39715 39713
28765 96212 25203
96212 85434 25203
96212 96216 85434
96217 85431 85435
96217 96213 85431
85432 96218 85436
96214 96218 85432
50315 46740 96215
96219 46740 50315
85433 96219 50315
85437 96219 85433
36095 85434 96216
36095 96216 36101
85438 36095 50773
36095 47119 50773
36095 36101 47119
47119 96220 50773
96221 85435 85439
96221 96217 85435
96218 101071 104609
85440 96218 104609
85436 96218 85440
101071 96222 104609
96223 46741 50327
85441 50327 46741
96219 85441 46741
85437 85441 96219
28765 25203 85430
85433 50315 46736
96215 96211 85429
96215 85429 46736
28763 85420 28761
28761 96204 28763
28763 96204 96208
25274 21715 85427
85421 21715 25274
96209 85421 25274
96205 85421 96209
3635 71 85422
14477 10879 71
14477 71 3635
14477 85423 10879
85424 96210 85428
96206 96210 85424
50773 47115 85438
85425 35666 96207
96211 35670 35666
96211 35666 85429
28765 85430 85426
28765 85426 28763
28763 96208 28765
28765 96208 96212
25274 85427 21717
85427 96213 21717
85427 85431 96213
96209 25274 21717
85428 96214 85432
96210 96214 85428
50315 96215 46736
96207 35666 35670
50773 96220 47115
96220 85442 47115
96220 96224 85442
3011 13865 3007
13869 13865 3011
13869 24767 13865
24771 24767 13869
24771 96227 39265
35667 24771 39265
24767 24771 35667
39265 85445 35667
85446 96230 85448
96228 96230 85446
43492 47200 85447
47200 43492 96229
43492 54476 96229
3011 3007 122463
43492 54474 54476
96231 54474 85449
85448 96232 85450
96230 96232 85448
85449 65416 96231
96231 65416 65418
96233 65418 65416
96233 65416 85451
58066 61739 85452
58066 85450 61739
85450 96234 61739
85450 96232 96234
85451 76396 96233
96233 76396 76398
96231 54476 54474
28763 85426 85420
122463 3007 122459
122463 111791 96226
85439 21716 96221
96221 21716 21718
96225 21718 21716
96225 21716 85443
104609 101067 85440
96222 111795 115245
96222 115245 85444
104609 96222 85444
101067 104609 85444
111795 96226 115245
96227 35671 39265
96223 50327 35671
35671 50327 39265
122459 111791 122463
50327 46737 39265
50327 85441 46737
58065 85442 96224
58065 96224 58067
58067 96228 58065
58065 96228 85446
85443 32514 96225
96225 32514 32516
32514 85447 47200
43494 32514 47200
32516 32514 43494
96229 43494 47200
115245 111791 85444
111791 115245 96226
46737 85445 39265
85425 96207 85419
85419 96207 28247
96207 24770 28247
119719 119713 109089
119719 295 119713
301 295 119719
11119 14672 85405
295 11119 85405
301 11119 295
96189 14672 11119
122462 96192 85408
122462 85408 122458
96193 122462 122458
96193 122458 85409
14362 17907 85410
28755 25206 85406
109089 119713 109085
85406 25206 14362
96194 17907 14362
28755 96190 25206
47318 43563 85411
54561 58250 85407
54561 85407 43563
96195 54561 43563
47318 96195 43563
96191 58250 54561
111794 96196 85412
111794 85412 111790
111790 85408 111794
111794 85408 96192
85409 3006 96193
25206 96194 14362
96193 3006 3010
109089 109085 98313
109085 85404 101874
47117 96186 50753
96187 76505 85403
85403 76505 76503
76505 87447 76503
87451 87447 76505
101874 98309 96188
98309 87451 96188
98309 87447 87451
101874 85404 98309
14672 11115 85405
85401 11115 14672
96189 85401 14672
96185 85401 96189
98313 109085 101874
28755 85406 85402
96190 28755 36100
28755 39715 36100
28755 28753 39715
36100 39715 47118
47118 39715 50753
50753 96186 47118
58250 54559 85407
96191 65517 58250
65517 54559 58250
65517 65515 54559
85403 65515 65517
85403 65517 96187
98313 101874 96188
28755 85402 28753
50753 39713 96184
13864 3010 3006
96197 13868 13864
25207 96204 28761
96205 32515 85421
85421 32515 32513
32515 43491 32513
43493 43491 32515
43493 54473 43491
54475 54473 43493
85415 54473 54475
85415 54475 96199
108879 85416 96200
108879 96200 108883
108883 119489 108879
119493 119489 108883
14363 17909 85420
85422 119489 3635
119489 119493 75
3635 75 14477
14477 75 10881
14477 10881 85423
10881 21793 85423
10881 21795 21793
21795 32587 21793
32589 32587 21795
85417 32587 32589
85417 32589 96201
85418 96206 85424
96202 96206 85418
28247 24770 96203
119489 75 3635
13864 13868 3010
17909 96198 85420
96198 25207 28761
96197 13864 85413
17909 85414 85410
17909 85410 17907
17907 96194 17909
17909 96194 96198
96199 65417 85415
85415 65417 65415
65417 76395 65415
76397 76395 65417
76397 87317 76395
87319 87317 76397
87319 98149 87317
98151 98149 87319
96198 28761 85420
98151 96200 98149
47318 85411 43565
85411 96201 43565
85411 85417 96201
96195 47318 43565
101070 96202 85418
101070 85418 101066
101066 85412 101070
101070 85412 96196
28247 96203 24766
96203 85413 24766
96203 96197 85413
85419 28247 24766
17909 14363 85414
98149 96200 85416
87318 76398 76396
96132 4555 85354
124019 120513 85350
85289 1831 1833
85289 1833 96067
56971 85290 96068
56971 96068 56973
56973 68009 56971
68011 68009 56973
68011 78983 68009
78985 78983 68011
78985 89875 78983
89877 89875 78985
85291 89875 89877
85291 89877 96069
112098 96072 85294
112098 85294 112094
112094 85292 112098
112098 85292 96070
59614 56105 85295
70694 67129 59614
59614 67129 56105
81668 78097 70694
70694 78097 67129
92490 89027 81668
81668 89027 78097
103314 99875 92490
92490 99875 89027
96073 110643 103314
110643 99875 103314
85293 1833 1831
96071 1833 85293
3270 85288 96066
3266 85288 3270
13085 23991 13083
23993 23991 13085
85286 23991 38301
23991 34887 38301
23991 23993 34887
34887 96064 38301
96065 85283 85287
96065 96061 85283
85284 96066 85288
96062 96066 85284
96067 12683 85289
85289 12683 12681
85285 12681 12683
110643 110641 99875
85285 12683 96063
34885 38301 96064
45953 34885 96064
45951 34885 45953
45953 96068 45951
45951 96068 85290
96069 100707 85291
85291 100707 100705
85287 100705 100707
85287 100707 96065
122756 96070 85292
122756 85292 122752
3266 122756 122752
3266 3270 122756
38301 34885 85286
110643 121283 110641
121285 121283 110643
85293 121283 121285
96075 48598 96079
85298 96080 85302
96076 96080 85298
80854 77307 85303
91662 88229 80854
80854 88229 77307
96081 99131 91662
99131 88229 91662
99131 99129 88229
99131 109883 99129
109885 109883 99131
109885 120511 109883
120515 120511 109885
96075 48586 48598
120515 1063 120511
85299 1063 1067
85299 1067 96077
48159 44677 85300
96078 55721 59169
96078 59169 85304
48159 96078 85304
44677 48159 85304
55721 96082 59169
85305 48610 85301
85301 48610 48598
96079 48598 48610
96079 48610 96083
112095 85302 96080
1067 1063 120515
13083 96060 13085
85297 48598 48586
44681 96078 48159
85293 121285 96071
85294 96074 85296
96072 96074 85294
48586 45055 85297
56109 59614 85295
56109 85295 45055
96075 56109 45055
48586 96075 45055
59614 56109 67133
59614 67133 70694
70694 67133 78101
70694 78101 81668
81668 78101 89029
85301 48598 85297
81668 89029 92490
92490 99877 103314
96073 103314 99877
85296 96076 85298
96074 96076 85296
96077 11905 85299
85299 11905 11901
11905 22803 11901
22807 22803 11905
22807 33663 22803
33667 33663 22807
85300 33663 48159
33663 44681 48159
33663 33667 44681
92490 89029 99877
13083 85282 96060
71091 85281 67591
71091 56561 60027
125419 96045 122124
96045 85267 122124
96045 96043 85267
85269 125419 122124
112093 85268 96044
112093 96044 112097
112097 122751 112093
122755 122751 112097
85270 122751 6663
122751 3269 6663
122751 122755 3269
3269 96046 6663
125419 122128 96045
101399 96044 85268
96047 122128 125419
85271 96047 85269
6663 3265 85270
6663 96046 3265
96046 85272 3265
96046 96048 85272
96049 85271 85273
96049 96047 85271
85272 96050 85274
96048 96050 85272
96051 85273 85275
96051 96049 85273
96050 14105 17539
85276 96050 17539
85269 96047 125419
85274 96050 85276
101401 96044 101399
101399 85266 96042
35665 24765 24769
96039 46739 39052
46739 35665 39052
46739 46735 35665
46739 57711 46735
57713 57711 46739
57713 68731 57711
68735 68731 57713
83194 79745 96040
79745 68735 96040
79745 68731 68735
83194 85264 79745
96041 122127 125415
101399 96042 101401
85265 125415 122127
85263 85265 96037
35669 39052 96038
96039 39052 35669
79749 83194 96040
90599 85264 83194
79749 90599 83194
90601 90599 79749
90601 96042 90599
90599 96042 85266
122123 85267 125415
85267 96041 125415
85267 96043 96041
125415 85265 122123
96037 85265 122127
112095 96080 112099
14105 96052 17539
85277 122129 122125
92859 78555 82039
103655 100295 89467
103655 89467 92859
100295 103655 96056
111037 100295 96056
111035 100295 111037
111037 121681 111035
121683 121681 111037
121683 2225 121681
2227 2225 121683
2227 96060 2225
2225 96060 85282
111437 85283 114703
92859 89467 78555
85283 96057 114703
114703 85279 111437
85280 96062 85284
96058 96062 85280
96063 23589 85285
85285 23589 23587
23589 96059 37907
34485 23589 37907
23587 23589 34485
49011 45535 34485
49011 34485 37907
60027 56561 45535
60027 45535 49011
71091 67591 56561
85283 96061 96057
96053 122129 85277
71079 82039 71091
82039 78555 85281
85275 122125 122129
85275 122129 96051
85276 17539 14106
96054 85276 14106
85278 85276 96054
17539 96052 14106
96055 67593 71079
71079 67593 82039
82039 67593 78557
82039 78557 92859
92859 78557 89469
92859 89469 103655
103655 89469 100297
71091 82039 85281
100297 96056 103655
85279 114703 111439
96053 85279 111439
85277 85279 96053
85278 96058 85280
96054 96058 85278
96059 34487 37907
37907 34487 49011
49011 34487 45537
49011 45537 60027
60027 45537 56563
96055 71079 56563
71079 60027 56563
71079 71091 60027
96057 111439 114703
96132 1069 4555
85306 112095 126181
112095 112099 122757
96113 96111 85329
96114 50496 46963
85330 96114 46963
96112 96114 85330
50496 85332 46963
96115 85331 85333
96115 96113 85331
1064 4521 85334
11906 96116 4521
1064 11906 4521
11902 11906 1064
22804 11906 11902
22804 22808 11906
33664 37193 96117
22808 33664 96117
22804 33664 22808
85335 37193 33664
46967 50496 96114
57921 85332 50496
46967 57921 50496
57925 57921 46967
72526 68941 96118
68941 57925 96118
68941 57921 57925
72526 85336 68941
96119 85333 85337
96119 96115 85333
96113 85329 85331
96110 96112 85330
96110 85330 35887
39429 96110 35887
85325 54887 54883
85321 54883 54887
85321 54887 96103
120129 85322 96104
120129 96104 120131
4118 683 96108
683 120131 96108
683 120129 120131
4118 85326 683
96109 33271 85327
85327 33271 33269
85323 33269 33271
85323 33271 96105
85334 4521 1068
39429 85328 85324
39421 96106 39429
39429 96106 96110
96111 85325 85329
96111 96107 85325
685 4118 96108
11501 85326 4118
685 11501 4118
11503 11501 685
11503 22413 11501
22415 22413 11503
85327 22413 22415
85327 22415 96109
39429 35887 85328
39429 85324 39421
96120 85334 1068
85338 85334 96120
4521 96116 1068
85342 96128 85346
96124 96128 85342
59269 96129 59263
59263 96129 96125
59263 85343 85347
59263 85347 59269
85344 96130 85348
96126 96130 85344
85345 65872 96127
96127 65872 65876
96131 65876 65872
96131 65872 85349
96128 120517 124019
96127 54884 85345
85350 96128 124019
120517 96132 124019
59275 96133 59269
59269 96133 96129
59269 85347 85351
59269 85351 59275
79972 96134 83510
83510 85352 79972
85352 96130 79972
85352 85348 96130
80497 96135 76886
96135 85349 76886
96135 96131 85349
85353 80497 76886
85346 96128 85350
96107 54887 85325
96127 54888 54884
85341 54884 96123
37193 33668 96117
48251 96121 44678
44678 96121 85335
96121 33668 85335
33668 37193 85335
85339 48251 44678
68945 72526 96118
96122 83496 79967
96122 79967 85336
68945 96122 85336
72526 68945 85336
83496 85340 79967
96123 85337 85341
96123 54884 54888
96123 96119 85337
120516 85342 120512
120512 85338 120516
120516 85338 96120
48251 44682 96121
59263 96125 55718
55718 96125 85339
96125 44682 85339
44682 48251 85339
85343 59263 55718
79971 83496 96122
79971 96126 83496
96126 85340 83496
96126 85344 85340
120516 96124 85342
39421 96102 96106
39413 96102 39421
39421 85320 39413
85307 69862 69854
96085 69854 69862
96085 69862 96091
70267 66715 85308
66715 70267 96086
77683 66715 96086
77681 66715 77683
77683 88605 77681
88607 88605 77683
88607 96087 102933
99481 88607 102933
88605 88607 99481
99481 102933 96088
85311 69862 85307
110245 99481 96088
110245 96092 110243
110243 96092 85312
37528 34019 85313
34019 37528 85309
37528 48620 85309
37528 48630 48620
59660 48620 48630
59652 48620 59660
96089 59652 59660
96089 59660 96093
24993 85310 96090
24993 96090 24995
24995 96094 24993
110243 99481 110245
24993 96094 85314
14103 96090 85310
14107 14103 3271
122757 96084 126181
69854 66325 85307
77309 80854 85303
77309 85303 66325
96085 77309 66325
69854 96085 66325
80854 77309 88231
80854 88231 91662
96081 91662 88231
59169 55717 85304
96082 66717 70267
96082 70267 85308
59169 96082 85308
14107 96090 14103
55717 59169 85308
96087 99483 102933
99483 96088 102933
85309 48620 85305
85305 48620 48610
59652 56110 96083
48610 59652 96083
48620 59652 48610
96089 56110 59652
126181 122753 85306
122753 126181 96084
3271 122753 96084
3267 122753 3271
3271 14103 3267
66717 96086 70267
112095 122757 126181
69862 85311 66327
85311 85315 96095
15705 85317 12235
45059 48642 96096
48642 45059 56111
48642 56111 59668
96097 59668 56111
96098 35889 39413
85320 96098 39413
85318 96098 85320
35889 96102 39413
96103 65875 85321
85321 65875 65871
65875 96099 80431
76885 65875 80431
15705 12235 85316
65871 65875 76885
91269 76885 80431
87835 91269 96100
98749 87835 96100
98747 87835 98749
98749 109517 98747
109519 109517 98749
109519 96104 109517
109517 96104 85322
96105 44283 85323
85323 44283 44281
85319 44281 44283
85319 44283 96101
39421 85324 85320
91269 87835 76885
85311 96095 66327
85315 55341 96095
85319 55341 55339
96091 69862 66327
120869 85312 96092
120869 96092 120873
120873 1411 120869
1415 1411 120873
85316 1411 15705
1411 12239 15705
1411 1415 12239
15705 12239 85317
12239 23135 85317
12239 23139 23135
34021 37528 85313
23135 34021 85313
85315 55339 55341
23139 34021 23135
48642 37528 96096
48630 37528 48642
59668 48630 48642
59660 48630 59668
96093 59660 59668
96093 59668 96097
85314 96098 85318
96094 96098 85314
96099 76889 80431
80431 76889 91269
91269 76889 87837
87837 96100 91269
96101 55341 85319
37528 34021 96096
87318 87320 76398
98150 87320 87318
98150 98152 87320
24440 28066 39048
24440 39048 35332
50126 96354 35332
50126 35332 39048
46404 50126 39048
85568 46404 39048
85562 50126 46404
109884 113576 85563
120518 96355 124252
124252 96355 85569
96355 113576 85569
113576 109884 85569
96361 120518 124252
44684 96362 85570
44684 85570 44680
44680 85564 44684
44684 85564 96356
5145 1416 96357
85565 12236 5145
12236 1416 5145
12236 12240 1416
96363 12240 12236
96363 12236 85571
34023 37858 96358
96364 48966 45057
96364 45057 85566
34023 96364 85566
24440 96360 28066
96353 92814 96359
96353 92808 92814
85561 92814 92808
85555 92808 92804
96347 92804 92808
96347 92808 96353
96354 50126 50124
96354 50124 96348
85556 50124 85562
85562 50124 50126
109886 96349 113576
96349 85563 113576
96349 85557 85563
96355 109886 113576
85564 55720 59538
96350 85564 59538
37858 34023 85566
96356 85564 96350
85559 110244 96351
96351 110244 110246
120870 110246 110244
120870 120874 110246
1412 5145 96357
120874 1412 96357
120870 1412 120874
85565 5145 1412
96358 37858 37852
96358 37852 96352
85560 37852 85566
85566 37852 37858
85567 92814 85561
85558 59538 55720
59978 56107 48966
48966 56107 45057
59978 85572 56107
96367 96363 85571
85575 26883 23136
45061 48966 96364
48966 45061 56113
48966 56113 59978
67131 85572 59978
56113 67131 59978
67135 67131 56113
78103 82000 85573
67131 78103 85573
67135 78103 67131
96365 82000 78103
111440 96368 115052
96367 85571 23136
125786 96366 111440
122126 125786 115052
85576 122126 115052
85574 125786 122126
26885 96369 26883
26883 96369 96367
26883 85575 85577
26883 85577 26885
100296 104011 85578
111038 96370 104011
100296 111038 104011
111036 111038 100296
121682 111038 111036
121682 121684 111038
125786 111440 115052
85561 92808 85555
26883 96367 23136
33666 85570 33670
82000 78099 85573
89031 92814 85567
89031 85567 78099
96365 89031 78099
82000 96365 78099
96359 92814 89031
122130 96366 125786
122130 125786 85574
2674 122130 85574
2676 122130 2674
13532 2676 2674
13532 13534 2676
96360 13534 28066
33670 85570 96362
13534 24438 28066
35330 39048 24438
24438 39048 28066
85568 39048 35330
120514 124252 85569
124252 120514 96361
120514 1070 96361
120514 1066 1070
11904 1070 1066
11904 11908 1070
22806 11908 11904
22806 22810 11908
33666 22810 22806
33666 33670 22810
13534 13532 24438
85560 37844 37852
85554 37844 85560
96352 37844 96346
79384 68404 85544
79384 68406 68404
79384 83179 90264
90264 83179 94005
94005 96334 90264
11502 15266 85545
22414 26128 11502
11502 26128 15266
26128 22414 96335
22414 33272 96335
22414 33270 33272
44282 33272 33270
44282 44284 33272
83179 79384 85544
55340 44284 44282
66326 55342 55340
66326 66328 55342
77308 66328 66326
77308 77310 66328
88230 92027 96337
77310 88230 96337
77308 88230 77310
85547 92027 88230
46406 96338 50118
50118 85548 46406
85548 96336 46406
85548 85546 96336
92027 88232 96337
55340 55342 44284
102849 96339 99130
68404 68406 57378
57378 85546 57376
686 120130 4398
120132 120130 686
96333 686 4398
79382 83179 85544
90262 94005 83179
90262 83179 79382
104769 101072 85542
85542 101072 90262
101072 96334 90262
96334 94005 90262
101072 104769 111796
111796 104769 115405
115405 96330 111796
68404 57378 57376
36709 32886 96331
43890 36709 47755
43890 47755 54890
54890 47755 58735
58735 96332 54890
684 4398 85543
11504 96333 15266
15266 96333 85545
96333 4398 85545
4398 684 85545
11504 15266 26128
11504 26128 22416
96335 22416 26128
57378 96336 85546
32886 36709 43890
2226 5915 96371
99130 96339 85547
88232 92027 85547
67130 71022 56106
56106 71022 59960
78098 81978 67130
67130 81978 71022
89030 96343 92804
92804 96343 85555
96343 81978 85555
81978 78098 85555
96347 89030 92804
96348 50124 50122
96348 50122 96344
85552 50122 85556
85556 50122 50124
45056 59960 48940
96349 85553 85557
55722 96350 59538
55722 59538 85558
66716 55722 85558
66718 55722 66716
77682 66718 66716
77682 77684 66718
88606 77684 77682
88606 88608 77684
99482 88608 88606
99482 99484 88608
96351 99484 99482
96351 99482 85559
96352 37852 37844
96349 96345 85553
96339 88232 85547
56106 59960 45056
45056 48940 37844
85549 102849 99130
96340 50120 50118
96340 50118 96338
85548 50118 85550
85550 50118 50120
102855 96341 102849
102849 96341 96339
102849 85549 85551
102849 85551 102855
45060 96342 48940
45060 48940 59960
45060 59960 56112
56112 59960 71022
85554 45056 37844
56112 71022 67134
67134 81978 78102
96343 78102 81978
96344 50122 50120
96344 50120 96340
85550 50120 85552
85552 50120 50122
102855 99132 96341
96345 99132 102855
85551 96345 102855
85553 96345 85551
34022 96346 37844
48940 96342 34022
48940 34022 37844
67134 71022 81978
120130 85543 4398
121684 2226 96371
85579 5915 2226
101097 111821 101095
111823 111821 101097
111823 122489 111821
122493 122489 111823
122493 3037 122489
3041 3037 122493
17186 13895 96398
13895 3041 96398
13895 3037 3041
13895 17186 85601
17186 28074 85601
17186 28076 28074
39056 28074 28076
39054 28074 39056
50136 39054 39056
50134 39054 50136
50134 50136 96399
57735 50134 96399
57737 57735 96399
50134 57735 85602
57737 96400 57735
57735 96400 85604
96401 101451 104783
104783 101451 115417
115417 101451 112159
96395 126135 112159
126135 115417 112159
85603 101097 101095
96397 101097 85603
3325 96396 6655
6655 122817 3325
45058 48985 85600
56114 96394 48985
45058 56114 48985
56108 56114 45058
67132 56114 56108
67132 67136 56114
67132 85598 67136
67136 85598 96392
5157 1418 96393
85599 12238 5157
12238 1418 5157
12238 12242 1418
23138 12242 12238
126135 126139 115417
23138 23140 12242
34020 34024 23140
48985 45062 85600
45062 34020 85600
45062 34024 34020
48985 96394 45062
28074 24799 85601
39054 35699 28074
28074 35699 24799
50134 46763 39054
39054 46763 35699
50134 85602 46763
96395 122817 126135
126135 122817 6655
34020 23140 23138
126135 6657 126139
126135 6655 6657
14155 17521 96396
17521 17525 6657
17521 96402 17525
17525 96402 96404
96405 85605 85607
96405 96403 85605
17529 85608 85606
17529 85606 17525
17525 96404 17529
17529 96404 96406
82828 79415 85609
85607 79415 82828
96407 85607 82828
96405 85607 96407
6657 17525 3321
17533 85610 85608
25043 28417 96406
28417 17529 96406
28417 17533 17529
28417 25043 39379
39379 25043 35937
35937 96408 39379
60002 56589 85611
71064 67621 60002
60002 67621 56589
82024 78585 71064
71064 78585 67621
82024 85612 78585
79416 82828 85609
17533 85608 17529
85599 5157 1414
17525 85606 3321
6657 3321 122813
17521 6655 96396
17521 6657 6655
14155 96402 17521
96403 90287 85605
85605 90287 90285
85603 90285 90287
85603 90287 96397
13897 17186 96398
17186 13897 24801
17186 24801 28076
28076 24801 35701
28076 35701 39056
39056 35701 46765
6657 122813 126139
39056 46765 50136
68761 85604 96400
68761 96400 68763
68763 79777 68761
79779 79777 68763
79779 90639 79777
90641 90639 79779
90641 96401 104783
101447 90641 104783
90639 90641 101447
115417 112155 101447
115417 101447 104783
126139 122813 112155
126139 112155 115417
96399 50136 46765
120876 124637 85597
96393 120876 85597
1414 96393 85597
85586 85582 96378
93241 96374 89470
85583 23992 96375
96375 23992 23994
96379 23994 23992
96379 23992 85587
78986 96380 82814
78986 82814 93630
78986 93630 89878
104394 96376 89878
104394 89878 93630
100706 104394 93630
85588 100706 93630
96378 85582 89470
85584 104394 100706
85589 1417 1413
85585 1413 1417
85585 1417 96377
85586 96382 85590
96378 96382 85586
85587 34886 96379
96379 34886 34888
45952 34888 34886
45952 45954 34888
56972 45954 45952
56972 56974 45954
68010 56974 56972
68010 68012 56974
96381 1417 85589
96380 68012 82814
85582 93241 89470
85581 12237 12241
96372 115054 115052
96372 115052 96368
85576 115052 85580
85580 115052 115054
23137 85581 26885
85581 96369 26885
85581 96373 96369
26885 85577 23137
89468 93241 85582
104011 100298 85578
85578 100298 89468
100298 96374 89468
96374 93241 89468
85581 12241 96373
104011 96370 100298
85579 13084 5915
13084 2228 5915
13084 13086 2228
96375 13086 13084
96375 13084 85583
100708 96376 104394
115054 96372 100708
115054 100708 104394
111438 115054 104394
85584 111438 104394
85580 115054 111438
96377 12241 85585
85585 12241 12237
5915 2228 96371
121682 2226 121684
68012 78984 82814
89876 93630 78984
96389 85593 85595
96389 96385 85593
1834 96390 85596
1834 85596 1832
1832 85594 1834
1834 85594 96386
49379 45538 96387
45538 49379 56564
56564 49379 60427
60427 96388 56564
124637 96391 120872
96391 85595 120872
96391 96389 85595
82441 96384 78558
85597 124637 120872
78104 85598 78100
89028 78104 78100
89028 89032 78104
99876 89032 89028
99876 99878 89032
110642 99878 99876
110642 110644 99878
121284 110644 110642
121284 121286 110644
121284 85596 121286
121286 85596 96390
124637 120876 96391
5157 96393 1414
78104 96392 85598
68012 68010 78984
78558 67594 67592
82441 78558 85592
78984 93630 82814
85588 93630 89876
96383 120875 124631
85591 124631 120875
96381 85591 120875
85589 85591 96381
78556 82441 85592
78556 85590 82441
85590 96384 82441
85590 96382 96384
120871 85593 124631
85593 96383 124631
85593 96385 96383
78558 67592 85592
124631 85591 120871
12684 85594 12682
23588 12684 12682
23588 23590 12684
34486 23590 23588
34486 34488 23590
45536 49379 96387
34488 45536 96387
34486 45536 34488
56562 60427 49379
56562 49379 45536
67594 96388 60427
56562 67594 60427
67592 67594 56562
12684 96386 85594
120130 120132 109520
120130 109520 113169
85541 120130 113169
112492 96269 119497
123176 112492 119497
112490 112492 123176
96267 123176 119497
96270 115708 115704
96270 115704 96268
85486 115704 85488
85488 115704 115708
85489 112494 85487
85487 112494 112492
96269 112492 112494
96269 112494 96271
21796 96272 25422
21796 25422 36346
21796 36346 32590
96273 32590 36346
112101 115708 96270
112101 96274 115708
96274 85488 115708
96274 85490 85488
85491 112496 85489
85489 112496 112494
123184 119498 96271
112494 123184 96271
112496 123184 112494
119498 123184 3708
119498 3708 78
85485 112492 112490
85487 112492 85485
85486 85484 96266
85486 96266 112100
85476 96260 85478
96258 96260 85476
96261 85477 85479
96261 96259 85477
3268 6927 85480
3268 85478 6927
85478 96262 6927
85478 96260 96262
96263 85479 85481
96263 96261 85479
122758 96264 85482
122758 85482 122754
6927 3272 85480
78 3708 14554
3272 122754 85480
6927 96262 3272
96265 85481 85483
96265 96263 85481
85482 96266 85484
96264 96266 85482
112490 108881 85485
96265 85483 108881
123176 96265 108881
112490 123176 108881
96265 123176 119496
96267 119496 123176
112100 96268 115704
115704 85486 112100
3272 122758 122754
78 14554 10884
25422 96272 10884
14554 25422 10884
126423 85494 126421
3273 6941 96276
6941 126421 96276
6941 126423 126421
3273 96278 6941
119492 123186 85495
74 3710 119492
119492 3710 123186
85496 3710 74
65518 96277 69342
96277 85499 69342
96277 85497 85499
96279 65518 69342
126423 85498 85494
126425 85500 85498
126423 6943 126425
126423 6941 6943
6941 96278 6943
6943 96278 96280
65516 69342 85499
76506 96279 80346
80346 96279 85501
96279 69342 85501
69342 65516 85501
76506 80346 91182
76506 91182 87452
87452 91182 102050
87452 102050 98314
126425 85498 126423
96257 123158 119495
96277 96275 85497
96275 58326 54560
25424 25422 14554
32588 36346 85492
36346 25424 85492
36346 25422 25424
36346 32588 96273
32588 43566 96273
32588 43564 43566
43564 85493 58326
54562 43564 58326
43566 43564 54562
96275 54562 58326
96274 122759 126421
85494 96274 126421
85497 96275 54560
85490 96274 85494
108882 112496 85491
85495 123186 108882
123186 112496 108882
123186 123184 112496
3710 123184 123186
3708 123184 3710
10880 14554 85496
14554 3710 85496
14554 3708 3710
21794 25424 10880
10880 25424 14554
85492 25424 21794
54560 58326 85493
122759 96276 126421
85475 85477 96259
85475 96259 119495
123158 85475 119495
14366 96242 17940
14366 17940 85460
25204 14366 85460
25208 14366 25204
96240 25208 39756
25208 36096 39756
25208 25204 36096
85458 39756 36096
85461 14512 85459
85459 14512 14510
96241 14510 14512
96241 14512 96243
112320 96244 85462
96241 10882 14510
112320 85462 112318
122996 122998 112320
3518 122998 122996
3518 3520 122998
96242 3520 17940
3520 14364 17940
3520 3518 14364
85460 17940 14364
85463 14516 85461
85461 14516 14512
96243 14512 14516
96243 14516 96245
101626 96246 85464
101626 85464 101624
122996 112320 112318
101624 85462 101626
3668 72 85459
14510 96239 85459
96235 98152 98150
96235 98150 85453
85452 61739 58068
96236 85452 58068
85454 85452 96236
61739 96234 58068
85453 108880 96235
96235 108880 108884
108880 85455 123146
119494 108880 123146
108884 108880 119494
96237 119494 123146
47120 96238 85456
96239 3668 85459
47120 85456 47116
47120 85454 96236
119490 123146 85455
76 96237 3668
3668 96237 85457
96237 123146 85457
123146 119490 85457
96239 76 3668
36102 96240 39756
39756 85458 36102
85458 96238 36102
85458 85456 96238
72 3668 85457
10882 96239 14510
47116 85454 47120
96281 98314 102050
101626 85462 96244
10883 14516 85463
24996 96254 28662
39630 96252 24996
28662 39630 24996
39634 39630 28662
46966 50674 85472
50674 39634 85472
50674 39630 39634
57924 61644 46966
46966 61644 50674
68944 72702 57924
57924 72702 61644
85470 72702 68944
96255 85471 85473
96253 96251 85469
96255 96253 85471
96254 85474 28662
96256 85474 96254
35888 39634 24994
24994 39634 28662
85472 39634 35888
123158 119491 85475
85473 119491 123158
96257 85473 123158
96255 85473 96257
14108 96258 85476
14108 85476 14104
14104 85474 14108
14108 85474 96256
85474 24994 28662
3672 73 85465
96253 85469 85471
85470 79970 72702
10883 85463 73
96247 10883 73
3672 96247 73
96245 14516 10883
85464 96248 85466
96246 96248 85464
3672 85465 77
85465 96249 77
85465 85467 96249
96247 3672 77
79974 96250 83660
79974 83660 85468
90822 79974 85468
85468 83660 79970
90824 79974 90822
90824 85466 96248
96251 85467 85469
96251 96249 85467
35890 96252 39630
35890 39630 50674
35890 50674 46970
46970 50674 61644
46970 61644 57928
57928 61644 72702
57928 72702 68948
83660 96250 68948
83660 68948 72702
79970 83660 72702
90822 85466 90824
79746 83441 85502
90602 96282 83441
79746 90602 83441
96315 85527 14890
96315 85525 85527
96317 11120 14890
46742 96318 50434
46742 50434 85528
57712 46742 85528
57714 46742 57712
57712 85526 57714
57714 85526 96316
14890 85527 11121
85527 96319 11121
85527 85529 96319
96317 14890 11121
11120 96315 14890
35672 96320 39362
50434 35672 39362
46738 50434 39362
85530 46738 39362
85528 50434 46738
96321 85529 85531
96321 96319 85529
24772 96322 28396
39362 96320 24772
39362 24772 28396
35668 39362 28396
85532 35668 28396
85530 39362 35668
96323 85531 85533
50434 96318 35672
96323 96321 85531
68738 85524 96314
68738 85526 68734
96308 83464 96306
85516 83464 85518
85518 83464 83468
96309 85517 85519
96309 96307 85517
79753 83468 96308
79753 96310 83468
96310 85518 83468
96310 85520 85518
96311 85519 85521
96311 96309 85519
79754 96312 83474
83474 85522 79754
68734 85524 68738
85522 96310 79754
302 96311 4034
96311 85523 4034
96311 85521 85523
96313 302 4034
85524 79748 83474
96312 85524 83474
96314 85524 96312
85522 83474 79748
296 4034 85523
96313 4034 296
85525 96313 296
96315 96313 85525
68738 96316 85526
85522 85520 96310
96308 83468 83464
85534 24768 28396
96324 85534 96322
85541 113169 109518
101068 104769 85542
111792 115405 104769
111792 104769 101068
122464 96330 115405
111792 122464 115405
122460 122464 111792
122460 85538 122464
122464 85538 96326
85539 22034 96327
96327 22034 22036
32884 36709 96331
22036 32884 96331
98750 102435 85537
22034 32884 22036
43888 36709 32884
54886 58735 47755
54886 47755 43888
69777 65878 85540
85540 65878 54886
65878 96332 54886
96332 58735 54886
65878 69777 76890
76890 69777 80789
76890 80789 87838
87838 80789 91595
91595 96328 87838
113169 109520 96329
43888 47755 36709
96322 85534 28396
96329 98750 85537
113169 96329 109518
85532 28396 24768
96325 85533 85535
96325 96323 85533
76888 80785 85536
87836 91591 80785
87836 80785 76888
98748 102435 91591
98748 91591 87836
85537 102435 98748
3012 96326 85538
3012 85538 3008
13866 3012 3008
13866 13870 3012
109518 96329 85537
13866 85534 13870
85535 11116 96325
96325 11116 11122
96327 11122 11116
96327 11116 85539
65874 69777 85540
69777 65874 85536
80785 69777 85536
80789 69777 80785
80785 91595 80789
80785 91591 91595
96328 91595 98750
91595 102435 98750
91595 91591 102435
13870 85534 96324
93648 90323 101137
96307 96305 85515
85516 85514 96304
101402 105075 96287
105075 115721 96287
105075 115719 115721
115719 126429 115721
115719 126427 126429
126427 6949 126429
126427 6945 6949
6945 17817 6949
6945 17815 17817
17815 96284 17817
17817 96284 96288
109086 112782 85503
96285 112782 109086
105075 101402 96283
85505 96285 109086
85504 72455 68736
96290 85504 68736
85506 85504 96290
72455 96286 68736
115727 96291 115721
115721 96291 96287
115721 126433 115727
115721 126429 126433
126429 6951 126433
126429 6949 6951
6949 17819 6951
6949 17817 17819
24997 28693 96288
96289 96285 85505
28693 17817 96288
83441 96282 79750
79750 96286 68732
90600 90602 79746
101400 105075 96283
90602 101400 96283
90600 101400 90602
112096 115719 105075
112096 105075 101400
115719 112096 85500
126425 115719 85500
126427 115719 126425
126425 6945 126427
126425 6943 6945
14109 17815 96280
17815 6943 96280
96286 72455 68732
17815 6945 6943
76504 80346 85501
87448 91182 76504
76504 91182 80346
98310 102050 87448
87448 102050 91182
109090 96281 112782
112782 96281 85503
96281 102050 85503
102050 98310 85503
96285 109090 112782
68732 72455 85504
83441 79750 85502
85502 79750 68732
14109 96284 17815
96307 85515 85517
28693 17819 17817
85505 119714 96289
17823 28695 24998
17823 17821 28695
28695 96296 24998
96301 85509 85511
96301 96297 85509
72465 68733 85510
96298 79751 83457
96298 83457 85512
72465 96298 85512
68733 72465 85512
79751 96302 83457
126437 122760 96299
122760 126437 3274
96300 17823 24998
3274 126437 6955
14110 6955 17823
17823 96300 14110
96303 85511 85513
96303 96301 85511
83457 79747 85512
83457 96302 79747
96302 85514 79747
96302 96304 85514
96305 85513 85515
96305 96303 85513
79752 96306 83464
83464 85516 79752
85516 96304 79752
3274 6955 14110
24997 96292 28693
6953 17821 17823
126435 6953 6955
96289 119714 119720
96293 119720 119714
96293 119714 85507
85506 96294 85508
96290 96294 85506
115729 96295 115727
115727 96295 96291
115727 126435 115729
115727 126433 126435
126433 6953 126435
126433 6951 6953
6951 17821 6953
6951 17819 17821
6953 17823 6955
17819 28695 17821
28693 96292 28695
28695 96292 96296
96297 85507 85509
96297 96293 85507
96294 68737 72465
85510 96294 72465
85508 96294 85510
68737 96298 72465
115729 112102 96295
112102 115729 96299
115729 126437 96299
115729 126435 126437
126435 6955 126437
17819 28693 28695
17633 14005 28505
93648 101137 104414
101137 111863 104414
92152 102958 86389
92152 102966 102958
102966 97219 110321
113678 102966 110321
102958 102966 113678
97211 113678 110321
4871 1499 86390
1499 4871 97212
12325 1499 97212
12323 1499 12325
12325 97213 26583
23221 12325 26583
12323 12325 23221
37555 34101 23221
37555 23221 26583
48659 45147 34101
48659 34101 37555
48659 86391 45147
97220 125852 125850
97220 125850 97214
6388 125850 125852
6386 125850 6388
97215 6386 6388
97215 6388 97221
97222 126214 122909
86392 97222 122909
97216 97222 86392
88679 92152 86389
81314 88679 77759
92152 88679 81314
77759 66787 66789
45149 56203 86391
45149 56205 56203
86385 56203 56205
86385 56205 97205
97214 125850 125848
97214 125848 97206
6386 125848 125850
6384 125848 6386
97207 6384 6386
97207 6386 97215
86386 97216 86392
97208 97216 86386
86387 44034 97209
126214 86394 122909
97209 44034 44038
55048 55052 44038
55048 86393 69416
66022 55048 69416
55052 55048 66022
97217 66022 69416
44763 48204 97210
55791 86388 48204
44763 55791 48204
55793 55791 44763
55793 66787 55791
66789 66787 55793
81314 77759 97218
77759 66789 97218
55048 44038 44034
66018 69416 86393
77026 97217 80452
80452 97217 86395
14293 97228 86400
80468 86399 77027
86399 97229 77027
86399 86401 97229
97227 80468 77027
25149 86400 97228
25149 97228 25151
25151 97230 25149
25149 97230 86402
47438 44035 86403
58412 55049 47438
47438 55049 44035
97231 66023 58412
14295 97228 14293
66023 55049 58412
86401 66019 66023
86401 66023 97229
36049 86402 97230
36049 97230 36053
36053 97232 36049
36049 97232 86404
97233 21849 25285
25285 21849 36181
36181 21849 32683
36181 32683 47207
47207 32683 43679
47207 43679 58149
58149 43679 54671
66023 66019 55049
48659 45149 86391
14293 97226 14295
97225 86397 97227
97217 69416 86395
69416 66018 86395
97223 77026 80452
77761 81314 97218
81314 77761 88681
81314 88681 92152
92152 88681 99557
92152 99557 102966
97219 102966 99557
122561 125852 97220
125852 122561 3107
125852 3107 6388
97221 6388 3107
14293 86398 97226
122911 126214 97222
97224 86394 126214
97224 86396 86394
77022 80452 86395
97223 80452 77022
86397 97223 77022
97225 97223 86397
3439 86396 97224
3439 97224 3441
3441 97226 3439
3439 97226 86398
80468 77023 86399
86397 77023 80468
97227 86397 80468
122911 97224 126214
48659 34103 45149
37555 34103 48659
37555 23223 34103
72248 72250 83242
83242 86378 79841
97199 86375 86379
97199 97195 86375
99215 86376 97196
99215 97196 99217
86380 99215 113245
99215 109975 113245
99215 99217 109975
113245 109975 123929
123929 109975 120607
123929 120607 4463
4463 120607 1161
72248 83242 79841
1161 97200 4463
86381 78201 78199
89125 92520 86377
78199 89125 86377
78201 89125 78199
97197 92520 89125
97202 61180 61176
97202 61176 97198
72254 61176 61180
72250 61176 72254
83246 72250 72254
83242 72250 83246
86378 83242 90709
83242 94084 90709
97201 78201 86381
83242 83246 94084
86374 72248 79841
72250 61170 61176
97195 22175 86375
86375 22175 22169
86369 22169 22175
86369 22175 97189
88333 86370 97190
88333 97190 88335
88335 97196 88333
88333 97196 86376
92520 89123 86377
99969 103336 86371
99969 86371 89123
97197 99969 89123
92520 97197 89123
72248 61170 72250
97191 103336 99969
89965 93343 97192
100795 89965 97192
100791 89965 100795
100795 111531 100791
111535 111531 100795
111535 122221 111531
122225 122221 111535
122225 97193 6017
2767 122225 6017
122221 122225 2767
6017 86373 2767
97198 61176 61170
97198 61170 97194
93343 89965 86372
54671 97234 58149
104846 101531 94084
104846 86382 101531
94084 101533 104846
112247 86382 104846
101533 112247 104846
112249 112247 101533
112249 97208 112247
112247 97208 86386
86383 33024 97203
97203 33024 33030
97209 33030 33024
97209 33024 86387
33747 86384 97204
33747 97204 33749
48204 44761 97210
94084 90711 101533
44761 33749 97210
48204 86388 44761
102958 99555 86389
113678 110319 102958
102958 110319 99555
97211 120955 113678
120955 110319 113678
120955 120953 110319
86390 120953 4871
120953 1501 4871
120953 120955 1501
1501 97212 4871
97213 23223 26583
26583 23223 37555
44761 33747 33749
94084 101531 90709
83246 90711 94084
72254 79843 83246
86379 22170 97199
97199 22170 22176
97203 22176 22170
97203 22170 86383
113245 109973 86380
123929 120605 109973
123929 109973 113245
4463 1159 120605
4463 120605 123929
1159 4463 97200
11991 1159 97200
11989 1159 11991
11991 22889 11989
83246 79843 90711
22891 22889 11991
22889 97204 86384
97205 67233 86385
86385 67233 67231
86381 67231 67233
86381 67233 97201
122560 97206 125848
122560 125848 6384
122560 6384 3106
97207 3106 6384
57797 61180 97202
61180 57797 68827
61180 68827 72254
72254 68827 79843
22891 97204 22889
86374 72246 72248
97235 22177 86405
22177 33025 22171
112250 97264 101532
97264 104945 101532
115587 97262 112250
86435 101750 86433
86433 101750 101746
97263 101746 101750
97263 101750 97265
57798 97266 86436
57798 86436 57794
68826 57798 57794
68826 68828 57798
79842 68828 68826
79842 79844 68828
94151 90712 86434
90712 79842 86434
90712 79844 79842
90712 94151 101534
101534 94151 104945
104945 97264 101534
86437 101754 86435
86435 101754 101750
97265 101750 101754
97265 101754 97267
46832 97268 86438
46832 86438 46830
46830 86436 46832
46832 86436 97266
86432 112250 101532
115587 112250 86432
101532 94151 90710
101532 104945 94151
14294 14296 3442
14294 86426 14296
14296 86426 97256
86429 101738 86427
86427 101738 101734
112432 108906 97257
101734 112432 97257
101738 112432 101734
97259 108906 112432
122912 97260 86430
122912 86430 122910
122910 86428 122912
122912 86428 97258
98170 101754 86437
86431 101742 86429
101742 97261 108907
112432 101742 108907
101738 101742 112432
97259 112432 108907
112248 115587 86432
112248 86430 115587
86430 97262 115587
86430 97260 97262
86433 101746 86431
86431 101746 101742
97261 101742 101746
97261 101746 97263
90710 94151 86434
86429 101742 101738
108908 97267 112452
112452 97267 86439
97267 101754 86439
86442 97276 86444
97274 97276 86442
86443 65626 97275
97275 65626 65628
97277 65628 65626
97277 65626 86445
86444 97278 86446
97276 97278 86444
97279 86445 86447
97279 97277 86445
35766 39189 86448
35766 86446 39189
86446 97280 39189
97275 97273 86441
86446 97278 97280
97279 76636 76638
97281 76638 76636
97281 76636 86449
86448 39189 35768
97282 86448 35768
86450 86448 97282
39189 97280 35768
86449 87588 97281
97281 87588 87590
97283 87590 87588
97283 87588 86451
24870 97284 28208
28208 86452 24870
86447 76636 97279
14294 3442 3440
97275 86441 86443
86440 97274 86442
101754 98170 86439
97269 108908 112452
10916 97270 14474
10916 14474 25330
10916 25330 21850
97271 21850 25330
86438 97272 86440
97268 97272 86438
108904 112452 86439
112452 108904 97269
108904 119522 97269
108904 119520 119522
106 119522 119520
97272 97274 86440
106 108 119522
108 10914 14474
108 106 10914
21848 25330 10914
10914 25330 14474
25330 21848 97271
21848 32684 97271
21848 32682 32684
43678 32684 32682
43678 43680 32684
54670 43680 43678
54670 54672 43680
97273 54672 54670
97273 54670 86441
97270 108 14474
3442 86428 3440
3442 97258 86428
97255 101734 97257
97236 97240 86406
97241 107 3585
97237 14433 107
107 14433 3585
14433 10913 3585
10913 86411 3585
14433 86407 10913
69159 65625 86408
80157 76635 65625
80157 65625 69159
76635 80157 97238
87589 76635 97238
87587 76635 87589
86406 97240 86410
101802 98477 97242
98477 87587 87589
112520 109249 101802
101802 109249 98477
86412 109249 112520
119883 123211 97243
123211 119883 86413
119883 441 86413
119883 443 441
443 97239 14589
11257 443 14589
441 443 11257
14589 86409 11257
36050 39467 86414
98477 87589 97242
36050 86410 39467
86405 86409 97235
86409 14589 11259
33031 33025 22177
44039 47438 86403
33025 44039 86403
33031 44039 33025
47438 44039 55053
47438 55053 58412
97231 58412 55053
86404 97236 86406
97232 97236 86404
97237 10915 14433
97233 25285 10915
10915 25285 14433
25285 21847 14433
97235 86409 11259
21847 86407 14433
36181 21847 25285
47207 43677 32681
47207 32681 36181
58149 54669 43677
58149 43677 47207
97234 65627 69159
97234 69159 86408
58149 97234 86408
54669 58149 86408
69159 65627 80157
80157 65627 76637
76637 97238 80157
97239 11259 14589
36181 32681 21847
86405 22177 22171
86410 97244 39467
3587 97245 3585
97251 119521 108903
112416 97251 108903
97249 123074 119521
86420 97252 86422
97250 97252 86420
101726 98169 86423
98169 101726 86421
101726 112416 86421
101726 112420 112416
97251 112416 112420
97251 112420 97253
36054 97254 86424
36054 86424 36052
119521 86419 108903
36052 86422 36054
86425 101730 86423
86423 101730 101726
101730 97255 108905
112420 101730 108905
101726 101730 112420
97253 112420 108905
25152 97256 86426
25152 86426 25150
25150 86424 25152
25152 86424 97254
86427 101734 86425
86425 101734 101730
97255 101730 101734
36054 86422 97252
86410 97240 97244
119521 123074 86419
97248 97250 86418
3585 97245 97241
3585 86411 86415
3585 86415 3587
98481 101802 97242
101802 98481 109253
101802 109253 112520
109253 97243 123211
119881 109253 123211
109253 86412 112520
109253 119881 86412
123211 86413 119881
39473 86416 86414
39473 86414 39467
112416 108903 86421
39467 97244 39473
105 86417 3587
86417 97245 3587
86417 97247 97245
3587 86415 105
39473 36051 86416
39473 97246 36051
97246 86418 36051
97246 97248 86418
123074 119519 86419
86417 119519 123074
97249 86417 123074
97247 86417 97249
86418 97250 86420
39473 97244 97246
86452 97282 24870
86368 72246 86374
61170 72246 57796
11587 22489 11585
22491 22489 11587
33355 36716 86311
22489 33355 86311
22491 33355 22489
36716 33355 44365
36716 44365 47772
47772 44365 97144
58764 47772 97144
58760 47772 58764
86312 58760 66409
58760 69812 66409
58760 58764 69812
69812 86320 66409
49014 45635 86321
45635 49014 86313
49014 60018 86313
49014 60030 60018
60030 97145 67705
71082 60030 67705
60018 60030 71082
71082 67705 97146
82054 71082 97146
82042 71082 82054
92872 82042 82054
92862 82042 92872
92872 97147 100385
86319 11587 11585
97143 11587 86319
126160 86318 122907
115438 122907 112245
71082 78657 67703
78657 82042 86309
82042 92854 86309
82042 92862 92854
103660 92854 92862
103650 92854 103660
97139 103650 103660
97139 103660 97141
93267 89963 86310
104043 100789 89963
104043 89963 93267
114705 86314 100789
104043 114705 100789
103660 92872 100385
114701 114705 104043
114705 125429 122224
114705 114701 125429
125429 97140 122224
6344 3101 86315
17204 13961 6344
6344 13961 3101
28092 24863 17204
17204 24863 13961
28092 86316 24863
104804 101529 86317
115438 112245 104804
104804 112245 101529
126160 122907 115438
97142 114705 122224
92862 92872 103660
97141 103660 100385
100790 104049 86322
112827 109599 86327
109599 120213 86327
109599 120215 120213
120215 765 120213
767 765 120215
86319 765 767
86319 767 97143
55423 58764 97144
58764 55423 97152
69816 58764 97152
69812 58764 69816
86320 69812 86328
86328 69812 69816
97151 109599 112827
26938 23679 86329
26938 34577 23679
45637 49014 86321
45637 86321 34577
97153 45637 34577
37920 97153 34577
49014 45637 56667
49014 56667 60030
97145 60030 56667
78659 82054 97146
82054 78659 89561
82054 89561 92872
97147 92872 89561
89968 97154 86330
37920 34577 26938
82042 78657 71082
6694 86326 3437
126160 6694 3437
114705 111534 86314
86314 111534 100790
111534 97148 100790
97148 104049 100790
114705 97142 111534
115082 111889 86323
125820 122555 115082
115082 122555 111889
122555 125820 86315
125820 6344 86315
125820 6350 6344
6350 97149 13965
17204 6350 13965
126160 126164 6694
6344 6350 17204
17204 24867 28092
97150 39076 35765
97150 35765 86316
24867 97150 86316
28092 24867 86316
39076 86324 35765
86325 104806 86317
86317 104806 104804
115440 104804 104806
115438 104804 115440
126164 115438 115440
126160 115438 126164
86318 126160 3437
17204 13965 24867
60018 67703 56665
71082 67703 60018
60018 56665 86313
79032 82800 86302
82800 71846 86302
82800 71842 71846
86298 82800 79032
88292 92054 86299
99180 97133 102872
102872 97133 86303
97133 92054 86303
92054 88292 86303
99180 102872 113584
99180 113584 109934
124250 97134 109934
124250 109934 113584
71842 60774 71846
120564 124250 113584
1118 4768 120564
120564 4768 124250
86300 4768 1118
46006 49760 86301
57020 60778 46006
46006 60778 49760
68058 71846 57020
57020 71846 60778
86302 71846 68058
99178 102872 86303
109932 113584 99178
99178 113584 102872
86304 113584 109932
86304 120564 113584
103640 100383 86305
71846 60774 60778
60778 49756 49760
92054 97129 86299
97129 81224 86299
81224 77364 86299
97133 88296 92054
120566 97134 124250
4762 97130 120566
124250 4762 120566
4768 4762 124250
86292 4762 86300
86300 4762 4768
45124 48954 86293
56180 59972 45124
45124 59972 48954
60774 49756 60778
67208 71034 56180
86294 71034 67208
12754 16376 86295
16376 12754 97131
12754 23658 97131
12754 23656 23658
97132 23658 38252
23658 34554 38252
23658 23656 34554
45612 49362 34554
34554 49362 38252
86296 49362 45612
86301 49760 86297
86297 49760 49756
56180 71034 59972
89968 86330 89964
114328 111119 103640
125020 121779 114328
24089 34983 24087
34985 34983 24089
34985 46039 34983
46041 46039 34985
46041 57055 46039
57057 57055 46041
57057 68093 57055
68095 68093 57057
68095 79071 68093
79075 79071 68095
86310 79071 93267
79071 89967 93267
79071 79075 89967
24089 24087 13189
97137 104041 89967
104041 104043 93267
104041 114701 104043
104041 114699 114701
122223 125429 97138
125429 114699 97138
125429 114701 114699
122223 97140 125429
36716 33353 86311
47772 44363 36716
36716 44363 33353
58760 55421 47772
47772 55421 44363
58760 86312 55421
104041 93267 89967
103640 111119 100383
13189 24087 13187
13187 86308 97136
114328 121779 111119
5534 2329 125020
125020 2329 121779
5534 86306 2329
92848 89559 86307
89559 92848 86305
92848 103640 86305
92848 103644 103640
103644 97135 111121
114328 103644 111121
103640 103644 114328
114328 111121 121781
114328 121781 125020
13187 97136 13189
125020 121781 2331
2331 97136 5534
97136 86306 5534
97136 86308 86306
97137 100793 104041
104041 100793 114699
114699 100793 111533
111533 97138 114699
86309 92854 86307
86307 92854 92848
103650 92848 92854
103644 92848 103650
97135 103644 103650
97135 103650 97139
125020 2331 5534
72248 72246 61170
104049 100794 86322
100794 89968 89964
39088 28120 35767
28114 28120 39088
39088 35767 46831
39088 46831 50168
50168 46831 57795
50168 57795 61162
61162 57795 97176
72242 61162 97176
72240 61162 72242
83234 72240 72242
83232 72240 83234
86348 83232 86356
86356 83232 83234
112246 115450 86349
122908 126174 112246
112246 126174 115450
86350 126174 122908
97177 33029 86357
86357 33029 33023
86351 33023 33029
86351 33029 97169
86352 97178 86358
97170 97178 86352
86359 124708 86353
86353 124708 124702
97171 124702 124708
97171 124708 97179
28120 97175 35767
97174 28114 97168
97174 28120 28114
86347 46497 97167
115450 115448 104814
126174 115448 115450
126172 115448 126174
3438 6700 86350
6700 126174 86350
6700 126172 126174
86342 6700 3438
44033 86351 47385
86351 97163 47385
86351 97169 97163
47385 86343 44033
86344 97170 86352
97164 97170 86344
82517 86360 86354
124702 121379 86353
97171 86345 124702
97165 86345 97171
82507 86354 86346
82507 86346 82493
82493 97166 82507
82507 97166 97172
97173 24535 27757
27757 24535 38745
38745 24535 35421
38745 35421 86355
35421 46493 86355
35421 46497 46493
86347 46493 46497
86345 121379 124702
82517 86354 82507
82507 97172 82517
82517 97172 97180
16887 86361 86367
16887 86367 16893
97188 72246 72244
97188 72244 97182
86362 72244 86368
86368 72244 72246
97189 86363 86369
97189 97183 86363
86364 97190 86370
97184 97190 86364
103336 99967 86371
110729 114032 86365
110729 86365 99967
16887 97187 97181
97191 110729 99967
97185 114032 110729
97186 89969 93343
86372 97186 93343
86366 97186 86372
89969 97192 93343
97193 2769 6017
97187 16893 2769
2769 16893 6017
16893 13625 6017
13625 86373 6017
16893 86367 13625
57796 97194 61170
72246 97188 57796
103336 97191 99967
115450 104814 101530
16893 97187 16887
97180 86366 79073
97181 13627 16887
97173 27757 13627
13627 27757 16887
27757 24531 16887
24531 86361 16887
38745 35417 24531
38745 24531 27757
38745 86355 35417
24869 28120 97174
97175 28120 24869
97182 72244 72242
97182 72242 97176
79840 83234 86362
97180 97186 86366
83234 72244 86362
86356 83234 79840
97183 86357 86363
97183 97177 86357
86358 97184 86364
97178 97184 86358
114032 110727 86365
121381 124708 86359
121381 86359 110727
97185 121381 110727
114032 97185 110727
97179 124708 121381
82517 79073 86360
82517 97180 79073
83234 72242 72244
86349 115450 101530
90708 104814 94050
101530 104814 90708
112827 86327 109597
66411 69816 97152
66411 97158 69816
97158 86328 69816
97158 86336 86328
97159 1925 86337
86337 1925 1923
1925 12777 1923
12779 12777 1925
23681 26938 86329
12777 23681 86329
12779 23681 12777
26938 23681 34579
109597 86335 102097
26938 34579 37920
79072 82483 86338
79072 86330 82483
86330 97160 82483
86330 97154 97160
97161 68505 86339
86339 68505 68501
68505 79489 68501
79493 79489 68505
79493 90353 79489
90357 90353 79493
101165 104426 86331
90353 101165 86331
90357 101165 90353
97153 37920 34579
97155 104426 101165
112827 109597 102097
97151 112827 98839
104049 97148 100794
104426 101161 86331
111893 115082 86323
111893 86323 101161
97155 111893 101161
104426 97155 101161
115082 111893 122559
115082 122559 125820
125820 122559 3105
125820 3105 6350
97149 6350 3105
97156 39080 39076
97156 39076 97150
98839 112827 102097
86324 39076 86332
94048 90707 86333
90707 94048 86325
94048 104806 86325
94048 104810 104806
115444 104806 104810
115440 104806 115444
126168 115440 115444
126164 115440 126168
6698 126164 126168
6694 126164 6698
86326 6694 86334
86334 6694 6698
97157 98839 102097
86332 39076 39080
100794 89964 86322
24868 97162 28108
28108 39080 24868
77401 97158 77403
77403 97164 77401
77401 97164 86344
97165 86337 86345
97165 97159 86337
82493 86346 86338
82493 86338 82483
82483 97160 82493
82493 97160 97166
97167 57471 86347
86347 57471 57467
86339 57467 57471
86339 57471 97161
77401 86336 97158
97168 28114 28108
39088 28108 28114
39084 28108 39088
50168 39084 39088
50164 39084 50168
86340 50164 57793
50164 61162 57793
50164 50168 61162
72240 68825 61162
61162 68825 57793
83232 79839 72240
72240 79839 68825
79839 83232 86348
94050 86341 90708
97168 28108 97162
39080 97156 24868
102097 86335 98837
98837 87943 102097
39084 39080 28108
86332 39080 46829
39080 50164 46829
39080 39084 50164
50164 86340 46829
86341 94050 86333
86333 94050 94048
104814 94048 94050
104810 94048 104814
115448 104810 104814
115444 104810 115448
126172 115444 115448
126168 115444 126172
87941 87943 98837
6700 126168 126172
86334 6698 86342
86342 6698 6700
97163 44037 47385
47385 44037 86343
44037 55047 86343
44037 55051 55047
55051 66017 55047
66021 66017 55051
66021 77021 66017
77025 77021 66021
77025 87941 77021
87943 87941 77025
87943 97157 102097
6698 126168 6700
88296 97129 92054
86452 86450 97282
97283 98478 98482
86587 12324 97415
97415 12324 12326
23222 12326 12324
23222 23224 12326
34102 37803 97417
23224 34102 97417
23222 34102 23224
86589 37803 34102
97418 49326 49322
97418 49322 97416
86588 49322 86590
86590 49322 49326
37803 34104 97417
48913 97419 45148
45148 97419 86589
97419 34104 86589
34104 37803 86589
86591 48913 45148
97420 49330 49326
97420 49326 97418
86590 49326 86592
86592 49326 49330
48913 45150 97419
97421 45150 48913
86591 97421 48913
86593 97421 86591
97422 49334 49330
86588 49318 49322
86586 49318 86588
97416 49318 97414
97416 49322 49318
92385 88682 97411
103211 97413 99556
99556 97413 86583
97413 88682 86583
88682 92385 86583
86585 103211 99556
45638 97414 49318
60348 97412 45638
60348 45638 49318
56666 60348 49318
86586 56666 49318
67704 71420 56666
56666 71420 60348
97422 49330 97420
78658 82352 67704
89560 93164 78658
78658 93164 82352
86584 93164 89560
103211 99558 97413
86585 110320 103211
110320 99558 103211
110320 110322 99558
120954 110322 110320
120954 120956 110322
1500 120956 120954
1500 1502 120956
97415 1502 1500
97415 1500 86587
67704 82352 71420
86592 49330 86594
86594 49330 49334
97423 86593 86595
12780 23680 27258
12780 12778 23680
86602 27258 23680
86603 67232 97431
97431 67232 67234
78200 67234 67232
78200 78202 67234
97433 78202 78200
97433 78200 86605
110730 97434 86606
110730 86606 110728
110728 86604 110730
110730 86604 97432
97430 12780 27258
86605 89124 97433
99968 89126 89124
99968 99970 89126
99968 86606 99970
99970 86606 97434
97435 2355 5543
5543 2355 16415
16415 2355 13213
13213 97436 16415
82458 79107 86607
93268 89991 82458
82458 89991 79107
104044 100819 93268
93268 100819 89991
97433 89124 89126
86582 103938 100384
12778 12780 1926
1924 1926 121382
97423 97421 86593
86596 45636 49334
97422 86596 49334
97424 86596 97422
86594 49334 45636
97425 86595 86597
97425 97423 86595
86596 97426 86598
97424 97426 86596
86597 56204 97425
97425 56204 56206
97427 56206 56204
97427 56204 86599
12778 1926 1924
86598 97428 86600
97429 86599 86601
97429 97427 86599
23682 97430 27258
23682 27258 86602
34578 23682 86602
34580 23682 34578
34578 86600 34580
34580 86600 97428
97431 86601 86603
97431 97429 86601
121382 97432 86604
121382 86604 121380
1924 121382 121380
97426 97428 86598
103938 93160 93164
103938 93164 86584
100384 103938 86584
37374 33748 86567
97395 44764 48440
24088 27569 86568
27569 24088 86566
38565 27569 86566
38569 27569 38565
97396 38569 46042
38569 49669 46042
38569 38565 49669
49669 97394 46042
44762 48440 86567
97395 48440 44762
86569 97395 44762
97393 37374 86567
97397 97395 86569
27569 24090 86568
86568 24090 13188
24090 97398 13188
97398 16687 13188
24090 27569 34986
34986 27569 38569
38569 97396 34986
97399 86569 86571
97399 97397 86569
2330 5817 86572
16687 13190 86570
86570 13190 2330
13190 97400 2330
13188 16687 86570
97400 5817 2330
48440 97393 86567
33748 37374 86565
122222 111536 111532
122222 122226 111536
122222 86560 122226
122226 86560 97388
11990 15560 86561
97389 15560 11990
86563 97389 11990
97391 97389 86563
46040 49665 86564
57056 60693 49665
57056 49665 46040
57056 86562 60693
86562 97392 60693
44764 97393 48440
86562 97390 97392
97391 22890 22892
22890 86565 37374
33750 22890 37374
22892 22890 33750
97393 33750 37374
34984 38565 86566
38565 34984 86564
49665 38565 86564
49669 38565 49665
97394 49669 57058
49669 60693 57058
49669 49665 60693
60693 97392 57058
86563 22890 97391
104044 86608 100819
16687 97398 13190
97401 97399 86571
93158 103934 89562
103936 103934 93158
86578 103934 86580
86580 103934 103936
81553 77762 97407
97409 77762 81553
86579 97409 81553
86581 97409 86579
78660 97410 82350
93158 97408 78660
82350 93158 78660
93160 93158 82350
103938 93158 93160
103934 97406 89562
103936 93158 103938
86582 103936 103938
92385 97411 88680
97411 86581 88680
97411 97409 86581
86583 92385 88680
56668 97412 60348
56668 60348 71420
56668 71420 67706
82350 97410 67706
71420 82350 67706
82352 82350 71420
93164 82350 82352
93160 82350 93164
86580 103936 86582
97401 86571 86573
89562 97408 93158
66788 77760 66790
121782 97402 86574
121782 86574 121780
5817 2332 86572
2332 121780 86572
2332 121782 121780
5817 97400 2332
97403 86573 86575
97403 97401 86573
100386 97404 103932
100386 103932 86576
111120 100386 86576
111122 100386 111120
111120 86574 111122
86579 81553 77760
111122 86574 97402
97405 86575 55792
97405 97403 86575
86577 59485 55792
97406 103934 103932
97406 103932 97404
86576 103932 86578
86578 103932 103934
59485 55794 97405
86577 66788 59485
66788 55794 59485
66788 66790 55794
77760 81553 97407
66790 77760 97407
59485 97405 55792
100792 111532 111536
97437 56247 86609
56247 67275 56243
97460 97462 86632
34148 37508 86633
97461 37508 34148
86635 97461 34148
97463 97461 86635
13651 86634 97462
13651 97462 13653
13653 97464 13651
13651 97464 86636
48635 97465 45192
97465 86635 45192
97465 97463 86635
86637 48635 45192
97466 27772 24565
86636 97466 24565
97464 97466 86636
38762 35453 27772
27772 35453 24565
97467 46537 38762
46537 35453 38762
46537 46533 35453
46537 57509 46533
57513 57509 46537
57513 68545 57509
68549 68545 57513
68549 97468 68545
68545 97468 86638
86632 97462 86634
97461 34154 37508
97459 86631 86633
97459 86633 37508
16866 86624 13649
37474 34147 86625
86623 34147 37474
97453 86623 37474
97451 86623 97453
86626 13650 16866
97452 86626 16866
97454 86626 97452
86624 16866 13650
37474 86625 34153
86625 97455 34153
86625 86627 97455
97453 37474 34153
123938 120629 86639
86626 97456 86628
26534 23263 86629
86627 23263 26534
97457 86627 26534
97455 86627 97457
86628 97458 86630
97456 97458 86628
23264 26534 86629
97457 26534 23264
86631 97457 23264
97459 97457 86631
86630 97460 86632
97458 97460 86630
34154 97459 37508
97454 97456 86626
4474 1183 123938
123938 1183 120629
15340 12013 4474
4488 123946 123954
4480 123946 4488
15352 4480 4488
15346 4480 15352
22916 26216 86648
26216 15352 86648
26216 15346 15352
86644 26216 22916
97473 23269 26593
26593 23269 37565
37565 23269 34155
86649 37565 34155
97471 86649 34155
86643 123954 123946
86645 86649 97471
90431 97472 90437
90437 97474 90431
90431 97474 86650
120630 123954 86647
86651 4496 120630
4496 123954 120630
4496 4488 123954
12014 15352 86652
15352 4496 86652
15352 4488 4496
86648 15352 12014
97475 99585 102977
102977 99585 113695
90431 86646 97472
5982 2795 86622
86647 123954 86643
86642 97472 86646
4474 12013 1183
15340 86640 12013
48647 97469 48635
48635 97469 97465
48635 86637 86641
48635 86641 48647
24567 27772 97466
27772 24567 35459
27772 35459 38762
97467 38762 35459
79565 86638 97468
79565 97468 79571
79571 97470 79565
97470 97472 86642
79565 97470 86642
86639 123946 123938
4480 123938 123946
4474 123938 4480
15346 4474 4480
15340 4474 15346
86640 15340 22915
15340 26216 22915
15340 15346 26216
26216 86644 22915
45193 86645 48647
86645 97469 48647
86645 97471 97469
48647 86641 45193
86643 123946 86639
2795 97452 86622
97452 13649 86622
97452 16866 13649
86613 68123 68119
79111 82458 86607
68119 79111 86607
68123 79111 68119
82458 79111 89993
82458 89993 93268
93268 89993 97442
104046 93268 97442
104044 93268 104046
86608 104044 111563
104044 114706 111563
104044 104046 114706
114706 86614 111563
97441 68123 86613
48536 45191 86615
97443 86609 48536
97437 86609 97443
113971 110757 86610
124647 121407 110757
124647 110757 113971
5169 1955 121407
5169 121407 124647
97438 12811 16035
97438 16035 86616
5169 97438 86616
1955 5169 86616
12811 97444 16035
111143 86617 114351
86609 45191 48536
86617 97439 114351
35009 97440 38289
24111 35009 38289
67279 67275 56247
67279 78237 67275
78239 78237 67279
78239 89159 78237
89161 89159 78239
89161 99997 89159
99999 99997 89161
86610 99997 113971
99997 110759 113971
99997 99999 110759
113971 110759 124647
124647 110759 121409
124647 121409 5169
24111 24113 35009
5169 121409 1957
97439 111145 114351
114351 111145 86611
111145 121803 86611
111145 121805 121803
121805 97435 5543
2353 121805 5543
121803 121805 2353
16415 13211 2353
16415 2353 5543
13211 16415 97436
24113 13211 97436
24111 13211 24113
86612 24111 38289
1957 97438 5169
86609 56247 56243
86617 97445 97439
38289 35007 86612
89585 89583 78681
89585 100407 89583
100409 100407 89585
86617 100407 100409
86617 100409 97445
111565 114712 97446
122249 86618 114712
111565 122249 114712
122251 122249 111565
5982 2793 97450
2793 122251 97450
2793 122249 122251
5982 86622 2793
89585 78681 82070
97451 86619 86623
37923 34603 86620
34603 37923 97448
45661 34603 97448
45659 34603 45661
56691 60046 86621
45659 56691 86621
45661 56691 45659
60046 56691 67729
60046 67729 71110
71110 67729 78683
71110 78683 82070
97449 82070 78683
2795 5982 97450
97451 97447 86619
114351 86611 111143
97449 89585 82070
82070 78681 71110
35007 38289 97440
46065 35007 97440
46063 35007 46065
46065 57079 46063
57081 57079 46065
86613 57079 57081
86613 57081 97441
100821 104046 97442
104046 100821 97446
114712 104046 97446
114706 104046 114712
86614 114706 86618
86618 114706 114712
71110 78681 67727
48536 86615 45197
86615 86619 97447
97443 48536 45197
16035 12809 86616
12809 16035 97444
23713 12809 97444
23711 12809 23713
86620 23711 37923
23711 34605 37923
23711 23713 34605
34605 97448 37923
60046 56689 86621
71110 67727 60046
60046 67727 56689
86615 97447 45197
86451 98478 97283
100792 111536 97387
100792 104300 86559
97321 86489 86491
97321 97319 86489
122563 125984 97320
122563 97322 125984
97322 86490 125984
97322 86492 86490
86491 98480 97321
97321 98480 98484
97323 98484 98480
97323 98480 86493
86492 97324 86494
97322 97324 86492
86493 109252 97323
97323 109252 109256
119882 109256 109252
119882 119886 109256
97325 119886 119882
97325 119882 86495
86494 97326 86496
97324 97326 86494
86495 442 97325
97325 442 444
97327 444 442
97327 442 86497
97328 6538 3103
86496 97328 3103
97326 97328 86496
125984 86490 122557
115246 111895 86488
111895 97320 86488
97320 122557 86488
72036 68503 97316
68503 57473 97316
68503 57469 57473
83006 79491 72036
72036 79491 68503
83006 86484 79491
104610 101163 86485
104610 86486 101163
97317 86483 86487
97317 97315 86483
68507 72036 97316
72036 68507 79495
72036 79495 83006
6538 86498 3103
90355 86484 83006
90359 90355 79495
101167 104610 86485
90355 101167 86485
90359 101167 90355
97318 115246 111891
97318 111891 86486
101167 97318 86486
104610 101167 86486
115246 86488 111891
97319 86487 86489
97319 97317 86487
111895 115246 97318
97320 125984 122557
79495 90355 83006
97329 86497 86499
97329 97327 86497
3109 6538 97328
86508 28332 28334
22178 97337 25642
97337 86509 25642
97337 86507 86509
97339 22178 25642
97340 28336 28334
97340 28334 97338
86508 28334 86510
86510 28334 28336
22172 25642 86509
33032 97339 36586
36586 97339 86511
97339 25642 86511
86506 28332 86508
25642 22172 86511
55054 97342 58622
97343 55054 58622
86512 24866 28336
97340 86512 28336
97344 86512 97340
86510 28336 24866
33026 36586 86511
44040 97341 47638
47638 97341 86513
97341 36586 86513
36586 33026 86513
58622 97342 44040
47638 58622 44040
97341 33032 36586
57473 57469 46499
97338 28332 97336
97337 11258 86507
97330 17420 13963
97330 13963 86498
3109 97330 86498
6538 3109 86498
17420 86500 13963
97331 86499 86501
97331 97329 86499
97332 17424 17420
97332 17420 97330
86500 17420 86502
86502 17420 17424
97333 86501 86503
97333 97331 86501
97338 28334 28332
13969 17424 97332
97334 24865 86502
13969 97334 86502
17424 13969 86502
28328 86504 24865
97335 86503 86505
97335 97333 86503
97336 28332 28328
97336 28328 97334
86504 28328 86506
86506 28328 28332
86505 11258 97335
97335 11258 11260
97337 11260 11258
97334 28328 24865
46499 57469 46495
46499 46495 35423
35423 46495 35419
86460 97294 86462
97292 97294 86460
123296 86461 119885
86461 97295 119885
86461 86463 97295
97293 123296 119885
97294 13967 17331
86464 97294 17331
86462 97294 86464
13967 97296 17331
97297 109255 86465
86465 109255 109251
86463 109251 109255
97291 123296 97293
86463 109255 97295
17335 86464 17331
17331 97296 17335
17335 97296 97298
97299 98483 86467
86467 98483 98479
86465 98479 98483
86465 98483 97297
35422 97300 86468
35422 86468 35418
46494 35422 35418
46494 46498 35422
57468 46498 46494
57468 57472 46498
17335 86466 86464
68502 57472 57468
97291 123288 123296
86461 123296 86459
97285 98482 98478
97285 98478 86453
86454 24864 28208
97284 86454 28208
97286 86454 97284
86452 28208 24864
109254 97285 112588
97285 86455 112588
97285 86453 86455
97287 109254 112588
86454 97288 86456
97286 97288 86454
109250 112588 86455
86459 123296 123288
119884 97287 123284
97287 112588 86457
112588 109250 86457
97289 119884 123284
13966 97290 86458
13966 86458 13962
13962 86456 13966
13966 86456 97288
86459 123288 86457
86457 123288 123284
97289 123284 123288
97289 123288 97291
86458 97292 86460
97290 97292 86458
123284 97287 86457
58624 58622 47638
68502 68506 57472
79490 79494 68506
97308 86476 97304
86472 27862 24532
86473 111890 97305
97305 111890 111894
125945 122562 86474
122562 111890 86474
122562 111894 111890
125945 97306 122562
91077 87592 97307
97309 87592 91077
86475 97309 91077
86477 97309 86475
86476 97310 86478
97304 86476 27862
97308 97310 86476
97311 97309 86477
86478 97312 86480
97310 97312 86478
97313 86479 86481
97313 97311 86479
24533 86480 97312
24533 97312 24537
24537 97314 24533
24533 97314 86482
97315 86481 86483
97315 97313 86481
35419 86482 97314
35419 97314 35423
97311 86477 86479
79490 68506 68502
86476 24532 27862
97303 86475 87591
90354 79494 79490
90354 90358 79494
101162 90358 90354
101162 101166 90358
97301 101166 101162
97301 101162 86469
3102 6467 86470
17335 13968 86466
86466 13968 3102
13968 97302 3102
97302 6467 3102
17335 97298 13968
97303 86467 86471
86471 86475 97303
97303 97299 86467
27862 86472 24536
86472 97300 24536
86472 86468 97300
97305 86469 86473
97305 97301 86469
122556 125945 86474
6467 3108 86470
86470 3108 122556
3108 97306 122556
97306 125945 122556
6467 97302 3108
97307 87591 91077
86475 91077 87591
24536 97304 27862
104300 100792 97387
69672 66024 97343
58624 69672 58622
33356 86544 33354
33354 86538 33356
33356 86538 97368
97373 86539 86545
97373 97369 86539
57470 61035 86546
68508 97374 61035
57470 68508 61035
68504 68508 57470
68504 86540 68508
68508 86540 97370
44036 47668 86541
55050 58648 44036
44036 58648 47668
86542 58648 55050
98838 102366 86543
97371 102366 98838
86547 97371 98838
97375 97371 86547
86544 97376 86548
97372 97376 86544
97377 86545 86549
97377 97373 86545
46500 97378 86550
46500 86550 46496
61035 57474 86546
57474 46496 86546
33356 97372 86544
97371 98840 102366
91508 87942 86543
97367 91508 86543
97362 97368 86534
97369 86535 86539
97369 97363 86535
79496 97370 86540
79496 86540 79492
90356 79496 79492
90356 90360 79496
104705 101168 86536
101168 90356 86536
101168 90360 90356
104705 97364 101168
86537 33028 97365
97365 33028 33034
57474 46500 46496
33028 86541 47668
33034 33028 44042
44042 47668 58648
44042 58648 55056
69692 97366 55056
69692 55056 58648
66020 69692 58648
86542 66020 58648
77024 80706 66020
66020 80706 69692
87942 91508 77024
77024 91508 80706
98840 97367 102366
102366 97367 86543
44042 33028 47668
61035 97374 57474
86547 109598 97375
97375 109598 109600
86556 24534 17084
86554 27964 24534
97385 86555 86557
97385 97383 86555
79076 97386 82704
79076 82704 86558
89966 79076 86558
89970 79076 89966
89966 86559 104300
100796 89966 104300
89970 89966 100796
97387 100796 104300
2770 97388 86560
24534 27964 17084
2770 86560 2768
2770 13626 17084
2770 2768 13626
86556 17084 13626
11992 97385 15560
97385 86561 15560
97385 86557 86561
97389 11992 15560
68096 97390 86562
68096 86562 68094
97386 68096 82704
68096 79074 82704
68096 68094 79074
86558 82704 79074
97384 2770 17084
86534 97368 86538
27964 13628 17084
13628 97384 17084
120214 109600 109598
120214 120216 109600
766 120216 120214
766 768 120216
11586 768 766
11586 11588 768
22490 11588 11586
22490 22492 11588
22490 86548 22492
22492 86548 97376
4687 97379 1160
97379 86549 1160
97379 97377 86549
27964 97382 13628
86551 4687 1160
35424 86552 35420
35420 86550 35424
35424 86550 97378
4687 1162 97379
97381 1162 4687
86551 97381 4687
86553 97381 86551
24538 97382 27964
27964 86554 24538
86554 97380 24538
86554 86552 97380
97383 86553 86555
97383 97381 86553
35424 97380 86552
97367 87944 91508
77028 91508 87944
77028 80706 91508
33027 36602 86517
36602 47642 86517
36602 47648 47642
58628 47642 47648
58626 47642 58628
58628 97349 66025
69674 58628 66025
58626 58628 69674
97347 69674 66025
59009 86522 86518
59009 86518 59005
97350 59009 66412
59009 70091 66412
36602 33027 86521
59009 59005 70091
77404 70091 81079
77404 81079 88336
88336 81079 91905
88336 91905 99218
99218 91905 102735
99218 102735 109976
109976 102735 113455
109976 113455 97351
113455 124139 97351
113455 124135 124139
124135 86519 86523
124135 86523 124139
13964 17453 86524
66412 70091 77404
13964 86520 17453
97346 97348 86516
86519 124135 120606
97345 66024 69672
77402 81073 86514
86515 81073 77402
86512 97346 86516
97344 97346 86512
86517 47642 86513
86513 47642 47638
58626 47638 47642
58624 47638 58626
69674 58624 58626
69672 58624 69674
97345 69672 69674
97345 69674 97347
86516 97348 86520
55422 59005 86518
66410 59005 55422
70091 66410 86514
81073 70091 86514
81079 70091 81073
81073 86515 88334
91905 81073 88334
81079 81073 91905
99216 102735 91905
99216 91905 88334
109974 113455 102735
109974 102735 99216
120606 124135 113455
120606 113455 109974
66410 70091 59005
58622 69672 97343
86520 97352 17453
25672 22173 86525
97359 97355 86527
3110 97360 86532
3110 86532 3104
3104 86528 3110
3110 86528 97356
86533 25680 86529
86529 25680 25676
97357 25676 25680
97357 25680 97361
86530 97362 86534
97358 97362 86530
97363 86531 86535
97363 97359 86531
97359 86527 86531
101164 104705 86536
101164 111896 104705
111892 111896 101164
122558 111896 111892
122558 122564 111896
122558 86532 122564
122564 86532 97360
22174 25680 86533
97361 25680 22174
86537 97361 22174
97365 97361 86537
66026 97366 69692
66026 69692 80706
66026 80706 77028
111896 97364 104705
86520 97348 97352
48011 97354 44366
97358 86526 44366
33033 36602 86521
33033 86521 22173
97353 33033 22173
25672 97353 22173
36602 33033 44041
36602 44041 47648
47648 44041 55055
47648 55055 58628
97349 58628 55055
44364 48011 86526
59009 55424 86522
86522 55424 44364
55424 97354 44364
86530 86526 97358
97354 48011 44364
124139 120608 97351
97355 120608 124139
86523 97355 124139
86527 97355 86523
86524 17453 13970
97356 86524 13970
86528 86524 97356
17453 97352 13970
86529 25676 86525
86525 25676 25672
97353 25672 25676
97353 25676 97357
86526 48011 44366
59009 97350 55424
77364 81224 86291
86298 82796 82800
86290 82796 86298
96895 96891 86087
112203 115582 96892
115582 112203 96896
126306 115582 96896
126302 115582 126306
86088 126302 3381
126302 6820 3381
126302 126306 6820
17690 14219 6820
6820 14219 3381
14219 17690 86089
17690 28558 86089
17690 28560 28558
96893 28558 28560
96893 28560 96897
101693 105126 96894
105126 101693 96898
115754 105126 96898
115750 105126 115754
86090 115750 86092
86092 115750 115754
86091 43648 96895
96895 43648 43652
96899 43652 43648
96899 43648 86093
96900 126308 126306
96900 126306 96896
96895 86087 86091
115750 86090 112377
105122 105126 115750
105122 115750 112377
96889 47063 36021
39508 96889 36021
96885 50550 47063
90891 94350 96886
96890 105122 101689
96890 101689 86082
90891 96890 86082
94350 90891 86082
105122 86086 101689
47242 86083 43651
86083 96891 43651
86083 86087 96891
96887 47242 43651
6822 126306 126308
96892 115582 115578
86084 115578 122861
115578 126302 122861
115578 115582 126302
126302 86088 122861
28558 25103 86089
36025 39508 86085
36025 86085 25103
96893 36025 25103
28558 96893 25103
96889 39508 36025
96894 105126 105122
96894 105122 96890
86086 105122 112377
96892 115578 96888
6820 126306 6822
17692 6820 6822
17690 6820 17692
126312 115594 115596
126310 115594 126312
6826 126310 126312
6824 126310 6826
17696 6824 6826
17694 6824 17696
28566 17694 17696
28564 17694 28566
96905 28564 28566
96905 28566 96909
90892 96910 86098
90892 86098 90888
90888 86096 90892
96908 115594 96904
90892 86096 96906
96911 96907 86097
90666 96912 94158
96913 90666 94158
112205 115596 96908
115596 112205 122865
115596 122865 126312
126312 122865 3385
126312 3385 6826
6826 3385 14225
6826 14225 17696
17696 14225 25109
17696 25109 28566
96909 28566 25109
96911 86097 86099
47063 86081 36021
96908 115596 115594
96907 86095 86097
28562 17690 17692
28560 17690 28562
96897 28560 28562
96897 28562 96901
101694 96902 105134
115754 96898 101694
115754 101694 105134
112378 115754 105134
86094 112378 105134
86092 115754 112378
96903 86093 86095
96903 96899 86093
112204 96904 115594
96907 96903 86095
126308 96900 112204
126310 126308 115594
6824 126308 126310
6822 126308 6824
17694 6822 6824
17692 6822 17694
28564 17692 17694
28562 17692 28564
96901 28562 28564
96901 28564 96905
86096 101690 105134
96902 86096 105134
96906 86096 96902
86094 105134 101690
115594 126308 112204
47063 50550 86081
39508 36021 86085
86084 115574 115578
86060 39454 36020
96869 65599 86063
86063 65599 65595
86061 65595 65599
86061 65599 96867
14224 96870 86064
14224 86064 14218
96868 14224 28508
14224 25102 28508
14224 14218 25102
86062 28508 25102
96871 86063 86065
96871 96869 86063
86062 36020 28508
122860 126255 86066
122860 3384 126255
3380 3384 122860
3380 86064 3384
3384 86064 96870
86065 65596 96871
96871 65596 65600
96873 65600 65596
96873 65596 86067
86066 126255 122864
96874 86066 122864
86068 86066 96874
126255 96872 122864
80169 96875 76592
3384 96872 126255
96875 86067 76592
36020 39454 28508
39454 96866 25108
86056 39436 39442
96863 87557 90981
90981 87557 86057
87557 98429 86057
87557 98433 98429
86053 98429 98433
86053 98433 96861
36383 32979 86054
47425 43985 32979
47425 32979 36383
47425 86055 43985
96864 39448 39442
96864 39442 96862
39454 25108 28508
86056 39442 86058
96865 76595 86059
86059 76595 76591
76595 96863 90981
87555 76595 90981
76591 76595 87555
90981 86057 87555
96866 39454 39448
96866 39448 96864
86058 39448 86060
86060 39448 39454
96867 86059 86061
96867 96865 86059
25108 96868 28508
86058 39442 39448
69040 96914 86100
96875 96873 86067
112198 115553 86070
65601 65597 54647
86075 65597 65601
86075 65601 96881
96884 115574 112199
86076 96884 112199
96882 96884 86076
115574 86080 112199
50550 47061 86081
96885 58027 50550
58027 47061 50550
58027 58023 47061
69039 72580 86077
58023 69039 86077
54647 65597 54645
58027 69039 58023
72580 80051 83540
96886 94350 90887
96886 90887 86078
80051 96886 86078
83540 80051 86078
94350 86082 90887
47242 43647 86083
86079 43647 47242
96887 86079 47242
96883 86079 96887
96888 115578 115574
96888 115574 96884
86080 115574 86084
72580 69039 80051
86069 80169 76592
86079 54647 54645
83540 86078 80047
112198 86068 115553
86068 96876 115553
86068 96874 96876
80169 76596 96875
96877 76596 80169
86069 96877 80169
86071 96877 86069
115559 86072 86070
115559 86070 115553
115553 96876 115559
115559 96876 96878
96879 76597 80181
86073 80181 76597
96883 54647 86079
96877 86073 76597
86072 115559 112202
96880 86072 112202
86074 86072 96880
115559 96878 112202
76593 86075 80181
86075 96879 80181
86075 96881 96879
80181 86073 76593
86074 96882 86076
96880 96882 86074
72580 69033 86077
83540 80047 72580
72580 80047 69033
86071 86073 96877
86052 39436 86056
69040 86100 69034
80048 80052 69040
55000 43990 86120
55004 43990 55000
65978 55004 55000
65978 65982 55004
96947 65982 65978
96947 65978 86121
101696 96948 105168
101696 105168 115790
101696 115790 112382
96949 112382 115790
25264 96950 28750
39710 96944 25264
39710 25264 28750
36150 39710 28750
86122 36150 28750
86118 39710 36150
43650 47312 86119
54646 58246 43650
43650 58246 47312
65602 96945 69244
69244 96945 86123
96945 58246 86123
58246 54646 86123
96951 65602 69244
406 96952 3816
406 3816 86124
11218 406 86124
43990 47530 86120
43990 96946 47530
96945 54648 58246
43654 58246 54648
96941 21828 21826
96941 21826 86115
90669 94170 96936
94170 90669 101489
94170 101489 104964
104964 101489 112207
104964 112207 115610
96937 115610 112207
80053 83600 96938
83600 80053 90893
83600 90893 94400
96939 94400 90893
36152 96942 39708
11222 406 11218
39708 86116 36152
86116 86114 96940
86115 32656 96941
96941 32656 32658
96943 32658 32656
96943 32656 86117
96944 39710 39708
96944 39708 96942
86116 39708 86118
86118 39708 39710
43654 96943 47312
96943 86119 47312
96943 86117 86119
43654 47312 58246
86116 96940 36152
22128 11222 11218
22128 22132 11222
32980 22132 22128
109198 112598 86128
119830 109198 86128
119834 109198 119830
96952 119834 3816
119834 402 3816
119834 119830 402
86124 3816 402
96957 86125 86129
96957 96953 86125
96958 105172 105170
96958 105170 96954
115794 105170 105172
115792 105170 115794
109198 96956 112598
126510 115792 115794
7028 126506 126510
7024 126506 7028
17904 7024 7028
17902 7024 17904
25262 28752 86130
28752 17904 86130
28752 17902 17904
86126 28752 25262
76594 80242 86127
80242 76594 96955
76594 87558 96955
76594 87556 87558
98430 87558 87556
126506 115792 126510
96935 21826 21828
96955 76598 80242
96951 69244 86127
32980 32984 22132
96946 32984 47530
32984 43986 47530
32984 32980 43986
86120 47530 43986
86121 76982 96947
96947 76982 76990
96953 76990 76982
96953 76982 86125
96954 105170 105168
96954 105168 96948
115792 105168 105170
115790 105168 115792
69244 65598 86127
126506 123054 96949
115792 126506 115790
123054 126506 7024
123054 7024 3578
3578 7024 17902
3578 17902 14426
28750 96950 14426
17902 28750 14426
28752 28750 17902
86122 28750 86126
86126 28750 28752
65598 69244 86123
76598 96951 80242
80242 96951 86127
115790 126506 96949
86113 21826 96935
96934 96940 86112
86112 96940 86114
50586 61564 47064
61566 61564 50586
86104 61564 86106
86106 61564 61566
96923 21827 86107
86107 21827 21825
86105 21825 21827
86105 21827 96921
90668 96924 94166
90668 94166 104960
90668 104960 101488
101488 104960 115606
101488 115606 112206
61564 96920 47064
96925 112206 115606
96926 50586 96922
61568 50586 50588
61566 50586 61568
86106 61566 86108
86108 61566 61568
126486 123051 86109
7002 3575 126486
126486 3575 123051
96927 14425 7002
14425 3575 7002
14425 14423 3575
14425 25261 14423
25263 25261 14425
96926 50588 50586
39700 36149 96928
47064 96922 50586
86103 32655 32657
80048 86098 80052
80052 86098 96910
96915 43653 86101
86101 43653 43649
86099 43649 43653
86099 43653 96911
96916 94160 94158
96916 94158 96912
104954 101486 96913
94158 104954 96913
94160 104954 94158
96917 101486 104954
58028 96918 61562
86103 32657 96919
61562 86102 58028
86102 86100 96914
96919 86101 86103
96919 96915 86101
90667 94160 96916
94160 90667 101487
94160 101487 104954
96917 104954 101487
96920 61564 61562
96920 61562 96918
86102 61562 86104
86104 61562 61564
96921 32657 86105
86105 32657 32655
86102 96914 58028
80048 69040 69034
36149 25263 96928
39700 86110 36149
36151 39700 96928
36151 96934 39700
96934 86110 39700
96934 86112 86110
96935 86111 86113
96935 96929 86111
96936 94170 94168
96936 94168 96930
104964 94168 94170
104962 94168 104964
115610 104962 104964
115608 104962 115610
96931 115608 115610
96927 7002 3577
96931 115610 96937
61570 58029 69041
61570 69041 72632
72632 69041 96938
83600 72632 96938
83598 72632 83600
94400 83598 83600
94398 83598 94400
94400 96939 101695
105160 94400 101695
94398 94400 105160
105160 101695 112381
105160 112381 115780
96933 115780 112381
58029 61570 96932
36149 25261 25263
126486 3577 7002
115780 96933 112379
96929 86107 86111
96929 96923 86107
96930 94168 94166
96930 94166 96924
104962 94166 94168
104960 94166 104962
115608 104960 104962
115606 104960 115608
96925 115606 115608
96925 115608 96931
47065 50588 96926
50588 47065 96932
61570 50588 96932
126486 123053 3577
61568 50588 61570
61568 72632 69035
61568 61570 72632
83598 80049 72632
72632 80049 69035
94398 90889 83598
83598 90889 80049
105160 101691 94398
94398 101691 90889
115780 112379 105160
105160 112379 101691
123053 126486 86109
123053 86109 112379
96933 123053 112379
86108 61568 69035
98430 98434 87558
96862 39436 96860
86051 55003 96859
92473 89101 103297
103297 89101 99945
99945 96806 103297
96807 34555 37931
96797 49023 34555
34555 49023 37931
49023 45611 37931
45611 86001 37931
49023 85993 45611
27325 24053 85994
27325 96798 24053
96798 86002 24053
96798 96808 86002
122177 86003 125445
86003 96799 125445
86003 96809 96799
125445 85995 122177
85996 96810 86004
96800 96810 85996
57759 86005 61157
86005 96801 61157
86005 96811 96801
61157 85997 57759
36024 96812 39396
50462 96802 36024
50462 36024 39396
47060 50462 39396
92473 78177 89101
81651 78177 92473
81651 67209 78177
70675 67209 81651
96800 85996 85988
96801 57761 61157
85997 61157 57761
96795 85997 57761
85989 85997 96795
96802 50462 50460
96802 50460 96796
61436 50460 50462
61434 50460 61436
85990 61434 85998
85998 61434 61436
80382 76979 85999
91224 87911 80382
86006 47060 39396
80382 87911 76979
91224 102094 85991
91224 102096 102094
112830 102094 102096
112826 102094 112830
112830 96803 120191
123540 112830 120191
112826 112830 123540
96804 4062 741
96804 741 85992
120191 96804 85992
123540 120191 85992
4062 86000 741
96805 67209 70675
87911 91224 85991
58022 61436 47060
47060 61436 50462
85998 61436 58022
16070 12753 86011
96817 23657 16070
23657 12753 16070
23657 23655 12753
23657 96807 37931
34553 23657 37931
23655 23657 34553
37931 86001 34553
34947 86002 96808
34947 96808 34949
34949 96818 34947
34947 96818 86012
96819 100755 86013
110705 96816 114011
86013 100755 100753
111487 111485 100755
86003 111485 111487
86003 111487 96809
86004 96820 86014
96810 96820 86004
96821 86005 86015
96821 96811 86005
25106 96822 28436
39396 96812 25106
39396 25106 28436
36018 39396 28436
86016 36018 28436
86006 39396 36018
100755 111485 100753
96800 85988 125818
114011 103307 103297
110705 114011 96806
69370 65975 86007
65975 69370 85999
69370 80382 85999
69370 80384 80382
91226 80382 80384
91224 80382 91226
102100 91224 91226
102096 91224 102100
112834 102096 102100
112830 102096 112834
96803 112830 112834
96803 112834 96813
743 4062 96804
114011 103297 96806
743 96814 4062
96814 86008 86000
96815 56181 86009
86009 56181 56179
56181 96805 70675
67207 56181 70675
56179 56181 67207
81651 78175 67207
81651 67207 70675
92473 89099 78175
92473 78175 81651
103307 86010 89099
92473 103307 89099
103297 103307 92473
96814 86000 4062
122527 96800 125818
122527 125818 96794
16845 85987 13581
96781 38704 35381
96788 125812 122525
85976 96788 122525
96782 96788 85976
125812 85982 122525
79801 85983 83219
85983 96783 83219
85983 96789 96783
83219 85977 79801
3379 85978 96784
3379 96784 3383
17546 14215 96790
14215 3383 96790
24489 35381 24487
14215 3379 3383
17546 25099 14215
39388 36017 28428
28428 36017 25099
50458 47059 39388
39388 47059 36017
61432 58021 50458
50458 58021 47059
61432 85984 58021
96791 67679 71093
71093 67679 82053
82053 67679 78631
82053 78631 85985
78631 89529 85985
28428 25099 17546
78631 89531 89529
24487 35381 85975
85981 24489 24487
111865 111863 101137
111865 96782 111863
111863 96782 85976
96783 79803 83219
83219 79803 85977
79803 90663 85977
79803 90665 90663
90665 96779 104799
101483 90665 104799
90663 90665 101483
101483 104799 96780
112201 101483 96780
112197 101483 112201
35381 38704 85975
112201 122859 112197
122863 96784 122859
122859 96784 85978
96785 100357 85979
85979 100357 100355
100357 111091 100355
111093 111091 100357
111093 121743 111091
121745 121743 111093
85980 121743 5553
121743 2291 5553
121743 121745 2291
2291 96786 5553
96787 24489 85981
122863 122859 112201
65976 69370 86007
85979 89529 89531
5553 2289 85980
112826 109573 102094
102094 109573 98813
123540 120189 112826
112826 120189 109573
123540 85992 120189
96797 45613 49023
49023 45613 85993
45613 56641 85993
45613 56643 56641
56643 96791 71093
67677 56643 71093
56641 56643 67677
82053 78629 67677
102094 98813 85991
82053 67677 71093
16429 13151 85986
96792 24055 27325
96792 27325 85994
16429 96792 85994
13151 16429 85994
24055 96798 27325
96799 122179 125445
96793 5969 122179
122179 5969 125445
5969 2723 125445
2723 85995 125445
16845 13581 2723
16845 2723 5969
82053 85985 78629
85979 89531 96785
85990 61432 61434
61432 50458 61434
96786 13153 16429
96786 16429 85986
5553 96786 85986
2289 5553 85986
13153 96792 16429
96793 2725 5969
5969 2725 16845
16845 2725 13583
85987 16845 13583
96787 85987 13583
85981 85987 96787
96794 125818 125812
96794 125812 96788
85984 61432 85990
85982 125812 85988
96795 68787 85989
85989 68787 68785
85983 68785 68787
85983 68787 96789
14221 17546 96790
17546 14221 25105
17546 25105 28428
28428 25105 36023
28428 36023 39388
39388 36023 96796
50460 39388 96796
50458 39388 50460
61434 50458 50460
85988 125812 125818
96862 39442 39436
86017 80388 65976
80388 80384 69370
48178 44731 96844
44731 33719 96844
44731 33717 33719
59182 55767 48178
48178 55767 44731
96845 66765 59182
66765 55767 59182
66765 66763 55767
77731 81270 86035
66763 77731 86035
66765 77731 66763
96841 81270 77731
86036 96846 86038
96842 96846 86036
76988 96843 80420
96843 86039 80420
96843 86037 86039
96847 76988 80420
44733 48178 96844
48178 44733 55769
48178 55769 59182
96845 59182 55769
86038 96848 86040
96846 96848 86038
76980 80420 86039
96847 80420 76980
86041 96847 76980
33719 33717 22861
22861 33717 22859
22861 22859 11959
11959 22859 11957
102498 109931 99177
113224 86034 109931
81270 77729 86035
96841 88655 81270
88655 77729 81270
88655 88653 77729
88655 99529 88653
99531 99529 88655
99531 110291 99529
110293 110291 99531
120927 124320 86031
110291 120927 86031
110293 120927 110291
96849 96847 86041
96837 124320 120927
96838 96842 86032
96843 86033 86037
96843 96839 86033
99179 102498 96840
102498 99179 109933
102498 109933 113224
120563 86034 113224
109933 120563 113224
120565 120563 109933
120565 1117 120563
1119 1117 120565
1119 11957 1117
11959 11957 1119
86032 96842 86036
96850 17584 14217
86040 96850 14217
96848 96850 86040
11217 22131 25439
11217 11221 22131
22131 96858 25439
96859 65981 86051
86051 65981 65977
65981 76981 65977
76989 76981 65981
86047 76981 76989
86047 76989 96855
96860 39436 36019
86048 96860 36019
96856 96860 86048
39436 86052 36019
86050 11217 25439
109193 86053 112499
86053 96861 96857
112499 86049 109193
25439 22127 86050
96858 32983 36383
96858 36383 86054
25439 96858 86054
22127 25439 86054
36383 32983 47425
47425 32983 43989
47425 43989 86055
43989 54999 86055
43989 55003 54999
86051 54999 55003
86053 96857 112499
113224 109931 102498
11221 11217 405
405 401 119833
17584 86042 14217
87914 96849 91272
96849 86043 91272
96849 86041 86043
96851 87914 91272
14223 17584 96850
14223 96852 17584
96852 86042 17584
96852 86044 86042
86045 91280 86043
86043 91280 91272
96851 91272 91280
96851 91280 96853
405 11217 401
86044 96854 86046
91280 86045 87915
86045 96855 87915
86045 86047 96855
96853 91280 87915
25101 86046 96854
25101 96854 25107
25107 96856 25101
25101 96856 86048
96857 109197 112499
112499 109197 86049
109197 119829 86049
109197 119833 119829
119833 401 119829
96852 96854 86044
91652 88293 86030
88293 96840 86030
96840 99177 86030
96827 89925 86021
86021 89925 89923
86013 89923 89925
86013 89925 96819
3071 86014 96820
3071 96820 3073
3073 96828 3071
3071 96828 86022
96829 46789 86023
86023 46789 46787
86015 46787 46789
86015 46789 96821
86024 25100 28436
46005 96826 86020
96822 86024 28436
86016 28436 25100
86025 80394 86017
86017 80394 80388
80394 96831 87913
91230 80394 87913
80388 80394 91230
91230 87913 98815
91230 98815 102104
96823 102104 98815
22465 86018 96824
22465 96824 22467
22467 33319 22465
33327 33319 22467
96830 86024 96822
86026 33319 47795
46007 96826 46005
46005 86012 96818
91230 80384 80388
91226 80384 91230
102104 91226 91230
102100 91226 102104
102104 96823 109575
112834 102104 109575
102100 102104 112834
96813 112834 109575
11561 86008 96814
11561 96814 11563
11563 96824 11561
11561 96824 86018
96825 45125 86019
46005 96818 46007
86019 45125 45123
86009 45125 96815
103307 99943 86010
114011 110703 99943
114011 99943 103307
110703 114011 96816
121357 110703 96816
121355 110703 121357
121357 1899 121355
1901 1899 121357
12755 16070 86011
1899 12755 86011
1901 12755 1899
96817 16070 12755
86009 45123 45125
80388 69370 65976
33319 44335 47795
47795 44335 58789
86025 86029 96835
96831 80394 76987
47795 44331 86026
58789 55387 44331
58789 44331 47795
69833 66375 55387
69833 55387 58789
66375 69833 96832
77365 66375 96832
77363 66375 77365
91652 88291 96836
88291 77365 96836
88291 77363 77365
86025 96835 76987
91652 86030 88291
96837 1471 124320
1471 120925 124320
1471 1469 120925
86027 1469 1471
86027 1471 96833
14222 96838 86032
14222 86032 14216
14216 86028 14222
14222 86028 96834
96839 86029 86033
96839 96835 86029
88293 91652 96836
96840 102498 99177
124320 120925 86031
33319 33327 44335
80394 86025 76987
86024 96834 86028
58789 44335 55389
58789 55389 69833
69833 55389 66377
66377 96832 69833
96833 12297 86027
86027 12297 12295
12297 23193 12295
23195 23193 12297
23195 34077 23193
34079 34077 23195
86019 34077 34079
86019 34079 96825
57019 86020 96826
96830 96834 86024
57019 96826 57021
68059 68057 57021
68059 79031 68057
79033 79031 68059
86021 79031 79033
86021 79033 96827
13921 86022 96828
13921 96828 13925
13925 24823 13921
24825 24823 13925
24825 35723 24823
35725 35723 24825
86023 35723 35725
86023 35725 96829
57021 68057 57019
96956 98434 112598
98434 109194 112598
98434 98430 109194
97080 79457 83165
86250 97080 83165
86248 97080 86250
79457 97082 83165
97083 86249 86251
97083 97081 86249
83165 79451 86250
83165 97082 79451
97082 86252 79451
97082 97084 86252
97085 86251 86253
97085 97083 86251
86252 97086 86254
97084 97086 86252
97087 86253 86255
97087 97085 86253
110294 97088 86256
110294 86256 110292
120926 110294 110292
120926 120928 110294
1470 120928 120926
1470 1472 120928
97089 1472 1470
97089 1470 86257
79452 83175 86258
79452 86254 83175
86254 97090 83175
97079 37046 33329
86247 86249 97081
86247 97081 33329
37046 86247 33329
33324 37034 86241
97073 37034 33324
86243 97073 33324
97075 97073 86243
97076 61092 61090
97076 61090 97074
86242 61090 68457
61090 72168 68457
61090 61092 72168
72168 86244 68457
37042 33325 86245
86243 33325 37042
97077 86243 37042
86254 97086 97090
97075 86243 97077
61092 57429 97078
72170 61092 97078
72168 61092 72170
86244 72168 86246
86246 72168 72170
86247 37046 86245
86245 37046 37042
97077 37042 37046
97077 37046 97079
68463 72170 97078
68463 97080 72170
97080 86246 72170
97080 86248 86246
57429 61092 97076
33330 97087 37066
97087 86259 37066
97087 86255 86259
97093 86265 26852
97093 86261 86265
97099 23196 26852
79034 97100 82780
79034 82780 93598
79034 93598 89926
97101 89926 93598
46454 50113 86266
57430 97102 50113
46454 57430 50113
57426 57430 46454
72189 68464 86262
68464 57426 86262
23196 97093 26852
68464 57430 57426
44334 48118 86263
48118 44334 97095
44334 55392 97095
44334 55388 55392
55388 86267 70206
66378 55388 70206
55392 55388 66378
66378 70206 81204
66378 81204 77366
77366 81204 92032
77366 92032 88294
97103 88294 92032
11960 97104 15608
72189 97094 68464
86242 61088 61090
88656 86260 97092
88656 77732 88654
97091 33330 37066
99532 97092 86260
99532 86260 99530
99530 86256 99532
99532 86256 97088
86257 12296 97089
97089 12296 12298
97093 12298 12296
97093 12296 86261
68458 72189 86262
83175 79458 86258
86258 79458 68458
79458 97094 68458
88654 86260 88656
97094 72189 68458
33326 37066 86259
44338 97091 48118
48118 97091 86263
97091 37066 86263
37066 33326 86263
97095 44338 48118
22862 97096 26460
22862 26460 37416
22862 37416 33720
97097 33720 37416
77732 97098 81586
77732 81586 86264
88654 77732 86264
83175 97090 79458
86240 61088 86242
97074 61088 97072
97074 61090 61088
43988 32986 86222
43992 32986 43988
97052 43992 58686
43992 55002 58686
43992 43988 55002
86218 58686 55002
44332 48060 86219
55390 97053 59068
59068 97053 86223
97053 48060 86223
48060 44332 86223
97055 55390 59068
97056 83126 83122
32986 36666 86222
97056 83122 97054
86224 83122 83126
22130 25730 86221
32982 36666 22130
22130 36666 25730
86222 36666 32982
86225 59070 86223
86223 59070 59068
97055 59068 59070
97055 59070 97057
97058 83130 83126
97058 83126 97056
86224 83126 86226
86226 83126 83130
86220 83122 86224
48068 44333 86227
22134 36666 32986
14858 11220 86221
86218 97048 55006
86218 86214 97048
22466 26070 86215
33320 37008 22466
22466 37008 26070
44336 97049 48060
48060 97049 86219
97049 37008 86219
37008 33320 86219
97053 44336 48060
97054 83122 83120
97054 83120 97050
90322 93952 86220
22134 25730 36666
93952 83122 86220
101136 104726 90322
90322 104726 93952
111864 115362 101136
101136 115362 104726
122526 126078 111864
111864 126078 115362
3072 6608 122526
122526 6608 126078
86216 6608 3072
11220 14858 86217
22134 97051 25730
25730 97051 86221
97051 14858 86221
93952 83120 83122
26460 97096 11960
55391 59070 86225
97059 55391 44333
57428 97068 61080
72154 97066 57428
61080 72154 57428
72158 72154 61080
86234 72154 86236
86236 72154 72158
86237 37030 86235
86235 37030 37028
97067 37028 37030
97067 37030 97069
97070 61084 61080
97070 61080 97068
68456 72158 86238
97065 86233 97067
72158 61084 86238
86236 72158 68456
86239 37032 86237
86237 37032 37030
97069 37030 37032
97069 37032 97071
97072 61088 61084
97072 61084 97070
86238 61084 86240
86240 61084 61088
86241 37034 86239
86239 37034 37032
97071 37032 37034
97071 37034 97073
72158 61080 61084
55391 86225 44333
97067 86233 37028
37028 33323 86235
48068 97059 44333
97057 59070 55391
79455 83130 97058
79455 97060 83130
97060 86226 83130
97060 86228 86226
48068 86227 44337
86227 97061 44337
86227 86229 97061
97059 48068 44337
79456 97062 86230
79456 86230 79450
79450 86228 79456
86233 33323 37028
79456 86228 97060
86229 33321 37024
97063 86229 37024
97061 86229 97063
86230 97064 86232
97062 97064 86230
33322 37024 86231
97063 37024 33322
86233 97063 33322
97065 97063 86233
68462 97066 72154
72154 86234 68462
86234 97064 68462
86234 86232 97064
37024 33321 86231
58686 86218 55006
26460 11960 15608
86268 22860 15608
86284 4758 4760
86285 48948 86277
86277 48948 48944
59968 48944 48948
59964 48944 59968
71030 59964 59968
71024 59964 71030
81984 71024 71030
81980 71024 81984
89100 92802 86286
92802 81984 86286
92802 81980 81984
86278 92802 89100
121356 124990 86279
1902 97119 5504
5504 97119 86287
97119 124990 86287
124990 121356 86287
97125 1902 5504
86288 56642 60392
97120 86288 60392
97126 86288 97120
86280 60392 56642
121746 97121 125370
97121 86289 125370
97121 86281 86289
121746 125370 5894
86276 4758 86284
97124 4758 97118
97124 4760 4758
97117 92042 88295
93204 89530 97115
89530 100358 97115
89530 100356 100358
111092 100358 100356
111092 111094 100358
97121 111094 111092
97121 111092 86281
97122 71834 71830
97122 71830 97116
82792 71830 71834
82788 71830 82792
89924 93606 86282
93606 82792 86282
121746 5894 2292
93606 82788 82792
89924 104374 93606
111486 115038 100754
100754 115038 104374
122178 125776 111486
111486 125776 115038
2724 6308 122178
122178 6308 125776
86274 6308 2724
86283 81220 86275
86275 81220 81216
81220 97123 88295
92042 81220 88295
81216 81220 92042
100754 104374 89924
2292 5894 16770
2292 16770 13154
13154 16770 27652
5504 1900 86295
97131 12756 16376
34556 97132 38252
34556 38252 49362
34556 49362 45614
49362 86296 45614
86296 97126 45614
86296 86288 97126
121744 125370 86289
2290 5894 121744
121744 5894 125370
13152 16770 2290
2290 16770 5894
97125 5504 86295
24054 27652 13152
34948 38648 24054
24054 38648 27652
46008 97127 49756
49756 97127 86297
97127 38648 86297
38648 34948 86297
46008 49756 60774
46008 60774 57022
71838 97128 57022
60774 71838 57022
71842 71838 60774
82800 71838 71842
82796 71838 82800
13152 27652 16770
78630 93204 82392
16376 97125 86295
1900 5504 86287
13154 27652 24056
24056 27652 38648
24056 38648 34950
97127 34950 38648
97128 71838 71834
97128 71834 97122
82796 71834 71838
82792 71834 82796
86282 82792 86290
86290 82792 82796
86291 81224 86283
86283 81224 81220
97123 81220 81224
12756 97125 16376
97123 81224 97129
97130 4760 97124
86284 4760 86292
86292 4760 4762
86293 48954 86285
86285 48954 48948
59972 48948 48954
59968 48948 59972
71034 59968 59972
71030 59968 71034
78176 81984 86294
81984 71034 86294
81984 71030 71034
86286 81984 78176
97130 4762 4760
89530 93204 78630
67680 67678 78630
67680 78630 82392
46456 35380 86266
46456 35382 35380
50113 97102 46456
66376 70206 86267
86271 81210 66376
81210 70206 66376
81210 81204 70206
92038 81204 81210
92032 81204 92038
97103 92032 92038
97103 92038 97109
1120 97110 4756
15608 97104 1120
50113 46456 86266
15608 1120 4756
86272 11958 4756
86268 15608 11958
34080 97105 37832
97105 86273 37832
97105 86269 86273
97111 34080 37832
67210 97112 71020
67210 71020 81976
67210 81976 78178
78178 81976 92796
78178 92796 89102
89102 92796 103596
89102 103596 99946
11958 15608 4756
97113 99946 103596
35380 35382 24492
24492 86270 24488
33718 37416 22860
22860 37416 26460
37416 33718 97097
33718 44734 97097
33718 44732 44734
55768 44734 44732
55768 55770 44734
66764 55770 55768
66764 66766 55770
97098 66766 81586
66766 77730 81586
66766 66764 77730
86264 81586 77730
35380 24492 24488
23194 26852 86265
86269 97099 23194
97105 97099 86269
68060 97106 71826
82780 97100 68060
71826 82780 68060
82784 82780 71826
93602 82780 82784
93598 82780 93602
104370 100756 97101
93598 104370 97101
93602 104370 93598
97107 100756 104370
24492 97108 86270
97099 26852 23194
22860 26460 15608
78632 97114 82392
78632 93204 89532
45126 97111 48944
48944 97111 86277
97111 37832 86277
37832 34078 86277
45126 48944 59964
45126 59964 56182
71020 97112 56182
59964 71020 56182
71024 71020 59964
81980 71020 71024
81976 71020 81980
92802 81976 81980
92796 81976 92802
34078 37832 86273
99944 103596 86278
103596 92796 92802
103596 99944 97113
99944 110706 97113
99944 110704 110706
110704 86279 124990
121358 110704 124990
110706 110704 121358
97119 121358 124990
56644 97120 60392
56644 60392 86280
67678 56644 86280
67680 56644 67678
97114 67680 82392
103596 92802 86278
78632 82392 93204
86276 4756 4758
97118 4756 97110
97115 89532 93204
97116 71830 71826
97116 71826 97106
82788 71826 71830
82784 71826 82788
93606 82784 82788
93602 82784 93606
104374 93602 93606
104370 93602 104374
115038 111488 97107
104370 115038 97107
104374 115038 104370
111488 115038 125776
86272 4756 86276
111488 125776 122180
122180 6308 2728
2728 6308 86274
13582 2728 86274
13586 2728 13582
13582 86270 13586
13586 86270 97108
86275 81216 86271
86271 81216 81210
92042 81210 81216
92038 81210 92042
97109 92038 92042
97109 92042 97117
97118 4758 4756
122180 125776 6308
55006 97052 58686
97051 11224 14858
4008 404 86217
58026 86160 61627
86160 96990 61627
86160 96988 96990
96991 86161 86163
96991 96989 86161
47066 96992 86164
47066 86164 47062
61627 58032 86162
58032 47062 86162
58032 47066 47062
61627 96990 58032
96993 86163 86165
96993 96991 86163
25110 96994 28638
25110 28638 86166
36022 25110 86166
36026 25110 36022
36022 86164 36026
36026 86164 96992
96995 86165 86167
96995 96993 86165
14226 96996 17774
28638 96994 14226
28638 14226 17774
25104 28638 17774
86168 25104 17774
86166 28638 25104
58026 61627 86162
86161 96989 86159
86159 96989 112685
96989 109200 112685
25609 36555 86155
25605 36555 25609
36555 86151 32981
72671 69037 86152
72671 96982 69037
96982 86156 69037
96982 96984 86156
112675 96985 112669
112669 96985 96983
123359 119831 86157
112675 123359 86157
112669 123359 112675
123359 86153 119831
96997 109201 112711
14731 11219 86154
25609 11219 14731
25609 86155 22129
86156 96986 86158
96984 96986 86156
112685 96987 112675
112675 96987 96985
112675 86157 86159
112675 86159 112685
69044 96988 86160
69044 86160 69038
69038 86158 69044
69044 86158 96986
112685 109200 96987
25609 22129 11219
86169 112711 109201
96995 86169 109201
86167 86169 96995
86176 97006 86178
97004 97006 86176
102016 98431 86179
86177 98431 102016
97007 86177 102016
97005 86177 97007
86178 97008 86180
97006 97008 86178
86181 102020 86179
86179 102020 102016
97007 102016 102020
97007 102020 97009
112208 97010 115690
97005 97003 86175
115690 86182 112208
86182 86180 97008
98432 102020 86181
109202 97009 112744
112744 97009 86183
97009 102020 86183
102020 98432 86183
97011 109202 112744
97012 115694 115690
97012 115690 97010
86182 115690 86184
86184 115690 115694
86185 112748 86183
86183 112748 112744
86182 97008 112208
36555 32981 86155
97005 86175 86177
122862 86174 122866
96998 17776 17774
96998 17774 96996
86168 17774 86170
86170 17774 17776
109195 86171 112711
86171 96997 112711
86171 96999 96997
112711 86169 109195
3386 97000 6908
17776 96998 3386
17776 3386 6908
14220 17776 6908
86172 14220 6908
122866 86174 97002
86170 17776 14220
86173 102001 98435
96999 86173 98435
86171 86173 96999
86174 3382 6908
97000 86174 6908
97002 86174 97000
86172 6908 3382
102001 98436 97001
97003 98436 102001
86173 97003 102001
86175 97003 86173
122866 97004 86176
122866 86176 122862
97001 98435 102001
14727 25605 25609
14727 25609 14731
14727 14731 3885
86135 76991 96963
90894 96966 94418
105178 96964 90894
105178 90894 94418
101692 105178 94418
86138 101692 94418
86136 105178 101692
96967 86137 86139
96967 96965 86137
80054 96968 86140
80054 86140 80050
96966 80054 94418
80054 90890 94418
86135 76983 76991
80054 80050 90890
80631 96969 76984
96969 86139 76984
96969 96967 86139
86141 80631 76984
69042 96970 86142
69042 86142 69036
69036 86140 69042
69042 86140 96968
96971 65983 69619
96969 80631 65983
65983 80631 69619
80631 76985 69619
76985 86143 69619
86138 94418 90890
80631 86141 76985
86137 76991 76983
86136 86134 96962
86128 112598 109194
96959 86129 86131
96959 96957 86129
96960 105174 105172
96960 105172 96958
115796 105172 105174
115794 105172 115796
123052 126510 86132
126510 115796 86132
126510 115794 115796
3576 7028 123052
123052 7028 126510
14424 17904 3576
96965 76991 86137
3576 17904 7028
96961 86131 86133
96961 96959 86131
101697 105174 96960
96962 86134 112380
105174 96962 112380
115796 105174 112380
96962 105174 101697
86132 115796 112380
96963 86133 86135
96963 96961 86133
101698 96964 105178
105178 86136 101698
86136 96962 101698
86130 17904 14424
97011 112744 112748
58030 96972 86144
58024 86142 58030
123351 123355 112661
123351 3885 123355
123351 3881 3885
11223 14727 96978
14727 3881 96978
14727 3885 3881
14727 11223 25605
25605 11223 22133
25605 22133 36555
36555 22133 32985
96979 47601 32985
32985 47601 36555
47601 43987 36555
123351 112661 109199
43987 86151 36555
96980 69043 72671
86152 96980 72671
86150 96980 86152
69043 96982 72671
112669 96983 112661
112661 96983 96981
112661 123359 112669
112661 123355 123359
3885 403 86153
123359 3885 86153
123355 3885 123359
14731 86154 403
3885 14731 403
47601 86149 43987
58030 86144 58024
96977 123351 109199
58025 96980 86150
58030 86142 96970
96973 55005 58575
96971 69619 55005
55005 69619 58575
69619 65979 58575
65979 86145 58575
69619 86143 65979
86144 96974 86146
96972 96974 86144
96975 43991 47597
96973 58575 43991
43991 58575 47597
58575 55001 47597
96981 109199 112661
55001 86147 47597
86146 96976 86148
96974 96976 86146
96977 119835 123351
123351 119835 3881
3881 119835 407
407 96978 3881
47601 96979 47597
47597 96979 96975
47597 86147 86149
47597 86149 47601
58025 86148 96976
58025 96976 58031
58031 96980 58025
58575 86145 55001
97011 112748 97013
46790 97014 50382
46790 50382 61362
86202 6602 13923
6602 17472 13923
6602 6604 17472
17472 86208 13923
408 97035 4004
97035 86209 4004
97035 86203 86209
97041 408 4004
97042 69722 69716
97042 69716 97036
76986 80728 86210
80728 69722 86210
80728 69716 69722
6604 6602 126074
86204 80728 76986
11564 97037 15208
15208 97037 86211
97037 4340 86211
4340 742 86211
97043 11564 15208
97044 6224 6220
97044 6220 97038
17086 6220 6224
17082 6220 17086
27974 17082 17086
27970 17082 27974
97039 27970 27974
97039 27974 97045
742 4340 86205
97046 72122 72120
126074 6602 122528
111866 126074 122528
120190 109576 109574
120190 120192 109576
120190 86205 4340
744 120190 4340
120192 120190 744
97037 744 4340
97038 6220 6216
97038 6216 97030
17082 6216 6220
17078 6216 17082
27970 17078 17082
27962 17078 27970
97031 27962 27970
6602 97034 122528
97031 27970 97039
97040 72118 97032
79448 83114 86206
83114 72120 86206
83114 72118 72120
90320 93946 79448
79448 93946 83114
86207 104722 90320
104722 93946 90320
104722 104720 93946
115354 111866 97033
104720 115354 97033
104722 115354 104720
111866 115354 126074
97040 72120 72118
109574 109576 98816
97046 72120 97040
72120 83118 79449
2727 6224 97044
6224 2727 13585
6224 13585 17086
17086 13585 24491
17086 24491 27974
97045 27974 24491
68461 72122 97046
72122 68461 97050
83120 72122 97050
83118 72122 83120
93952 83118 83120
93950 83118 93952
104726 93950 93952
97049 33328 37008
104724 93950 104726
115358 104724 115362
126078 115358 115362
126076 115358 126078
6608 126076 126078
6606 126076 6608
13924 17474 86216
17474 6608 86216
17474 6606 6608
86212 17474 13924
404 4008 86213
11224 97047 14858
14858 97047 86217
97047 4008 86217
115362 104724 104726
86206 72120 79449
22468 37008 33328
15208 11562 86215
72120 72122 83118
93950 90321 83118
83118 90321 79449
90321 93950 86207
93950 104722 86207
93950 104724 104722
115358 104722 104724
115354 104722 115358
126076 115354 115358
126074 115354 126076
6606 126074 126076
6604 126074 6606
17474 6604 6606
22468 26070 37008
17472 6604 17474
86212 17472 17474
86213 4008 86209
86209 4008 4004
97041 4004 4008
97041 4008 97047
86214 65980 69722
97042 86214 69722
97048 86214 97042
86210 69722 65980
11562 15208 86211
22468 97043 26070
26070 97043 86215
97043 15208 86215
86208 17472 86212
111863 85974 104414
109574 98816 98814
87912 98816 97029
79802 94258 83424
86191 105060 90664
105060 94258 90664
105060 105056 94258
112200 115698 86192
115698 105060 86192
115698 105056 105060
86186 115698 112200
86193 112756 86187
86187 112756 112752
97015 112752 112756
97015 112756 97017
86194 35724 39318
90664 94258 79802
97016 86194 39318
86188 39318 35724
68786 72438 86189
86190 72438 68786
101484 105060 86191
86192 105060 101484
112756 86193 109203
86193 97019 109203
86193 86195 97019
97017 112756 109203
24826 97020 28354
28354 86196 24826
86196 97018 24826
86196 86194 97018
97018 86194 97016
109204 97019 112764
83424 72436 72438
79802 83424 86190
46790 61362 57762
57762 61362 72436
57762 72436 68788
68788 72436 83424
68788 83424 79804
79804 83424 94258
79804 94258 90670
90670 94258 105056
90670 105056 101490
115694 97012 101490
105056 115694 101490
115698 115694 105056
86184 115694 86186
83424 72438 86190
86186 115694 115698
86185 112752 112748
97013 112748 112752
97013 112752 97015
35726 97016 39318
50382 97014 35726
50382 35726 39318
46788 50382 39318
86188 46788 39318
57760 61362 46788
46788 61362 50382
86189 72438 57760
72438 61362 57760
72438 72436 61362
86187 112752 86185
87912 98814 98816
97019 86197 112764
97021 109204 112764
13584 27962 24490
97031 24490 27962
68460 97032 72118
83112 97024 68460
72118 83112 68460
83114 83112 72118
93946 83112 83114
93944 83112 93946
104720 101138 97025
93944 104720 97025
93946 104720 93944
97033 101138 104720
3074 97034 6602
13584 17078 27962
6602 86202 3074
86202 86200 97026
119832 123476 86201
97027 123476 119832
86203 97027 119832
97035 97027 86203
97036 69716 69710
97036 69710 97028
80728 69710 69716
80722 69710 80728
87912 91526 86204
91526 80728 86204
91526 80722 80728
91526 87912 97029
86202 97026 3074
97019 86195 86197
2726 17078 13584
2726 97030 6216
13926 97022 17466
28354 97020 13926
28354 13926 17466
24824 28354 17466
86198 24824 17466
86196 28354 24824
109196 112764 86197
97021 112764 109196
86199 97021 109196
97023 97021 86199
79454 97024 83112
79454 83112 93944
79454 93944 90324
2726 6216 17078
97025 90324 93944
97022 86200 17466
97026 86200 97022
86198 17466 13922
119836 97023 123476
97023 86201 123476
97023 86199 86201
97027 119836 123476
65984 97028 69710
65984 69710 80722
65984 80722 76992
76992 80722 91526
76992 91526 87916
97029 87916 91526
86200 13922 17466
28505 14005 24901
28505 24901 39457
39457 24901 35799
90326 90324 101140
107801 101140 104718
3076 107802 6600
6600 97026 3076
97026 107794 3076
97026 97022 107794
97023 119836 107795
107795 119836 119842
107803 119842 119836
107803 119836 97027
55010 107804 58662
69704 107796 55010
69704 55010 58662
65984 69704 58662
97028 65984 58662
76992 80718 65984
65984 80718 69704
87916 91522 76992
76992 91522 80718
98818 107797 102374
102374 107797 97029
107797 91522 97029
91522 87916 97029
107805 98818 102374
107806 125688 125684
107806 125684 107798
2726 6210 97030
101140 90324 104718
90324 97025 104718
90324 90326 79460
90324 79460 79454
109204 112760 97019
107791 112760 109204
97021 107791 109204
107793 107791 97021
13928 107794 97022
13928 97022 13926
13926 97020 13928
13928 97020 107792
107795 97021 97023
107795 107793 97021
65988 107796 69704
65988 69704 80718
65988 80718 76996
6210 125688 97030
76996 80718 91522
107797 87920 91522
122182 107798 125684
122182 125684 6210
122182 6210 2730
2730 6210 17072
2730 17072 13588
13588 17072 27956
13588 27956 24494
107799 24494 27956
68466 107800 72116
68466 72116 97024
79454 68466 97024
79460 68466 79454
76996 91522 87920
6210 125684 125688
13584 17072 2726
2726 17072 6210
102374 98816 107805
98816 109578 107805
98816 109576 109578
120192 109578 109576
120192 120194 109578
744 120194 120192
744 746 120194
744 97037 15204
11566 744 15204
746 744 11566
107811 11566 15204
111490 107812 114962
125688 107806 111490
98816 102374 97029
114962 125688 111490
97030 125688 97038
97038 125688 125692
97039 38960 97031
97031 38960 38954
50034 46458 107807
38954 50034 107807
38960 50034 38954
46458 50034 61044
46458 61044 57432
61044 97040 57432
97040 107808 57432
97040 97032 107808
111866 115350 97033
125692 125688 114962
97018 28352 24826
97036 58662 58668
107810 58662 107804
24490 27956 13584
13584 27956 17072
35384 107799 38954
38954 107799 97031
107799 27956 97031
27956 24490 97031
107807 35384 38954
97032 68460 72116
107800 97032 72116
107808 97032 107800
97024 72116 68460
101138 104718 97025
111868 107801 115350
97028 58662 97036
115350 107801 97033
104718 101138 97033
111868 115350 126072
111868 126072 122530
6600 107802 122530
6600 122530 126072
3074 6600 126072
97034 3074 126072
97026 6600 3074
412 107803 3998
107803 97035 3998
107803 97027 97035
107809 412 3998
107810 58668 58662
107801 104718 97033
107792 97020 107790
107790 97020 28352
97020 24826 28352
107770 97000 107768
96998 6904 3386
107771 98441 97001
97001 98441 98435
96999 98435 98441
96999 98441 107769
97000 107772 97002
107770 107772 97000
102005 107773 98436
107773 97001 98436
107773 107771 97001
97003 102005 98436
122866 126397 97004
107768 97000 6904
122866 97002 126397
97002 107772 107774
102005 98442 107773
107775 98442 102005
97003 107775 102005
97005 107775 97003
97004 126397 122870
107776 97004 122870
97006 97004 107776
126397 107774 122870
109210 107775 112736
107775 97007 112736
107775 97005 97007
107777 109210 112736
97002 107774 126397
97006 107778 97008
97000 3386 6904
107769 96997 96999
58032 47070 47066
58032 58038 47070
58032 96990 58038
58038 96990 107760
107763 96991 96993
107763 107761 96991
25116 107764 96994
25116 96994 25110
36026 25116 25110
36026 36028 25116
36026 96992 36028
36028 96992 107762
107765 96993 96995
107769 107767 96997
107765 107763 96993
3390 6902 96996
14226 3390 96996
14232 3390 14226
14226 96994 14232
14232 96994 107764
107767 109209 96997
96997 109209 109201
96995 109201 109209
96995 109209 107765
107768 6904 6902
107768 6902 107766
96996 6902 96998
96998 6902 6904
3390 107766 6902
122528 126072 111866
107776 107778 97006
97007 112740 112736
79804 68790 68788
79804 79810 68790
90670 79810 79804
90670 90674 79810
107784 90674 105052
90674 101490 105052
90674 90670 101490
97012 105052 101490
97015 123446 97013
97013 123446 123440
107785 123440 123446
107785 123446 107787
97016 35726 39316
57762 68788 68790
107786 97016 39316
97014 39316 35726
123446 97015 119841
97015 107789 119841
97015 97017 107789
107787 123446 119841
24828 107790 28352
28352 97018 24828
97018 107788 24828
97018 97016 107788
112760 109203 97019
97017 109203 112760
107791 97017 112760
107789 97017 107791
107788 97016 107786
97009 112740 97007
57762 68790 107783
46790 61360 50380
107777 112736 112740
107777 112740 107779
112212 107780 97010
112212 97010 112208
112208 97008 112212
112212 97008 107778
109202 112740 97009
107779 112740 109202
97011 107779 109202
107781 107779 97011
46792 107782 50380
46792 50380 61360
46792 61360 57764
61360 57762 107783
107783 57764 61360
105052 97012 101494
97012 107780 101494
97012 97010 107780
119840 107781 123440
107781 97013 123440
107781 97011 97013
107785 119840 123440
35728 107786 39316
50380 107782 35728
50380 35728 39316
46790 50380 39316
97014 46790 39316
57762 61360 46790
101494 107784 105052
47070 96992 47066
111866 126072 115350
408 3998 97035
107828 107830 97062
48072 97063 44341
97063 107831 44341
97063 97065 107831
107829 48072 44341
57434 107832 61076
57434 61076 97066
68462 57434 97066
68468 57434 68462
68462 97064 68468
68468 97064 107830
107833 97065 97067
107833 107831 97065
46460 107834 50076
61076 107832 46460
61076 46460 50076
57428 61076 50076
97068 57428 50076
97066 61076 57428
44342 107833 48078
107833 97069 48078
107833 97067 97069
107835 44342 48078
107836 50080 50076
107836 50076 107834
97068 50076 97070
97070 50076 50080
97062 107830 97064
107827 48072 107829
107827 48070 48072
97061 48072 48070
72130 61052 72134
97054 72130 97056
97056 72130 72134
107823 97055 97057
107823 107821 97055
68467 72134 107822
68467 107824 72134
107824 97056 72134
107824 97058 97056
59072 55391 97059
97057 55391 59072
107825 97057 59072
107823 97057 107825
97071 48080 97069
107826 83134 79455
107824 107826 97058
83134 97060 79455
48070 44337 97061
55395 59072 97059
55395 97059 44337
107827 55395 44337
48070 107827 44337
107825 59072 55395
97062 79456 83134
107826 97062 83134
107828 97062 107826
97060 83134 79456
97063 48072 97061
97058 107826 79455
97069 48080 48078
107835 48078 48080
107835 48080 107837
107848 103214 103210
107848 103210 107844
103214 107849 110297
113914 103214 110297
103210 103214 113914
107845 113914 110297
57429 97076 107846
57429 107846 57435
57435 107850 57429
57429 107850 97078
48088 97077 44343
97077 107851 44343
97077 97079 107851
107843 48088 107847
107847 48088 44343
107849 103214 99535
68463 97078 107850
68463 107850 68469
68469 107852 68463
68463 107852 97080
37050 33329 97081
97079 33329 37050
107853 97079 37050
107851 97079 107853
79457 97080 107852
79457 107852 79461
79461 107854 79457
79457 107854 97082
99535 103214 107848
72134 61052 107822
107843 48084 48088
97077 48088 97075
107838 50084 50080
107838 50080 107836
97070 50080 97072
97072 50080 50084
97073 48082 97071
97071 48082 48080
107837 48080 48082
107837 48082 107839
99534 107840 103206
99534 103206 113910
99534 113910 110296
107841 110296 113910
46461 50084 107838
97075 48088 48084
46461 107842 50084
107842 97074 97072
97075 48084 97073
97073 48084 48082
107839 48082 48084
107839 48084 107843
107844 103210 103206
107844 103206 107840
113914 103206 103210
113910 103206 113914
107841 113910 113914
107841 113914 107845
97074 107846 97076
107842 107846 97074
107842 97072 50084
61052 57433 107822
57433 61052 107820
107821 107819 97055
61044 50034 61046
97040 61044 97046
97046 61044 61046
97047 14854 97041
97041 14854 14848
25722 22138 107813
14848 25722 107813
14854 25722 14848
22138 25722 36656
22138 36656 32990
47696 107814 32990
36656 47696 32990
47702 47696 36656
61046 50034 50040
58680 47696 47702
97042 58674 97048
97048 58674 58680
22468 26068 97043
33328 37006 22468
22468 37006 26068
97049 48058 33328
48058 37006 33328
48058 48056 37006
59064 55394 107815
48056 59064 107815
48058 59064 48056
107817 55394 59064
107818 125700 125696
58674 47696 58680
107818 125696 107816
50034 38960 50040
97039 38964 38960
11228 107809 14848
14848 107809 97041
107809 3998 97041
3998 408 97041
107813 11228 14848
43996 107814 47696
58668 107810 43996
47696 58668 43996
58674 58668 47696
97036 58668 97042
97042 58668 58674
11564 15204 97037
22470 107811 26068
50040 38960 38964
26068 107811 97043
15204 11564 97043
22470 26068 37006
22470 37006 33332
33332 37006 48056
33332 48056 44340
107815 44340 48056
111491 114962 107812
114962 111491 107816
125696 114962 107816
125692 114962 125696
97038 125692 97044
97044 125692 125696
97045 38964 97039
107811 15204 97043
97034 126072 122528
97044 125696 2727
125696 125700 6226
107817 59066 107819
122183 125700 107818
125700 122183 2731
125700 2731 6226
6226 2731 13589
6226 13589 17088
17088 13589 24495
17088 24495 27976
27976 24495 35385
27976 35385 38968
38968 35385 46459
38968 46459 50044
50044 46459 107820
107817 59064 59066
61052 50044 107820
72130 61048 61052
72126 61048 72130
97050 72126 97054
97054 72126 72130
22134 25726 97051
32986 36662 22134
22134 36662 25726
43992 47708 32986
32986 47708 36662
97052 47708 43992
55390 59066 97053
107819 59066 55390
97055 107819 55390
61048 50044 61052
125696 6226 2727
59066 59064 48058
97053 59066 44336
17088 13585 6226
6226 13585 2727
27976 24491 17088
17088 24491 13585
24491 27976 97045
27976 38964 97045
27976 38968 38964
50044 38964 38968
50040 38964 50044
61048 50040 50044
61046 50040 61048
97046 61046 68461
61046 72126 68461
59066 48058 44336
61046 61048 72126
11224 14854 97047
97051 25726 11224
25726 14854 11224
25726 25722 14854
36662 25722 25726
36656 25722 36662
47708 36656 36662
47702 36656 47708
55006 58680 97052
58680 47708 97052
58680 47702 47708
97048 58680 55006
44336 48058 97049
72126 97050 68461
97083 37054 97081
47070 107762 96992
107761 96989 96991
50590 50592 61572
72634 69041 61572
61572 69041 58029
72634 96938 69041
105162 101695 96939
115784 112381 105162
105162 112381 101695
112381 115784 96933
115784 126488 96933
115784 126490 126488
7008 126488 126490
7004 126488 7008
17886 7004 7008
17884 7004 17886
28744 17884 17886
28742 17884 28744
39706 28742 28744
39702 28742 39706
96934 39702 96940
96940 39702 39706
96935 21828 107711
107711 21828 21830
107715 21830 21828
107715 21828 96941
79809 83332 107712
107716 94172 90669
107716 90669 96936
50590 61572 58029
96932 50590 58029
50590 39536 50592
50592 39536 107714
126488 3577 123053
3577 7004 96927
7004 17880 96927
7004 17884 17880
28742 17880 17884
28740 17880 28742
96928 28740 36151
28740 39702 36151
28740 28742 39702
39702 96934 36151
107711 96929 96935
107711 107709 96929
107712 83332 83330
79809 107716 96936
107712 83330 107710
96936 83330 83332
96937 126326 96931
96931 126326 126324
126326 107713 3389
6838 126326 3389
126324 126326 6838
6838 3389 14231
6838 14231 17708
17708 14231 25115
17708 25115 28578
28578 25115 36027
28578 36027 39536
39536 36027 107714
96930 83330 96936
83332 79809 96936
104966 101489 94172
94172 101489 90669
39706 28746 96942
39706 28744 28746
96940 39706 36152
96941 32658 107715
107715 32658 32660
32658 96943 47310
43658 32658 47310
32660 32658 43658
43658 47310 58242
43658 58242 54650
107719 54650 58242
90673 94172 107716
94172 90673 101493
36152 39706 96942
94172 101493 104966
104966 112211 115612
107717 115612 112211
69047 72636 107718
72636 69047 80057
72636 80057 83602
83602 80057 107720
94404 83602 107720
94402 83602 94404
105166 94402 94404
105164 94402 105166
115788 105164 105166
115786 105164 115788
126498 115786 115788
104966 101493 112211
7004 3577 126488
28744 17886 28746
17886 7008 17890
115612 112207 104966
104966 112207 101489
122869 126326 96937
122869 96937 112207
107717 122869 112207
115612 107717 112207
107713 126326 122869
47069 50592 107714
50592 47069 58035
50592 58035 61572
61572 58035 107718
72636 61572 107718
72634 61572 72636
28746 17886 17890
96938 72634 80053
72634 72636 83602
94402 90893 83602
83602 90893 80053
90893 94402 96939
94402 105162 96939
94402 105164 105162
115786 105162 105164
115784 105162 115786
126494 115784 115786
126490 115784 126494
7012 126490 126494
7008 126490 7012
17890 7008 7012
72634 83602 80053
126488 123053 96933
50590 96932 47065
39534 39536 50590
94162 101487 90667
101487 104956 96917
104956 115600 96917
104956 115602 115600
126318 115600 115602
126316 115600 126318
6832 126316 126318
6830 126316 6832
17702 6830 6832
17700 6830 17702
28572 17700 17702
28570 17700 28572
39530 28570 28572
104956 101487 94162
39528 28570 39530
50582 39528 50584
96918 50582 96920
96920 50582 50584
107705 32659 96921
96921 32659 32657
96919 32657 32659
96919 32659 107703
79807 83324 107704
83324 79807 107706
94164 83324 107706
94162 83324 94164
104958 94162 94164
104956 94162 104958
50584 39528 39530
115604 104956 104958
83322 83324 94162
96916 83322 90667
107702 83322 83320
107702 83320 107700
96912 83320 96916
96916 83320 83322
101486 104952 96913
96917 115600 101486
115600 104952 101486
115600 115598 104952
126316 115598 115600
126314 115598 126316
6830 126314 126316
6828 126314 6830
17700 6828 6830
83322 94162 90667
17698 6828 17700
28568 17698 28570
39528 28568 28570
39526 28568 39528
50582 39526 39528
50580 39526 50582
58028 61560 96918
61560 50582 96918
61560 50580 50582
96914 61560 58028
107703 96915 96919
107703 107701 96915
107704 83324 83322
107704 83322 107702
28570 17698 17700
126494 115786 126498
115602 104956 115604
126318 115602 126320
28576 17704 17706
28574 17704 28576
39534 28574 28576
39532 28574 39534
96922 39532 96926
96926 39532 39534
17880 14425 96927
28740 25263 17880
17880 25263 14425
28740 96928 25263
107709 96923 96929
107709 107707 96923
107710 83330 83328
17704 6834 17706
107710 83328 107708
96930 83328 83330
96931 126324 96925
96925 126324 126322
6838 126322 126324
6836 126322 6838
17708 6836 6838
17706 6836 17708
28578 17706 17708
28576 17706 28578
39536 28576 28578
39534 28576 39536
96926 39534 47065
39534 50590 47065
96924 83328 96930
126320 115602 115604
17706 6834 6836
6836 126320 126322
6834 126318 126320
6832 126318 6834
17704 6832 6834
17702 6832 17704
28574 17702 17704
28572 17702 28574
39532 28572 28574
39530 28572 39532
47064 50584 96922
50584 39532 96922
50584 39530 39532
96920 50584 47064
107707 21829 96923
6834 126320 6836
96923 21829 21827
96921 21829 107705
79808 107708 83328
94164 107706 79808
94164 79808 83328
90668 94164 83328
96924 90668 83328
101488 104958 90668
90668 104958 94164
112206 115604 101488
101488 115604 104958
96925 126322 112206
126322 115604 112206
126322 126320 115604
96921 21827 21829
107761 107759 96989
7016 126494 126498
17894 7012 7016
58036 96970 107742
107745 11227 14713
107743 25587 11227
25587 14713 11227
25587 25591 14713
25587 36543 25591
25587 36539 36543
36539 47593 36543
36539 47589 47593
58571 55005 96973
47593 58571 96973
47589 58571 47593
58571 96971 55005
96972 107746 96974
107744 107746 96972
107747 411 3875
107745 14713 411
14713 3875 411
14713 14717 3875
14713 25595 14717
14713 25591 25595
25591 36547 25595
25591 36543 36547
47593 43991 96975
36547 47593 96975
36543 47593 36547
47593 96973 43991
58030 96970 58036
58036 96972 58030
58036 107744 96972
69615 96969 65983
107736 96966 94416
107738 96966 107736
96964 94416 90894
107739 96965 96967
107739 107737 96965
80058 107740 96968
80058 96968 80054
80054 96966 80058
80058 96966 107738
107741 65987 69615
96969 69615 65987
107739 96969 65987
96967 96969 107739
96974 107748 96976
69048 107742 96970
69042 96968 69048
69048 96968 107740
107743 22137 25587
25587 22137 36539
36539 22137 32989
36539 32989 47589
47589 32989 43995
47589 43995 58571
58571 43995 55009
107741 69615 55009
55009 69615 58571
69615 65983 58571
65983 96971 58571
69048 96970 69042
107746 107748 96974
107749 109207 112655
112655 109207 96977
69049 107752 69043
69043 107752 96982
101959 107753 101951
101951 107753 107751
101951 96981 96983
101951 96983 101959
96982 107754 96984
107752 107754 96982
101967 107755 101959
101959 107755 107753
101959 96983 96985
101959 96985 101967
96984 107756 96986
69043 107750 69049
107754 107756 96984
107757 98440 101967
96985 107757 101967
96987 107757 96985
69050 107758 96988
69050 96988 69044
69044 96986 69050
69050 96986 107756
96987 109200 107757
107757 109200 109208
107759 109208 109200
107759 109200 96989
96988 107760 96990
107758 107760 96988
101967 98440 107755
96966 90894 94416
69043 96980 107750
36551 22133 25601
109207 119835 96977
109207 119839 119835
119839 107747 3875
407 119839 3875
119835 119839 407
14723 96978 407
3875 14723 407
14717 14723 3875
14717 25601 14723
14717 25595 25601
25595 36551 25601
25595 36547 36551
36547 96975 96979
36551 96979 32985
36547 96979 36551
58031 107748 58037
58037 107750 58031
58031 107750 96980
107751 98439 101951
107749 112655 98439
98439 112655 101951
112655 109199 101951
109199 96981 101951
112655 96977 109199
14723 11223 96978
25601 22133 11223
25601 11223 14723
36551 32985 22133
58031 96976 107748
96963 76995 107735
96963 76991 76995
96965 76995 76991
7016 126498 7020
17898 7016 7020
17894 7016 17898
25264 28748 96950
28748 17898 96950
28748 17894 17898
96944 28748 25264
65602 69240 96945
76602 107721 80236
80236 107721 96951
107721 69240 96951
69240 65602 96951
107725 76602 80236
7020 126498 126502
406 3817 96952
11222 3817 406
22136 107726 14659
11222 22136 14659
22132 22136 11222
32984 22136 22132
32984 32988 22136
32984 96946 32988
32988 96946 107722
58521 55008 107723
55008 58521 65986
65986 58521 69565
96947 76990 69565
76990 65986 69565
11222 14659 3817
76990 76994 65986
126502 126498 115788
96949 126502 112382
17890 7012 17894
28748 17890 17894
28746 17890 28748
96942 28746 96944
96944 28746 28748
43654 47310 96943
54648 58242 43654
43654 58242 47310
65604 107719 69240
69240 107719 96945
107719 58242 96945
58242 54648 96945
107721 65604 69240
126502 115788 112382
43994 107722 96946
55004 58521 107723
43994 55004 107723
43990 55004 43994
65982 69565 58521
65982 58521 55004
96947 69565 65982
107724 94406 94404
107724 94404 107720
101696 105166 96948
105166 94406 96948
105166 94404 94406
112382 115788 101696
101696 115788 105166
43994 96946 43990
7012 126494 7016
107727 76994 76990
107728 94408 94406
96958 94408 94410
87558 91050 96955
98434 101870 87558
87558 101870 91050
96956 101870 98434
107731 96957 96959
107731 107729 96957
107732 94412 94410
107732 94410 107730
96958 94410 96960
96960 94410 94412
107733 96959 96961
107733 107731 96959
96954 94408 96958
107734 94414 94412
96960 94412 101697
94412 105176 101697
94412 94414 105176
105176 96962 101697
107735 96961 96963
107735 107733 96961
107736 94416 94414
107736 94414 107734
101698 105176 96964
105176 94416 96964
105176 94414 94416
96962 105176 101698
107737 76995 96965
107734 94412 107732
107727 76990 96953
107730 94408 107728
107729 107727 96953
107728 94406 107724
96948 94406 96954
96954 94406 94408
123054 126502 96949
3578 7020 123054
123054 7020 126502
14426 17898 3578
3578 17898 7020
96950 17898 14426
76598 80236 96951
87560 107725 91050
91050 107725 96955
107725 80236 96955
107730 94410 94408
80236 76598 96955
87560 101870 98438
98438 101870 96956
109198 98438 96956
109206 98438 109198
119834 109206 109198
119834 119838 109206
3817 410 96952
410 119834 96952
410 119838 119834
410 3817 11226
11226 3817 14659
14659 107726 11226
107729 96953 96957
87560 91050 101870
47275 96911 43653
97081 37054 37050
107853 37054 107855
17232 6368 6372
17226 6368 17232
97168 17226 97174
97174 17226 17232
39094 35767 97175
50170 46831 39094
39094 46831 35767
61164 57795 50170
50170 57795 46831
61164 97176 57795
107921 33035 97177
97177 33035 33029
97169 33029 33035
97169 33035 107917
97170 107922 97178
107918 107922 97170
107923 97171 97179
107923 107919 97171
93329 97180 97172
93329 97172 93319
93319 104103 93329
93319 104091 104103
107924 104103 111540
104103 114751 111540
104103 104091 114751
111540 114751 107925
114751 125479 107925
6368 125832 6372
6372 125832 125836
107920 125832 107916
107920 125836 125832
97164 107918 97170
107912 107918 97164
5210 97165 1927
97165 107919 1927
97165 97171 107919
107913 5210 1927
93319 97172 97166
93319 97166 93309
93309 104091 93319
93309 104079 104091
111539 114751 107914
114751 104079 107914
114751 104091 104079
114751 125475 125479
114751 111539 125475
125475 122229 6005
6005 122229 2773
6005 2773 16881
16881 2773 13629
107915 27751 13629
13629 27751 16881
27751 24535 16881
24535 97173 16881
38737 35421 24535
38737 24535 27751
49823 46497 35421
49823 35421 38737
49823 97167 46497
125475 111539 122229
125475 6009 125479
125475 6005 6009
16881 13627 97181
93329 104103 104109
111541 114759 107924
114759 104103 107924
114759 104109 104103
107925 125479 111541
125479 114759 111541
125479 125483 114759
125479 6013 125483
125479 6009 6013
6009 97181 97187
6009 97187 6013
122565 125838 107926
125838 122565 107930
93329 104109 93337
6376 125838 107930
17242 6374 6376
17238 6374 17242
28128 17238 17242
28124 17238 28128
39104 28124 28128
39100 28124 39104
50176 39100 39104
50172 39100 50176
61168 50172 50176
61166 50172 61168
97182 61166 97188
97188 61166 61168
107931 97183 97189
6374 125838 6376
107911 47386 44043
93337 97180 93329
97179 121383 107923
6009 16881 97181
6005 16881 6009
16881 97173 13627
107926 125838 125836
107926 125836 107920
6374 125836 125838
6372 125836 6374
17238 6372 6374
17232 6372 17238
97174 17232 24869
17232 28124 24869
17232 17238 28124
24869 28124 97175
93337 97186 97180
28124 39094 97175
50172 39094 39100
50170 39094 50172
61166 50170 50172
61164 50170 61166
97176 61164 97182
97182 61164 61166
107927 97177 97183
107927 107921 97177
97178 107928 97184
107922 107928 97178
107929 121383 97185
97185 121383 121381
97179 121381 121383
28124 39100 39094
97163 97169 107917
97163 107917 44043
47386 97163 44043
82068 89563 92884
107901 92884 89563
93297 97160 97154
93297 97154 93285
93285 104069 93297
93285 104055 104069
107908 104069 111538
104069 114719 111538
104069 104055 114719
114719 107902 111538
107909 46501 49819
49819 46501 60831
60831 46501 57475
82068 78661 89563
60831 57475 97161
57475 68509 68505
68509 79493 68505
79497 79493 68509
93658 90357 107910
90357 79497 107910
90357 79493 79497
104430 101165 93658
93658 101165 90357
101165 104430 97155
104430 115086 97155
104430 115090 115086
125828 115086 115090
125824 115086 125828
57475 68505 97161
6362 125824 125828
71108 78661 82068
60044 67707 71108
102098 98839 97157
109601 112828 97151
109601 97151 98839
107903 109601 98839
102098 107903 98839
107899 112828 109601
55425 58768 107900
66411 97152 58768
55425 66411 58768
66413 66411 55425
66413 107904 66411
66411 107904 97158
5202 1925 97159
71108 67707 78661
16060 12779 5202
107905 23683 16060
23683 12779 16060
23683 23681 12779
23683 34579 23681
34581 34579 23683
34579 34581 107906
49024 34579 107906
49038 49024 107906
97153 34579 49024
49038 107907 56669
60044 49038 56669
49024 49038 60044
60044 56669 67707
5202 12779 1925
107931 107927 97183
6356 125824 6362
17214 6356 17220
93297 104079 93309
93297 104069 104079
104069 107908 104079
104079 107908 107914
107915 24539 27751
27751 24539 38737
38737 24539 35425
107909 49819 35425
49819 38737 35425
49819 49823 38737
60831 57471 97167
49823 60831 97167
49819 60831 49823
93309 97160 93297
60831 97161 57471
93658 90361 101169
93658 101169 104430
104430 101169 111897
104430 111897 115090
115090 111897 107916
125832 115090 107916
125828 115090 125832
6368 125828 125832
6362 125828 6368
17226 6362 6368
17220 6362 17226
97162 17220 97168
97168 17220 17226
90361 93658 107910
17220 6356 6362
93309 97166 97160
45639 49038 107906
24868 28102 97162
28102 17220 97162
28102 17214 17220
97156 28102 24868
47386 44037 97163
107911 55057 47386
55057 44037 47386
55057 55051 44037
55057 66021 55051
66027 66021 55057
66027 77025 66021
77029 77025 66027
77029 87943 77025
107907 49038 45639
87945 87943 77029
87943 98841 97157
87945 98841 87943
107903 102098 98841
77403 97158 107904
77403 107904 77405
77405 107912 77403
77403 107912 97164
97165 5210 97159
97159 5210 5202
5210 107913 12781
16060 5210 12781
5202 5210 16060
107905 16060 12781
98841 102098 97157
97156 28096 28102
107928 88337 91665
97184 107928 97190
1503 1501 120957
97212 1501 15715
1501 12327 15715
1501 1503 12327
15715 12327 97213
12327 23223 97213
12327 23225 23223
23225 34103 23223
34105 34103 23225
34105 45149 34103
45151 45149 34105
45151 107947 59673
56205 45151 59673
45149 45151 56205
59673 97205 56205
107954 115112 115110
107954 115110 107948
97206 115110 97214
97214 115110 115112
97215 17254 97207
97207 17254 17252
28146 17252 17254
28144 17252 28146
28146 107955 35769
39122 28146 35769
28144 28146 39122
107949 39122 35769
120957 1501 120955
97211 120957 120955
107953 120957 97211
33749 107952 97210
28142 17250 28144
39122 28142 28144
39118 28142 39122
39122 107949 46833
50192 39122 46833
39118 39122 50192
107950 61186 57797
107950 57797 97202
46833 107950 97202
50192 46833 97202
72258 68827 61186
61186 68827 57797
83250 79843 72258
57799 61186 107950
72258 79843 68827
83250 90711 79843
104854 101533 94088
94088 101533 90711
115478 112249 104854
104854 112249 101533
115478 97208 112249
97203 33030 107945
107945 33030 33036
107951 33036 33030
107951 33030 97209
33749 97204 107946
33749 107946 33751
33751 107952 33749
94088 90711 83250
61186 57799 68829
61186 68829 72258
72258 68829 79845
107960 115114 115112
107960 115112 107954
97214 115112 97220
97220 115112 115114
97221 17256 97215
97215 17256 17254
17256 107961 24873
28146 17256 24873
17254 17256 28146
107955 28146 24873
112251 115484 107956
112251 107962 115484
107962 97216 115484
15715 97213 12325
107962 97222 97216
107963 97217 77026
107963 107957 97217
97223 80453 77026
77761 97218 107958
77761 107958 77763
77763 88681 77761
88683 88681 77763
88683 99557 88681
99559 99557 88683
97219 99557 99559
97219 99559 107959
107964 115116 115114
107964 115114 107960
80453 107963 77026
28144 17250 17252
15715 12325 97212
97211 110321 110323
72258 79845 83250
83250 79845 90713
83250 90713 94088
94088 90713 101535
94088 101535 104854
104854 101535 107956
115484 104854 107956
115478 104854 115484
97208 115478 97216
97216 115478 115484
97209 44038 107951
107951 44038 44044
55052 44044 44038
97211 110323 107953
55052 55058 44044
66022 66028 55058
107957 66028 66022
107957 66022 97217
44763 97210 107952
44763 107952 44765
44765 55793 44763
55795 55793 44765
55795 66789 55793
66791 66789 55795
66791 107958 66789
66789 107958 97218
107959 110323 97219
97219 110323 110321
66022 55058 55052
17252 17250 6382
17252 6382 3106
97207 17252 3106
97188 61168 57796
107937 22179 97195
97195 22179 22175
97189 22175 22179
97189 22179 107931
91665 88335 97190
91665 107932 88335
107932 97196 88335
107932 107938 97196
107939 99971 97197
97197 99971 99969
97191 99969 99971
97191 99971 107933
61168 50176 50182
104115 100795 97192
114763 100795 104115
125487 122225 111535
125487 111535 114763
125487 97193 122225
3112 107940 6380
17246 107934 3112
6380 17246 3112
17248 17246 6380
28138 24872 107935
17246 28138 107935
17248 28138 17246
39108 107936 24872
28138 39108 24872
114763 111535 100795
39114 39108 28138
61168 50182 97194
50176 39104 50182
88337 107932 91665
107933 110731 97191
97191 110731 110729
97185 110729 110731
97185 110731 107929
93337 89969 97186
104115 97192 89969
93337 104115 89969
104109 104115 93337
104109 114763 104115
104109 114759 114763
114759 125487 114763
114759 125483 125487
57796 61168 97194
6013 2769 97193
125483 6013 125487
6013 97187 2769
3111 6376 107930
6376 3111 107934
17246 6376 107934
17242 6376 17246
17246 107935 24871
28128 17246 24871
17242 17246 28128
28128 24871 107936
39108 28128 107936
39104 28128 39108
50182 39104 39108
125487 6013 97193
97190 107928 91665
50186 39108 39114
97194 50182 97198
39114 28138 39118
50192 39114 39118
50186 39114 50192
97198 50186 97202
97202 50186 50192
97199 22176 107941
107941 22176 22180
107945 22180 22176
107945 22176 97203
15331 11991 97200
26201 22891 11991
26201 11991 15331
26201 107942 22891
39118 28138 28142
107942 97204 22891
107947 56207 59673
59673 56207 97205
56207 67233 97205
56207 67235 67233
97201 67233 67235
97201 67235 107943
111898 107948 115110
125846 107944 111898
125846 111898 115110
122560 125846 115110
97206 122560 115110
3106 6382 122560
122560 6382 125846
107942 107946 97204
50182 39108 50186
28138 17248 28142
17248 6380 17250
97198 50182 50186
107941 97195 97199
107941 107937 97195
99217 97196 107938
99217 107938 99219
99219 109975 99217
109977 109975 99219
109977 120607 109975
120609 120607 109977
120609 1161 120607
1163 1161 120609
97200 1161 15331
1161 11993 15331
28142 17248 17250
1161 1163 11993
26201 11993 22893
22893 107942 26201
107943 78203 97201
97201 78203 78201
78203 89125 78201
89127 89125 78203
97197 89125 89127
97197 89127 107939
122566 107944 125846
6380 107940 122566
125846 6380 122566
6382 6380 125846
17250 6380 6382
15331 11993 26201
107853 37050 37054
97150 28096 97156
28102 17208 17214
115034 104366 100756
115034 115030 104366
125772 122184 107873
115030 125772 107873
115034 125772 115030
122184 125772 6304
122184 6304 2732
2732 6304 17162
2732 17162 13590
13590 17162 97108
24492 13590 97108
24496 13590 24492
35382 24496 24492
35382 35386 24496
46456 35386 35382
46456 46462 35386
46456 97102 46462
46462 97102 107874
97109 102852 97103
97103 102852 102846
113566 109936 107875
102846 113566 107875
102852 113566 102846
109936 113566 124238
109936 124238 120568
120568 124238 97110
1120 120568 97110
97107 115034 100756
100756 104366 97101
97100 71822 68060
97106 68060 60758
44734 48492 97097
55770 59528 44734
44734 59528 48492
66766 70610 55770
55770 70610 59528
97098 70610 66766
26853 23198 107871
97099 97105 26853
97105 34082 26853
34082 23198 26853
97105 37826 34082
107877 34082 37826
56184 107878 59952
1122 120568 1120
56184 59952 71014
67212 71014 81970
67212 81970 78180
78180 81970 92792
78180 92792 89104
89104 92792 103592
89104 103592 99948
107879 99948 103592
46010 107880 49740
46010 49740 60758
46010 60758 57024
71822 107872 57024
71822 57024 60758
68060 71822 60758
56184 71014 67212
1120 97104 1122
1122 97104 107876
34080 37826 97105
97116 60758 60762
111488 115034 97107
122180 125772 111488
111488 125772 115034
2728 6304 122180
122180 6304 125772
13586 17162 2728
2728 17162 6304
97108 17162 13586
97117 102858 97109
97109 102858 102852
113568 102852 102858
113566 102852 113568
97106 60758 97116
124240 113566 113568
97110 124238 97118
97118 124238 124240
45126 48938 97111
56182 59958 45126
45126 59958 48938
97112 59958 56182
110706 114294 97113
114294 110706 107881
110706 121360 107881
110706 121358 121360
121358 97119 5502
1904 121358 5502
121360 121358 1904
124238 113566 124240
11962 97096 107870
60758 49740 60762
107884 49740 107880
45128 107877 48938
48938 107877 97111
107877 37826 97111
37826 34080 97111
59952 107878 45128
48938 59952 45128
59958 59952 48938
67210 71014 97112
71014 59958 97112
71014 59952 59958
78178 81970 67210
67210 81970 71014
89102 92792 78178
60762 49740 49744
78178 92792 81970
89102 103592 92792
110708 107879 114294
114294 107879 97113
107879 103592 97113
103592 99946 97113
107881 110708 114294
78634 107882 97114
78634 97114 78632
89532 78634 78632
89532 89534 78634
107883 89534 89532
107883 89532 97115
107884 49744 49740
99946 103592 89102
11960 97096 11962
11962 97104 11960
11962 107876 97104
48114 107859 97091
107859 37062 97091
37062 33330 97091
107863 44344 48114
88658 107864 92410
103230 107860 88658
103230 88658 92410
99532 103230 92410
97092 99532 92410
97088 103230 99532
5121 1474 107861
15981 107865 12298
12298 107865 97089
44344 107859 48114
107865 1474 97089
97093 15981 12298
89928 107866 93594
107867 89928 93594
79458 83183 97094
79458 97090 83183
97090 107868 83183
97090 107862 107868
44338 48114 97091
55396 107863 59120
59120 107863 97095
107863 48114 97095
48114 44338 97095
55396 59120 70202
1474 5121 97089
55396 70202 66380
33330 37062 97087
97090 97086 107862
107854 90327 93995
97084 107854 93995
97082 107854 97084
90327 107856 93995
97085 37058 97083
97083 37058 37054
107855 37054 37058
107855 37058 107857
93999 97086 97084
93999 97084 93995
93995 107856 93999
93999 107856 107858
97087 37062 97085
93999 107858 90328
97085 37062 37058
107857 37062 107859
99536 107860 103230
99536 103230 97088
110294 99536 97088
110298 99536 110294
120928 110298 110294
120928 120930 110298
1472 5121 107861
120930 1472 107861
120928 1472 120930
97089 5121 1472
97086 93999 90328
107862 97086 90328
107857 37058 37062
1904 5502 16372
66380 70202 81198
77368 81198 92024
79036 79034 89926
100758 107867 104366
104366 107867 97101
107867 93594 97101
93594 89926 97101
100758 104366 115030
100758 115030 111492
107873 111492 115030
57436 107874 97102
57436 97102 57430
68464 57436 57430
68464 68470 57436
83183 79462 97094
79036 89926 93594
79462 68464 97094
83183 107868 79462
55392 59120 97095
66378 70202 55392
55392 70202 59120
77366 81198 66378
66378 81198 70202
88294 92024 77366
77366 92024 81198
99182 107869 102846
102846 107869 97103
107869 92024 97103
92024 88294 97103
107875 99182 102846
79462 68470 68464
66380 81198 77368
107866 79036 93594
79034 68062 97100
77368 92024 88298
107869 88298 92024
22864 107870 97096
22864 97096 22862
33720 22864 22862
33720 33722 22864
33720 97097 48492
44736 33720 48492
33722 33720 44736
44736 48492 59528
44736 59528 55772
55772 59528 70610
55772 70610 66768
79036 68062 79034
66768 70610 97098
77734 66768 77732
107864 77734 92410
77734 88656 92410
77734 77732 88656
97092 92410 88656
15981 12300 107865
26853 107871 23196
23196 107871 97093
107871 12300 97093
12300 15981 97093
97099 26853 23196
68062 107872 71822
68062 71822 97100
77732 66768 97098
28096 17208 28102
1904 16372 12758
56646 107886 97120
97139 114348 114338
107893 114338 114348
107893 114348 107895
122224 125433 97142
125433 122224 97140
5959 125433 97140
5965 125433 5959
5959 107894 5965
5965 107894 107896
14910 11587 97143
25782 22491 14910
14910 22491 11587
36718 33355 25782
25782 33355 22491
47774 44365 36718
36718 44365 33355
47774 97144 44365
71094 67705 97145
71094 97146 67705
103674 100385 97147
111123 114348 97141
111123 97141 100385
107897 111123 100385
103674 107897 100385
107895 114348 111123
111534 114711 97148
114711 111534 97142
97141 114348 97139
2771 107894 5959
122223 125425 97140
125425 107892 97140
97135 114338 114332
114338 107893 121783
125024 114338 121783
114332 114338 125024
125024 121783 2333
125024 2333 5536
13189 97136 5536
2333 13189 5536
13191 13189 2333
13191 24089 13189
24091 24089 13191
24091 34985 24089
34987 34985 24091
125433 114711 97142
34987 46041 34985
46043 57057 46041
57059 57057 46043
57059 68095 57057
68097 68095 57059
68097 107891 82453
79075 68097 82453
68095 68097 79075
93263 89967 79075
93263 79075 82453
93263 97137 89967
125425 122223 97138
107892 2771 5959
107892 5959 97140
46043 46041 34987
125439 114711 125433
107898 125439 2772
125439 5965 2772
97146 71094 78659
71094 82068 78659
71094 71108 82068
92884 89561 82068
82068 89561 78659
100387 103674 97147
100387 97147 89561
107901 100387 89561
92884 107901 89561
107897 103674 100387
89968 93285 97154
100794 104055 93285
100794 93285 89968
60044 71108 71094
104055 100794 97148
114719 104055 114711
107902 114719 122228
114719 125439 122228
114719 114711 125439
125439 107898 122228
115086 111893 97155
125824 122559 115086
115086 122559 111893
6356 3105 125824
125824 3105 122559
3105 6356 97149
6356 17208 97149
6356 17214 17208
114711 104055 97148
97139 114338 97135
60044 71094 97145
49024 56667 45637
125439 125433 5965
5965 107896 2772
17208 13965 97149
28096 24867 17208
17208 24867 13965
28096 97150 24867
112828 109599 97151
107899 120217 112828
120217 109599 112828
120217 120215 109599
120217 767 120215
769 767 120217
11589 14910 97143
56667 60044 97145
767 11589 97143
14910 11589 22493
14910 22493 25782
25782 22493 33357
25782 33357 36718
36718 33357 44367
36718 44367 47774
107900 58768 55423
107900 55423 97144
44367 107900 97144
47774 44367 97144
58768 97152 55423
49024 45637 97153
60044 56667 49024
769 11589 767
122227 107892 125425
111533 114697 97138
114697 107890 97138
16374 16372 5502
27268 23660 107885
16372 27268 107885
16374 27268 16372
23660 27268 38250
23660 38250 34558
34558 38250 49360
34558 49360 45616
49360 97126 45616
97126 107886 45616
97126 97120 107886
97121 121746 107887
107887 121746 121748
16374 5502 1902
2292 121748 121746
13154 2294 2292
13154 13156 2294
24056 13156 13154
24056 24058 13156
107888 24058 38644
24058 34950 38644
24058 24056 34950
97127 49752 34950
49752 38644 34950
49752 49748 38644
60770 49748 49752
60766 49748 60770
97122 60766 97128
2292 2294 121748
97128 60766 60770
97125 16374 1902
97124 124240 124242
56646 97120 56644
67680 56646 56644
67680 67682 56646
67680 97114 67682
67682 97114 107882
97115 100358 107883
107883 100358 100360
111094 100360 100358
111094 111096 100360
107887 111096 111094
107887 111094 97121
34952 107888 38644
49744 107884 34952
1902 5502 97119
38644 49744 34952
60766 49744 49748
60762 49744 60766
97116 60762 97122
97122 60762 60766
92046 88295 97123
88295 92046 97117
92046 102858 97117
92046 102862 102858
113570 102858 102862
113568 102858 113570
124242 113568 113570
124240 113568 124242
97118 124240 97124
49748 49744 38644
107885 12758 16372
97129 92050 97123
102866 92046 92050
97132 27270 23658
99180 102870 97133
109934 113582 99180
99180 113582 102870
97134 113582 109934
107889 89971 93261
93261 89971 104039
104039 89971 100797
104039 100797 114697
114697 100797 111537
111537 107890 114697
114332 111121 97135
125024 121781 114332
23658 27270 97131
114332 121781 111121
125024 2331 121781
5536 97136 2331
107891 79077 82453
107889 93261 79077
93261 82453 79077
93261 93263 82453
104039 100793 97137
93263 104039 97137
93261 104039 93263
114697 111533 100793
114697 100793 104039
107890 122227 125425
107890 125425 97138
5536 2331 125024
97123 92050 92046
97130 124244 120566
124244 113582 97134
102862 92046 102866
113574 102862 102866
113570 102862 113574
124244 113570 113574
124242 113570 124244
97124 124242 97130
97130 124242 124244
12756 16374 97125
97131 27270 12756
27270 16374 12756
27270 27268 16374
34556 38250 97132
38250 27270 97132
124244 113574 113582
38250 27268 27270
34556 49360 38250
97126 49360 45614
46008 49752 97127
57022 60770 46008
46008 60770 49752
97128 60770 57022
88296 92050 97129
97133 102870 88296
102870 92050 88296
102870 102866 92050
113582 102866 102870
113574 102866 113582
120566 124244 97134
45614 49360 34556
96915 107701 107699
96915 107699 47275
43653 96915 47275
107470 96688 115386
107474 96688 107470
96686 115386 111824
14893 11180 107471
107475 11180 14893
96687 107475 14893
96689 107475 96687
109546 107476 96690
109546 96690 109544
120156 109546 109544
120156 120158 109546
710 120158 120156
710 712 120158
11528 712 710
11528 11530 712
107472 11530 26104
11530 22440 26104
11530 11528 22440
26104 22440 107473
22440 33298 107473
22440 33296 33298
107477 33298 33296
107477 33296 96691
107478 115392 111825
96688 107478 111825
107474 107478 96688
115392 96692 111825
96688 111824 115386
107473 22442 26104
22442 107472 26104
96687 14893 11176
36679 96677 32939
107464 126096 126094
107464 126094 107462
96678 126094 96680
96680 126094 126096
11175 96681 14875
96681 107463 14875
96681 107465 107463
14875 96679 11175
107466 126098 126096
107466 126096 107464
96680 126096 96682
96682 126096 126098
96689 22088 107475
107467 96681 96683
96684 122494 126098
107466 96684 126098
107468 96684 107466
96682 126098 122494
107469 96683 96685
107469 107467 96683
111828 107470 115386
115386 96686 111828
96686 107468 111828
96686 96684 107468
14893 107471 11176
107471 96685 11176
107471 107469 96685
107467 107465 96681
107475 22088 22092
107479 22092 22088
107479 22088 96693
66352 77342 66354
96699 81179 77342
122495 96696 107482
122495 107482 122499
122499 107486 122495
122495 107486 96700
47745 43948 107483
96697 54942 47745
54942 43948 47745
54942 54946 43948
65916 54946 54942
65916 65920 54946
107484 65920 80782
66354 77342 107485
65920 76926 80782
87872 91588 76926
76926 91588 80782
96698 91588 87872
81179 77344 107485
92007 107487 88264
88264 107487 96699
107487 77344 96699
77344 81179 96699
96701 92007 88264
96700 107488 96702
107486 107488 96700
92011 107489 92007
92007 107489 107487
65920 65916 76926
22087 22091 32939
77342 81179 107485
66352 55368 55366
98782 107480 102428
102428 96694 98782
96694 107476 98782
96694 96690 107476
96691 44310 107477
107477 44310 44312
107481 44312 44310
107481 44310 96695
111829 115392 107478
111829 107482 115392
107482 96692 115392
107482 96696 96692
96693 32940 107479
66352 66354 55368
107479 32940 32944
32944 43944 107483
32940 43944 32944
96697 47745 43944
76932 107484 80782
76932 80782 91588
76932 91588 87878
102428 107480 87878
102428 87878 91588
98778 102428 91588
96698 98778 91588
96694 102428 98778
96695 55366 107481
107481 55366 55368
43944 47745 107483
32939 22091 36679
22091 107461 36679
11179 22091 22087
96660 94468 90856
91552 87871 96665
98781 102392 96661
98781 96661 87871
107451 98781 87871
91552 107451 87871
107447 102392 98781
101458 107452 96666
101458 96666 101454
101454 96662 101458
101458 96662 107448
96663 47010 107449
107449 47010 47018
96664 90856 83684
47010 96667 61682
47018 47010 57978
57978 61682 72732
57978 72732 68994
83684 107450 68994
83684 68994 72732
80010 83684 72732
96668 80010 72732
96664 83684 80010
80750 76925 96669
87877 91552 96665
87877 96665 76925
107453 87877 76925
80750 107453 76925
57978 47010 61682
107451 91552 87877
90856 94468 83684
94468 107446 80014
112166 115724 96658
122820 112166 96658
122824 112166 122820
122820 96654 122824
122824 96654 107440
14158 17816 96655
17816 14158 107441
14158 25050 107441
14158 25046 25050
107445 25050 25046
107445 25046 96659
107446 94468 94466
107446 94466 107442
94468 80014 83684
96656 94466 96660
96661 102392 96657
96657 102392 102388
107443 102388 102392
107443 102392 107447
96662 112162 115724
107444 96662 115724
107448 96662 107444
96658 115724 112162
96659 35940 107445
107445 35940 35948
107449 35948 35940
107449 35940 96663
80014 107450 83684
96660 94466 94468
92007 96701 96703
68764 72467 96670
79780 72467 68764
46766 46768 35704
46766 96672 46768
46768 96672 107456
107459 96673 96675
107459 107457 96673
3046 107460 6622
3046 6622 96676
13898 3046 96676
13900 3046 13898
107458 13900 28378
13900 24802 28378
13900 13898 24802
96674 28378 24802
46766 35704 35702
107461 32943 36679
32943 43943 96677
32943 43947 43943
96675 43943 43947
96675 43947 107459
122498 107462 126094
6622 107460 122498
6622 122498 126094
3042 6622 126094
96678 3042 126094
96676 6622 3042
107463 11179 14875
14875 11179 96679
11179 22087 96679
36679 32943 96677
79780 83453 72467
35704 24804 35702
24804 28378 96674
90644 107454 83453
79780 90644 83453
90642 90644 79780
90642 96666 90644
90644 96666 107452
57972 61682 96667
68990 72732 57972
57972 72732 61682
96668 72732 68990
107455 65919 96671
96671 65919 65915
76931 80750 96669
65915 76931 96669
35702 24804 96674
65919 76931 65915
57740 107456 96672
57740 96672 57738
72467 68766 96670
68766 57738 96670
68766 57740 57738
68766 72467 79782
79782 72467 83453
83453 107454 79782
107457 54945 96673
96673 54945 54941
96671 54941 54945
96671 54945 107455
24804 107458 28378
107453 80750 76931
112166 107444 115724
92007 96703 92011
110272 113934 124604
121716 107523 96729
107523 111068 96729
111068 114643 96729
2264 5889 125365
2264 125365 121716
13124 16765 5889
13124 5889 2264
96737 16765 13124
45978 49747 96738
49747 45978 96730
60761 49747 96730
60765 49747 60761
60761 107516 60765
60765 107516 107524
96731 79420 107517
107517 79420 79422
90288 79422 79420
90288 90290 79422
101098 90290 90288
101098 101100 90290
111826 101100 101098
111826 111830 101100
126133 122500 96732
122500 111826 96732
122500 111830 111826
126133 107518 122500
88270 107519 92044
125365 107523 121716
114643 111068 107515
60391 107514 107522
60387 107514 60391
100326 103975 96721
96729 114643 111066
56998 60761 96730
56998 96722 60761
96722 107516 60761
96722 107508 107516
96723 68434 107509
107509 68434 68436
107517 68436 68434
107517 68434 96731
122496 126133 96732
122496 96724 126133
96724 107518 126133
107519 96739 92044
96724 107510 107518
96725 107519 88269
96725 96733 107519
107511 92036 88269
96734 77708 81590
107512 96734 81590
107520 96734 107512
96726 81590 77708
59963 107521 59957
59957 107521 107513
59957 96727 96735
59957 96735 59963
60391 96736 96728
60391 96728 60387
92036 96725 88269
107519 96733 96739
107525 88270 92044
55748 107526 59536
49751 38647 49747
107532 49751 57000
49751 60765 57000
49751 49747 60765
60765 107524 57000
88266 92044 96739
99158 107525 102864
102864 107525 96743
107525 92044 96743
92044 88266 96743
107533 99158 102864
96744 55746 59536
107526 96744 59536
49747 38647 96738
107534 96744 107526
59967 56160 107527
56160 59967 67188
67188 59967 71029
96741 78154 71029
78154 67188 71029
78154 78156 67188
89078 78156 78154
89078 89080 78156
99922 89080 89078
99922 99924 89080
110682 99924 99922
110682 110684 99924
107535 110684 110682
96740 59536 55746
107515 100326 96721
38647 34914 96738
34914 38647 27651
55748 59536 96740
66742 55748 96740
66744 55748 66742
66742 96734 66744
66744 96734 107520
59967 107527 59963
59963 107527 107521
59963 96735 67186
71029 59963 67186
59967 59963 71029
96741 71029 67186
60397 96742 96736
60397 96736 60391
34914 27651 24024
60391 107522 60397
107529 111069 114653
107523 125365 111069
125365 114653 111069
125365 125369 114653
107530 125369 2268
125369 5889 2268
125369 125365 5889
2268 5889 13128
13128 5889 16765
27651 107531 24024
24024 107531 96737
107531 13128 96737
13128 16765 96737
60397 107522 107528
111066 107515 96721
114643 107515 111066
100326 93197 103975
96704 107498 96710
107492 107498 96704
107499 96705 96711
107499 107493 96705
88634 107500 96712
88634 96712 88632
88632 96706 88634
88634 96706 107494
96707 12274 107495
107495 12274 12276
23172 26851 107501
12276 23172 107501
12274 23172 12276
107497 35358 96709
34056 37821 26851
96713 37821 34056
79012 107502 96714
79012 96714 79010
89902 79012 79010
89902 89904 79012
100732 89904 89902
100732 100734 89904
111464 100734 100732
111464 111466 100734
122156 111466 111464
122156 122158 111466
122156 96708 122158
122158 96708 107496
34056 26851 23172
96709 46432 107497
107497 35360 35358
35358 24468 24466
110272 124604 120906
107491 120906 124604
3043 96702 107488
3043 107488 3047
3047 107492 3043
3043 107492 96704
92011 88268 107489
107493 88268 92011
96703 107493 92011
96705 107493 96703
99510 107494 96706
99510 96706 99508
107490 99510 113934
35358 35360 24468
99510 110270 113934
120904 124604 110270
110270 124604 113934
124604 120904 107491
120904 1450 107491
120904 1448 1450
107495 1450 1448
107495 1448 96707
2704 107496 96708
2704 96708 2702
13560 2704 2702
13560 13562 2704
24466 13562 13560
24466 24468 13562
99510 99508 110270
110272 107490 113934
107497 46432 46434
57406 46432 61114
3048 107510 96724
3048 96724 3044
3044 96716 3048
3048 96716 107504
92036 88265 96725
96717 88265 92036
107511 96717 92036
107505 96717 107511
77710 107512 81590
81590 96726 77710
96726 107506 77710
96726 96718 107506
48931 45104 107507
107509 107503 96723
59957 107513 56158
107513 45104 96719
45104 48931 96719
96727 59957 56158
56596 60387 96728
71455 67634 96720
96720 67634 56596
67634 107514 56596
107514 60387 56596
67634 71455 78596
78596 71455 82385
78596 82385 89498
89498 82385 93197
89498 93197 100326
56158 107513 96719
46432 96715 61114
96723 107503 57404
57404 61114 96715
46434 46432 57406
107503 57406 61114
96710 107504 96716
107498 107504 96710
107505 96711 96717
107505 107499 96711
96712 107506 96718
107500 107506 96712
26851 23174 107501
23174 26851 34058
34058 26851 37821
48931 107507 45102
45102 107507 96713
107503 61114 57404
107507 34058 96713
96719 48931 45102
67628 71455 96720
78592 82385 71455
78592 71455 67628
89494 93197 82385
89494 82385 78592
100322 103975 93197
100322 93197 89494
96721 103975 100322
68038 107508 96722
68038 96722 68036
68036 96714 68038
68038 96714 107502
34058 37821 96713
107535 110682 96745
107443 98780 102388
107439 96657 102388
107381 14392 17920
80090 83731 96590
80090 96586 83731
96586 107382 83731
96586 107378 107382
107383 87525 96591
96591 87525 87519
96587 87519 87525
96587 87525 107379
101658 107384 105194
115814 107380 101658
105194 115814 101658
115818 115814 105194
123022 126540 96592
126540 115818 96592
126540 115814 115818
96588 126540 123022
96593 17922 96589
96589 17922 17920
28778 25236 107381
17920 28778 107381
17922 28778 17920
25236 28778 39742
25236 39742 36130
36130 39742 96594
47152 36130 96594
47154 36130 47152
7050 3544 96589
107377 7050 96589
17920 107377 96589
14392 107377 17920
96581 98377 101916
107373 96581 101916
107371 96581 107373
94507 96584 96582
94507 96582 94505
94505 107372 94507
94507 107372 107374
101916 96583 98383
96583 107375 98383
96583 96585 107375
107373 101916 98383
123026 107376 126536
123026 126536 7050
58098 47154 47152
123026 7050 3548
96584 94507 90926
107378 96584 90926
96586 96584 107378
94507 107374 90926
107379 96585 96587
107379 107375 96585
112350 107380 115814
126536 107376 112350
115814 126536 112350
126540 126536 115814
3544 7050 96588
7050 126540 96588
7050 126536 126540
107377 3548 7050
58098 58100 47154
69100 58100 58098
69100 69102 58100
7060 126546 126548
7058 126546 7060
96596 7058 96598
96598 7058 7060
96597 98378 107387
107387 98378 98384
109146 98384 98378
109146 109150 98384
107389 109150 109146
107389 109146 96599
90858 107390 94436
105198 107388 90858
94436 105198 90858
126546 115820 126548
105200 105198 94436
115822 105198 115824
126550 115822 115824
126548 115822 126550
7062 126548 126550
7060 126548 7062
96598 7060 96600
96600 7060 7062
107391 96599 96601
107391 107389 96599
80012 107392 83642
94436 107390 80012
83642 94436 80012
94438 94436 83642
115824 105198 105200
101916 98377 96583
126548 115820 115822
115822 105196 105198
83731 80094 96590
80094 69100 96590
80094 69102 69100
83731 107382 80094
96591 87520 107383
107383 87520 87526
107385 87526 87520
107385 87520 96595
107386 105196 105194
107386 105194 107384
115820 105194 105196
115818 105194 115820
96592 115818 123023
115820 105196 115822
115818 126546 123023
7058 3545 126546
126546 3545 123023
3545 7058 96596
17922 96593 14390
25234 28778 14390
14390 28778 17922
36128 39742 25234
25234 39742 28778
96594 39742 36128
107387 96595 96597
107387 107385 96595
107388 105198 105196
107388 105196 107386
115818 115820 126546
94505 107370 107372
94503 107370 94505
94505 96580 94503
96555 36258 36254
107345 36254 36258
107345 36258 107347
96556 107348 96558
107346 107348 96556
96559 36262 96557
96557 36262 36258
107347 36258 36262
107347 36262 107349
96558 107350 96560
107348 107350 96558
32624 36262 96559
107349 36262 32624
96557 36258 96555
96561 107349 32624
90923 96560 107350
90923 107350 90925
90925 107352 90923
90923 107352 96562
96561 43610 107351
107351 43610 43614
107353 43614 43610
107353 43610 96563
101707 96562 107352
101707 107352 101709
115844 112389 107354
112389 101709 107354
112389 101707 101709
107351 107349 96561
115844 96564 112389
107346 96556 96554
80093 107346 83694
107338 96548 96546
96549 47274 96547
96547 47274 47268
107337 47268 47274
107337 47274 107339
96548 107340 96550
107338 107340 96548
36248 32623 96551
43613 47274 96549
43613 96549 32623
107341 43613 32623
36248 107341 32623
107339 47274 43613
107346 96554 83694
96550 107342 96552
96553 36250 96551
96551 36250 36248
107341 36248 36250
107341 36250 107343
80092 107344 83694
83694 96554 80092
96554 107342 80092
96554 96552 107342
96555 36254 96553
96553 36254 36250
107343 36250 36254
107343 36254 107345
80093 83694 107344
107340 107342 96550
101654 105200 96602
96563 54612 107353
107355 54616 54612
107365 107363 96573
112390 115855 96576
112390 96574 115855
96574 107366 115855
96574 107364 107366
96575 87518 107365
107365 87518 87524
107367 87524 87518
107367 87518 96577
101708 105241 96578
115855 112392 96576
96576 112392 101708
112392 107368 101708
107365 96573 96575
107368 105241 101708
96577 98376 107367
107367 98376 98382
107369 98382 98376
107369 98376 96579
90924 94503 96580
105241 101710 96578
96578 101710 90924
101710 107370 90924
107370 94503 90924
105241 107368 101710
107371 96579 96581
107371 107369 96579
94505 96582 96580
115855 107366 112392
107353 54612 54616
123062 96572 107362
123062 96574 123060
107355 54612 96565
112391 115844 107354
107356 126562 123059
107356 123059 96564
112391 107356 96564
115844 112391 96564
126562 96566 123059
96565 65568 107355
107355 65568 65572
107357 65572 65568
107357 65568 96567
123061 126562 107356
123061 107358 126562
123060 96572 123062
107358 96566 126562
96567 76562 107357
107357 76562 76566
107359 76566 76562
107359 76562 96569
96568 107360 96570
107358 107360 96568
107361 96569 96571
107361 107359 96569
96570 107362 96572
107360 107362 96570
107363 96571 96573
107363 107361 96571
123062 107364 96574
107358 96568 96566
107439 96653 96657
105200 94438 96602
112346 115824 101654
80013 107424 80009
80009 107424 96638
65570 69326 96637
107423 69326 65570
96639 107423 65570
107425 107423 96639
90855 96638 107424
90855 107424 90859
90859 101655 90855
101659 101655 90859
101659 107426 101655
101655 107426 96640
96639 76564 107425
107425 76564 76568
107427 76568 76564
107427 76564 96641
112347 96640 107426
112347 107426 112351
112351 107428 112347
112347 107428 96642
91173 107429 87522
107429 96641 87522
107429 107427 96641
96643 91173 87522
11178 107430 96644
11178 96644 11174
11174 96645 25696
80009 107422 80013
80009 96636 107422
107423 65574 69326
107421 96635 96637
58308 54613 96631
96629 54613 58308
107417 96629 58308
107415 96629 107417
107418 50686 47009
96630 107418 47009
107416 107418 96630
50686 96632 47009
96633 58312 96631
96631 58312 58308
107417 58308 58312
107417 58312 107419
47017 50686 107418
22090 11174 25696
57971 96632 50686
57977 57971 47017
57977 107420 57971
57971 107420 96634
54614 58312 96633
107419 58312 54614
96635 107419 54614
107421 107419 96635
68989 96634 107420
68989 107420 68993
68993 107422 68989
68989 107422 96636
65574 107421 69326
107421 96637 69326
47017 57971 50686
11178 11174 22090
107431 22090 25696
96642 107432 96646
112352 96648 107434
76930 107435 80734
107435 96651 80734
107435 96649 96651
107437 76930 80734
101660 107438 105224
105224 96652 101660
96652 107436 101660
96652 96650 107436
76924 80734 96651
80734 76924 107437
76924 87876 107437
76924 87870 87876
112348 96648 112352
107439 87876 87870
3332 107440 96654
3332 96654 3328
3328 96655 17816
14162 3328 17816
3332 3328 14162
107441 14162 17816
90860 107442 94466
105224 107438 90860
105224 90860 94466
101656 105224 94466
96656 101656 94466
96652 105224 101656
98780 107439 102388
107439 87870 96653
107416 96630 96628
112352 96650 112348
107435 65914 96649
107428 107432 96642
91173 87528 107429
96643 98380 91173
98380 87528 91173
98380 98386 87528
109148 98386 98380
109148 109152 98386
119780 109152 109148
119780 119784 109152
358 119784 119780
358 362 119784
358 96644 362
362 96644 107430
112352 107436 96650
22086 25696 96645
22086 32942 107431
22086 32938 32942
43942 32942 32938
43942 43946 32942
54940 43946 43942
54940 54944 43946
107433 54944 54940
107433 54940 96647
96646 107434 96648
107432 107434 96646
96647 65914 107433
107433 65914 65918
107435 65918 65914
25696 22086 107431
107416 96628 39640
35947 107416 39640
35947 39640 107414
61622 50652 50656
68988 72682 57970
57970 72682 61622
80008 83644 68988
68988 83644 72682
96606 83644 80008
96609 123382 96607
96607 123382 123376
107395 123376 123382
107395 123382 107397
35944 107398 39600
50656 107396 35944
50656 35944 39600
61622 50656 96608
47006 50656 39600
96608 50656 47006
119778 123382 96609
107397 123382 119778
96611 107397 119778
107399 107397 96611
107400 39606 39600
107400 39600 107398
96610 39600 96612
96612 39600 39606
96611 356 107399
107399 356 360
107401 360 356
107401 356 96613
96610 47006 39600
35945 39606 107400
57970 61622 96608
107396 50656 50652
101654 115824 105200
96603 126552 112346
126552 115824 112346
126552 126550 115824
3546 7062 96604
7062 126552 96604
7062 126550 126552
96600 7062 3546
107393 96601 96605
107393 107391 96601
47014 107394 50652
47014 50652 61622
47014 61622 57976
107396 50652 107394
57976 61622 72682
83642 107392 68992
72682 83642 68992
83644 83642 72682
90854 94438 96606
94438 83644 96606
94438 83642 83644
96602 94438 90854
123024 126552 96603
96604 126552 123024
119782 107393 123376
107393 96607 123376
107393 96605 96607
107395 119782 123376
57976 72682 68992
105200 94436 94438
35945 107402 39606
107402 96614 96612
96621 119779 119783
96621 119783 107409
35946 107412 39636
39636 96626 35946
96626 107410 35946
96626 96622 107410
69306 65569 96627
107413 76567 69306
76567 65569 69306
76567 76563 65569
87527 91140 96623
76563 87527 96623
76567 87527 76563
119783 119779 109147
98379 96624 91140
98385 98379 87527
109151 112730 96625
98379 109151 96625
98385 109151 98379
107411 112730 109151
107414 39640 39636
107414 39636 107412
96626 39636 96628
96628 39636 39640
69306 96627 65573
96627 107415 65573
96627 96629 107415
107413 69306 65573
87527 98379 91140
107402 96612 39606
119783 109147 112730
112730 109147 96625
107403 96613 96615
107403 107401 96613
107404 50666 47007
96614 107404 47007
107402 107404 96614
50666 96616 47007
107405 96615 96617
107405 107403 96615
47015 50666 107404
47015 107406 50666
107406 96616 50666
107406 96618 96616
107407 96617 96619
107411 119783 112730
107407 107405 96617
50672 96620 47016
96620 107406 47016
96620 96618 107406
107409 361 96621
96621 361 357
96619 357 361
96619 361 107407
96622 47008 50672
107408 96622 50672
107410 96622 107408
96620 50672 47008
91140 87521 96623
91140 96624 87521
47016 107408 50672
60403 96746 96742
60403 96742 60397
60397 107528 60403
102928 110295 113650
107629 113650 110295
96842 107636 96846
107630 107636 96842
76988 80412 96843
107631 80412 76988
96847 107631 76988
107637 107631 96847
109935 113234 107632
113234 109935 120567
113234 120567 123918
123918 120567 1121
123918 1121 4452
107633 4452 1121
33721 37126 107634
44733 96844 37126
33721 44733 37126
44735 44733 33721
44735 55769 44733
55771 55769 44735
66767 70270 96845
55769 66767 96845
55771 66767 55769
107635 70270 66767
96846 107638 96848
107636 107638 96846
87918 107637 91264
102928 99533 110295
92106 99533 102928
92106 88657 99533
77733 88657 77731
96843 80412 96839
96839 80412 80406
107627 80406 80412
107627 80412 107631
99179 96840 107628
99179 107628 99181
113234 109933 107632
109933 99181 107632
109933 99179 99181
123918 120565 113234
113234 120565 109933
4452 1119 123918
123918 1119 120565
107637 96849 91264
107633 11961 4452
11961 11959 1119
11961 22861 11959
22863 22861 11961
37126 33719 107634
33719 22863 107634
33719 22861 22863
37126 96844 33719
70270 66765 96845
107635 77733 70270
77733 66765 70270
77733 77731 66765
88657 92106 96841
77731 88657 96841
11961 1119 4452
107637 96847 96849
107639 87918 91264
107638 14229 17585
119837 119833 109205
119837 107645 3713
405 119837 3713
119833 119837 405
14557 11221 405
14557 405 3713
11221 14557 107646
22135 11221 107646
22131 11221 22135
22135 107650 22131
22131 107650 96858
69432 65981 96859
107651 76993 69432
109205 119833 109197
76993 65981 69432
96855 76989 76993
96855 76993 107647
96856 107652 96860
107648 107652 96856
107653 98437 101787
96861 101787 98437
107649 96861 98437
96857 96861 107649
32983 96858 107650
32983 107650 32987
32987 43989 32983
43993 43989 32987
43993 55003 43989
76993 76989 65981
107626 107630 96838
96857 109205 109197
107644 107648 96856
96850 107638 17585
96848 107638 96850
14229 107640 17585
87914 91264 96849
107639 91264 87914
96851 107639 87914
107641 107639 96851
17585 14223 96850
17585 107640 14223
107640 96852 14223
107640 107642 96852
107643 96851 96853
107643 107641 96851
107649 109205 96857
107642 25113 28471
96852 107642 96854
25113 107644 28471
107645 409 3713
3713 409 14557
14557 409 11225
11225 107646 14557
107647 87919 96855
96855 87919 87915
96853 87915 87919
96853 87919 107643
28471 25107 96854
28471 107644 25107
107644 96856 25107
96854 107642 28471
96838 107630 96842
107625 4832 1473
120929 1473 120927
35727 50167 39093
50167 46789 39093
46789 96829 39093
50167 96821 46789
96822 107618 96830
107614 107618 96822
91234 87913 96831
102108 98815 91234
91234 98815 87913
98815 102108 96823
102108 112838 96823
102108 112844 112838
107615 112838 112844
107613 50167 35727
107615 112844 107619
22467 25797 107616
33331 22467 107616
33327 22467 33331
33331 44335 33327
44339 44335 33331
44339 55389 44335
55393 55389 44339
55393 66377 55389
66379 66377 55393
66379 107620 66377
66377 107620 96832
15674 12297 96833
26532 23195 15674
25797 22467 96824
15674 23195 12297
39093 24827 35727
28119 13927 24827
121357 96816 107608
121357 107608 121359
121359 1901 121357
1903 1901 121359
1903 12755 1901
12757 12755 1903
96817 12755 12757
96817 12757 107609
46007 96818 107610
46007 107610 46009
96826 46007 60479
46007 57023 60479
46007 46009 57023
28119 24827 39093
60479 57023 71559
71559 68061 82505
82505 68061 79035
107611 93307 79035
79035 93307 82505
93307 89925 82505
89925 96827 82505
93307 96819 89925
6367 3073 96820
107612 13927 17231
107612 17231 96828
6367 107612 96828
3073 6367 96828
17231 13927 28119
71559 57023 68061
55007 55003 43993
107621 34081 26532
34081 34079 23195
12299 96833 1471
107625 12299 1471
4832 107625 1471
15674 12299 23197
15674 23197 26532
107621 26532 23197
14228 107626 96838
14228 96838 14222
14222 96834 14228
14228 96834 107622
96839 80406 96835
96835 80406 80400
107623 80400 80406
12299 15674 96833
107623 80406 107627
88293 107624 88297
88297 107628 88293
88293 107628 96840
92106 88655 96841
102928 99531 92106
92106 99531 88655
113650 110293 102928
102928 110293 99531
107629 120929 113650
120929 110293 113650
120929 120927 110293
1473 4832 96837
120927 1473 96837
88293 96836 107624
34081 23195 26532
4832 1471 96837
77367 107624 77365
96825 34079 34081
96825 34081 107617
60479 57021 96826
71559 68059 57021
71559 57021 60479
82505 79033 68059
82505 68059 71559
82505 96827 79033
17231 13925 96828
28119 24825 13925
28119 13925 17231
39093 35725 24825
39093 24825 28119
77365 107624 96836
39093 96829 35725
107618 107622 96830
80400 76987 96835
87917 91234 96831
87917 96831 76987
107623 87917 76987
80400 107623 76987
91234 87917 98817
91234 98817 102108
102108 98817 109577
102108 109577 112844
107619 112844 109577
77365 96832 107620
77365 107620 77367
96830 107622 96834
96815 45127 107607
65985 69432 96859
55007 65985 55003
96900 115586 115590
96901 39520 96897
96897 39520 39518
107687 39518 39520
107687 39520 107691
96902 101694 105130
107688 96902 105130
107692 96902 107688
96898 105130 101694
107693 96899 96903
107693 107689 96899
107694 104948 104944
107694 104944 107690
112204 115590 96904
115590 104948 96904
115590 104944 104948
96900 115590 112204
96905 39522 96901
96901 39522 39520
50576 47068 107691
39520 50576 107691
39522 50576 39520
107695 47068 50576
90896 107696 94372
94372 96906 90896
96906 107692 90896
96906 96902 107692
96896 115586 96900
115590 115586 104944
104944 115586 101492
115586 107686 101492
47067 50556 96889
47067 96889 36025
107683 47067 36025
39514 107683 36025
107679 50556 47067
90895 94354 107680
90895 107684 94354
107684 96890 94354
107684 96894 96890
107685 96891 96895
107685 107681 96891
107686 115586 112203
96892 107686 112203
107697 43657 47269
107682 107686 96892
96897 39518 96893
96893 39518 39514
107683 39514 39518
107683 39518 107687
107688 105130 101693
96894 107688 101693
107684 107688 96894
105130 96898 101693
96895 43652 107685
107685 43652 43656
107689 43656 43652
107689 43652 96899
101492 107690 104944
115586 96896 112203
96907 47269 43657
107693 96907 43657
96903 96907 107693
94156 83318 83320
96913 104952 90666
104952 94156 90666
104952 104950 94156
96908 104950 112205
104950 115598 112205
104950 104952 115598
126314 122865 115598
115598 122865 112205
6828 3385 126314
126314 3385 122865
17698 14225 6828
6828 14225 3385
94156 83320 96912
28568 25109 17698
25109 28568 96909
28568 39524 96909
28568 39526 39524
50580 39524 39526
50578 39524 50580
61560 50578 50580
61558 50578 61560
69040 72620 96914
72620 61560 96914
72620 61558 61560
80052 83582 69040
69040 83582 72620
96910 83582 80052
17698 25109 14225
39514 36025 96893
90666 94156 96912
107700 83320 83318
79806 107698 83318
79806 83318 94156
79806 94156 90672
104948 107694 90672
94156 104948 90672
104950 104948 94156
96904 104948 96908
96908 104948 104950
96909 39524 96905
96905 39524 39522
50578 39522 39524
50576 39522 50578
61558 58034 107695
107700 83318 107698
50576 61558 107695
58034 61558 72620
58034 72620 69046
69046 72620 83582
69046 83582 80056
94372 107696 80056
94372 80056 83582
90892 94372 83582
96910 90892 83582
96906 94372 90892
47275 107699 47269
47269 107699 107697
47269 96907 96911
47269 96911 47275
50578 61558 50576
107678 107682 96888
96888 107682 96892
47243 96887 43651
96867 65599 69158
107661 96867 69158
107659 96867 107661
96870 14224 17636
107660 96870 17636
107662 96870 107660
96868 17636 14224
96871 69162 96869
96869 69162 69158
107661 69158 69162
107661 69162 107663
3388 107664 96872
3388 96872 3384
69158 65599 96869
3384 96870 3388
65600 69162 96871
107663 69162 65600
96873 107663 65600
107665 107663 96873
122864 126263 96874
122864 96872 126263
96872 107666 126263
96872 107664 107666
76600 107665 80170
107665 96875 80170
107665 96873 96875
107667 76600 80170
126271 96876 96874
3388 96870 107662
126271 96874 126263
96866 28502 25108
28502 17636 96868
107651 69432 65985
96860 107654 96862
107652 107654 96860
107655 87559 96863
96863 87559 87557
87559 107653 101787
98433 87559 101787
87557 87559 98433
101787 96861 98433
25114 107656 28496
28496 96864 25114
96864 107654 25114
96864 96862 107654
28502 17630 17636
107657 76599 96865
96863 76595 76599
96863 76599 107655
14230 107658 17630
28496 107656 14230
17630 28496 14230
28502 28496 17630
96864 28496 96866
96866 28496 28502
107659 96865 96867
107659 107657 96865
107660 17636 17630
107660 17630 107658
25108 28502 96868
96865 76599 76595
55003 65985 96859
126263 107666 126271
76596 80170 96875
72586 69039 61524
61524 69039 58027
83546 80051 72586
72586 80051 69039
83546 96886 80051
107677 43655 47243
96887 47243 43655
107675 96887 43655
96883 96887 107675
96884 107678 96888
107676 107678 96884
50556 47063 96889
58033 61524 96885
61524 58027 96885
58033 96885 47063
50556 107679 47063
61524 58033 69045
61524 69045 72586
72586 69045 80055
72586 80055 83546
107680 94354 90891
107680 90891 96886
80055 107680 96886
83546 80055 96886
94354 96890 90891
43651 96891 47243
96891 107677 47243
96891 107681 107677
107679 58033 47063
126271 107666 107668
107674 107676 96882
69185 96881 65601
107667 80170 76596
96877 107667 76596
107669 107667 96877
96876 126271 122868
107670 96876 122868
96878 96876 107670
126271 107668 122868
107671 76601 96879
96879 76601 76597
96877 76597 76601
96877 76601 107669
112202 115565 96880
112202 96878 115565
96882 107676 96884
96878 107672 115565
107673 65603 69185
96881 69185 65603
107671 96881 65603
96879 96881 107671
96880 115565 112210
107674 96880 112210
96882 96880 107674
115565 107672 112210
107675 54649 96883
96883 54649 54647
54649 107673 69185
65601 54649 69185
54647 54649 65601
96878 107670 107672
96815 45125 45127
96825 45127 45125
107617 45127 96825
100324 104019 93247
100324 93247 89496
104019 100324 96764
114675 104019 96764
114677 104019 114675
114675 125397 114677
114675 125395 125397
125395 5921 125397
125395 5919 5921
5919 16797 5921
5919 16795 16797
24029 27679 107554
27679 16795 107554
27679 16797 16795
24029 107556 27679
82435 78598 107555
78598 82435 89500
89500 82435 93247
89500 93247 107557
93247 104021 107557
93247 104019 104021
104019 114679 104021
104019 114677 114679
114677 125399 114679
114677 125397 125399
5921 2265 96765
125399 5921 96765
89496 82435 78594
89496 93247 82435
67630 78594 67636
67636 78594 107555
114671 96761 114673
5917 96762 96758
5917 96758 5913
5913 16791 5917
5913 16787 16791
16787 107550 16791
16791 107550 107552
96763 60420 96759
96759 60420 60414
107551 60414 60420
107551 60420 107553
114675 96764 96760
114675 96760 114673
125397 5921 125399
114673 96761 121718
114675 114673 125395
125395 121718 96762
5917 125395 96762
5919 125395 5917
5917 16795 5919
5917 16791 16795
16791 107552 16795
16795 107552 107554
56598 60420 96763
60420 56598 107553
56598 67636 107553
56598 67630 67636
78594 82435 107555
125395 114673 121718
16797 13125 2265
16797 2265 5921
27681 96766 13125
27687 96772 96770
27687 96770 27685
107564 27687 34918
27687 38675 34918
27687 27685 38675
38675 107562 34918
114687 107565 114685
114685 107565 107563
114685 96771 96773
114685 96773 114687
27689 96774 96772
27689 96772 27687
27687 107564 27689
114683 96771 114685
27689 107564 107566
114687 107567 107565
114687 96773 96775
114687 96775 114689
27691 96776 96774
27691 96774 27689
27689 107566 27691
27691 107566 107568
114691 107569 114689
114689 107569 107567
114689 96775 121720
125411 114689 121720
114691 114689 125411
96777 125411 121720
114689 107567 114687
114671 96757 96761
114683 96769 96771
114685 107563 114683
16797 27681 13125
27679 27681 16797
27679 107556 27681
27681 107556 107558
104021 100328 107557
100328 104021 107559
104021 114681 107559
104021 114679 114681
125399 121719 96767
114681 125399 96767
114679 125399 114681
125399 96765 121719
27681 24025 96766
114683 107563 107561
107558 34917 38673
27681 107558 96768
24025 27681 96768
34917 107560 38673
114683 107561 114681
114681 107561 107559
114681 96767 96769
114681 96769 114683
24026 27685 96770
27685 24026 96768
38673 27685 96768
38675 27685 38673
38673 107560 38675
38675 107560 107562
107558 38673 96768
114673 96756 114671
114673 96760 96756
107551 56604 60414
121723 107544 125381
38651 34916 107537
38651 107538 34916
109910 113580 96747
120544 107539 124254
124254 107539 96751
107539 113580 96751
113580 109910 96751
107545 120544 124254
96752 44710 48508
107540 96752 48508
107546 96752 107540
96748 48508 44710
107543 121723 125381
96749 1868 107541
1868 96753 16380
12722 1868 16380
1872 1868 12722
12722 16380 27276
12722 27276 23626
23626 27276 38256
23626 38256 34524
107547 34524 38256
60407 56597 96750
107542 67635 71483
107542 71483 96754
60407 107542 96754
56597 60407 96754
107541 1868 1872
71483 67635 82419
60407 107536 107542
60407 96746 60403
60403 107528 107536
114653 111070 107529
111070 114653 121722
121722 114653 125369
125369 107530 121722
27651 24028 107531
24028 27651 107537
27651 38651 107537
27651 38647 38651
107538 38651 45980
38651 49751 45980
38651 38647 49751
49751 107532 45980
60403 107536 60407
99156 102864 96743
113580 107533 96747
107533 102864 96747
102864 99156 96747
107539 109912 113580
44712 107540 48508
48508 96748 44712
96748 107534 44712
96748 96744 107534
96745 121326 107535
107535 121326 121330
107541 121330 121326
107541 121326 96749
60407 96750 96746
109912 107533 113580
13126 16811 96778
82419 67635 78597
93231 78597 89499
107547 38256 96755
38256 34520 96755
107549 45578 49368
71483 67629 96754
82419 78593 67629
82419 67629 71483
93231 89495 78593
93231 78593 82419
104005 100323 89495
104005 89495 93231
114671 96756 100323
104005 114671 100323
114667 114671 104005
49368 107547 96755
125385 121717 96757
114667 125385 114671
5913 96758 121717
125385 5913 121717
5909 5913 125385
5909 16787 5913
5909 16783 16787
16783 107548 16787
16787 107548 107550
45574 49368 96755
56604 107549 60414
60414 107549 96759
107549 49368 96759
49368 45574 96759
114671 125385 96757
82419 78597 93231
45578 107547 49368
34520 38256 23622
93231 89499 104005
104005 89499 100327
104005 100327 114667
114667 100327 111071
107543 125381 111071
125381 114667 111071
125381 125385 114667
2269 5909 107544
5909 125381 107544
5909 125385 125381
5909 2269 16783
16783 2269 13129
13129 107548 16783
23622 38256 27276
120542 124254 96751
120542 1098 107545
120542 1096 1098
11936 1098 1096
11936 11938 1098
22838 11938 11936
22838 22840 11938
33696 22840 22838
33696 33698 22840
33696 96752 33698
33698 96752 107546
12718 16380 96753
23622 27276 12718
12718 27276 16380
124254 120542 107545
16811 13126 96776
27691 16811 96776
27693 16811 27691
107597 67211 96805
96805 67211 67209
67211 78177 67209
78179 78177 67211
78179 89101 78177
89103 89101 78179
89103 99945 89101
99947 99945 89103
99947 107598 99945
99945 107598 96806
107599 34557 96807
96807 34557 34555
96797 34555 34557
123544 96804 120191
96797 34557 107591
96808 107592 38313
96798 107592 96808
34951 107600 38313
107601 111489 114729
96809 114729 111489
107593 96809 111489
96799 96809 107593
107594 3075 6361
96810 107594 6361
96800 107594 96810
3075 107602 6361
50163 107603 50159
50159 107603 107595
107592 34951 38313
50159 96801 96811
123544 120191 96803
96796 39390 96802
36023 25105 25111
39390 96796 36023
107591 45615 96797
96797 45615 45613
45615 107585 60029
56643 45615 60029
45613 45615 56643
60029 96791 56643
24055 96792 107586
24055 107586 24057
24057 107592 24055
24055 107592 96798
122179 96799 125437
96802 39390 39392
96799 107587 125437
125437 96793 122179
122527 96794 107588
122527 107588 122529
122529 107594 122527
122527 107594 96800
107595 46791 50159
107589 61153 46791
46791 61153 50159
61153 57761 50159
57761 96801 50159
61153 96795 57761
107596 39392 39390
107596 39390 107590
96799 107593 107587
36023 25111 107590
50159 96811 50163
107596 96812 39392
100757 107601 114729
111487 100757 114729
100755 100757 111487
114729 96809 111487
6367 96820 96810
6367 96810 6361
6361 107602 6367
6367 107602 107612
50167 107613 50163
50163 107613 107603
50163 96811 96821
50163 96821 50167
25112 107614 96822
89927 100757 100755
25112 96822 25106
25112 96812 107604
112838 109575 96823
120193 123548 96813
120193 96813 109575
107615 120193 109575
112838 107615 109575
107605 123548 120193
14925 11563 96814
107606 22469 25797
107606 25797 96824
14925 107606 96824
11563 14925 96824
22469 107616 25797
25106 96812 25112
96812 36024 39392
89927 100755 96819
107611 89927 93307
107604 96812 107596
96802 39392 36024
96813 123548 96803
96803 123548 123544
123544 123548 107605
743 123544 107605
745 743 107605
123544 743 96804
96814 743 14925
743 11565 14925
743 745 11565
11565 107606 14925
107607 56183 96815
93307 89927 96819
96815 56183 56181
96805 56183 107597
110705 96806 107598
110705 107598 110707
110707 107608 110705
110705 107608 96816
107609 23659 96817
96817 23659 23657
96807 23657 23659
96807 23659 107599
38313 34949 96808
38313 107600 34949
107600 96818 34949
107600 107610 96818
96805 56181 56183
97220 115114 122561
39390 36023 107590
14227 25105 14221
68465 79453 68459
79459 79453 68465
79459 90323 79453
90325 90323 79459
104416 101137 107576
101137 90325 107576
101137 90323 90325
115076 111865 104416
104416 111865 101137
115076 96782 111865
107577 79805 96783
96783 79805 79803
79805 90665 79803
68465 68459 57431
90671 90665 79805
96779 90671 107573
112201 96780 107574
112201 107574 112209
112209 122863 112201
122867 122863 112209
122867 107578 122863
122863 107578 96784
103658 100357 96785
107579 111095 103658
111095 100357 103658
111095 111093 100357
111095 121745 111093
121747 121745 111095
96779 90665 90671
121747 2291 121745
57431 68459 57427
57431 46455 49796
27691 107568 27693
27693 107568 107570
114691 111072 107569
111072 114691 107571
114691 125413 107571
114691 125411 125413
125411 96777 2266
5937 125411 2266
125413 125411 5937
5937 2266 96778
16811 5937 96778
16813 5937 16811
107572 16813 24030
57431 57427 46455
16813 27693 24030
27693 107570 24030
125413 121724 107571
121724 125413 2270
2270 125413 5937
2270 5937 13130
13130 5937 16813
16813 107572 13130
107573 101491 96779
96779 101491 101485
101491 107574 101485
101485 107574 96780
49796 46455 96781
107575 57431 49796
16813 16811 27693
25111 25105 14227
2293 2291 121747
2291 107580 96786
100359 103658 96785
89531 100359 96785
89533 100359 89531
107579 103658 100359
13153 96786 107580
13153 107580 13155
13155 107586 13153
13153 107586 96792
107587 122181 125437
125437 122181 96793
122181 2725 96793
122181 2729 2725
2729 107581 16839
89533 89531 78633
13583 2729 16839
16839 96787 13583
111867 115078 107582
111867 107588 115078
107588 96788 115078
107588 96794 96788
107589 57763 61153
107583 72229 57763
57763 72229 61153
72229 68787 61153
68787 96795 61153
72229 96789 68787
14221 96790 107584
14221 107584 14227
2725 2729 13583
2293 107580 2291
78633 89531 78631
67681 78631 67679
107581 13587 16839
16839 13587 96787
13587 24489 96787
13587 24493 24489
24493 35381 24489
35383 35381 24493
46457 49796 96781
35381 46457 96781
35383 46457 35381
107575 49796 46457
101139 104416 107576
104416 101139 107582
115078 104416 107582
78633 78631 67681
115076 104416 115078
96788 115076 115078
107583 68789 72229
96789 72229 68789
107577 96789 68789
96783 96789 107577
3383 96784 107578
3383 107578 3387
3387 107584 3383
3383 107584 96790
107585 56645 60029
60029 56645 96791
56645 67679 96791
56645 67681 67679
96782 115076 96788
107338 96546 83686
115114 125854 122561
6390 3107 125854
1532 5092 120980
120980 5092 124576
12370 15950 1532
1532 15950 5092
97723 26826 12370
26826 15950 12370
26826 26820 15950
97722 26820 97724
97724 26820 26826
23274 26826 97723
97724 26826 23274
26480 23325 97725
108467 34213 26480
34213 23325 26480
34213 34209 23325
34213 45251 34209
45255 45251 34213
45255 56295 45251
56299 56295 45255
56299 67319 56295
67323 67319 56299
81600 78265 108468
78265 67323 108468
78265 67319 67323
81600 97726 78265
15630 12421 97727
23329 26480 97725
110346 124576 113908
120980 124576 110346
99586 113908 103204
110346 113908 99586
99590 103204 113908
99590 113908 110348
110348 113908 124576
110348 124576 120982
120982 124576 5092
120982 5092 1534
15944 108460 1534
5092 15944 1534
15950 15944 5092
97720 15944 23273
15944 26820 23273
15944 15950 26820
26820 97722 23273
23329 97725 12421
92747 89164 108461
38193 34608 108463
34608 38193 45664
45664 38193 49307
45664 49307 56694
56694 49307 60341
60341 108464 56694
77794 81560 97721
81560 77794 108465
77794 88724 108465
77794 88720 88724
108466 88724 103204
88724 99586 103204
88724 88720 99586
92747 108462 89164
108469 23329 12421
15630 108469 12421
108467 26480 23329
12837 97730 108472
12837 108472 12841
12841 108474 12837
12837 108474 97732
97733 124278 97731
97731 124278 124274
4790 124274 124278
4786 124274 4790
15640 12426 108473
4786 15640 108473
4790 15640 4786
108475 12426 15640
108474 23743 26911
108471 4786 108473
97734 108474 26911
23743 108476 26911
27308 24163 97735
38286 35057 27308
27308 35057 24163
49392 46113 38286
38286 46113 35057
108477 57135 49392
57135 46113 49392
57135 57127 46113
57135 68173 57127
68179 68173 57135
82460 79161 108478
79161 68179 108478
97732 108474 97734
99590 108466 103204
108471 4782 4786
4786 124270 124274
78271 81600 108468
89185 97726 81600
78271 89185 81600
89189 89185 78271
89189 100025 89185
100029 100025 89189
100029 110787 100025
110791 110787 100029
110791 121437 110787
121441 121437 110791
5160 1983 108470
1983 121441 108470
1983 121437 121441
4782 124270 4786
5160 97728 1983
4782 1587 124270
124270 1587 121041
12425 15630 97727
12425 97727 1587
108471 12425 1587
4782 108471 1587
108469 15630 12425
1987 5160 108470
1987 108472 5160
108472 97728 5160
108472 97730 97728
97731 124274 97729
97729 124274 124270
124270 121041 97729
108465 77798 81560
70574 66824 97721
108459 70574 97721
97707 70560 70554
108447 70554 70560
108447 70560 108449
34162 108450 37774
34162 37774 48878
34162 48878 45204
108451 45204 48878
1958 5433 97710
12812 16307 5433
12812 5433 1958
97711 16307 12812
78684 82341 97712
78684 97708 82341
97709 70560 97707
97708 108452 82341
70560 97709 66827
97709 108453 66827
97709 97713 108453
108449 70560 66827
23278 108454 26812
37774 108450 23278
37774 23278 26812
34158 37774 26812
97714 34158 26812
97715 48886 34158
48886 37774 34158
48886 48878 37774
59900 56254 108451
97708 108448 108452
48878 59900 108451
93145 108446 89588
108448 97706 89588
97702 114574 114578
97703 70542 97701
97701 70542 70536
108441 70536 70542
108441 70542 108443
100412 108444 97704
100412 97704 100410
108442 100412 114578
100412 111146 114578
100412 100410 111146
97702 114578 111146
97705 70548 97703
97703 70548 70542
97708 97706 108448
81538 77796 108443
70548 81538 70542
108445 77796 81538
89586 93145 97706
89586 97704 93145
97704 108446 93145
97704 108444 108446
97707 70554 97705
97705 70554 70548
70554 108447 77797
81538 70554 77797
70548 70554 81538
108445 81538 77797
97706 93145 89588
70542 81538 108443
79161 68173 68179
48886 59900 48878
121412 108456 97716
78240 78242 67286
89162 92747 108461
78242 89162 108461
78240 89162 78242
100002 108462 92747
89162 100002 92747
100000 100002 89162
110760 100002 100000
110760 110762 100002
110760 97716 110762
110762 97716 108456
27201 23716 108457
38193 108463 34606
78240 67286 67282
34606 108463 97717
23716 27201 97717
45662 49307 38193
45662 38193 34606
56692 60341 49307
56692 49307 45662
67732 108464 60341
56692 67732 60341
67730 67732 56692
67730 97718 67732
67732 97718 108458
66824 70574 97719
77798 108459 81560
81560 108459 97721
108463 23716 97717
108455 56254 59900
56250 67282 67286
59900 56250 108455
121412 97716 121410
5433 1960 97710
1960 121410 97710
1960 121412 121410
1960 5433 12814
12814 5433 16307
27201 108457 23714
23714 108457 97711
108457 12814 97711
12814 16307 97711
97717 27201 23714
97712 82341 78686
108458 97712 78686
56250 67286 108455
97718 97712 108458
66828 108453 70574
108453 97719 70574
108453 97713 97719
108459 66828 70574
12374 108460 15944
26812 108454 12374
26812 12374 15944
23272 26812 15944
97720 23272 15944
97714 26812 23272
45200 48886 97715
56250 59900 45200
45200 59900 48886
82341 108452 78686
97700 114574 97702
82460 97736 79161
97733 124282 124278
66873 77849 66869
108503 81274 77849
108506 49466 49458
108506 49458 108504
97758 49458 97760
97760 49458 49466
108507 88391 91687
91687 88391 102527
102527 88391 99269
102527 99269 113247
113247 99269 110029
108505 123921 110029
110029 123921 113247
123921 120657 113247
120657 97761 113247
123921 97759 120657
46119 49466 108506
108508 60514 57129
108508 57129 97760
46119 108508 97760
49466 46119 97760
60514 97762 57129
108509 77459 80883
108507 91687 77459
77459 91687 80883
91687 88387 80883
88387 97763 80883
66869 77849 97757
77849 81274 97757
66873 66869 55877
55877 66869 55873
81274 77845 97757
108503 108499 81274
108499 88773 81274
88773 77845 81274
108499 92101 88773
92101 97755 88773
35065 38346 108500
38346 35065 108504
49458 38346 108504
49450 38346 49458
97756 49450 97758
97758 49450 49458
108505 120659 123921
102527 99267 88387
108501 4445 120659
4445 1211 123921
1211 97759 123921
15313 12041 1211
15313 1211 4445
26179 22943 12041
26179 12041 15313
22943 26179 108502
33813 22943 108502
33811 22943 33813
33813 44833 33811
44835 44833 33813
44835 55873 44833
55877 55873 44835
120659 4445 123921
102527 88387 91687
113247 110027 99267
113247 99267 102527
97770 60524 60526
108517 97769 97771
108517 108515 97769
108518 49484 49482
108518 49482 108516
60528 49482 49484
60526 49482 60528
97770 60526 97772
97772 60526 60528
108519 97771 97773
108519 108517 97771
46121 49484 108518
49484 46121 57137
97768 60524 97770
49484 57137 60528
57137 68175 60528
68181 68175 57137
82558 79163 108520
79163 68181 108520
79163 68175 68181
82558 97774 79163
108521 66467 97775
97775 66467 66463
97773 66463 66467
97773 66467 108519
79169 82558 108520
108522 93372 90037
108522 90037 97774
68175 97772 60528
22945 108502 26179
60524 49480 60526
108516 49480 108514
113247 97761 110027
108510 60518 60514
108510 60514 108508
97762 60514 97764
97764 60514 60518
80889 108511 80883
80883 108511 108509
80883 97763 97765
80883 97765 80889
108512 60522 60518
108512 60518 108510
97764 60518 97766
97766 60518 60522
60526 49480 49482
80897 108513 80889
80889 97765 97767
80889 97767 80897
46120 108514 49480
60522 108512 46120
49480 60522 46120
60524 60522 49480
97766 60522 97768
97768 60522 60524
77455 97769 80897
97769 108513 80897
97769 108515 108513
80897 97767 77455
108516 49482 49480
80889 108513 108511
26179 12043 22945
15313 12043 26179
15313 1213 12043
79167 82460 108478
108484 93272 90035
108484 90035 97736
79167 108484 97736
82460 79167 97736
93272 97740 90035
97741 124286 97737
97737 124286 124282
124286 108485 1591
4794 124286 1591
124282 124286 4794
108479 4794 1591
45689 97738 108480
108477 49392 46117
45689 108480 45693
45689 108486 97742
108487 89625 97743
97743 89625 89621
97739 89621 89625
97739 89625 108481
121853 125044 108482
125044 121853 2405
125044 2405 5554
108483 5554 2405
90041 93272 108484
90041 108488 93272
108488 97740 93272
108488 97744 97740
45693 108486 45689
124286 97741 121045
38286 46117 49392
27308 35063 38286
4794 124278 124282
4790 124278 4794
4794 108479 12427
15640 4794 12427
4790 4794 15640
108475 15640 12427
26911 23739 97734
23739 26911 108476
34637 23739 108476
34633 23739 34637
34637 108480 34633
34633 108480 97738
108481 100459 97739
38286 35063 46117
97739 100459 100455
111195 111191 100459
125044 121849 108482
121849 111195 108482
121849 111191 111195
5554 2399 125044
125044 2399 121849
108483 13269 5554
13269 2399 5554
13269 13263 2399
24169 27308 97735
13263 24169 97735
13269 24169 13263
27308 24169 35063
100459 111191 100455
97737 124282 97733
97741 108489 121045
108485 124286 121045
108497 97751 97753
108497 108495 97751
35064 108498 38336
35064 38336 49440
35064 49440 46118
46118 49440 60488
46118 60488 57136
57136 60488 97754
68174 57136 97754
68180 57136 68174
79162 68180 68174
79162 79168 68180
79162 97752 79168
90042 97750 108494
79168 97752 108496
97755 92101 88777
108497 97755 88777
97753 97755 108497
108500 38346 38336
108500 38336 108498
49450 38336 38346
49440 38336 49450
57128 60488 97756
60488 49450 97756
60488 49440 49450
97754 60488 57128
108501 1213 4445
4445 1213 15313
108499 88777 92101
97741 97745 108489
90036 97750 90042
90042 108496 97752
56725 97742 108486
56725 108486 56729
56729 67767 56725
67771 67767 56729
67771 78719 67767
78723 78719 67771
97743 78719 78723
97743 78723 108487
97744 108490 97746
108488 108490 97744
108491 110411 113619
97747 113619 110411
108489 97747 110411
90042 97752 90036
97745 97747 108489
108490 108492 97746
108493 99645 102903
108491 113619 99645
99645 113619 102903
113619 110407 102903
110407 97749 102903
113619 97747 110407
97748 108494 97750
108492 108494 97748
99641 97751 102903
97751 108493 102903
97751 108495 108493
102903 97749 99641
97746 108492 97748
79169 108522 97774
108442 114574 108440
108439 70536 108441
108375 97633 98880
108375 108371 97633
97637 102331 98880
804 4287 97638
11628 15133 4287
11628 4287 804
97639 15133 11628
79116 108376 82658
93474 108372 79116
93474 79116 82658
89994 93474 82658
97640 89994 82658
97634 93474 89994
97641 27896 97635
97635 27896 27892
108373 27892 27896
108373 27896 108377
17421 97642 97636
17421 97636 17417
17417 108374 17421
17421 108374 108378
102331 98884 108375
113067 108379 109638
109638 108379 97637
108379 98884 97637
98884 102331 97637
120256 123759 113067
102331 108375 98880
13995 108374 17417
97632 108370 97636
97636 108370 17417
97631 17006 2796
17006 6132 2796
17006 17004 6132
27890 17004 17006
27888 17004 27890
108365 27888 27890
108365 27890 108369
6527 3147 97628
6527 108366 3147
108366 97632 3147
108366 108370 97632
91465 87986 108367
108371 87986 91465
120256 113067 109638
97629 108371 91465
89996 108372 93474
104236 108368 89996
104236 89996 93474
100822 104236 93474
97634 100822 93474
97630 104236 100822
13654 17006 97631
97635 27892 13654
27892 17006 13654
27892 27890 17006
108369 27890 27892
108369 27892 108373
108370 13995 17417
97633 108371 97629
4287 806 97638
97638 806 120256
806 108380 120256
108386 97648 108382
97644 82660 79112
24568 27900 97645
108383 27900 24568
97649 108383 24568
108387 108383 97649
97646 17425 13996
108388 97646 13996
97650 97646 108388
17425 108384 13996
36943 108389 33392
108389 97647 33392
108389 108385 97647
108382 97648 82660
97651 36943 33392
71720 97652 68128
97652 108386 68128
97652 97648 108386
97649 35464 108387
108387 35464 35468
108391 35468 35464
108391 35464 97653
3148 6559 97654
3148 97650 6559
97650 108392 6559
97650 108388 108392
36943 33396 108389
108393 33396 36943
68128 108390 71720
122252 6132 125606
97648 79112 82660
97643 108385 25999
108380 123759 120256
806 4287 108381
4287 15137 108381
4287 15133 15137
15133 97639 22530
25999 15133 22530
15137 15133 25999
97643 25999 22530
108382 82660 82658
108382 82658 108376
97640 82658 97644
97644 82658 82660
97645 27900 97641
97647 108385 97643
97641 27900 27896
108377 27900 108383
17425 97646 97642
17425 97642 17421
17421 108378 17425
17425 108378 108384
113067 109640 108379
109640 113067 120258
120258 113067 123759
123759 108380 120258
15137 11632 108381
11632 15137 22534
22534 15137 25999
108385 22534 25999
108377 27896 27900
2796 6132 122252
111566 125606 114892
122252 125606 111566
34157 23271 34161
34161 108351 48783
45199 34161 48783
34157 34161 45199
48783 97621 45199
108356 104228 104226
108356 104226 108352
114886 104226 104228
114882 104226 114886
125596 114882 114886
125594 114882 125596
6124 125594 125596
6122 125594 6124
34161 23271 108350
17000 13656 108353
6124 17000 6122
108357 13656 17000
93839 90441 97622
108354 101243 104619
108354 104619 97624
93839 108354 97624
90441 93839 97624
104619 101243 115251
115251 101243 111953
111953 108358 115251
80653 108359 80649
80649 108359 108355
80649 91457 80653
6122 17000 108353
80649 91453 91457
23271 26701 108350
97623 91453 87980
12369 108346 12373
97620 12369 26701
12369 23277 26701
12369 12373 23277
23277 108350 26701
108351 45203 48783
48783 45203 97621
45203 56249 97621
45203 56253 56249
97617 56249 56253
97617 56253 108347
100824 108352 104226
100824 104226 114882
26701 23271 97620
100824 114882 111568
111568 125594 122254
122254 125594 6122
122254 6122 2798
108353 2798 6122
108348 90447 93839
97622 108348 93839
97618 108348 97622
90447 108354 93839
108355 77073 80649
91453 80649 87980
80649 108349 87980
108349 97619 87980
80649 77073 108349
111568 114882 125594
97651 108393 36943
91453 97623 97625
108360 104230 104228
114888 104230 114892
125606 114888 114892
125600 114888 125606
6132 125600 125606
6128 125600 6132
17004 6128 6132
17002 6128 17004
27888 17002 17004
27886 17002 27888
108361 27886 27888
108361 27888 108365
125991 122613 97626
108362 3149 6527
114892 104230 104232
108362 6527 97628
122613 125991 97628
3149 108366 6527
91465 108367 91461
91461 108367 108363
102319 98879 97629
91465 102319 97629
91461 102319 91465
102319 97627 98879
108368 104236 104232
108368 104232 108364
111566 114892 97630
114892 104236 97630
114892 104232 104236
125991 108362 97628
91453 97625 91457
108364 104230 108360
97627 102319 98878
108360 104228 108356
114888 104228 104230
114886 104228 114888
125600 114886 114888
125596 114886 125600
6128 125596 125600
6124 125596 6128
17002 6124 6128
17000 6124 17002
27886 24570 108357
17000 27886 108357
17002 27886 17000
108361 24570 27886
108364 104232 104230
104619 101237 97624
115251 101237 104619
108358 122617 125991
108358 125991 97626
115251 108358 97626
111949 115251 97626
122617 108362 125991
80653 77074 108359
77074 80653 108363
80653 91461 108363
80653 91457 91461
91457 97625 98878
102319 91457 98878
91461 91457 102319
115251 111949 101237
108442 114578 114574
97655 108393 97651
108394 71720 108390
110004 113486 97685
113486 110004 108423
110004 120636 108423
110004 120634 120636
1188 120636 120634
1188 1190 120636
12018 1190 1188
12018 12020 1190
12018 97687 26398
22922 12018 26398
12020 12018 22922
108427 22922 26398
2358 108428 5784
2358 5784 16658
2358 16658 13216
13216 16658 27542
13216 27542 24116
24116 27542 38544
24116 38544 35012
49646 108424 35012
49646 35012 38544
46066 49646 38544
97688 46066 38544
97686 49646 46066
36995 33398 108425
33398 36995 44398
44398 36995 48043
70131 108422 66440
59047 59041 70131
59047 70131 66440
108426 59047 66440
66438 59041 55450
81113 77432 97682
97682 77432 66438
77432 108422 66438
108422 70131 66438
97683 88362 81113
88362 77432 81113
88362 88364 77432
99244 88364 88362
99244 99246 88364
99244 97685 113486
110006 99244 113486
99246 99244 110006
44398 48043 55452
108423 110006 113486
60676 108420 46068
60676 46068 49646
57082 60676 49646
97686 57082 49646
97684 60676 57082
26053 22536 108421
22536 26053 108425
26053 36995 108425
26053 36991 36995
36991 48043 36995
36991 48037 48043
48037 59047 48043
48037 59041 59047
46068 108424 49646
55452 48043 59047
59047 108426 55452
22920 26398 97687
108433 37362 33782
97695 108433 33782
108435 108433 97695
97694 108436 97696
108434 108436 97694
97695 44796 108435
108435 44796 44798
44796 97697 59450
55830 44796 59450
44798 44796 55830
108437 55830 59450
97696 108438 97698
108436 108438 97696
33782 37362 97693
97699 59454 97697
70532 66826 108437
59450 70532 108437
59454 70532 59450
108439 66826 70532
111148 108440 114574
114574 97700 111148
97700 108438 111148
97700 97698 108438
55828 59454 97699
97701 70536 55828
70536 59454 55828
70536 70532 59454
108439 70532 70536
97697 59454 59450
66438 70131 59041
108432 108434 97692
108431 37362 108433
33784 108427 37352
37352 108427 97689
108427 26398 97689
26398 22920 97689
108429 33784 37352
121808 108430 125268
5784 108428 121808
5784 121808 125268
2356 5784 125268
97690 2356 125268
13214 16658 2356
2356 16658 5784
24114 27542 13214
97692 108434 97694
13214 27542 16658
24114 38544 27542
97688 38544 35010
97691 37356 97689
97689 37356 37352
108429 37352 37356
108429 37356 108431
97692 121806 125268
108430 97692 125268
108432 97692 108430
97690 125268 121806
97693 37362 97691
97691 37362 37356
108431 37356 37362
35010 38544 24114
55450 48037 44394
55450 59041 48037
44394 36991 33394
97659 97663 108401
108397 47994 44397
97660 108402 97664
108398 108402 97660
46540 49996 97661
49996 46540 108399
46540 57520 108399
46540 57516 57520
68552 57520 57516
68552 68556 57520
108403 68556 68552
108403 68552 97665
90448 108404 97666
97659 108401 44397
90448 97666 90442
90448 97662 108400
108405 97663 97667
108405 108401 97663
108406 71728 68125
97664 108406 68125
108402 108406 97664
71728 97668 68125
97665 79576 108403
108403 79576 79582
79576 97666 79582
79582 97666 108404
26026 22531 97669
108407 33397 26026
90442 97662 90448
33397 22531 26026
47994 97659 44397
111954 101244 101238
97652 71720 97656
97656 71720 71722
108395 97653 97657
108395 108391 97653
111950 115299 97658
122618 108396 115299
111950 122618 115299
122614 122618 111950
6559 3150 97654
3150 122614 97654
3150 122618 122614
6559 108392 3150
44396 108393 47994
115299 108396 111954
108393 97659 47994
108397 44396 47994
97660 68124 71722
108394 97660 71722
108398 97660 108394
97656 71722 68124
46544 108395 49996
108395 97661 49996
108395 97657 97661
108399 46544 49996
101244 108400 97662
101244 97662 101238
115299 111954 97658
111954 101238 97658
108393 97655 97659
108394 71722 71720
33397 33393 22531
97667 33397 108405
97678 108414 79118
97678 97676 108414
108417 97677 97679
108417 108415 97677
68130 108418 71740
82690 108416 68130
82690 68130 71740
79114 82690 71740
97680 79114 71740
97678 82690 79114
97679 11630 108417
108417 11630 11634
108419 11634 11630
82690 97678 79118
108419 11630 97681
97683 81113 77430
57084 108420 60676
71740 108418 57084
71740 57084 60676
68126 71740 60676
97684 68126 60676
97680 71740 68126
26053 108421 22532
108421 97681 22532
108421 108419 97681
33394 36991 26053
33394 26053 22532
44394 48037 36991
77430 81113 97682
97667 33393 33397
79118 108416 82690
97675 108415 4319
68129 71728 108406
108408 82682 79113
108408 79113 97668
68129 108408 97668
71728 68129 97668
82682 97670 79113
108409 11633 97671
97671 11633 11629
22535 26026 97669
11629 22535 97669
11633 22535 11629
108407 26026 22535
79117 82682 108408
97677 108415 97675
79117 108410 82682
108410 97672 97670
108411 97671 97673
108411 108409 97671
97672 108412 97674
108410 108412 97672
108413 807 4319
97675 4319 807
108411 97675 807
97673 97675 108411
97674 108414 97676
108412 108414 97674
4319 808 108413
108415 808 4319
108410 97670 82682
12369 97616 108346
82558 79169 97774
108523 22571 97777
70872 59804 70876
81832 70872 70876
81828 70872 81832
92646 89192 108635
81828 92646 108635
81832 92646 81828
89192 92646 103462
89192 103462 100030
100030 103462 114160
100030 114160 110792
110792 114160 97902
121438 110792 97902
121442 110792 121438
121438 97903 5366
1988 121438 5366
121442 121438 1988
1988 5366 16240
1988 16240 12842
12842 16240 27128
12842 27128 23744
23744 27128 38116
23744 38116 34638
49228 108636 34638
38116 49228 34638
49230 49228 38116
56726 60254 97904
60254 49230 97904
70876 59804 59808
59804 48784 59808
59808 48784 48788
48784 37668 48788
78720 78724 67772
78720 97899 93048
89626 78720 93048
78724 78720 89626
108637 89626 93048
121850 125217 97900
2408 108638 125217
121850 2408 125217
2402 2408 121850
13266 2408 2402
13266 13272 2408
24166 13272 13266
24166 24172 13272
60254 49228 49230
35060 24172 24166
35060 97896 35068
35068 97896 108632
97901 25984 97897
97897 25984 25982
108633 25982 25984
108633 25984 108639
12429 15838 108634
15838 12429 108640
26710 15838 108640
26704 15838 26710
37672 26704 26710
37668 26704 37672
48788 37668 37672
35060 35068 24172
97898 60254 56726
89622 93048 97899
93048 89622 108637
1984 5366 97903
12838 16240 1984
1984 16240 5366
97907 27130 12838
27130 16240 12838
27130 27128 16240
38118 27128 27130
38116 27128 38118
45690 49230 97908
49230 38118 97908
49230 38116 38118
97904 49230 45690
123744 120309 97909
97902 114160 110788
4276 853 123744
15122 11679 4276
4276 11679 853
11679 15122 97905
15122 25986 97905
15122 25988 25986
108641 25986 25988
108641 25988 108643
34215 37676 108642
37676 34215 45257
37676 45257 48792
48792 45257 56303
48792 56303 59812
59812 56303 108644
123744 853 120309
78720 67772 67768
100026 114160 103462
89186 103462 92646
89622 100460 108637
89622 100456 100460
111192 100460 100456
111192 111196 100460
125217 121854 97900
121854 111192 97900
121854 111196 111192
125217 108638 121854
97905 25986 97901
97901 25986 25984
108639 25984 25986
108639 25986 108641
23331 26710 108640
110788 114160 100026
26710 23331 108642
37672 26710 37676
48792 37672 37676
48788 37672 48792
59812 48788 48792
59808 48788 59812
70880 59808 59812
70876 59808 70880
78268 81832 97906
81832 70880 97906
81832 70876 70880
89186 92646 78268
78268 92646 81832
100026 103462 89186
37676 26710 108642
67772 56730 67768
67768 56730 97898
56730 60254 97898
120308 120312 109696
120308 97885 4260
860 120308 4260
120312 120308 860
108621 860 4260
88775 97882 108618
88775 108618 88779
88779 99643 88775
99647 99643 88779
97886 99643 113799
99643 110413 113799
99643 99647 110413
110413 108622 113799
120308 109696 109694
48772 45253 97887
108623 97883 48772
108619 97883 108623
97888 57134 60622
108620 97888 60622
108624 97888 108620
97884 60622 57134
852 4260 97885
11686 108621 15110
15110 108621 97889
108621 4260 97889
4260 852 97889
108625 11686 15110
113799 110409 97886
97883 45253 48772
121043 110409 113799
108617 109694 109696
97884 60620 60622
108612 60616 108608
97872 60616 97876
97876 60616 60618
108613 97873 97877
108613 108609 97873
66871 97874 108610
66871 108610 66875
66875 108614 66871
66871 108614 97878
108615 97875 97879
108615 108611 97875
108616 60620 60618
108616 60618 108612
97881 109694 108617
97876 60618 97880
97877 98932 108613
108613 98932 98934
108617 98934 98932
108617 98932 97881
77847 97878 108614
77847 108614 77851
77851 108618 77847
77847 108618 97882
108619 97879 97883
108619 108615 97879
108620 60622 60620
108620 60620 108616
97880 60620 97884
97880 60618 60620
70884 59812 108644
108626 121043 113799
121043 108626 124470
46126 97892 108628
97897 25982 97893
97893 25982 25980
108629 25980 25982
108629 25982 108633
1593 4986 108630
108634 15838 12423
108634 12423 97894
1593 108634 97894
4986 1593 97894
26704 23327 15838
15838 23327 12423
23327 26704 97895
[truncated: 4,403,203 more chars]
