# Supplementary material for: Modeling of the Electrostatic Interaction and Catalytic Activity of [NiFe] Hydrogenases on a Planar Electrode
Source: J Phys Chem B. 2022 Oct 21;126(43):8777–90. doi: 10.1021/acs.jpcb.2c05371 (PMC9639099; doi:10.1021/acs.jpcb.2c05371)
Supplement: Supplementary file 1 — jp2c05371_si_001.zip [file jp2c05371_si_001.zip › Supplementary data/1e3d_5_theta_40_phi_98/geometry/1e3d_5_theta_40_phi_98.vert]

7.98300 -24.87300 36.55000
9.97700 -24.85800 36.64500
15.07800 -24.85700 36.55000
17.01800 -24.92600 36.56300
7.68300 -24.77300 36.97200
10.10800 -24.90600 37.11700
14.58000 -24.84600 37.09500
18.60900 -24.90800 37.07300
7.62600 -24.76800 37.50500
10.11700 -24.88600 37.61700
14.43000 -24.90400 37.51700
18.93700 -24.89200 37.57100
7.90800 -24.94300 37.97600
9.99000 -24.86500 38.08000
14.22600 -24.82800 37.97000
19.06800 -24.86800 38.03400
7.92600 -24.90400 38.43500
9.72600 -24.90200 38.61900
14.46300 -24.93000 38.45600
19.08700 -24.81800 38.48400
7.65500 -24.78400 38.97700
9.89800 -24.85100 39.15000
14.53300 -24.88200 38.95100
18.93600 -24.85300 38.99800
7.60100 -24.80900 39.45100
9.92300 -24.86500 39.58000
14.49800 -24.86300 39.45100
18.85800 -24.79700 39.53400
7.66300 -24.77900 39.96900
9.65200 -24.87000 40.15600
14.52500 -24.86700 39.93700
15.92000 -24.86000 40.08200
16.48000 -24.89500 40.02200
18.92200 -24.82900 40.03400
7.93900 -24.87500 40.49300
9.42700 -24.83800 40.55400
15.04100 -24.87200 40.47900
15.52000 -24.86200 40.49700
16.56800 -24.87100 40.45100
19.17500 -24.88300 40.49600
7.95800 -24.87500 40.93000
9.21000 -24.90100 41.07500
15.43500 -24.86200 40.98400
15.94700 -24.89700 41.08500
16.43900 -24.91400 40.96300
19.53300 -24.81300 41.03700
7.54400 -24.85600 41.58000
9.47400 -24.87700 41.63400
15.12900 -24.88000 41.53600
19.90400 -24.80900 41.65800
7.36500 -24.92200 42.00200
9.65600 -24.93600 42.04400
14.93800 -24.88200 42.02000
20.35400 -24.91800 42.14400
7.05900 -24.78700 42.45900
10.51800 -24.86900 42.51400
14.58200 -24.86300 42.54800
20.64700 -24.90000 42.63000
6.51100 -24.78500 42.99400
11.38400 -24.86900 43.12600
13.91500 -24.83600 42.98100
20.80200 -24.96700 43.11000
6.05900 -24.81800 43.50300
11.64700 -24.85800 43.50300
13.10300 -24.80400 43.54300
20.80900 -24.85900 43.46000
5.88500 -24.89000 43.99800
11.85200 -24.83000 44.05400
13.00000 -24.86900 43.95100
20.65400 -24.84500 44.01700
5.82900 -24.77000 44.48400
11.44600 -24.84400 44.49100
13.06900 -24.83700 44.52500
20.40000 -24.78900 44.45800
5.68200 -24.90400 45.02700
11.05300 -24.82400 45.14600
13.48300 -24.82200 45.07400
19.58100 -24.78500 45.02600
5.62000 -24.81800 45.48400
10.95200 -24.89400 45.58400
16.09100 -24.89800 45.43400
17.60000 -24.81500 45.54300
5.67600 -24.90300 45.94600
10.94000 -24.82800 46.03400
5.96800 -24.97400 46.47800
10.83400 -24.75100 46.46300
6.98700 -24.88800 47.02200
7.36100 -24.78800 47.02200
8.53500 -24.92200 47.03500
10.45000 -24.76600 46.98200
-5.87500 -24.78200 59.06500
-4.52500 -24.87800 59.03200
-6.03600 -24.84900 59.42400
-3.59300 -24.87600 59.57000
-6.45200 -24.78300 60.04100
-2.53200 -24.95100 60.06200
-6.83100 -24.85300 60.64000
-1.94500 -24.90400 60.58300
-7.05100 -24.86800 61.03400
-1.65300 -24.91500 61.12200
-7.18100 -24.79900 61.43700
-1.57400 -24.91800 61.58400
-7.44400 -24.86800 62.00800
-1.61400 -24.78500 61.99400
-7.97700 -24.81600 62.51600
-1.83400 -24.86800 62.57800
-9.11100 -24.83600 62.97100
-2.12100 -24.80600 62.94900
-9.49800 -24.81600 63.49700
-5.91300 -24.85000 63.59300
-9.51500 -24.86800 63.95100
-7.11800 -24.84300 64.04500
-9.53200 -24.91400 64.46400
-7.31600 -24.90000 64.56300
-9.80600 -24.82500 65.02600
-7.01200 -24.90000 65.14200
-10.05800 -24.84700 65.50800
-6.85800 -24.96300 65.62500
-10.38800 -24.78400 66.05600
-6.85300 -24.94100 66.11700
-10.41900 -24.83000 66.45100
-6.83400 -24.96200 66.59200
-10.33900 -24.78500 67.01000
-6.46700 -24.93000 67.04200
-9.95200 -24.90800 67.43500
-3.48000 -24.93400 67.53800
-9.37300 -24.89200 67.92900
-2.96300 -24.92100 67.96500
-8.48300 -24.90300 68.48400
-2.78300 -24.81600 68.45100
-7.84100 -24.82900 68.94300
-2.76300 -24.79300 68.95100
-7.47500 -24.94000 69.49800
-2.79600 -24.78000 69.49600
-7.41100 -24.86800 70.03400
-2.67000 -24.98800 70.02800
-7.41300 -24.81800 70.48400
-2.78000 -24.78500 70.48900
-7.31900 -24.90100 70.94000
-2.96000 -24.78900 70.95100
-6.97800 -24.97200 71.46100
-4.77700 -24.78900 71.55800
8.51400 -18.78500 19.54800
11.55000 -18.88600 19.54000
8.15100 -18.86800 20.08100
13.03500 -18.95100 20.05000
8.04000 -18.86800 20.53400
13.42000 -18.95100 20.58200
8.04200 -18.81800 20.98400
13.55200 -18.86800 21.03400
8.18100 -18.90000 21.43600
13.57300 -18.86800 21.53400
8.40800 -18.97200 22.01000
13.46300 -18.78500 22.01100
8.41600 -18.83200 22.55100
13.11900 -18.76900 22.61200
8.18800 -18.80900 23.09900
12.58900 -18.88100 23.06000
7.67800 -18.75600 23.56300
12.09000 -18.83600 23.64600
7.01900 -18.87400 24.08200
11.90500 -18.80900 23.97700
6.54800 -18.87400 24.52800
11.56900 -18.82400 24.63000
5.13800 -18.78000 25.04300
11.44800 -18.94600 25.08400
4.90700 -18.83300 25.40700
11.54100 -18.86800 25.53400
4.43600 -18.83200 25.95000
11.69700 -18.90600 26.04600
3.04900 -18.80400 26.52800
11.92000 -18.84400 26.58200
2.97700 -18.86000 26.95100
11.99900 -18.93400 27.13500
18.66600 -18.82800 26.98800
19.04900 -18.88400 27.09200
2.91000 -18.88800 27.41600
12.11000 -18.94300 27.60700
17.10400 -18.88000 27.56000
19.60100 -18.88400 27.57100
2.05800 -18.85800 28.06300
12.42100 -18.86900 28.14900
16.72100 -18.75900 27.99100
19.95500 -18.84800 28.04700
1.44100 -18.89100 28.49800
12.62000 -18.91700 28.54200
16.68800 -18.79500 28.44200
20.49100 -18.84200 28.55300
1.09600 -18.79800 28.95900
13.43800 -18.85700 29.14800
16.91600 -18.95200 28.98000
20.89700 -18.88200 29.09000
1.01800 -18.80200 29.44500
13.56100 -18.89400 29.61700
17.41500 -18.95900 29.46500
21.08100 -18.80700 29.57400
1.08000 -18.83500 29.95100
13.65700 -18.89600 30.06200
18.04900 -18.88700 29.99200
21.05900 -18.86800 30.03400
1.15500 -18.82200 30.44300
14.03400 -18.88600 30.57500
18.38100 -18.96000 30.48100
20.93000 -18.81700 30.46500
-9.90400 -18.80000 31.01900
-8.62600 -18.81200 31.10200
1.39500 -18.88400 31.02000
14.66700 -18.89400 31.05400
18.54400 -18.90500 30.92000
20.47300 -18.76000 31.01800
-9.90500 -18.84200 31.43400
-8.62500 -18.82800 31.55100
4.01700 -18.90000 31.43900
14.92400 -18.83200 31.62300
5.39500 -18.82600 32.14900
14.97600 -18.85500 32.11300
5.38200 -18.82200 32.61700
14.96400 -18.91800 32.58400
5.42100 -18.83500 33.11700
14.99800 -18.86800 33.03400
5.45900 -18.90100 33.61700
14.96600 -18.81800 33.48400
5.61600 -18.83800 34.12200
15.09300 -18.85700 33.97300
5.68500 -18.86800 34.57200
15.46500 -18.93600 34.45200
5.79500 -18.99300 35.04400
17.01400 -18.95000 34.95400
5.66300 -18.84700 35.50900
17.58300 -18.91100 35.42800
5.47800 -18.85100 36.00200
18.48800 -18.94900 35.97200
5.41800 -18.92000 36.52500
18.90700 -18.93100 36.57200
5.13800 -18.82800 37.02600
19.41100 -18.91200 37.12300
4.90500 -18.83400 37.51200
19.63800 -18.94600 37.60700
22.94600 -18.84700 37.48900
24.93700 -18.89900 37.55900
4.70400 -18.82800 38.01600
19.96800 -18.84600 38.11900
22.44100 -18.94200 38.00600
25.47500 -18.95100 38.09400
-1.50800 -18.81000 38.52900
-0.89200 -18.92400 38.56000
4.63300 -18.81800 38.48400
20.44800 -18.86900 38.60200
22.06900 -18.91600 38.49700
25.70100 -18.89800 38.47500
-2.36400 -18.84300 39.08000
0.04000 -18.90600 39.03800
4.68800 -18.90100 38.94300
26.05000 -18.94300 38.98300
-2.61400 -18.86100 39.48500
0.92800 -18.90200 39.54300
4.92500 -18.97200 39.51900
26.88700 -18.89900 39.55400
27.89000 -18.83400 39.49200
28.49900 -18.89500 39.54600
-2.83700 -18.79100 39.96000
1.90600 -18.95100 40.10600
5.11800 -18.86800 40.03400
29.38400 -18.93200 40.11700
-3.04600 -18.81900 40.42300
2.15400 -18.86800 40.49500
5.16800 -18.86800 40.53400
29.60400 -18.87900 40.56500
-4.39200 -18.75500 41.02900
2.41700 -18.95100 41.07900
5.03400 -18.86800 41.03400
29.92500 -18.84100 41.12400
-5.08000 -18.78500 41.47800
2.63700 -18.91200 41.54600
4.81600 -18.82500 41.41500
30.34200 -18.91600 41.64500
-5.45200 -18.86800 42.04800
3.44800 -18.93500 42.07300
3.96900 -18.85700 42.00800
30.54800 -18.86800 42.03400
-5.59900 -18.86800 42.53400
30.67300 -18.80800 42.57500
-5.63600 -18.85300 43.01100
30.60800 -18.86800 43.03400
-5.60600 -18.92400 43.53400
2.02200 -18.85700 43.63200
2.50300 -18.87800 43.48200
30.43500 -18.81700 43.46900
-5.61100 -18.92600 44.03300
1.88400 -18.84700 43.97400
3.52200 -18.91400 44.04700
29.99000 -18.75600 44.08700
-5.77800 -18.82000 44.53300
1.19100 -18.93000 44.57400
3.96400 -18.91400 44.59400
26.92600 -18.83500 44.56700
-5.93600 -18.81800 44.98400
-2.36000 -18.88100 45.09000
-2.04200 -18.88100 44.99000
0.99700 -18.89300 45.07000
4.10600 -18.91800 45.08400
26.60500 -18.88400 45.12700
-6.08300 -18.85900 45.49800
1.00400 -18.87100 45.61700
4.05600 -18.86800 45.53400
26.64000 -18.88500 45.56900
-6.13700 -18.76100 46.04400
1.13300 -18.90300 46.05300
3.91700 -18.85200 45.97700
26.90500 -18.82800 46.14600
-6.31500 -18.97300 46.58000
1.91400 -18.85100 46.55600
3.51400 -18.87600 46.51600
13.91500 -18.84600 46.51800
15.54000 -18.95100 46.56500
22.98900 -18.84000 46.58500
24.02600 -18.88300 46.49200
26.91000 -18.83800 46.52600
-6.28300 -18.95500 47.07700
13.55400 -18.80800 46.96200
15.99500 -18.95100 47.06400
22.39700 -18.83600 47.04900
24.50200 -18.83000 47.07400
26.64100 -18.90700 47.08800
-6.18000 -18.74700 47.54300
13.35000 -18.81600 47.46500
16.47200 -18.95100 47.59600
22.16600 -18.97200 47.57400
24.97700 -18.89100 47.48300
26.17400 -18.83400 47.58500
-6.35800 -18.85100 48.05000
13.16300 -18.86800 47.99600
16.69700 -18.89000 48.07000
22.40300 -18.77800 48.15300
-6.59100 -18.83800 48.55000
12.94800 -18.79500 48.50900
16.72000 -18.86500 48.62700
22.42000 -18.84700 48.58400
-6.83400 -18.93200 49.08500
12.49800 -18.84400 49.12500
16.55200 -18.81800 49.07200
22.39900 -18.74100 49.04700
-6.96300 -18.87400 49.51300
12.42500 -18.83700 49.61700
16.12400 -18.78500 49.55800
22.02500 -18.79100 49.51700
-7.38000 -18.83900 50.04400
12.45700 -18.85800 50.11700
14.89700 -18.86000 50.00300
20.50300 -18.81100 50.03800
-9.35700 -18.80300 50.55700
12.44200 -18.86300 50.56600
14.19300 -18.80800 50.53200
19.66600 -18.86800 50.59800
-10.36600 -18.86100 51.05900
12.16200 -18.91100 51.14400
14.03200 -18.85800 50.95100
19.41500 -18.84700 51.02900
-10.94000 -18.86200 51.50600
12.19900 -18.89600 51.54800
13.98200 -18.89000 51.44400
19.31700 -18.92700 51.53400
-10.95500 -18.86700 51.95100
12.60900 -18.90100 52.05500
13.65400 -18.84700 51.99400
19.33900 -18.84200 52.03400
-11.01300 -18.87300 52.43400
5.02900 -18.88900 52.61100
7.03800 -18.96200 52.52900
19.37400 -18.91000 52.53400
-11.32200 -18.82400 53.01400
4.63500 -18.88100 53.15200
8.61600 -18.89500 53.00000
19.46300 -18.82400 53.07000
-11.37100 -18.79200 53.52400
4.38200 -18.83400 53.53500
9.45300 -18.94600 53.45000
10.38800 -18.83600 53.57200
11.08100 -18.88600 53.47900
19.58700 -18.89500 53.56000
-11.06500 -18.89000 54.01600
4.01500 -18.83900 54.11800
11.48700 -18.86900 53.99100
20.13300 -18.90700 54.06600
-10.62800 -18.99000 54.53300
3.91400 -18.82800 54.51600
11.50800 -18.86200 54.43600
20.65000 -18.90900 54.49800
-10.62600 -18.94700 55.01000
3.66900 -18.89300 55.10400
11.02900 -18.90500 55.02000
21.56400 -18.85700 55.03800
-10.94400 -18.84400 55.55900
3.45300 -18.86800 55.56900
10.47500 -18.87800 55.50900
21.87600 -18.79100 55.56100
-11.38500 -18.75000 55.99900
3.07600 -18.86200 56.06900
10.06900 -18.76400 55.97300
21.89700 -18.75300 56.04500
-11.90900 -18.86800 56.59000
2.85800 -18.86400 56.49300
9.23000 -18.84300 56.55800
21.55500 -18.86800 56.52300
-12.14600 -18.83200 57.02900
2.76700 -18.78200 56.92000
8.17100 -18.89000 57.10900
20.46600 -18.86400 57.03200
-12.25800 -18.81300 57.52700
2.93000 -18.94100 57.50200
7.59800 -18.85600 57.55200
19.98400 -18.78300 57.51000
-12.23200 -18.85800 57.91200
3.10100 -18.88500 58.04800
7.06300 -18.86700 58.03200
19.50200 -18.74500 58.09100
-11.99500 -18.90900 58.44200
3.62500 -18.88300 58.55900
5.39000 -18.83100 58.50100
18.92400 -18.82000 58.49600
-11.42000 -18.95100 59.00200
18.55900 -18.92900 59.13900
-10.81600 -18.90100 59.50500
18.58500 -18.90900 59.61700
-10.57000 -18.93700 59.96200
18.63400 -18.90700 60.11700
-10.31100 -18.88100 60.41800
11.42500 -18.83600 60.57700
15.02000 -18.82700 60.57800
18.63500 -18.80200 60.60900
-9.45400 -18.88400 61.09000
10.55000 -18.88800 61.11300
15.55600 -18.89300 61.03900
18.44100 -18.86400 61.01000
-9.01500 -18.91200 61.59100
10.18700 -18.96400 61.59700
16.01100 -18.96300 61.49600
18.01500 -18.77900 61.54600
-8.87300 -18.86800 62.03400
10.16800 -18.94900 62.10400
-8.82900 -18.91500 62.48900
10.42900 -18.86600 62.64600
-8.95000 -18.83400 63.03000
10.58500 -18.89500 63.06100
-9.12200 -18.89800 63.50200
11.14400 -18.89400 63.56500
-9.30200 -18.79100 63.96100
11.63800 -18.88300 64.06500
-9.28900 -18.79200 64.48000
5.99500 -18.87500 64.53700
6.55600 -18.92900 64.52200
11.99100 -18.86300 64.59700
-9.16400 -18.97700 65.01500
5.13100 -18.86400 65.15100
7.56900 -18.87000 65.03200
12.35100 -18.84200 65.10000
-9.19500 -18.89800 65.43900
5.02300 -18.79200 65.63900
8.06700 -18.87200 65.53500
12.04500 -18.84700 65.57200
-9.45800 -18.79400 65.95700
4.93700 -18.83500 66.08400
8.43900 -18.92400 66.05500
10.61100 -18.92100 66.06400
-10.37000 -18.75600 66.56000
4.87400 -18.74400 66.49300
9.08100 -18.90800 66.50700
9.97000 -18.79200 66.52500
-10.96900 -18.83200 67.07800
1.69200 -18.92500 67.15800
3.58500 -18.87600 66.96900
4.06600 -18.81200 67.05500
-11.27000 -18.78600 67.55200
1.64100 -18.95000 67.61100
-11.33800 -18.83700 67.95100
1.66100 -18.80500 68.09000
-11.32600 -18.85300 68.44100
1.51100 -18.91600 68.53400
-11.12700 -18.94100 68.98200
1.37600 -18.75000 68.97200
-10.87000 -18.85700 69.48700
0.67300 -18.82100 69.62500
-10.66500 -18.92300 70.03100
0.37700 -18.83600 69.97300
-10.43400 -18.90100 70.51800
-0.48600 -18.85300 70.52700
-9.99900 -18.94700 70.94500
-1.56700 -18.78000 71.01200
-8.47000 -18.86500 71.53200
-3.52400 -18.74900 71.53500
-7.51900 -18.86500 72.03600
-5.11500 -18.84600 72.01600
-13.54700 -12.81600 14.99000
-13.04000 -12.82700 15.05700
-14.42500 -12.79600 15.54400
-12.50000 -12.84700 15.55300
-14.53600 -12.86000 15.95100
-12.02800 -12.86900 16.09000
-14.54000 -12.88900 16.45100
-11.05500 -12.85600 16.57400
-14.41900 -12.82900 17.02700
-12.51500 -12.85000 17.07900
-14.02000 -12.81300 17.56700
-13.47900 -12.83000 17.58400
-10.54200 -12.84800 17.97900
-9.95500 -12.86200 18.11700
-10.88200 -12.85900 18.48800
-9.67300 -12.82400 18.53700
-10.61700 -12.88100 18.99600
-9.98000 -12.84800 19.05900
8.12000 -12.78500 19.59200
10.37000 -12.88600 19.63200
-9.32400 -12.83600 20.03300
-7.32200 -12.87300 20.01600
7.67100 -12.86800 20.10100
10.70700 -12.94400 20.00700
-9.57800 -12.87600 20.41500
-4.61100 -12.90200 20.62200
7.50300 -12.86800 20.53400
11.04000 -12.92800 20.54200
-9.86700 -12.84500 20.99100
-4.12600 -12.94600 21.11100
7.42600 -12.86800 21.03400
11.44200 -12.84300 21.05300
-10.08300 -12.86000 21.41100
-3.93100 -12.86800 21.53400
7.46600 -12.86800 21.53400
12.06000 -12.89200 21.49000
-11.99100 -12.85900 22.04900
-3.78800 -12.86800 21.99800
7.54300 -12.86800 22.03400
12.93500 -12.96800 22.04800
-12.50300 -12.88800 22.50300
-3.46500 -12.95100 22.55300
7.49200 -12.86800 22.53400
15.13500 -12.95100 22.52100
-14.00000 -12.85000 22.97900
-2.39200 -12.90200 23.03300
7.32200 -12.82300 22.93000
15.46200 -12.95100 23.06600
-14.36000 -12.84400 23.49900
-1.64900 -12.92500 23.63500
6.44000 -12.85800 23.51200
15.57500 -12.86800 23.53400
-14.38000 -12.83500 23.93100
-1.49400 -12.86800 24.03400
5.61100 -12.84600 24.06300
15.66500 -12.87100 24.00600
-14.13400 -12.89300 24.49700
-1.43800 -12.81800 24.48400
5.40100 -12.85300 24.50200
15.89500 -12.90400 24.54600
19.95400 -12.75000 24.54000
22.34600 -12.92000 24.63200
-14.36700 -12.85200 24.99700
-1.56700 -12.82500 24.97400
5.37700 -12.92500 25.03400
16.12700 -12.86800 24.96900
18.96900 -12.77400 25.03700
22.58000 -12.86800 25.03400
-15.08700 -12.83100 25.49400
-1.89600 -12.84700 25.58900
5.43500 -12.92200 25.53400
16.93400 -12.95100 25.54100
18.41900 -12.75700 25.49200
22.71700 -12.86800 25.53400
-15.92700 -12.82500 26.06200
-1.97900 -12.83200 26.03400
5.41800 -12.91000 26.02800
22.75700 -12.86800 25.97700
-16.24900 -12.83200 26.59800
-1.97300 -12.82700 26.53400
5.13000 -12.84200 26.56000
22.93900 -12.91800 26.51500
-16.37600 -12.86800 27.03400
-2.01200 -12.77500 27.06500
2.03900 -12.85500 27.07100
23.17700 -12.87800 26.92500
-16.61400 -12.78500 27.46600
-2.30700 -12.97100 27.60100
1.70100 -12.81300 27.53000
23.40100 -12.94900 27.50400
-16.86400 -12.86800 28.04900
-2.28300 -12.96800 28.08500
1.45300 -12.80500 27.94200
23.38100 -12.84400 28.01400
-16.92000 -12.81800 28.48400
-1.96700 -12.87300 28.52900
0.91900 -12.84400 28.49200
23.16500 -12.79500 28.51900
-16.82100 -12.89700 28.93400
-1.59100 -12.84500 29.09400
0.34900 -12.86300 28.97900
22.67100 -12.83900 29.09900
-16.45700 -12.96800 29.45400
-1.44200 -12.87300 29.58200
-0.90800 -12.86800 29.58100
22.41800 -12.78500 29.50200
-15.33600 -12.87800 30.00700
22.20600 -12.86800 30.08600
-14.86300 -12.88200 30.42000
22.05700 -12.86800 30.53400
-14.43200 -12.88800 30.93000
22.01600 -12.86800 31.03400
-14.01500 -12.95200 31.51100
22.13700 -12.86800 31.51100
-13.90200 -12.81800 31.98400
4.09900 -12.76200 32.04800
7.05900 -12.84600 32.04700
22.52400 -12.96000 32.11000
-13.77000 -12.89400 32.42500
3.52000 -12.80700 32.56600
7.34300 -12.81300 32.49000
22.91000 -12.93400 32.62200
-13.44400 -12.96500 32.94500
3.35000 -12.76100 33.04100
7.10300 -12.86800 33.13500
23.19500 -12.93200 33.03500
-12.34500 -12.89600 33.49800
3.18000 -12.91400 33.62600
6.93000 -12.84200 33.55800
26.89700 -12.86900 33.62600
-11.87800 -12.79700 34.00200
3.13300 -12.83800 34.13600
6.58500 -12.88900 34.09800
27.17900 -12.89300 33.99300
-11.56500 -12.96300 34.50500
2.99700 -12.90400 34.58400
6.38900 -12.81800 34.52000
29.01700 -12.86800 34.59800
-11.62800 -12.91800 35.01000
2.91100 -12.90300 35.03500
6.12300 -12.86800 35.06400
29.47200 -12.93600 35.11800
-11.79400 -12.78800 35.46800
2.93300 -12.86800 35.53400
5.92000 -12.83300 35.53300
29.70200 -12.92500 35.53900
-11.79000 -12.82000 35.93400
3.09200 -12.86800 36.02000
5.82400 -12.86100 35.94100
30.09000 -12.93300 35.96600
-11.59800 -12.92800 36.47600
3.42400 -12.95100 36.57400
5.46800 -12.82100 36.50500
31.08200 -12.91300 36.47500
-11.31700 -12.87200 36.91500
31.64600 -12.85900 36.97100
-10.98900 -12.94300 37.50000
31.93500 -12.94200 37.47200
-10.93700 -12.86800 38.03400
32.19200 -12.88000 37.91400
-11.02900 -12.86800 38.53400
32.61600 -12.86400 38.47900
-11.10400 -12.86800 39.03400
32.86500 -12.97800 38.99100
-11.13500 -12.84900 39.52300
32.55000 -12.77000 39.45500
-11.14900 -12.87400 40.07000
31.39600 -12.78500 39.99300
-11.07500 -12.91800 40.58400
31.03400 -12.81800 40.49400
-10.96700 -12.86800 41.03400
30.86600 -12.79700 41.00600
-10.85300 -12.86800 41.53400
30.59400 -12.86600 41.62200
-10.89500 -12.86800 42.03400
28.07800 -12.86900 42.14300
28.95300 -12.88600 42.01400
30.46000 -12.85200 42.07900
-11.06900 -12.78500 42.47500
27.96700 -12.87100 42.61700
29.09500 -12.86600 42.45100
30.22900 -12.88400 42.58700
-11.61600 -12.75400 42.97700
28.10300 -12.90800 43.04500
28.97900 -12.85800 42.91700
30.54800 -12.87200 43.06800
-12.07800 -12.75900 43.54800
30.95900 -12.83100 43.58800
-12.35400 -12.95100 44.08200
31.02900 -12.83500 44.11700
-12.33200 -12.94100 44.59900
30.94500 -12.82500 44.52100
-12.16700 -12.76400 45.08600
30.70100 -12.93500 45.09800
-12.29600 -12.89800 45.61600
30.66500 -12.88000 45.61700
-12.44100 -12.91800 46.08400
30.66500 -12.84000 46.13500
-12.54600 -12.86800 46.53400
30.53300 -12.81800 46.56800
-12.68200 -12.80200 46.94400
30.10400 -12.78500 47.06200
-13.10300 -12.83100 47.48700
29.53200 -12.83200 47.56100
-13.88800 -12.76600 48.04400
29.05300 -12.82100 48.00600
-14.95500 -12.82100 48.54500
28.59700 -12.84800 48.50000
-16.98800 -12.78500 49.04200
28.14200 -12.78700 49.02600
-17.61300 -12.76100 49.48400
28.10200 -12.83400 49.53400
-18.01200 -12.83200 49.97600
28.08500 -12.91800 50.08400
-18.27300 -12.86800 50.58000
28.05500 -12.86800 50.53400
-18.34500 -12.86800 51.03400
28.00200 -12.86800 51.03400
-18.43900 -12.81800 51.48400
27.86000 -12.78500 51.46600
-18.56000 -12.83000 52.02900
27.63800 -12.86800 52.05000
-18.83500 -12.90700 52.65200
27.55200 -12.81800 52.48400
-18.95800 -12.85800 53.11700
27.63800 -12.89900 52.94200
-19.05900 -12.84900 53.61700
27.92700 -12.94600 53.47600
-19.01400 -12.86900 54.11700
21.12800 -12.90000 54.12100
22.10700 -12.83600 54.06600
28.06600 -12.88000 54.03400
-18.88500 -12.88400 54.61700
20.64900 -12.85300 54.62100
22.61800 -12.80600 54.54900
25.92500 -12.82900 54.56800
27.50300 -12.85700 54.52600
27.95400 -12.83900 54.54100
-18.89600 -12.89700 55.11700
20.44000 -12.88700 54.96900
22.91400 -12.90300 55.00000
25.54800 -12.88000 55.04600
-18.85400 -12.89400 55.58300
20.24200 -12.98400 55.57200
23.10100 -12.86200 55.41900
25.15600 -12.91600 55.57900
-18.59100 -12.82300 56.07400
20.40800 -12.84800 56.08300
-18.08800 -12.82300 56.56900
20.42900 -12.86700 56.53000
-17.55600 -12.83700 57.13400
20.22100 -12.89500 57.11200
-17.39100 -12.84700 57.53400
20.02000 -12.86800 57.53400
-17.28500 -12.81800 57.95100
19.87500 -12.79500 58.00600
-17.31400 -12.79500 58.45100
19.53200 -12.87700 58.52800
-17.46200 -12.78800 58.94600
19.14400 -12.95600 59.01800
-17.95500 -12.86000 59.56400
18.69900 -12.85400 59.65200
-18.88800 -12.84300 60.07300
18.51500 -12.91800 60.08400
-19.11600 -12.86500 60.47900
18.49100 -12.86800 60.53400
-19.26800 -12.76300 60.98300
18.60000 -12.86800 61.00000
-19.06500 -12.88700 61.51400
18.93600 -12.95100 61.58300
-18.83400 -12.83100 62.00700
19.13100 -12.86800 62.03400
-18.63400 -12.97400 62.51100
19.20700 -12.86800 62.53400
-18.63600 -12.86300 63.07000
19.11700 -12.86800 63.03400
-18.53000 -12.91800 63.58400
18.90800 -12.78500 63.46400
-18.36100 -12.86800 63.96700
18.53800 -12.81800 64.00000
-17.81500 -12.90300 64.50000
18.37600 -12.88200 64.49800
-14.99000 -12.87600 65.11600
18.36300 -12.83100 65.03400
-14.49800 -12.89600 65.59900
18.32600 -12.75800 65.47100
-14.03400 -12.93000 66.02800
9.67500 -12.89600 66.15700
12.95900 -12.84700 66.05800
18.03500 -12.83200 65.98200
-10.89000 -12.88000 66.57400
9.58800 -12.87600 66.61700
13.17300 -12.85800 66.44800
17.42000 -12.75600 66.52400
-10.52900 -12.87600 67.04900
9.55200 -12.93200 67.13600
13.57200 -12.84500 66.96200
16.95300 -12.77600 67.08400
-10.31200 -12.92500 67.45400
9.68200 -12.95700 67.53700
14.04900 -12.90900 67.51200
16.72100 -12.92900 67.56200
-9.57100 -12.91600 68.13800
10.04600 -12.94300 68.01600
14.43700 -12.95300 68.02200
16.59800 -12.91100 68.07000
-9.14800 -12.93000 68.62500
10.51900 -12.92200 68.50400
15.50000 -12.85200 68.58600
16.46600 -12.85200 68.55100
-8.97300 -12.91800 69.08400
11.13700 -12.84400 68.96300
-8.81900 -12.86800 69.46100
11.64200 -12.92700 69.42200
16.68500 -12.84900 69.52800
17.09400 -12.86600 69.65400
-8.50600 -12.95100 70.04400
12.02700 -12.92400 70.00100
16.67100 -12.84900 69.91100
17.04800 -12.85000 70.03600
-8.43700 -12.86800 70.53400
12.44300 -12.91700 70.66100
-8.54100 -12.83200 71.04600
4.89900 -12.85300 71.06200
6.51100 -12.93000 70.96900
12.66500 -12.95500 71.08400
18.60500 -12.85600 71.00000
18.91600 -12.85900 71.10000
-8.77800 -12.78600 71.55100
4.68200 -12.89100 71.56800
6.56700 -12.87000 71.45100
12.91300 -12.84500 71.57700
-8.94000 -12.84500 71.98000
5.03500 -12.89400 72.07400
6.45800 -12.92000 71.94500
13.05600 -12.89000 72.06300
-9.47900 -12.81400 72.51900
13.53100 -12.90800 72.64200
-10.06200 -12.83200 72.99700
-2.83500 -12.91700 73.06700
-1.58100 -12.90300 73.13200
13.62100 -12.96100 73.10800
-10.30000 -12.75600 73.51400
-3.37100 -12.79300 73.60700
-0.94400 -12.96000 73.50900
13.56800 -12.91200 73.53100
-10.13400 -12.91500 74.03400
-3.58600 -12.83000 74.05600
-0.32100 -12.84200 74.04400
13.19500 -12.91300 74.15700
-9.91700 -12.83600 74.51700
-3.86400 -12.88100 74.51700
-0.04900 -12.88800 74.50400
7.48900 -12.86600 74.53500
8.55700 -12.93200 74.44800
13.00800 -12.87700 74.49900
-9.50200 -12.87600 74.97400
-4.43000 -12.77200 75.05400
0.19400 -12.87000 74.97900
7.04300 -12.88300 75.04900
9.61900 -12.95100 74.98900
11.03900 -12.78500 75.04000
-7.59200 -12.90600 75.48700
-6.93700 -12.81300 75.55600
1.03800 -12.83600 75.58400
1.57200 -12.81300 75.55900
2.47500 -12.86000 75.60300
6.69700 -12.88300 75.60200
3.07800 -12.86400 76.02700
6.49000 -12.81800 76.03900
3.49900 -12.93600 76.44900
6.08300 -12.78500 76.52700
-8.94000 -12.88800 80.01500
-7.03900 -12.80100 80.06500
-9.44000 -12.80600 80.53400
-6.66900 -12.85500 80.62900
-9.50900 -12.87500 80.95100
-6.56900 -12.83600 81.03400
-9.50300 -12.85400 81.49800
-6.56800 -12.77800 81.56600
-9.34200 -12.88400 81.95000
-6.84600 -12.96200 82.02700
-8.90700 -12.89400 82.42800
-7.33500 -12.84600 82.56400
-9.04000 -6.87000 10.45900
-7.86600 -6.87500 10.57600
-10.02000 -6.81900 10.98700
-7.63300 -6.80500 11.13900
-10.80700 -6.76400 11.48300
-7.60200 -6.82800 11.61700
-10.85700 -6.79300 11.95100
-7.42300 -6.88800 12.06300
-10.92400 -6.85100 12.49800
-7.09600 -6.88700 12.58500
-11.11900 -6.80200 12.94600
-6.95900 -6.86800 13.03400
-11.52900 -6.86800 13.58600
-6.93500 -6.81800 13.48400
-11.67900 -6.90800 13.99300
-7.10000 -6.81000 13.96900
-11.97500 -6.87600 14.54600
-7.41500 -6.83500 14.58300
-15.90900 -6.82900 15.03500
-13.50900 -6.87100 15.03800
-12.35700 -6.85500 15.05100
-7.45300 -6.84200 15.03400
-16.31500 -6.86000 15.57200
-7.36900 -6.87100 15.57000
-16.45700 -6.86800 16.03400
-7.36500 -6.88900 16.11700
-16.56100 -6.83400 16.52400
-7.43800 -6.81600 16.61800
-16.82400 -6.78700 17.01700
-7.53600 -6.93800 17.10000
-17.50600 -6.82700 17.52300
-7.38600 -6.90500 17.56200
-0.04700 -6.84900 17.46900
1.01700 -6.84100 17.54700
-18.10300 -6.84400 17.98300
-7.08300 -6.87100 18.00600
-0.46100 -6.86900 17.98700
1.98000 -6.86700 18.10400
-18.51400 -6.88800 18.54500
-6.03600 -6.96400 18.53900
-0.50700 -6.87600 18.45100
2.50000 -6.86900 18.63600
-19.05800 -6.83200 18.98200
-2.98000 -6.91900 19.03900
-0.37500 -6.85900 18.92100
2.62200 -6.87500 19.08200
-19.43700 -6.80600 19.50800
-2.35900 -6.96300 19.54800
-0.12600 -6.87700 19.47000
2.93700 -6.84700 19.62400
5.47900 -6.92500 19.47100
7.44100 -6.95100 19.57300
-22.41800 -6.85900 20.00000
-21.44300 -6.86900 20.08700
-19.48300 -6.85600 19.94700
-1.91600 -6.92100 20.05300
-0.42100 -6.85900 19.98000
3.50800 -6.88600 20.09800
4.97400 -6.89100 19.94700
8.04200 -6.95100 20.04800
17.12300 -6.85700 20.07800
20.51900 -6.95100 20.05300
-22.39300 -6.85600 20.41700
-20.87000 -6.90800 20.57200
-19.87200 -6.85000 20.48600
8.53700 -6.96100 20.53000
10.95800 -6.80800 20.54000
21.07400 -6.90400 20.57700
-22.01000 -6.87100 20.99400
21.34200 -6.96600 21.09200
-21.97600 -6.87400 21.45100
21.38800 -6.85000 21.57000
-21.95500 -6.83500 21.99800
21.43200 -6.91800 22.08400
-21.80500 -6.84400 22.44100
21.46300 -6.86800 22.53400
-21.40800 -6.83000 22.95200
21.49700 -6.81800 22.98400
-20.99400 -6.94500 23.50600
21.44900 -6.84300 23.45000
-20.87100 -6.86800 24.03400
21.20100 -6.94100 24.10500
-20.84100 -6.86800 24.53400
21.03700 -6.78700 24.57700
-20.88900 -6.81800 24.98400
20.87800 -6.90700 25.03400
-20.91900 -6.89200 25.53400
20.91000 -6.81600 25.53400
-20.79300 -6.94100 26.03500
20.86900 -6.75400 25.99900
-20.52200 -6.88700 26.55300
20.53000 -6.76600 26.54700
-20.40100 -6.86800 27.03400
19.96400 -6.78100 27.09300
-20.35900 -6.81800 27.48400
-11.03500 -6.83600 27.54100
-10.07800 -6.91500 27.60700
19.70000 -6.95200 27.58800
-20.34300 -6.88200 27.92900
-11.61800 -6.81200 27.96600
-9.54300 -6.94600 28.02000
19.70200 -6.95800 28.10200
-20.36300 -6.81500 28.45100
-12.12300 -6.90700 28.42800
-9.37700 -6.90100 28.42800
19.93200 -6.83500 28.54900
-20.28800 -6.79900 28.90900
-15.86700 -6.77800 29.06700
-9.34300 -6.81000 28.95100
20.43500 -6.90400 29.04100
-19.89400 -6.82300 29.43800
-18.35100 -6.83400 29.57400
-9.35400 -6.78700 29.52000
21.34400 -6.91500 29.57600
-9.05100 -6.87900 30.00600
22.08600 -6.89700 30.02000
22.66900 -6.83200 30.04400
25.10900 -6.92700 29.93300
-8.65400 -6.89800 30.52700
25.59500 -6.91600 30.50200
-8.59700 -6.93300 30.95900
25.87800 -6.91100 31.10000
-9.04000 -6.77500 31.46500
26.07600 -6.91800 31.52300
-9.37400 -6.78500 32.04900
26.61100 -6.95100 31.99600
-9.96300 -6.77900 32.52400
27.94700 -6.85000 32.62300
-11.48200 -6.77200 33.04700
28.41700 -6.82900 33.12800
-11.97600 -6.81900 33.57300
28.90300 -6.91200 33.67100
-11.91800 -6.84000 34.07000
29.14200 -6.95400 34.08700
-11.92000 -6.84400 34.61700
29.42000 -6.82600 34.62900
-12.05200 -6.82100 34.98500
29.45400 -6.86500 35.11700
-12.60000 -6.82200 35.55000
29.60500 -6.88200 35.61600
-12.93300 -6.89500 36.12100
29.63900 -6.86800 36.03400
-12.97600 -6.93900 36.63100
29.44000 -6.91700 36.42200
-12.84500 -6.96800 37.09000
29.19000 -6.79000 36.95700
-12.45200 -6.93900 37.52400
29.11400 -6.81600 37.45100
-11.09200 -6.88300 38.06200
29.15000 -6.79100 37.98000
-10.39700 -6.90900 38.52600
29.53800 -6.86200 38.54000
-9.99800 -6.96900 39.01100
29.94200 -6.93500 39.05600
-9.78200 -6.92400 39.54300
29.91900 -6.91800 39.58400
-9.61600 -6.89900 40.04400
29.90100 -6.79600 40.06900
-9.43500 -6.90900 40.51600
29.76400 -6.94400 40.65800
-8.52600 -6.85300 41.11600
29.75800 -6.96000 41.03200
-8.09200 -6.80500 41.59600
29.89200 -6.90400 41.53300
-14.91800 -6.89400 42.05600
-10.85200 -6.82700 42.07100
-8.07000 -6.84700 42.08300
30.11000 -6.86800 41.98100
-15.32900 -6.84900 42.65800
-10.52300 -6.82700 42.54100
-8.32200 -6.90300 42.65800
30.90500 -6.91700 42.54000
32.09100 -6.89000 42.58900
33.08900 -6.95100 42.60500
-15.44300 -6.91800 43.08400
-10.34500 -6.85200 42.98400
-8.41700 -6.88400 43.11700
34.52400 -6.87700 43.09800
-15.43500 -6.86800 43.53400
-10.45200 -6.78100 43.45800
-8.35500 -6.89700 43.56100
34.91500 -6.93500 43.62000
-15.45800 -6.86800 44.03400
-10.57300 -6.87300 43.93600
-8.11300 -6.80200 44.05600
35.07400 -6.86800 44.03400
-15.55700 -6.84000 44.52700
-10.75100 -6.75300 44.48600
-8.09800 -6.75700 44.55300
35.13600 -6.81800 44.48400
-15.60700 -6.90700 45.03400
-10.56700 -6.83800 45.03500
-8.37500 -6.82200 45.14900
35.01100 -6.87200 44.99800
-15.57700 -6.88100 45.57000
-10.33600 -6.86500 45.44200
-8.58200 -6.78000 45.53000
34.85000 -6.74800 45.47100
-15.38900 -6.86800 46.05900
34.64900 -6.90400 46.01600
-14.97300 -6.95900 46.50000
34.48800 -6.78500 46.51500
-14.14700 -6.89700 47.10900
34.20300 -6.86800 47.09800
-13.87700 -6.94000 47.48300
34.01600 -6.86800 47.53400
-13.77300 -6.78800 47.98000
33.96300 -6.86800 48.03400
-13.64300 -6.97400 48.51600
34.07200 -6.86800 48.50100
-13.68800 -6.94800 48.99800
34.41000 -6.95100 49.08500
-13.78600 -6.84000 49.50300
34.62100 -6.88800 49.55900
-13.81500 -6.86800 50.03400
34.86900 -6.93300 50.12300
-13.75900 -6.90100 50.54200
35.04200 -6.86800 50.53400
-13.69900 -6.74700 51.00200
35.12500 -6.81800 50.98400
-13.89700 -6.81900 51.56000
34.99900 -6.82500 51.53000
-14.34200 -6.84000 52.05000
34.65500 -6.95400 52.02800
-15.37700 -6.88500 52.57400
34.36600 -6.83700 52.43000
-15.76000 -6.89900 53.15400
34.06200 -6.90800 53.03400
-15.82900 -6.87900 53.61700
33.98400 -6.85500 53.48400
-15.79500 -6.96100 54.09900
34.06900 -6.92700 53.93200
-15.63300 -6.90300 54.55400
34.46600 -6.94900 54.47800
-15.55400 -6.86800 55.03400
34.65900 -6.85900 54.91600
-15.50100 -6.86800 55.53400
34.86600 -6.97400 55.48800
-15.34300 -6.86800 56.00400
34.65600 -6.88700 56.05600
-15.11900 -6.95100 56.58700
34.38200 -6.88400 56.43600
-14.94800 -6.83200 57.04100
32.08200 -6.85500 57.06900
-14.61400 -6.93300 57.61300
31.88800 -6.88400 57.45500
-14.42500 -6.91800 58.08400
31.67900 -6.86000 58.01300
-14.39500 -6.86800 58.53400
31.51800 -6.78500 58.50500
-14.43000 -6.86800 59.03400
31.15000 -6.79400 59.11600
-14.39200 -6.86800 59.53400
13.59200 -6.87000 59.65100
14.98000 -6.94900 59.45400
25.10900 -6.78400 59.55900
27.12000 -6.92700 59.44000
30.70500 -6.82400 59.63500
-14.30500 -6.86800 60.03400
13.41700 -6.82700 60.11700
15.87100 -6.98800 59.98700
21.51100 -6.86900 60.09600
27.51600 -6.92100 59.94400
30.39500 -6.83500 59.97000
-14.30300 -6.86800 60.53400
13.40900 -6.84500 60.61700
16.13100 -6.92300 60.41000
21.14400 -6.91600 60.55500
28.19200 -6.92100 60.50700
28.98300 -6.82000 60.53200
-14.33500 -6.86800 61.03400
13.54700 -6.89600 61.11700
16.49100 -6.91300 60.95600
20.98200 -6.88200 61.07000
-14.27300 -6.91700 61.54100
13.64400 -6.95300 61.50500
16.83300 -6.90000 61.51900
20.85400 -6.82700 61.53500
-14.09100 -6.88700 62.06700
14.42200 -6.91400 62.06300
16.65500 -6.85500 62.00400
20.46200 -6.84300 62.05100
-14.05200 -6.79400 62.56800
19.17800 -6.88400 62.61800
-14.30700 -6.86600 63.15700
19.40600 -6.87300 63.15900
-14.60200 -6.81800 63.49800
19.67800 -6.92500 63.53500
-15.28300 -6.80900 64.14000
20.12100 -6.92600 64.05300
-15.48200 -6.91800 64.58400
20.43100 -6.89100 64.56900
-15.56300 -6.86800 65.03400
20.52200 -6.86800 65.03400
-15.53000 -6.81800 65.48400
20.51900 -6.81800 65.48400
-15.34700 -6.89900 65.93500
20.37100 -6.80900 65.95100
-15.00700 -6.97000 66.51000
19.93800 -6.75600 66.50300
-14.86800 -6.86800 67.03400
19.17600 -6.85400 67.14900
-14.81300 -6.86800 67.48900
19.00100 -6.91800 67.58400
-14.58100 -6.95100 68.06000
18.98600 -6.86800 68.03400
-14.11200 -6.95100 68.55600
-12.13700 -6.82700 68.51700
-10.91600 -6.97500 68.55500
19.04700 -6.86800 68.53400
-10.41400 -6.93600 69.04800
19.01400 -6.86800 69.03400
-10.17100 -6.81100 69.55800
18.86500 -6.78500 69.46700
-10.14900 -6.75200 70.04400
18.53700 -6.86800 70.05000
-10.44300 -6.91400 70.53300
18.38700 -6.86800 70.53400
-10.96200 -6.81500 71.06100
18.37700 -6.86800 71.03400
-11.97700 -6.83300 71.54300
18.40900 -6.78900 71.56400
-12.43700 -6.78500 72.06000
18.19800 -6.86200 72.12600
-12.90600 -6.78500 72.52800
17.98400 -6.85800 72.46400
-13.64900 -6.85400 72.99400
17.19600 -6.86500 73.16000
-14.12100 -6.89400 73.52800
16.94200 -6.86800 73.56600
-14.31300 -6.83300 74.01300
16.59500 -6.82200 74.03200
-14.51900 -6.84200 74.50400
16.11000 -6.77900 74.55500
-14.94600 -6.80700 74.99800
14.17100 -6.80000 75.09700
-15.27900 -6.78500 75.53900
13.69400 -6.77500 75.55200
-15.33000 -6.82600 75.95100
13.45500 -6.82100 75.90700
-15.28500 -6.87300 76.49800
13.08200 -6.85800 76.49500
-15.25900 -6.89500 77.07000
13.05500 -6.86500 76.94100
-15.30500 -6.93300 77.61700
9.03600 -6.83100 77.53300
9.67300 -6.92400 77.53200
13.39700 -6.90700 77.52300
-15.37400 -6.92700 78.11700
7.68500 -6.81800 78.12200
10.60100 -6.96700 78.09100
13.53300 -6.89200 77.95100
-15.33800 -6.95600 78.59900
7.39500 -6.84800 78.46200
10.94700 -6.89700 78.60600
13.54600 -6.91000 78.49800
-15.00900 -6.82500 79.04800
4.45700 -6.76800 79.02700
11.16200 -6.97800 79.08500
13.37600 -6.92800 78.99900
-14.59900 -6.93400 79.61500
-2.43500 -6.82700 79.54200
11.93700 -6.91600 79.56800
12.61100 -6.83600 79.48400
-14.38300 -6.81800 79.98400
-3.34000 -6.93000 80.06200
-14.26300 -6.89800 80.43600
-5.52400 -6.86800 80.53400
-4.83800 -6.91100 80.48400
-4.39100 -6.81500 80.56200
-14.10600 -6.96900 81.01300
-10.43800 -6.83200 81.04700
-8.98100 -6.88600 81.11300
-6.31400 -6.89100 81.13300
-13.86800 -6.86800 81.47100
-10.99300 -6.78500 81.52600
-8.48300 -6.87800 81.58300
-6.59900 -6.89400 81.43600
-13.28200 -6.93500 81.99700
-11.61800 -6.83500 82.00600
-11.42300 -0.83300 13.58400
-9.55900 -0.92600 13.55600
-12.47300 -0.79500 14.03500
-9.02800 -0.94700 14.04700
-3.89700 -0.76900 14.04700
-2.34100 -0.99300 14.03000
-13.90500 -0.85200 14.54800
-6.85900 -0.91200 14.43400
-4.49500 -0.83000 14.52400
-0.99800 -0.95100 14.55400
-14.84200 -0.83900 15.13800
0.02900 -0.95100 15.04300
14.99600 -0.78500 15.03300
17.17400 -0.95100 15.00600
-15.09700 -0.81800 15.52400
0.67900 -0.95100 15.48300
14.56100 -0.86800 15.56600
17.62500 -0.95100 15.51800
-15.85200 -0.91500 16.07000
1.09000 -0.95100 15.99000
3.11800 -0.83900 16.06100
5.07600 -0.95300 16.00800
14.36400 -0.85200 16.00400
17.85500 -0.95100 16.08900
-16.39800 -0.79000 16.60300
5.96300 -0.96900 16.54800
14.22400 -0.77200 16.47100
17.89500 -0.81800 16.48400
-16.62600 -0.89000 17.03400
9.55700 -0.89300 17.08600
14.12600 -0.80600 16.95100
17.85500 -0.86700 16.99800
-16.69800 -0.75200 17.44600
11.60700 -0.93900 17.54100
13.99600 -0.85900 17.43900
17.88200 -0.81700 17.53400
-16.91700 -0.81100 17.95100
18.05700 -0.82000 18.03200
-17.41900 -0.78500 18.52600
18.31900 -0.78600 18.57400
-18.31000 -0.83700 19.09700
18.33700 -0.74000 19.03600
-18.58300 -0.85000 19.50500
18.02900 -0.88600 19.51800
-18.92300 -0.77700 19.97300
17.69600 -0.94600 20.09400
-19.44200 -0.78500 20.54400
17.64700 -0.92100 20.61700
-19.91500 -0.83200 21.09600
17.71900 -0.96000 21.03500
-20.03500 -0.80800 21.53400
18.05800 -0.90400 21.50600
-20.04600 -0.80100 22.03400
18.52200 -0.96700 22.10300
-20.10400 -0.74200 22.54300
18.92600 -0.90600 22.54200
-20.52200 -0.83600 23.00400
19.95100 -0.87600 23.12000
-20.91800 -0.87300 23.62800
20.31200 -0.92300 23.63300
-20.86400 -0.91400 24.06500
20.41300 -0.86800 24.03400
-20.47900 -0.85800 24.50000
20.43100 -0.86800 24.53400
-19.97300 -0.95100 25.03600
20.46000 -0.86800 25.03400
-19.54600 -0.95100 25.57500
20.61400 -0.83200 25.53200
-19.37600 -0.87100 26.06700
20.84300 -0.98700 26.06900
-19.15600 -0.91400 26.64500
20.74300 -0.78000 26.48800
-18.87300 -0.90000 26.99000
-13.97000 -0.87700 27.12500
-12.94800 -0.86800 26.97800
20.68800 -0.76800 26.98700
-16.03000 -0.88000 27.56600
-13.97700 -0.83700 27.54700
-13.30200 -0.86300 27.48700
20.91400 -0.93000 27.55500
-12.92900 -0.86700 27.96800
21.14800 -0.91800 28.00500
-12.43400 -0.86200 28.46400
21.43000 -0.95100 28.55200
-11.91300 -0.94900 28.97900
21.46100 -0.86800 29.03400
-11.50300 -0.95100 29.57900
21.43300 -0.86800 29.53400
-11.34900 -0.86800 30.07000
21.51200 -0.81800 29.98400
-11.36300 -0.80700 30.61700
21.71000 -0.90700 30.42500
-11.58700 -0.85000 30.99400
22.05600 -0.92100 30.92800
-12.37200 -0.90200 31.57400
23.04900 -0.90700 31.53700
-12.80500 -0.85100 32.15300
23.96000 -0.95100 32.08500
-12.93400 -0.86800 32.53400
24.12400 -0.86800 32.53400
-13.02600 -0.86500 32.99800
24.17700 -0.88600 33.06600
-13.10100 -0.79400 33.50400
24.33300 -0.93100 33.64500
-13.29200 -0.98400 34.05500
24.54600 -0.89500 34.06100
-12.99100 -0.86400 34.59100
24.94100 -0.84400 34.59700
-12.58400 -0.80600 35.06900
24.94100 -0.86700 35.07400
-12.02300 -0.88500 35.60600
24.70000 -0.96400 35.59800
-11.54400 -0.88700 36.06600
24.57700 -0.89600 36.07700
-11.34200 -0.93000 36.46400
24.17400 -0.91100 36.65300
-11.36300 -0.82300 36.95100
24.03300 -0.88600 37.11700
-11.44000 -0.80600 37.44200
24.01400 -0.90500 37.61700
-11.46300 -0.86200 37.95100
24.12000 -0.89600 38.08400
-11.51600 -0.87900 38.45100
24.08200 -0.90600 38.57000
-11.60100 -0.89900 38.95100
23.98200 -0.83700 39.11700
-11.59900 -0.95500 39.49800
23.92000 -0.82100 39.61700
27.71800 -0.77400 39.55500
28.44300 -0.88500 39.55500
-11.62600 -0.94400 40.01700
23.93500 -0.86900 40.11700
26.96600 -0.81900 40.02500
29.38600 -0.89700 40.16600
-11.83100 -0.80800 40.58200
24.04200 -0.94500 40.50900
26.41800 -0.86000 40.48000
29.62100 -0.94500 40.61200
-11.64400 -0.97900 41.02600
29.94500 -0.84500 41.12400
-11.61700 -0.93500 41.53400
30.42100 -0.91900 41.66500
-11.66400 -0.89700 41.94500
30.67800 -0.96500 42.02200
-11.93900 -0.79200 42.48100
31.37300 -0.90000 42.55300
-12.34600 -0.77900 43.10400
31.54900 -0.86800 42.98100
-12.93600 -0.83800 43.55400
32.06600 -0.90300 43.52200
-13.51300 -0.79200 44.11300
33.57800 -0.95100 44.02600
37.56300 -0.78800 44.04900
39.10900 -0.90700 44.07900
-13.78900 -0.89600 44.60100
34.11600 -0.97700 44.57500
37.07100 -0.78500 44.56200
39.59200 -0.87800 44.52200
-13.96600 -0.81800 45.07200
34.35700 -0.89800 45.06100
36.98200 -0.85100 44.95100
39.86100 -0.80000 45.05600
-14.39400 -0.78200 45.62200
34.45500 -0.87400 45.53400
36.97200 -0.89200 45.45100
39.88500 -0.75900 45.55600
-14.85900 -0.89500 46.14800
34.46400 -0.84100 46.02900
37.08400 -0.82900 46.02000
39.61100 -0.89800 46.06800
-14.97900 -0.78700 46.58200
34.55300 -0.85000 46.48400
37.53500 -0.91600 46.44300
39.16100 -0.83900 46.58000
-15.12100 -0.84800 47.05900
34.53800 -0.92500 46.94800
-15.33900 -0.97400 47.56300
34.46000 -0.88800 47.45100
-15.80500 -0.82300 48.14400
34.43100 -0.94700 47.94100
-16.09900 -0.81800 48.51900
34.09100 -0.81800 48.49000
-16.29200 -0.86800 49.06300
33.58900 -0.75900 49.01000
-16.33600 -0.81800 49.48400
31.97300 -0.87100 49.55100
-16.27100 -0.88500 49.91500
31.42500 -0.84100 49.99000
-15.97300 -0.91400 50.50400
31.12600 -0.79000 50.53800
-15.49200 -0.94100 51.04600
30.66800 -0.87900 51.12100
-15.07600 -0.97800 51.47600
30.50700 -0.95800 51.58600
-14.89600 -0.92200 51.94000
30.58400 -0.93300 52.11600
-14.82800 -0.82800 52.45100
30.91300 -0.83800 52.56300
-14.88800 -0.86200 52.99800
31.60400 -0.88500 53.02700
-15.12000 -0.87900 53.43900
32.14500 -0.91200 53.50000
-16.00200 -0.84700 53.97300
32.44100 -0.82800 54.07200
-16.53800 -0.87800 54.48900
32.42900 -0.83200 54.51200
-16.58100 -0.89300 54.95100
32.09400 -0.88400 55.05000
-16.40500 -0.84000 55.51900
31.05000 -0.89300 55.54400
-16.10600 -0.97900 56.01600
30.45500 -0.84300 56.00900
-16.13000 -0.90300 56.48400
30.18700 -0.95500 56.58200
-15.98400 -0.88800 57.02200
30.21200 -0.97100 57.09300
-15.60700 -0.92500 57.52900
30.45900 -0.86200 57.58500
-15.35200 -0.94000 57.96200
30.47400 -0.86300 58.06800
-15.26900 -0.83900 58.42900
26.58200 -0.86200 58.60400
27.56900 -0.87600 58.50500
29.98800 -0.87000 58.61300
-15.12400 -0.96000 59.01500
26.02400 -0.88400 59.03200
27.85800 -0.90300 59.03300
29.66000 -0.87900 59.15500
-14.89900 -0.86800 59.49700
25.57100 -0.83700 59.55400
28.03700 -0.83100 59.51400
29.48900 -0.85500 59.49000
-14.41600 -0.98500 60.08200
25.36600 -0.90800 60.03400
-13.86700 -0.90200 60.50800
25.39500 -0.88900 60.53400
-13.39100 -0.90400 61.00600
25.59800 -0.87700 60.99600
-13.03300 -0.84600 61.54200
26.12600 -0.94100 61.47200
-12.95100 -0.84200 62.03400
27.09600 -0.94200 61.97900
-13.03700 -0.74500 62.55500
27.47400 -0.89900 62.56300
-13.37800 -0.86800 63.08400
27.62400 -0.94200 63.10800
-13.60800 -0.86800 63.54800
27.90200 -0.84500 63.51800
-13.81300 -0.79600 64.00000
28.47200 -0.95100 64.05600
-13.83100 -0.80300 64.49300
28.99100 -0.95100 64.57500
-13.57400 -0.93200 65.06600
29.19400 -0.83200 65.00900
-13.04500 -0.89200 65.63100
29.31700 -0.97200 65.54700
-12.63000 -0.97400 65.98800
29.29000 -0.89100 65.93500
-12.50500 -0.85100 66.49800
29.05100 -0.79500 66.46500
-12.32700 -0.81700 67.00900
6.93200 -0.86500 66.95600
7.93100 -0.83000 67.09600
28.62800 -0.86800 67.07700
-12.09700 -0.92200 67.54600
6.65500 -0.84800 67.47600
7.96600 -0.85800 67.57800
28.41500 -0.78500 67.50000
-12.11400 -0.86800 68.03400
6.92500 -0.87900 67.99300
7.60100 -0.86300 68.09600
28.03400 -0.76800 68.09500
-12.17800 -0.81500 68.42700
27.49200 -0.78800 68.52000
-12.46100 -0.84500 68.98500
26.52100 -0.78500 69.03900
-12.80900 -0.78000 69.53900
25.95500 -0.84000 69.50100
-12.98600 -0.81300 69.94200
5.08100 -0.89600 70.05200
6.99600 -0.86900 70.11100
24.34100 -0.84700 70.00800
-13.04900 -0.93700 70.49800
4.85600 -0.89100 70.43700
7.38100 -0.87900 70.59200
23.51600 -0.78500 70.53600
-13.16100 -0.93400 71.00300
4.02600 -0.82400 70.98300
7.55900 -0.83200 71.04700
23.18400 -0.86800 71.07500
-13.48100 -0.83100 71.49700
2.44800 -0.88700 71.51500
8.10500 -0.87700 71.51700
8.50200 -0.79000 71.53200
9.60900 -0.96000 71.52000
23.07100 -0.86800 71.53400
-21.09000 -0.84900 72.01700
-19.39600 -0.95100 72.01800
-14.02600 -0.82900 72.02300
2.15400 -0.79100 71.96000
10.16800 -0.95100 71.96400
22.94600 -0.86800 72.03400
-21.63500 -0.89500 72.54000
-18.86300 -0.95600 72.48800
-14.32400 -0.84000 72.52200
2.10900 -0.84500 72.45100
10.43800 -0.95100 72.54000
22.87900 -0.86800 72.53400
-21.86300 -0.85500 73.00200
-18.46400 -0.96300 73.05200
-14.58000 -0.79000 72.95700
2.15200 -0.88100 72.99800
10.48500 -0.86800 73.03400
22.91300 -0.86800 73.03400
-21.94300 -0.86800 73.53400
-17.60300 -0.91500 73.56800
-17.04500 -0.84800 73.51500
2.02800 -0.83200 73.53300
10.42000 -0.79100 73.47200
23.05500 -0.87400 73.56300
-21.88200 -0.83200 74.03100
1.61900 -0.78300 74.05200
10.13700 -0.76600 73.98500
23.37800 -0.84400 74.12500
-21.57600 -0.91600 74.60600
0.60400 -0.81000 74.54200
7.69200 -0.81800 74.57000
8.59700 -0.94500 74.53000
9.10600 -0.85800 74.52800
23.60600 -0.84200 74.50800
-21.05500 -0.89900 75.09200
0.09600 -0.85300 75.05700
7.57300 -0.88700 74.97900
24.15100 -0.88000 75.06200
-18.95000 -0.85900 75.61600
-0.07400 -0.85200 75.51600
8.04900 -0.82400 75.55200
24.38300 -0.84100 75.57800
-18.58500 -0.94000 76.05200
-0.05900 -0.81900 76.03400
8.31300 -0.76800 76.02200
24.11500 -0.86700 76.14700
-18.43600 -0.91800 76.58400
0.17500 -0.87900 76.48700
8.17300 -0.95000 76.58600
24.00200 -0.80000 76.62300
-18.33700 -0.86800 76.99300
0.44700 -0.96500 77.00700
8.14500 -0.93400 77.11700
23.88300 -0.79000 77.10800
-18.07700 -0.91800 77.53500
0.46100 -0.90300 77.53400
8.21500 -0.96300 77.54000
20.61500 -0.84900 77.60000
21.13000 -0.83400 77.57500
23.62800 -0.91200 77.57700
-17.82600 -0.85300 77.97800
0.37400 -0.91700 78.03400
8.61700 -0.99200 78.08000
19.01000 -0.87100 78.10500
22.03100 -0.92000 77.94200
23.14200 -0.83100 78.05400
-17.63200 -0.95500 78.46400
0.35000 -0.88500 78.57000
9.03300 -0.90400 78.62400
18.61700 -0.89500 78.62300
-17.57100 -0.94300 78.92700
0.45400 -0.91800 79.08400
9.14500 -0.91100 79.06400
12.39400 -0.82600 79.01500
17.00700 -0.92200 79.00000
18.08800 -0.79600 79.12000
-17.82400 -0.78000 79.47800
0.52500 -0.86800 79.53400
9.47500 -0.84500 79.54800
11.94300 -0.83600 79.49800
-17.91500 -0.85500 79.99800
0.51600 -0.81800 79.98400
9.96900 -0.86300 80.01500
11.45000 -0.84700 79.99500
-18.05800 -0.86800 80.53400
0.38400 -0.81300 80.45200
-18.17200 -0.77200 81.03900
-0.02700 -0.76900 81.00500
-18.27800 -0.90500 81.62300
-0.80900 -0.86800 81.60700
-18.25600 -0.94700 82.01500
-10.11800 -0.84900 82.00900
-8.49500 -0.91800 82.03300
-7.49000 -0.75700 82.03900
-5.87900 -0.97500 82.04300
-1.10800 -0.86100 81.98100
-18.01900 -0.90400 82.50300
-10.96500 -0.79300 82.54500
-5.40000 -0.93800 82.49100
-1.39000 -0.90000 82.50200
-17.49700 -0.95200 83.04100
-13.07700 -0.78400 83.00600
-5.05900 -0.90400 83.03800
-2.01700 -0.83200 82.98200
-4.57600 -0.95100 83.56700
-3.02200 -0.83100 83.52000
-4.91000 5.20800 12.53700
-3.48500 5.13200 12.59800
11.50600 5.18900 12.50600
13.17100 5.09700 12.55100
-7.37100 5.21500 13.06400
-3.03200 5.06200 13.11500
10.91100 5.16800 12.99200
13.50600 5.14700 13.03300
-7.83500 5.21500 13.55500
-2.84100 5.10800 13.55900
9.48900 5.21500 13.51900
13.86700 5.17100 13.55300
-9.00800 5.21500 14.05100
-2.64300 5.16500 14.06300
8.96400 5.21500 13.98100
14.44700 5.04900 14.05300
-9.51200 5.18300 14.61900
-2.50500 5.09700 14.53400
7.60500 5.18600 14.57900
15.16700 5.12800 14.47800
24.04400 5.18100 14.53200
26.03200 5.04600 14.53400
-9.78200 5.13200 15.08300
-2.34800 5.13200 15.03400
7.24300 5.22500 15.05600
19.57400 5.10600 14.98500
22.64200 5.24900 15.05100
26.51600 5.04900 15.06300
-10.35800 5.24300 15.55900
-2.29000 5.16800 15.56200
7.13600 5.13500 15.49800
20.57400 5.02700 15.52400
21.50900 5.16500 15.51900
26.69400 5.16800 15.51000
-10.98800 5.16800 16.06800
-2.13700 5.09400 16.13300
6.91700 5.19400 15.95000
26.80100 5.04600 15.98000
-11.28700 5.15400 16.58100
-1.87600 5.08200 16.50500
6.12400 5.25100 16.53000
26.68500 5.14200 16.51900
-11.37200 5.13200 17.03400
-0.59300 5.10500 17.11600
5.52700 5.18200 17.01000
26.45800 5.21400 16.96900
-11.39000 5.13200 17.53400
-0.10800 5.05500 17.60900
5.31900 5.19600 17.42500
25.98300 5.12700 17.59100
-11.41400 5.18200 17.98400
0.13400 5.09900 18.04700
4.95000 5.25000 17.94100
25.82500 5.08800 17.99800
-11.55800 5.14300 18.41700
0.47900 5.14600 18.54100
4.08700 5.21500 18.57200
25.72300 5.24000 18.47100
-12.37800 5.19300 19.11200
1.03800 5.08400 19.08700
3.58700 5.21500 19.02900
25.94100 5.11600 19.00200
-13.92400 5.10600 19.56800
26.17800 5.10700 19.52600
-14.32300 5.18000 20.13000
26.35400 5.06000 20.06000
-18.00500 5.13400 20.54300
-17.38300 5.07600 20.55700
-14.63400 5.16800 20.46000
26.58500 5.08200 20.52300
-18.56700 5.10600 20.99700
27.45900 5.04900 21.03200
27.95300 5.21500 21.03100
29.13800 5.04900 21.02300
-18.83200 5.21000 21.45900
29.96100 5.04900 21.59200
-18.83000 5.19400 21.95100
30.19300 5.13200 21.96600
-18.81800 5.15100 22.49800
30.35900 5.04900 22.54900
-18.90000 5.13200 23.03400
30.37700 5.18200 22.98400
-18.95300 5.13200 23.53400
30.38000 5.19200 23.51900
-18.84900 5.13200 24.00300
30.14500 5.07900 24.05600
-18.41100 5.03500 24.59300
29.87200 5.12300 24.49600
-18.10800 5.06100 25.11800
29.58700 5.14700 25.12100
-18.00300 5.13200 25.53400
29.46100 5.16700 25.49300
-17.92000 5.13200 26.03400
28.96000 5.16100 26.01200
-17.91500 5.18200 26.48400
28.60200 5.12400 26.56300
-18.00200 5.17800 26.98000
-12.86500 5.13000 27.11300
-11.94000 5.11900 27.09100
28.49800 5.08200 27.08400
-15.58900 5.01000 27.55400
-14.02100 5.21500 27.52800
-11.43300 5.11500 27.62600
28.52400 5.13200 27.53400
-11.40000 5.13700 28.11700
28.66400 5.13200 28.01800
-11.52700 5.15800 28.49600
28.86300 5.04900 28.60200
-11.97100 5.06600 29.00400
28.98100 5.13200 29.03400
-12.15400 5.17500 29.42600
28.89900 5.21700 29.54500
-12.42100 5.12100 29.97200
28.73000 5.14500 30.14700
-12.51000 5.13200 30.53400
28.71200 5.13200 30.53400
-12.41200 5.13200 31.00900
28.63100 5.10500 30.93900
-12.04900 5.05900 31.61900
28.47800 5.11900 31.43300
-11.68900 5.08800 32.15300
28.04100 5.13300 32.02800
-11.57500 5.18200 32.48400
27.09100 5.14600 32.57200
-11.60400 5.20100 33.02400
26.22000 5.22800 33.05200
-11.85400 5.13100 33.50400
26.08300 5.18500 33.45100
-12.84900 5.14400 34.03800
26.07300 5.19400 33.99800
-14.36700 5.13200 34.60400
26.41600 5.10600 34.55700
28.11900 5.10000 34.56400
29.46000 5.08900 34.54200
-14.62300 5.21500 34.97100
30.14200 5.04900 35.00600
-15.04500 5.21500 35.49300
30.53900 5.04900 35.51100
-17.43000 5.21500 36.06700
31.47900 5.10700 36.12400
-17.94900 5.13200 36.58000
31.94400 5.12300 36.60600
-18.16000 5.23600 37.03600
32.18900 5.07900 37.02500
-18.26100 5.10100 37.61900
32.54400 5.08100 37.48200
-18.23500 5.05000 37.99400
33.11900 5.05900 37.97900
-17.99300 5.07500 38.53500
33.61500 5.04300 38.46900
-17.65500 5.05500 39.11500
34.14600 5.03600 38.95500
-17.54600 5.13200 39.53400
37.07000 5.12400 39.58700
-17.56900 5.22000 40.05800
37.45000 5.06500 40.12200
-17.77600 5.10200 40.64500
37.61700 5.13200 40.53400
-17.80900 5.08600 41.11700
37.68800 5.13200 41.03400
-17.74900 5.01900 41.57800
37.69300 5.18200 41.48400
-17.56700 5.14500 42.03600
37.73500 5.11700 41.90300
-17.42000 5.16100 42.59800
37.95700 5.04600 42.50800
-17.40900 5.08200 43.08400
38.14200 5.13200 42.98000
-17.42500 5.13200 43.53400
38.42300 5.08200 43.52000
-17.46700 5.18200 43.98400
38.56600 5.14900 43.93900
-17.41900 5.14300 44.42300
38.61700 5.18400 44.45100
-17.36300 5.16300 44.95100
38.54100 5.12600 44.96800
-17.40900 5.11400 45.49800
38.03300 5.24500 45.46100
-17.59400 5.07600 46.00200
37.49700 5.21500 46.01600
-18.08500 5.14800 46.47000
37.23500 5.13200 46.58500
-18.58300 5.10600 47.03200
37.15800 5.13200 47.03400
-18.81000 5.21400 47.46900
37.17600 5.11800 47.57000
-18.79500 5.18300 47.95100
37.21400 5.03100 48.08400
-18.78700 5.19400 48.45100
37.41500 5.16300 48.54200
-18.91400 5.13800 48.99800
-12.00900 5.18300 49.04200
-10.93600 5.05200 48.95000
37.46500 5.17100 49.03400
-19.14800 5.13400 49.47600
-12.40900 5.10400 49.59900
-9.90200 5.02600 49.59400
37.40000 5.24200 49.50400
-19.27900 5.23000 49.99200
-12.54300 5.13200 50.03400
-9.08200 5.15000 50.10700
37.03300 5.23200 50.05100
-19.10500 5.09500 50.52500
-12.59400 5.13200 50.53400
-8.39600 5.06900 50.56200
35.46600 5.19300 50.54000
-18.82800 5.08000 50.93200
-12.52300 5.18200 50.98400
-7.51200 5.16400 51.08900
34.59600 5.18000 51.15200
-18.06600 5.10600 51.57100
-12.37100 5.14900 51.45800
-7.39000 5.10800 51.61700
34.56000 5.07000 51.60800
-17.82900 5.12300 51.99500
-11.97600 5.08000 51.94200
-7.39700 5.11400 52.11700
34.67200 5.11900 52.06100
-17.61800 5.09300 52.52500
-10.41400 5.13600 52.52800
-7.39100 5.17900 52.63900
34.80900 5.13100 52.62200
-17.34100 5.08400 52.92600
-9.95200 5.18200 53.06300
-7.52500 5.22000 53.10100
34.83100 5.23000 53.00700
-16.65400 5.06400 53.63300
-9.47900 5.08200 53.44400
-7.96200 5.20000 53.53000
34.68800 5.13200 53.50700
-16.43900 5.08200 54.08400
34.40800 5.18800 53.94800
-16.40000 5.13200 54.53400
34.02500 5.17900 54.55900
-16.50000 5.16700 55.03300
33.93300 5.18800 55.03400
-16.63100 5.09400 55.50300
33.96800 5.18300 55.53400
-16.93600 5.14800 56.06600
33.97200 5.23100 56.06300
-17.06200 5.15400 56.57000
33.62300 5.10300 56.56600
-17.07100 5.08200 57.08400
33.03600 5.18000 57.05200
-17.13500 5.21500 57.47800
32.46100 5.16800 57.48800
-17.43000 5.16800 58.07000
32.01600 5.21500 58.02900
-17.78900 5.16100 58.59000
31.17900 5.18600 58.63100
-17.95200 5.20300 58.96300
30.88600 5.15200 59.04100
-17.86100 5.15000 59.51000
30.72800 5.04900 59.57700
-17.51400 5.10600 60.01000
30.76100 5.03900 59.99800
-17.32200 5.07600 60.46600
30.94600 5.09600 60.50800
-17.37700 5.18500 60.95100
31.07600 5.18200 60.98400
-17.51900 5.13500 61.43700
31.21700 5.11800 61.42800
-17.84500 5.22000 61.97000
31.41200 5.04700 62.00500
-17.88500 5.19100 62.45100
31.50800 5.13200 62.53400
-17.80100 5.20100 62.91000
31.46900 5.13200 63.03400
-17.11900 5.12400 63.57500
31.45000 5.13200 63.53400
-16.83500 5.14600 63.95400
31.56300 5.13200 64.03400
-16.58300 5.05300 64.53400
31.72300 5.13600 64.56900
-16.55000 5.18200 64.98400
26.95900 5.16700 64.97000
28.02700 5.08500 65.05500
31.79300 5.09800 65.00200
-16.59800 5.20600 65.52200
24.97000 5.21700 65.50800
28.56700 5.09600 65.50900
31.64900 5.11200 65.48300
-16.87400 5.16400 66.05600
24.18100 5.15400 66.14200
28.98800 5.04900 66.04700
31.38300 5.20100 65.95100
-17.14800 5.16600 66.46300
23.99000 5.08200 66.58400
30.02000 5.05500 66.53300
30.41600 5.15500 66.51700
-17.98800 5.17900 67.09200
23.93300 5.13200 67.03400
-18.10600 5.24800 67.55300
23.94700 5.13200 67.53400
-18.42000 5.12400 68.04000
24.01300 5.18200 67.98400
-18.98700 5.06600 68.48300
24.19900 5.11200 68.42000
-19.37300 5.10300 69.13400
24.59100 5.07900 68.92500
-19.41600 5.09800 69.61700
25.08700 5.06100 69.45800
-19.33100 5.05300 70.04400
25.19600 5.12900 70.01800
-18.95800 5.06300 70.50400
25.01700 5.08200 70.58400
-18.34300 5.03200 71.03400
24.96400 5.13200 71.03400
-18.01900 5.09700 71.53700
25.03100 5.18200 71.48400
-17.88200 5.13200 72.03400
25.20900 5.11400 71.91900
-17.89200 5.18200 72.48400
25.57700 5.12900 72.41500
-18.08000 5.18100 72.95000
25.85500 5.03700 73.01800
-18.61900 5.22400 73.47900
25.83400 5.14100 73.52200
-20.08700 5.14600 74.02700
25.74700 5.22400 73.98800
-21.05100 5.14700 74.57800
10.46500 5.24300 74.53500
12.89900 5.08200 74.55100
25.59400 5.17600 74.49900
-21.30100 5.02800 75.08800
8.90400 5.25400 75.02900
13.14100 5.14300 74.99400
25.35800 5.12500 74.93500
-21.12100 5.17400 75.65800
8.53600 5.13200 75.47500
13.34400 5.07800 75.52900
24.67700 5.22500 75.52900
-21.04200 5.14800 76.11700
8.36300 5.17200 75.95800
13.60100 5.06700 75.95400
24.41700 5.17400 75.91800
-20.97200 5.12800 76.61700
8.18800 5.13200 76.48700
14.10900 5.08600 76.43300
23.49600 5.21500 76.52300
-20.87100 5.10200 77.06000
7.91600 5.17100 76.93600
14.49300 5.04100 77.00700
22.58600 5.10500 77.11600
-20.50400 5.15700 77.51100
0.98400 5.18500 77.53300
6.03700 5.06300 77.53200
7.05700 5.22000 77.54400
14.66700 5.11800 77.50100
22.18100 5.07000 77.56400
-19.84400 5.01400 78.03200
0.39300 5.22000 77.99600
14.98500 5.08300 78.00700
22.03700 5.08200 78.07000
-19.47400 5.09600 78.52500
0.09800 5.09600 78.51600
16.92100 5.01500 78.56200
22.04100 5.10000 78.61700
-19.27900 5.07500 79.04300
-0.11400 5.19200 78.94200
17.55300 5.04900 79.03000
22.02500 5.11100 79.07700
-19.06700 5.10100 79.55300
-0.53400 5.16200 79.50000
18.12500 5.00300 79.57700
21.66500 5.09600 79.55200
-18.93700 5.18200 79.98400
-1.93700 5.13800 80.04300
18.97100 5.08800 80.07600
20.07200 5.19700 80.03500
-18.93900 5.13900 80.53400
-2.49500 5.12500 80.53200
-18.92900 5.13100 81.11700
-2.90600 5.16900 81.01800
-18.92900 5.08600 81.63800
-3.15600 5.18200 81.42300
-18.92000 5.16200 82.11000
-3.47800 5.21100 81.95700
-18.99700 5.08200 82.58400
-4.07500 5.16700 82.51500
-18.96500 5.13200 83.03400
-7.98000 5.18300 83.03500
-18.83000 5.12300 83.47700
-8.56700 5.15800 83.51300
-18.38200 5.06800 83.95500
-9.50700 5.24000 84.04000
-16.36700 5.06000 84.50400
-12.05500 5.17200 84.52300
-14.10300 5.12100 85.06000
-12.54400 5.16400 85.00300
22.57000 11.16200 12.05700
22.95700 11.00900 12.03300
24.67300 11.25400 12.04600
26.01600 11.12900 12.09500
21.61500 11.14900 12.64600
26.61800 11.09600 12.56900
21.38300 11.21400 13.09000
26.89000 11.15800 13.05000
21.05900 11.18000 13.51800
26.94100 11.10000 13.54000
2.47100 11.12200 14.01800
4.12300 11.05000 13.99300
20.10000 11.11000 14.05200
26.89800 11.21500 14.01000
2.05400 11.14800 14.55000
4.58900 11.05800 14.46900
19.44300 11.22500 14.51200
26.67500 11.13200 14.59400
-17.04300 11.21500 15.04200
-14.87200 11.04900 14.99900
1.60200 11.18000 15.01900
5.10800 11.09600 14.96000
17.65400 11.15700 15.06400
26.45500 11.13200 15.03400
-17.46400 11.18200 15.52700
-14.37800 11.04900 15.48200
1.36300 11.13500 15.47200
6.60600 11.04900 15.52400
16.97800 11.21500 15.54400
26.33400 11.13400 15.50000
-17.64900 11.20000 16.00500
-13.54300 11.14600 16.11700
1.20500 11.21100 15.96000
7.15900 11.04900 15.97900
14.16700 11.08100 16.09100
26.34600 11.08600 15.98400
-17.73500 11.01800 16.49200
-13.16500 11.12800 16.62500
1.15800 11.17000 16.45100
8.55900 11.06600 16.53500
13.69700 11.09300 16.63600
26.55100 11.11900 16.51500
-17.59600 11.09600 17.03100
-13.00500 11.16800 17.03000
1.04900 11.16500 16.94900
9.60900 11.06400 17.03500
13.19100 11.25400 17.06400
26.92800 11.09400 17.02400
-17.35500 11.12200 17.48200
-12.64300 11.12100 17.57800
1.01200 11.11300 17.45100
9.87800 11.16600 17.57900
11.94500 11.11400 17.51600
27.23000 11.08700 17.42800
-17.01000 11.09600 18.02500
-11.97400 11.04900 18.07200
0.97500 11.06600 17.96400
10.01200 11.12500 18.06900
11.47800 11.11400 17.99900
27.66600 11.10300 17.91100
-16.84300 11.11700 18.57000
-11.52800 11.09600 18.58700
0.66100 11.11300 18.54400
27.97500 11.12500 18.42800
-16.82700 11.05600 19.11200
-10.92200 11.09400 19.00900
-9.90200 11.12600 19.10300
-7.99600 11.06400 18.94300
-4.40100 11.09800 19.06500
-3.01100 11.06700 18.95300
-0.49700 11.25100 19.04500
28.22700 11.10300 18.91700
-16.60800 11.10200 19.61500
-6.59600 11.04400 19.46700
-4.92400 11.18700 19.53900
29.09600 11.15600 19.56400
-16.34300 11.04800 20.08800
29.89900 11.09700 20.07400
-16.12000 11.12700 20.54200
30.15300 11.07500 20.43400
-16.25800 11.14200 21.12900
30.50800 11.08500 20.94100
-16.38000 11.10800 21.50200
31.52900 11.10300 21.58700
-16.92300 11.21100 22.04100
31.98400 11.11900 22.05400
-17.95700 11.14900 22.55500
32.21000 11.08600 22.43000
-18.34700 11.23400 22.97400
32.52400 11.09700 23.02800
-18.46800 11.17200 23.45100
32.80700 11.01300 23.60500
-18.45400 11.16000 23.95100
32.83500 11.07900 24.03300
-18.31700 11.18600 24.41200
32.72000 11.18700 24.53300
-17.58000 11.07500 25.07400
32.47700 11.21200 24.96700
-17.06600 11.09000 25.62300
29.61800 11.19700 25.56600
30.56000 11.08100 25.55100
31.84700 11.13500 25.48800
-16.83800 11.08200 26.05300
29.10000 11.14900 26.06000
-15.52500 11.09000 26.54100
28.91100 11.15000 26.52100
-14.49600 11.07300 27.04300
28.83100 11.07700 26.99700
-13.53000 11.15000 27.64400
28.67900 11.19000 27.45500
-13.15200 11.09600 28.13900
28.65700 11.14200 27.95100
-13.04300 11.08200 28.58400
28.73800 11.16200 28.41400
-13.07400 11.21500 29.01200
29.05500 11.09400 28.92800
-13.34000 11.21500 29.57900
30.09100 11.04900 29.51200
-13.93600 11.21500 30.05000
31.00900 11.15300 30.11000
-14.55400 11.23800 30.50200
31.35700 11.13700 30.62300
-17.83000 11.13200 31.09600
31.46600 11.10600 31.04300
-18.01000 11.13200 31.53400
31.58600 11.13200 31.53400
-18.18600 11.17800 31.91700
31.67600 11.12500 32.06600
-18.80200 11.16200 32.60600
31.81000 11.08200 32.65200
-19.10600 11.16800 33.02100
31.90800 11.13200 33.03400
-19.29600 11.13300 33.56000
31.93000 11.18200 33.48400
-19.30900 11.13200 33.99200
31.81800 11.19800 33.93300
-19.12000 11.04900 34.57500
31.43300 11.23400 34.47400
-18.86900 11.13200 34.97000
30.57300 11.12100 35.03200
-18.60800 11.04900 35.55400
28.50000 11.18900 35.53200
-18.54600 11.18200 35.98400
28.42600 11.11800 35.95100
-18.62800 11.19800 36.50700
28.46700 11.10500 36.45100
-18.77000 11.04300 37.07500
28.58200 11.18800 37.01700
-18.79100 11.07400 37.61700
29.88100 11.08600 37.50300
-18.83100 11.07500 38.11700
30.53100 11.12800 38.00300
-18.83500 11.05700 38.61200
30.61600 11.15000 38.45100
-18.61800 11.16500 39.10100
30.58600 11.15400 38.94000
-18.52700 11.14700 39.61700
31.01200 11.12400 39.47900
-18.58000 11.15600 39.99600
32.38600 11.04300 40.08800
-18.91900 11.15200 40.57200
33.40100 11.11900 40.56100
-19.12800 11.16700 41.03900
34.04800 11.04900 41.05900
-19.24500 10.99200 41.54500
34.37600 11.04900 41.59500
-19.01500 11.12000 42.03300
34.47900 11.13200 42.03400
-18.63400 11.12300 42.57300
34.49600 11.13200 42.53400
-18.45700 11.13200 43.03400
34.53000 11.13200 43.03400
-18.42700 11.13200 43.53400
34.67600 11.12200 43.48400
-18.55800 11.21900 44.06000
35.10100 11.07200 43.97100
-18.76900 11.10200 44.64800
35.61000 11.06100 44.53400
-18.87000 11.20900 45.09700
35.85300 11.18500 45.05800
-19.13900 11.20000 45.53400
35.88500 11.17900 45.53400
-19.85100 11.08700 46.15100
35.96400 11.18000 46.07000
-19.96200 11.15500 46.58400
-15.32700 11.19500 46.60100
-13.96400 11.09300 46.53800
36.00600 11.07100 46.63000
-20.01900 11.04000 47.06700
-15.77100 11.15900 47.10200
-13.42700 11.05700 47.10100
36.02000 11.10000 47.02900
-19.84100 11.04500 47.54700
-15.88700 11.18200 47.48400
-13.21300 11.22800 47.62000
35.67000 11.13900 47.59000
-19.05800 11.15400 48.05200
-15.91100 11.13100 47.96000
-13.28000 11.13200 48.02700
35.05000 11.21500 48.04700
-18.40700 11.08200 48.48000
-15.60300 11.08700 48.55900
-13.48000 11.16800 48.46600
34.46800 11.15700 48.50500
-17.60600 11.16600 49.10200
-14.93400 11.11100 49.01500
-14.09400 11.25000 49.00000
33.08300 11.22900 49.05900
-17.47200 11.10200 49.61700
32.54100 11.18200 49.52700
-17.52700 11.12700 50.07700
32.35000 11.10200 49.99800
-17.84000 11.06400 50.60000
32.34600 11.09700 50.53700
-17.97100 11.21200 51.08500
32.53300 11.13200 50.98600
36.94100 11.22200 51.01000
40.33500 11.08800 51.07800
-18.10200 11.03800 51.54800
33.09400 11.09700 51.51800
34.50100 11.23000 51.53200
40.90200 11.04900 51.60500
-17.92000 11.10500 52.06100
41.12100 11.13200 52.03400
-17.52700 11.14400 52.54300
41.23300 11.13200 52.53400
-16.93700 11.15300 53.03900
41.19500 11.13200 53.03400
-16.66300 11.20500 53.56200
41.02500 11.21500 53.50600
-16.64200 11.25300 54.04700
40.59400 11.21500 54.04200
-16.94700 11.05800 54.48600
39.10900 11.17100 54.54900
-17.39200 11.17600 55.04300
38.45800 11.15300 55.00200
-18.36400 11.07900 55.56100
37.98200 11.14700 55.47600
-18.97600 11.15300 56.13700
34.89600 11.18000 56.00700
-19.12200 11.19000 56.48000
33.52100 11.21500 56.53800
-19.30700 11.06400 57.07400
33.11500 11.13200 57.06700
-19.44700 11.12900 57.56600
33.01000 11.13200 57.53400
-19.87200 11.17500 58.06400
33.07900 11.16800 58.05700
-20.50900 11.16600 58.52000
33.40400 11.07800 58.62900
-21.39300 11.15400 59.07400
33.69200 11.13200 59.05500
-21.62400 11.13600 59.48400
21.10000 11.16400 59.58300
21.94000 11.10400 59.59100
33.87000 11.04400 59.55500
-21.75800 11.23800 59.98400
20.49900 11.12500 60.05400
23.13600 11.11100 60.01100
33.87200 11.12700 60.03400
-21.57000 11.08200 60.54700
20.20500 11.23200 60.48200
23.59000 11.12500 60.53600
33.80300 11.14200 60.43800
-21.42300 11.08200 61.08400
20.16100 11.23100 60.98000
23.89000 11.15700 61.10500
29.45600 11.21500 61.03900
30.56100 11.04900 61.04000
33.50200 11.21000 60.94700
-21.29200 11.09200 61.54300
20.50300 11.13700 61.53800
24.12400 11.10300 61.53700
25.89900 11.16800 61.51700
26.50700 11.10500 61.55200
28.87400 11.24300 61.47300
31.49700 11.04100 61.53900
32.84400 11.13800 61.49200
-21.07200 11.09300 62.09400
21.08800 11.08800 61.93800
-20.82500 11.03700 62.52100
23.59600 11.18500 62.54900
-20.36400 11.02200 63.01100
23.89200 11.07400 63.04200
-20.06600 11.13200 63.48000
24.02300 11.08200 63.58400
-19.93700 11.10000 63.95400
24.11600 11.13200 64.03400
-19.91800 11.15000 64.45100
24.12400 11.13200 64.53400
-19.94900 11.16800 64.95100
23.98500 11.21500 64.99100
-20.04100 11.17900 65.42900
23.62300 11.21500 65.52700
-19.99600 11.16200 65.99800
23.04500 11.16800 66.08400
-19.80200 11.14800 66.44100
22.73100 11.20800 66.56000
-19.51600 11.05600 67.00300
22.64700 11.15600 66.95100
-19.38400 11.13200 67.53400
22.49700 11.16200 67.44200
-19.37200 11.13200 68.03400
22.04700 11.18500 68.00300
-19.54100 11.16800 68.54000
20.55400 11.25300 68.52500
-19.80300 11.13900 69.08300
19.64500 11.19000 69.08400
-19.87800 11.13200 69.53400
19.22200 11.22900 69.54800
-19.84100 11.16800 70.03200
8.93300 11.21500 70.02300
9.98100 11.07600 70.04500
19.08500 11.14500 69.99800
-19.65200 11.05700 70.53100
8.21600 11.17200 70.64200
10.63900 11.05200 70.49400
18.87000 11.13800 70.49100
-19.49600 11.07900 70.95900
7.99600 11.13900 71.13900
11.10900 11.03900 71.04100
18.70900 11.16300 71.00900
-19.44500 11.09600 71.49800
7.74900 11.14800 71.66100
11.37900 11.16000 71.54600
18.61200 11.18200 71.48400
-19.59600 11.08200 72.00500
7.66100 11.08200 72.08400
11.56900 11.13300 71.96300
18.46500 11.17700 71.98700
-20.00300 11.06700 72.47600
7.56100 11.18200 72.48400
12.59000 11.04900 72.53200
18.18600 11.09600 72.55900
-20.40700 11.19900 73.00400
7.53100 11.10100 72.93700
13.44200 11.04900 73.09200
18.00600 11.13200 73.03400
-20.38900 11.18800 73.52700
7.59900 11.15700 73.43300
13.67800 11.13200 73.46800
17.95100 11.13200 73.53400
-20.07600 11.07600 74.07200
7.90500 11.04200 74.01900
13.96400 11.04900 74.05100
18.05000 11.13200 74.03400
-19.60800 11.06900 74.62600
7.97500 11.13200 74.53400
14.05400 11.13200 74.53400
18.16100 11.18200 74.48400
-19.34900 11.13200 75.06200
2.00800 11.12600 74.98600
3.11600 11.12500 75.08600
8.05600 11.18200 74.98400
13.98900 11.13200 75.03400
18.23400 11.16300 74.95500
-19.19300 11.06400 75.59400
1.95000 11.12400 75.43700
3.40600 11.18400 75.57400
8.11400 11.07200 75.49700
13.83200 11.21500 75.45700
18.45800 11.04100 75.49800
-19.19100 11.13200 76.03400
1.64600 11.16200 76.01800
3.68000 11.12500 75.99800
7.96900 11.15800 76.01600
13.68100 11.13200 76.04000
18.50000 11.09400 76.03400
-19.15000 11.15900 76.49800
-16.37500 11.19900 76.53600
-15.82000 11.12400 76.58100
1.41100 11.12300 76.41200
4.09800 11.07400 76.48400
7.56700 11.13700 76.54200
13.65200 11.18200 76.48400
18.40400 11.13100 76.45700
-19.09200 11.19300 77.02800
-16.45300 11.14800 76.94300
-15.48900 11.13400 77.11700
1.11100 11.19500 77.03700
5.05400 11.06000 77.06200
5.41500 11.11600 77.03100
13.73600 11.11200 76.93000
18.13000 11.14500 77.01500
-19.32200 11.09000 77.65300
-15.88200 11.12700 77.47700
-15.48000 11.15100 77.53600
1.16700 11.19300 77.52100
14.02300 11.04100 77.45900
17.93500 11.13200 77.53400
-19.28300 11.09000 78.03800
1.41900 11.10700 78.02300
14.61000 11.10000 78.01800
17.82900 11.21500 77.97500
-18.55800 11.13200 78.65000
1.58600 11.12300 78.48400
15.01600 11.08600 78.44100
17.45900 11.24100 78.51400
-18.40700 11.11100 79.05400
-9.56200 11.21500 79.01000
-7.87000 11.04300 79.04100
1.67600 11.21700 78.97200
16.03900 11.08800 78.99000
16.51000 11.19600 79.03900
-17.90500 11.09200 79.57000
-10.02200 11.21500 79.49600
-7.45600 11.09900 79.55700
1.89700 11.03500 79.50800
-17.06300 11.08200 80.05900
-16.46600 11.15400 79.97600
-14.08200 11.03200 80.05600
-10.66700 11.16200 79.99400
-7.12300 11.08800 80.13700
-3.53800 11.15300 80.01500
-2.31300 11.10000 80.01500
1.85000 11.12300 79.96300
-6.81400 11.09500 80.47200
-4.10800 11.14100 80.46300
-1.57300 11.04900 80.54300
1.60800 11.17600 80.52800
-6.05300 11.12500 81.00300
-4.55700 11.14400 80.96200
-0.61200 11.12500 81.06200
1.11800 11.22400 81.05500
20.19300 17.11800 18.13200
21.66800 17.16900 18.07300
19.94900 17.10200 18.48000
22.10000 17.16300 18.51300
-14.02300 17.14400 19.08700
-12.44200 17.07600 19.02100
12.39800 17.14600 19.01100
15.49000 17.04900 19.04200
19.66600 17.12400 19.15600
22.53500 17.09000 18.93600
24.60000 17.16700 19.05300
26.56400 17.16400 19.07400
-14.37100 17.04800 19.58600
-10.33400 17.16300 19.57300
11.90900 17.23400 19.43300
16.12400 17.16400 19.55000
19.49900 17.15400 19.49200
26.97500 17.16600 19.57300
-14.38500 17.06400 20.11700
-9.96200 17.12600 20.03500
11.22000 17.13200 20.17000
16.53000 17.18100 20.06100
19.07200 17.15300 20.13100
27.54400 17.11800 19.97200
-14.27500 17.02200 20.57600
-9.59400 17.00300 20.48300
11.04600 17.13200 20.53400
17.91400 17.10600 20.49900
18.89600 17.18100 20.53900
28.46700 17.11500 20.50400
-13.98000 17.13300 21.07000
-8.46100 17.13800 21.11100
10.89100 17.21600 21.01300
28.48400 17.11700 20.92800
-13.90100 17.08200 21.61600
-7.95300 17.12400 21.53300
10.56500 17.20200 21.61800
27.50900 17.14200 21.51900
-13.80100 17.07800 22.10000
-7.49600 17.06600 21.94100
10.50400 17.12600 22.08400
18.59600 17.15800 21.99800
19.02000 17.11400 22.10900
27.42600 17.07900 21.99800
-13.71100 17.25500 22.51100
-5.11300 17.10700 22.60300
10.56600 17.22900 22.56900
17.93500 17.11100 22.45200
19.57400 17.11900 22.58700
27.35200 17.05900 22.53400
-13.78400 17.09600 23.02900
-4.82500 17.08600 22.94200
0.44300 17.13500 23.11500
1.03100 17.12200 22.97800
10.41500 17.22600 23.08800
16.06400 17.20200 23.03300
19.89600 17.17500 23.05500
27.32400 17.10900 22.98400
-13.87300 17.13200 23.53400
-3.97800 17.07700 23.51400
0.14500 17.12800 23.65100
2.90100 17.09400 23.55900
10.08900 17.10500 23.62900
15.99300 17.14400 23.45100
19.95800 17.17900 23.53400
27.32200 17.09700 23.43400
-13.98500 17.18200 23.98400
-3.43800 17.12900 23.99700
-0.02300 17.15100 24.05700
3.46400 17.04900 24.06400
10.02700 17.12700 24.11700
15.88400 17.11900 23.91000
19.93800 17.23300 24.06400
27.18500 17.12300 23.99000
-14.14200 17.18900 24.45300
-3.31400 17.16600 24.41900
-0.40600 17.18100 24.64700
3.94300 17.04900 24.52800
9.91800 17.15700 24.55300
14.95700 17.18000 24.49800
19.64700 17.13800 24.65300
27.03100 17.13200 24.53400
-14.34800 17.09600 25.02500
-3.05600 17.07200 24.95300
-0.60600 17.22200 25.03300
4.94100 17.04900 25.04900
9.56400 17.12300 25.04900
12.47900 17.15200 24.99100
19.48400 17.16900 25.03100
26.96800 17.18200 24.98400
-14.36400 17.13200 25.53400
-2.41000 17.07200 25.44400
-1.50800 17.19400 25.54300
5.58700 17.10000 25.52200
6.95000 17.14200 25.51400
9.54700 17.07500 25.49300
19.12400 17.11200 25.62600
27.10100 17.14600 25.47000
-14.26400 17.13200 25.95800
9.18500 17.16800 26.02200
18.62600 17.10100 26.06800
27.48100 17.06800 25.96200
-13.85700 17.09600 26.49300
9.05100 17.13200 26.53400
18.07600 17.15200 26.64500
27.89900 17.03800 26.48100
-13.36200 17.13800 26.97300
8.99600 17.13200 27.03400
17.96400 17.18400 27.11700
27.97200 17.08400 26.95100
-13.01600 17.04600 27.50100
9.04100 17.18200 27.48400
17.88800 17.18000 27.48300
27.91000 17.08100 27.42300
-13.02400 17.11000 28.03400
9.21400 17.09600 27.92400
17.46900 17.15700 27.99400
27.72300 17.15900 28.00100
-13.14800 17.13000 28.44200
9.57800 17.11400 28.40400
15.64800 17.16400 28.54700
27.65600 17.16900 28.45100
-13.82300 17.25400 29.06400
10.14400 17.05700 28.92100
14.92400 17.21500 29.00300
27.52400 17.11100 28.99800
-14.53100 17.21500 29.51300
11.02800 17.03900 29.52900
14.53800 17.21500 29.52900
23.44400 17.18300 29.53000
24.48500 17.13300 29.60200
27.35400 17.10700 29.44100
-14.96200 17.16800 30.07900
12.49500 17.09300 30.03500
14.07300 17.21500 30.03300
22.86700 17.09300 30.01700
25.08200 17.07200 30.07100
26.99300 17.06500 30.00900
-15.33700 17.22300 30.58000
22.44500 17.15700 30.49600
-15.89100 17.13200 31.09400
22.40500 17.08200 30.95100
-16.12000 17.21500 31.50000
22.51900 17.15600 31.52000
-16.38200 17.20500 32.11200
23.15900 17.16200 32.02200
25.56200 17.11200 32.04500
26.50600 17.13300 32.03900
-16.80200 17.07200 32.56900
24.00200 17.06400 32.44500
24.64400 17.17900 32.55700
27.10600 17.15400 32.52100
-17.46100 17.11700 33.04500
27.55700 17.04100 32.95000
-17.82200 17.10200 33.64300
28.40200 17.11000 33.54600
-17.88900 17.11300 34.11700
29.56200 17.12600 34.09500
-17.84100 17.06800 34.61000
29.89900 17.16800 34.55800
-17.65800 17.12400 35.07100
30.07500 17.11100 34.96800
-17.60900 17.16900 35.59400
30.97400 17.12800 35.60100
-17.73800 17.09100 36.15600
31.55800 17.14900 36.04300
-17.77600 17.14700 36.58400
31.83500 17.21000 36.56800
-17.76800 17.09800 37.07200
31.85700 17.25100 37.04300
-17.88700 17.08200 37.58400
31.58400 17.11600 37.64000
-18.12300 17.16800 38.00600
31.49200 17.08200 38.08400
-18.33200 17.19100 38.49500
31.55100 17.13200 38.53400
-18.34300 17.18000 38.99800
31.70100 17.13200 38.97200
-18.13600 17.06600 39.53400
32.11900 17.08400 39.50600
-17.82400 17.06500 39.94700
32.62900 17.08300 39.92300
-17.49100 17.06500 40.45800
34.59400 17.04400 40.51500
-17.27100 17.10100 40.92600
35.14000 17.09600 41.02300
-17.10600 17.09100 41.47500
35.40800 17.09000 41.58600
-17.13300 17.15000 41.98900
35.46500 17.13200 42.03400
-17.40600 17.18800 42.48600
35.45300 17.12100 42.42400
-17.93100 17.13400 43.05600
35.21300 17.23400 42.98200
-18.98600 17.15800 43.48200
35.13400 17.19900 43.45100
-23.03600 17.17800 44.00400
-21.42400 17.14300 44.02900
-19.86600 17.15500 44.06000
35.03900 17.16600 43.99600
-23.47600 17.19600 44.53200
34.68700 17.15400 44.59000
-23.53400 17.13100 44.95100
34.42200 17.21500 44.95900
-23.50600 17.15400 45.49800
33.42800 17.17600 45.52500
-23.31000 17.15100 45.93800
-20.99300 17.18300 46.05800
-20.41100 17.10800 45.98000
32.88500 17.10600 46.02800
-19.36900 17.11600 46.50200
32.63900 17.20300 46.45700
-17.89100 17.13700 46.96200
32.62100 17.19400 46.98700
-17.48900 17.08000 47.54100
32.84000 17.01500 47.52300
-17.41700 17.13200 48.03400
32.85300 17.08400 48.03400
-17.39800 17.13200 48.53400
32.83500 17.13700 48.46800
-17.35200 17.13200 49.03100
32.67700 17.15200 49.02300
-17.18300 17.04900 49.61400
32.42400 17.20500 49.45600
-17.07200 17.13200 50.03400
31.67400 17.25200 50.06100
-17.04000 17.13200 50.53400
31.03600 17.12600 50.58700
-17.14500 17.13700 50.99100
30.70600 17.24500 50.98100
-17.46700 17.17700 51.49300
30.63600 17.22100 51.49700
-17.77200 17.17300 52.07900
30.91200 17.07200 52.06500
-17.92400 17.18200 52.48400
31.40600 17.03900 52.54200
-18.11400 17.19700 52.96700
31.67600 17.14500 52.99100
-18.36300 17.09600 53.53800
31.91700 17.08300 53.53800
-18.34300 17.13200 54.03400
32.05200 17.13200 54.03400
-18.26800 17.16800 54.52100
32.22600 17.12700 54.40400
-18.07800 17.09000 55.09200
32.36300 17.05500 55.00300
-17.97000 17.08200 55.58400
32.42900 17.13200 55.53400
-18.05800 17.16300 56.01700
32.44200 17.16700 56.02700
-18.36300 17.21400 56.51200
32.37500 17.15900 56.45600
-18.89800 17.15600 57.06200
19.60800 17.24700 57.05300
20.92100 17.12100 57.07300
32.04200 17.22400 56.98100
-19.13000 17.13400 57.47200
19.03700 17.16800 57.58100
21.52900 17.04200 57.61300
31.71100 17.13200 57.57900
-19.29000 17.23400 57.99200
18.69500 17.13700 58.09300
21.90400 17.15200 58.12300
31.63100 17.13200 58.03400
-19.10500 17.06800 58.55700
18.61700 17.13200 58.53400
22.42300 17.12900 58.59800
31.61800 17.13200 58.53400
-18.89100 17.08200 59.01500
18.65900 17.13200 58.98200
23.37400 17.08100 59.14900
31.51900 17.20500 59.06900
-16.53000 17.02100 59.55000
18.97900 17.09600 59.56900
23.62000 17.13300 59.57000
31.19300 17.13400 59.57800
-16.04600 17.08200 60.02600
19.46400 17.12600 60.12700
23.71200 17.07300 60.11700
30.47300 17.24900 60.02800
-15.80400 17.12800 60.41300
20.01500 17.12800 60.54500
23.74700 17.04400 60.52600
29.07300 17.12700 60.53300
-15.40300 17.09800 60.99500
20.42900 17.07300 61.05300
23.97800 17.09600 61.02000
28.65500 17.13400 61.06400
-15.11400 17.02600 61.56300
20.52900 17.08200 61.58400
24.46000 17.04700 61.56400
28.37400 17.11700 61.43500
-15.08900 17.08800 62.03400
20.54800 17.18200 61.98400
-15.15200 17.07300 62.50100
20.61900 17.11100 62.44900
-15.55000 17.15200 62.96100
20.60600 17.20100 62.93900
-20.04900 17.15300 63.58100
-18.84200 17.09100 63.50000
-16.93100 17.21500 63.51700
20.55300 17.10000 63.45200
-20.49800 17.15700 64.12500
20.02400 17.18100 63.99700
-20.60100 17.16600 64.50000
18.99400 17.24400 64.54500
-20.86200 17.05600 65.08600
18.01900 17.13000 65.02000
-20.91300 17.08900 65.61700
17.18600 17.17600 65.63700
-20.86800 17.10900 66.08400
16.89500 17.15700 65.96400
-20.88200 17.04300 66.57000
14.06400 17.17200 66.53900
-20.79200 17.07000 67.04100
13.09400 17.08700 67.08000
-20.38500 17.08100 67.54900
12.71500 17.11000 67.63000
-19.07700 17.11900 68.06000
12.48600 17.09000 67.94800
-18.35600 17.01400 68.57700
10.68900 17.07900 68.57900
-18.05700 17.09700 69.07700
10.14600 17.15900 69.06000
-17.97600 17.15200 69.58400
8.21500 17.14100 69.56900
-18.09900 17.10700 69.95000
-15.28200 17.18500 70.03100
-14.03700 17.15000 70.04900
7.58800 17.13200 70.08800
-18.34500 17.05700 70.58100
-15.35400 17.18600 70.45100
-13.42600 17.07100 70.55300
7.40800 17.18200 70.48400
-18.35100 17.07100 71.11700
-15.42100 17.13400 70.99800
-11.55600 17.07100 71.12200
7.31300 17.18400 70.93900
-18.25900 17.03400 71.51900
-15.59100 17.09900 71.51100
-11.29300 17.08600 71.53600
7.16100 17.16600 71.44100
-17.90400 17.03400 71.97600
-16.00200 17.15600 71.99100
-11.15300 17.18900 72.03600
-1.00300 17.16900 71.98200
-0.09100 17.14700 72.15800
6.87100 17.18400 71.92800
-11.11300 17.12100 72.56200
-1.46900 17.09800 72.54100
0.10300 17.06300 72.50200
3.65400 17.17300 72.56500
-10.93000 17.10400 73.06000
-1.61800 17.12100 72.95700
0.56000 17.05200 72.99600
3.10700 17.21500 73.04200
-10.55700 17.12200 73.50400
-8.91600 17.20200 73.52700
-7.07800 17.12500 73.65400
-1.85800 17.14500 73.51500
1.10900 17.05600 73.47800
2.52100 17.15700 73.51500
-6.88100 17.07500 74.05200
-2.00800 17.21500 74.01300
-5.10600 17.12300 74.58500
-2.36600 17.21500 74.56300
-3.94900 17.09600 75.04000
-3.38700 17.16600 75.03200
5.93500 23.21500 24.03400
7.60400 23.04900 24.01700
5.41900 23.23800 24.56400
8.60000 23.06600 24.57500
5.13400 23.16600 25.11800
9.53900 23.16100 25.04300
12.58400 23.08000 25.05300
13.63800 23.09100 25.01400
4.90400 23.18200 25.50900
9.97600 23.13400 25.53900
11.97100 23.15100 25.50500
14.37700 23.04300 25.54300
4.12300 23.24600 26.05200
14.57000 23.11300 26.02800
-15.93900 23.15200 26.55500
-15.05400 23.01800 26.55600
3.47900 23.20400 26.59600
14.88600 23.02600 26.47800
-16.59600 23.25300 27.01500
-14.43300 23.04900 27.00400
3.22000 23.13200 27.14200
15.45400 23.04100 26.98200
-17.96100 23.18100 27.53200
-12.89400 23.05700 27.53100
3.05500 23.18200 27.57100
15.85900 23.00700 27.53400
-18.51800 23.22100 28.09100
-11.45700 23.15800 28.06800
-10.02500 23.13800 28.09400
-8.43600 23.07200 27.96200
2.61400 23.21500 28.05700
15.86300 23.05200 28.00700
-18.76900 23.10300 28.64500
-8.10900 23.02000 28.48100
0.03700 23.17300 28.49300
15.61200 23.09600 28.52200
-18.79000 23.09000 29.11700
-8.38700 23.13800 28.99300
-0.97000 23.16300 28.99200
14.49500 23.11000 29.01700
-18.74000 23.04100 29.49200
-8.81100 23.16300 29.52200
-0.87500 23.13500 29.48000
13.97600 23.06100 29.46600
-18.45600 23.09600 29.96800
-8.87800 23.16400 29.95100
-0.78900 23.17100 29.98400
13.42600 23.10600 29.98500
-17.85900 23.02800 30.50000
-8.86100 23.17700 30.45100
-0.88900 23.15200 30.49800
12.52800 23.14900 30.57700
-17.35200 23.11400 30.96800
-8.88200 23.21300 30.99800
-1.08700 23.19200 30.92700
12.23900 23.19600 31.03100
-17.12500 23.07400 31.48400
-8.78600 23.16000 31.44100
-1.92600 23.18500 31.52300
12.17500 23.18200 31.48400
-17.07200 23.13200 32.03400
-8.42600 23.11500 31.92500
-6.86500 23.16100 32.08500
-5.03700 23.06000 32.03100
-3.49700 23.22500 32.02200
12.10300 23.10100 31.99800
-16.99500 23.18200 32.48400
12.17500 23.14700 32.52600
-16.78200 23.12700 32.91000
12.35000 23.17600 33.06700
-16.42700 23.06800 33.53500
12.51700 23.13800 33.47600
-16.29300 23.05400 34.11700
13.04300 23.04900 34.02500
-16.29600 23.05900 34.61700
8.02100 23.17800 34.58100
9.42400 23.08800 34.61200
13.60400 23.04900 34.50100
-16.33600 23.05900 35.11700
6.60400 23.09500 35.08300
9.96500 23.11300 35.06600
14.38900 23.10900 35.06200
-16.27900 23.05300 35.61700
6.22800 23.06200 35.57400
10.18800 23.11200 35.50700
15.47000 23.08500 35.54700
-16.28300 23.08500 36.11700
6.07500 23.02700 36.07900
10.30400 23.11500 36.07100
16.02900 23.04900 36.02300
-16.38600 23.16100 36.61600
6.12100 23.08500 36.61700
10.26900 23.10300 36.64800
17.49100 23.08500 36.57600
22.68900 23.12400 36.63300
24.16500 23.17300 36.57700
-16.49500 23.08200 37.08400
6.09200 23.15400 37.12200
10.27300 23.02700 37.07700
17.66200 23.15500 36.92900
22.43800 23.10200 36.96200
24.62900 23.16200 36.93800
26.03400 23.19200 37.04000
27.00300 23.04900 37.04900
-16.43800 23.13200 37.53400
5.96200 23.18700 37.61000
10.41200 23.14300 37.53500
17.94700 23.04200 37.49200
22.13700 23.15400 37.56100
27.62600 23.01400 37.51700
-16.36000 23.12400 38.07000
5.66100 23.09000 38.07300
10.53800 23.13700 38.03400
18.46800 23.08200 38.04800
21.86600 23.15700 37.95700
29.95200 23.17000 38.12700
-16.40300 23.13000 38.58400
5.13500 23.19900 38.62000
10.53000 23.16900 38.53400
30.30900 23.15200 38.63300
-16.60900 23.11100 38.93600
4.86300 23.16600 39.04000
10.38100 23.24900 38.97300
30.38200 23.11200 39.05800
-17.55200 23.21100 39.52900
4.72900 23.03400 39.57300
9.52900 23.20500 39.53000
30.37800 23.13200 39.53400
-18.44500 23.13100 40.09400
4.85300 23.12200 40.06900
8.34700 23.13700 39.98300
30.39100 23.13200 40.03400
-18.93200 23.19300 40.53200
5.11200 23.12200 40.51000
7.95400 23.15900 40.48300
30.54200 23.13200 40.53400
-19.37900 23.20800 41.02300
5.46700 23.09100 41.07800
7.45800 23.14900 40.98800
30.69600 23.10700 41.07000
-19.96700 23.18000 41.48700
5.54900 23.14900 41.52100
6.60500 23.15000 41.48300
30.67000 23.08400 41.61700
-22.33600 23.16500 42.15300
4.94100 23.21500 42.03700
7.08500 23.03100 41.94800
30.53200 23.11600 42.01100
-22.58200 23.21900 42.59500
4.58000 23.13200 42.57400
8.46600 23.15200 42.61900
30.07800 23.11600 42.56000
-22.89700 23.15200 43.14600
4.46600 23.13200 43.03400
8.81900 23.13700 43.12800
29.70900 23.14300 43.13500
-23.08500 23.19000 43.55800
4.39400 23.13200 43.53400
8.89100 23.16700 43.53400
29.63600 23.08200 43.58400
-23.26800 23.09600 44.05100
4.39500 23.18200 43.98400
8.86400 23.23800 43.99300
29.62000 23.18200 43.98400
-23.36600 23.13200 44.53400
4.35900 23.13900 44.49800
8.58900 23.09600 44.53400
29.69600 23.12500 44.44100
-23.35100 23.13200 45.02400
4.37400 23.12000 45.03800
8.43800 23.21500 45.02800
29.69600 23.20200 44.93000
-23.16200 23.04900 45.60700
4.56500 23.12700 45.50600
8.21400 23.13200 45.61200
29.92300 23.05000 45.47200
-23.08600 23.13200 46.03400
5.06100 23.07000 45.98700
7.97800 23.21500 45.97100
30.15800 23.11700 45.91000
-23.12800 23.16500 46.51600
30.47400 23.07100 46.45200
-23.33200 23.18000 47.01900
30.48600 23.05500 46.95100
-23.56600 23.14600 47.51100
30.08100 23.14300 47.48000
-23.66900 23.06700 48.03400
28.94900 23.17100 47.97900
-23.68100 23.05700 48.53400
28.60100 23.20800 48.46300
-23.67100 23.11400 49.07000
28.55100 23.17700 48.95100
-23.57700 23.08200 49.58400
28.50100 23.19300 49.43300
-23.42500 23.13200 50.00100
28.08600 23.22500 50.04500
-23.08100 23.04900 50.58500
26.95300 23.15700 50.51700
30.54800 23.14000 50.59700
30.97900 23.11100 50.49300
-22.86300 23.12900 51.00200
24.96800 23.12600 51.04100
30.00000 23.14700 51.12900
31.57100 23.13400 50.99500
-22.49200 23.08200 51.51400
24.53700 23.22700 51.46300
29.93200 23.14200 51.61700
31.66800 23.15600 51.45100
-21.52800 23.08900 52.04300
24.03600 23.22100 52.08000
30.05700 23.11500 52.05900
31.56500 23.15100 51.93300
-20.41300 23.04200 52.59700
23.61700 23.19400 52.62200
-20.13900 23.06900 53.10500
23.37800 23.15700 52.98400
-20.09700 23.13200 53.53400
22.92300 23.16800 53.46500
-20.12100 23.13200 54.03400
22.40800 23.16800 54.02900
-20.02800 23.13200 54.53400
22.20600 23.18500 54.51300
-19.80100 23.07200 55.03900
22.18200 23.10600 54.99800
-18.99800 23.09900 55.58100
-18.56500 23.17300 55.49200
-17.10800 23.15000 55.63000
22.12500 23.13200 55.53400
-16.87800 23.13700 56.07000
21.96400 23.20900 55.96900
-16.86500 23.13000 56.61700
21.52900 23.17100 56.52800
-17.00000 23.16100 56.99400
19.66100 23.14500 57.03200
-17.87300 23.16200 57.65600
19.16300 23.13400 57.56300
-18.01500 23.13500 58.08400
18.99200 23.11700 58.03400
-18.10500 23.25300 58.55600
18.84600 23.12800 58.44000
-18.38700 23.07100 59.00500
18.36200 23.13200 58.94900
-18.92700 23.10200 59.55100
17.05500 23.17600 59.49900
-19.38900 23.19700 60.11300
16.67800 23.23000 59.97800
-19.58800 23.02500 60.56000
16.58700 23.14200 60.49800
-19.61200 23.13200 61.03400
4.90100 23.14400 61.00500
6.63200 23.06000 61.06900
16.38900 23.15000 60.99900
-19.63100 23.15000 61.51700
4.56200 23.14000 61.50100
7.03400 23.07800 61.48900
16.20300 23.22700 61.47100
-19.57300 23.19100 62.03400
4.41000 23.20400 61.96800
9.51100 23.16300 62.04300
16.16300 23.22300 61.89600
-19.34600 23.07500 62.44900
4.53400 23.12800 62.52900
10.54200 23.12100 62.59600
16.49900 23.07300 62.45500
-18.52600 23.02300 63.03600
-13.78300 23.13600 63.04800
-12.47800 23.03300 63.03900
4.94200 23.11200 63.04600
11.00800 23.10100 63.00100
16.59900 23.13000 62.95100
-15.53700 23.07400 63.54700
-15.02400 23.16200 63.52000
-11.93900 23.04900 63.49500
5.54600 23.08800 63.55600
13.94500 23.14400 63.61700
16.55400 23.14800 63.45100
-11.10900 23.00900 64.06000
5.85300 23.02400 64.08700
14.49900 23.10800 64.09500
16.41700 23.06800 63.94300
-10.04400 23.13700 64.61000
-6.52100 23.17800 64.55000
-5.13800 23.06300 64.55400
5.91600 23.10400 64.53400
-9.44600 23.09900 65.07500
-8.06400 23.10300 65.00200
-4.41300 23.04900 65.04000
5.88000 23.16500 64.96800
-4.10100 23.04900 65.58600
5.63800 23.15800 65.52300
-3.87600 23.13200 65.97600
5.35100 23.18200 65.92900
-2.96300 23.11000 66.52300
-2.42300 23.23900 66.53200
-0.90000 23.02400 66.51800
-0.38600 23.19500 66.52700
0.59700 23.09600 66.53900
5.04500 23.21100 66.46100
1.37100 23.06700 67.12400
4.56300 23.21500 67.00400
1.58300 23.12200 67.56100
3.58900 23.22300 67.54700
1.95000 23.16400 68.04100
2.87900 23.09400 68.03300
10.56100 23.11300 68.60800
12.08600 23.08800 68.43500
10.08400 23.13200 69.09800
12.58000 23.09300 68.94000
9.39500 23.17100 69.56100
12.88900 23.02000 69.51700
9.00100 23.15100 70.11900
12.87900 23.06100 70.01400
8.94700 23.14300 70.61700
12.63200 23.16000 70.50600
9.05700 23.11500 71.06800
12.13500 23.17300 70.99600
9.53900 23.08200 71.58000
10.65900 23.11900 71.53300
-9.29400 29.07200 26.58100
-7.63800 29.07200 26.56900
-9.77700 29.16000 27.14700
-6.98100 29.04900 27.05300
-9.95400 29.08200 27.58400
-5.43500 29.11400 27.58800
-10.14400 29.18700 27.94500
-5.04500 29.15200 28.10900
-10.37000 29.14400 28.50400
-4.65500 29.12900 28.59000
-10.56700 29.15700 28.99900
-3.86700 29.04900 29.02400
-10.85700 29.25600 29.48500
-2.93400 29.11200 29.51400
-0.90500 29.18600 29.54000
0.50800 29.09100 29.54900
-11.62600 29.13200 30.00700
0.96100 29.05500 30.04300
3.03300 29.17400 30.05500
4.46000 29.08700 30.11000
-14.12900 29.19600 30.51600
4.99100 29.12800 30.61300
-14.49700 29.13000 30.97600
5.53400 29.10700 30.97100
-14.68300 29.13600 31.50700
6.93500 29.00900 31.51600
-14.67400 29.10300 32.07000
7.36900 29.04900 32.10300
-14.51400 29.08200 32.58400
7.63800 29.13200 32.49400
-14.30100 29.13200 32.95200
7.88300 29.04900 33.07700
-13.54700 29.04900 33.56400
7.89300 29.20800 33.56700
-12.88500 29.04600 34.03000
7.70800 29.17900 34.12300
-12.58200 29.09600 34.53400
7.45300 29.14600 34.48500
-12.49700 29.13200 35.03400
6.63700 29.15400 35.04400
11.65000 29.09000 35.07900
13.88900 29.04900 35.08700
-12.58400 29.16800 35.52300
5.50100 29.21500 35.52300
11.15600 29.08400 35.56400
14.46000 29.04900 35.58900
-12.90200 29.18500 36.04400
4.93100 29.21500 36.00200
11.01600 29.15100 36.08100
14.68800 29.16800 36.01800
-13.33800 29.21500 36.52900
4.56300 29.13200 36.56000
10.97000 29.06700 36.60800
14.83600 29.03400 36.55700
-13.47200 29.12300 36.99800
4.47700 29.13200 37.03400
11.08700 29.13200 37.03400
14.83700 29.09800 37.03400
-13.57900 29.23100 37.50300
4.55900 29.13200 37.51700
11.20700 29.09400 37.54300
14.84700 29.08400 37.53400
-13.41600 29.06100 37.95600
4.88700 29.04900 38.10100
11.36900 29.18600 38.04400
14.88800 29.08600 38.03400
-13.34300 29.16700 38.45100
5.13200 29.13200 38.48900
11.44100 29.16900 38.53400
14.84300 29.08300 38.50200
-13.32900 29.12200 38.99800
5.47300 29.04900 39.07300
11.59600 29.13100 39.07000
14.57000 29.22300 38.96900
-13.45400 29.13200 39.53400
5.72700 29.09200 39.46300
11.65900 29.08500 39.61700
14.10700 29.21200 39.54500
-13.54000 29.13200 40.03400
8.45900 29.09000 40.10800
11.58800 29.11500 40.03300
13.48500 29.18600 40.02800
-13.49800 29.13200 40.53400
9.04800 29.14600 40.61500
11.17000 29.03300 40.53100
13.20500 29.25400 40.52000
-13.36800 29.13400 41.07000
9.46000 29.06300 40.95000
10.66600 29.15600 41.05500
13.38900 29.10300 41.02200
-13.34200 29.14900 41.58400
13.61500 29.14400 41.41400
-13.49600 29.08600 41.96300
14.07700 29.18000 42.03400
-13.97600 29.11900 42.53500
14.43700 29.06900 42.56300
-14.39600 29.16200 43.05600
14.96300 29.06200 43.03100
-21.36600 29.08300 43.56100
-19.45300 29.05600 43.44400
-14.61200 29.14600 43.56400
16.45100 29.03800 43.48300
-21.52600 29.10400 44.07000
-18.41300 29.07400 43.93800
-14.77700 29.10400 44.12100
16.65600 29.13700 43.95100
-21.57700 29.14800 44.57200
-18.03600 29.03000 44.50600
-14.94000 29.13200 44.53400
16.68300 29.17200 44.43900
-21.84400 29.04200 45.01600
-18.07600 29.07200 45.01700
-15.07400 29.11500 44.99800
16.90000 29.05100 44.98100
20.02600 29.13500 45.04900
23.64000 29.04900 45.01600
-22.32700 29.14200 45.65900
-18.40100 29.09900 45.50800
-15.09000 29.15100 45.53400
17.05000 29.05700 45.44300
19.61200 29.16300 45.55600
24.11900 29.02800 45.56600
-22.53800 29.13200 46.03400
-18.99700 29.08200 46.00100
-14.95100 29.18100 46.03400
17.15500 29.20300 46.01300
19.38900 29.16200 46.00100
24.33900 29.05200 46.10100
-22.64300 29.09300 46.52900
-19.33000 29.17800 46.50800
-14.65800 29.15000 46.63300
17.56000 29.15600 46.45800
18.96500 29.24900 46.53000
24.37400 29.18200 46.48400
-22.56900 29.13200 47.03400
-19.46700 29.17400 46.95100
-14.39500 29.13100 47.00200
-12.44600 29.21500 47.02200
-10.41000 29.04700 47.00800
24.31900 29.17900 46.93200
-22.37000 29.11700 47.49300
-19.50600 29.13500 47.45100
-7.52000 29.13300 47.61400
24.06600 29.19100 47.45000
-21.88200 29.03600 48.03800
-19.55500 29.11900 47.92200
-7.08800 29.10500 48.15900
23.48900 29.21500 48.01000
-6.95500 29.16400 48.61600
22.13700 29.18500 48.59000
-19.38700 29.12900 49.13000
-18.56400 29.12400 48.97200
-6.98900 29.13200 49.03400
21.69600 29.15700 49.10100
-19.58000 29.16500 49.53800
-18.80600 29.13900 49.51300
-7.12400 29.18800 49.44600
21.44800 29.18100 49.58500
-20.98100 29.15200 50.09200
-18.65500 29.08800 50.03200
-7.48800 29.16800 49.97500
21.25500 29.14700 50.11600
-22.43900 29.14500 50.55900
-18.54600 29.07500 50.45100
-8.36600 29.23700 50.57500
21.25500 29.12400 50.53400
-23.27300 29.08900 51.15900
-18.40800 29.17400 51.02200
-9.46800 29.14400 51.14200
21.24800 29.19700 51.03600
-23.41800 29.16600 51.60900
-17.97600 29.14500 51.53300
-9.46700 29.12400 51.55600
21.18800 29.12000 51.48400
-23.47400 29.08200 52.08400
-17.39200 29.19400 52.06000
-8.85400 29.10700 52.06500
21.21200 29.18200 51.97600
-23.34300 29.12500 52.57000
-17.03300 29.15500 52.58000
-8.04300 29.17800 52.63000
21.40800 29.04600 52.46600
-23.24300 29.12100 53.08400
-16.55600 29.12700 53.04200
-11.03700 29.18900 53.05600
-10.34400 29.18100 53.06300
-7.68200 29.20600 53.07400
21.54200 29.07300 52.94600
-23.24600 29.13900 53.51000
-14.59000 29.01900 53.48500
-12.02300 29.16800 53.51800
-9.85000 29.20500 53.54600
-7.57200 29.21700 53.57000
21.52800 29.07400 53.46400
-23.30600 29.11000 53.98400
-14.37100 29.11800 53.91500
-12.52900 29.26100 54.08800
-9.53000 29.16700 54.07200
-7.54800 29.13800 54.11700
21.13300 29.16400 53.99600
-23.28500 29.14300 54.42900
-9.06200 29.10400 54.52300
-7.36200 29.06000 54.51500
17.09100 29.15800 54.52100
17.96400 29.13300 54.61000
19.58400 29.10400 54.53800
-23.02900 29.03400 54.98000
-8.97300 29.13600 54.95100
-6.04800 29.12200 55.06700
16.97400 29.13600 54.95100
-22.37500 29.10200 55.51600
-8.99500 29.10000 55.49800
-5.45300 29.04800 55.61000
14.15900 29.16600 55.57800
16.07200 29.11100 55.58400
16.96900 29.12100 55.42500
-19.88900 29.11300 56.07400
-9.05000 29.09900 56.03400
-5.07600 29.14700 56.12100
13.89600 29.14100 55.97500
-19.59300 29.12100 56.60200
-9.13400 29.10800 56.48400
-4.63000 29.11400 56.55800
13.52900 29.18700 56.51100
-19.45200 29.14700 57.07000
-9.04400 29.04700 56.93300
-2.41000 29.04900 57.02500
12.90100 29.17500 56.97800
-19.37700 29.09300 57.61700
-9.01000 29.11300 57.44300
0.66600 29.12200 57.48500
12.19200 29.23500 57.48400
-19.39000 29.15200 58.12600
-10.00900 29.14800 57.98500
-8.98200 29.12000 58.09400
-8.52300 29.12000 58.01700
1.37000 29.06400 58.11100
12.10200 29.23000 57.93600
-19.47300 29.11400 58.58400
-10.38900 29.15200 58.50500
-8.81900 29.10100 58.53400
-8.59700 29.12100 58.40900
1.56100 29.13200 58.53400
12.01900 29.18300 58.43400
-19.55100 29.23700 59.04900
-10.43900 29.15200 58.94200
1.72900 29.08000 58.92600
11.57100 29.23300 59.04800
-19.92800 29.12700 59.63500
-10.04300 29.12000 59.48500
2.40400 29.04900 59.55300
7.56800 29.16700 59.54300
8.48000 29.04400 59.55100
11.13300 29.08500 59.57400
-20.02500 29.15100 60.11700
-9.42300 29.18400 60.05900
3.98100 29.02800 60.03900
6.85600 29.18900 59.99900
9.09800 29.09000 59.93000
10.58200 29.19100 60.03700
-20.03000 29.07700 60.63900
-16.41700 29.16600 60.51300
-15.88300 29.12100 60.58700
-9.05000 29.11300 60.50200
4.58900 29.04900 60.49500
6.34400 29.18700 60.48600
-19.88100 29.06500 61.11700
-16.79900 29.17700 61.01900
-15.45500 29.08100 61.04200
-8.56300 29.18500 61.07200
-19.77800 29.03700 61.59200
-16.90100 29.13700 61.49800
-14.89400 29.04100 61.48700
-5.87600 29.18600 61.56000
-19.53700 29.14900 62.04800
-17.07900 29.09600 62.01200
-12.48300 29.13700 62.11900
-5.55000 29.16200 62.04200
-19.11500 29.14400 62.52600
-17.50500 29.15800 62.48100
-12.10300 29.14600 62.65500
-5.41500 29.10800 62.48400
-11.96900 29.10500 63.11700
-5.34900 29.17200 62.95100
-11.94900 29.13400 63.61700
-5.36900 29.19600 63.45100
-12.07200 29.16000 63.98800
-5.57800 29.17900 63.91400
-12.46500 29.16300 64.55000
-6.45300 29.22200 64.52400
-12.65400 29.11500 65.03400
-7.08000 29.16800 65.02300
-12.64800 29.12400 65.54800
-7.35300 29.14000 65.54600
-12.58000 29.13200 66.03400
-7.54700 29.16800 66.03200
-12.55900 29.13200 66.53400
-7.96100 29.21600 66.51700
-12.56200 29.13200 67.03400
-8.54200 29.21500 67.00700
-12.50000 29.18200 67.48400
-8.86000 29.13200 67.56400
-12.30000 29.12400 67.90100
-8.94500 29.13200 68.03400
-12.08400 29.08200 68.45800
-8.99500 29.18200 68.48400
-11.88600 29.10500 68.93300
-9.16100 29.19800 68.93600
-11.41500 29.08400 69.43100
-9.82600 29.13900 69.55400
1.12200 35.10500 36.06700
2.60000 35.17200 36.06400
0.51300 35.13800 36.60700
3.09400 35.15400 36.45700
0.10600 35.14400 37.09800
3.38600 35.09800 37.00300
-0.92700 35.09700 37.55000
3.43600 35.09700 37.44900
5.61600 35.11100 37.62400
6.59900 35.05900 37.44600
-1.46800 35.11700 38.05400
3.13400 35.22000 38.04400
5.15900 35.10300 38.15200
7.09700 35.14600 37.95500
-1.89600 35.10400 38.61300
2.96700 35.10200 38.44100
5.10300 35.08900 38.61700
7.41000 35.02400 38.46700
-2.96300 35.13500 39.09800
1.16200 35.19600 39.02900
5.18600 35.07100 39.04400
7.15100 35.15400 39.01600
-3.43900 35.11600 39.63300
0.65100 35.22700 39.57800
5.65000 35.08300 39.54700
6.67100 35.11400 39.53800
-3.50800 35.14900 40.11700
0.58400 35.17300 39.95100
-3.58700 35.15900 40.49500
0.61300 35.18900 40.52400
-3.93300 35.07000 40.99100
0.99000 35.13900 41.04200
-4.29200 35.14600 41.66500
1.54000 35.12200 41.55200
-4.40300 35.08200 42.08400
1.90300 35.08500 42.06500
-4.34800 35.12600 42.56800
2.37300 35.02300 42.46700
-4.13200 35.12800 43.07300
4.93800 35.10500 42.99200
6.05500 35.13600 43.03300
7.97800 35.02500 43.02300
8.99300 35.21500 43.01700
11.06900 35.04900 43.04700
-3.80600 35.09800 43.45700
11.58100 35.04400 43.59000
-2.97100 35.11400 44.11500
11.81700 35.07000 44.11000
-2.62900 35.17100 44.60400
11.85300 35.13200 44.53400
-2.45700 35.09000 45.05900
11.80800 35.21500 44.95600
-1.84600 35.06400 45.56300
11.57400 35.16700 45.50300
-1.44200 35.07000 46.09000
11.35000 35.13700 45.98800
-1.30400 35.11400 46.58400
11.07600 35.18900 46.51400
-1.43100 35.06900 46.98200
11.03800 35.13100 46.95100
-1.81000 35.09200 47.53000
11.07900 35.12700 47.45100
-3.92300 35.16000 48.03800
11.01500 35.12900 47.92600
-4.84900 35.16200 48.58300
10.61800 35.14500 48.50400
-5.11300 35.14300 48.99600
10.54400 35.09700 48.99800
-5.35100 35.19700 49.46700
10.49400 35.10200 49.53400
-5.59000 35.16600 50.00900
10.40800 35.10100 50.02000
-5.94500 35.14500 50.62700
10.09800 35.14600 50.54800
-6.12000 35.16500 51.03900
7.21700 35.08600 51.06900
8.13600 35.06900 51.02900
9.46400 35.14400 50.99200
-6.59500 35.15100 51.56200
6.58600 35.16700 51.62600
-6.87100 35.12100 52.13600
6.36200 35.15600 52.13000
-7.02200 35.14800 52.50000
6.21800 35.16300 52.64500
-7.39000 35.15300 53.07700
6.02900 35.18200 53.04300
-7.58000 35.06000 53.53400
5.43100 35.21500 53.51100
-7.54800 35.09800 54.03500
4.10200 35.18500 54.11300
-7.36400 35.11100 54.49800
-2.90200 35.14200 54.50800
-1.39900 35.12300 54.51600
3.74100 35.17300 54.64000
-6.86800 35.04500 54.97800
-3.01500 35.09900 54.99800
-1.05300 35.12800 55.04900
3.66900 35.13200 55.03400
-5.44100 35.09100 55.59300
-3.16100 35.10300 55.43700
-0.92900 35.21900 55.53300
3.69400 35.07400 55.49600
-5.01500 35.10000 55.99300
-3.55400 35.08800 55.94000
-0.65700 35.04200 56.06500
3.58900 35.13200 56.03400
-0.47400 35.13200 56.57300
3.35300 35.21500 56.45600
-0.06100 35.01700 57.01100
2.47500 35.21500 57.02700
-10.24700 -24.82000 65.81000
-10.19000 -24.83600 67.21400
-9.66000 -24.94300 64.86600
-9.76500 -24.75600 67.74800
-9.26900 -24.82500 63.12100
-9.21300 -24.77300 68.12600
-8.70600 -24.79800 62.77300
-8.82700 -24.81700 68.37300
-8.19100 -24.88700 62.69400
-8.25000 -24.75900 68.68000
-7.72700 -24.84100 62.35000
-7.69900 -24.74300 69.13600
-7.24700 -24.87100 61.60300
-7.27800 -24.89100 64.18600
-7.16200 -24.86000 64.82900
-7.18900 -24.78100 71.23800
-6.67200 -24.97600 60.40100
-6.76900 -24.85800 63.75100
-6.64700 -24.87400 66.78000
-6.67400 -24.78500 71.71100
-6.15600 -24.98500 59.74600
-6.31000 -24.84900 63.68900
-6.19400 -24.92300 67.16900
-6.21900 -24.86800 71.85700
-5.66800 -24.77900 58.89700
-5.76800 -24.95500 63.45700
-5.66900 -24.86600 67.30900
-5.71900 -24.86800 71.86200
-5.13600 -24.84600 58.80400
-5.30200 -24.93100 63.40100
-5.13700 -24.89500 67.36800
-5.15700 -24.90100 71.70100
-4.75400 -24.84300 58.86300
-4.80200 -24.91400 63.35000
-4.71900 -24.86800 67.41700
-4.62100 -24.85400 71.53000
-4.17200 -24.85500 59.23300
-4.30200 -24.91400 63.40100
-4.32200 -24.85500 67.46200
-4.18300 -24.79600 71.51400
-3.71500 -24.80200 59.46000
-3.75500 -24.87800 63.46400
-3.77800 -24.95300 67.46100
-3.61200 -24.87700 71.46400
-3.21400 -24.83400 59.73700
-3.21900 -24.86800 63.44600
-3.28200 -24.77200 67.72300
-3.15600 -24.94100 71.25100
-2.77400 -24.86800 59.94200
-2.76900 -24.91800 63.35200
-2.74800 -24.83600 69.91800
-2.69400 -24.91900 70.41100
-2.23900 -24.78500 60.27400
-2.32000 -24.92200 63.12800
-1.73900 -24.83400 60.89200
-1.70500 -24.95100 62.37000
5.77000 -24.90000 44.72400
5.79300 -24.78400 46.27500
6.29400 -24.95100 43.23300
6.31000 -24.78500 46.79700
6.85100 -24.97000 42.79900
6.81300 -24.87600 46.97600
7.26900 -24.95400 42.24400
7.22800 -24.83100 47.03900
7.86700 -24.94000 36.82200
7.78000 -24.87300 37.81100
7.83200 -24.89500 38.79000
7.76900 -24.80800 40.23000
7.75300 -24.81100 41.25400
7.67800 -24.87400 46.94300
8.31800 -24.83000 36.24500
8.22400 -24.87800 46.94800
8.86400 -24.93500 36.14500
8.79400 -24.80800 47.17900
9.38600 -24.83400 36.15700
9.23700 -24.89600 40.78600
9.34200 -24.84200 41.28700
9.33100 -24.81800 47.32500
9.83600 -24.75700 36.37000
9.75400 -24.91900 38.41200
9.83400 -24.84800 38.87900
9.74600 -24.91100 39.91500
9.89900 -24.86200 42.20100
9.78100 -24.86800 47.28300
10.25700 -24.82400 42.37900
10.19100 -24.93300 47.13200
10.82000 -24.85900 42.66300
10.69800 -24.85600 46.67000
11.22800 -24.83500 42.93200
11.26600 -24.85500 44.69800
11.82700 -24.85400 43.74800
11.69300 -24.85000 44.22100
13.33100 -24.80500 43.33400
13.27400 -24.87400 44.83300
13.78800 -24.91700 43.13400
13.79900 -24.84300 45.23600
14.32700 -24.90700 37.83400
14.24800 -24.82400 38.16300
14.29000 -24.85400 42.79000
14.19800 -24.84800 45.28500
14.79600 -24.86400 36.82600
14.73400 -24.85800 40.30300
14.74200 -24.83400 42.33600
14.74500 -24.80200 45.22000
15.34100 -24.79400 36.37600
15.28500 -24.85700 40.63100
15.31600 -24.88100 41.14600
15.28100 -24.79700 45.16300
15.86400 -24.84000 36.30900
15.71200 -24.86500 40.22900
15.78500 -24.86100 40.97400
15.73700 -24.80800 45.27800
16.36400 -24.82200 36.32500
16.21100 -24.88700 39.92600
16.32800 -24.97500 41.17100
16.32000 -24.75300 45.63800
16.84500 -24.79100 36.43900
16.78100 -24.82300 45.71700
17.30400 -24.93800 36.60500
17.26800 -24.83500 45.66000
17.80300 -24.86000 36.63100
17.76900 -24.90100 45.38500
18.30600 -24.83700 36.82500
18.30000 -24.93000 45.17100
18.79100 -24.81800 37.21500
18.83100 -24.81800 45.12900
19.31900 -24.84500 40.65700
19.25200 -24.95100 45.10300
19.75800 -24.74500 41.43200
19.79600 -24.91800 44.94700
20.22000 -24.83700 41.98000
20.18500 -24.90800 44.68000
20.76500 -24.83700 42.90600
20.76800 -24.96600 43.75000
-12.22300 -18.91300 57.24900
-12.19200 -18.81000 58.10400
-11.64400 -18.96000 56.31500
-11.69900 -18.78500 58.80300
-11.15800 -18.88300 52.78400
-11.22000 -18.86900 53.82800
-11.14700 -18.93900 55.85500
-11.14200 -18.83200 59.20000
-11.18500 -18.88600 67.40300
-11.23600 -18.77400 68.84500
-10.65400 -18.86700 51.24300
-10.80800 -18.88200 54.37500
-10.77800 -18.83900 55.27600
-10.70400 -18.77100 59.69100
-10.63900 -18.95000 66.78300
-10.73600 -18.84500 69.91100
-10.16500 -18.79400 50.91500
-10.14200 -18.84200 60.61200
-10.10600 -18.87900 66.45000
-10.22400 -18.83200 70.84100
-9.69500 -18.80000 30.80300
-9.73700 -18.84600 31.77800
-9.67400 -18.94000 50.79500
-9.78600 -18.79700 60.87400
-9.70800 -18.91800 66.24000
-9.73600 -18.83100 71.14100
-9.13600 -18.85400 30.75900
-9.30200 -18.87700 31.89100
-9.10000 -18.82200 50.47600
-9.22200 -18.88200 61.27000
-9.21000 -18.92600 63.74400
-9.22400 -18.82100 64.80400
-9.24200 -18.98900 65.66700
-9.26800 -18.79500 71.33700
-8.77800 -18.84300 30.90200
-8.83700 -18.87000 31.74300
-8.63600 -18.84800 50.40300
-8.73500 -18.93700 71.40800
-8.12600 -18.89600 50.37700
-8.24400 -18.84800 71.64400
-7.66200 -18.86800 50.21500
-7.83100 -18.87000 71.86200
-7.17800 -18.92200 49.82800
-7.15300 -18.78700 72.22700
-6.72400 -18.92600 48.74300
-6.68300 -18.87400 72.24600
-6.25600 -18.91800 46.20300
-6.19700 -18.82200 47.14000
-6.26100 -18.89900 47.69100
-6.16900 -18.81800 72.22600
-5.68900 -18.90100 44.42900
-5.76900 -18.91800 72.14200
-5.23000 -18.95100 41.68100
-5.25000 -18.94800 72.08200
-4.66900 -18.95000 41.21600
-4.66200 -18.85400 71.91600
-4.10200 -18.82700 40.97200
-4.16900 -18.81800 71.76400
-3.64100 -18.94000 40.91600
-3.71200 -18.94400 71.61300
-3.21100 -18.91400 40.68000
-3.12800 -18.79900 71.50100
-2.69900 -18.92500 39.74200
-2.63900 -18.87500 71.45000
-2.11800 -18.92600 38.89700
-2.26200 -18.88300 44.89300
-2.16200 -18.87900 45.20500
-2.16900 -18.81800 71.27600
-1.70300 -18.89800 38.65700
-1.76500 -18.86800 71.09000
-1.17100 -18.76500 38.48700
-1.26900 -18.86200 70.79900
-0.66000 -18.86600 38.60600
-0.77500 -18.82000 70.65200
-0.19600 -18.82400 38.82300
-0.23900 -18.89500 70.37700
0.30400 -18.83300 39.22300
0.17400 -18.91900 70.12000
0.72900 -18.85500 39.47000
0.83000 -18.90500 69.42500
1.34300 -18.96500 28.73400
1.22800 -18.83600 30.83600
1.27200 -18.83200 39.66500
1.30800 -18.94500 44.37800
1.39500 -18.85800 46.25200
1.17100 -18.91700 69.12500
1.77100 -18.87700 28.22900
1.73400 -18.87800 31.35700
1.70700 -18.86800 39.91700
1.71100 -18.85300 44.15000
1.72000 -18.83600 46.42800
1.78100 -18.90100 66.92800
2.32700 -18.79400 27.86600
2.19800 -18.89000 31.39100
2.30000 -18.78500 40.74000
2.22800 -18.87700 43.32300
2.36600 -18.86300 46.78000
2.19800 -18.85700 66.67100
2.78700 -18.90800 27.67000
2.69800 -18.87400 31.23200
2.88700 -18.82500 41.74000
2.75500 -18.83500 43.77600
2.86400 -18.87600 46.81400
2.80400 -18.91500 56.72400
2.79300 -18.74500 57.16700
2.69800 -18.83600 66.69600
3.30900 -18.80500 26.28800
3.19800 -18.84500 31.19800
3.33400 -18.79900 41.94900
3.17500 -18.85700 43.87900
3.31900 -18.96800 46.74900
3.27900 -18.91100 55.82100
3.36200 -18.75700 58.28100
3.19000 -18.85800 66.83800
3.86400 -18.88900 26.20200
3.72000 -18.82800 31.35200
3.75200 -18.98400 42.08600
3.77300 -18.88700 44.28400
3.72800 -18.83200 46.24600
3.80100 -18.87500 54.79600
3.89500 -18.80500 58.64900
3.75800 -18.75000 67.09700
4.29200 -18.89900 26.12500
4.36600 -18.93700 31.62900
4.24100 -18.86800 41.89400
4.20200 -18.86500 53.68800
4.33100 -18.88400 58.77300
4.30300 -18.84600 66.91900
4.72600 -18.83700 25.63900
4.86400 -18.88100 31.75100
4.78800 -18.91300 37.81100
4.77600 -18.78100 39.29600
4.67700 -18.93800 41.61100
4.75600 -18.94000 52.89200
4.81800 -18.90300 58.73700
4.68200 -18.84900 66.63700
5.36900 -18.86400 24.92500
5.28700 -18.83200 31.89200
5.31100 -18.91100 36.88000
5.22200 -18.97200 52.40100
5.32400 -18.96200 58.59200
5.23500 -18.96600 64.86500
5.81700 -18.84200 24.75800
5.74500 -18.86700 34.91400
5.77800 -18.93800 35.26200
5.73500 -18.96300 52.26100
5.81800 -18.78200 58.41700
5.70300 -18.89700 64.65000
6.31900 -18.96600 24.71000
6.23100 -18.84900 52.36200
6.33100 -18.86500 58.40800
6.24000 -18.97900 64.48400
6.75400 -18.82500 24.33600
6.68100 -18.88500 52.41500
6.78300 -18.91200 58.28100
6.71800 -18.79400 64.67000
7.32600 -18.90900 23.81700
7.26700 -18.77000 52.67200
7.28800 -18.85700 57.80000
7.17800 -18.82500 64.85300
7.87500 -18.92200 23.46100
7.73100 -18.91800 52.75000
7.81100 -18.81100 57.38800
7.79900 -18.84400 65.21600
8.30900 -18.95100 19.79400
8.28100 -18.78100 21.72400
8.31600 -18.88500 22.93700
8.22600 -18.87400 52.85300
8.35400 -18.89000 56.95400
8.26600 -18.89900 65.85800
8.82600 -18.86800 19.32600
8.72900 -18.76500 53.16300
8.84300 -18.91500 56.69000
8.81800 -18.94400 66.36200
9.28100 -18.86800 19.15700
9.16900 -18.83600 53.40000
9.40900 -18.92200 56.49100
9.26700 -18.75400 66.60600
9.78100 -18.86800 19.12100
9.71200 -18.78200 53.59700
9.84600 -18.93300 56.27600
9.74600 -18.80200 66.57800
10.28100 -18.86800 19.22000
10.15100 -18.78400 53.63800
10.33900 -18.95500 55.77000
10.30100 -18.94600 61.32500
10.32800 -18.83900 62.35500
10.28000 -18.88200 66.30700
10.81700 -18.87600 19.39000
10.72200 -18.88300 53.42000
10.75700 -18.88700 55.21300
10.72600 -18.97200 60.90700
10.85300 -18.86600 63.32100
10.77200 -18.94000 65.92000
11.29900 -18.78600 19.48400
11.24700 -18.84900 53.67100
11.32200 -18.87600 54.79500
11.15000 -18.91800 60.66600
11.36500 -18.87800 63.70300
11.19800 -18.87300 65.73600
11.79400 -18.83200 19.56500
11.76500 -18.82500 24.17900
11.78300 -18.87200 26.24500
11.70500 -18.94600 60.40200
11.83400 -18.85700 64.31800
11.68300 -18.83900 65.67500
12.28100 -18.86800 19.64800
12.26900 -18.94200 23.31400
12.32100 -18.83700 27.87400
12.24400 -18.91700 50.84500
12.36100 -18.87000 51.75500
12.19800 -18.93800 60.41200
12.29700 -18.83700 64.86800
12.21800 -18.86800 65.33000
12.73300 -18.86800 19.83300
12.79900 -18.96000 22.87000
12.89500 -18.88400 28.68800
12.70700 -18.87500 48.73200
12.89400 -18.88800 52.16600
12.69800 -18.93500 60.39600
13.24900 -18.78500 20.30400
13.29400 -18.95100 22.36600
13.29000 -18.83100 28.87700
13.26700 -18.89500 47.74600
13.32600 -18.87100 52.17900
13.18900 -18.94800 60.36300
13.84100 -18.86000 30.32500
13.75400 -18.97400 46.69200
13.84600 -18.88400 51.84500
13.69800 -18.90800 60.38000
14.34900 -18.87800 30.75000
14.26700 -18.83200 46.33100
14.41300 -18.90900 50.40600
14.19800 -18.89100 60.35900
14.83700 -18.84400 31.21600
14.78100 -18.86800 46.26100
14.76900 -18.96000 50.13300
14.67300 -18.88400 60.38900
15.26500 -18.82900 34.35200
15.25700 -18.86800 46.37600
15.27200 -18.83200 49.86700
15.27700 -18.84400 60.76700
15.71200 -18.78500 34.69400
15.80700 -18.78500 46.78300
15.75300 -18.95100 49.72700
15.77800 -18.88500 61.32100
16.18400 -18.81400 34.80800
16.29000 -18.78500 47.31600
16.29800 -18.95100 49.38900
16.21500 -18.79600 61.69200
16.89000 -18.92500 27.94500
16.70900 -18.79400 28.85600
16.67900 -18.89800 34.85900
16.68600 -18.84400 61.85100
17.39000 -18.88300 27.33800
17.19300 -18.90100 29.36300
17.24700 -18.85300 35.22700
17.24500 -18.85200 61.84700
17.86400 -18.91200 27.23300
17.72200 -18.86600 29.74100
17.77000 -18.81900 35.63600
17.71100 -18.94600 61.67100
18.32800 -18.89900 27.12400
18.21700 -18.86300 30.31800
18.17400 -18.85700 35.80800
18.21900 -18.90600 61.29700
18.85200 -18.82900 26.98300
18.75800 -18.84400 31.17000
18.70600 -18.88000 36.36500
18.76700 -18.84600 58.68200
19.33900 -18.87300 27.22200
19.24500 -18.81900 31.26400
19.23600 -18.91300 36.90500
19.20700 -18.85000 58.25900
19.77300 -18.86400 27.80400
19.78100 -18.84500 31.21200
19.82500 -18.82900 37.87200
19.85000 -18.86800 50.40000
19.85000 -18.86100 53.81200
19.76700 -18.81300 57.74800
20.25200 -18.84200 28.34500
20.19800 -18.87900 31.11800
20.29200 -18.82200 38.42300
20.23400 -18.87900 50.13100
20.33000 -18.89500 54.19000
20.25800 -18.83600 57.19400
20.77400 -18.80800 28.81000
20.71300 -18.86700 30.77400
20.86700 -18.86100 38.74500
20.75600 -18.89900 49.92000
20.90500 -18.88700 54.64000
20.74300 -18.89100 56.91500
21.36400 -18.87600 38.80000
21.26500 -18.89500 49.76300
21.25800 -18.86400 54.77300
21.23100 -18.86500 56.76000
21.82300 -18.96400 38.75300
21.75500 -18.82600 49.63900
21.79800 -18.80800 55.29400
21.71600 -18.87200 56.26300
22.27800 -18.93800 38.23700
22.23400 -18.91400 47.18600
22.32800 -18.81700 47.91200
22.20900 -18.85100 49.27500
22.82700 -18.99600 37.67400
22.70600 -18.84500 46.70700
23.33000 -18.85900 37.38600
23.25300 -18.89300 46.45400
23.83100 -18.81800 37.30500
23.68000 -18.89300 46.39200
24.28100 -18.86800 37.33600
24.23100 -18.84900 46.73100
24.73000 -18.85200 37.45100
24.76900 -18.88000 47.34100
25.23400 -18.83200 37.79100
25.25900 -18.76000 47.68800
25.81100 -18.91200 38.67100
25.78000 -18.81000 47.69400
26.36700 -18.80100 39.21100
26.31900 -18.90700 47.40500
26.78200 -18.81900 39.45200
26.72400 -18.88700 44.74300
26.82200 -18.82800 45.85700
26.78800 -18.87400 46.87800
27.28200 -18.93300 39.61100
27.24000 -18.88500 44.29800
27.78200 -18.98700 39.57400
27.69800 -18.85600 44.19400
28.29900 -18.74500 39.45000
28.19800 -18.84100 44.22600
28.80400 -18.83900 39.65000
28.69800 -18.88900 44.36500
29.23100 -18.84800 39.91000
29.19800 -18.93100 44.38400
29.78400 -18.75500 40.88500
29.67000 -18.89600 44.22700
30.23400 -18.75000 41.41600
30.21200 -18.86300 43.76500
-19.18100 -12.92000 60.72100
-19.22100 -12.80200 61.29200
-18.75800 -12.95400 52.39400
-18.73600 -12.84800 55.90300
-18.63800 -12.88500 59.87400
-18.73400 -12.81600 62.27200
-18.20800 -12.95100 50.33100
-18.27900 -12.82000 56.40600
-18.21000 -12.92200 59.72700
-18.11400 -12.80800 64.25000
-17.75800 -12.89000 49.61100
-17.71300 -12.80700 56.89800
-17.71900 -12.79100 59.31400
-17.61700 -12.82100 64.59000
-17.28900 -12.95500 49.20300
-17.16900 -12.81800 64.69600
-16.71700 -12.95100 27.69000
-16.68800 -12.77700 29.23200
-16.67900 -12.86800 48.94100
-16.71900 -12.86800 64.69500
-16.13800 -12.91600 26.41400
-16.17200 -12.78500 29.68900
-16.21900 -12.86800 48.87100
-16.21900 -12.86800 64.67400
-15.64600 -12.94200 25.85200
-15.70600 -12.90400 29.85400
-15.76900 -12.91800 48.83600
-15.76900 -12.91800 64.74800
-15.21400 -12.91300 25.62700
-15.18800 -12.75200 30.15900
-15.27800 -12.90600 48.68000
-15.31700 -12.83900 64.92100
-14.74200 -12.80200 25.25900
-14.71100 -12.74800 30.69200
-14.70600 -12.83200 48.46300
-14.73400 -12.87100 65.31700
-14.18100 -12.80400 15.32800
-14.22300 -12.87200 17.34900
-14.17100 -12.88000 23.21000
-14.27500 -12.84300 24.26700
-14.17200 -12.89100 24.81500
-14.24500 -12.75800 31.23800
-14.19200 -12.95900 48.30000
-14.19300 -12.96100 65.88100
-13.70500 -12.88900 15.16000
-13.72800 -12.82900 17.63800
-13.62400 -12.85700 22.83100
-13.68700 -12.77300 32.67200
-13.63000 -12.93200 47.90100
-13.76200 -12.87000 66.26100
-13.31700 -12.75100 14.89000
-13.24100 -12.89100 17.41100
-13.13600 -12.90000 22.77600
-13.22400 -12.81800 33.19400
-13.27000 -12.87900 47.64100
-13.30200 -12.89900 66.35600
-12.74400 -12.85700 15.31800
-12.82700 -12.87500 17.24700
-12.70400 -12.98400 22.69900
-12.78300 -12.88100 33.37100
-12.78700 -12.88100 47.14600
-12.80200 -12.90200 66.28900
-12.19200 -12.84800 15.88900
-12.24800 -12.87400 16.83400
-12.22100 -12.86500 22.25700
-12.25700 -12.74500 33.66300
-12.24700 -12.91600 43.71800
-12.21700 -12.80500 44.77400
-12.24200 -12.92300 45.36100
-12.21900 -12.86700 66.24600
-11.62900 -12.86900 16.20100
-11.80200 -12.85900 16.77300
-11.68500 -12.82100 21.82000
-11.73200 -12.80100 34.22800
-11.70300 -12.92200 35.29100
-11.72900 -12.76100 36.30900
-11.80700 -12.84400 43.14700
-11.71900 -12.86800 66.22900
-11.19600 -12.86000 16.23800
-11.32500 -12.86200 16.79400
-11.13600 -12.91100 21.73300
-11.19700 -12.74700 37.14400
-11.31000 -12.94900 42.73700
-11.31300 -12.83900 66.33700
-10.68600 -12.87800 18.15400
-10.79100 -12.86000 18.88200
-10.63600 -12.90400 21.71300
-10.70900 -12.88000 66.73500
-10.19100 -12.83900 17.93900
-10.29100 -12.85500 19.14700
-10.21500 -12.90200 21.61100
-10.16400 -12.84100 67.67800
-10.16400 -12.89000 73.24700
-10.25000 -12.82600 73.93300
-9.75200 -12.85600 18.36700
-9.79000 -12.86600 18.74400
-9.67600 -12.89700 20.67000
-9.82400 -12.81900 67.96600
-9.74200 -12.81500 72.69400
-9.71000 -12.86400 74.77100
-9.09500 -12.82800 19.94100
-9.26900 -12.91300 68.41300
-9.18500 -12.88000 72.35500
-9.24600 -12.84400 75.19800
-9.22100 -12.87000 80.27600
-9.21300 -12.75900 82.23300
-8.63100 -12.79100 19.88600
-8.71100 -12.78500 69.67300
-8.69000 -12.88600 71.40000
-8.80200 -12.85800 75.29600
-8.61700 -12.88600 79.82800
-8.67600 -12.75300 82.62900
-8.12100 -12.88300 19.93200
-8.30200 -12.86500 75.32300
-8.13600 -12.89800 79.75000
-8.21900 -12.82400 82.71600
-7.66000 -12.86800 19.96400
-7.83900 -12.89400 75.42500
-7.63600 -12.85000 79.77300
-7.72200 -12.84100 82.68300
-7.16000 -12.74700 20.08800
-7.26800 -12.76300 75.62500
-7.25300 -12.78400 79.86500
-7.22000 -12.97500 82.39200
-6.68300 -12.86000 20.18200
-6.69700 -12.84800 75.42300
-6.74000 -12.74800 80.39400
-6.72300 -12.94200 81.86000
-6.16900 -12.81800 20.28900
-6.21900 -12.83200 75.25700
-5.71900 -12.86800 20.30700
-5.68300 -12.88000 75.20800
-5.26900 -12.91800 20.36800
-5.16900 -12.81800 75.24100
-4.83300 -12.82600 20.50000
-4.80700 -12.93900 75.14800
-4.31700 -12.77700 20.87500
-4.23100 -12.92100 74.85900
-3.67600 -12.78500 22.21000
-3.73000 -12.91500 74.28700
-3.16800 -12.78500 22.73200
-3.15600 -12.93900 73.30700
-2.72300 -12.85500 22.93100
-2.68900 -12.95700 73.00200
-2.18700 -12.83200 23.12600
-2.23500 -12.93800 27.35000
-2.19100 -12.89200 28.21400
-2.30200 -12.91400 72.95700
-1.79000 -12.84200 23.42100
-1.76600 -12.90600 25.30500
-1.74000 -12.85100 28.82600
-1.84200 -12.92000 73.00400
-1.15800 -12.86900 29.82200
-1.24100 -12.88100 73.35700
-0.66800 -12.79300 29.37500
-0.72500 -12.81200 73.69900
-0.16100 -12.93400 29.27500
-0.21100 -12.79600 74.22400
0.20700 -12.90500 29.06800
0.33900 -12.84400 75.17500
0.71100 -12.88400 28.67700
0.75800 -12.91900 75.41300
1.22600 -12.88300 28.23300
1.33200 -12.77200 75.61500
1.86400 -12.92900 27.41000
1.72100 -12.94700 75.48700
2.32400 -12.80100 26.80400
2.21400 -12.96800 75.48200
2.86400 -12.89100 26.71300
2.77000 -12.85600 75.74300
3.38600 -12.81700 26.73100
3.23400 -12.90400 33.23500
3.28700 -12.78500 36.37500
3.29100 -12.87200 76.27100
3.86400 -12.80100 26.88300
3.78800 -12.96100 32.25000
3.81000 -12.78500 36.80600
3.80000 -12.90200 76.76200
4.33100 -12.84800 26.96600
4.39400 -12.83700 31.96500
4.28100 -12.86800 36.94100
4.23100 -12.89000 76.96200
4.78400 -12.89600 26.84300
4.86400 -12.82800 31.92900
4.73100 -12.91800 36.91900
4.72500 -12.88700 71.21100
4.84200 -12.86300 71.82700
4.74500 -12.89600 76.99200
5.24200 -12.82100 26.37700
5.36400 -12.80100 31.93800
5.21400 -12.90600 36.71500
5.23500 -12.87400 70.80500
5.38200 -12.89300 72.19100
5.28100 -12.86800 76.91800
5.86700 -12.93000 23.84600
5.83100 -12.83400 31.94100
5.72600 -12.89400 36.18100
5.69800 -12.85900 70.69200
5.86400 -12.90100 72.24200
5.75600 -12.95100 76.75500
6.24000 -12.90100 23.60500
6.31700 -12.80700 31.82900
6.27500 -12.95100 34.74900
6.17700 -12.85900 70.77500
6.30900 -12.97700 72.18700
6.29400 -12.95100 76.33700
6.74000 -12.86800 23.39700
6.75700 -12.84700 31.85700
6.73600 -12.91000 33.75500
6.83600 -12.89800 75.32800
7.17800 -12.93700 23.11800
7.26000 -12.85600 32.33100
7.27200 -12.83900 32.76800
7.27600 -12.87700 74.75600
7.83700 -12.95100 19.86400
7.74800 -12.88400 74.37900
8.34900 -12.86800 19.43900
8.18300 -12.89100 74.37900
8.78100 -12.86800 19.28300
8.80100 -12.80600 74.68100
9.28100 -12.86800 19.22900
9.28500 -12.81800 74.85100
9.73100 -12.91800 19.30100
9.77900 -12.90100 65.93400
9.81100 -12.91600 67.70400
9.82600 -12.78500 75.08300
10.17400 -12.83400 19.48600
10.19800 -12.85300 65.73200
10.28800 -12.88800 68.29200
10.28100 -12.86800 75.14700
10.81200 -12.90100 20.14200
10.74500 -12.78900 65.70800
10.83700 -12.87500 68.70200
10.75500 -12.95100 75.11400
11.26200 -12.83000 20.86000
11.28100 -12.81600 65.68500
11.36700 -12.75000 69.19100
11.29900 -12.91800 74.98700
11.77600 -12.86900 21.32300
11.78100 -12.81200 65.64100
11.80800 -12.81800 69.62000
11.70600 -12.83500 74.95100
12.32200 -12.85200 21.65200
12.23100 -12.83100 65.63100
12.34100 -12.74200 70.34300
12.19800 -12.88700 74.91200
12.78500 -12.84700 21.94800
12.66700 -12.79700 65.81500
12.78600 -12.87400 71.21200
12.73200 -12.89500 74.74900
13.34600 -12.80100 22.09500
13.28300 -12.75200 66.72400
13.33000 -12.85300 72.33000
13.33100 -12.96200 73.88800
13.78100 -12.86800 22.07800
13.76800 -12.75600 67.21300
14.28100 -12.86800 22.09000
14.26200 -12.82000 67.90200
14.76500 -12.86800 22.25000
14.70400 -12.78600 68.24300
15.29800 -12.78500 22.69600
15.21200 -12.89400 68.41900
15.77500 -12.82200 24.29100
15.79600 -12.85100 68.68400
16.34700 -12.78500 25.19600
16.17200 -12.85500 68.71500
16.73000 -12.86800 25.43500
16.78000 -12.93900 67.30300
16.86300 -12.85800 69.45200
16.76300 -12.83900 70.09600
17.31300 -12.78500 25.64300
17.20100 -12.86600 66.69100
17.78100 -12.86800 25.65000
17.70000 -12.95100 66.27700
18.17800 -12.92400 25.57600
18.24800 -12.88700 65.65900
18.70700 -12.87200 25.25000
18.85100 -12.95300 59.38800
18.76500 -12.78500 61.33100
18.74000 -12.95100 63.69600
18.82300 -12.85400 70.91400
18.72300 -12.86100 71.23500
19.29500 -12.84600 24.79600
19.32600 -12.90500 58.81400
19.69100 -12.86300 24.60300
19.70900 -12.88000 58.21300
20.25300 -12.87400 24.35300
20.32100 -12.88300 55.29100
20.29100 -12.88400 55.75300
20.33300 -12.90400 56.85100
20.78100 -12.86800 24.18700
20.78800 -12.97900 54.34900
21.28100 -12.86800 24.14900
21.28400 -12.96700 53.99400
21.78100 -12.86800 24.26300
21.69900 -12.96300 53.89300
22.20200 -12.83700 24.47600
22.28300 -12.95100 29.87000
22.31500 -12.78500 31.78800
22.32400 -12.83100 54.18200
22.80000 -12.78500 26.19300
22.86000 -12.92300 28.91600
22.78700 -12.76700 32.33800
22.78400 -12.85800 54.73800
23.28000 -12.75400 27.19600
23.29400 -12.90100 28.37500
23.40400 -12.88500 33.14900
23.22900 -12.75600 55.66500
23.86300 -12.80300 33.26500
23.73000 -12.86200 55.86400
24.36400 -12.82600 33.32100
24.23100 -12.89900 55.95100
24.83100 -12.87200 33.35900
24.72000 -12.93700 55.80900
25.31700 -12.84500 33.25400
25.30500 -12.90800 55.40900
25.86400 -12.90100 33.18900
25.71800 -12.88700 54.73100
26.36200 -12.81000 33.22400
26.20500 -12.93800 54.32000
26.76800 -12.77700 33.43000
26.72000 -12.94900 54.23500
27.41000 -12.84800 34.13600
27.29400 -12.91100 54.38100
27.86400 -12.84400 34.29000
27.77500 -12.95100 51.72100
27.78200 -12.78000 53.29300
27.71800 -12.84000 54.61800
28.36400 -12.83100 34.35400
28.26400 -12.88700 41.86600
28.39100 -12.90800 43.17900
28.26800 -12.79400 48.78800
28.79100 -12.78600 34.44300
28.67000 -12.87600 41.83400
28.79700 -12.89700 43.14500
28.84900 -12.87600 48.28400
29.30400 -12.76900 34.78500
29.26300 -12.84000 47.84200
29.83200 -12.90500 35.69600
29.82100 -12.95100 47.28200
30.31900 -12.92700 36.10500
30.24900 -12.88500 42.40700
30.35400 -12.85900 42.72900
30.31300 -12.95100 46.88200
30.72500 -12.93700 36.28700
30.71900 -12.88600 41.21200
30.76900 -12.86200 43.28600
30.80200 -12.87300 44.81400
31.31700 -12.92800 36.63900
31.25400 -12.95100 40.15000
31.78600 -12.77600 37.26800
31.80000 -12.86800 39.76600
32.33500 -12.75700 38.15700
32.29700 -12.96500 39.63900
32.77300 -12.82200 38.76700
32.77800 -12.93000 39.29700
-22.11600 -6.86800 19.75400
-22.25500 -6.84800 20.68400
-21.69400 -6.85800 19.78600
-21.72200 -6.74700 22.69200
-21.15400 -6.86100 20.36100
-21.24000 -6.75000 23.20300
-20.60200 -6.91800 20.63500
-20.66800 -6.84300 26.14100
-20.18000 -6.89400 20.61900
-20.20200 -6.74300 29.15600
-19.65400 -6.86700 20.36100
-19.67800 -6.74700 29.63700
-19.25000 -6.81600 19.17500
-19.21900 -6.80800 29.73800
-18.76200 -6.82900 18.75500
-18.72400 -6.82200 29.70700
-18.26000 -6.88400 18.19500
-18.22500 -6.91800 29.42800
-17.72800 -6.90100 17.68200
-17.75500 -6.83000 29.26900
-17.19700 -6.89600 17.38900
-17.21900 -6.81000 29.23000
-16.68500 -6.88800 16.90200
-16.68300 -6.87200 29.23900
-16.15500 -6.94400 15.34600
-16.14600 -6.94400 29.18400
-15.64800 -6.94700 14.90000
-15.61700 -6.89800 28.90000
-15.63600 -6.93900 52.89500
-15.71400 -6.83000 54.27500
-15.21900 -6.82600 14.69600
-15.21900 -6.86800 28.67100
-15.16700 -6.93500 42.31200
-15.21600 -6.82700 46.31300
-15.16000 -6.87900 52.42400
-15.23000 -6.78500 56.28500
-15.10500 -6.88000 63.93700
-15.19700 -6.77900 66.20900
-15.14500 -6.92400 75.35600
-15.18300 -6.82400 78.77500
-14.71900 -6.92900 14.66600
-14.75500 -6.85800 28.58900
-14.67600 -6.88600 41.92600
-14.78000 -6.79300 46.69500
-14.70200 -6.90400 52.21600
-14.75100 -6.85900 57.42100
-14.74400 -6.91800 63.63500
-14.72200 -6.78500 67.83800
-14.71000 -6.92000 74.81800
-14.74300 -6.76700 79.38700
-14.18300 -6.91800 14.72000
-14.18900 -6.84400 28.64800
-14.21900 -6.86800 41.81100
-14.33600 -6.85700 46.95400
-14.18600 -6.97000 51.90100
-14.19300 -6.83700 61.68600
-14.20900 -6.99000 62.91400
-14.28100 -6.78500 68.43400
-14.21300 -6.92000 73.78500
-14.21100 -6.77800 80.74200
-13.76000 -6.85100 14.84000
-13.71900 -6.86800 28.82900
-13.76900 -6.91800 41.80000
-13.73700 -6.81600 48.30600
-13.71500 -6.92900 49.21700
-13.71500 -6.81400 50.69200
-13.73700 -6.87300 51.18000
-13.71200 -6.78500 68.74300
-13.80700 -6.89000 73.12400
-13.60700 -6.82800 81.74000
-13.12200 -6.89000 15.24600
-13.17500 -6.91500 28.92600
-13.32500 -6.85500 41.92300
-13.21900 -6.86800 68.81900
-13.26800 -6.90400 72.76900
-13.10500 -6.84400 82.06800
-12.64500 -6.95900 15.30100
-12.71900 -6.86800 28.82200
-12.78700 -6.89300 35.70800
-12.64700 -6.87900 37.27300
-12.80200 -6.93000 41.93500
-12.76900 -6.91800 68.77800
-12.69800 -6.95100 72.35900
-12.66900 -6.81800 82.16800
-12.20300 -6.85500 14.88900
-12.31600 -6.93700 28.61000
-12.24800 -6.81500 35.21500
-12.19100 -6.92300 37.64900
-12.30200 -6.91900 41.84500
-12.33600 -6.91000 68.59800
-12.20500 -6.90400 71.75900
-12.26900 -6.91800 82.17900
-11.78400 -6.85300 14.16800
-11.82100 -6.82800 28.15500
-11.77500 -6.87100 33.24400
-11.66100 -6.85600 37.78500
-11.80200 -6.89000 41.79100
-11.77700 -6.85600 68.38500
-11.70300 -6.88000 71.32300
-11.82000 -6.91600 82.08600
-11.26100 -6.88100 13.20800
-11.32700 -6.79300 27.66500
-11.23600 -6.89200 32.85700
-11.22900 -6.78300 37.94100
-11.26200 -6.92300 41.84100
-11.19500 -6.85300 68.39300
-11.27400 -6.87900 71.13800
-11.31400 -6.93000 81.79000
-10.59900 -6.85800 11.35900
-10.84100 -6.84800 27.48800
-10.72600 -6.90200 32.65400
-10.72800 -6.86800 38.28900
-10.70200 -6.83400 42.20000
-10.66200 -6.90100 44.29300
-10.71500 -6.79400 44.68800
-10.69300 -6.90400 68.69000
-10.78500 -6.97300 70.83900
-10.69700 -6.90400 81.23600
-10.19900 -6.88700 11.16400
-10.34100 -6.94100 27.49100
-10.28700 -6.90900 32.60400
-10.22800 -6.77700 38.73600
-10.21200 -6.77700 45.64300
-10.21900 -6.79800 69.27600
-10.25100 -6.90600 70.20200
-10.18400 -6.87900 80.93400
-9.70000 -6.79800 10.83500
-9.75400 -6.90300 27.81000
-9.74200 -6.97000 32.37700
-9.69800 -6.84600 39.69600
-9.80000 -6.80300 45.82700
-9.76900 -6.91800 80.86200
-9.21300 -6.88800 10.67500
-9.21200 -6.86500 29.80000
-9.14800 -6.95500 31.82000
-9.10900 -6.80600 40.75600
-9.25500 -6.83400 45.83200
-9.33900 -6.84600 80.93800
-8.63100 -6.87400 10.24600
-8.80300 -6.87300 30.35000
-8.68300 -6.96800 31.22900
-8.67000 -6.76700 40.94000
-8.80700 -6.86600 45.65700
-8.73100 -6.88100 81.31600
-8.17800 -6.86700 10.27800
-8.26000 -6.84000 41.34400
-8.25200 -6.92500 42.42900
-8.19500 -6.81400 43.76800
-8.27000 -6.90200 44.81700
-8.19400 -6.87600 81.73800
-7.67800 -6.83000 10.81500
-7.80200 -6.88500 81.78900
-7.21700 -6.81400 12.28100
-7.27700 -6.87100 14.25100
-7.23400 -6.87100 17.85200
-7.29100 -6.91700 81.71700
-6.71000 -6.83300 18.24800
-6.78900 -6.82100 81.62500
-6.21400 -6.84300 18.47100
-6.21200 -6.96700 80.94300
-5.65200 -6.79700 18.60700
-5.79500 -6.90800 80.66200
-5.21900 -6.86800 18.69300
-5.24700 -6.97500 80.43400
-4.71900 -6.86800 18.69300
-4.73200 -6.75600 80.61500
-4.21900 -6.86800 18.67900
-4.27300 -6.94900 80.42100
-3.76900 -6.91800 18.76800
-3.74700 -6.93400 80.24600
-3.32300 -6.86800 18.85200
-3.17300 -6.90900 79.97600
-2.69100 -6.89500 19.28500
-2.73400 -6.90400 79.69100
-2.14100 -6.88600 19.68700
-2.19500 -6.87600 79.45400
-1.61000 -6.87900 20.23800
-1.71900 -6.86800 79.36700
-1.13600 -6.86900 20.33400
-1.21900 -6.86800 79.32400
-0.68900 -6.88800 20.24500
-0.71900 -6.86800 79.20800
-0.19600 -6.89400 17.65100
-0.26900 -6.84800 19.20700
-0.18100 -6.88200 19.74000
-0.21900 -6.86800 79.15300
0.36800 -6.83100 17.34800
0.20000 -6.93600 79.17300
0.74600 -6.83500 17.38700
0.69900 -6.81700 79.32300
1.38300 -6.83000 17.79400
1.24500 -6.83600 79.34300
1.79100 -6.81600 17.95000
1.78100 -6.83400 79.21300
2.31200 -6.85100 18.29700
2.28100 -6.81200 79.12800
2.81600 -6.83100 19.42300
2.81700 -6.86400 79.17000
3.29800 -6.83500 19.89600
3.33100 -6.81800 79.29200
3.87700 -6.88700 20.24200
3.78100 -6.86800 79.26100
4.38600 -6.94400 20.27500
4.19400 -6.93400 79.12600
4.83000 -6.97500 20.12600
4.75700 -6.88900 78.89000
5.30300 -6.97400 19.70500
5.28100 -6.86800 78.84400
5.85800 -6.95500 19.23000
5.78100 -6.86800 78.93700
6.33100 -6.89500 19.09400
6.28100 -6.86800 78.97400
6.79600 -6.85300 19.17300
6.78100 -6.86800 78.85600
7.22400 -6.86800 19.40800
7.19300 -6.93200 78.62700
7.78500 -6.78500 19.84400
7.85100 -6.90100 77.97100
8.34900 -6.76900 20.27400
8.28100 -6.86800 77.74800
8.85600 -6.79500 20.69000
8.78600 -6.90400 77.59900
9.28100 -6.86800 20.83000
9.32700 -6.87900 77.49700
9.78100 -6.86800 20.82900
9.88500 -6.80800 77.56900
10.28100 -6.86800 20.71500
10.30700 -6.84400 77.78800
10.72500 -6.87100 20.58300
10.78300 -6.85500 78.25100
11.28600 -6.85000 20.41900
11.39900 -6.86900 79.21000
11.78100 -6.84000 20.22900
11.79200 -6.83200 79.42500
12.28100 -6.90700 20.10000
12.31500 -6.97500 79.63400
12.78100 -6.82700 20.08100
12.89400 -6.87800 79.39000
13.28100 -6.91100 20.13000
13.31700 -6.91000 76.18900
13.21400 -6.86100 77.32800
13.24300 -6.95600 79.21700
13.81700 -6.87900 20.26200
13.72800 -6.97400 59.42300
13.82000 -6.91900 61.64900
13.89100 -6.91500 75.43200
14.36400 -6.80100 20.37700
14.18200 -6.95100 59.31300
14.24600 -6.87700 61.93500
14.40200 -6.81300 74.95600
14.86400 -6.80800 20.40600
14.67100 -6.91900 59.40000
14.78800 -6.92300 62.15300
14.83100 -6.87700 74.88900
15.37300 -6.78700 20.33700
15.24900 -6.84100 59.67900
15.31700 -6.90000 62.31200
15.34100 -6.86000 74.84500
15.86400 -6.83700 20.37200
15.66000 -6.88600 59.88800
15.86400 -6.85500 62.32700
15.86100 -6.91900 74.75900
16.35400 -6.90200 20.33300
16.24400 -6.83000 60.67500
16.32600 -6.86400 62.28200
16.32000 -6.87100 74.41500
16.82700 -6.86800 20.19500
16.70200 -6.86500 61.37400
16.82600 -6.88500 61.82000
16.78700 -6.90400 73.82700
17.28600 -6.95700 19.92200
17.35500 -6.90700 72.97400
17.68500 -6.92200 19.70400
17.75300 -6.89200 72.67800
18.19800 -6.83700 19.66500
18.28300 -6.98500 71.89100
18.74500 -6.80300 19.74700
18.75100 -6.95100 69.68200
19.31700 -6.87500 19.76200
19.27000 -6.89600 62.37800
19.32000 -6.85400 62.93300
19.33700 -6.89300 66.91700
19.83100 -6.81800 19.84800
19.78700 -6.94700 27.26100
19.78400 -6.82600 28.29000
19.69800 -6.87900 62.28700
19.86800 -6.89400 63.68900
19.68000 -6.92300 66.63400
20.23300 -6.86800 19.92700
20.22300 -6.89000 26.77000
20.24000 -6.77300 28.88300
20.17000 -6.86000 62.21500
20.32200 -6.83800 64.22600
20.19800 -6.85100 66.21100
20.77900 -6.78500 20.23500
20.71500 -6.86000 26.26300
20.71900 -6.86800 29.18700
20.69800 -6.86100 61.69000
21.26000 -6.83600 20.92500
21.32200 -6.88400 23.86400
21.17000 -6.83000 29.45700
21.28500 -6.93300 60.25900
21.71800 -6.85300 29.85700
21.71900 -6.96500 59.91800
22.30700 -6.76700 30.06700
22.24500 -6.87800 59.83500
22.77900 -6.91400 29.99000
22.78100 -6.86800 59.71800
23.28100 -6.86800 29.80100
23.28100 -6.86800 59.64700
23.75900 -6.88800 29.64000
23.78100 -6.86800 59.68400
24.28100 -6.82500 29.64000
24.28100 -6.86800 59.74700
24.75900 -6.83800 29.76100
24.73100 -6.95000 59.68000
25.30900 -6.76500 30.16700
25.27500 -6.90300 59.42500
25.76700 -6.82800 30.86500
25.75600 -6.88600 59.17300
26.29100 -6.78500 31.78800
26.28100 -6.81800 59.12600
26.83700 -6.78500 32.09800
26.80800 -6.79700 59.27000
27.28100 -6.86800 32.24300
27.29700 -6.81000 59.65100
27.71700 -6.84800 32.44400
27.87600 -6.82200 60.30400
28.24100 -6.74800 32.92200
28.37300 -6.83000 60.55200
28.80400 -6.73800 33.41000
28.71100 -6.89700 60.56900
29.33400 -6.83700 34.25300
29.35500 -6.95700 36.71300
29.28200 -6.80200 38.30300
29.23800 -6.86400 60.46700
29.76600 -6.87700 38.83800
29.79300 -6.99200 40.42500
29.80200 -6.86000 41.19200
29.78100 -6.86800 60.30700
30.34800 -6.78500 42.22000
30.17200 -6.91800 60.10100
30.78400 -6.83100 42.46200
30.84300 -6.99000 59.43500
31.28500 -6.92400 42.59200
31.32700 -6.95100 58.90100
31.72200 -6.95900 42.63900
31.80800 -6.98400 57.76100
32.34600 -6.76700 42.42800
32.30700 -6.80600 56.83200
32.85300 -6.78700 42.41600
32.86400 -6.88300 56.78100
33.36800 -6.87700 42.61000
33.36400 -6.88000 56.80000
33.78900 -6.84200 42.72500
33.87100 -6.94600 56.78400
34.24500 -6.85000 42.90900
34.30800 -6.95100 46.90200
34.25900 -6.78500 48.85000
34.21900 -6.81100 52.62800
34.22700 -6.85600 54.29700
34.28000 -6.96600 56.60800
34.77900 -6.76800 43.31000
34.75400 -6.87400 45.62800
34.77600 -6.76600 49.85700
34.79700 -6.94900 51.85300
34.73300 -6.83000 55.17700
34.80200 -6.92300 55.81800
-21.73500 -0.95000 72.71300
-21.73900 -0.85300 74.40900
-21.22700 -0.91300 72.15100
-21.27200 -0.92000 74.92300
-20.72400 -0.84500 23.22400
-20.67100 -0.84600 24.28700
-20.68300 -0.86800 71.87700
-20.71400 -0.87700 75.24100
-20.29800 -0.84800 22.74900
-20.24800 -0.83200 24.75400
-20.16900 -0.81800 71.79500
-20.25500 -0.84300 75.32200
-19.76300 -0.97000 20.82400
-19.73700 -0.78500 25.28400
-19.68700 -0.85600 71.89000
-19.76900 -0.91800 75.28800
-19.15700 -0.97300 20.28900
-19.23200 -0.74700 26.41500
-19.22800 -0.95100 72.13000
-19.29400 -0.88100 75.40300
-18.72300 -0.94100 19.82200
-18.62700 -0.81600 27.13500
-18.68700 -0.91800 72.68300
-18.74000 -0.88800 75.80400
-18.11300 -0.87700 18.92700
-18.15700 -0.92400 27.31300
-18.10700 -0.80600 73.27100
-18.20900 -0.78500 77.29300
-18.22900 -0.96500 81.20200
-18.19500 -0.84700 82.17800
-17.69500 -0.91800 18.70400
-17.66900 -0.81800 27.25500
-17.67500 -0.78200 73.46900
-17.72400 -0.82200 78.26500
-17.66800 -0.90100 79.29700
-17.67000 -0.76200 82.86900
-17.19200 -0.95100 18.35600
-17.21900 -0.86800 27.27900
-17.20600 -0.99700 73.58700
-17.16200 -0.78500 83.15900
-16.74800 -0.87900 17.59300
-16.68300 -0.86700 27.38900
-16.65900 -0.85800 73.46800
-16.71900 -0.86800 83.24500
-16.18100 -0.93600 16.30200
-16.21100 -0.78000 27.48400
-16.20500 -0.95100 48.76100
-16.20100 -0.76300 50.17300
-16.20000 -0.89400 54.15700
-16.23000 -0.87500 55.78500
-16.16900 -0.81800 73.42500
-16.21900 -0.86800 83.24100
-15.67100 -0.89900 15.96000
-15.71300 -0.83200 27.69100
-15.63300 -0.88000 47.94700
-15.69800 -0.89100 50.87300
-15.61000 -0.92200 53.84100
-15.75300 -0.90600 57.37700
-15.68300 -0.88800 73.45100
-15.76900 -0.91800 83.23700
-15.28700 -0.95100 15.69200
-15.21900 -0.86800 27.81800
-15.21600 -0.94000 47.31200
-15.28800 -0.87700 51.28700
-15.23000 -0.96300 53.62900
-15.21900 -0.76700 58.77000
-15.17000 -0.94700 73.39300
-15.26100 -0.89700 83.31600
-14.61800 -0.91000 14.90400
-14.76100 -0.95100 27.72500
-14.70700 -0.97600 45.85100
-14.64200 -0.77900 59.76300
-14.77400 -0.87300 73.16300
-14.76900 -0.87100 83.47600
-14.17800 -0.86800 14.63900
-14.33100 -0.81100 27.71800
-14.22900 -0.95100 45.36700
-14.18300 -0.88500 60.21900
-14.18000 -0.96100 72.32100
-14.25500 -0.89900 83.44900
-13.72000 -0.95200 14.49500
-13.75000 -0.87300 26.74100
-13.70000 -0.96100 44.36700
-13.67400 -0.90100 60.69200
-13.70800 -0.89600 63.75900
-13.73900 -0.83700 64.90000
-13.71500 -0.90300 71.75400
-13.71900 -0.86800 83.26200
-13.25500 -0.87000 14.41300
-13.30700 -0.86500 26.73100
-13.13100 -0.86600 27.28900
-13.23700 -0.86000 27.74500
-13.24600 -0.92000 33.70400
-13.15600 -0.84900 34.26000
-13.22100 -0.86300 43.75900
-13.19300 -0.83500 61.18300
-13.22900 -0.89600 62.78400
-13.21300 -0.96400 65.43600
-13.29100 -0.86000 71.22100
-13.21700 -0.97400 83.06900
-12.76100 -0.88600 14.17400
-12.74400 -0.84200 28.19200
-12.65200 -0.94200 31.85600
-12.73300 -0.79800 34.84300
-12.74300 -0.98900 43.35800
-12.77500 -0.91400 65.88200
-12.69000 -0.88000 69.40000
-12.63300 -0.85700 82.90800
-12.20300 -0.84800 13.87900
-12.25400 -0.75400 28.74000
-12.16900 -0.89000 31.44100
-12.28600 -0.87200 35.40500
-12.16200 -0.95100 42.89700
-12.22600 -0.80500 67.28300
-12.24400 -0.89400 68.61800
-12.13600 -0.82700 82.90300
-11.73600 -0.84500 13.71300
-11.69500 -0.78500 29.23900
-11.80600 -0.93400 31.17800
-11.74000 -0.89600 35.80800
-11.69500 -0.92000 40.32900
-11.72600 -0.87500 40.85000
-11.71300 -0.98800 42.21200
-11.66900 -0.85500 82.94600
-11.24000 -0.90400 13.37700
-11.23500 -0.82600 82.77400
-10.80200 -0.86600 13.17000
-10.66900 -0.87700 82.40600
-10.30200 -0.84300 13.18700
-10.21900 -0.92600 82.10600
-9.84100 -0.87300 13.39400
-9.67700 -0.85700 81.90700
-9.20700 -0.95100 13.89700
-9.21900 -0.86800 81.90700
-8.71400 -0.82400 14.23800
-8.77500 -0.88300 81.97900
-8.16900 -0.81800 14.36200
-8.24400 -0.76100 82.10100
-7.77600 -0.94400 14.27700
-7.79700 -0.86100 82.08700
-7.30100 -0.82800 14.34200
-7.23900 -0.88000 81.93800
-6.72100 -0.73800 14.59000
-6.71900 -0.86800 81.83600
-6.18300 -0.84000 14.60900
-6.18900 -0.85300 81.87600
-5.66900 -0.81800 14.67300
-5.68000 -0.90400 82.15500
-5.26900 -0.91800 14.72800
-5.20700 -0.83800 82.75000
-4.78400 -0.91200 14.65200
-4.72600 -0.78500 83.41000
-4.19000 -0.91900 14.32200
-4.17800 -0.78500 83.69200
-3.60800 -0.89100 13.95300
-3.76900 -0.91800 83.76100
-3.16900 -0.81800 13.85200
-3.29000 -0.91300 83.65800
-2.68400 -0.86800 13.90000
-2.72000 -0.83300 83.30200
-2.12000 -0.86800 14.06900
-2.20400 -0.98500 83.14100
-1.71800 -0.83300 14.20000
-1.73300 -0.86400 82.81400
-1.25500 -0.86800 14.38900
-1.22100 -0.93500 82.24600
-0.67200 -0.78500 14.76500
-0.64100 -0.86800 81.45200
-0.27000 -0.86800 14.95200
-0.30100 -0.93500 81.18800
0.30500 -0.78500 15.18700
0.34600 -0.93600 74.79500
0.28100 -0.80400 76.74500
0.20700 -0.87200 80.72400
0.82600 -0.78500 15.64400
0.88200 -0.92500 74.45400
1.33400 -0.78500 16.19500
1.31500 -0.87900 74.26700
1.78100 -0.86800 16.38900
1.78100 -0.82900 73.93400
2.28100 -0.86800 16.42600
2.32800 -0.95800 71.71900
2.78600 -0.90400 16.26500
2.80800 -0.87500 71.24300
3.32900 -0.88600 15.92300
3.33100 -0.91100 71.09200
3.78100 -0.86800 15.77000
3.80200 -0.97900 71.10300
4.23100 -0.91800 15.71600
4.32500 -0.85100 70.85700
4.69700 -0.83300 15.84600
4.76700 -0.96500 70.63200
5.27000 -0.76200 16.14900
5.38900 -0.90500 69.76400
5.78900 -0.84700 16.42100
5.86400 -0.92700 69.64100
6.35900 -0.80200 16.62100
6.36400 -0.90200 69.68100
6.78100 -0.86800 16.71400
6.81600 -0.88700 67.13600
6.72500 -0.84500 67.84000
6.79400 -0.84500 69.89100
7.28100 -0.86800 16.81200
7.36500 -0.84900 66.79900
7.23400 -0.86200 68.17400
7.29000 -0.80400 70.32000
7.78100 -0.86800 16.83900
7.73400 -0.84400 66.87200
7.75000 -0.88400 67.90600
7.83000 -0.87000 71.39200
7.84400 -0.86800 74.48500
7.78300 -0.84500 75.27500
8.28100 -0.91200 16.88100
8.24400 -0.73200 71.56600
8.32700 -0.88500 74.45900
8.26500 -0.78300 75.87800
8.34200 -0.78800 76.35700
8.36800 -0.90700 77.72300
8.84300 -0.77100 16.79200
8.70900 -0.92800 71.45700
8.84400 -0.94500 74.55500
8.84900 -0.87400 78.22300
9.34400 -0.78400 16.88800
9.19100 -0.88900 71.43900
9.34300 -0.84300 74.46100
9.28200 -0.86800 79.30900
9.88500 -0.88100 17.20900
9.75800 -0.76800 71.65300
9.82000 -0.91800 74.29500
9.76200 -0.83300 79.84500
10.36400 -0.86800 17.27000
10.27700 -0.78500 72.17000
10.30700 -0.95800 73.85700
10.29800 -0.89400 80.16400
10.87400 -0.81400 17.29800
10.78100 -0.90000 80.20500
11.36000 -0.80200 17.39200
11.23800 -0.97600 80.13600
11.81900 -0.91000 17.62100
11.73400 -0.87900 79.75300
12.32900 -0.83100 17.79000
12.21900 -0.87300 79.17000
12.83100 -0.83200 17.90800
12.75700 -0.83200 78.82300
13.31700 -0.80800 17.88300
13.26500 -0.88700 78.66500
13.82100 -0.95800 17.79600
13.78100 -0.81600 78.64200
14.29500 -0.90300 16.30300
14.31700 -0.84900 78.60100
14.79000 -0.95100 15.24100
14.83100 -0.81800 78.60300
15.32200 -0.86800 14.84000
15.28100 -0.86800 78.65600
15.78100 -0.86800 14.69300
15.78100 -0.86800 78.78600
16.28100 -0.86800 14.66900
16.23100 -0.91800 78.88500
16.77400 -0.86800 14.79100
16.70600 -0.89400 78.94400
17.33900 -0.78500 15.13700
17.25600 -0.76300 79.17400
17.77600 -0.78500 15.77100
17.83600 -0.91100 19.78900
17.82200 -0.86000 21.17100
17.71700 -0.84200 79.14500
18.26600 -0.78700 18.37200
18.20600 -0.88300 19.19900
18.29800 -0.78500 21.74700
18.26500 -0.90900 78.90500
18.76400 -0.77500 22.37200
18.75400 -0.91900 78.40900
19.26800 -0.83200 22.72500
19.25700 -0.88500 77.82800
19.71200 -0.86100 22.93900
19.69800 -0.85200 77.72400
20.21300 -0.75600 23.43200
20.19500 -0.83800 77.71200
20.75600 -0.86100 25.90000
20.81700 -0.91300 26.41000
20.76100 -0.81700 27.35400
20.77200 -0.98200 77.44300
21.28800 -0.78500 28.22100
21.33300 -0.80800 77.64200
21.81400 -0.82200 30.62900
21.67800 -0.79600 77.82800
22.34400 -0.78500 31.18800
22.26600 -0.74700 78.12600
22.77300 -0.90400 31.41100
22.77500 -0.81400 78.13600
23.34400 -0.82500 31.70600
23.29700 -0.95100 70.81700
23.28500 -0.75000 73.87800
23.31200 -0.90800 77.88700
23.77400 -0.81800 31.90900
23.77100 -0.91800 70.33500
23.85800 -0.86700 74.78000
23.73600 -0.92000 77.37900
24.28500 -0.76400 33.39200
24.29900 -0.98600 36.39000
24.30600 -0.90600 40.70800
24.16900 -0.92500 70.09200
24.33500 -0.84300 75.22800
24.23000 -0.88400 75.85900
24.76500 -0.85200 34.35000
24.78500 -0.93800 35.33200
24.81700 -0.86500 40.88700
24.72000 -0.85900 69.89500
25.37600 -0.88800 40.88500
25.23100 -0.91800 69.84800
25.83100 -0.86900 40.78500
25.81400 -0.88500 59.21100
25.80700 -0.88200 61.25400
25.70800 -0.92000 69.68400
26.23900 -0.98700 40.64400
26.24500 -0.90000 58.83200
26.37400 -0.88600 61.56100
26.24100 -0.90400 69.25000
26.75600 -0.86800 40.23300
26.77100 -0.90100 58.40600
26.71800 -0.94400 61.65400
26.82000 -0.86800 68.86700
27.34100 -0.87000 39.77000
27.18700 -0.88300 58.30300
27.28900 -0.90300 62.21100
27.23800 -0.87500 68.62800
27.90400 -0.80400 39.52600
27.71900 -0.86500 58.88100
27.78100 -0.80700 63.32900
27.71400 -0.95400 68.30600
28.26500 -0.78500 39.51300
28.31400 -0.84600 59.72800
28.21800 -0.83200 63.85000
28.25000 -0.95100 67.75700
28.77000 -0.83200 39.68600
28.69800 -0.85300 59.79700
28.73900 -0.78500 64.30100
28.81000 -0.95100 66.84100
29.28100 -0.79800 39.97600
29.22200 -0.83400 59.70000
29.27700 -0.84300 65.23800
29.24800 -0.99200 66.12700
29.82200 -0.83100 40.90300
29.75000 -0.89900 58.90800
30.29000 -0.81200 41.41700
30.31600 -0.88000 56.20500
30.29400 -0.89800 57.26600
30.22700 -0.88700 58.35600
30.87700 -0.89200 42.10800
30.78600 -0.98500 50.85100
30.75500 -0.84100 52.40000
30.77200 -0.86800 55.72100
31.21000 -0.88700 42.27200
31.32500 -0.99200 50.23400
31.27000 -0.85100 52.84400
31.22200 -0.96800 55.46700
31.81000 -0.83200 43.32900
31.76100 -0.88500 49.70500
31.82800 -0.91000 53.18400
31.72300 -0.90900 55.29000
32.34800 -0.82200 43.64900
32.32600 -0.79100 49.42000
32.29800 -0.89100 53.67800
32.28200 -0.85400 54.81900
32.83100 -0.81800 43.75500
32.87400 -0.88800 49.37100
33.23900 -0.86800 43.86100
33.35200 -0.92600 49.20700
33.84100 -0.76800 44.22100
33.85200 -0.92600 48.86900
34.28000 -0.82000 44.78600
34.32700 -0.96700 48.25100
37.28900 -0.78600 44.28900
37.28700 -0.85800 46.29300
37.84300 -0.78400 43.92300
37.71900 -0.77400 46.66800
38.36400 -0.81900 43.84600
38.24200 -0.77400 46.80500
38.85200 -0.79000 43.89200
38.77800 -0.83000 46.72600
39.30900 -0.89400 44.20600
39.31200 -0.90600 46.39500
39.79100 -0.80900 44.76500
39.73000 -0.90200 45.83600
-21.22900 5.07200 74.77400
-21.17300 5.17400 75.42500
-20.75500 5.12300 74.26200
-20.69000 5.17700 77.26500
-20.28900 5.17300 74.11700
-20.17600 5.16900 77.76300
-19.75400 5.10400 73.94500
-19.68700 5.14000 78.13000
-19.20300 5.06900 49.69800
-19.22600 5.18000 50.37300
-19.20000 5.06800 68.74600
-19.19800 5.09600 70.25100
-19.21900 5.13200 73.79000
-19.19800 5.15300 79.19500
-18.65100 5.04300 21.22600
-18.67600 5.21500 24.24800
-18.70100 5.08000 47.29500
-18.66000 5.16300 51.11800
-18.68600 5.11400 68.26100
-18.68500 5.11100 70.70300
-18.80300 5.05700 73.58800
-18.68600 5.11800 83.70300
-18.24900 5.11400 20.69500
-18.20800 5.22700 24.76900
-18.22200 5.04500 37.19000
-18.19300 5.15000 38.11600
-18.23100 5.08500 46.65200
-18.30000 5.19000 51.37200
-18.27500 5.11200 67.81600
-18.19000 5.13800 71.14600
-18.30300 5.11000 73.22700
-18.10300 5.19200 84.07500
-17.67300 5.23500 20.44900
-17.74700 5.16700 27.28100
-17.70100 5.04900 36.27400
-17.74000 5.22200 38.88800
-17.71200 5.02700 40.35100
-17.68600 5.14700 41.64500
-17.80700 5.13900 46.21100
-17.74200 5.17700 52.37000
-17.68400 5.11700 58.42500
-17.70100 5.14900 59.74000
-17.63400 5.05400 61.79100
-17.70300 5.23100 63.13700
-17.73900 5.11100 66.82000
-17.76900 5.08200 84.15400
-17.15200 5.13300 20.59400
-17.25500 5.07900 27.25900
-17.16500 5.13200 35.92900
-17.17600 5.16700 53.17100
-17.23600 5.04900 57.76600
-17.36000 5.17900 63.42300
-17.33300 5.08300 66.59200
-17.25500 5.15800 84.17300
-16.71900 5.13200 20.75600
-16.76900 5.12900 27.32300
-16.71900 5.13200 35.81800
-16.82700 5.17800 53.46800
-16.77900 5.15700 55.72300
-16.72900 5.24900 64.23900
-16.72600 5.10100 65.78800
-16.77000 5.08100 84.31500
-16.21900 5.13200 20.88700
-16.30200 5.09200 27.31300
-16.21900 5.13200 35.79800
-16.12000 5.09600 84.57300
-15.71900 5.13200 20.89100
-15.84100 5.07400 27.43800
-15.71900 5.13200 35.78000
-15.71900 5.06500 84.63400
-15.21900 5.13200 20.75200
-15.26500 5.09300 27.83700
-15.27200 5.04900 35.64500
-15.21900 5.07200 84.63100
-14.82600 5.08500 20.58100
-14.75500 5.13600 27.84900
-14.76100 5.04900 35.17200
-14.69300 5.14800 84.70300
-14.17000 5.05100 19.88000
-14.25600 5.04900 27.66500
-14.14900 5.13200 34.40400
-14.25900 5.16400 84.95400
-13.67900 5.11500 19.38300
-13.71400 5.08200 27.40700
-13.71900 5.13200 34.18700
-13.71800 5.16800 85.19800
-13.21900 5.13200 19.20700
-13.30300 5.11900 27.30100
-13.20200 5.09600 34.06900
-13.26900 5.08200 85.27200
-12.80500 5.06600 19.11500
-12.64800 5.23700 26.97000
-12.65800 5.10000 33.99700
-12.79500 5.08400 85.15600
-12.26600 5.02800 18.96600
-12.15600 5.21900 26.94900
-12.24800 5.10800 29.58900
-12.22400 5.21500 31.36200
-12.21700 5.09600 33.79500
-12.22000 5.17900 49.32000
-12.22500 5.19000 51.80700
-12.26700 5.12500 84.72900
-11.78100 5.09800 18.69500
-11.65900 5.13400 27.23500
-11.71500 5.13600 28.71500
-11.76600 5.25500 31.92600
-11.72200 5.09300 33.30100
-11.70900 5.16800 48.84400
-11.74200 5.16900 52.18800
-11.72700 5.16800 84.33100
-11.19200 5.10800 16.36800
-11.20200 5.19000 48.92300
-11.30200 5.13100 52.29500
-11.21900 5.13200 84.18700
-10.64000 5.04800 15.77700
-10.62800 5.14800 49.10000
-10.81300 5.12100 52.32400
-10.71900 5.13200 84.18000
-10.10700 5.12000 15.41300
-10.18900 5.18200 49.29500
-10.19900 5.14800 52.71900
-10.24100 5.11200 84.17200
-9.69800 5.08200 14.94900
-9.62600 5.20400 49.76100
-9.71600 5.14100 53.30400
-9.80000 5.13300 84.10600
-9.23500 5.04900 14.21700
-9.23500 5.23100 49.99000
-9.23800 5.24800 53.67400
-9.28600 5.07300 83.90500
-8.68800 5.13200 13.88700
-8.67000 5.22000 50.28500
-8.71900 5.18000 53.70800
-8.78400 5.07900 83.66400
-8.22700 5.04900 13.74300
-8.10700 5.12300 50.65900
-8.24300 5.18600 53.62200
-8.20100 5.10500 83.27700
-7.66000 5.04900 13.42500
-7.75500 5.15700 50.79700
-7.77400 5.12700 53.33600
-7.68500 5.12800 82.81300
-7.18800 5.08200 12.90100
-7.16900 5.09300 82.63200
-6.75500 5.11700 12.66000
-6.71900 5.08000 82.65500
-6.21900 5.08600 12.59600
-6.17300 5.15300 82.80500
-5.71900 5.10600 12.66000
-5.63600 5.18000 82.89800
-5.18900 5.04300 12.68000
-5.13200 5.11200 82.86700
-4.65300 5.21300 12.46800
-4.71900 5.13200 82.75800
-4.13600 5.17800 12.41000
-4.30400 5.08600 82.62800
-3.71100 5.21600 12.46000
-3.77100 5.09600 82.29300
-3.20500 5.22900 12.77500
-3.24400 5.01600 81.66100
-2.71700 5.19800 13.80800
-2.64500 5.05000 80.82200
-2.22700 5.17900 15.95700
-2.22400 5.12600 80.23300
-1.66800 5.21500 16.68400
-1.64800 5.15700 79.93200
-1.26900 5.08200 16.85000
-1.21900 5.13200 79.84700
-0.83000 5.17900 16.99200
-0.78900 5.08200 79.68800
-0.30900 5.23300 17.34900
-0.27500 5.11400 79.21900
0.28700 5.13700 18.25200
0.26300 5.08700 78.12200
0.81700 5.15500 18.88200
0.75000 5.14600 77.66800
1.38200 5.11800 19.22200
1.20600 5.05100 77.44500
1.87700 5.21800 19.36500
1.69800 5.11100 77.43100
2.36400 5.19300 19.44900
2.19800 5.08500 77.42800
2.86500 5.11400 19.39700
2.69600 5.05700 77.30100
3.31100 5.08200 19.24200
3.19800 5.14000 77.16400
3.82300 5.04900 18.85300
3.69800 5.16900 77.18500
4.34000 5.13200 18.37600
4.24500 5.08800 77.34400
4.69500 5.06800 18.14300
4.73100 5.12200 77.36800
5.19200 5.14500 17.63800
5.19800 5.10300 77.35100
5.83500 5.05500 16.74000
5.72500 5.06600 77.45100
6.36900 5.08400 16.45000
6.26000 5.22600 77.60600
6.72800 5.11100 16.19400
6.71300 5.09500 77.59300
7.37200 5.08400 14.92100
7.26800 5.10000 77.42100
7.90800 5.11500 14.40600
7.70500 5.05200 77.15200
8.33100 5.18200 14.23500
8.28000 5.08700 76.25500
8.74900 5.04900 14.15500
8.74300 5.12900 75.12000
9.30000 5.04900 13.75000
9.24600 5.13000 74.80000
9.83200 5.13200 13.32500
9.75600 5.11800 74.63200
10.23100 5.08200 13.20900
10.19500 5.14700 74.57500
10.75300 5.06100 13.12900
10.75600 5.12000 74.39500
11.25100 5.19600 12.76300
11.28100 5.13200 74.16600
11.80800 5.18800 12.27400
11.78800 5.08900 74.06800
12.36400 5.10800 12.18800
12.33100 5.18200 74.18400
12.82900 5.12400 12.26100
12.70800 5.13200 74.38800
13.30300 5.11600 12.67200
13.26500 5.15600 75.40000
13.76300 5.21300 13.36700
13.80400 5.23400 76.22500
14.21100 5.16800 13.89500
14.30800 5.23400 76.68900
14.80200 5.16800 14.26500
14.78600 5.11100 77.77600
15.32800 5.25400 14.59400
15.34000 5.21300 78.23600
15.78100 5.19400 14.63500
15.78100 5.13200 78.40700
16.31700 5.14200 14.58000
16.23100 5.08200 78.45300
16.78100 5.13200 14.55300
16.66600 5.13900 78.50000
17.24500 5.12500 14.57300
17.21400 5.21100 78.76200
17.78100 5.09500 14.67500
17.84400 5.20900 79.25900
18.31700 5.10600 14.83000
18.40700 5.17400 79.66900
18.86400 5.14400 14.85600
18.83800 5.22100 79.91100
19.27100 5.13600 14.87900
19.29600 5.08400 80.15100
19.82200 5.14300 15.10800
19.80800 5.03500 80.15700
20.30200 5.15000 15.36600
20.34400 5.21300 79.97900
20.86100 5.13400 15.58000
20.87300 5.11400 79.92000
21.29900 5.01300 15.59300
21.32600 5.13200 79.83200
21.83200 5.13600 15.39100
21.80100 5.05000 79.34900
22.35500 5.08300 15.15100
22.30800 5.05000 77.31400
22.89200 5.12500 15.01000
22.77500 5.07100 76.93900
23.33100 5.18200 14.92300
23.25100 5.04900 76.69500
23.77100 5.09600 14.70000
23.79500 5.08200 76.34900
24.31100 5.13100 14.39000
24.35700 5.11600 65.91000
24.34100 5.23300 68.67400
24.25200 5.04800 76.14000
24.78100 5.13200 14.26300
24.79000 5.02600 65.63600
24.83400 5.22700 69.16500
24.89800 5.08500 75.41200
25.23100 5.08200 14.24500
25.34300 5.10000 65.41900
25.31500 5.20700 72.11300
25.23000 5.09100 75.11200
25.69200 5.16600 14.38100
25.79100 5.08300 18.21800
25.78400 5.20900 18.71000
25.81700 5.16500 65.31700
25.76500 5.22900 72.79000
25.80700 5.09300 73.90800
26.21600 5.23700 14.74000
26.24700 5.13100 17.25700
26.27200 5.16600 19.89400
26.37800 5.13400 32.94700
26.23800 5.15100 34.43200
26.37600 5.05600 65.29000
26.76800 5.14600 15.75000
26.78000 5.01900 16.29500
26.82900 5.21500 20.75300
26.78600 5.07800 32.73100
26.83100 5.07100 34.81600
26.82700 5.03600 65.12900
27.22000 5.13200 20.96200
27.31200 5.19000 32.48400
27.23100 5.12000 34.93600
27.35800 5.21500 64.82600
27.74400 5.13200 21.04500
27.79100 5.08700 32.27500
27.71800 5.08400 34.79500
27.84700 5.21800 64.88900
28.30500 5.13200 20.96700
28.27200 5.13000 31.78500
28.31700 5.03800 34.41800
28.26500 5.10500 65.20800
28.74400 5.13200 20.95400
28.82600 5.20100 26.21300
28.79900 5.21500 28.33200
28.77200 5.02200 29.73500
28.73100 5.14100 34.42800
28.80400 5.21500 65.79600
29.32800 5.21500 21.12000
29.26100 5.17500 25.74300
29.17800 5.13500 34.47700
29.32200 5.21500 66.27600
29.71600 5.13200 21.35300
29.71700 5.12000 24.70300
29.72200 5.19300 34.68100
29.81700 5.11100 66.47900
30.28100 5.21500 22.18000
30.26600 5.07700 23.76300
30.30000 5.21500 35.19500
30.24900 5.09900 66.54500
30.77400 5.18200 35.73500
30.77600 5.06000 59.18300
30.80700 5.13900 60.11800
30.68600 5.10100 66.42200
31.15800 5.14800 35.94600
31.34700 5.10300 58.46400
31.28900 5.24100 61.68500
31.18200 5.08400 66.15300
31.75400 5.11700 36.34200
31.73200 5.04900 58.23900
31.77200 5.15500 64.76700
31.77300 5.05500 65.17300
32.30500 5.12900 37.20700
32.24900 5.04900 57.72400
32.80600 5.10900 37.70100
32.79100 5.15700 57.19700
33.32300 5.08900 38.18500
33.29300 5.11100 56.83200
33.82900 5.08100 38.64500
33.74200 5.09100 56.38800
34.39600 5.17900 39.09100
34.21200 5.12900 54.19900
34.78100 5.13200 39.28100
34.80600 5.16100 50.76900
34.76900 5.24100 52.38600
34.77600 5.09900 53.30100
35.28100 5.13200 39.34800
35.24500 5.20900 50.59200
35.78100 5.13200 39.28600
35.72400 5.05800 50.41600
36.31700 5.11500 39.29500
36.24500 5.12500 50.38700
36.80800 5.20500 39.38800
36.69000 5.06600 50.20400
37.30800 5.23100 39.76200
37.32500 5.04900 46.38900
37.30700 5.16100 48.18300
37.21700 5.13400 49.77800
37.80500 5.24000 42.19700
37.83800 5.04400 45.72100
38.27500 5.21500 43.27900
38.34300 5.05500 45.33300
-21.68900 11.08100 59.72800
-21.71600 11.20200 60.29000
-21.12200 11.07100 58.87500
-21.21100 11.12500 61.72500
-20.70300 11.08500 58.64500
-20.63300 11.10500 62.69000
-20.20500 11.10500 58.36000
-20.19300 11.15000 63.17800
-20.24000 11.12600 72.70100
-20.22900 11.11600 73.85600
-19.70700 11.04200 45.90200
-19.63000 11.14200 47.70000
-19.66300 11.14100 57.87200
-19.72300 11.25200 66.68000
-19.70800 11.09100 68.85200
-19.73200 11.15700 70.39300
-19.74500 11.04700 72.25700
-19.76600 11.08400 74.42200
-19.22500 11.08400 33.26100
-19.23100 11.21500 34.38100
-19.23100 11.08100 41.17200
-19.20100 11.07400 41.69700
-19.34600 11.09900 45.64700
-19.31200 11.12400 47.93500
-19.19700 11.13600 56.65000
-19.24100 11.13700 75.34300
-19.26300 11.10100 77.39500
-19.09600 11.12400 78.17000
-18.63300 11.07900 32.43600
-18.70200 11.21500 35.23600
-18.72800 11.08800 36.67000
-18.73000 11.14400 38.88000
-18.70200 11.13000 40.21400
-18.74400 11.21500 42.34200
-18.69700 11.02500 44.37900
-18.71500 11.11200 48.27900
-18.70300 11.07900 55.77600
-18.70800 11.14900 78.38200
-18.14800 11.06700 22.81100
-18.20000 11.22800 24.63800
-18.29800 11.09500 32.12200
-18.18100 11.09300 48.62800
-18.22200 11.06600 55.47500
-18.15600 11.13600 79.28400
-17.72100 11.09000 16.15400
-17.70100 11.14600 16.71400
-17.66700 11.11800 22.41000
-17.84800 11.16900 24.91000
-17.65600 11.13200 30.87900
-17.81500 11.12500 48.90400
-17.71900 11.05900 50.34800
-17.73600 11.14800 52.35100
-17.72100 11.09600 55.23700
-17.60800 11.13900 79.73800
-17.25400 11.04900 15.20100
-17.20200 11.17000 17.68300
-17.19100 11.11700 22.21700
-17.26000 11.12100 25.38300
-17.21900 11.13200 30.68700
-17.22500 11.13500 52.77200
-17.19700 11.07500 54.80900
-17.20800 11.17000 79.93400
-16.70200 11.13200 14.82600
-16.72800 11.14300 19.37600
-16.66200 11.15700 21.88600
-16.66400 11.21500 26.27000
-16.72800 11.10500 30.60100
-16.72600 11.20500 53.30300
-16.77000 11.10100 54.22700
-16.69600 11.01800 80.10400
-16.21900 11.13200 14.68000
-16.21700 11.13100 20.23100
-16.16600 11.10300 20.92600
-16.21900 11.07800 26.46800
-16.18300 11.12600 30.63100
-16.21900 11.22300 76.41500
-16.25100 11.13800 77.33700
-16.10800 11.08500 79.87600
-15.71900 11.13200 14.67600
-15.79400 11.22200 26.49200
-15.66900 11.18200 30.77600
-15.62900 11.07600 46.91600
-15.78600 11.15000 48.36200
-15.64500 11.13100 76.68400
-15.73900 11.15100 77.59500
-15.66900 11.12000 79.69900
-15.25300 11.13200 14.80100
-15.26300 11.19200 26.62200
-15.21900 11.13200 30.75300
-15.09900 11.16600 46.48200
-15.18000 11.13200 48.89700
-15.19100 11.14700 79.66900
-14.69400 11.21500 15.17800
-14.70100 11.16200 26.85500
-14.82000 11.07100 30.62000
-14.63600 11.14400 46.39800
-14.68300 11.24000 49.07200
-14.76900 11.08200 79.75800
-14.16000 11.21500 15.66200
-14.17700 11.14300 27.17700
-14.27800 11.04400 30.23100
-14.20000 11.19300 46.42900
-14.31200 11.15300 49.05300
-14.32100 11.15300 79.94300
-13.77400 11.15100 15.92200
-13.78000 11.14100 27.43100
-13.68500 11.04900 29.88300
-13.72800 11.16800 46.70100
-13.78600 11.12400 48.79700
-13.74900 11.22400 80.21300
-13.26000 11.25000 16.38600
-13.25600 11.18100 27.93100
-13.20400 11.04900 29.39100
-13.24300 11.25300 47.41300
-13.23900 11.12800 47.85300
-13.21900 11.13200 80.34300
-12.75900 11.24800 17.42600
-12.71900 11.13200 80.36500
-12.28600 11.16800 17.82300
-12.21900 11.13200 80.28600
-11.74100 11.21500 18.31900
-11.71900 11.13200 80.19300
-11.20000 11.10800 18.85000
-11.26900 11.08200 80.15200
-10.74000 11.15100 19.17500
-10.83300 11.08200 80.05600
-10.30800 11.12100 19.25200
-10.32500 11.08700 79.75800
-9.76600 11.04000 18.91800
-9.75200 11.04900 79.18200
-9.32300 11.07200 18.70900
-9.19400 11.13200 78.82700
-8.80200 11.15900 18.70000
-8.71900 11.13200 78.74900
-8.32300 11.12900 18.82500
-8.18900 11.16300 78.84700
-7.78100 11.22000 19.16300
-7.69600 11.17500 79.15100
-7.29100 11.22200 19.27100
-7.21100 11.25400 79.90200
-6.84000 11.13500 19.40500
-6.62300 11.12800 80.60800
-6.25200 11.22400 19.74900
-6.30200 11.10100 80.84000
-5.71900 11.16000 19.75700
-5.70500 11.09300 81.17600
-5.23700 11.15900 19.66300
-5.21900 11.08400 81.23600
-4.70400 11.11400 19.32400
-4.75600 11.01700 81.15500
-4.23000 11.07900 18.91200
-4.28200 11.10600 80.68000
-3.80200 11.12400 18.78500
-3.78400 11.11400 80.17300
-3.32800 11.13100 18.85600
-3.21700 11.16800 79.92700
-2.78600 11.21300 19.21200
-2.69900 11.09600 79.92600
-2.32600 11.17700 19.36700
-2.12800 11.18100 80.14100
-1.75500 11.05300 19.38400
-1.76000 11.18200 80.43200
-1.21900 11.14500 19.39100
-1.21200 11.21500 80.76500
-0.70900 11.05500 19.15700
-0.76400 11.16800 80.96600
-0.15500 11.15800 18.94900
-0.22200 11.16800 81.21300
0.30200 11.10100 18.85000
0.23100 11.08200 81.32600
0.85200 11.05200 18.35900
0.77900 11.09600 81.23300
1.29600 11.07700 15.74200
1.31700 11.08600 76.64900
1.26400 11.18100 77.85800
1.27800 11.16900 80.95100
1.86000 11.06300 14.82900
1.83900 11.12100 75.80400
1.76700 11.19600 79.25100
1.79700 11.02400 80.29900
2.27500 11.12800 14.24800
2.37500 11.11300 74.67000
2.82700 11.14400 13.78000
2.81800 11.12900 74.70400
3.33100 11.12600 13.69100
3.31300 11.18800 75.37600
3.72700 11.06100 13.80500
3.83600 11.10400 76.19400
4.32000 11.07700 14.13900
4.33400 11.13400 76.61700
4.80700 11.17200 14.69200
4.79900 11.14700 76.83400
5.35100 11.21500 15.12300
5.31900 11.01400 77.14600
5.78100 11.13200 15.26500
5.81800 11.19900 76.90100
6.24900 11.13200 15.37600
6.36400 11.15500 76.84300
6.82300 11.21500 15.67700
6.83100 11.10200 76.82500
7.35500 11.21500 16.11600
7.27400 11.07900 76.74100
7.78100 11.13200 16.34200
7.80700 11.05500 71.46800
7.75000 11.23500 73.79800
7.76100 11.18300 76.32300
8.30600 11.15600 16.46100
8.39100 11.10000 70.41300
8.81100 11.07800 16.58100
8.77500 11.08200 70.11200
9.22500 11.06000 16.69500
9.31700 11.13200 69.94100
9.77700 11.14800 17.22600
9.79500 11.16400 69.97500
10.37700 11.15000 18.32900
10.24900 11.06700 70.18900
10.86400 11.13500 18.38300
10.83300 11.07300 70.66200
11.31800 11.03700 18.27400
11.29000 11.18100 71.20400
11.75000 11.12200 17.66400
11.80500 11.16800 72.18600
12.33500 11.14100 17.38700
12.25700 11.13200 72.43700
12.86300 11.08700 17.25500
12.84000 11.21500 72.63100
13.37400 11.17000 16.96700
13.21300 11.13200 72.86600
13.86300 11.03400 16.40900
13.81000 11.21500 73.67700
13.76900 11.04900 75.64100
13.81800 11.23400 77.16700
14.34200 11.09800 15.98300
14.31900 11.16800 77.78700
14.78100 11.13200 15.83900
14.76500 11.23000 78.24400
15.23100 11.08200 15.77500
15.30500 11.15400 78.71300
15.69300 11.16100 15.85900
15.73200 11.13800 78.92100
16.24500 11.15500 15.84300
16.23600 11.24300 79.07600
16.72200 11.04900 15.65900
16.79400 11.14600 78.90400
17.31200 11.09600 15.30500
17.19400 11.11600 78.66500
17.83400 11.11100 14.93800
17.68900 11.04700 78.16900
18.25400 11.11700 14.72000
18.28700 11.09500 72.31200
18.27600 11.20500 75.18500
18.30800 11.02200 76.77400
18.78100 11.19300 14.61800
18.79300 11.07600 70.75900
19.24100 11.21000 14.56500
19.39000 11.08700 69.43300
19.75000 11.08500 14.25500
19.90100 11.11800 68.89500
20.32100 11.11700 13.93400
20.37200 11.06500 60.37700
20.26400 11.18900 61.30300
20.34600 11.08700 68.65400
20.77200 11.09600 13.70400
20.80700 11.13900 59.76500
20.78900 11.13300 61.82200
20.86000 11.16500 68.49600
21.23700 11.04700 13.24600
21.34400 11.23600 59.49500
21.27300 11.26200 62.07600
21.31700 11.17900 68.36200
21.83200 11.11000 12.38700
21.82400 11.22500 59.50400
21.78100 11.21200 62.09000
21.81400 11.11600 68.19500
22.26000 11.11600 12.14300
22.36600 11.11500 59.67300
22.28100 11.20200 62.16600
22.27400 11.19000 67.79000
22.68800 11.03200 12.02000
22.77600 11.14000 59.76600
22.73100 11.15000 62.16300
22.81500 11.10800 66.40800
23.25300 11.20500 12.11800
23.32200 11.09200 60.17300
23.17300 11.20300 62.22300
23.33200 11.04900 65.82600
23.78100 11.13200 12.16000
23.76700 11.16200 60.90400
23.77800 11.14200 62.72200
23.81700 11.04900 65.36500
24.31500 11.05800 12.10800
24.39200 11.05700 61.64900
24.90400 11.19900 12.00400
24.83100 11.10800 61.61400
25.36400 11.19300 11.96100
25.28100 11.06500 61.59800
25.79700 11.22200 11.98500
25.78400 11.01500 61.57600
26.35500 11.23100 12.25300
26.30200 11.25600 61.49000
26.78500 11.19000 12.72800
26.78100 11.04900 14.32300
26.75900 11.12800 16.83700
26.80100 11.16200 61.65000
27.38600 11.25800 17.64200
27.28100 11.13200 61.84300
27.80700 11.20100 18.09400
27.78100 11.13200 61.90100
28.39400 11.17500 19.11000
28.28100 11.13200 61.80100
28.81400 11.13200 19.38700
28.77600 11.05200 27.21000
28.82400 11.24500 28.65200
28.81100 11.18400 35.26000
28.81800 11.14800 37.26900
28.69000 11.07600 61.58800
29.33900 11.14800 19.71200
29.35700 11.06500 25.81100
29.35700 11.18100 29.20900
29.36400 11.09400 35.17400
29.19800 11.12100 37.40600
29.19500 11.04900 61.17500
29.69000 11.13000 19.90700
29.89500 11.19500 25.47100
29.80500 11.18200 29.41700
29.86400 11.09800 35.18000
29.65600 11.08000 37.44700
29.80400 11.13200 60.94700
30.26300 11.24200 20.74300
30.35200 11.21500 25.45600
30.34300 11.21500 29.62700
30.32400 11.03300 35.18800
30.21300 11.13500 37.73100
30.23200 11.13200 60.95000
30.81100 11.14100 21.20800
30.81100 11.08900 25.59000
30.74800 11.15700 29.87500
30.83500 11.15700 34.88900
30.73600 11.14600 39.32200
30.81500 11.21500 61.16600
31.19200 11.19000 21.41600
31.28100 11.07900 25.60900
31.27500 11.25000 30.35800
31.23300 11.16000 34.64200
31.25700 11.17000 39.63500
31.29200 11.16100 61.42400
31.77400 11.11200 21.77300
31.70500 11.01000 25.55800
31.76700 11.24900 32.41900
31.69400 11.14700 34.15400
31.74500 11.14300 39.75700
31.84600 11.17100 61.60800
32.27500 11.25200 22.68600
32.22000 11.13000 25.24200
32.18500 11.17400 39.98100
32.28100 11.09400 61.62500
32.74200 11.13900 23.44900
32.79100 11.11000 24.42900
32.74800 11.23500 40.28500
32.83000 11.03700 49.23900
32.82000 11.16800 51.32400
32.70000 11.01200 61.56000
33.23600 11.16300 40.47800
33.40200 11.10800 48.95400
33.35700 11.17900 51.61400
33.27900 11.04900 56.77800
33.25800 11.15600 58.43100
33.20600 11.09600 61.25400
33.75200 11.16800 40.76200
33.78100 11.13200 48.85100
33.83100 11.18200 51.66900
33.81400 11.13200 56.35600
33.78400 11.17600 59.25800
33.73500 11.01500 60.63800
34.26600 11.21500 41.32700
34.21300 11.07900 48.71100
34.19000 11.06400 51.60300
34.23100 11.08200 56.18700
34.81500 11.11700 43.70800
34.74500 11.09600 48.28000
34.75900 11.10900 51.34700
34.75200 11.06800 56.08700
35.31300 11.10500 44.15400
35.32300 11.09600 47.81300
35.25100 11.12100 51.13400
35.31000 11.22600 55.90200
35.79400 11.19100 44.77500
35.81400 11.04700 47.38900
35.81700 11.14800 51.10800
35.87700 11.07300 55.85300
36.33100 11.18200 51.13200
36.33100 11.10600 55.67700
36.78400 11.03100 51.07300
36.78100 11.08300 55.67800
37.37100 11.10200 50.88300
37.28100 11.08400 55.71100
37.83100 11.18200 50.83400
37.75600 11.01900 55.65800
38.28100 11.13200 50.89700
38.24000 11.11400 55.25300
38.78100 11.13200 50.92900
38.77100 11.12500 54.73800
39.28100 11.13200 50.88700
39.31000 11.16800 54.49800
39.73100 11.08200 50.89900
39.78100 11.13200 54.41400
40.16500 11.17200 51.00500
40.24900 11.04900 54.24900
40.66600 11.17300 51.34700
40.78800 11.04900 53.85300
-23.24400 17.18600 44.20400
-23.21400 17.22900 46.13700
-22.68500 17.21300 43.81200
-22.82100 17.19000 46.36300
-22.13600 17.15700 43.77800
-22.30200 17.08900 46.41700
-21.73900 17.16400 43.84100
-21.75500 17.13000 46.36700
-21.10700 17.14100 44.20500
-21.24800 17.18400 46.16100
-20.63600 17.15600 44.29700
-20.76200 17.10500 45.95000
-20.70700 17.12600 64.73000
-20.63500 17.11900 67.21900
-20.15500 17.05400 44.27900
-20.19300 17.19600 46.12100
-20.28700 17.12900 63.72900
-20.10500 17.12100 67.68300
-19.64400 17.15800 43.90100
-19.66800 17.13200 46.33300
-19.70700 17.05600 63.38400
-19.64600 17.20700 67.83100
-19.16400 17.04900 43.69100
-19.16800 17.24400 46.59000
-19.19200 17.07400 57.70400
-19.23600 17.18000 58.37000
-19.22300 17.06600 63.41400
-19.23500 17.21900 67.98900
-18.62200 17.14900 43.37600
-18.71900 17.18000 46.65100
-18.62400 17.07300 56.85400
-18.72200 17.18200 59.20300
-18.69100 17.20000 63.59300
-18.70300 17.18300 68.22900
-18.22600 17.09100 38.22600
-18.23800 17.14000 39.43200
-18.15700 17.05000 43.30800
-18.25600 17.16800 46.76100
-18.24800 17.12300 53.17900
-18.21300 17.17400 54.77400
-18.18400 17.11400 56.36900
-18.30000 17.15700 59.42100
-18.16900 17.18200 63.69900
-18.20800 17.11300 68.71900
-18.19000 17.12800 70.19700
-18.17100 17.07200 71.64800
-17.67700 17.06700 33.30800
-17.72100 17.20500 34.83800
-17.70900 17.04800 35.96500
-17.67700 17.23100 40.16500
-17.69000 17.12000 42.84300
-17.72800 17.24500 47.18800
-17.64300 17.08900 51.92900
-17.80200 17.09500 59.46300
-17.71900 17.13200 63.72700
-17.63000 17.13300 72.12800
-17.16800 17.05300 32.79500
-17.20200 17.18900 41.10800
-17.21500 17.07200 42.29900
-17.23500 17.21500 49.42300
-17.22700 17.05500 51.21600
-17.30200 17.10200 59.41300
-17.24400 17.04900 63.66400
-17.21900 17.11700 72.27100
-16.66800 17.00800 32.44000
-16.83100 17.09800 59.45200
-16.69900 17.08200 63.42400
-16.67200 17.05100 72.33400
-16.23100 17.04900 31.78300
-16.29600 17.21500 59.78400
-16.25500 17.12300 63.25400
-16.15800 17.02700 72.17100
-15.63800 17.03100 30.84300
-15.68700 17.25300 60.64700
-15.70900 17.00300 63.15000
-15.78600 17.14800 71.76800
-15.19400 17.09100 30.44500
-15.23900 17.15500 61.31200
-15.30200 17.14400 62.69900
-15.09500 17.14500 69.90700
-14.70600 17.04900 29.73100
-14.63600 17.14100 69.76000
-14.22900 17.07500 19.24700
-14.18400 17.09200 20.65900
-14.24100 17.11200 24.68700
-14.14400 17.16800 26.17000
-14.15200 17.05800 29.27200
-14.26700 17.14900 69.86800
-13.78600 17.04700 18.85400
-13.72400 17.21700 22.28100
-13.73600 17.13000 22.66500
-13.69700 17.22700 26.69300
-13.61300 17.08700 28.97000
-13.72100 17.14200 70.30800
-13.27800 17.04700 18.73900
-13.20700 17.21100 27.20400
-13.28000 17.09800 28.67300
-13.10700 17.17900 70.60100
-12.74000 17.08600 18.87100
-12.71900 17.13200 70.68500
-12.23700 17.16400 19.21900
-12.21900 17.13200 70.74500
-11.79600 17.19300 19.37800
-11.76600 17.15500 70.91200
-11.30200 17.09400 19.31700
-11.20500 17.16800 71.64800
-10.75900 17.06200 19.32100
-10.73300 17.14600 73.34200
-10.19000 17.16000 19.68300
-10.20600 17.10400 73.68800
-9.74200 17.09300 20.39100
-9.71900 17.10700 73.77800
-9.26600 17.10500 20.78500
-9.19000 17.03900 73.73200
-8.77700 17.04700 20.92900
-8.68500 17.17900 73.41500
-8.22300 17.12800 21.25600
-8.18300 17.16600 73.24100
-7.71200 17.11900 21.80600
-7.61300 17.20100 73.24100
-7.20200 17.20600 22.13400
-7.17300 17.23300 73.40900
-6.66900 17.18200 22.19800
-6.60500 17.13900 74.24900
-6.21900 17.13200 22.17200
-6.13600 17.17800 74.41000
-5.76900 17.08200 22.22000
-5.61300 17.22400 74.41300
-5.33800 17.14600 22.43000
-5.17500 17.24900 74.48600
-4.66300 17.17000 23.13400
-4.71400 17.16200 74.75000
-4.27600 17.13700 23.41800
-4.19500 17.17800 74.96000
-3.76500 17.14900 23.69800
-3.69500 17.03600 75.06200
-3.26100 17.17000 24.69200
-3.18700 17.16800 74.99700
-2.77100 17.11800 25.33900
-2.73600 17.04900 74.82300
-2.22600 17.24300 25.61300
-2.20000 17.04900 74.37700
-1.75000 17.21000 25.57900
-1.72300 17.02200 73.24500
-1.20900 17.14900 25.40400
-1.18500 17.11200 72.17800
-0.81000 17.13000 25.16400
-0.62700 17.22500 71.87700
-0.26400 17.10300 24.29800
-0.17600 17.24700 71.97900
0.23800 17.12000 23.38600
0.25700 17.03700 72.67900
0.72300 17.12200 22.93600
0.80900 17.11000 73.24400
1.30600 17.20500 23.14400
1.37200 17.12700 73.58300
1.81700 17.15000 23.20900
1.78100 17.09800 73.65500
2.33100 17.18200 23.34700
2.26000 17.02800 73.63600
2.71000 17.14200 23.45800
2.78900 17.09600 73.35500
3.20300 17.16800 23.80500
3.36300 17.09600 72.84700
3.72800 17.21500 24.39400
3.84500 17.12500 72.44900
4.29000 17.21500 24.74900
4.28100 17.13200 72.31900
4.71200 17.13200 24.91400
4.78100 17.13200 72.31300
5.29700 17.16800 25.35700
5.28100 17.13200 72.42100
5.85600 17.18000 25.59700
5.78100 17.13200 72.45500
6.28100 17.13200 25.62200
6.23100 17.08200 72.35100
6.71500 17.06800 25.58200
6.66700 17.11200 72.11400
7.28600 17.16800 25.38700
7.26600 17.10500 71.18100
7.78100 17.13200 25.26800
7.85200 17.09600 69.80600
8.26700 17.10200 25.23400
8.35200 17.09800 69.51300
8.73100 17.09000 25.23400
8.78100 17.13200 69.43200
9.19500 17.18100 25.24500
9.34600 17.04900 25.83200
9.32100 17.18100 28.11000
9.28100 17.13200 69.38400
9.71300 17.10200 24.78100
9.83100 17.05400 25.34800
9.87300 17.22400 28.70300
9.79100 17.09600 69.24300
10.22300 17.10100 23.25500
10.33100 17.13000 25.25800
10.39500 17.17100 29.10500
10.35400 17.04900 68.85400
10.71600 17.14200 21.26300
10.81300 17.15200 25.26700
10.84000 17.20500 29.37400
10.81900 17.03900 68.50400
11.35700 17.09100 19.94200
11.31700 17.13000 25.38200
11.36600 17.20500 29.62600
11.19800 17.08800 68.42300
11.68700 17.07300 19.62700
11.84100 17.06600 25.38200
11.78100 17.13200 29.72800
11.69800 17.10900 68.37000
12.19000 17.02000 19.14300
12.25400 17.10700 25.17900
12.24600 17.14100 29.88800
12.21800 17.12100 68.20000
12.75700 17.16800 18.87500
12.77100 17.18700 24.80000
12.78700 17.16800 30.16100
12.82700 17.03600 67.37800
13.28100 17.13200 18.79200
13.28900 17.16500 24.72000
13.28100 17.13200 30.26000
13.31600 17.10200 66.92400
13.78100 17.13200 18.82400
13.78100 17.13200 24.70700
13.76000 17.04900 30.19600
13.76500 17.09600 66.68200
14.28100 17.13200 18.80900
14.23100 17.08200 24.67400
14.30800 17.04900 29.84800
14.30500 17.12400 66.40200
14.78100 17.13200 18.84700
14.75900 17.06800 24.62700
14.76600 17.04900 29.18600
14.78100 17.13200 66.26400
15.22200 17.13200 18.94400
15.30300 17.19500 24.33200
15.31600 17.09600 28.72100
15.28100 17.13200 66.26800
15.79900 17.16800 19.30300
15.78200 17.10900 24.12700
15.80400 17.06400 28.46500
15.78100 17.13200 66.34800
16.27700 17.19400 19.73900
16.31200 17.18700 22.77300
16.19600 17.09600 28.29700
16.28100 17.13200 66.30100
16.81300 17.14000 20.28300
16.86400 17.09000 22.65800
16.69800 17.16200 28.24800
16.68600 17.07400 66.11700
17.19800 17.12200 20.39500
17.37100 17.03900 22.67600
17.21900 17.19200 28.16500
17.30800 17.03500 65.45800
17.66100 17.10300 20.43100
17.82300 17.02400 22.60000
17.75500 17.18100 27.70300
17.72400 17.09900 65.19700
18.23800 17.14100 20.67900
18.31500 17.11000 22.22400
18.30200 17.11000 26.32500
18.26100 17.09500 64.84500
18.66200 17.15400 20.65800
18.83200 17.15800 21.96500
18.77300 17.07900 25.90300
18.79900 17.08900 57.87300
18.78400 17.21500 59.30300
18.68200 17.07700 64.62700
19.28200 17.14500 19.74000
19.32700 17.14600 22.32600
19.29400 17.13400 25.39800
19.36000 17.05200 57.32300
19.28300 17.09300 59.94600
19.21400 17.07700 64.40700
19.78900 17.12500 18.88900
19.78500 17.19400 22.75700
19.74000 17.09500 24.39600
19.89600 17.18100 56.95500
19.74700 17.11800 60.34800
19.76800 17.06900 64.19700
20.29200 17.03400 17.96900
20.36400 17.18200 56.91000
20.25900 17.13800 60.80900
20.26900 17.13500 63.81000
20.69800 17.07200 17.82600
20.77400 17.22100 56.97300
21.24200 17.06000 17.81500
21.23900 17.16800 57.29700
21.82200 17.16700 18.17600
21.74200 17.23600 57.90700
22.30300 17.15900 18.72400
22.22500 17.25300 58.43300
22.76700 17.17900 19.20800
22.69700 17.14300 30.15700
22.80300 17.13500 31.80100
22.83700 17.19700 58.74100
23.20100 17.18500 19.42400
23.28000 17.10500 29.66300
23.34000 17.19000 32.15400
23.26600 17.22100 58.94500
23.74500 17.11800 19.40200
23.82600 17.21500 29.46400
23.67800 17.15000 32.35600
23.81100 17.14400 60.68100
24.27200 17.09600 19.21700
24.28700 17.22100 29.49000
24.25900 17.24900 32.59400
24.32800 17.23800 61.39200
24.81300 17.11900 18.95000
24.84300 17.22400 29.76700
24.73300 17.04600 32.43300
24.83400 17.21400 61.69500
25.28100 17.13200 18.85100
25.38900 17.14300 30.22800
25.21700 17.08400 32.22500
25.28100 17.13200 61.78800
25.73100 17.08200 18.80000
25.86400 17.18800 30.38400
25.76200 17.09900 31.92600
25.73100 17.08200 61.76900
26.15300 17.12400 18.84300
26.36400 17.13700 30.37900
26.17200 17.11400 31.89300
26.24500 17.12500 61.67100
26.77600 17.14200 19.27200
26.75200 17.05500 30.24300
26.79400 17.14800 32.24800
26.78100 17.08700 61.70800
27.27900 17.11800 19.81700
27.27800 17.07100 23.73400
27.26800 17.17900 25.81700
27.28300 17.01100 29.69000
27.30900 17.16000 32.71500
27.31700 17.08200 61.80900
27.76400 17.15600 20.13500
27.87600 17.13100 21.35100
27.70900 17.13900 26.31700
27.83600 17.08900 27.71900
27.76800 17.22800 33.21600
27.86400 17.05100 61.77700
28.17500 17.13900 20.26300
28.30100 17.10800 21.23300
28.28400 17.18800 33.45900
28.27600 17.03300 61.60000
28.80600 17.15900 33.64700
28.86400 17.06400 60.84100
29.30000 17.17100 33.86100
29.33500 17.14200 60.35900
29.77700 17.19900 34.27600
29.83100 17.18200 60.17000
30.32400 17.14600 35.19900
30.17700 17.08200 60.07200
30.78700 17.18100 35.45400
30.82900 17.11700 50.86300
30.74300 17.16700 51.92300
30.76900 17.09500 59.84600
31.26700 17.13300 35.75900
31.32700 17.09700 50.31300
31.23000 17.07800 52.39900
31.28000 17.00900 59.41100
31.77900 17.20200 36.33600
31.71800 17.10300 37.24800
31.84900 17.16800 39.20800
31.86400 17.08500 49.96300
31.79000 17.15900 53.19500
31.81800 17.04900 57.37200
32.32000 17.21700 39.70000
32.22300 17.12100 49.69600
32.28300 17.25100 54.65900
32.27000 17.03100 56.75100
32.88100 17.19500 40.10500
32.78300 17.06800 46.22300
32.75000 17.16800 47.35600
32.78700 17.03100 48.82200
33.33100 17.18200 40.27700
33.28000 17.10100 45.65900
33.73100 17.08200 40.31600
33.84200 17.14400 45.39300
34.19400 17.16400 40.39700
34.27600 17.08200 45.15500
34.74500 17.23500 40.66900
34.85200 17.07100 44.39500
35.28200 17.17300 41.26000
35.34100 17.11000 42.82400
-23.21300 23.09000 43.80000
-23.24000 23.21500 45.39100
-23.21200 23.10000 46.82700
-23.24400 23.21500 50.32100
-22.77400 23.09300 42.80000
-22.70400 23.12700 51.24700
-22.22000 23.06400 41.95600
-22.14000 23.20200 51.73200
-21.76900 23.08200 41.73300
-21.70600 23.17300 51.95900
-21.25500 23.10800 41.61200
-21.19800 23.14500 52.10000
-20.71900 23.06300 41.61900
-20.74200 23.13200 52.29200
-20.19700 23.02300 41.64500
-20.22200 23.23500 52.79800
-19.72800 23.21300 41.30300
-19.59300 23.17600 55.17600
-19.22800 23.21000 40.84800
-19.16500 23.21300 55.41000
-19.19400 23.06300 59.76700
-19.16800 23.15900 62.68200
-18.69900 23.02700 28.35300
-18.68000 23.14100 29.61000
-18.72400 23.19300 40.32400
-18.69400 23.09200 55.59600
-18.69400 23.07100 59.34500
-18.80100 23.19000 62.93800
-18.20400 23.09600 27.70500
-18.13900 23.22200 30.27600
-18.19800 23.16800 39.90100
-18.21000 23.19000 55.38900
-18.24200 23.10200 58.79000
-18.24300 23.21700 63.14200
-17.68900 23.13100 27.41000
-17.63900 23.05700 30.66600
-17.75900 23.12800 39.62400
-17.68500 23.24200 55.30400
-17.73100 23.07000 57.43000
-17.71900 23.13200 63.26100
-17.21900 23.13200 27.28000
-17.21800 23.18500 31.18200
-17.29900 23.07300 39.37400
-17.21800 23.22900 55.45800
-17.27600 23.15700 57.22900
-17.21900 23.13200 63.32000
-16.80300 23.08700 27.10000
-16.62900 23.26900 33.15300
-16.79100 23.13800 39.14000
-16.71900 23.13200 63.30200
-16.25700 23.09800 26.71900
-16.21900 23.13200 63.33700
-15.73100 23.05200 26.48800
-15.70700 23.16200 63.47300
-15.33300 23.07600 26.49600
-15.19400 23.01100 63.59300
-14.79100 23.21200 26.76700
-14.66600 23.14300 63.38300
-14.18800 23.21500 27.16000
-14.14100 23.13200 63.15200
-13.71900 23.13200 27.32000
-13.67500 23.03600 63.01100
-13.18700 23.15000 27.42800
-13.30200 23.08600 62.93200
-12.68100 23.13900 27.59200
-12.82200 23.10900 62.94400
-12.26900 23.08200 27.69600
-12.27800 23.22600 63.23000
-11.81500 23.11600 27.81100
-11.72800 23.18200 63.72000
-11.18300 23.14800 28.22700
-11.33600 23.13400 63.95100
-10.80200 23.14000 28.31000
-10.75300 23.20500 64.22400
-10.32800 23.13200 28.23300
-10.21500 23.17900 64.44200
-9.75000 23.11400 27.92000
-9.68900 23.14800 64.82600
-9.30200 23.11300 27.81400
-9.11500 23.10000 65.19400
-8.81800 23.11500 27.82600
-8.63800 23.13300 29.32400
-8.72200 23.25300 31.68900
-8.63600 23.08200 65.20700
-8.28500 23.13300 28.30900
-8.15200 23.04300 28.77900
-8.18600 23.24400 32.18100
-8.21000 23.01200 65.15100
-7.71900 23.17200 32.27500
-7.67700 23.14000 64.80500
-7.22700 23.16200 32.23200
-7.16900 23.18200 64.64400
-6.76800 23.03100 31.95200
-6.75600 23.12600 64.58000
-6.30200 23.08000 31.84300
-6.29400 23.04500 64.51700
-5.80200 23.09600 31.84300
-5.80200 23.06500 64.51000
-5.28600 23.05000 31.94900
-5.33900 23.08800 64.52400
-4.71500 23.18100 32.12700
-4.80000 23.17100 64.72800
-4.16900 23.18200 32.14800
-4.23300 23.21500 65.29100
-3.79900 23.05800 32.09800
-3.65500 23.21500 66.19800
-3.23600 23.10500 31.88900
-3.22400 23.09600 66.43400
-2.76900 23.08200 31.70200
-2.73800 23.21000 66.55800
-2.22600 23.07100 31.60600
-2.22800 23.11600 66.46400
-1.66100 23.12700 31.45400
-1.71900 23.13200 66.37200
-1.26100 23.10900 31.20100
-1.19600 23.14700 66.42100
-0.73900 23.13800 28.62900
-0.61100 23.06000 66.55600
-0.19700 23.01900 28.56500
-0.15000 23.21300 66.49600
0.34600 23.15700 28.42400
0.35900 23.22700 66.47800
0.83100 23.18200 28.33700
0.81300 23.16300 66.62600
1.28100 23.13200 28.30800
1.21200 23.15100 66.90500
1.78100 23.13200 28.27900
1.77000 23.17700 67.84700
2.23800 23.04900 28.19500
2.37200 23.09900 68.22600
2.77900 23.04900 27.88800
2.73900 23.04100 68.17000
3.28600 23.00800 26.90900
3.29400 23.07500 67.73900
3.82700 23.05100 26.24300
3.88000 23.10300 67.41000
4.38700 23.12300 25.93100
4.30900 23.08200 67.20200
4.75800 23.08200 25.67400
4.76900 23.08000 39.17600
4.78600 23.19500 39.86300
4.75400 23.04900 42.20200
4.78700 23.12500 45.79300
4.83400 22.99800 61.16100
4.75500 23.09200 62.87400
4.81400 23.04900 66.83300
5.27700 23.04700 24.75000
5.34100 23.05800 38.36100
5.28500 23.11600 40.76500
5.28400 23.09600 41.72800
5.39000 23.18900 46.09000
5.31100 23.14300 60.78400
5.26100 23.13300 63.29100
5.25900 23.01600 66.16200
5.72800 23.04900 24.16500
5.78100 23.02000 37.87800
5.78100 23.13200 46.20100
5.83100 23.12100 60.69200
5.76000 23.09500 63.87400
5.79300 23.03700 65.32300
6.29500 23.13200 23.87600
6.35400 23.06600 35.36000
6.28100 23.13200 46.38000
6.27300 23.07800 60.82200
6.78100 23.13200 23.80900
6.77400 23.07500 34.94200
6.87300 23.07400 41.34300
6.72100 23.22200 41.72100
6.78100 23.13200 46.46700
6.81100 23.09600 61.21500
7.24100 23.13200 23.87300
7.28100 23.13200 34.75100
7.28500 23.04900 41.14000
7.31600 23.21500 42.12200
7.28100 23.13200 46.39900
7.30900 23.09000 61.65800
7.82400 23.21500 24.13800
7.73300 23.12600 34.63900
7.73900 23.11800 40.75200
7.78100 23.13200 42.26400
7.72500 23.04900 46.20600
7.78100 23.10200 61.76600
8.30500 23.15000 24.37000
8.21300 23.04500 34.47700
8.20800 23.10400 40.13500
8.22500 23.15600 42.44900
8.29000 23.04900 45.42000
8.31700 23.09300 61.79400
8.89200 23.11700 24.66400
8.69800 23.06100 34.46900
8.75200 23.16800 39.73600
8.73400 23.25000 42.90800
8.75400 23.11000 44.21500
8.86400 23.14800 61.74600
9.25200 23.15200 24.79400
9.15800 23.05800 34.50000
9.22800 23.12300 39.57700
9.24500 23.16300 61.83800
9.20100 23.13500 69.69600
9.32600 23.14700 71.35600
9.76900 23.15500 25.33300
9.74700 23.10400 34.80800
9.75900 23.11200 39.39100
9.88600 23.20700 62.28900
9.72400 23.12300 69.31000
9.88200 23.07400 71.68800
10.36600 23.16500 25.75100
10.27200 23.16900 35.80500
10.28500 23.08600 36.41800
10.30300 23.15600 37.14300
10.16700 23.08200 39.12200
10.34100 23.22400 62.42900
10.25700 23.07400 68.88000
10.33300 23.02200 71.73300
10.83900 23.05800 25.84200
10.78200 23.12700 62.75700
10.76700 23.06600 68.37000
10.90000 23.13900 71.40400
11.21100 23.20600 25.81400
11.30500 23.09100 63.19300
11.19800 23.12900 68.22500
11.38100 23.06200 71.29400
11.72400 23.12800 25.67000
11.86000 23.10200 63.32200
11.68600 23.15700 68.27600
11.85700 23.05900 71.20500
12.24900 23.05300 25.25400
12.37000 23.08200 30.92000
12.28800 23.19400 32.83400
12.33100 23.18200 63.30900
12.25400 23.17500 68.68500
12.36200 23.14900 70.86200
12.76700 23.04000 24.98000
12.80100 23.16200 30.33700
12.74800 23.16800 33.78400
12.78100 23.13200 63.34400
12.72400 23.15200 69.26700
12.80900 23.08100 70.31400
13.23900 23.04200 24.94100
13.25900 23.06800 30.15400
13.28500 23.21500 34.23000
13.31700 23.14300 63.40900
13.77500 23.17400 25.14900
13.73800 23.11500 29.67700
13.83400 23.21500 34.68000
13.82500 23.23800 63.46800
14.16500 23.18300 25.42100
14.30000 23.01400 29.21100
14.28200 23.18700 34.95700
14.29700 23.17100 63.85500
14.76300 23.08700 26.38000
14.87200 23.14700 28.89400
14.80000 23.15300 35.18100
14.87600 23.14200 64.28300
15.20100 23.10200 26.82800
15.34000 23.04600 28.82700
15.24100 23.13400 35.39300
15.36400 23.15300 64.36400
15.69800 23.11400 27.38100
15.79700 23.07200 28.27300
15.74700 23.16800 35.77000
15.86400 23.09800 64.31400
16.32300 23.21500 36.23800
16.30400 23.09600 61.30400
16.25300 23.19100 62.16100
16.29300 23.01100 64.16900
16.78100 23.13200 36.41100
16.84900 23.13000 59.80000
17.25800 23.09600 36.47700
17.38500 23.14300 59.33500
17.78400 23.23600 37.26100
17.87500 23.05700 59.24200
18.26900 23.16800 37.91700
18.26000 23.03200 59.08400
18.79000 23.13200 38.17700
18.69500 23.10500 58.64800
19.22700 23.21200 38.28900
19.36100 23.05600 57.34800
19.73100 23.07100 38.21500
19.90000 23.15900 56.91900
20.23100 23.16400 38.32600
20.33100 23.18200 56.86300
20.74500 23.15000 38.37600
20.73100 23.08200 56.86500
21.28100 23.13200 38.29000
21.22600 23.08900 56.71600
21.68600 23.07400 38.10200
21.76300 23.12700 56.30900
22.31000 23.13200 37.26000
22.28000 23.08500 54.27000
22.78500 23.03400 36.47900
22.73800 23.04900 53.64700
23.19800 23.07400 36.34300
23.23300 23.11200 53.16100
23.74200 23.06500 36.33500
23.76900 23.02700 52.30600
24.33700 23.17000 36.68000
24.32700 23.04100 51.78800
24.78100 23.26400 37.13300
24.85100 23.03400 51.27400
25.28100 23.19700 37.17700
25.30300 23.19500 50.78100
25.75700 23.18600 37.12300
25.86400 23.11700 50.72400
26.26000 23.10400 36.92000
26.37600 23.06400 50.72500
26.74400 23.13200 36.94200
26.83500 23.02800 50.60700
27.35000 23.21000 37.23400
27.30500 23.10400 50.42300
27.88300 23.18100 37.62100
27.81000 23.12700 50.23700
28.28100 23.13200 37.78000
28.28400 23.20700 49.85600
28.78100 23.13200 37.81500
28.82600 23.10100 48.20800
29.31700 23.13100 37.85000
29.29200 23.18300 47.77200
29.76600 23.22100 37.96000
29.84500 23.06200 42.86000
29.70700 23.20700 45.28600
29.81100 23.10000 47.68900
30.23700 23.25600 38.42800
30.30300 23.07800 42.30500
30.25100 23.17300 46.14000
30.34800 23.04700 47.31400
30.23200 23.12800 50.75600
30.38400 23.14000 52.27900
30.73400 23.11100 50.47500
30.86400 23.14200 52.36900
31.23900 23.14200 50.68800
31.31300 23.12000 52.27000
-23.14200 29.09100 50.98200
-23.20100 29.22600 54.75000
-22.73500 29.09600 50.69100
-22.67700 29.16800 55.33700
-22.15200 29.04200 45.38100
-22.18900 29.10900 47.73300
-22.24100 29.04500 50.44500
-22.15800 29.23200 55.57900
-21.72200 29.07000 44.82600
-21.60200 29.12500 48.17800
-21.81600 29.06600 50.31200
-21.71900 29.07300 55.59500
-21.18800 29.05100 43.30000
-21.13600 29.17700 48.33000
-21.32100 29.14000 50.23100
-21.21900 29.17600 55.56700
-20.80200 29.12800 43.18000
-20.63600 29.16400 48.38000
-20.74100 29.11400 49.90200
-20.70700 29.14900 55.60900
-20.30200 29.17400 43.18800
-20.13600 29.13700 48.31800
-20.30200 29.13600 49.72700
-20.23200 29.13900 55.79900
-19.81400 29.12300 43.33800
-19.70600 29.11700 48.19000
-19.83600 29.16800 49.65000
-19.69800 29.23500 56.25200
-19.77600 29.09300 59.28900
-19.70900 29.11400 61.75800
-19.23300 29.16500 43.64600
-19.14400 29.04900 46.29500
-19.22900 29.12200 48.76800
-19.26200 29.17600 62.39400
-18.81000 29.14000 43.78400
-18.67000 29.03500 45.76300
-18.82600 29.13400 48.70600
-18.65500 29.12400 49.29000
-18.77600 29.13600 49.87500
-18.71600 29.10100 62.72100
-18.26100 29.16000 44.18800
-18.20200 29.07800 45.33100
-18.21800 29.12500 51.31000
-18.21900 29.09200 62.77400
-17.71000 29.16500 51.74800
-17.70300 29.00800 62.68200
-17.21700 29.14500 52.25100
-17.29000 29.15200 62.26700
-16.75800 29.09700 52.88800
-16.64200 29.13900 60.81100
-16.21100 29.15600 53.19700
-16.15100 29.15900 60.45300
-15.80200 29.15700 53.21700
-15.64900 29.13500 60.72800
-15.30200 29.14800 53.24100
-15.24500 29.04300 61.23300
-14.71600 29.05200 43.84600
-14.72500 29.25700 46.41400
-14.83600 29.10600 53.37700
-14.62800 29.13900 61.61700
-14.25200 29.09600 30.61800
-14.14700 29.21500 33.11400
-14.17700 29.11600 42.72400
-14.10500 29.16900 47.19400
-14.22600 29.17800 54.15700
-14.20700 29.16500 61.76000
-13.77700 29.14300 30.31700
-13.76200 29.13200 33.40700
-13.72200 29.12700 42.30600
-13.61400 29.11100 47.33800
-13.80200 29.13500 54.32700
-13.71900 29.09500 61.88100
-13.23500 29.10500 30.12000
-13.15700 29.23700 33.75800
-13.13100 29.07600 36.36800
-13.16900 29.18200 47.29000
-13.30200 29.10600 54.34300
-13.18300 29.19000 61.81200
-12.68300 29.13900 30.06400
-12.71500 29.17800 34.19900
-12.70000 29.10700 35.82000
-12.73900 29.04900 47.23600
-12.83100 29.14400 54.22100
-12.70200 29.16400 61.91600
-12.21900 29.13200 30.06200
-12.19400 29.08200 46.87100
-12.30200 29.05000 53.73400
-12.20000 29.17600 62.40900
-12.22200 29.14500 64.18300
-12.21800 29.24800 68.18300
-11.79600 29.06100 30.05100
-11.75500 29.12700 46.68200
-11.67000 29.13600 53.24600
-11.69200 29.22600 69.24000
-11.19600 29.09300 29.83800
-11.21900 29.07600 46.63200
-11.25500 29.17500 53.11000
-11.13400 29.18900 69.60500
-10.69800 29.10600 29.40200
-10.77900 29.05300 46.76000
-10.76500 29.11100 52.93000
-10.66900 29.18200 69.70600
-10.21800 29.02100 28.19200
-10.12900 29.12200 47.13900
-10.16100 29.17800 53.16800
-10.17600 29.12000 58.23800
-10.27800 29.14700 59.33200
-10.22800 29.09900 69.65800
-9.61400 29.07000 26.90600
-9.71900 29.09900 47.26800
-9.70300 29.15000 53.73100
-9.62600 29.14600 57.84300
-9.76800 29.15700 59.69000
-9.72000 29.06500 69.44900
-9.10900 29.08900 26.48500
-9.21900 29.08400 47.26200
-9.20000 29.15800 50.85200
-9.16000 29.13100 51.79400
-9.24300 29.11300 54.35300
-9.19600 29.12900 57.81900
-9.22000 29.13500 60.27600
-9.31900 29.08300 69.12200
-8.66900 29.18200 26.36500
-8.71900 29.07400 47.17000
-8.77200 29.13200 50.65200
-8.58800 29.19500 52.19800
-8.73100 29.12500 57.88900
-8.66800 29.10100 58.58500
-8.79500 29.12800 60.85600
-8.71800 29.04900 67.24600
-8.26900 29.08200 26.36000
-8.19500 29.14500 47.18400
-8.22100 29.11500 50.46800
-8.17300 29.25500 52.45900
-8.15900 29.22400 61.18400
-8.17800 29.02500 66.72500
-7.83300 29.16000 26.48100
-7.71200 29.18200 47.40600
-7.77700 29.04900 50.24400
-7.76300 29.23100 52.87600
-7.71900 29.20300 61.15300
-7.72800 29.08300 66.33400
-7.31200 29.18000 26.83800
-7.20200 29.18200 47.87800
-7.25200 29.11000 49.65700
-7.17700 29.08600 54.61700
-7.21900 29.20500 61.15200
-7.22300 29.09100 65.24800
-6.68100 29.21500 27.11500
-6.68500 29.16200 54.82900
-6.76900 29.15100 61.21400
-6.67400 29.03100 64.70200
-6.21900 29.13200 27.20200
-6.21100 29.22200 54.97300
-6.31500 29.18800 61.32000
-6.14900 29.05600 64.40400
-5.74800 29.13900 27.35700
-5.73600 29.16800 55.25300
-5.70600 29.16000 61.70700
-5.71400 29.07900 64.14900
-5.22500 29.23500 27.80500
-5.22800 29.24300 55.87900
-4.77200 29.25500 28.44100
-4.77300 29.24200 56.42400
-4.25400 29.16800 28.80000
-4.24400 29.16800 56.71600
-3.64200 29.21500 29.13400
-3.71900 29.13200 56.80800
-3.22500 29.09600 29.38800
-3.21900 29.13200 56.81400
-2.68400 29.24000 29.60400
-2.75100 29.13200 56.88700
-2.21900 29.17100 29.68900
-2.16700 29.21500 57.15600
-1.71900 29.15200 29.72900
-1.71900 29.13200 57.32400
-1.23300 29.16000 29.65300
-1.21900 29.13200 57.36500
-0.69200 29.14700 29.38400
-0.71900 29.13200 57.28200
-0.26900 29.13200 29.19600
-0.21900 29.13200 57.23800
0.18300 29.20200 29.32800
0.29200 29.09600 57.29900
0.80200 29.04500 29.90200
0.83500 29.16500 57.62600
1.25000 29.14900 30.20900
1.19600 29.17700 57.93100
1.72300 29.19600 30.40300
1.89500 29.15200 59.14600
2.24500 29.13900 30.36700
2.26500 29.18200 59.46500
2.74800 29.10900 30.17600
2.80900 29.21500 59.67300
3.21500 29.04200 29.93000
3.23100 29.08200 59.75500
3.69800 29.09700 29.88100
3.67700 29.15000 59.89900
4.16400 29.08500 29.95200
4.23900 29.22100 60.27900
4.80400 29.05000 30.36000
4.76300 29.04900 36.18600
4.76200 29.21500 37.89800
4.84200 29.21500 60.62300
5.27300 29.10300 30.82900
5.25800 29.04900 35.73500
5.31400 29.21500 38.75200
5.28100 29.13200 60.71600
5.76700 29.24500 31.14500
5.82100 29.13200 35.33000
5.88000 29.13000 39.58500
5.73100 29.08200 60.70400
6.23100 29.17100 31.17500
6.27200 29.10300 35.13500
6.28700 29.16500 39.77000
6.16500 29.10000 60.57500
6.65900 29.18100 31.38700
6.77500 29.07700 34.95600
6.82300 29.08000 39.92900
6.67700 29.19500 60.16900
7.19100 29.21400 31.89200
7.20000 29.06300 34.69600
7.28100 29.13200 39.91600
7.23300 29.19500 59.70900
7.79100 29.21500 32.75000
7.79100 29.01200 33.91200
7.70200 29.15700 39.93600
7.72100 29.03600 59.48100
8.16300 29.08300 39.97900
8.21700 29.03900 59.48300
8.80800 29.05900 40.33000
8.72400 29.21200 59.75300
9.26500 29.12300 40.84500
9.33100 29.25100 60.09600
9.75900 29.25100 41.14000
9.78100 29.18600 60.15600
10.27800 29.16900 41.14700
10.26500 29.17400 60.11800
10.78500 29.02300 40.89700
10.76700 29.05200 59.84600
11.34400 29.06900 35.29900
11.29800 29.17900 37.69500
11.33900 29.08000 40.36200
11.27300 29.01700 59.37700
11.73800 29.02100 34.98000
11.82900 29.04000 58.78800
12.24500 29.11600 34.88600
12.40200 29.13200 57.36100
12.78100 29.13200 34.83000
12.78500 29.10100 57.13000
13.28100 29.13200 34.87200
13.35000 29.13500 40.34800
13.25600 29.18400 40.87500
13.24900 29.20100 56.78400
13.70900 29.13200 34.99200
13.77900 29.21200 39.75000
13.74200 29.26900 41.66200
13.73900 29.16100 56.21800
14.23500 29.21500 35.33400
14.30300 29.18400 39.38000
14.26200 29.15700 42.40500
14.37200 29.13800 55.42500
14.77600 29.16400 36.27000
14.77800 29.05900 38.73900
14.79200 29.04400 42.91200
14.81700 29.18200 55.25600
15.20300 29.19900 43.15500
15.36400 29.16400 55.26800
15.69100 29.17800 43.28300
15.80900 29.16400 55.39700
16.17000 29.09800 43.37400
16.38800 29.11500 55.69000
16.73300 29.16000 44.81300
16.80000 29.11000 55.69300
17.31400 29.17500 46.23900
17.38900 29.15400 54.38200
17.77100 29.26500 46.63000
17.78800 29.16100 54.44300
18.28100 29.18700 46.68900
18.37000 29.14700 54.80900
18.69300 29.14900 46.61300
18.86400 29.14000 54.87000
19.20300 29.15900 46.24800
19.34300 29.04400 54.81600
19.80700 29.12900 45.22600
19.88700 29.12500 54.33900
20.21800 29.05100 44.90900
20.38400 29.06500 54.29100
20.74500 29.14200 44.92000
20.85600 29.05800 54.21900
21.28100 29.13200 44.90000
21.29400 29.06900 49.89200
21.27400 29.17900 52.27800
21.35900 29.06000 53.87300
21.78100 29.13200 44.82200
21.86300 29.07400 48.90500
22.28100 29.13200 44.70900
22.39400 29.11400 48.43700
22.78100 29.13200 44.69900
22.83100 29.18200 48.27100
23.26500 29.13200 44.81900
23.21800 29.04900 48.14100
23.82300 29.21500 45.16400
23.75600 29.04900 47.80500
24.26600 29.21900 45.81400
24.25700 29.09700 47.13800
-7.19600 35.12500 52.73000
-7.18300 35.10100 54.74300
-6.77200 35.10500 51.79800
-6.62300 35.10400 55.06600
-6.31000 35.14500 51.21000
-6.21900 35.08800 55.14400
-5.78300 35.11100 50.24200
-5.73900 35.10300 55.33100
-5.22100 35.06000 49.28400
-5.21900 35.12700 55.81300
-4.61700 35.07900 48.40900
-4.69900 35.08000 56.14400
-4.16800 35.06600 41.34800
-4.23400 35.22400 42.87400
-4.23000 35.11300 48.16700
-4.21900 35.07100 56.19700
-3.70200 35.14000 40.71100
-3.61000 35.18100 43.58400
-3.69300 35.16800 48.00600
-3.76600 35.01000 56.11800
-3.26000 35.09700 39.28000
-3.20500 35.15500 43.82900
-3.21900 35.13200 47.98800
-3.23700 35.00900 55.66300
-2.77600 35.03800 38.94500
-2.75600 35.16400 44.40000
-2.71900 35.13200 47.94100
-2.61100 35.10400 54.28300
-2.30400 35.04000 38.82500
-2.15200 35.12300 45.31000
-2.21400 35.09600 47.77400
-2.13600 35.10600 54.16300
-1.70300 35.09100 38.37200
-1.68000 35.09000 45.67900
-1.65300 35.08100 47.35900
-1.73300 35.12100 54.22700
-1.21200 35.09900 37.77500
-1.18600 35.18000 54.71000
-0.73600 35.08100 37.40200
-0.75900 35.13800 55.92900
-0.30600 35.12900 37.25400
-0.25500 35.14500 56.90700
0.25200 35.11700 36.90100
0.25100 35.21200 57.22800
0.79700 35.11800 36.30600
0.79600 35.22200 39.37200
0.77800 35.13300 40.82600
0.78100 35.13200 57.32500
1.23400 35.03100 35.95700
1.40300 35.17100 38.92800
1.26600 35.14500 41.30800
1.28100 35.13200 57.36600
1.69800 35.06700 35.87200
1.86400 35.15000 38.86000
1.75000 35.09800 41.90800
1.78100 35.13200 57.29900
2.17100 35.05800 35.85600
2.36400 35.10800 38.80600
2.22100 35.07200 42.40500
2.21600 35.04900 57.13600
2.82400 35.16600 36.18000
2.79900 35.01900 38.68800
2.69900 35.19000 42.71700
2.80000 35.13200 56.86200
3.23200 35.16600 36.72700
3.25600 35.19300 37.85300
3.17900 35.16700 42.82600
3.20500 35.04900 56.60000
3.69800 35.10700 42.81300
3.85400 35.05500 54.41300
4.19800 35.12300 42.77400
4.37700 35.09700 53.90900
4.66500 35.11800 42.86900
4.83100 35.18200 53.71800
5.27300 35.08500 37.89200
5.36900 35.11600 39.23400
5.24200 35.13600 43.19400
5.22600 35.04900 53.59400
5.73700 35.02900 37.45200
5.90100 35.08800 39.64200
5.73100 35.15100 43.17900
5.78000 35.04900 53.30500
6.17100 35.03600 37.37500
6.35200 35.02700 39.71800
6.26100 35.10500 42.89100
6.28500 35.07500 52.40400
6.76600 35.15800 37.65700
6.87000 35.14800 39.37000
6.74500 35.08500 42.77200
6.88200 35.04500 51.28800
7.23000 35.15300 38.21500
7.35700 35.04800 38.84000
7.23100 35.16800 42.83200
7.37100 35.01800 51.02500
7.67000 35.10300 42.93000
7.77200 35.15400 50.99400
8.25700 35.21900 43.09400
8.37000 35.10800 51.05700
8.74800 35.04900 43.07900
8.78100 35.06800 51.10100
9.33100 35.13200 42.89100
9.29300 34.99800 51.09100
9.78100 35.13200 42.76900
9.77800 35.12900 50.81500
10.28100 35.13200 42.75700
10.23700 35.16800 50.33800
10.75100 35.13200 42.87600
10.83800 35.11700 48.23600
11.30200 35.21500 43.21800
11.23100 35.15800 46.19000
11.75200 35.23700 43.88900
11.74500 35.04800 45.15400
-10.69100 -6.61900 11.11000
-10.62400 -4.10700 10.98600
-10.32800 -6.73100 11.02500
-10.15600 -3.74500 11.10500
-9.74100 -6.96000 11.14000
-9.64300 -3.65300 11.00400
-9.18300 -6.97700 11.03400
-9.16900 -3.52400 11.08400
-8.66900 -7.02000 11.08400
-8.71900 -3.46200 11.03400
-8.21900 -6.99200 11.03400
-8.21900 -3.47500 11.03400
-7.81000 -6.89200 10.97200
-7.74200 -3.61600 11.03400
-7.30900 -6.56300 10.94600
-7.19600 -4.00400 11.11700
-6.73000 -5.59100 10.93400
-6.74300 -4.78700 11.06200
-18.72600 -5.59800 17.14300
-18.62800 -3.73900 17.03400
-18.21900 -5.91100 17.13200
-18.18300 -3.52900 17.02300
-17.76400 -6.01200 17.08000
-17.70800 -3.44100 16.98200
-17.29900 -6.18000 17.04000
-17.26300 -3.13600 17.06800
-17.23900 9.81800 17.11600
-17.23300 11.96600 16.99000
-16.70100 -7.07800 17.05700
-16.70600 -1.13900 17.00800
-16.72300 9.37400 17.07000
-16.76900 12.36900 16.93700
-16.23500 -7.67000 17.01800
-16.13200 0.80000 17.01800
-16.27700 9.17500 17.06900
-16.20300 12.78500 16.98400
-15.68900 -11.13200 17.08700
-15.71500 1.03000 16.99400
-15.77700 9.00500 17.03400
-15.74800 13.04000 16.95200
-15.23400 -11.68200 17.04900
-15.18000 1.21600 17.13200
-15.30200 8.84300 17.05600
-15.18000 13.23600 17.08300
-14.69400 -12.56400 17.06500
-14.66900 1.19400 17.04000
-14.80500 8.78000 16.95800
-14.63800 13.22200 17.08700
-14.13800 -12.96200 17.10700
-14.18300 1.33400 17.01000
-14.30200 8.76800 16.98400
-14.17800 13.06900 17.03800
-13.76900 -13.08800 16.98400
-13.67300 1.56000 16.93800
-13.76100 8.92800 17.09500
-13.76900 12.80600 17.04100
-13.25500 -13.07300 17.04200
-13.11300 1.78700 16.98600
-13.17100 10.76800 17.00700
-13.25100 12.24500 17.08000
-12.70400 -12.98600 16.92300
-12.66000 1.96500 16.92700
-12.16800 -12.75300 17.10300
-12.23100 2.36500 16.95700
-11.63600 -12.76900 17.07800
-11.66900 2.99200 16.90600
-11.13100 -12.78800 17.02100
-11.20100 6.26600 16.98900
-10.66900 -12.68500 17.08400
-10.65300 6.87100 16.94600
-10.25000 -12.47500 17.01600
-10.15000 7.36900 17.03200
-9.74100 -11.60000 16.99100
-9.60400 7.79800 17.02800
-9.27600 -10.15700 17.01100
-9.19600 -9.70800 17.09600
-9.21200 -8.53800 17.04100
-9.16300 7.99000 16.98000
-8.74800 -8.02000 17.05600
-8.70700 8.23500 17.12300
-8.21400 -7.68000 17.01600
-8.18500 8.01800 16.93300
-7.70800 -7.19200 16.93300
-7.67100 8.25400 17.13800
-7.11100 -6.24700 17.00200
-7.14900 8.22300 17.13100
-6.74900 -5.96800 16.98400
-6.67900 8.04100 17.05600
-6.20200 -5.65800 17.03400
-6.21900 7.93100 17.03400
-5.74400 -5.49100 17.02100
-5.71900 7.92100 17.03400
-5.22800 -5.45000 17.09400
-5.21900 7.85500 17.03400
-4.77000 -5.26400 16.94800
-4.70100 7.70700 17.07700
-4.28100 -5.18300 16.93700
-4.17500 7.56100 17.05100
-3.81300 -5.30700 17.02500
-3.70000 7.35000 17.06800
-3.28600 -5.59900 17.11200
-3.15300 7.01400 17.11500
-2.66200 -6.14700 17.12800
-2.76400 6.76500 17.06000
-2.11600 -6.45100 17.10200
-2.19100 6.27500 17.09800
-1.71900 -6.55100 17.03400
-1.65500 5.93000 17.00000
-1.21900 -6.57500 17.03400
-1.18000 5.81300 17.05100
-0.71900 -6.57000 17.03400
-0.70000 1.83200 16.99400
-0.79500 2.85500 16.94400
-0.72600 3.93000 17.02800
-0.68900 4.86800 17.09500
-0.67500 5.40000 17.07100
-0.29300 -6.52800 16.97200
-0.15300 1.46600 16.94800
0.17700 -6.60400 17.09900
0.33300 1.52300 16.94800
0.27100 11.91600 17.14500
0.35200 14.28200 16.99800
0.75100 -6.57600 17.12200
0.87500 1.75600 17.09000
0.77100 11.45300 17.14300
0.84000 14.73700 17.01800
1.26100 -6.18800 17.01700
1.36400 1.76900 17.09800
1.25000 10.75800 17.11700
1.28100 14.98800 16.99800
1.69800 -6.04200 17.05500
1.78100 1.68200 17.13100
1.75800 9.82000 17.11700
1.82200 15.21600 17.01200
2.19800 -6.06800 17.08000
2.32200 1.31100 17.16000
2.34900 8.01500 17.09900
2.28100 15.35900 17.03400
2.74500 -6.11200 17.09600
2.87100 0.81600 17.09800
2.83100 7.88800 17.08400
2.73100 15.39100 16.98400
3.25400 -5.99500 17.09200
3.36400 0.73900 17.09400
3.28100 7.84200 17.03400
3.16700 15.23800 17.05100
3.75600 -5.57600 17.04300
3.86400 0.82600 17.03400
3.78100 7.79600 17.03400
3.68500 14.74300 17.12200
4.21600 -4.58500 17.00500
4.32500 -4.17700 17.05200
4.23800 -3.60800 16.99800
4.29200 1.00000 16.99300
4.20800 7.69000 17.03400
4.40200 13.54800 17.08100
4.71800 -3.14700 17.02000
4.84800 3.98700 16.94700
4.73000 7.33300 17.11700
4.78900 13.26400 17.07600
5.24600 -2.61000 16.93800
5.22300 4.43000 17.04400
5.27000 6.39400 17.08200
5.29000 12.98000 16.98200
5.69800 -2.54100 17.03900
5.78100 12.94400 16.97400
6.19800 -2.57800 17.06400
6.28100 12.98400 16.96100
6.74500 -2.62700 17.08600
6.78900 13.00700 16.91200
7.24600 -2.47300 17.09700
7.34900 13.44500 16.96000
7.72800 -1.60600 17.01500
7.81700 13.84300 17.03100
8.24100 -1.19000 17.02300
8.33100 14.00400 17.01700
8.69800 -1.10000 17.02500
8.78100 13.99700 16.99400
9.24000 -1.04500 17.11400
9.28900 9.47100 17.15500
9.24800 10.32300 17.02600
9.31700 13.88700 17.02700
9.75600 -0.74200 17.00400
9.76800 8.86400 17.12900
9.77500 11.34000 17.02500
9.78300 13.71900 17.09500
10.19800 -0.66100 17.01400
10.33000 8.60400 17.15800
10.68100 -0.57400 17.03900
10.76600 8.60000 17.11200
11.26200 -0.18000 17.00600
11.26800 8.75900 17.00300
11.69800 -0.01500 17.04400
11.71900 9.01600 16.95200
12.24500 -0.03100 17.11200
12.38600 9.32700 16.97100
12.78100 -0.00800 16.99200
12.84600 9.46200 16.94300
13.22700 -0.15800 17.11300
13.27900 9.87800 16.96700
13.24300 11.01100 17.07400
13.40500 11.75900 17.03700
13.65700 -0.29300 16.98900
13.86200 11.94900 16.98200
13.77900 19.04100 17.13000
13.86800 21.28800 17.03200
14.27000 -1.07500 17.11700
14.31000 12.24900 17.08400
14.19000 18.82900 17.09700
14.25900 21.52500 17.04600
14.84200 -1.97800 17.11700
14.86400 12.37300 16.99500
14.69800 18.77700 17.00000
14.81700 21.69400 17.14500
15.34900 -2.41500 17.11700
15.36400 12.38300 17.02800
15.24500 18.82900 17.04000
15.40400 21.50200 17.07300
15.78100 -2.48100 17.03400
15.86400 12.30500 17.08000
15.68500 19.04000 17.04600
15.78900 21.29100 17.12100
16.31400 -2.47400 16.96000
16.36400 12.26000 17.06500
16.87800 -2.30500 16.98900
16.86100 12.36500 16.99000
17.23400 -2.04600 17.01900
17.32700 12.75000 17.05700
17.78700 -1.19400 17.01500
17.83100 12.94900 17.03100
18.23300 0.51600 16.95100
18.27100 13.04200 16.92700
18.77200 1.41500 16.92700
18.77100 13.20100 17.03400
19.17300 2.52600 17.05300
19.24500 13.40000 17.02600
19.74200 2.95400 17.04200
19.81700 13.47000 16.94200
20.31700 3.01500 17.02300
20.33100 13.53700 16.94000
20.83100 2.90500 17.08400
20.85400 13.93600 16.97100
21.28100 2.80500 17.03400
21.35600 14.39400 16.95900
21.71400 2.71200 17.03400
21.89600 15.31000 17.03400
22.24300 2.36900 17.11700
22.36400 15.44100 17.01200
22.81700 1.83600 17.07000
22.87400 15.44600 17.09200
23.36300 1.56300 17.08000
23.33000 15.25400 17.14100
23.83100 1.49900 17.08400
23.81300 14.88900 17.06100
24.22200 1.54700 16.95300
24.30600 14.74400 17.06600
24.75400 1.77300 16.92900
24.81000 14.56300 16.98000
25.29600 2.25700 16.95100
25.28100 14.46400 16.98700
25.86100 3.34700 16.91600
25.74700 14.26400 17.01600
26.19300 3.92300 17.02900
26.30500 5.50100 17.06200
26.19700 6.93200 17.06700
26.32800 13.88600 17.00200
26.80100 7.77500 16.96900
26.79800 11.39000 17.02800
26.78100 12.71200 16.98100
26.86400 13.85300 17.04300
27.19100 7.99600 17.02700
27.30200 10.43600 17.08400
27.18600 12.90600 17.03100
27.32300 13.84800 17.03800
-23.62300 -4.48000 23.02900
-23.67300 -3.05700 23.07700
-23.26900 -4.72000 23.06400
-23.28500 -2.55800 22.94700
-22.65700 -5.07000 23.01400
-22.78800 -2.07500 22.93500
-22.26000 -5.21300 23.12400
-22.19100 -1.47800 22.90000
-21.73000 -6.23800 23.04500
-21.68100 -1.17700 23.03600
-21.21800 -6.98300 23.00100
-21.21900 -1.07400 23.03400
-20.70300 -7.55600 23.11700
-20.74100 -0.97700 22.95600
-20.15000 -8.43400 23.07200
-20.30400 -0.62200 23.02900
-19.77700 -8.71000 23.09700
-19.68000 0.26600 23.01900
-19.30200 -8.78500 22.97300
-19.21500 0.91000 22.92600
-19.20400 6.02100 23.06400
-19.20500 7.78900 22.95000
-18.76300 -8.74900 22.93500
-18.70000 8.40000 23.03500
-18.17100 -9.00000 23.08600
-18.28100 8.81800 22.91600
-18.22400 10.93300 23.14000
-18.16000 13.04100 22.91500
-17.82600 -9.19000 23.05200
-17.65800 13.83000 23.02800
-17.24000 -9.47600 23.14600
-17.12100 14.96100 23.01500
-16.76900 -9.48200 23.05700
-16.63600 15.00900 22.99900
-16.32200 -9.54400 23.10900
-16.12800 14.96800 22.94500
-15.80200 -9.58800 23.05300
-15.72000 15.07900 22.93400
-15.26300 -9.96800 23.04700
-15.26200 15.27700 23.03400
-14.65600 -12.45600 23.07000
-14.81800 15.53100 22.97000
-14.25600 -12.74000 23.04500
-14.32200 16.03900 23.01100
-13.79100 -12.96100 23.11400
-13.62100 19.90100 23.00600
-13.29100 -13.09900 23.10700
-13.12700 20.17300 23.06500
-12.84400 -13.25900 23.02000
-12.65900 20.30100 23.02600
-12.18300 -14.10900 23.04600
-12.17400 20.52500 22.92200
-11.80200 -14.23400 23.02100
-11.69900 21.33300 23.08200
-11.30200 -14.19600 22.99600
-11.13600 21.46400 23.01500
-10.80200 -14.04600 23.03600
-10.63600 21.45100 23.02500
-10.30200 -14.02300 23.07700
-10.11500 21.42900 22.96300
-9.82300 -14.16000 23.05100
-9.67400 21.57000 22.91500
-9.23700 -14.64700 23.03100
-9.18000 21.80800 23.03600
-8.75400 -15.68800 23.11800
-8.66900 21.87200 23.08400
-8.20700 -16.15200 23.11700
-8.25200 21.76000 23.04500
-7.71900 -16.28000 23.03400
-7.67400 21.35400 23.10400
-7.21900 -16.25600 23.03400
-7.24200 20.87100 23.05000
-6.71900 -16.14800 23.03400
-6.67500 20.00700 23.04200
-6.26900 -16.09400 22.98400
-6.08900 18.47400 23.08300
-5.82000 -16.20500 23.04900
-5.67500 18.21400 23.14900
-5.30200 -16.23400 22.97400
-5.25400 17.86700 23.04400
-4.75000 -16.16000 23.03600
-4.68300 14.73900 23.05400
-4.74500 15.82400 23.00600
-4.64900 16.95800 23.03400
-4.22000 -15.65600 23.03200
-4.13500 14.38000 23.02300
-3.72800 -13.67300 22.95200
-3.66000 14.43200 22.96500
-3.28800 -13.50500 23.06700
-3.16300 15.33000 23.01700
-2.76700 -13.18900 23.02800
-2.60100 16.28000 23.02600
-2.25300 -10.64200 22.93800
-2.16900 16.42300 23.08400
-1.76400 -10.29600 22.93400
-1.80800 16.55700 22.98500
-1.25500 -10.20900 23.01800
-1.24900 16.83300 23.02800
-0.71900 -10.09000 23.03400
-0.71900 17.00800 23.03400
-0.30100 -9.95400 22.96500
-0.26900 17.06800 22.98400
0.26000 -9.78800 23.01000
0.25800 17.09200 22.99100
0.78100 -9.73800 23.03400
0.81100 17.19400 23.13700
1.28100 -9.69800 23.03400
1.30600 17.06800 22.96600
1.72600 -9.75000 23.03400
1.75600 16.86600 23.00600
2.33500 -10.07500 23.11500
2.27100 16.31400 23.04300
2.83800 -10.46700 23.04700
2.87200 15.43200 23.09900
3.32800 -10.94000 23.04200
3.28200 15.19900 23.08300
3.84700 -11.47900 23.11700
3.81100 15.04700 23.04800
4.23100 -11.66000 22.98400
4.30500 14.83700 23.07400
4.70800 -11.77800 23.06800
4.80600 14.48100 23.06800
5.25500 -16.67300 23.08700
5.33900 -16.11500 23.01600
5.22500 -11.81600 22.96800
5.28100 14.26800 23.03400
5.73400 -17.44700 23.15200
5.72400 -15.51100 23.05400
5.71600 -11.95300 23.11700
5.78100 14.22300 23.03400
6.18700 -17.60400 23.11400
6.28700 -15.20500 23.08000
6.17800 -12.01000 23.12000
6.28100 14.32200 23.03400
6.69800 -17.59200 23.06100
6.81400 -15.08600 23.02100
6.68000 -12.10200 23.05500
6.71500 14.50100 22.95100
7.24500 -17.61600 23.01400
7.30600 -13.61300 22.98000
7.21100 -12.70100 23.03000
7.26400 14.96600 22.98500
7.68600 -17.79100 23.02300
7.85400 15.80600 23.02800
8.30600 -19.07800 23.06100
8.35700 16.17600 23.01200
8.76200 -19.50300 23.12400
8.78100 16.28600 23.03400
9.28100 -19.48500 23.03400
9.23100 16.37200 22.98400
9.73100 -19.47600 22.98400
9.69400 16.53000 22.97800
10.24500 -19.46400 23.03700
10.19800 16.93700 22.99400
10.82700 -19.53900 23.04100
10.84200 17.77500 23.03900
11.33100 -19.67500 23.05500
11.31100 18.37200 23.08300
11.81700 -19.62900 23.06900
11.73500 18.88500 22.94100
12.29200 -19.50500 23.00100
12.19800 18.93400 23.03200
12.73300 -18.58800 23.05400
12.69800 18.86000 23.03500
13.30900 -17.74700 23.00400
13.19800 18.75800 22.99200
13.79400 -17.15400 22.95100
13.69800 18.76100 22.97100
14.31600 -16.64400 22.99800
14.32200 -10.05400 23.07300
14.27400 -9.66700 22.96900
14.19800 18.83000 23.00500
14.79600 -16.04400 23.09500
14.82500 -10.99800 23.00400
14.68500 -8.96500 22.98600
14.67200 18.80000 23.02600
15.21400 -13.56000 22.95600
15.26300 -11.60100 23.03700
15.26600 -8.53700 22.93700
15.29800 17.92400 23.11200
15.87100 -8.25800 23.00000
15.73400 17.42500 23.14500
16.33100 -8.21100 23.08400
16.32500 17.02300 23.13900
16.72800 -8.30200 23.05300
16.73100 16.93500 23.01300
17.32000 -8.68500 23.09800
17.17500 16.79800 23.05300
17.80600 -8.95300 23.06600
17.76400 16.54000 23.14800
18.31700 -9.13500 23.01200
18.28100 16.51200 23.09200
18.83100 -9.25500 23.03300
18.78100 16.48800 23.06600
19.28000 -9.32800 23.10100
19.29700 -3.21700 23.10100
19.30100 -2.03800 23.09200
19.19600 16.56000 23.02900
19.81700 -9.32300 23.08100
19.87500 -3.94500 23.02400
19.81400 -1.23100 23.08700
19.83400 -0.21000 23.08200
19.72400 0.29600 22.93400
19.70300 16.94900 22.97100
20.33100 -9.26500 23.00100
20.31700 -4.15500 23.02300
20.29100 0.91900 23.03600
20.31300 18.70900 22.96300
20.79600 -9.06100 23.00800
20.76900 -4.22300 23.11900
20.74600 1.27400 22.92700
20.84000 19.27600 23.03400
21.32200 -7.62900 22.99200
21.28700 -4.59400 23.02100
21.18100 1.27100 22.99500
21.28100 19.48700 23.03400
21.76400 -6.14300 22.99500
21.75500 -5.20900 23.09700
21.76700 0.98500 23.14400
21.78100 19.57900 23.03400
22.28100 0.97300 23.09700
22.28100 19.53800 23.03400
22.74200 1.07700 23.10300
22.78100 19.42600 23.03400
23.18600 1.46700 23.07500
23.28100 19.27900 23.01700
23.78700 2.36300 22.98700
23.81700 19.25700 23.10800
24.26100 2.52400 23.06600
24.36400 19.25700 23.06900
24.68400 2.65200 22.93500
24.77700 19.25300 23.10900
25.26900 2.58100 23.00700
25.27600 18.84200 23.03400
25.84600 2.74100 22.95500
25.81800 18.52000 23.05100
26.23800 3.00300 23.00000
26.31700 18.32900 23.03400
26.74800 3.37000 23.05700
26.73900 18.16400 23.13300
27.30700 3.47300 23.05500
27.26600 14.32100 23.02200
27.30300 16.35100 22.99600
27.27700 17.34800 23.11700
27.78100 3.40200 23.03400
27.73900 13.76900 22.99700
28.28100 3.28700 23.03400
28.24600 13.29700 22.99400
28.78100 3.27500 23.03400
28.74900 13.03800 23.14300
29.27600 3.39200 22.95100
29.22700 13.22200 22.95000
29.83900 3.75900 22.95100
29.71700 13.19700 22.93300
30.27200 4.42200 22.92900
30.28400 12.90100 23.04000
30.76000 6.93500 22.98200
30.80600 12.54100 23.07200
31.19700 7.52900 22.97900
31.34900 12.29000 23.09000
31.69300 8.01500 22.91700
31.82900 12.02700 23.04200
32.30100 8.77000 23.00200
32.22700 11.73200 23.07300
-20.09900 -6.92000 29.07600
-20.25600 -4.98100 29.02300
-19.70000 -7.20600 29.05400
-19.72500 -4.18200 28.96500
-19.19700 -7.41100 28.96500
-19.20200 -2.27200 28.94300
-19.21300 7.45500 29.11000
-19.18400 8.42300 28.98100
-18.75200 -7.41500 28.91400
-18.75400 -2.07700 29.01200
-18.64700 6.52000 29.06600
-18.70300 9.37500 29.06000
-18.71300 22.32600 29.11700
-18.72100 23.44700 28.95100
-18.24300 -7.18300 29.04600
-18.21900 -1.98100 28.98700
-18.14700 6.24200 29.09100
-18.15100 9.69200 29.06000
-18.11300 21.53100 29.06100
-18.14500 24.22900 29.02700
-17.71900 -7.05800 28.97900
-17.75800 -2.13900 29.05900
-17.67000 6.07000 29.04100
-17.66900 9.72200 29.08400
-17.66900 21.30500 29.08400
-17.71900 24.44500 29.03400
-17.18300 -7.09000 28.99800
-17.19200 -2.53800 29.05500
-17.21900 5.91200 29.03400
-17.21900 9.74700 29.03400
-17.26900 21.18400 29.03400
-17.18500 24.57300 28.96100
-16.70000 -13.17000 29.09400
-16.67700 -12.13900 29.01200
-16.70900 -7.23300 29.06300
-16.77700 -4.14100 29.06100
-16.76900 5.80400 28.98400
-16.71900 9.84600 29.03400
-16.71800 20.88700 29.11700
-16.59600 24.67500 29.08800
-16.19500 -13.75900 29.12200
-16.28700 -4.62900 29.03700
-16.26000 5.74500 29.08900
-16.21900 9.93600 29.03400
-16.20700 20.47600 29.08400
-16.15500 24.78800 28.96500
-15.77200 -14.24200 29.07100
-15.77600 -7.17600 29.04400
-15.66000 -6.19600 28.99800
-15.79200 -5.16200 29.02300
-15.71900 5.74000 29.03400
-15.71900 9.92300 29.03400
-15.79500 20.30100 29.06500
-15.71500 25.04500 28.98300
-15.12800 -15.47900 29.09300
-15.26400 -7.66200 29.02300
-15.24200 5.88100 28.95100
-15.19400 9.78900 29.04500
-15.30200 20.28000 29.01800
-15.18000 25.25700 29.09900
-14.70600 -15.76100 29.05300
-14.80200 -7.75800 28.99200
-14.66400 1.35400 29.05800
-14.71500 2.37200 28.96500
-14.69100 6.40500 28.95100
-14.63400 9.60100 29.01800
-14.75500 20.39100 29.05100
-14.62800 25.27600 29.01000
-14.12700 -15.92000 29.09800
-14.30200 -7.68200 28.99500
-14.13900 0.48800 28.97900
-14.25700 2.88400 28.93700
-14.16800 6.82600 29.03400
-14.26300 9.59200 28.92400
-14.29900 20.55900 28.98800
-14.21900 25.35300 29.03400
-13.71900 -16.04200 29.03400
-13.82300 -7.56000 29.03100
-13.63600 0.37700 29.03500
-13.80800 2.97800 29.03800
-13.75600 6.96500 28.95100
-13.73500 9.81700 28.99800
-13.74200 17.01300 29.07100
-13.68600 17.91300 28.98600
-13.75300 20.46500 29.08000
-13.75500 25.46800 29.04100
-13.27200 -16.26200 29.06400
-13.27200 -7.19800 29.02500
-13.13600 0.38600 29.03100
-13.26600 3.20800 28.94200
-13.22200 7.92300 28.98200
-13.21400 10.35300 28.93700
-13.22900 16.37700 29.02700
-13.27900 18.40200 28.99200
-13.30800 20.26500 29.04700
-13.19900 25.45800 29.05400
-12.69300 -16.65400 29.06300
-12.73300 -9.19000 29.08200
-12.71800 0.54700 29.01900
-12.81800 3.42400 28.96200
-12.64700 8.88200 29.05200
-12.72000 14.81400 28.97000
-12.74700 15.34700 29.04400
-12.76800 25.26500 29.03400
-12.13600 -16.72300 29.08900
-12.24500 -9.58300 29.06300
-12.16100 1.18800 29.05900
-12.22400 4.45100 28.93300
-12.20700 9.31100 28.99200
-12.24100 24.86200 29.11700
-11.73100 -16.81500 29.12700
-11.78700 -9.76100 29.10500
-11.66100 -2.07000 29.02600
-11.77200 0.40600 29.02800
-11.70100 0.82700 29.07000
-11.72700 5.44600 29.02900
-11.70600 9.67600 28.94200
-11.67200 24.01300 29.05300
-11.27100 -17.03200 29.03400
-11.21400 -9.88400 29.13900
-11.23400 -2.51400 29.06600
-11.30400 5.95300 29.02900
-11.30200 9.73200 28.97700
-11.12300 23.57600 29.03900
-11.25000 30.22000 29.03500
-11.20800 31.29600 28.99000
-10.77500 -17.24200 29.01600
-10.71900 -9.98900 29.03400
-10.81900 -2.72600 29.09700
-10.77800 6.44100 29.00000
-10.82900 9.70700 28.98200
-10.71900 23.46500 29.03000
-10.71700 29.41000 29.08500
-10.66700 31.94100 28.92900
-10.24000 -17.43400 29.15000
-10.26100 -10.18400 29.03400
-10.22700 -3.11500 29.02000
-10.21000 6.76700 29.07000
-10.24200 9.51500 29.11500
-10.21200 23.40000 29.06900
-10.20600 27.93700 29.13200
-10.12600 32.23300 29.00000
-9.76300 -17.29400 28.94500
-9.67800 -10.52300 29.11700
-9.66200 -6.51200 29.11700
-9.76800 6.94600 28.95100
-9.76000 9.34600 29.03400
-9.71900 23.32100 29.03400
-9.64500 27.46800 29.07200
-9.63800 32.46900 28.98300
-9.34000 -17.06700 28.98500
-9.21900 -10.61500 29.03400
-9.14700 -6.94000 29.11700
-9.25700 7.42600 28.95100
-9.24600 8.86400 29.11700
-9.26900 23.30600 28.98400
-9.16900 27.30600 29.08400
-9.13600 32.68000 28.98300
-8.75400 -16.52700 29.01800
-8.71900 -10.55800 29.03400
-8.71900 -7.13400 29.03400
-8.76200 23.24500 29.02600
-8.71900 27.31500 29.03400
-8.71900 32.90900 29.07000
-8.28100 -16.28400 28.94300
-8.23400 -10.43800 28.95100
-8.29700 -7.32800 29.06700
-8.26600 22.98800 29.14700
-8.21900 27.39000 29.03400
-8.21700 33.03100 28.92500
-7.75500 -16.17300 29.03900
-7.65000 -10.28000 29.03400
-7.72600 -7.64900 29.09100
-7.73000 22.41300 29.08100
-7.71900 27.38200 29.03400
-7.70400 33.21500 29.15100
-7.30900 -15.95100 28.97300
-7.23600 -10.02700 28.99800
-7.14300 -7.99500 29.11000
-7.19500 20.46600 29.14900
-7.26900 27.30800 28.98400
-7.23800 32.91700 29.03300
-6.75100 -15.56500 28.98800
-6.74500 -9.62700 29.01100
-6.72600 -8.14400 29.02200
-6.72400 19.79300 29.08300
-6.78100 27.22500 29.07300
-6.69600 31.91100 29.02500
-6.18400 -15.29100 29.01600
-6.23700 -10.02900 29.15600
-6.10100 -7.78000 29.09200
-6.12000 19.08000 29.10500
-6.23000 27.38300 29.00200
-6.17500 31.41500 28.97300
-5.71900 -15.14100 29.03400
-5.71900 -10.11000 29.06900
-5.63600 -7.71500 29.08800
-5.66900 18.89800 29.08400
-5.71700 27.77000 28.99000
-5.68000 31.06900 28.96500
-5.21900 -15.05400 29.03400
-5.23400 -10.02600 29.06600
-5.16200 -7.78100 29.14500
-5.21900 18.80200 29.03400
-5.22900 28.27500 28.95200
-5.18300 30.94500 28.96200
-4.76900 -15.07900 28.98400
-4.78900 -9.62500 28.95500
-4.77000 -8.13500 29.05700
-4.71900 18.81200 29.03400
-4.82100 28.44600 28.99300
-4.70600 31.03400 29.00500
-4.25500 -15.08100 29.05200
-4.27700 18.97900 28.95100
-4.33800 28.51800 29.08200
-4.20400 31.49600 29.00000
-3.69600 -15.01900 28.91900
-3.74500 19.42900 28.95100
-3.77000 29.95300 29.00700
-3.70700 32.40600 29.05900
-3.28100 -14.71500 29.05700
-3.18700 19.77900 29.03400
-3.26700 30.41600 29.04700
-3.13600 32.51200 29.00300
-2.67400 -13.79600 29.03400
-2.71500 19.95800 28.99800
-2.73600 26.26800 29.01500
-2.61800 27.93900 29.01900
-2.76600 30.51100 29.13000
-2.67400 32.42400 29.02600
-2.16500 -13.19100 29.03400
-2.17500 20.30700 29.01800
-2.18300 24.92800 29.11700
-2.18700 28.04800 29.01500
-2.21900 30.94200 29.12500
-2.16300 31.93600 29.05900
-1.81600 -12.94900 28.97900
-1.70800 20.92000 29.02700
-1.67100 24.01700 29.14000
-1.60900 28.27300 29.05900
-1.28000 -12.61100 28.97400
-1.20300 21.35600 29.02400
-1.19700 23.43900 29.12100
-1.15300 28.44700 28.96100
-0.75400 -12.24400 28.92200
-0.67600 28.79300 29.03400
-0.34200 -12.27900 28.97500
-0.16900 28.94400 29.02700
0.18600 -12.69300 29.01900
0.23400 28.84600 29.02900
0.78000 -18.18700 29.07800
0.78100 -17.52100 28.95300
0.77500 -14.13700 29.04100
0.81500 28.42400 29.08900
1.29400 -19.08700 29.12600
1.21500 -16.55400 29.00600
1.25100 -14.71200 28.99200
1.27700 27.83100 29.11400
1.86000 -19.45400 29.09100
1.82700 26.94800 28.98600
2.33100 -19.58000 29.08400
2.29900 26.29900 28.99900
2.78100 -19.58200 29.03400
2.80500 26.04300 28.95700
3.28100 -19.53700 29.03400
3.31700 25.99400 28.95100
3.78100 -19.53300 29.03400
3.86400 25.95300 28.99200
4.28100 -19.57000 29.03400
4.33500 26.00100 28.94900
4.78100 -19.64100 29.03400
4.88000 26.48300 28.98200
5.28100 -19.62500 29.03400
5.32400 26.43900 29.11600
5.78100 -19.63800 29.03400
5.72400 26.19800 29.03400
6.27000 -19.71400 28.99800
6.30700 25.95100 29.11700
6.76600 -19.95900 29.12200
6.73100 25.82900 28.98400
7.24400 -20.11700 29.05800
7.20600 25.73100 29.00800
7.68300 -20.31800 29.03300
7.73300 25.46600 29.13800
8.31600 -21.01200 29.11700
8.29600 24.94500 29.12800
8.78100 -21.12300 29.03400
8.79200 23.89700 29.12700
9.28100 -21.15200 29.03400
9.34800 23.47100 29.07400
9.78100 -21.19900 29.03400
9.83100 23.35100 29.08400
10.29300 -21.11500 28.99800
10.29400 16.86600 29.01400
10.24000 17.35300 28.99200
10.28100 23.42700 29.03400
10.81100 -20.76100 28.91100
10.87300 15.98200 29.00100
10.74300 17.86800 29.02600
10.67800 23.60000 28.99000
11.34400 -20.23100 29.00800
11.31800 15.52900 29.04600
11.25300 17.96400 29.11700
11.38900 24.18000 28.97100
11.81600 -19.62600 29.02800
11.86600 14.89700 29.11100
11.80500 18.32600 29.01900
11.83100 24.34500 29.08400
12.32200 -19.29200 29.00800
12.37600 14.60900 29.01600
12.22700 18.79700 28.90600
12.28100 24.38700 29.03400
12.77200 -19.12900 29.00400
12.81100 14.57100 28.93900
12.82200 19.81000 28.94200
12.72700 24.29400 29.03400
13.19000 -18.95900 29.02900
13.32300 14.72100 29.02800
13.33200 20.28300 29.03400
13.29700 23.91200 29.07000
13.76900 -18.59100 28.99500
13.79000 15.00300 28.98800
13.73100 20.43000 28.98400
13.81200 23.48300 29.05700
14.30200 -18.29500 28.96300
14.28700 15.34900 29.04800
14.24500 20.49100 29.02400
14.22000 23.23400 29.03700
14.69800 -18.12200 29.01300
14.76000 15.75800 29.09600
14.77700 20.47600 28.92800
14.79300 23.00900 29.06500
15.17500 -18.00400 29.02000
15.40500 18.25600 29.04000
15.41100 20.76600 28.98100
15.18800 22.90200 29.05500
15.69500 -18.08500 29.06800
15.86400 18.46400 29.01800
15.78300 20.86700 28.94200
15.73200 22.44500 29.05600
16.31600 -18.45500 29.10700
16.36400 18.39800 29.06000
16.82600 -18.78200 29.14700
16.86400 18.28400 29.09000
17.25100 -19.20600 29.05800
17.36400 18.24800 29.06300
17.79300 -19.44900 28.99600
17.87000 18.34000 28.96400
18.28800 -19.48300 29.06100
18.33100 18.53700 28.99200
18.78100 -19.54300 29.03400
18.78100 18.55100 28.95900
19.28000 -19.58600 28.99900
19.31400 18.52700 28.93000
19.78100 -19.62200 29.04600
19.90200 18.73400 29.05900
20.25900 -19.50600 29.07200
20.33700 -8.58600 28.97700
20.21600 -7.15100 28.94400
20.31900 -6.21100 29.07200
20.26900 -4.16300 28.95800
20.36400 18.81700 29.03600
20.69800 -19.05600 28.97400
20.84400 -8.97500 29.04100
20.70600 -3.99500 29.07500
20.86400 18.90200 28.99800
21.29400 -18.22700 28.93300
21.28800 -9.24600 29.07500
21.25300 -3.16700 28.97900
21.32300 19.06800 28.92200
21.76500 -17.56500 29.00700
21.77300 -16.63600 29.13300
21.76800 -14.52400 29.03100
21.83100 -9.62600 29.00900
21.79800 -0.05300 28.95100
21.78300 19.25000 29.00300
22.24900 -14.15400 29.08100
22.36400 -9.71900 29.04400
22.33000 0.31700 29.03400
22.23100 19.27100 29.11000
22.78300 -13.71100 29.02600
22.74000 -13.09600 29.08300
22.85100 -11.25100 29.03100
22.80200 -9.60300 29.01300
22.78100 0.39300 29.03400
22.69800 19.32800 29.00500
23.35000 -10.67500 29.03900
23.26000 -8.13800 29.10000
23.28100 0.34200 29.03400
23.18200 19.36700 28.96300
23.77800 -10.26800 28.97100
23.80100 -7.73000 29.10800
23.81700 0.25100 29.02600
23.66600 19.25500 28.97800
24.24500 -10.09100 29.07500
24.36400 -7.68700 29.08500
24.32600 0.27400 28.95800
24.24300 19.00400 29.05000
24.74200 -9.94300 29.10700
24.74500 -7.73400 29.12700
24.74400 0.48800 29.01400
24.69800 18.90700 29.04500
25.31900 -9.27000 29.08200
25.33600 -8.46900 29.07600
25.29600 0.89000 29.03400
25.16300 18.78100 28.99900
25.83800 1.20200 29.01500
25.70200 18.32400 29.00400
26.28100 1.31900 29.03400
26.20800 17.93300 29.08500
26.78100 1.40500 29.03400
26.68300 17.73800 29.06700
27.23100 1.45700 28.98400
27.20300 17.35900 29.13900
27.74500 1.54000 29.06000
27.76800 16.87400 29.07000
28.20700 1.58700 28.94600
28.27700 16.35300 29.00400
28.71500 1.79200 28.97600
28.73700 15.88600 29.12400
29.27900 2.32900 28.95100
29.27100 3.77900 29.08300
29.31000 5.72200 28.98400
29.29500 10.80600 29.01100
29.28400 12.83200 28.96400
29.30800 15.51800 29.11700
29.66800 6.03600 29.00800
29.78100 10.39400 29.03500
29.77200 14.03700 28.97400
29.76400 14.79100 29.05600
-18.66500 10.53000 35.03500
-18.66900 11.83900 35.06200
-18.71000 13.31000 35.10700
-18.63100 14.74700 35.00600
-18.14800 10.00200 35.11700
-18.14900 15.23200 35.00300
-17.78800 9.74000 35.03400
-17.75000 15.95600 35.00500
-17.71400 16.36800 35.09200
-17.73600 16.97300 34.98500
-17.25900 9.26900 35.06500
-17.18300 17.83500 35.03400
-16.75300 8.38600 35.05700
-16.81500 18.07200 34.98000
-16.27900 8.74900 34.92800
-16.29800 18.52000 34.94400
-16.17800 21.03300 35.14800
-16.14600 23.24900 35.03400
-15.80200 8.84100 34.98800
-15.76900 23.45300 34.98400
-15.30200 8.81600 34.99200
-15.29200 23.58200 34.98500
-14.75900 8.77200 34.95600
-14.76300 23.75900 35.03400
-14.17000 4.03100 35.06500
-14.11300 6.35100 35.00300
-14.16600 8.49000 35.08500
-14.31300 24.02800 34.97200
-13.76900 3.77500 35.10000
-13.78100 6.78000 35.07200
-13.69800 7.99900 35.06500
-13.70500 24.81700 34.99200
-13.30200 3.71200 34.97500
-13.16800 25.34200 35.03400
-12.64600 -11.05900 35.03500
-12.67900 -7.23100 34.98400
-12.71700 -2.72200 35.00300
-12.80900 -1.02900 34.95900
-12.76000 3.71700 34.93400
-12.75000 25.54700 34.99800
-12.24700 -11.73000 35.04300
-12.29200 -6.99200 34.97100
-12.19600 -2.96300 34.97100
-12.19700 0.77000 34.99500
-12.22400 3.55500 35.07400
-12.24300 25.80100 34.97000
-12.17700 28.24700 35.16000
-12.19500 30.76200 34.99300
-11.73900 -12.71300 35.05500
-11.80100 -6.51700 34.98300
-11.74400 -3.08200 35.02500
-11.70600 1.38500 34.95100
-11.81400 3.29100 35.09000
-11.72900 25.52500 35.14900
-11.63400 27.90200 35.04600
-11.66200 31.30500 35.03400
-11.24200 -13.66000 35.04900
-11.22500 -5.66500 34.97100
-11.23700 -3.56300 35.03000
-11.22200 25.50100 35.09800
-11.13600 27.91000 35.03300
-11.21700 31.51700 34.99800
-10.73300 -15.59300 35.13500
-10.72300 25.70900 34.98100
-10.63600 27.90800 35.06800
-10.71700 31.67300 34.94700
-10.18800 -15.97900 35.11700
-10.25400 25.85000 35.07600
-10.26300 27.78700 35.12900
-10.25500 31.74000 35.02400
-9.71900 -16.04600 35.03400
-9.71900 31.83000 35.03400
-9.26900 -16.09000 34.98400
-9.26900 31.94700 34.98400
-8.73900 -16.05000 34.97300
-8.73400 32.07800 34.98500
-8.20400 -15.64800 35.05800
-8.17800 32.15500 35.14300
-7.69800 -15.47400 34.99800
-7.69200 32.09100 34.96800
-7.18600 -15.22400 35.01900
-7.19200 32.05500 35.04200
-6.79000 -14.95500 35.02700
-6.69100 31.88400 35.05600
-6.23200 -14.56500 35.07000
-6.19900 31.49300 35.06500
-5.78300 -14.28500 34.92500
-5.66300 30.95900 35.11700
-5.26000 -14.25100 34.95700
-5.26900 30.81100 34.98400
-4.62700 -14.48800 35.02200
-4.77100 30.77900 35.09300
-4.26900 -14.68300 35.05700
-4.27700 30.97600 34.95100
-3.75500 -14.69700 35.03700
-3.76800 31.46200 34.95100
-3.25100 -14.54000 34.95100
-3.27200 31.98100 34.95100
-2.69300 -14.16700 34.95100
-2.69800 32.25200 35.03400
-2.13700 -13.63300 34.95800
-2.21900 32.35600 35.03400
-1.59800 -13.33700 35.09100
-1.74800 32.46900 34.95100
-1.14200 -13.31200 35.10900
-1.18300 32.82300 34.95100
-0.68800 -13.45000 35.04500
-0.70400 33.37300 34.93000
-0.27900 -13.74500 35.06300
-0.25600 33.93900 35.04000
0.24600 -14.26500 35.09900
0.28100 34.05700 34.97800
0.72600 -14.57600 35.03400
0.78100 34.05900 34.97400
1.18900 -14.75500 35.04400
1.30700 34.07800 34.92500
1.69800 -14.73000 34.97300
1.81100 34.23600 35.09300
2.16100 -14.54000 34.98300
2.31700 34.36900 35.07200
2.79900 -13.27000 34.91000
2.86400 34.41300 35.04100
3.28700 -12.12800 34.95100
3.29800 34.37400 35.09700
3.80700 -11.19400 34.93800
3.81400 31.92700 35.02500
3.72900 32.43100 34.99900
3.81400 33.93100 35.08500
4.22200 -10.72200 34.92600
4.30100 31.50000 35.00100
4.73900 -10.54800 34.95400
4.85700 31.10100 35.02800
5.28100 -10.62000 35.01100
5.33100 30.97600 35.08400
5.74800 -18.81500 35.09600
5.70300 -16.08800 35.04900
5.81700 -10.99600 35.07500
5.87800 25.54000 35.09800
5.74800 27.86100 35.07800
5.73100 30.92000 34.98400
6.23500 -20.26700 35.15300
6.27800 -14.07900 34.92200
6.26800 -13.55100 35.08400
6.27100 21.44500 35.09300
6.37000 22.78900 35.07300
6.28100 25.32700 35.03400
6.36800 28.82900 35.03800
6.20000 30.74000 35.00400
6.81000 -20.98800 35.05500
6.87600 20.04900 35.09800
6.76300 23.33400 35.11300
6.69500 25.23600 35.05200
6.83100 29.34700 35.00900
6.72600 29.93700 35.05100
7.34000 -22.22500 35.02300
7.33100 19.85000 35.08400
7.30300 23.74300 35.11600
7.19800 25.27600 34.98400
7.77600 -22.45000 35.08800
7.78100 19.83500 35.03400
7.86400 23.78400 35.05900
7.67900 25.38200 34.96700
8.21500 -22.66800 35.10300
8.21100 19.96100 34.95800
8.36400 23.78000 35.04200
8.19800 25.40000 35.02700
8.69800 -22.71500 34.99600
8.72800 20.38100 34.96300
8.86400 23.84900 35.03100
8.69800 25.33500 35.02300
9.21900 -22.77800 34.94600
9.19800 20.99000 34.98000
9.30700 23.78600 35.05400
9.18700 25.37800 35.01900
9.74100 -23.07800 35.03600
9.70600 21.39500 35.05300
9.75800 23.39400 35.03000
9.72300 25.85100 35.02200
10.27900 -23.45200 35.15400
10.21400 27.35800 34.91000
10.78100 -23.43300 35.11000
10.74400 28.03000 34.91000
11.31700 -23.45500 35.05600
11.36700 28.86200 35.05900
11.85500 -23.64700 35.09700
11.81100 29.21900 35.11100
12.37500 -23.97700 35.09700
12.30900 29.42000 35.02300
12.79000 -24.25500 35.07200
12.80300 25.31400 34.99200
12.69300 26.49100 34.95600
12.83500 29.90900 35.03400
13.29100 -24.43500 34.98800
13.30900 25.04500 34.95200
13.21300 26.87700 35.02700
13.24800 30.23100 35.10400
13.75300 -24.43700 34.92600
13.87700 25.30300 35.04900
13.80900 28.42000 35.09000
13.81800 29.88400 35.06500
14.29300 -24.23900 35.07000
14.32300 21.80300 35.06100
14.21000 22.97300 35.01900
14.36400 25.35600 35.06900
14.70400 -23.98900 34.95100
14.78100 21.30200 35.10100
14.70800 23.37800 35.03600
14.75800 25.30500 35.11900
15.33700 -23.20900 35.01300
15.38100 20.87000 35.09900
15.73200 -22.94600 35.03300
15.82100 -18.11800 35.08100
15.73600 -17.63600 35.00200
15.83100 20.71600 35.06800
16.24600 -22.79000 35.01200
16.38500 -18.56400 35.08500
16.38000 -16.11600 34.99000
16.31700 20.79600 35.08800
16.78100 -22.66000 35.03400
16.84600 -18.73100 35.12100
16.89400 -15.71500 35.03500
16.83500 20.94800 34.96000
17.19900 -22.45300 34.96200
17.29000 -19.07000 35.02700
17.34500 -15.55800 34.94800
17.27200 21.44500 35.02700
17.69600 -21.96200 34.99000
17.78700 -19.70000 35.01800
17.83000 -15.18900 35.01800
17.83100 21.77800 35.11900
18.28100 -15.00000 35.08700
18.36400 21.81400 35.07000
18.73300 -14.98200 34.94000
18.86100 21.92100 34.99300
19.18700 -14.73400 35.06700
19.40500 22.19100 35.02600
19.68400 -14.52300 34.99000
19.83100 22.35800 35.08400
20.24500 -14.52300 35.03100
20.28100 22.39800 35.03400
20.73100 -14.68700 35.04200
20.81600 22.31000 35.03600
21.19800 -14.71000 34.98100
21.33600 22.06000 35.03600
21.69800 -14.68100 34.98900
21.82500 21.53200 35.04000
22.20000 -14.56100 34.98500
22.28400 20.34100 35.10800
22.69800 -14.51800 35.06600
22.76400 19.83800 35.05300
23.19000 -14.58900 35.07900
23.31600 19.57400 34.99000
23.81300 -15.05700 35.07300
23.78100 19.48600 35.01600
24.22600 -15.47700 35.14100
24.28100 19.47500 34.99800
24.74800 -15.63300 35.13400
24.81500 -2.54500 35.12700
24.78900 -1.08500 34.94200
24.76500 19.37700 34.98300
25.27700 -15.57400 35.07400
25.28400 -3.08300 35.00800
25.27000 -0.65300 35.07000
25.36100 18.95500 35.04500
25.73700 -15.19000 34.92700
25.73700 -3.77200 34.97400
25.73100 -0.53600 34.98400
25.81700 18.78300 35.03200
26.28700 -14.52200 35.09600
26.24600 -4.07900 35.10700
26.24500 -0.48200 35.04700
26.36400 18.80300 35.03100
26.72200 -13.71600 34.93100
26.78100 -4.09500 35.03400
26.72000 -0.42600 34.92800
26.84500 5.39400 34.99800
26.74800 6.28800 34.93200
26.83400 18.98000 34.93400
27.18200 -13.57700 34.97600
27.20600 -3.95800 34.96900
27.19900 -0.12500 35.01700
27.36400 5.31400 35.02900
27.19400 6.35200 35.01100
27.40500 19.76300 35.03100
27.69800 -13.62100 35.04800
27.75300 -3.70200 35.01400
27.76500 1.48200 35.02200
27.82500 5.48100 34.95200
27.73000 5.99600 35.04300
27.78400 20.02600 34.98900
28.19800 -13.64500 35.03700
28.40500 -10.47400 35.01400
28.20000 -8.54400 35.04300
28.28100 -3.57000 35.03400
28.26000 2.47100 35.12500
28.31700 20.25300 35.13400
28.75200 -13.58600 35.10000
28.86400 -10.56700 35.01900
28.78400 -7.74500 34.91100
28.73100 -3.56400 34.98400
28.72800 2.83100 35.03400
28.81300 11.38400 35.04400
28.82800 13.41500 34.98600
28.91900 20.02000 35.07300
29.21500 -13.12500 34.95200
29.28500 -10.45900 34.98900
29.24700 -7.03700 34.95100
29.18200 -3.71600 35.06100
29.32500 3.23100 35.08700
29.19800 11.27900 35.02400
29.26300 15.06300 35.02900
29.28600 19.75600 35.12800
29.82000 -12.27400 35.02400
29.79500 -9.99500 34.99800
29.73400 -6.57000 34.95100
29.77400 -4.13000 35.02600
29.78300 3.96700 35.11300
29.80000 6.37800 35.08300
29.72500 6.90100 34.94200
29.69800 11.30700 35.01000
29.78100 16.77000 34.91200
29.82000 19.29900 35.09300
30.28100 -12.04300 35.08900
30.37300 -9.72000 35.10000
30.26700 8.33000 34.98300
30.18400 11.32800 35.02800
30.27800 17.38000 34.97400
30.30500 18.86700 34.99700
30.74700 -11.93200 35.10500
30.83700 -9.75500 35.13300
30.74500 9.98800 34.93000
30.76500 10.84300 35.03000
31.20200 -11.61100 35.05200
31.28700 -10.10400 35.09700
-20.30200 23.80800 41.01000
-20.30300 25.42800 41.03900
-19.71100 23.39500 41.02200
-19.80200 26.00000 40.98600
-19.21500 9.89600 41.13700
-19.22100 10.96500 40.95700
-19.22000 23.04300 41.09600
-19.22700 26.31000 41.07000
-18.70300 9.32400 41.07000
-18.61800 11.72300 40.97900
-18.83500 22.72900 41.08100
-18.71900 26.35900 41.03400
-18.19900 8.93300 41.12500
-18.28400 12.00500 41.02600
-18.24000 21.78900 40.99200
-18.23400 26.27000 41.03500
-17.68000 2.37500 41.02100
-17.72000 5.43900 40.95100
-17.62800 8.54000 41.09100
-17.73300 12.98000 40.94000
-17.67400 21.03800 41.07500
-17.69600 26.00600 41.07000
-17.32400 2.20400 40.99000
-17.27300 6.01900 40.95100
-17.23600 8.30700 41.08400
-17.29400 13.45000 40.99800
-17.20400 16.95500 41.08200
-17.22400 17.39400 40.96100
-17.32900 20.71400 41.07700
-17.18300 25.77600 41.05200
-16.73700 2.02700 41.11100
-16.71500 6.84700 40.99000
-16.71800 7.45200 41.09400
-16.73700 13.98100 40.98500
-16.72000 15.89000 41.03500
-16.70700 18.31500 40.98600
-16.72800 19.81500 41.06300
-16.63600 25.72600 41.10400
-16.21900 1.96500 41.03400
-16.15000 25.72400 41.11800
-15.76900 1.84100 40.98400
-15.70900 25.52200 40.99400
-15.32400 1.67700 41.09800
-15.21900 25.47200 41.02000
-14.77900 1.47900 41.09600
-14.69100 25.50700 40.94500
-14.27300 1.22200 41.06200
-14.18600 25.72000 41.06700
-13.64500 0.42100 41.01900
-13.70400 25.95200 40.98500
-13.19300 0.00800 40.99400
-13.24100 29.46400 41.01600
-12.72400 -8.99600 41.06700
-12.66000 -8.53400 41.03500
-12.68200 -0.15300 41.06000
-12.75700 30.99200 41.05700
-12.30200 -9.14800 41.04600
-12.19800 -8.30000 41.06900
-12.24700 -0.31900 41.13000
-12.32800 31.49700 40.96400
-11.83800 -9.21400 41.03500
-11.70500 -8.74100 41.05200
-11.77100 -0.76500 41.09700
-11.71600 32.36900 40.94700
-11.25000 -10.71300 41.06800
-11.18700 -9.07700 40.97900
-11.13500 -3.06700 41.14400
-11.17200 32.93800 40.99800
-10.72600 -13.73000 41.14700
-10.64100 -8.68400 41.03800
-10.62000 -3.44900 41.08100
-10.68900 33.16900 40.96600
-10.23800 -14.15500 41.07000
-10.18600 -8.16400 40.99200
-10.14400 -3.64400 41.08500
-10.25500 33.19100 41.05200
-9.68300 -14.31000 41.05700
-9.67900 -7.26300 41.01700
-9.66000 -4.00300 41.04600
-9.68300 33.21700 41.03100
-9.16300 -14.26900 40.97900
-9.26400 -7.16000 41.02800
-9.13300 -4.50800 41.03000
-9.16900 33.30100 41.01300
-8.69800 -14.03200 41.00300
-8.75300 -6.96600 41.08900
-8.73700 -4.66900 41.04900
-8.68300 33.46400 41.03900
-8.16200 -13.78600 41.08800
-8.22800 -6.62600 41.11600
-8.14700 -5.00100 41.06500
-8.12600 33.47600 41.07400
-7.63600 -13.76200 41.05600
-7.65600 33.31400 41.11400
-7.23000 -13.81100 41.10500
-7.15400 32.95100 40.93400
-6.76000 -14.07900 41.07000
-6.66900 33.00000 41.01400
-6.22700 -14.65600 41.07600
-6.26400 33.05000 40.91400
-5.74000 -15.69000 41.14200
-5.72200 33.32300 41.07000
-5.25000 -17.17800 41.11900
-5.25400 33.46000 40.95100
-4.73500 -18.25500 40.99200
-4.69900 33.81000 40.95100
-4.22900 -19.02800 41.05800
-4.21300 34.43500 40.92500
-3.80700 -19.18700 41.03600
-3.72600 35.45200 41.02700
-3.12500 -19.47300 41.13200
-3.21300 35.86600 41.05500
-2.68300 -19.50700 41.04700
-2.63600 35.91700 41.02200
-2.16900 -19.58400 41.08400
-2.22000 35.85700 41.09700
-1.71900 -19.67900 41.03400
-1.69000 35.54200 40.99600
-1.28400 -19.82700 41.06000
-1.21900 35.44600 41.00800
-0.73900 -20.04000 41.07000
-0.69300 35.47700 40.93700
-0.29300 -20.28400 41.03400
-0.19600 35.75000 41.11600
0.29000 -20.53200 41.11700
0.30800 35.74900 41.06900
0.78100 -20.57000 41.03400
0.80000 35.37000 41.03400
1.22500 -20.48500 40.95100
1.28200 34.82600 41.04200
1.76200 -20.16500 40.95100
1.82300 34.56800 41.03800
2.25300 -19.49300 41.02200
2.28100 34.46100 41.03400
2.81100 -18.17700 41.09800
2.78100 34.39700 41.03400
3.27500 -17.80700 41.00400
3.28100 34.36700 41.03400
3.68000 -17.76000 40.99700
3.78100 34.41300 41.03400
4.26500 -18.00000 41.06200
4.23600 34.55000 40.95100
4.67600 -18.28500 41.08100
4.82000 34.77000 41.03400
5.33800 -20.51900 41.06000
5.32500 21.83000 41.08400
5.25400 22.51600 40.98700
5.28100 34.78200 41.03400
5.66100 -20.71900 41.02600
5.87600 21.06700 41.00200
5.76700 23.43600 41.01400
5.70500 34.68500 41.03400
6.29400 -22.51200 41.15500
6.28100 20.98300 40.96600
6.23100 23.55800 41.05300
6.21400 34.29500 41.11700
6.78700 -22.99600 41.15400
6.78500 21.04300 40.90000
6.69200 23.47100 41.12000
6.71500 33.75500 41.11700
7.24100 -23.73500 41.03600
7.38000 21.80200 40.98800
7.17100 23.33800 41.03800
7.24000 33.47600 41.08400
7.75900 -24.73300 41.00300
7.66100 33.24700 41.03900
8.25600 -25.04800 41.12400
8.35400 32.48500 41.15400
8.84100 -25.06500 40.98400
8.77800 31.87200 41.11500
9.39200 -24.77600 40.99200
9.30900 29.42300 40.99400
9.77700 -24.48200 40.98400
9.83100 28.87700 40.99300
10.31900 -24.19900 41.03400
10.32800 28.90400 41.03200
10.80200 -24.08000 40.94600
10.87200 29.28100 40.97400
10.73500 29.97900 41.05100
10.79600 31.51900 41.00900
11.39900 -23.69800 41.01700
11.22400 31.78800 41.13300
11.84800 -23.50000 40.98700
11.85100 31.44700 41.03700
12.37700 -23.34000 41.11300
12.33900 30.41200 40.97600
12.81000 -23.41300 40.96100
12.76900 29.93900 41.01300
13.29500 -23.44600 41.04300
13.29400 29.27300 41.14900
13.76600 -23.62700 41.03700
13.77700 28.88600 41.07000
14.31800 -24.10700 41.07900
14.27000 28.71100 40.99800
14.76600 -24.55000 41.03400
14.81000 28.49500 41.04600
15.20900 -24.80800 41.01100
15.19600 28.25500 41.09200
15.71200 -24.92200 41.14100
15.76400 27.84800 41.07700
16.16300 -24.85100 40.95100
16.29300 27.61200 41.11300
16.82500 -25.10300 40.98300
16.78100 27.59900 41.02800
17.27300 -25.45700 41.09200
17.33100 27.61000 41.00800
17.72100 -25.65800 41.11200
17.80100 27.51700 41.04900
18.24500 -25.66300 41.06000
18.23800 27.26000 41.06800
18.75300 -25.52400 41.00700
18.74500 26.29200 41.05500
19.29600 -25.14900 41.02300
19.32500 -22.99000 41.03900
19.27800 -21.54000 41.10700
19.34200 25.81400 41.13600
19.79000 -21.18300 41.07300
19.81300 25.57600 40.96600
20.27100 -20.99500 41.05000
20.30600 25.58500 41.04100
20.77200 -20.79700 40.98700
20.78100 25.52700 41.03400
21.23100 -20.68600 40.98400
21.34300 25.33100 41.00300
21.73900 -20.74200 41.09500
21.90600 25.12600 40.97500
22.36900 -20.92000 41.05700
22.27200 25.10700 40.95400
22.80800 -21.01600 41.05400
22.80600 25.30200 40.99900
23.30100 -21.21100 41.07800
23.39000 25.76800 41.01200
23.79700 -21.53900 40.99100
23.86200 26.42000 40.97000
24.34300 -21.99200 41.04600
24.40100 -3.03100 41.02600
24.21000 -1.54000 41.02500
24.29100 26.84700 41.08500
24.75100 -22.26700 41.04900
24.86400 -3.12100 41.02700
24.73600 -1.10400 41.03700
24.88700 26.93400 41.08200
25.25200 -22.43800 41.13600
25.29500 -3.02600 41.00300
25.18400 -1.09300 41.03900
25.36400 26.82700 41.08800
25.70300 -22.42100 41.03700
25.86400 26.71000 41.10100
26.22900 -22.18500 40.94800
26.36400 26.67700 41.10200
26.78800 -21.65900 40.99000
26.77000 26.65200 41.12800
27.33300 -20.74700 41.03400
27.27300 26.47800 41.07000
27.72800 -20.48300 40.95500
27.82500 -15.03500 41.07500
27.76200 -13.64400 41.09800
27.81700 26.29800 41.03900
28.16500 -20.38400 41.02200
28.33600 -15.51600 41.07600
28.34600 -13.27800 41.13700
28.34900 26.20900 41.12400
28.72500 -20.22200 41.04800
28.67700 -15.69000 41.05100
28.83100 -13.29400 41.12300
28.81000 26.07300 41.05000
29.19600 -19.94600 40.96400
29.31300 -15.97500 41.07200
29.37200 -13.53700 41.05200
29.34700 -3.45400 41.03800
29.32500 -1.67700 41.01300
29.28100 25.95700 41.03400
29.80800 -19.05400 41.08500
29.68300 -16.01800 41.08300
29.78200 -13.77200 41.07500
29.82400 -7.93500 41.03700
29.81500 -6.74400 40.92100
29.83000 -3.97300 41.05800
29.79200 -0.99200 41.09900
29.72100 25.76900 41.03400
30.21100 -18.02700 40.96400
30.26800 -16.68500 41.02400
30.28700 -13.94600 41.00000
30.36600 -8.62500 41.12500
30.23800 -5.99000 40.95100
30.30200 -4.57300 41.06200
30.24700 -0.63900 41.02700
30.26400 25.33200 41.11700
30.71500 -13.05600 41.03900
30.86400 -8.96100 41.09900
30.78100 -0.48100 41.03400
30.74200 21.72900 41.04200
30.79200 23.33400 40.98900
30.76300 24.84300 41.13300
31.28400 -11.66500 40.97200
31.20500 -9.24000 41.03400
31.29400 -0.40400 40.94400
31.28100 20.83300 41.07000
31.84900 -0.22900 40.97100
31.76300 20.46800 41.13100
32.23800 0.02900 41.00200
32.28100 20.32700 41.03400
32.77500 0.34200 41.09200
32.74100 20.23200 41.03400
33.28100 0.35900 41.03400
33.29000 19.94400 41.11700
33.78100 0.34200 41.03400
33.84900 14.47800 41.04600
33.74600 14.84500 41.02100
33.76000 19.28600 41.14300
34.27600 0.41600 40.95100
34.31100 9.45600 41.11700
34.20000 11.98400 40.96800
34.26600 13.75600 41.04300
34.22900 15.38800 41.03300
34.22500 18.29400 41.06700
34.83400 0.75800 40.95100
34.81300 8.89600 41.07000
34.71700 15.85700 40.93500
34.79900 17.86100 41.14300
35.25700 1.49900 40.95100
35.29400 8.46500 41.12300
35.81000 2.44900 41.05000
35.83600 7.97800 41.11700
36.21800 2.88000 40.95700
36.22800 7.73200 41.06700
36.76200 2.94900 41.12100
36.74400 7.38500 41.07000
37.31300 3.29000 41.10200
37.28400 6.93200 41.11700
-23.18300 20.94000 47.11900
-23.23500 21.98700 46.91900
-23.24000 22.83900 47.08100
-23.16800 25.24600 47.02800
-22.75400 20.22800 47.10400
-22.72000 25.94700 46.91200
-22.12000 19.39500 47.03200
-22.15000 29.81400 47.02200
-21.71400 19.51800 46.98600
-21.68600 30.15600 46.93700
-21.19600 6.86400 47.11700
-21.22500 8.46000 46.93700
-21.28100 19.99600 47.04000
-21.30200 30.22700 46.98100
-20.66800 6.31900 47.12800
-20.69200 9.30000 47.01300
-20.71300 20.25800 47.09400
-20.82200 30.21500 46.99800
-20.12200 6.06800 47.10200
-20.20100 10.69200 46.93800
-20.15700 20.35300 47.14000
-20.27200 29.95200 47.12300
-19.71900 5.96300 47.03400
-19.70100 11.45800 46.99800
-19.66200 20.25900 47.13100
-19.72500 29.44100 47.11700
-19.23000 5.79800 46.99800
-19.18800 11.74300 47.02900
-19.23100 19.80800 47.10700
-19.20200 28.90500 47.11700
-18.74500 5.32500 47.07500
-18.71900 11.87300 47.03400
-18.64300 18.95400 47.03400
-18.64300 28.41100 47.13700
-18.22000 4.46100 47.11600
-18.31900 12.04000 46.98000
-18.16400 17.92300 47.07800
-18.23300 27.80500 47.11700
-17.83900 4.25400 47.06300
-17.75100 12.43000 47.02200
-17.67100 16.95100 47.04000
-17.71800 27.28900 47.08200
-17.24200 4.04400 47.06300
-17.27100 12.80700 46.93200
-17.29000 16.72000 47.04500
-17.14000 27.06700 47.09800
-16.78000 3.84700 47.11400
-16.82100 12.78700 46.99900
-16.77700 16.24900 47.07900
-16.76900 27.04200 46.98400
-16.21500 3.37800 47.00400
-16.18400 12.42200 47.04700
-16.28600 15.89800 47.07000
-16.33600 27.10900 46.99500
-15.76400 1.92900 47.07000
-15.70700 10.89500 47.11700
-15.69700 11.87800 47.02400
-15.83100 12.31100 47.03900
-15.72900 15.28600 47.14600
-15.83000 27.42400 46.98900
-15.18600 -4.00400 47.04300
-15.22000 -3.53700 46.97600
-15.22300 -1.65900 47.13600
-15.20500 -1.23900 46.99200
-15.22200 2.44400 47.10400
-15.28700 10.41700 47.12700
-15.17200 14.49500 47.06900
-15.18300 28.34900 47.02500
-14.71000 -5.15600 47.10000
-14.62300 -0.10200 46.94500
-14.79500 2.82900 46.97200
-14.82100 10.25500 47.05700
-14.72000 12.55200 46.97100
-14.70400 28.82600 47.03000
-14.20800 -6.64300 47.09600
-14.17500 0.09300 46.93500
-14.30200 2.92000 47.02000
-14.25500 10.29800 47.02700
-14.17000 12.47900 47.03400
-14.23600 29.35700 46.97800
-13.70500 -9.10300 46.97200
-13.76400 -8.74000 46.96500
-13.66200 -8.00200 47.07800
-13.70800 0.24300 47.02000
-13.73400 2.88300 47.04000
-13.81000 10.50900 47.03000
-13.72400 12.28400 47.11900
-13.78100 29.93600 47.02400
-13.22900 -11.66100 47.00400
-13.26300 0.46400 47.01700
-13.15000 2.46900 47.07200
-13.30500 30.29500 46.92300
-12.72400 -12.59600 47.02400
-12.76900 29.96100 47.04100
-12.22300 -15.73100 47.13700
-12.26100 28.55800 47.15400
-11.66700 -16.54900 47.11700
-11.81700 28.34300 47.10300
-11.23500 -16.74900 46.99800
-11.25500 28.33400 47.06400
-10.77400 -16.88100 47.12800
-10.75700 28.53300 47.09300
-10.23700 -16.84200 47.05000
-10.23700 29.30400 46.92000
-9.66600 -16.93700 47.05100
-9.80200 29.40100 47.00500
-9.18500 -16.95700 46.94900
-9.30200 29.39800 47.04100
-8.65700 -16.78100 47.06100
-8.80200 29.31800 47.03300
-8.16900 -16.58500 47.08400
-8.31600 29.35700 47.02800
-7.76700 -16.45800 47.02800
-7.73600 29.77400 47.01300
-7.25500 -16.29300 46.92400
-7.30200 29.87100 47.02900
-6.76700 -22.75700 47.05100
-6.72100 -19.59200 46.95100
-6.69000 -16.53400 47.06500
-6.80200 29.88200 47.03900
-6.16700 -23.13600 46.98200
-6.17600 -18.78000 46.91000
-6.19400 -17.03000 47.06600
-6.25500 29.87900 47.07000
-5.76900 -23.27300 47.03000
-5.75000 30.01400 47.07600
-5.25900 -23.18900 46.99300
-5.23000 30.43300 47.04100
-4.80500 -23.00800 47.02200
-4.73400 30.72800 46.99900
-4.21600 -22.23000 46.98300
-4.21900 30.84800 47.03400
-3.71900 -21.64700 46.98600
-3.73000 30.98900 46.95100
-3.18900 -20.59800 47.07700
-3.12800 31.29600 46.92900
-2.73700 -20.11800 47.00000
-2.72000 31.82800 46.96000
-2.24900 -19.96300 47.09800
-2.17000 34.30000 46.98900
-1.79000 -19.76200 46.96400
-1.68600 34.78000 47.01100
-1.30200 -19.76400 46.99900
-1.27900 35.36600 47.00900
-1.24200 36.29200 47.00300
-1.26500 38.44600 47.06700
-0.78700 -19.81500 46.95600
-0.67100 38.78200 47.11800
-0.26400 -19.94300 47.08500
-0.13800 38.78200 47.10400
0.24200 -19.59900 46.93600
0.35600 38.48700 47.00100
0.69800 -19.53200 47.03800
0.75200 38.31700 47.12300
1.19800 -19.55000 47.06600
1.37500 37.99200 46.99400
1.67500 -19.52100 47.07200
1.84000 38.04500 46.92500
2.21800 -19.11500 46.94200
2.29200 38.36900 47.03200
2.69800 -19.09200 47.02700
2.84400 38.71600 47.06100
3.17600 -19.16900 47.01700
3.28100 38.90300 47.03400
3.71200 -20.43800 47.13900
3.75400 39.06000 46.96900
4.28700 -20.17100 47.03100
4.30600 39.20300 47.14500
4.78100 -20.06800 47.03400
4.82100 39.01700 47.04300
5.28100 -20.07700 47.03400
5.23000 38.77100 47.04300
5.81700 -20.21300 47.01900
5.73300 38.35500 47.07000
6.28000 -20.29600 47.11000
6.25700 37.87700 47.11700
6.78000 -20.48700 47.07000
6.81400 37.28300 47.02400
7.28800 -24.95800 47.01200
7.18800 -24.63100 47.03200
7.26400 -20.66100 47.03500
7.30100 37.04000 47.09200
7.83300 -21.07400 47.03700
7.78100 36.98200 47.03400
8.34000 -24.59500 47.04700
8.22400 -22.04300 46.95400
8.26300 -21.06600 47.07800
8.19000 36.86800 47.02700
8.81500 -25.21200 47.05400
8.67700 -22.22000 47.02500
8.79900 -20.73900 47.12600
8.81500 36.44100 47.06500
9.37500 -25.54400 46.99500
9.23100 -22.54400 47.04300
9.35500 -20.74000 47.13100
9.23200 36.02400 47.14300
9.84600 -25.51700 46.95500
9.76000 -23.55100 47.06200
9.86400 -20.73400 47.09400
9.64800 35.74600 47.07600
10.35800 -25.09900 46.95200
10.23800 -24.02500 47.05700
10.36400 -20.71000 47.09100
10.28200 35.43700 47.07400
10.86400 -20.76000 47.10100
10.78900 35.25200 47.08400
11.34700 -20.79900 47.11700
11.31100 34.93200 47.11700
11.85500 -21.00200 46.96100
11.78300 34.33500 47.15000
12.30400 -20.96200 47.01100
12.28800 32.88100 47.11700
12.81200 -20.53000 46.99100
12.76600 32.31700 47.11700
13.35500 -19.56800 46.95300
13.33700 31.92800 47.11900
13.83800 -16.97400 46.92800
13.81300 31.29100 47.10200
14.31900 -16.64800 47.08500
14.32000 30.34800 46.98900
14.86400 -16.59700 47.06000
14.80500 30.02200 46.98700
15.36100 -16.69400 47.09800
15.28100 29.91800 47.00200
15.80300 -22.66000 47.00800
15.73300 -22.09800 46.98500
15.81300 -17.00700 47.00500
15.78100 29.90500 46.98200
16.26100 -23.24700 47.01400
16.19400 -18.08800 46.95800
16.24300 -17.62900 47.04400
16.28700 30.01100 46.91800
16.79300 -23.48200 46.95900
16.78600 30.38000 47.06200
17.28500 -23.46000 46.90900
17.36400 30.45000 47.03000
17.83700 -23.03300 46.93500
17.80800 30.33900 47.05000
18.26600 -21.97800 47.00700
18.38700 29.96600 47.02300
18.72200 -21.54200 47.04300
18.85900 29.95500 46.98300
19.32900 -21.22200 47.11600
19.39400 30.29000 47.00300
19.87800 -21.17000 47.01800
19.90600 30.77000 47.10100
20.27700 -20.99800 46.98400
20.35800 30.79000 47.00600
20.81100 -20.62300 46.99800
20.83100 30.81200 47.08400
21.28700 -20.15000 46.98000
21.28100 30.80600 47.03400
21.71800 -19.48300 46.95800
21.78100 30.81300 47.03400
22.25400 -18.98600 46.89300
22.28100 30.88000 47.03400
22.79900 -18.65200 47.00200
22.73100 30.90600 46.98400
23.28100 -18.43900 47.04200
23.17400 30.78600 47.05800
23.78100 -18.48700 46.99200
23.83300 26.03900 47.15700
23.72600 27.87000 47.05800
23.78900 30.41800 47.02800
24.22600 -18.63800 47.04500
24.23100 25.90800 47.04700
24.28300 28.83300 46.97400
24.26200 29.45800 47.09100
24.81000 -19.06500 47.06000
24.68000 25.83800 47.07600
25.31700 -19.26700 47.05700
25.18800 25.94000 47.03800
25.85700 -19.31300 46.98900
25.76600 26.22200 46.91800
26.31500 -19.12900 47.02900
26.27100 26.03100 47.06200
26.79800 -18.73400 47.07500
26.66300 25.81700 47.03600
27.28900 -18.13800 47.06100
27.27900 25.06200 47.10400
27.84000 -17.77100 47.12800
27.73400 24.82000 47.11400
28.34800 -17.75600 47.11300
28.15800 24.69200 46.99400
28.86900 -18.01200 46.94400
28.72200 24.20200 46.97200
29.36200 -17.99900 46.96300
29.22400 23.71300 46.97900
29.85000 -17.78200 47.11100
29.70100 23.46700 47.08100
30.35700 -17.66200 47.00400
30.30500 -13.51300 47.06400
30.41800 -12.22800 46.98200
30.17100 23.27400 47.05600
30.74800 -17.44900 46.98400
30.75400 -14.24400 47.01800
30.78000 -11.97900 46.93900
30.79600 19.99500 47.09400
30.79200 21.26800 46.97400
30.74000 22.71800 46.97600
31.25800 -17.05800 46.99100
31.19500 -14.70500 47.15100
31.30700 -9.25000 47.01500
31.24900 19.27400 47.14600
31.84100 -8.57100 46.94000
31.89100 18.06300 47.07800
32.38900 -8.32100 47.05700
32.33700 1.03600 47.03600
32.31600 2.47500 47.08500
32.22100 17.74600 47.03400
32.86400 -8.30300 47.06100
32.85100 0.42800 47.02900
32.72300 2.92900 46.95000
32.78500 16.89800 47.06800
33.37600 -8.28600 47.01400
33.40500 0.04500 47.03800
33.23100 3.23400 46.92900
33.29500 15.02300 47.12900
33.80400 -8.09500 46.98400
33.75900 -0.25800 47.08400
33.67600 3.38200 46.96000
33.67700 14.81000 47.09300
34.29600 -6.06200 46.97700
34.25400 -0.63600 47.11700
34.24500 3.34700 46.97900
34.17500 14.75600 46.99300
34.71100 -2.61200 46.97700
34.74800 -1.15600 47.14200
34.81200 3.22500 47.03300
34.76100 14.48600 47.05600
35.40000 3.05600 47.03200
35.23100 14.26300 47.04800
35.83100 2.90300 47.01500
35.78900 9.85700 47.14500
35.77400 10.48500 46.99500
35.78400 13.91400 47.03600
36.27300 2.79400 47.00000
36.38100 9.04700 47.07800
36.21500 11.36700 47.02700
36.27100 13.34800 47.02300
36.81700 0.80600 47.05200
36.71100 8.74400 47.03400
37.30400 0.37500 46.98600
37.26000 2.88900 47.04000
37.27100 5.97400 46.92600
37.27100 6.80700 47.07700
37.86400 -0.04600 47.02700
37.68600 2.76400 47.00500
38.35300 -0.43800 47.00900
38.26600 2.50400 47.05700
38.83700 -0.17200 47.02400
38.74500 2.02100 47.06700
-23.19000 26.98100 53.04800
-23.21100 29.30000 52.95100
-22.66600 26.30200 53.13200
-22.75500 29.98300 52.92800
-22.12600 26.02600 53.10600
-22.22100 30.86700 52.95200
-21.69800 25.84800 53.05600
-21.59500 32.20900 53.08200
-21.20700 25.43200 53.06500
-21.13600 32.37400 53.04200
-20.74400 -15.69000 53.07800
-20.65300 -13.99100 52.94300
-20.72200 24.76900 53.14900
-20.63600 32.40300 53.03500
-20.20200 -16.11600 53.05100
-20.23000 -13.55800 53.01900
-20.20800 22.43900 53.07700
-20.23000 22.90300 52.97000
-20.19600 24.02800 53.05100
-20.13600 32.29700 53.06900
-19.80200 -16.21700 53.02000
-19.64000 -13.26000 53.06000
-19.72900 19.87800 53.13600
-19.63600 32.18400 53.10600
-19.25500 -16.20400 52.95600
-19.19500 -13.04400 52.98400
-19.19900 19.25300 53.02600
-19.13600 32.16900 53.10900
-18.76900 -16.25200 53.03500
-18.65800 -12.72500 53.03400
-18.78000 18.92700 53.13700
-18.66400 32.16700 53.14000
-18.25500 -16.28200 53.03700
-18.25000 -12.49400 53.01800
-18.20600 15.44100 53.14700
-18.21200 16.93600 52.96500
-18.22200 18.40500 53.08900
-18.19600 31.99100 53.05800
-17.71900 -16.26400 53.03400
-17.71500 -12.18400 53.02600
-17.72600 0.83100 53.07400
-17.67100 2.33900 53.01900
-17.67600 15.04200 53.15200
-17.77500 31.74000 53.05000
-17.22000 -16.09000 52.99800
-17.21900 -11.67000 52.98400
-17.25500 0.28700 53.11700
-17.23900 2.89200 52.99800
-17.14900 4.94200 53.04500
-17.16200 7.22500 53.00300
-17.22800 9.27900 53.06300
-17.22400 10.86100 53.03000
-17.21900 14.96400 53.00500
-17.21200 30.95400 53.08400
-16.67800 -15.76900 53.02900
-16.73900 -11.46400 53.08200
-16.74200 -0.00000 53.08400
-16.79900 11.42800 52.96900
-16.80400 14.73000 53.07800
-16.74400 29.28200 53.05100
-16.23500 -15.61700 53.00700
-16.22400 -11.15600 53.02800
-16.30500 -0.14900 53.06400
-16.15700 28.91700 52.97100
-15.71900 -15.63400 53.05400
-15.79500 -10.53700 52.97500
-15.71000 -7.51100 53.15700
-15.62500 -6.64300 52.99400
-15.82800 -0.28500 53.00100
-15.63600 28.93300 53.00600
-15.21900 -15.62400 53.05700
-15.15200 -6.03200 52.95300
-15.28100 -0.57300 53.11900
-15.13600 28.90600 53.05100
-14.71900 -15.54100 53.07500
-14.75600 -5.60200 53.06900
-14.72900 -1.09100 53.06500
-14.75500 28.78300 53.12100
-14.21900 -15.55500 53.09000
-14.14700 -5.06700 52.94800
-14.27600 -4.58000 53.05700
-14.23600 -2.97500 52.98500
-14.23500 -2.73900 53.08500
-14.16300 27.97400 53.05200
-13.71200 -15.71300 53.09600
-13.69000 6.45000 53.13100
-13.72200 7.40200 52.98900
-13.63300 27.55600 53.03400
-13.23000 -16.14800 53.06800
-13.13800 5.82500 53.09000
-13.09500 8.16800 53.01100
-13.21900 27.47500 53.00100
-12.70900 -17.18200 53.10400
-12.60800 5.59100 53.06500
-12.66900 8.30700 53.08400
-12.74400 27.50700 52.93000
-12.24800 -17.74400 53.10200
-12.21900 5.50000 53.03400
-12.21900 8.32700 53.03400
-12.26300 27.83200 53.01100
-11.63700 -18.53300 53.07000
-11.75500 5.51000 53.04300
-11.76900 8.33200 52.98400
-11.58100 28.76200 52.97700
-11.12600 -18.96900 53.09100
-11.19900 5.54900 52.91900
-11.29800 8.29000 53.06800
-11.17200 29.01600 52.94300
-10.74400 -19.21700 53.08400
-10.68300 5.74100 53.14400
-10.84100 8.18300 52.99600
-10.67600 29.28300 53.10400
-10.19700 -19.67800 53.07000
-10.21000 5.37000 53.03000
-10.21400 7.71300 52.93900
-10.15000 29.07800 53.03500
-9.64400 -19.96900 53.08100
-9.72000 4.93600 53.01700
-9.66700 7.52900 53.12200
-9.71900 28.92900 53.03400
-9.16600 -20.15100 53.03400
-9.12300 4.60700 53.00300
-9.21900 7.55000 53.10500
-9.21900 28.80800 53.03400
-8.72100 -20.52400 53.14100
-8.69500 4.57000 52.93200
-8.75900 7.55800 53.11400
-8.71900 28.76100 53.03400
-8.23200 -21.61300 53.14100
-8.17700 4.72500 53.02800
-8.31100 7.91100 52.94900
-8.21900 28.87300 53.03400
-7.76400 -22.15300 53.11700
-7.75300 4.94000 53.01800
-7.60100 9.29200 53.01900
-7.83900 29.08900 52.99100
-7.63200 31.52900 53.04400
-7.73500 33.92000 52.95100
-7.17400 -22.95700 53.04600
-7.10000 5.76000 53.02300
-7.09600 9.67200 53.07800
-7.27500 29.97000 53.02300
-7.22300 30.96600 53.02700
-7.13300 35.43000 52.98300
-6.60200 -23.43400 53.08100
-6.63800 5.96800 52.98200
-6.63600 9.75400 53.04500
-6.65800 35.77900 53.05200
-6.21900 -23.62100 53.03400
-6.22400 6.21400 53.07100
-6.18400 9.74200 53.09100
-6.16300 35.98200 53.03400
-5.67200 -23.72900 52.97900
-5.70900 6.84500 52.95100
-5.70300 9.51200 53.07000
-5.66300 36.21400 53.02400
-5.16900 -23.64100 53.08400
-5.22600 7.86700 52.98200
-5.21000 8.93600 53.12900
-5.21900 36.31500 53.03400
-4.77100 -23.50200 52.95100
-4.76900 36.31300 52.98400
-4.19300 -23.09300 52.99800
-4.30400 36.19300 53.00400
-3.67800 -22.75900 53.01300
-3.77100 35.78300 52.99000
-3.27800 -22.53700 52.95900
-3.25000 35.40600 53.12500
-2.72700 -22.29600 53.00500
-2.71900 35.38500 53.06400
-2.21900 -22.13000 53.03400
-2.30400 35.51000 53.03700
-1.71900 -22.05800 53.03400
-1.78300 36.28200 52.94200
-1.21900 -22.03600 53.03400
-1.32200 38.04400 52.98300
-0.71900 -22.10100 53.03400
-0.75100 38.39600 53.02600
-0.28900 -22.28700 53.05800
-0.21600 38.57900 52.99800
0.26100 -22.74200 52.99100
0.32600 38.71600 53.02500
0.80400 -23.02000 53.04700
0.73300 38.93300 52.95100
1.19800 -23.06300 53.04400
1.39500 39.73800 53.03000
1.74600 -23.02400 53.11600
1.76400 40.03900 52.98400
2.34300 -22.13000 53.06300
2.30800 40.19200 53.03400
2.69600 -21.50600 52.97300
2.76200 40.17100 52.99800
3.35200 -20.50900 52.94300
3.26100 40.12100 53.14200
3.85500 -19.64000 53.04100
3.74700 40.26000 53.01500
4.33600 -19.17400 53.05700
4.28100 40.43300 53.03400
4.88500 -18.78800 52.98500
4.78100 40.45900 53.03400
5.29400 -18.51900 53.00200
5.23200 40.34100 53.03400
5.79200 -18.13500 53.06900
5.74800 39.91000 53.11700
6.36400 -17.98700 52.97100
6.29800 34.40400 53.04400
6.21700 35.85600 53.05600
6.25400 38.78500 53.04900
6.86400 -18.00600 53.02600
6.76500 33.83100 53.01800
6.87500 36.80600 52.97700
6.80200 37.97700 53.04600
7.36800 -18.13900 53.12100
7.28400 31.86000 53.09100
7.84300 -18.26200 53.12300
7.79900 31.41100 53.04700
8.34300 -18.56900 53.03200
8.27600 31.02700 53.09400
8.89500 -19.07500 53.05800
8.75100 30.75800 53.05800
9.25400 -19.22400 53.12500
9.22200 30.60700 53.13400
9.80800 -19.44000 52.92400
9.78100 30.61500 53.05000
10.31900 -19.23000 53.02400
10.33100 30.58600 53.04300
10.81000 -19.05100 53.13200
10.78100 30.53100 53.00800
11.28100 -19.08500 53.03400
11.29900 30.54300 52.92400
11.78100 -19.17400 53.03400
11.84300 30.79000 53.04500
12.28100 -19.25600 53.03400
12.33100 30.97700 53.08400
12.78100 -19.21400 53.03400
12.78100 30.95300 53.03400
13.28100 -19.05100 53.03400
13.30100 30.78700 53.05500
13.78100 -18.93600 53.03400
13.85200 30.57500 53.10000
14.28100 -18.98900 53.03400
14.31100 30.54800 52.95800
14.72600 -19.19400 53.03400
14.89900 30.66100 53.09700
15.31300 -20.04000 53.11700
15.30800 30.67100 53.11700
15.83100 -20.69300 53.14700
15.80000 30.55900 53.07000
16.30500 -20.97800 53.06300
16.26400 30.46300 52.93000
16.73100 -21.05900 52.98400
16.71800 30.27400 53.09700
17.26600 -20.99100 52.97500
17.19800 30.29500 52.98200
17.80300 -20.73500 53.08700
17.66600 30.41800 52.97000
18.28700 -20.50600 52.99800
18.25600 30.77900 52.92100
18.84200 -19.74300 53.02800
18.68700 30.77300 52.98900
19.28100 -19.09500 52.95100
19.26500 30.49900 53.06200
19.77800 -18.48200 53.06600
19.83900 30.01300 53.08600
20.19700 -18.07100 53.06400
20.24500 29.84100 53.02500
20.75300 -15.05900 52.95100
20.68500 29.68500 53.02900
21.23600 -14.48600 52.91600
21.21400 29.39300 53.11000
21.81900 -13.67200 53.04600
21.74700 28.79300 53.13900
22.33100 -13.45000 52.98700
22.29500 28.00400 53.08400
22.78100 -13.47700 52.98400
22.68100 27.78100 53.06200
23.21900 -13.63000 53.05000
23.30900 21.99300 53.15100
23.29500 22.88400 52.97300
23.27900 27.38400 53.03200
23.79100 -14.11100 53.02600
23.84000 21.37700 53.07000
23.77900 23.96000 52.96200
23.71800 24.81700 53.05100
24.25700 -14.73700 53.05100
24.35600 21.11600 53.15000
24.89600 -16.95500 53.05800
24.71200 21.09600 53.04400
25.34800 -17.20900 53.08700
25.26700 21.23100 53.01300
25.88900 -17.52300 53.02100
25.70800 21.47200 52.95800
26.36400 -17.63900 53.06100
26.25900 21.83600 53.00500
26.86400 -17.72200 53.07400
26.76400 22.00400 53.02000
27.36400 -17.74300 53.08200
27.28100 22.00900 52.98900
27.86400 -17.74900 53.08700
27.78400 -13.18800 53.10500
27.80600 -12.00700 53.08900
27.74700 21.86100 53.13400
28.38800 -17.74300 52.99700
28.24800 -14.22500 53.04900
28.29200 -11.08100 53.04000
28.25900 22.00200 53.00900
28.79900 -17.56300 52.95100
28.72300 -15.63700 53.02900
28.78300 -10.70900 53.00300
28.78500 22.32400 53.00400
29.35700 -10.15400 53.05000
29.30200 22.66200 52.93600
29.77900 -9.81500 52.97200
29.69800 22.74000 52.97600
30.28100 -9.66200 53.03400
30.19800 22.75000 52.99400
30.78100 -9.58500 53.03400
30.81500 -3.46900 53.15600
30.74500 -1.99400 53.02900
30.71100 22.72500 52.94400
31.22100 -9.50800 52.96900
31.26300 -4.15300 53.11700
31.27800 -1.08700 53.04000
31.36300 17.51700 53.04000
31.23400 19.46800 52.94300
31.25900 22.40300 53.04100
31.69800 -9.55500 53.10600
31.74700 -4.77900 53.03700
31.80500 -0.71100 53.02400
31.80600 17.01200 53.05600
31.79300 20.96300 52.96800
31.74900 21.46700 53.08400
32.19800 -9.60200 53.06700
32.27500 -5.13300 53.06700
32.28100 -0.14300 52.98600
32.35600 15.40200 53.03700
32.76600 -9.64800 53.10700
32.88100 -5.45100 53.08700
32.75100 0.04100 53.08200
32.85600 14.89700 53.02800
33.30600 -9.23900 53.01700
33.29800 -5.68600 53.03400
33.25500 0.25000 53.01200
33.33000 14.49500 53.04000
33.82400 -7.77400 52.90900
33.80200 -6.50800 53.15400
33.72300 0.45900 52.95100
33.71500 14.22600 53.03900
34.26500 0.96800 52.98900
34.26200 2.78700 53.13000
34.27300 4.02200 52.96700
34.20600 13.83900 53.07000
34.77400 4.86900 52.94000
34.77100 5.79100 53.06500
34.79200 6.86900 52.95100
34.82800 12.94200 53.11700
35.27000 7.45700 52.95100
35.34600 12.55400 53.11700
35.83000 7.73700 53.03400
35.78100 12.45700 53.03400
36.28100 7.86800 53.03400
36.24400 12.50700 52.95100
36.78100 7.97300 53.03400
36.82800 12.80500 53.03400
37.28100 7.99700 53.03400
37.20700 13.06600 52.95100
37.75300 7.98600 53.00100
37.74200 13.21800 52.98400
38.21200 8.02900 53.00400
38.18900 13.19300 53.06100
38.72200 8.31700 52.93800
38.76600 13.02500 53.13300
39.24500 8.92800 52.95100
39.28100 12.92500 53.03400
39.75200 9.35400 52.98400
39.73100 12.88900 52.98400
40.19200 9.55300 52.97500
40.17300 12.74800 53.05700
40.69200 9.91800 53.00400
40.76400 12.34400 53.02400
-21.21100 10.86300 59.10000
-21.23800 12.48400 59.02000
-20.70600 10.45000 59.04600
-20.76900 12.90300 59.06000
-20.71900 26.36100 59.09700
-20.70400 27.92100 58.97400
-20.21300 8.90900 59.04400
-20.26600 13.41400 59.05000
-20.28000 25.99200 59.12900
-20.26000 28.38600 58.99600
-19.68300 6.47800 59.14200
-19.63400 14.91900 58.97500
-19.68100 19.85200 59.08700
-19.71000 20.87200 58.94900
-19.76100 25.82400 59.05300
-19.77100 28.88800 59.00200
-19.14200 5.97600 59.07900
-19.24700 15.36200 59.05300
-19.25300 19.25900 59.06500
-19.18600 21.76000 59.01300
-19.31300 25.67000 59.04200
-19.20000 29.84700 58.95100
-18.67400 5.76800 59.03400
-18.77700 22.43700 59.00500
-18.75800 25.29700 59.02000
-18.63200 30.41000 58.97900
-18.21500 -11.04100 59.11000
-18.13000 -9.20200 59.02200
-18.24200 1.78900 59.11700
-18.19800 3.27300 59.00200
-18.20200 5.46000 59.13000
-18.29100 23.41900 59.04900
-18.26600 23.77500 59.07300
-18.12600 30.63500 58.91900
-17.69100 -12.56300 59.06700
-17.71900 -8.96400 58.99100
-17.76400 1.28300 59.11700
-17.80400 30.64500 58.99900
-17.27900 -13.03400 59.10600
-17.18900 -8.78000 59.13600
-17.18900 1.02200 59.11700
-17.26400 30.45500 59.11600
-16.84000 -13.28500 59.03600
-16.66400 -8.95100 59.03800
-16.71900 0.87900 59.03400
-16.68300 29.99600 59.11700
-16.27100 -13.71700 58.98600
-16.21900 -9.02100 59.03400
-16.21800 0.70000 59.08800
-16.15900 29.53600 59.11700
-15.66000 -15.02600 59.07500
-15.73100 -8.98700 58.95100
-15.73300 0.40700 58.99100
-15.71900 29.38700 59.03400
-15.15700 -15.45800 59.07100
-15.14700 -8.78000 59.03400
-15.23700 -0.16800 59.04700
-15.26900 29.35100 58.98400
-14.80200 -15.56100 59.05700
-14.78200 -8.52200 58.95100
-14.72400 -4.66800 59.07200
-14.71100 -3.21200 58.98900
-14.74300 -2.55800 59.08700
-14.75500 29.48600 59.03500
-14.25100 -15.55700 59.10600
-14.20500 29.58900 58.91300
-13.78100 -15.28800 58.94500
-13.67000 29.76200 59.05000
-13.30200 -15.23100 58.98000
-13.16900 29.88400 59.08400
-12.83500 -15.28100 58.97600
-12.73100 29.96600 59.01100
-12.29400 -15.57400 59.08200
-12.21900 29.97300 59.08100
-11.85100 -15.80500 59.03500
-11.68300 29.93500 59.04600
-11.17900 -19.54900 58.99200
-11.20400 -18.19300 59.02400
-11.19200 -16.55100 59.08100
-11.23400 29.77000 59.08400
-10.75300 -20.21500 59.05100
-10.67500 29.35800 59.13400
-10.17900 -20.99500 59.08400
-10.14300 29.04100 59.10900
-9.83400 -21.28300 59.03400
-9.71900 28.95600 59.03400
-9.25500 -21.55400 59.10600
-9.21900 28.94300 59.03400
-8.71900 -21.58500 59.03400
-8.68900 28.94300 58.97200
-8.24700 -21.47400 59.01700
-8.16900 28.85600 59.08400
-7.74700 -21.33200 58.91500
-7.66400 28.75700 59.03000
-7.23100 -21.47500 59.06600
-7.11900 28.52100 59.07000
-6.82000 -21.72600 59.09000
-6.73600 28.23500 59.08400
-6.19600 -24.54300 59.14600
-6.17900 27.83900 59.13200
-5.67000 -24.95200 59.15600
-5.65100 27.49200 59.10700
-5.26900 -24.99800 59.05400
-5.22500 27.30600 58.99800
-4.84300 -25.02900 59.10700
-4.72800 26.98800 59.11500
-4.26400 -24.63000 58.93900
-4.27000 26.80300 59.04100
-3.76400 -24.18900 58.93700
-3.81200 26.68800 59.00900
-3.25400 -23.69400 58.92000
-3.21900 26.42900 59.10800
-2.82400 -23.56200 59.01900
-2.62600 26.08600 59.04700
-2.20800 -23.16900 58.94900
-2.21900 25.98100 59.02800
-1.62600 -22.69000 59.06800
-1.71900 25.95200 58.99900
-1.17800 -22.29700 59.09000
-1.21900 26.04000 58.97100
-0.68300 -22.07500 59.04500
-0.69400 26.08600 59.04100
-0.13600 -22.05800 59.00800
-0.21900 25.97500 59.03400
0.36400 -22.06600 58.99600
0.28100 25.81300 59.03400
0.85700 -21.97000 58.95400
0.78100 25.76900 59.03400
1.31500 -21.78300 59.15000
1.23100 25.81500 58.98400
1.75100 -21.52600 59.04400
1.68400 25.83000 59.03300
1.83100 28.78700 59.07700
1.77800 29.36500 58.96600
2.27300 -21.16900 59.01000
2.26200 25.46100 59.14600
2.39200 27.95000 59.03600
2.27900 29.95600 59.11500
2.74800 -20.49200 59.01000
2.78100 25.39300 59.07100
2.86400 27.83400 59.06100
2.82300 30.79700 59.09000
3.29200 -19.28000 58.94300
3.28100 25.42300 59.06500
3.36400 27.83000 59.04600
3.30100 31.84300 59.01600
3.70200 -19.10700 58.96300
3.88000 -17.09200 59.03100
3.72600 -15.63500 58.93700
3.76800 25.34400 59.05700
3.87100 27.88100 59.08600
3.78300 32.33500 59.00500
4.19800 -19.11200 59.03300
4.32200 -17.07700 59.02700
4.18700 -15.65500 59.01100
4.35200 25.06300 59.15900
4.34900 27.77300 59.12900
4.29200 32.70100 58.95300
4.66300 -19.23200 59.02200
4.86300 -16.65900 58.95500
4.72600 -16.06200 59.04300
4.73400 24.88700 59.08400
4.85500 27.43400 59.03500
4.69800 32.78900 59.00500
5.25900 -19.64100 59.02700
5.26900 24.33500 59.08900
5.36400 27.40000 59.06000
5.24200 32.77400 58.98900
5.81000 -20.07700 59.05100
5.80200 23.90500 59.06400
5.83100 27.32100 59.04600
5.75600 32.52200 59.16400
6.19800 -20.15200 59.04600
6.19800 23.79100 59.03400
6.31700 27.39900 59.06300
6.30000 31.97700 59.12800
6.68000 -20.20100 59.02800
6.74500 23.81500 59.04300
6.86400 27.47500 59.01100
6.75600 30.91600 59.08800
7.25800 -20.53900 59.13800
7.18400 24.03900 59.05000
7.36400 27.41600 59.04400
7.30500 30.43900 59.04900
7.88000 -20.91800 59.09800
7.79200 25.45400 59.10400
7.78500 27.22400 59.05900
7.68300 30.42900 59.05500
8.33100 -21.05000 59.08400
8.27100 26.28500 59.01200
8.31000 27.00200 59.02500
8.32000 30.81400 59.01100
8.78100 -21.02900 59.03400
8.69700 26.35700 59.03900
8.81900 27.44800 59.01400
8.78000 31.19300 58.96600
9.17500 -20.91700 58.97200
9.38100 26.01300 59.13400
9.37400 27.87300 59.03400
9.25500 31.42500 59.00700
9.75300 -20.70900 59.01600
9.78100 25.94300 59.10300
9.86400 27.93300 59.01800
9.81700 31.50600 59.02100
10.21000 -20.47700 58.95100
10.28100 25.94700 59.09200
10.33900 27.97400 58.96500
10.28100 31.45900 59.03400
10.74100 -20.08200 58.95100
10.78100 25.91000 59.08100
10.79700 28.29500 59.07200
10.67500 31.30100 59.05700
11.31200 -19.79000 59.03400
11.28100 25.91200 59.06300
11.24800 28.51800 59.03600
11.26500 30.84700 59.00800
11.78100 -19.73700 59.03400
11.69200 26.03600 59.03800
12.28100 -19.79400 59.03400
12.25800 26.44200 59.10000
12.78100 -19.79700 59.03400
12.73100 27.31800 58.99900
13.31700 -19.72600 59.00400
13.23700 27.95200 59.04300
13.83300 -19.65300 58.95300
13.72200 -8.18300 59.05400
13.82700 -7.51800 59.02600
13.69800 27.99500 59.05500
14.28700 -19.45200 58.99300
14.20700 -8.64100 59.03200
14.37400 -7.22500 59.08700
14.24500 27.86900 58.99900
14.82100 -19.30900 59.13000
14.83800 -10.02300 59.06100
14.78100 -7.22600 59.12300
14.73100 27.77300 59.00700
15.32500 -19.42000 59.03600
15.19800 -10.20300 59.04100
15.34100 -7.56800 59.04400
15.22000 27.74500 58.94100
15.76700 -19.47500 58.93600
15.68400 -10.16600 59.01900
15.85000 -8.59900 59.03500
15.76000 24.31900 59.11900
15.78700 25.90800 58.96500
15.70700 27.37800 59.02100
16.22800 -19.62800 59.10500
16.30500 23.83300 59.07000
16.69800 -19.69900 58.99000
16.79800 23.59000 59.13100
17.19800 -19.69300 58.97100
17.19200 23.46200 59.11500
17.74100 -19.57500 59.04000
17.69800 23.39300 59.04800
18.28900 -19.20300 58.91000
18.15600 23.24200 59.00000
18.87400 -18.60000 58.96300
18.73300 -10.17900 59.03800
18.87900 -9.56900 59.02200
18.85200 16.54400 59.03900
18.78200 17.85800 58.92700
18.78200 20.85600 59.11700
19.29500 -18.22100 58.99500
19.24200 -15.74600 59.14500
19.30000 -12.68900 59.06400
19.24700 -10.56600 59.04800
19.25900 -9.49300 58.97000
19.37200 16.06800 59.03900
19.29500 18.75800 59.00900
19.27800 19.91700 59.06900
19.80500 -12.18800 58.98500
19.72200 -11.09500 59.04500
19.86500 -8.80200 59.06400
19.81500 15.95900 59.06400
20.28100 -8.58300 59.03400
20.28100 15.85300 59.03400
20.74500 -8.43700 59.01000
20.78100 15.87000 59.03400
21.28100 -8.43800 58.98900
21.26700 16.02300 58.99800
21.74500 -8.59300 59.02300
21.76100 16.26300 58.96600
22.28100 -9.16000 59.09400
22.17700 16.44500 58.99700
22.79800 -9.68100 59.07600
22.73700 16.79500 58.92400
23.35400 -9.92500 59.01500
23.16200 16.95300 59.03900
23.79900 -9.95300 58.93200
23.79100 17.85300 59.09600
24.29700 -9.74400 59.09800
24.33500 18.30800 59.01500
24.80500 -9.58500 59.02200
24.83100 18.30800 59.08400
25.35700 -7.56800 58.96700
25.28100 18.30600 59.03400
25.87600 -7.13000 59.00200
25.77400 -6.00200 59.07000
25.88100 -4.62300 59.03800
25.76700 -3.17500 59.11700
25.87800 -1.14200 58.97300
25.78100 18.41100 59.03400
26.36400 -7.07000 59.01100
26.19800 -6.19600 59.03600
26.32200 -4.63500 59.03900
26.27600 -3.67800 59.07000
26.31700 -0.65800 59.02300
26.21800 18.58000 59.03300
26.79900 -7.12400 59.08400
26.65800 -6.04500 59.03500
26.82700 -5.14400 59.06600
26.69800 -3.78700 58.98500
26.83100 -0.54300 59.02400
26.69900 18.79300 58.96800
27.24300 -7.61800 59.04700
27.19800 -3.79900 58.95800
27.29900 -0.62400 59.05400
27.19800 18.80600 58.98200
27.83300 -8.17400 59.14700
27.69800 -3.71500 58.96800
27.72000 -0.82200 59.07500
27.67400 18.79200 58.95600
28.37700 -8.56100 59.02700
28.16100 -3.70100 58.94900
28.26400 -1.10400 59.07000
28.17700 18.86400 59.01200
28.86400 -8.54300 58.99200
28.79900 -4.05400 59.00700
28.81900 -1.21900 58.97700
28.71400 19.97600 59.01900
29.37700 -8.48900 58.93600
29.23100 -4.24400 59.04900
29.36300 -1.06900 58.98800
29.23200 20.39200 59.04000
29.83100 -8.45100 58.99600
29.73400 -4.26500 58.97200
29.90200 -0.80100 59.03000
29.69800 20.43600 59.04700
30.29600 -8.48000 58.92000
30.26900 -4.48300 59.07900
30.28100 -0.64700 59.03400
30.16200 20.29100 59.02000
30.86600 -8.14400 58.98000
30.69400 -4.79100 59.10000
30.70600 -0.46700 58.96600
30.79100 2.50700 59.15600
30.82000 4.73700 58.99300
30.78100 13.89000 59.14800
30.76100 16.02500 58.91000
30.83300 18.99800 59.09400
31.30100 0.29700 58.98400
31.25800 0.94100 59.08700
31.39600 5.86100 58.97700
31.36600 12.92200 59.10600
31.18000 16.49000 58.97800
31.30300 18.46800 59.06600
31.77100 6.06500 58.93500
31.88000 12.61100 59.01100
32.19900 6.48400 58.97600
32.30400 12.53700 59.05300
32.76600 7.45700 59.01200
32.81000 12.35900 59.04400
33.25200 9.47400 58.99300
33.31400 11.98500 59.06100
-20.75600 14.71000 65.06100
-20.61600 17.34500 64.99200
-20.23800 11.71700 65.03700
-20.20900 12.83800 64.95100
-20.22000 13.98800 65.11700
-20.11800 17.81600 64.98300
-19.70400 10.87400 65.11700
-19.71600 18.33900 64.99600
-19.15700 10.50900 65.11700
-19.24800 19.01600 64.95100
-18.78600 10.24700 65.03400
-18.66400 19.36800 64.95900
-18.27500 9.70200 65.03700
-18.16800 19.69400 65.02800
-17.72400 7.85700 64.99800
-17.68800 20.74600 65.02900
-17.21100 6.90400 65.11700
-17.23900 21.47900 64.95100
-16.70400 6.45700 65.11700
-16.69700 21.81300 65.03400
-16.28200 3.84000 65.05100
-16.21900 21.90100 65.03400
-15.66600 -14.68700 65.05400
-15.75200 -14.23100 64.99100
-15.70600 -11.16100 65.09500
-15.75500 -9.62300 64.92900
-15.72200 1.83000 65.03300
-15.71900 21.88600 65.03400
-15.09800 -15.49600 65.03000
-15.28600 -13.62400 65.03200
-15.15800 -12.51800 65.07800
-15.28500 -9.09100 64.97500
-15.20200 -7.99800 65.06600
-15.18900 -5.62400 64.95100
-15.31200 1.28600 65.01200
-15.23700 21.78700 64.99800
-14.63600 -15.65900 65.07600
-14.66700 -5.19600 65.03400
-14.74200 0.89200 65.05900
-14.74200 21.30400 65.07900
-14.13600 -15.71900 65.06400
-14.24700 -5.01600 64.95100
-14.27300 0.41100 65.15100
-14.26300 20.81700 65.08500
-13.64300 -15.61800 64.98900
-13.70700 -4.61700 64.95100
-13.69400 -0.65700 65.09600
-13.70100 20.56100 65.14300
-13.19300 -15.23200 65.08200
-13.09500 -3.67000 65.01500
-13.14500 -1.56300 65.00900
-13.29300 20.57300 65.04600
-12.63600 -15.15100 65.00400
-12.69500 -3.07000 65.07000
-12.67500 -2.13600 65.06800
-12.73600 20.72500 65.02000
-12.72000 28.33100 65.14000
-12.71500 28.92600 65.01200
-12.21000 -15.16000 65.07300
-12.21900 20.75300 65.03400
-12.18500 26.96800 65.08000
-12.14700 29.95900 64.94000
-11.67900 -15.45600 65.05000
-11.71900 20.79000 65.03400
-11.62500 25.82800 65.06000
-11.60600 31.34300 65.03300
-11.21900 -15.68500 65.03400
-11.27500 20.95800 64.95100
-11.14400 25.89900 64.98800
-11.13600 31.43900 65.01900
-10.75300 -15.81900 65.05800
-10.74600 21.49500 65.00300
-10.64500 26.25200 65.05200
-10.63600 31.37600 65.06400
-10.22000 -24.08200 65.09000
-10.26300 -21.58000 64.94300
-10.18600 -16.04000 65.07500
-10.21300 22.50300 65.09300
-10.15200 26.48800 64.97900
-10.25800 31.27200 65.12800
-9.73100 -25.11500 65.08800
-9.75100 -21.02800 64.92600
-9.70100 -16.50600 65.05500
-9.75800 22.96200 65.05000
-9.61100 26.66200 65.10600
-9.68900 31.07000 64.92300
-9.24500 -25.69900 64.99800
-9.19500 -20.26600 65.03100
-9.22300 -18.70000 65.13700
-9.22900 -18.06700 65.00900
-9.22300 -17.66600 65.10900
-9.28200 23.21800 64.94300
-9.17800 26.59600 64.96600
-9.16000 31.18100 65.12100
-8.74300 -25.98200 65.14100
-8.80000 23.28800 64.95300
-8.71900 26.51400 64.99400
-8.71400 31.16800 65.11600
-8.25700 -25.91800 65.10800
-8.33900 23.23900 64.99200
-8.18300 26.35400 65.03200
-8.21700 30.96600 65.07000
-7.81700 -25.52900 64.96900
-7.76000 22.82000 65.01800
-7.72500 26.32600 65.11500
-7.64300 30.52100 65.07000
-7.28600 -25.01500 64.97500
-7.27100 21.96700 65.14600
-7.20600 25.84300 65.09900
-7.25300 29.78900 65.05900
-6.74300 -24.75400 65.01900
-6.85600 21.73900 65.07000
-6.63000 25.35800 65.07800
-6.71200 28.35100 65.09800
-6.25900 -24.56300 64.95100
-6.27800 21.58200 65.14100
-6.24000 25.26300 65.12600
-6.22600 28.03500 65.16300
-5.64800 -24.18700 64.96000
-5.71000 21.78500 65.07200
-5.72900 24.81900 65.11100
-5.76900 28.00200 65.05800
-5.09600 -23.73500 65.04600
-5.22700 21.92100 65.07400
-5.12800 24.43100 65.05700
-5.32500 27.90700 65.09600
-4.67000 -23.50700 64.95000
-4.68900 22.27900 65.07800
-4.73200 24.29600 65.11800
-4.80600 27.86600 65.04400
-4.24100 -23.02500 65.01400
-4.19300 27.48200 65.06200
-3.71500 -22.64100 65.08200
-3.70300 26.45500 65.05700
-3.13600 -22.62600 65.06200
-3.22100 25.33900 65.00100
-2.63600 -22.69900 65.05900
-2.74200 24.90000 65.12300
-2.12300 -22.67300 64.98100
-2.23200 24.73900 64.99800
-1.66900 -22.51500 65.02900
-1.69300 24.54800 65.13400
-1.20100 -22.45800 65.05200
-1.21900 24.52800 65.06900
-0.72700 -22.44200 65.00300
-0.68300 24.53800 65.03000
-0.27600 -22.43800 65.00000
-0.16900 24.46200 65.08400
0.27600 -22.27800 65.00500
0.28100 24.39100 65.03400
0.70000 -22.00400 64.96300
0.73100 24.40800 64.98400
1.29200 -20.16500 64.99200
1.25300 24.55300 64.95700
1.72300 -19.52300 64.95600
1.76700 24.91400 65.02400
2.25900 -19.27000 65.00300
2.33200 25.27400 65.10600
2.78100 -19.22600 65.03400
2.86400 25.33100 65.07400
3.28100 -19.23500 65.03400
3.35100 25.26600 65.11400
3.78100 -19.18500 65.03400
3.81800 24.95200 65.00900
4.28100 -19.15100 65.03400
4.32300 24.56400 65.03700
4.77700 -19.13000 64.95500
4.78300 24.32200 64.99800
5.37300 -18.73100 65.03000
5.27700 19.78200 65.11800
5.31600 21.29100 64.92100
5.29100 23.99900 65.14200
5.78300 -18.47800 64.99300
5.73300 19.28400 65.13300
5.76200 21.94600 64.92200
5.77700 23.41100 65.06800
6.28300 -18.19300 65.10200
6.38100 18.95300 64.96500
6.78600 -18.19200 65.11400
6.79500 19.03400 64.94800
7.32100 -18.59500 65.09100
7.23100 19.36500 64.99700
7.79000 -19.07100 65.01400
7.72200 19.96300 64.99700
8.31600 -19.50800 65.04800
8.25700 20.41300 64.99800
8.73600 -19.78800 65.05600
8.76300 -14.66900 65.08500
8.86400 -14.03400 64.95600
8.69500 0.29100 65.02200
8.83500 2.42900 65.02100
8.83500 20.68300 64.99800
9.27800 -19.92400 65.07000
9.22900 -15.23800 64.98600
9.40000 -13.27000 65.08900
9.20000 -0.05600 65.10000
9.29600 2.80500 65.08100
9.32600 20.61300 65.15500
9.69500 -19.90500 64.97600
9.74600 -15.52400 65.12800
9.86400 -13.16600 65.07500
9.74500 -0.14000 65.12400
9.82400 2.89600 65.12800
9.77800 20.70900 64.99700
10.22000 -19.65500 64.94900
10.26000 -15.48800 65.08900
10.35300 -13.19300 65.10700
10.25600 -0.00600 65.07700
10.34200 2.76000 65.12500
10.20600 20.92400 64.96100
10.82200 -19.20300 65.03400
10.72200 -15.18900 64.93800
10.85200 -13.54100 64.99100
10.76000 0.41500 65.04000
10.82000 2.44500 65.08200
10.76300 21.26700 65.00700
11.28100 -19.02000 65.03400
11.19800 -15.23800 65.00700
11.36400 -13.58400 65.02200
11.22100 0.86400 65.02600
11.31100 1.97600 65.07700
11.28100 21.33100 65.03400
11.73100 -18.94800 64.98400
11.66500 -15.25600 64.99900
11.79300 -13.47600 64.99800
11.73100 21.46600 64.98400
12.15000 -18.88400 65.01000
12.20700 -15.50800 65.10900
12.32500 -13.20300 65.12300
12.18000 21.60000 64.98300
12.68600 -18.64000 64.99400
12.69600 -15.61200 65.10500
12.84200 -13.26300 65.12700
12.73400 21.65900 65.04200
13.26900 -18.02400 64.98600
13.16900 -15.70500 65.03300
13.29900 -13.56600 65.08600
13.28100 21.76500 65.03400
13.84400 -14.01500 65.07000
13.70500 21.99000 64.96400
14.32200 -15.03400 64.99200
14.26200 22.23900 65.01000
14.78100 -15.01200 65.06900
14.71800 22.38800 64.96200
15.28100 -15.12200 65.03400
15.18900 22.31200 65.07600
15.78100 -15.22200 65.03400
15.69800 22.26500 65.00400
16.28100 -15.18900 65.03400
16.24500 22.31500 64.95700
16.71500 -15.00700 64.95100
16.73100 22.32500 65.04400
17.34300 -14.26000 64.95100
17.24400 22.31200 64.98400
17.83700 -13.75400 64.95100
17.80600 15.94600 65.05700
17.84000 16.90900 65.01600
17.74200 22.01400 65.16500
18.28500 -13.17800 64.95100
18.27600 -12.07300 65.11700
18.25100 -10.07000 64.95100
18.22000 15.41500 65.11900
18.25200 17.38700 65.07700
18.25900 21.38900 65.07200
18.76500 -9.66200 64.95100
18.65000 15.23500 65.06200
18.73800 17.79600 65.06900
18.75500 19.36500 65.05800
19.26100 -9.15000 64.95100
19.21100 14.96500 65.10500
19.75100 -7.95800 65.01200
19.69000 14.81200 65.08400
20.19500 -7.46900 64.97600
20.28100 14.83100 65.02700
20.88500 -4.68900 64.99700
20.83100 14.83100 65.08400
21.37200 -4.25000 64.96800
21.29800 14.72300 65.07600
21.78100 -4.06500 65.09600
21.75900 14.48300 65.02000
22.28100 -4.04900 64.99300
22.30900 14.01600 65.04300
22.80000 -4.00100 64.93200
22.79400 12.99900 65.15200
23.33600 -3.77700 65.11600
23.23800 12.25800 65.04400
23.86400 -3.74500 65.09100
23.73300 11.76200 64.98100
24.36400 -3.73600 65.09000
24.25500 8.85300 65.12100
24.86400 -3.67800 65.05900
24.78400 8.34900 65.07000
25.31400 -3.60400 65.03500
25.24400 7.82100 65.06800
25.84700 -3.24900 65.02700
25.76600 5.50500 65.08200
26.25700 -2.97700 64.99800
26.24500 5.38300 65.01100
26.79500 -2.80700 64.92700
26.74400 5.25000 64.97600
27.28100 -2.89300 65.15600
27.23700 4.97600 65.04000
27.68400 -2.87900 65.08200
27.68000 4.96000 65.03900
28.24700 -2.68100 65.03300
28.23100 5.32100 65.01600
28.66600 -2.41400 64.99200
28.70800 5.97500 64.96800
29.34500 0.82100 65.04900
29.25600 6.36100 65.01300
29.77900 1.19100 64.97400
29.81900 6.57100 64.97800
30.28100 1.37200 65.03400
30.24900 6.64000 65.00200
30.68100 1.57200 64.98100
30.68400 6.51600 65.04400
31.28900 2.31300 64.95100
31.17300 6.24700 65.05700
31.77800 3.44800 64.91400
31.75900 4.21900 65.03500
31.78100 4.86000 64.95800
31.76400 5.26900 65.05800
-19.68900 11.49400 71.11700
-19.69500 12.30500 70.99600
-19.25200 10.75100 71.15500
-19.23400 14.03800 70.99900
-18.72600 1.83100 71.07000
-18.75800 4.43500 71.01900
-18.65300 10.01900 71.11700
-18.74000 15.00300 71.02700
-18.23600 1.48500 71.13100
-18.29500 5.31200 70.94800
-18.20800 5.88900 71.09600
-18.24400 7.94500 70.95000
-18.19600 9.52400 71.11700
-18.20000 17.35900 70.95100
-17.71900 1.39900 71.03400
-17.67600 17.79200 71.03400
-17.21900 1.41800 71.03400
-17.21900 17.94800 71.03400
-16.71900 1.49700 71.03400
-16.71900 17.96800 71.03400
-16.21900 1.45600 71.03400
-16.25400 17.84800 71.03400
-15.78500 1.27600 71.03400
-15.71600 17.46200 71.11700
-15.15600 0.50600 71.14600
-15.16300 16.89000 71.02200
-14.62200 0.06900 71.09700
-14.65800 16.55700 71.07900
-14.21900 -0.07200 71.03400
-14.30700 16.50800 71.08300
-13.83500 -0.23300 71.05300
-13.72300 16.70200 70.93000
-13.22300 -3.53800 71.07400
-13.16100 -3.09500 71.01200
-13.25700 -0.75300 70.98700
-13.25700 16.51400 71.05800
-13.18100 19.81000 71.08800
-13.16200 20.40300 71.06500
-12.80200 -3.72800 71.03100
-12.80200 16.39500 71.05700
-12.65100 18.91700 71.08000
-12.71100 21.22800 70.94200
-12.30200 -3.71300 71.00700
-12.24700 16.41300 71.11100
-12.09900 18.51300 71.02400
-12.29900 21.42400 70.97000
-11.80200 -3.73600 70.98800
-11.77700 16.86800 71.02800
-11.72100 18.37500 71.10200
-11.75500 21.48100 71.01800
-11.26200 -8.08700 71.05400
-11.19700 -7.04700 71.00700
-11.30200 -3.70500 70.97000
-11.22400 21.36600 71.01700
-10.73600 -8.59000 71.06300
-10.60900 -6.65200 70.98800
-10.80200 -3.64600 70.97900
-10.68900 20.97900 71.06800
-10.14800 -18.60800 71.03200
-10.25800 -18.00400 70.98500
-10.33800 -8.82400 71.08100
-10.22700 -6.46100 70.94900
-10.25500 -3.62400 70.96800
-10.27500 19.29700 71.07000
-9.71200 -19.18600 70.99700
-9.73200 -17.22600 70.91400
-9.72100 -9.52500 71.14000
-9.80100 -6.06000 70.99000
-9.78200 -3.72300 70.96900
-9.76800 18.82900 71.01900
-9.14700 -19.52200 70.95000
-9.25800 -16.46400 71.02700
-9.23400 -10.09000 71.09000
-9.17600 -4.20100 71.09800
-9.22800 -2.64300 70.92200
-9.30200 18.78000 71.00500
-8.67000 -19.47200 71.00100
-8.75100 -15.70500 70.92500
-8.72000 -11.09200 71.09200
-8.62400 -4.57600 71.02000
-8.72800 -2.12500 70.95100
-8.75500 18.90300 71.06800
-8.13000 -19.30700 71.12400
-8.22900 -14.68600 70.94700
-8.23400 -13.68500 71.05100
-8.13800 -4.61700 70.96400
-8.17000 -1.54000 70.93500
-8.18300 18.96000 71.04300
-7.61100 -19.48500 71.06200
-7.65000 -4.48300 71.08700
-7.60400 -1.24200 71.00700
-7.66900 18.82300 71.08400
-7.20600 -25.19800 71.10200
-7.16000 -24.15800 71.05900
-7.21200 -22.72200 71.01100
-7.27100 -21.65300 70.93400
-7.20400 -19.67200 71.11300
-7.26900 -4.46700 70.98400
-7.16900 -1.16200 71.08400
-7.21900 18.75000 71.03400
-6.65900 -26.08000 71.04000
-6.82900 -4.40400 71.00900
-6.71900 -1.18100 71.03400
-6.71900 18.77100 71.03400
-6.23100 -27.76000 71.01700
-6.30400 -4.27000 71.00900
-6.27700 -1.29000 71.05500
-6.21900 18.89900 71.03400
-5.68300 -28.15500 71.04500
-5.83100 -3.96700 71.00200
-5.77100 -1.72800 71.09100
-5.71900 18.94400 71.03400
-5.12600 -29.00900 70.99100
-5.19000 18.82400 71.04800
-4.70800 -29.24600 71.05700
-4.67300 18.53000 71.04000
-4.17200 -29.49400 70.92600
-4.19700 18.28600 70.99800
-3.65200 -29.16800 71.03900
-3.65200 18.09700 71.14400
-3.18700 -28.63500 70.97900
-3.27300 -28.06500 71.05300
-3.18700 -27.10300 70.98400
-3.21000 -22.52400 71.11900
-3.10100 -20.67500 71.01600
-3.21900 18.04200 71.07700
-2.76800 -26.27900 71.07700
-2.78900 -25.15600 71.01600
-2.68900 -20.27100 71.09600
-2.71900 17.95800 70.97000
-2.25000 -20.12200 70.95400
-2.25200 17.76900 71.04800
-1.64800 -18.98100 70.95300
-1.74400 17.50600 71.13900
-1.13500 -18.55000 70.98000
-1.22700 17.51400 71.08000
-0.67500 -18.44900 70.93500
-0.70000 17.79300 71.01500
-0.23900 -18.04400 70.96000
-0.28500 18.43600 70.97200
0.22900 -16.69900 71.07000
0.25200 20.03700 71.01000
0.78500 -16.13400 71.03400
0.78000 20.79300 70.96300
1.30300 -15.65400 70.96600
1.28900 21.44800 71.10600
1.73600 -15.30100 70.92100
1.73400 21.87100 71.04400
2.24400 -15.16500 70.91900
2.24500 21.95800 71.10100
2.78100 -15.17300 71.06800
2.82400 -0.58400 71.03900
2.86800 1.39600 70.99500
2.76500 22.02600 71.09500
3.24300 -14.98400 70.95100
3.19800 -0.74100 71.00700
3.33700 1.79300 71.09700
3.22300 22.20500 70.95100
3.88900 -13.66700 71.01000
3.76300 -4.13300 71.04900
3.90100 -2.72900 71.05000
3.68000 -0.76200 70.96700
3.88300 1.89500 71.00400
3.74400 22.23100 70.95300
4.38200 -13.25100 70.98100
4.17000 -4.15700 71.03500
4.31100 -2.70300 71.04700
4.24400 -1.01700 71.04800
4.33100 1.96800 71.08400
4.28000 22.05200 71.08500
4.78400 -12.95900 70.98300
4.77900 -1.97700 71.06400
4.78100 1.98100 71.03400
4.68500 21.78900 71.09400
5.31900 -12.75800 71.09100
5.18400 -2.20400 71.01500
5.28100 2.02400 71.03400
5.32000 19.47200 71.06900
5.86400 -12.70600 71.05900
5.86500 -2.43700 71.12900
5.78100 1.94400 71.03400
5.72700 19.01000 71.13400
6.29100 -12.76600 71.10600
6.24400 -2.39500 71.11000
6.21700 1.75500 71.03400
6.20800 18.87000 71.10900
6.78100 -13.12100 71.07700
6.76000 -2.13000 71.04100
6.78200 1.38500 71.07000
6.66200 18.76600 71.02800
7.30300 -14.49300 71.15700
7.28200 -1.54700 71.04500
7.23800 0.75400 71.04800
7.30800 15.43800 71.05500
7.27800 16.86000 70.95700
7.27300 17.47000 71.10100
7.75600 -15.18500 71.07200
7.75900 14.82100 70.98400
8.27800 -16.17700 71.11700
8.26500 10.33700 71.07300
8.27100 11.94900 70.95400
8.26000 12.80800 71.05300
8.81200 -16.58900 71.11700
8.75900 9.94100 71.05700
8.86800 20.49600 71.02600
8.81000 22.87900 71.02500
9.28100 -16.71600 71.03400
9.25200 9.76800 71.12900
9.34900 20.28800 71.10600
9.30900 23.28100 71.02100
9.78100 -16.69100 71.03400
9.78100 9.87500 71.03400
9.80700 20.05400 70.98300
9.78100 23.43300 71.03400
10.27100 -16.52100 70.99800
10.17700 10.06400 70.98100
10.26900 19.85800 70.99900
10.23100 23.48300 70.98400
10.80800 -16.18800 70.95500
10.67700 10.54500 70.98900
10.80500 19.37400 70.99000
10.70400 23.37500 71.06600
11.18600 -16.06800 71.02500
11.21200 11.34100 70.95300
11.35400 18.97900 70.94800
11.24800 23.37600 70.95100
11.73400 -15.70700 71.02000
11.74400 12.90600 71.04100
11.83200 19.02900 70.94400
11.77300 23.29100 70.98200
12.24000 -13.50400 71.02100
12.24500 12.93800 71.10400
12.34200 19.83400 71.02100
12.31500 23.04000 71.03400
12.81600 -12.73100 71.00900
12.81700 12.89800 71.03800
12.78100 21.35800 71.03800
12.69300 22.80600 71.03600
13.33700 -12.14900 71.03100
13.33100 12.85100 71.08400
13.75200 -11.95600 71.08300
13.74200 12.98900 70.95100
14.22600 -11.78100 70.92500
14.32500 13.20600 71.03400
14.78600 -11.97000 71.09200
14.78100 13.37900 71.03400
15.28100 -12.07800 71.03400
15.20900 13.55200 70.95100
15.72700 -12.26300 71.09500
15.72500 13.98200 70.95100
16.37100 -12.39600 70.99600
16.29700 14.28400 71.03400
16.78100 -12.43800 70.98900
16.73100 14.34800 70.98400
17.29200 -12.51200 71.06200
17.18600 14.24500 71.06600
17.78100 -12.65000 71.03400
17.76300 13.82500 71.03200
18.32800 -12.79600 71.02200
18.28600 12.97500 71.11700
18.77100 -12.87400 71.05400
18.78200 -8.00100 71.11700
18.78900 -5.68500 70.93000
18.76300 10.90700 71.06600
19.22900 -12.76500 71.05600
19.26000 -9.17800 71.11700
19.31800 -4.62900 70.95100
19.26600 9.98500 71.06800
19.72300 -12.54000 70.95100
19.77100 -9.60100 71.11700
19.83400 -4.20800 71.03400
19.77500 9.56800 71.06600
20.26100 -12.00400 70.98800
20.26600 -10.12800 71.11700
20.29800 -4.03600 70.93400
20.16200 9.53700 71.06900
20.88300 -3.75900 71.00600
20.70300 9.79200 70.96300
21.33100 -3.63600 71.08400
21.19800 9.81900 70.98200
21.73100 -3.59400 70.98400
21.74500 9.82100 71.04000
22.19200 -3.42500 70.96300
22.28100 9.92400 71.03400
22.81900 -2.78200 71.03300
22.79200 10.04900 70.95200
23.27700 0.48000 70.95000
23.32400 10.15600 71.12000
23.81600 1.01500 70.90000
23.80100 10.03800 71.07000
24.25700 1.40400 70.96600
24.23400 9.80500 71.04100
24.72500 2.00100 70.99800
24.73600 9.22600 71.10000
25.22700 2.49700 70.95100
25.32100 4.07100 71.08000
25.26600 6.01700 70.95100
25.23500 8.26900 71.04200
-21.68400 3.52500 77.03700
-21.71800 3.95600 76.97200
-21.12300 2.46500 77.01100
-21.17800 4.85600 77.02900
-20.63900 1.97600 77.03300
-20.72300 5.31400 76.93100
-20.19600 1.31700 77.09500
-20.21600 6.38400 76.94000
-19.62500 0.88200 77.10000
-19.75600 6.98400 76.95100
-19.74400 8.42000 77.14500
-19.61600 10.74400 76.98800
-19.17000 0.71800 77.13100
-19.29100 11.03600 77.02800
-18.71500 0.38400 77.02400
-18.71700 11.38400 77.08000
-18.20500 -2.11000 77.05900
-18.21900 11.45700 77.06800
-17.68600 -2.75100 77.13700
-17.71900 11.55500 77.09200
-17.15700 -2.99400 77.11300
-17.18300 11.53500 77.04700
-16.71900 -3.08600 77.03400
-16.66000 11.25800 77.11000
-16.21900 -3.17800 76.99800
-16.12000 11.08500 77.11000
-15.72600 -3.52600 77.15200
-15.78300 11.08900 76.95100
-15.24900 -7.65800 77.08000
-15.21900 -6.68000 77.00800
-15.22100 -4.09800 77.10800
-15.23800 11.22400 76.99800
-14.75300 -8.75200 76.97200
-14.79800 11.46100 76.96300
-14.14100 -9.47900 77.11700
-14.30700 12.04800 76.98800
-13.70400 -9.76500 77.07200
-13.75400 12.41300 77.03100
-13.17300 -9.92300 76.93700
-13.21900 12.49500 77.03400
-12.64200 -9.82100 77.06100
-12.71900 12.48000 77.03400
-12.16900 -9.67100 77.08400
-12.26900 12.48700 76.98400
-11.71900 -9.54500 77.03400
-11.78900 12.55200 76.97700
-11.21900 -9.48600 77.03400
-11.21800 12.80700 77.07000
-10.71900 -9.54400 77.03400
-10.69500 12.99500 76.99000
-10.28300 -9.72000 77.03400
-10.25000 12.78600 77.08400
-9.76100 -10.31600 77.07900
-9.69000 12.39200 77.07000
-9.16300 -11.68700 77.00600
-9.15900 12.10800 77.15800
-8.66900 -11.62400 77.08400
-8.80100 12.10100 77.07400
-8.19700 -11.49500 76.95400
-8.24000 12.34100 76.99700
-7.61100 -11.34800 77.09100
-7.67900 12.74400 77.00600
-7.25000 -11.28600 77.01400
-7.32500 13.05500 76.99000
-6.66100 -9.68300 77.03400
-6.80000 13.31200 76.99000
-6.24000 -9.43800 76.99800
-6.25500 13.44500 77.05200
-5.70200 -9.30300 77.01900
-5.71900 13.42800 76.99800
-5.21900 -9.19300 77.03400
-5.18300 13.32200 77.01500
-4.70600 -9.01300 76.97700
-4.63400 13.32900 77.04500
-4.16900 -8.94300 77.08400
-4.16900 13.25900 77.08400
-3.71900 -8.97200 77.03400
-3.72600 13.21200 76.99800
-3.19100 -9.15500 77.04300
-3.18500 13.07400 77.15600
-2.60100 -9.52100 77.08200
-2.71900 13.05900 77.10500
-2.17700 -9.79700 77.15300
-2.18300 13.03400 77.03600
-1.63600 -10.53300 77.02600
-1.66900 12.90300 77.08400
-1.22200 -11.14200 77.03300
-1.21900 12.75600 77.03400
-0.76100 -11.72400 77.06900
-0.69200 12.69300 77.06100
-0.21500 -12.06200 77.02200
-0.17900 12.55900 77.04800
0.28100 -12.14900 77.02500
0.29500 -0.61500 77.12700
0.30000 0.83300 76.94100
0.25800 2.32200 77.08700
0.37300 3.78400 77.06600
0.23200 12.30500 77.03400
0.78100 -12.10600 76.98700
0.80500 -2.04400 77.07600
0.80800 4.22800 77.12300
0.84800 11.48800 77.02400
1.28400 -11.94900 76.90700
1.25300 -2.60800 77.04800
1.36400 4.28700 77.06400
1.34200 10.98600 77.03700
1.78300 -11.65400 77.05400
1.79700 -9.55100 77.04800
1.84500 -9.16800 77.02400
1.77200 -3.24500 77.09700
1.86400 4.27500 77.05000
1.70400 10.72700 77.09400
2.32800 -11.67300 77.02400
2.24400 -10.13600 77.03600
2.37600 -8.58400 77.01400
2.30100 -3.67400 77.06600
2.31200 4.39600 77.01800
2.25100 10.52700 77.12100
2.81400 -12.00700 76.95800
2.69800 -10.22900 77.00600
2.86400 -8.51900 77.02500
2.88300 -3.89300 76.94400
2.89000 4.86200 77.02400
2.78100 10.50200 77.03400
3.37400 -12.45700 77.02300
3.17700 -10.12400 77.01800
3.28100 -8.59900 77.09400
3.33500 -3.79200 77.12200
3.36400 5.00500 76.99000
3.27100 10.52500 77.01200
3.81700 -12.64100 77.02600
3.86300 -3.77200 77.10400
3.86400 4.98300 77.04300
3.78100 10.49600 77.07600
4.36400 -12.72900 77.07500
4.25300 -9.63000 77.04200
4.30500 -8.68300 77.08700
4.33800 -3.92100 77.03500
4.28800 4.77400 77.08500
4.25900 10.54200 77.09100
4.82200 -12.69300 77.04800
4.75800 -9.98900 77.07000
4.86400 -8.60600 77.05100
4.78100 -4.07900 77.03400
4.79400 2.23700 77.07700
4.78500 10.81000 77.10200
5.33200 -12.10400 77.00100
5.28100 -10.59200 77.03300
5.36400 -8.68700 77.04800
5.23100 -4.17600 76.98400
5.32900 1.89600 76.97800
5.20800 11.18800 76.99000
5.86400 -8.58600 76.97300
5.68100 -4.21300 77.05500
5.88000 1.89400 76.95500
5.78300 10.92500 77.05600
6.33100 -8.47900 77.03700
6.18100 -4.08400 76.98200
6.32500 2.05800 76.91700
6.19800 10.82000 77.04100
6.81700 -8.59200 77.00900
6.79800 -3.64500 77.02900
6.86300 2.87900 76.96400
6.69800 10.80200 77.01500
7.31000 -8.73800 77.06300
7.29300 -2.68800 77.03000
7.31300 3.97500 76.99400
7.16300 10.75600 76.99800
7.84700 -10.64100 77.03300
7.72900 -9.65500 76.99800
7.81800 -9.12000 77.05400
7.74400 -1.62400 76.92100
7.82300 4.75300 76.99300
7.70500 5.80600 77.10500
7.77400 7.02800 77.02700
7.77700 9.40100 77.10100
8.35700 -11.02700 76.94300
8.35000 -0.70900 77.03400
8.83300 -10.97100 76.94100
8.77000 -0.45600 76.99800
9.37500 -10.57200 76.98700
9.31000 -0.28800 77.02600
9.86400 -10.49200 76.97900
9.76700 -0.07300 76.99800
10.33000 -10.62600 77.01000
10.33900 0.36000 77.05800
10.82100 -10.90100 76.96700
10.73200 0.70000 76.91900
11.28100 -10.97700 76.97300
11.18400 0.87200 76.96500
11.79300 -10.96400 76.92700
11.77100 -5.53000 77.15600
11.86400 -4.54100 76.96300
11.73400 1.00300 77.11500
12.31200 -10.81200 77.14700
12.39900 -6.44400 77.04300
12.26700 -4.04700 77.01400
12.24900 1.93200 77.03800
12.82800 -10.96800 77.04500
12.84400 -6.70800 77.10800
12.76700 -3.56700 77.00500
12.74500 1.98700 77.10400
13.31200 -11.03900 76.95900
13.35000 -7.00200 77.10800
13.30200 -2.70200 77.09700
13.28100 1.96900 77.09700
13.89700 -10.71800 77.00300
13.74800 -7.19500 77.03400
13.86600 -2.58600 76.96700
13.78100 1.93600 77.07200
13.80400 10.89400 77.08900
13.78800 11.86500 76.95100
14.31700 -10.29000 77.00700
14.30900 -7.52500 77.11700
14.34200 -2.54300 77.10000
14.25600 1.99200 77.07500
14.31100 9.91100 77.07100
14.30900 12.71300 76.93900
14.76500 -9.52500 77.00500
14.76700 -8.06500 77.11700
14.76200 -2.71900 77.04600
14.69300 2.43800 76.95500
14.78600 3.90600 77.10800
14.77500 5.86200 77.02800
14.84900 9.41900 77.03100
14.68800 13.04500 76.98600
15.33400 -3.12100 77.10200
15.21100 6.37200 76.95100
15.26700 7.98000 76.96100
15.26200 13.46500 76.98200
15.89900 -3.99800 77.08600
15.87900 13.73800 77.05400
16.28200 -4.26900 77.08100
16.36400 13.76400 77.06100
16.78200 -4.45600 76.96600
16.78200 13.70300 77.11000
17.23000 -4.42000 76.91100
17.26100 13.41900 77.07000
17.70800 -4.07000 76.98300
17.77900 12.85800 77.13600
18.35800 -3.02300 76.94400
18.31000 10.47200 77.12400
18.83700 -2.16800 77.01700
18.80300 9.97300 77.11100
19.30700 -1.50200 77.01500
19.33100 9.77900 77.08400
19.80600 -1.26500 77.14500
19.78100 9.72000 77.03400
20.38000 -1.53500 77.03000
20.31700 9.70700 77.04200
20.86400 -1.59100 77.03800
20.83100 9.72500 77.06000
21.36400 -1.63800 77.05300
21.31700 9.83600 77.07700
21.87200 -1.66800 77.09600
21.86400 9.92900 77.02800
22.36200 -1.68700 77.01000
22.24400 3.26100 77.00500
22.36600 4.83600 77.06100
22.32200 9.87100 77.03800
22.78100 -1.61500 77.03400
22.78200 2.91700 77.05800
22.79900 5.27300 77.08600
22.82900 9.46000 77.08300
23.19500 -1.48400 76.99300
23.18900 2.85600 77.05300
23.27700 5.97600 76.95200
23.28000 6.92700 77.11900
23.69200 -1.08900 77.02300
23.78200 2.42400 77.05000
24.35800 -0.06800 76.95000
24.24400 1.31700 77.07100
-18.67000 1.88700 83.07500
-18.72800 5.85800 82.94200
-18.19800 1.51300 82.98500
-18.19900 8.47200 83.08300
-17.68300 1.39900 82.99400
-17.74700 8.79800 83.00600
-17.19900 -1.75600 83.05800
-17.30100 -0.52300 83.03800
-17.13600 1.45200 83.02000
-17.21900 8.91000 83.03400
-16.63300 -2.03400 82.98700
-16.76800 -0.18200 83.02600
-16.67100 1.40100 83.02700
-16.76900 8.89200 82.98400
-16.21200 -1.95500 82.98200
-16.34300 0.01500 83.03600
-16.15800 0.96700 83.05100
-16.35700 8.71500 83.04100
-15.68600 -1.51600 83.02100
-15.72000 7.96000 83.10800
-15.18400 -1.31200 83.08000
-15.12800 6.98700 83.01000
-14.67200 -4.00800 83.04000
-14.66900 -2.77400 83.06600
-14.69200 -1.62900 83.05400
-14.76900 6.76900 83.04700
-14.24600 -4.59600 83.02700
-14.30200 6.71500 82.97100
-13.63200 -4.91100 83.00900
-13.80200 6.72400 82.96400
-13.19900 -4.95700 82.92300
-13.30200 6.75900 82.99000
-12.66700 -4.68400 83.04900
-12.76600 -1.20100 83.02000
-12.60500 0.25300 83.06000
-12.80200 6.78700 83.00900
-12.10700 -4.20400 83.01100
-12.30200 -1.19400 83.01400
-12.13600 0.29400 83.04200
-12.30200 6.75500 82.99900
-11.69500 -3.73800 83.10900
-11.80200 -1.06700 83.04500
-11.66700 0.46500 82.95500
-11.75100 6.82000 83.00300
-11.12400 -3.65200 82.97400
-11.25500 -1.11000 83.01800
-11.24200 1.02800 82.98800
-11.25100 7.01900 83.06300
-10.66900 -3.52300 83.00500
-10.81400 -1.28700 83.01900
-10.74200 1.44600 82.99600
-10.74100 7.35900 83.00800
-10.17800 -10.76600 83.07300
-10.25800 -10.01300 82.98900
-10.18300 -3.56700 82.97300
-10.21100 -2.04600 83.04100
-10.24200 2.00200 82.99900
-10.21900 7.40900 82.96900
-9.68500 -11.46200 82.96900
-9.81000 -9.53100 83.05600
-9.71100 -3.73000 83.06800
-9.73000 -2.99100 83.05500
-9.69200 2.37200 83.02600
-9.72900 7.27300 83.06500
-9.18300 -11.59400 82.98900
-9.29800 -9.23300 82.95800
-9.18700 -5.03300 83.04900
-9.30200 -3.09900 83.02900
-9.16900 2.48100 83.03400
-9.22300 7.04400 83.09700
-8.68500 -11.53000 83.02400
-8.78300 -9.26000 82.93800
-8.65500 -5.67200 83.12600
-8.75500 -3.08200 83.07300
-8.72700 2.48000 82.96400
-8.83300 6.74100 83.08100
-8.16900 -11.11800 83.01200
-8.29700 -9.63000 83.02000
-8.14400 -5.96400 83.05900
-8.24600 -2.94100 83.08900
-8.23600 2.77900 83.10300
-8.19000 5.46700 83.06000
-7.71900 -6.02700 83.01400
-7.75400 -2.80000 82.93000
-7.74400 3.34800 83.10000
-7.78700 4.82800 83.04300
-7.20000 -5.98200 82.92000
-7.27400 -2.94600 83.11800
-7.18800 3.90800 83.02500
-7.31200 4.30200 83.02200
-6.74500 -5.70500 83.04200
-6.79800 -3.11700 83.10200
-6.19300 -5.09200 82.92700
-6.30200 -3.22600 83.00900
-6.10300 3.47200 83.01700
-6.23400 4.80000 83.00700
-5.68200 -4.49600 82.91500
-5.80200 -3.23100 82.97700
-5.63600 3.37800 83.02100
-5.80200 4.92600 83.02800
-5.13400 -4.14300 83.03100
-5.33700 -3.05400 83.01100
-5.16300 3.45100 82.96300
-5.32600 4.85300 83.03300
-4.63600 -4.18100 83.05500
-4.68100 -0.19500 83.01000
-4.13600 -4.21700 83.04200
-4.27500 0.03200 83.03200
-3.65900 -4.08700 82.96200
-3.77000 0.18200 82.92900
-3.13300 -3.07700 82.98100
-3.19500 -0.04700 83.05800
-2.62300 -2.67900 83.03900
-2.66000 -0.49600 83.06900
-2.13700 -2.61900 82.98800
-2.32700 -0.70500 83.02700
-1.61800 -2.23100 82.98000
-1.78100 -1.07900 83.03600
13.03200 -24.34500 33.99800
13.98500 -24.36700 34.14900
12.71100 -24.32800 34.49200
14.10600 -24.37300 34.61700
12.94200 -24.37400 34.98700
13.99900 -24.35100 35.05400
8.14800 -24.30600 36.06100
9.61700 -24.45700 36.02600
7.57400 -24.36500 36.58300
10.37400 -24.31500 36.65900
14.54000 -24.41300 36.51900
18.01400 -24.40600 36.53800
7.40100 -24.42500 37.00700
10.43900 -24.34800 37.11700
14.15500 -24.33500 37.01100
18.84500 -24.42300 37.12800
7.20100 -24.30100 37.57200
10.48100 -24.36800 37.61700
13.12400 -24.30000 37.53800
19.07100 -24.36800 37.53400
7.38800 -24.44400 37.98100
10.58800 -24.37900 38.07000
12.97800 -24.35900 37.95100
19.20600 -24.36800 38.03400
7.47100 -24.43800 38.49800
11.01000 -24.38000 38.58600
13.05000 -24.37000 38.42200
19.18900 -24.36800 38.53400
7.41000 -24.40700 39.03400
11.60100 -24.40200 39.13000
13.60500 -24.35700 38.96300
19.06500 -24.36800 39.03400
7.37500 -24.37600 39.57000
11.67200 -24.39100 39.61700
13.88700 -24.40000 39.49700
19.00300 -24.36800 39.53400
7.45300 -24.36800 40.03400
11.56400 -24.36900 40.00400
13.97500 -24.40900 39.95100
19.12200 -24.40000 40.05300
7.54700 -24.39300 40.43300
10.08500 -24.36800 40.65100
14.12900 -24.30800 40.51100
19.44300 -24.44700 40.60200
7.48200 -24.35200 40.97600
9.96900 -24.35600 41.11700
14.54600 -24.36800 40.99700
19.66100 -24.36800 41.01900
7.16000 -24.28900 41.51500
10.03200 -24.36800 41.58000
14.66400 -24.32200 41.45100
19.85200 -24.41800 41.56600
7.02500 -24.37900 41.99800
10.46000 -24.38800 42.10400
14.61300 -24.36400 41.98200
20.10500 -24.36300 41.97900
6.83100 -24.32300 42.41100
10.98700 -24.39600 42.49300
14.10400 -24.35000 42.55300
20.48600 -24.40100 42.50800
6.35400 -24.36700 42.96000
11.55700 -24.45400 43.05000
13.09700 -24.35200 43.06300
20.68900 -24.43000 42.97900
5.91800 -24.39500 43.53700
20.69300 -24.36200 43.49800
5.83500 -24.42400 44.03400
20.52900 -24.33200 44.03900
5.80800 -24.39200 44.44800
20.15200 -24.24800 44.53400
5.68100 -24.36000 45.00900
11.52300 -24.37700 45.11300
12.95400 -24.38100 45.05200
19.37500 -24.36800 45.00200
5.64500 -24.36800 45.53400
11.20400 -24.39900 45.62600
13.52400 -24.41500 45.44200
14.94200 -24.29500 45.54200
15.96300 -24.40300 45.59700
17.92100 -24.26000 45.53700
5.71000 -24.38900 45.99100
11.04200 -24.41800 46.08400
5.99900 -24.42400 46.50200
10.87000 -24.30000 46.45600
8.14400 -24.38300 47.02400
10.43000 -24.32900 46.99900
-5.89600 -24.30500 58.57100
-4.41700 -24.39400 58.58500
-6.31300 -24.28000 59.02600
-3.91600 -24.40900 58.98400
-6.42100 -24.36700 59.49800
-3.10900 -24.37200 59.58800
-6.54300 -24.31800 59.98400
-2.50500 -24.36800 60.05300
-6.66300 -24.33500 60.41900
-2.08000 -24.37600 60.58000
-6.97800 -24.38400 60.97500
-1.83200 -24.37900 60.99900
-7.16600 -24.30300 61.43800
-1.65900 -24.47700 61.51000
-7.54200 -24.31900 62.01100
-1.68600 -24.39900 61.94400
-8.99700 -24.35900 62.55400
-1.93700 -24.33300 62.53100
-9.55800 -24.39400 63.00400
-2.33700 -24.26400 63.08300
-9.83400 -24.29200 63.46000
-3.43800 -24.31000 63.54000
-9.88100 -24.32900 63.95100
-5.61400 -24.34700 64.07100
-9.86400 -24.36700 64.49800
-5.96100 -24.37500 64.61800
-10.01200 -24.34100 65.00200
-5.93400 -24.38500 65.11700
-10.39100 -24.29500 65.51800
-5.89700 -24.37600 65.61700
-10.76100 -24.27200 66.04400
-5.91100 -24.37900 66.11700
-10.82500 -24.30500 66.45100
-5.80400 -24.40800 66.53800
-10.78500 -24.30600 66.91500
-5.47900 -24.34500 66.99600
-10.43300 -24.38800 67.42700
-4.48700 -24.41400 67.53000
-9.54500 -24.45800 68.03300
-3.03400 -24.45100 68.07800
-8.94300 -24.40400 68.52100
-2.85200 -24.36800 68.53400
-7.93000 -24.45100 69.00100
-2.81700 -24.36800 69.03400
-7.54200 -24.45100 69.55200
-2.85900 -24.31800 69.48400
-7.43500 -24.36800 70.03400
-2.87900 -24.43000 70.00100
-7.38200 -24.36800 70.53400
-2.93600 -24.36800 70.53400
-7.28000 -24.39600 70.97900
-3.10000 -24.28500 70.97500
-6.94200 -24.44200 71.47600
-3.94500 -24.29500 71.53900
8.57100 -18.38700 19.55500
11.55900 -18.45100 19.52600
8.18600 -18.35100 20.16400
12.97700 -18.41100 20.11800
8.07500 -18.41800 20.58400
13.35500 -18.43200 20.61700
8.11400 -18.36800 21.03400
13.48900 -18.41800 21.08400
8.20900 -18.37100 21.49000
13.49200 -18.36800 21.53400
8.32900 -18.36100 21.98100
13.40100 -18.26900 22.05800
8.34000 -18.38400 22.46300
13.19300 -18.29400 22.62000
8.11000 -18.28300 22.98200
12.92100 -18.31300 23.03900
7.55700 -18.34100 23.52200
12.50500 -18.29400 23.63600
6.65800 -18.36600 24.04000
12.36600 -18.26300 24.07700
5.54000 -18.29000 24.53600
11.96300 -18.35400 24.56600
4.97000 -18.31300 25.00000
11.69200 -18.47000 25.09100
4.44900 -18.39800 25.50800
11.73800 -18.47700 25.57900
2.97800 -18.37300 26.04300
12.06200 -18.39100 26.06500
13.96500 -18.37200 25.99600
15.15600 -18.38000 26.05800
16.62500 -18.34400 26.01500
17.60200 -18.37800 26.08200
2.61600 -18.28800 26.46300
12.45000 -18.37400 26.64000
13.89300 -18.39000 26.45100
15.33800 -18.34200 26.55200
16.57600 -18.35800 26.45100
19.58600 -18.39100 26.58600
2.47800 -18.30800 26.95600
12.60700 -18.38800 27.07000
14.03300 -18.38000 26.91800
14.96200 -18.33300 27.04700
16.62100 -18.35300 26.95100
20.01900 -18.36100 27.07900
2.16500 -18.28000 27.52200
13.02600 -18.39400 27.57600
16.53900 -18.39900 27.49800
20.16100 -18.41000 27.56000
1.42700 -18.38900 28.02600
14.00000 -18.36800 28.12700
16.46900 -18.42700 28.03400
20.49000 -18.35400 28.04000
1.01200 -18.36000 28.50000
14.08300 -18.38500 28.61700
16.44200 -18.41400 28.55800
20.95900 -18.39500 28.60700
0.85700 -18.35600 28.99400
14.14900 -18.38900 29.06300
16.11400 -18.28800 29.03400
21.17000 -18.44700 29.09900
0.75700 -18.27500 29.47200
21.35000 -18.24600 29.56500
0.71800 -18.29200 29.95100
16.39500 -18.35100 30.07100
17.09000 -18.38700 29.97600
21.17500 -18.38500 30.08900
-10.08400 -18.39400 30.49700
-8.40500 -18.36000 30.52300
0.63100 -18.30200 30.45100
16.05200 -18.36500 30.61900
17.42800 -18.38200 30.49200
20.99100 -18.31800 30.55600
-10.47100 -18.31300 31.00700
-8.08900 -18.31600 31.04800
0.61400 -18.28300 30.99200
15.90500 -18.34000 31.04500
17.43400 -18.39300 30.95100
20.55900 -18.28500 31.05300
-10.49100 -18.37400 31.45100
-8.04800 -18.30400 31.53400
0.92100 -18.35800 31.59500
3.92000 -18.32900 31.49300
5.88400 -18.34900 31.62600
15.54500 -18.33000 31.62700
17.49800 -18.35100 31.52900
19.51400 -18.36200 31.53600
-10.44700 -18.37900 31.93600
-8.10500 -18.29100 31.99900
1.43600 -18.40800 31.99100
2.61100 -18.32200 32.06400
6.04300 -18.32100 32.07000
15.41600 -18.27000 31.98700
17.92700 -18.39100 31.98600
18.66700 -18.32400 32.08100
-9.93000 -18.37600 32.47000
-8.90500 -18.33700 32.58800
6.02700 -18.29200 32.62600
15.11200 -18.40400 32.53600
5.87900 -18.33100 33.08400
14.95200 -18.36800 33.03400
5.90500 -18.29900 33.53400
14.85900 -18.36800 33.53400
5.89500 -18.25100 34.05100
14.90300 -18.31800 33.98400
5.66800 -18.35200 34.56400
15.12900 -18.38900 34.42400
5.57200 -18.47500 35.03100
16.01700 -18.34900 35.09100
5.36900 -18.36600 35.47500
16.53600 -18.37100 35.47200
4.94800 -18.33300 35.99300
16.95300 -18.38000 35.98200
4.90100 -18.43900 36.49800
18.13400 -18.29800 36.55700
4.84400 -18.44700 37.02900
18.90100 -18.47300 36.96400
21.55300 -18.33600 37.00400
22.17300 -18.39700 37.07400
4.72800 -18.33100 37.53000
20.45600 -18.36600 37.59900
21.15200 -18.35400 37.50100
25.01800 -18.45100 37.55600
4.63600 -18.36800 38.03400
25.56500 -18.46600 38.08500
-1.91500 -18.27100 38.54700
-0.43400 -18.42400 38.52900
4.61300 -18.36800 38.53400
26.02000 -18.35400 38.53800
-2.56000 -18.38400 39.05600
0.36100 -18.36900 39.09200
4.69200 -18.33200 39.04600
26.49900 -18.42500 39.04800
-2.92100 -18.37000 39.56900
1.03200 -18.47500 39.53700
4.84700 -18.47900 39.59000
28.91000 -18.36400 39.51000
-3.05000 -18.39900 40.02100
1.86800 -18.45100 40.10800
4.93600 -18.41900 40.03400
29.58400 -18.45800 40.11000
-3.44600 -18.31600 40.50800
2.12600 -18.36800 40.47600
4.96000 -18.41600 40.53400
29.73000 -18.46300 40.53600
-4.57700 -18.38100 40.96400
2.58500 -18.47300 41.07900
4.84200 -18.43100 40.99700
30.00800 -18.44100 41.02000
-5.08400 -18.29600 41.45000
2.93800 -18.38800 41.51100
4.53300 -18.39700 41.45500
30.41500 -18.40400 41.55400
-5.45700 -18.36800 42.06100
30.65700 -18.34000 42.09600
-5.63900 -18.33300 42.51000
30.78100 -18.36900 42.55100
-5.81000 -18.26900 42.96500
30.69000 -18.39700 42.98100
-5.88500 -18.34100 43.45100
30.48400 -18.28900 43.56400
-5.87400 -18.38200 43.99800
30.20900 -18.37900 44.12600
-5.94800 -18.36800 44.53400
1.99100 -18.36900 44.60600
3.56000 -18.42600 44.44800
30.06300 -18.39900 44.57000
-6.01400 -18.36800 45.03400
1.72800 -18.39600 45.11900
3.87600 -18.48100 45.01700
27.53700 -18.37600 45.15300
27.89500 -18.39500 45.02700
30.05300 -18.37400 45.11700
-6.02000 -18.36800 45.53400
1.92000 -18.36200 45.64900
3.82700 -18.44600 45.49300
27.59700 -18.37800 45.53600
27.89600 -18.38500 45.41000
30.10200 -18.37700 45.61700
-5.93300 -18.31800 45.98400
2.14400 -18.41300 46.04100
3.53700 -18.42500 45.97800
30.01200 -18.35800 46.07000
-5.93800 -18.40100 46.49800
13.68700 -18.34900 46.60700
15.65900 -18.45600 46.51800
27.51500 -18.37100 46.53500
28.62400 -18.29800 46.55400
29.54300 -18.36400 46.52700
-6.02400 -18.40300 47.03500
13.45100 -18.36800 47.03400
16.11200 -18.42600 46.98000
27.06100 -18.39400 47.06200
-6.07400 -18.31800 47.48400
13.31900 -18.31600 47.44600
16.56500 -18.38700 47.57800
22.93300 -18.28800 47.63500
24.44800 -18.45800 47.46300
26.62200 -18.39700 47.61700
-6.18200 -18.32600 47.92300
13.22700 -18.35900 48.01800
16.80900 -18.41600 48.12000
22.83300 -18.26900 48.09400
-6.41500 -18.34300 48.43400
13.21100 -18.35600 48.53400
16.82100 -18.33900 48.46400
22.65400 -18.38600 48.58000
-6.59400 -18.36000 48.99800
13.12500 -18.42500 49.07000
16.64700 -18.31000 48.97800
22.57100 -18.36800 49.03400
-6.68000 -18.24700 49.46300
13.18100 -18.38100 49.57700
16.14400 -18.28500 49.54200
22.36800 -18.30500 49.43600
-7.05800 -18.26000 49.98200
21.03600 -18.26600 50.03700
-11.48000 -18.30400 50.53300
-10.39300 -18.45300 50.60700
-9.58600 -18.36400 50.51700
19.55000 -18.31300 50.63800
26.53500 -18.31000 50.50800
26.97100 -18.38300 50.59700
-11.88400 -18.27900 50.96900
19.25000 -18.27100 51.11900
25.89500 -18.34300 50.95100
27.60500 -18.38000 51.08600
-11.98900 -18.30200 51.43600
19.20800 -18.38800 51.48400
25.64700 -18.29300 51.45500
27.83900 -18.33500 51.59900
-11.95900 -18.35500 51.95100
19.25200 -18.35300 51.91500
25.68600 -18.27200 51.96800
27.59600 -18.38800 52.10800
-11.93700 -18.31600 52.49800
19.50000 -18.41200 52.50400
26.09100 -18.34000 52.44600
27.15900 -18.32800 52.58900
-11.83400 -18.33900 52.98400
5.49700 -18.34700 53.04100
8.05400 -18.42600 53.02000
19.97500 -18.33800 53.12100
-11.82900 -18.27600 53.48600
5.14900 -18.37600 53.64400
9.06100 -18.42000 53.52600
20.36200 -18.32200 53.57500
-11.58100 -18.39900 54.02200
5.00000 -18.34700 53.99600
10.00200 -18.36500 54.06400
20.66900 -18.40000 53.99500
-11.34300 -18.33100 54.51600
4.47100 -18.29400 54.52400
10.19800 -18.31000 54.50100
21.62800 -18.42100 54.57000
-11.14700 -18.34300 55.10600
4.00200 -18.27600 55.05400
10.38100 -18.44200 54.98600
22.03000 -18.41400 55.09100
-11.25500 -18.30400 55.66400
3.55100 -18.33200 55.50200
10.16700 -18.34400 55.51500
22.17300 -18.44200 55.61700
-11.44600 -18.30700 56.10700
2.97400 -18.33200 56.06900
9.94700 -18.28500 55.98400
22.19600 -18.36500 56.08400
-11.86700 -18.35100 56.65000
2.74300 -18.36300 56.58500
9.47500 -18.28400 56.50400
22.03000 -18.40600 56.47300
-12.09400 -18.32400 57.10700
2.71600 -18.33200 57.02300
8.46900 -18.26500 57.02400
21.61400 -18.32900 57.05700
-12.23100 -18.47100 57.62500
2.90300 -18.41400 57.59500
7.01400 -18.36100 57.55600
20.43300 -18.27500 57.51800
-12.11500 -18.38700 58.05300
3.14700 -18.41800 58.01500
6.42300 -18.34100 57.98900
19.68900 -18.30500 58.12200
-11.89200 -18.38000 58.49400
3.93300 -18.40000 58.53600
4.60300 -18.25300 58.53200
19.40400 -18.32700 58.54200
-11.38000 -18.44200 58.97500
19.08900 -18.38000 59.12600
-10.85000 -18.46100 59.45200
19.04500 -18.36400 59.61700
-10.52700 -18.40400 60.01300
19.00500 -18.30400 60.11900
-10.28000 -18.40300 60.45700
18.91200 -18.29400 60.60900
-9.83300 -18.33900 60.94800
12.90600 -18.34700 61.07000
15.09300 -18.43000 60.93700
18.65300 -18.45900 61.02200
-9.43300 -18.35100 61.48000
12.47600 -18.36000 61.61900
15.57900 -18.34100 61.51400
18.17300 -18.42800 61.56800
-9.08900 -18.47600 62.01100
12.60000 -18.36900 62.08100
16.51700 -18.42100 62.01900
17.50300 -18.34700 62.01800
-9.10500 -18.43700 62.52900
12.88300 -18.34800 62.65700
-9.31300 -18.28400 63.07100
12.86200 -18.34700 63.03600
-9.34100 -18.39800 63.53400
12.48100 -18.36900 63.61900
-9.39300 -18.36800 64.03400
12.62700 -18.39000 64.05600
-9.35200 -18.31800 64.48400
12.96500 -18.31900 64.55300
-9.25900 -18.34800 65.01700
5.91900 -18.34800 65.01800
7.06000 -18.35400 65.10400
13.06100 -18.31400 65.07000
-9.32000 -18.43400 65.53400
5.46700 -18.34300 65.53200
7.56300 -18.41600 65.44100
12.99200 -18.34100 65.52000
-9.53800 -18.28500 65.98100
5.19700 -18.39900 66.12000
8.02700 -18.37100 65.99700
12.60500 -18.38400 66.05200
-10.37400 -18.32700 66.54800
5.05400 -18.32400 66.61600
8.48400 -18.42400 66.44800
10.51300 -18.30400 66.53300
-11.01000 -18.26500 67.09300
4.67300 -18.35800 67.07000
-11.30000 -18.33700 67.63100
2.12500 -18.34100 67.64300
-11.38100 -18.41800 68.08400
1.86800 -18.29200 68.01100
-11.34000 -18.36800 68.52100
1.64800 -18.40400 68.51800
-11.13500 -18.45100 69.10400
1.44100 -18.28500 68.97700
-10.92500 -18.31800 69.48400
0.93300 -18.28000 69.49400
-10.77600 -18.40400 69.93900
0.50500 -18.33200 69.99200
-10.62600 -18.40000 70.44200
0.01200 -18.24900 70.60200
-10.32500 -18.38600 70.91700
-0.55500 -18.27400 71.01100
-9.33700 -18.33700 71.54500
-3.45000 -18.28500 71.55300
-8.92200 -18.30400 72.05800
-5.32300 -18.33800 72.04700
-8.46800 -18.36700 72.46700
-7.35900 -18.32500 72.57100
-13.56000 -12.37000 14.56300
-12.98200 -12.35700 14.59700
-14.47500 -12.35900 15.06100
-12.40900 -12.41300 15.06500
-14.93600 -12.29300 15.55000
-10.82300 -12.41900 15.56400
-15.01000 -12.35700 15.95100
-10.41700 -12.40700 16.07000
-15.02400 -12.34800 16.49800
-10.28900 -12.41100 16.55900
-14.87500 -12.33600 17.01800
-10.03800 -12.29400 17.05200
-14.52800 -12.37100 17.54500
-9.59600 -12.36300 17.63000
-13.98300 -12.37200 18.03700
-9.30600 -12.37100 17.99300
-13.46200 -12.36900 18.50100
-9.09600 -12.31100 18.53500
-13.11600 -12.38600 19.01200
-8.94400 -12.32200 19.02100
-11.37400 -12.35600 19.44600
-8.52000 -12.37100 19.52400
8.19200 -12.42700 19.59100
10.22900 -12.45500 19.51500
-10.96600 -12.36500 20.00000
-7.43500 -12.45100 20.02800
7.71600 -12.36400 20.16900
10.97700 -12.35700 20.11600
-11.36100 -12.35200 20.52500
-10.91000 -12.37600 20.57700
-10.65500 -12.38100 20.44200
-4.87800 -12.39700 20.52700
7.52800 -12.41800 20.58400
11.44800 -12.32900 20.55000
-11.52200 -12.35900 20.93000
-4.14100 -12.45100 21.10600
7.37600 -12.35600 21.03100
12.07100 -12.37100 21.03200
-11.92400 -12.34900 21.53800
-3.94200 -12.36800 21.53400
7.35900 -12.43100 21.53400
12.45800 -12.38800 21.49900
-12.38300 -12.35300 22.04300
-3.79300 -12.36800 21.96700
7.42900 -12.42200 22.03400
13.45000 -12.38800 22.04200
-14.39400 -12.24900 22.53600
-3.41800 -12.45100 22.49300
7.37400 -12.41200 22.51200
15.09100 -12.45100 22.50200
-14.79300 -12.27300 23.02800
-2.31100 -12.45100 23.01200
7.02600 -12.33600 23.00200
15.44500 -12.45100 23.05400
-14.90700 -12.30900 23.45100
-1.61400 -12.41800 23.62700
5.95700 -12.35700 23.47200
15.60500 -12.37100 23.56700
-14.91800 -12.32300 23.95100
-1.44200 -12.41800 24.08400
5.41100 -12.44600 23.99900
15.82200 -12.41300 24.14300
-14.89500 -12.31600 24.45100
-1.43000 -12.36800 24.53400
5.17200 -12.34100 24.54000
15.97800 -12.36800 24.53400
20.16900 -12.36000 24.57600
22.35200 -12.43600 24.63800
-14.98800 -12.33600 24.98600
-1.55300 -12.27900 25.06200
5.16800 -12.34200 24.95100
16.20200 -12.40300 24.96900
19.08300 -12.32700 25.04900
22.60400 -12.41800 25.08400
-15.41500 -12.27900 25.52900
-1.77400 -12.35100 25.64000
5.13200 -12.33900 25.45100
17.07800 -12.47500 25.53700
18.44300 -12.28500 25.51500
22.69400 -12.36800 25.53400
-15.99600 -12.27400 26.09200
-1.81900 -12.41800 26.08400
5.01200 -12.35600 25.97600
22.72400 -12.36800 25.97400
-16.27700 -12.34500 26.65200
-1.77500 -12.38300 26.57000
2.15000 -12.30400 26.58500
3.61500 -12.44400 26.53900
4.49600 -12.32500 26.49100
22.93400 -12.45100 26.55700
-16.41400 -12.41800 27.08400
-1.80100 -12.35000 27.08400
1.68600 -12.34200 27.08400
23.14700 -12.36800 26.99400
-16.58700 -12.26800 27.54300
-1.90600 -12.42800 27.57000
1.45200 -12.35500 27.49900
23.30700 -12.40400 27.58500
-16.85700 -12.37700 28.12700
-1.82600 -12.42800 28.05100
1.01400 -12.37200 28.02500
23.23400 -12.34000 28.09300
-16.87600 -12.39200 28.61700
-1.47300 -12.37000 28.52900
0.59000 -12.35900 28.54200
23.02900 -12.28500 28.49900
-16.79200 -12.44500 29.01900
-0.88900 -12.42900 29.04800
-0.10500 -12.36200 28.98200
22.60700 -12.36800 29.08200
-16.44000 -12.43300 29.47400
22.36400 -12.31100 29.46200
-15.43600 -12.45100 30.02900
22.21000 -12.35400 30.01000
-14.96400 -12.45100 30.51300
22.10900 -12.36800 30.53400
-14.57500 -12.45100 31.04100
22.12500 -12.36800 31.03400
-14.09700 -12.45100 31.58200
5.93700 -12.32800 31.49000
7.17800 -12.43100 31.56300
22.23900 -12.40600 31.47500
-13.88300 -12.36800 32.03400
3.95900 -12.34200 32.02700
7.59500 -12.38800 32.02100
22.58000 -12.45400 31.98100
-13.76200 -12.33200 32.51200
3.54700 -12.35000 32.51000
7.83200 -12.26100 32.58700
23.11000 -12.46900 32.54000
-13.54200 -12.46800 33.01900
3.36600 -12.31800 32.98400
7.67500 -12.41400 33.15100
23.95600 -12.42200 33.05800
25.10300 -12.31900 32.98600
26.43500 -12.38600 33.06300
-13.05400 -12.43600 33.53300
3.33900 -12.38900 33.49800
7.60400 -12.30800 33.62700
27.06000 -12.47400 33.59700
-12.11000 -12.46300 34.03000
3.36600 -12.27800 34.06500
7.35900 -12.26900 34.01400
27.51800 -12.41600 34.01900
-11.95700 -12.39800 34.47700
3.19800 -12.45200 34.60100
6.52400 -12.33200 34.51600
29.11100 -12.45100 34.53400
-11.89800 -12.41800 35.03400
3.09000 -12.40900 35.11700
6.03000 -12.33200 35.09500
29.66900 -12.50300 35.05900
-11.90200 -12.36800 35.53400
3.10000 -12.42400 35.61700
5.74700 -12.26900 35.57100
30.17000 -12.45800 35.53900
-11.83200 -12.36800 36.01500
3.21400 -12.46100 36.03800
5.60500 -12.33700 35.96200
31.07400 -12.40700 36.08500
-11.62400 -12.45100 36.59800
3.53900 -12.45700 36.50000
5.11900 -12.28800 36.53700
31.48400 -12.39300 36.55600
-11.36400 -12.36800 36.96600
31.69100 -12.38300 36.99300
-11.06700 -12.45100 37.54900
31.96100 -12.40400 37.53500
-11.03000 -12.36800 38.03400
32.21200 -12.39800 37.96100
-11.11500 -12.36800 38.53400
32.59500 -12.38000 38.50700
-11.18600 -12.30900 39.08700
32.71400 -12.39700 39.05800
-11.23900 -12.26700 39.61000
32.47500 -12.31800 39.52500
-11.25000 -12.37600 39.96600
31.45100 -12.37100 40.01200
-11.13700 -12.46400 40.52100
31.07300 -12.33600 40.61800
-10.97800 -12.36800 41.03400
30.97900 -12.36800 41.03400
-10.90500 -12.36800 41.53400
30.97900 -12.37300 41.49800
-10.96200 -12.36800 42.03400
30.97100 -12.31900 42.03400
-11.13600 -12.31300 42.42200
30.93800 -12.32500 42.53400
-11.66200 -12.36500 42.96400
31.07000 -12.32000 43.02500
-11.93300 -12.32400 43.45100
31.33300 -12.35100 43.62300
-12.06600 -12.37900 43.99800
31.38200 -12.30500 44.03400
-12.12900 -12.38900 44.55400
31.33100 -12.24400 44.49000
-12.06600 -12.31800 44.98400
30.99900 -12.32100 45.07300
-12.10200 -12.33100 45.47600
30.88600 -12.29700 45.53400
-12.33700 -12.40400 46.04700
30.90800 -12.26500 46.06400
-12.58000 -12.34000 46.52100
30.65100 -12.44200 46.56700
-12.83400 -12.29400 47.00700
30.18800 -12.36100 47.08400
-13.34900 -12.25400 47.55100
29.43100 -12.35900 47.50000
-14.02800 -12.34100 48.02100
28.11600 -12.28200 48.02200
-15.38300 -12.27900 48.54700
27.91800 -12.36600 48.44400
-16.88600 -12.35000 49.05800
27.67300 -12.29400 48.95600
-17.56700 -12.28500 49.51200
27.70400 -12.27700 49.47100
-18.05000 -12.28500 49.98500
27.93800 -12.40800 50.04100
-18.36300 -12.36800 50.55100
28.02100 -12.41800 50.58400
-18.47400 -12.36800 51.03400
27.97800 -12.36800 51.03400
-18.49800 -12.36800 51.53400
27.84100 -12.31100 51.45300
-18.45000 -12.31800 51.98400
27.61600 -12.35500 52.00300
-18.36600 -12.39700 52.48200
27.54400 -12.36800 52.53400
-17.99800 -12.36000 53.03400
27.64300 -12.37300 53.00100
-17.54500 -12.33800 53.58500
28.00000 -12.42300 53.55500
-17.49000 -12.34800 54.11700
28.54200 -12.34800 54.03200
-17.57300 -12.34700 54.55600
21.38700 -12.34100 54.57900
21.99400 -12.45100 54.46400
28.95400 -12.33000 54.58600
-18.06200 -12.36300 55.07400
20.89300 -12.34500 55.04100
22.48800 -12.44200 54.96900
26.38800 -12.32600 55.07100
26.99100 -12.39400 55.00700
28.96500 -12.35500 55.08400
-18.28900 -12.41000 55.56800
20.72200 -12.42500 55.54800
22.65900 -12.37000 55.41100
25.54300 -12.37300 55.60100
27.43300 -12.38800 55.49600
28.63000 -12.36500 55.61300
-17.89400 -12.39900 56.05300
20.94600 -12.32400 56.12300
23.53300 -12.40200 56.02600
25.02700 -12.31500 56.03900
-17.05000 -12.33400 56.63700
20.90600 -12.32000 56.49300
-17.09100 -12.33800 56.99100
20.52800 -12.39500 57.02700
-17.32600 -12.39100 57.59800
20.16100 -12.38900 57.61300
-17.37400 -12.41800 58.08400
20.07100 -12.36800 58.03400
-17.52800 -12.33200 58.54900
19.97400 -12.31400 58.52700
-17.82900 -12.30700 59.09600
19.62900 -12.34000 59.06200
-18.42300 -12.26800 59.54200
18.98000 -12.26900 59.55200
-19.06400 -12.33200 60.04400
18.63000 -12.40400 60.03500
-19.32500 -12.36500 60.56200
18.51800 -12.33800 60.51500
-19.39200 -12.31800 60.98400
18.57800 -12.34000 61.08000
-19.33300 -12.35400 61.47200
18.86900 -12.43200 61.62300
-19.10400 -12.41400 62.01900
19.07300 -12.41800 62.08400
-18.86500 -12.43900 62.46500
19.11200 -12.36800 62.53400
-18.78800 -12.32100 62.91900
19.01900 -12.36800 63.03400
-18.59000 -12.44500 63.50700
18.82400 -12.32400 63.41200
-18.35800 -12.36800 63.97400
18.43900 -12.38400 64.04800
-17.63200 -12.37200 64.55200
18.35300 -12.40900 64.53400
-15.33200 -12.37800 65.00300
18.35900 -12.40500 65.03400
-14.85100 -12.34100 65.46800
18.31900 -12.36400 65.44600
-14.55200 -12.42500 65.95300
10.98400 -12.35000 66.02400
12.55500 -12.35900 66.09900
18.04600 -12.28400 65.98000
-14.44000 -12.33200 66.52800
-12.03100 -12.36700 66.53300
-11.38700 -12.34200 66.59100
10.05600 -12.37700 66.63500
13.00800 -12.41000 66.55200
17.51400 -12.27700 66.60100
-14.04000 -12.32500 67.07900
-12.84900 -12.39200 67.06200
-10.89800 -12.39300 66.92700
10.01100 -12.39300 67.11700
13.46100 -12.38100 67.09900
17.14100 -12.34300 67.11500
-10.48100 -12.44700 67.46700
10.14900 -12.41600 67.55400
13.95000 -12.37000 67.57200
16.99300 -12.40100 67.57000
-9.96400 -12.40900 68.03500
10.50600 -12.36000 68.09800
14.20900 -12.41100 67.94400
17.06300 -12.37500 68.08000
-9.43600 -12.38800 68.49900
10.87000 -12.37400 68.57700
15.09800 -12.36100 68.57300
17.42400 -12.32200 68.56000
-9.12000 -12.44500 69.05400
11.13400 -12.37700 68.96900
15.47900 -12.38100 69.01300
17.95100 -12.33200 69.09500
-8.91000 -12.41800 69.51700
11.90800 -12.42000 69.62000
15.67700 -12.35000 69.48400
18.16400 -12.41300 69.54100
-8.60100 -12.45100 70.06100
12.20600 -12.40600 69.98100
15.69200 -12.29300 69.91800
19.49100 -12.35300 70.11300
-8.54100 -12.36800 70.53400
12.87700 -12.37200 70.62800
15.94200 -12.38100 70.49500
19.89800 -12.30600 70.56400
-8.59200 -12.28500 71.01400
13.11600 -12.35700 71.01900
16.13200 -12.36500 70.96600
20.01600 -12.29900 71.07000
-8.82300 -12.36800 71.59700
13.48100 -12.35800 71.60900
15.54700 -12.35700 71.48600
15.95300 -12.37800 71.65700
17.45900 -12.39400 71.51500
19.94900 -12.33000 71.51000
-9.06700 -12.28500 71.96600
16.17500 -12.39100 72.04300
17.92200 -12.40200 72.00300
19.57200 -12.37300 72.03800
-9.91900 -12.31800 72.55700
16.38300 -12.34400 72.53700
-10.34400 -12.35500 73.07200
16.11700 -12.38500 73.12400
-10.47000 -12.31800 73.48400
-3.06100 -12.33500 73.50400
-1.39900 -12.35900 73.51900
14.43300 -12.32800 73.58300
15.00200 -12.31400 73.56900
15.63400 -12.31900 73.57800
-10.42300 -12.40400 73.96200
-3.39600 -12.39700 74.04100
-0.55500 -12.45500 74.03000
13.62600 -12.38200 74.15300
-10.33900 -12.30500 74.48100
-3.55400 -12.34900 74.47700
-0.35200 -12.41000 74.40600
13.40800 -12.33900 74.56200
-10.07000 -12.43800 74.97200
-4.33600 -12.28500 75.06300
-0.07600 -12.44600 74.96100
7.54000 -12.38500 75.04200
9.46300 -12.48600 75.02500
11.09100 -12.35700 75.05500
11.65400 -12.41100 75.02100
13.06900 -12.35700 75.08000
-9.92500 -12.32300 75.51800
-6.32500 -12.35700 75.57500
0.02900 -12.43000 75.42800
6.97800 -12.29700 75.52000
0.09600 -12.36500 75.93300
1.07900 -12.36300 76.09700
2.51400 -12.45100 75.95600
6.56300 -12.33200 76.00100
2.94500 -12.44200 76.47100
5.98200 -12.28500 76.50200
3.13100 -12.35100 76.91400
5.13600 -12.34200 77.06000
-9.31400 -12.33500 79.52800
-7.08400 -12.41100 79.66800
-9.48200 -12.39000 79.96200
-6.83600 -12.45700 80.04200
-9.85200 -12.28000 80.47200
-6.56300 -12.40400 80.53900
-9.94700 -12.26600 80.98200
-6.44800 -12.36800 81.03400
-9.84100 -12.31300 81.51000
-6.45100 -12.31800 81.48400
-9.51200 -12.40800 82.04900
-6.59800 -12.32800 81.95100
-9.04100 -12.47800 82.52000
-7.02500 -12.28100 82.49800
-8.88500 -6.29600 9.53700
-8.32100 -6.41100 9.58400
-9.55300 -6.33000 9.99200
-7.42800 -6.36000 10.03100
-10.04300 -6.38200 10.52500
-7.11400 -6.30600 10.55600
-10.87300 -6.34400 11.07300
-7.06700 -6.30400 11.03400
-11.09500 -6.35600 11.52000
-7.11000 -6.30700 11.53400
-11.12100 -6.42500 12.03400
-7.10400 -6.38200 12.05500
-11.14000 -6.42500 12.51800
-6.97500 -6.36800 12.53400
-11.36600 -6.30900 13.00400
-6.85600 -6.36800 13.03400
-11.77600 -6.26800 13.54200
-6.87400 -6.36800 13.53400
-11.95700 -6.35200 13.94500
-7.03000 -6.28500 14.02300
-15.41100 -6.25600 14.53700
-13.35000 -6.42700 14.56500
-12.53800 -6.38800 14.52600
-7.26700 -6.36800 14.60700
-16.09400 -6.33100 15.00800
-7.26900 -6.38900 15.04900
-16.49100 -6.37400 15.58000
-7.14400 -6.38500 15.60500
-16.63200 -6.40800 16.02800
-7.09100 -6.32400 16.03400
-2.38200 -6.28900 16.05300
-0.90800 -6.37400 16.09100
-16.84100 -6.32900 16.61000
-7.10000 -6.29100 16.50700
-2.46800 -6.34300 16.45100
-0.53800 -6.36200 16.53900
-17.02700 -6.34900 16.95100
-7.30200 -6.47500 17.07400
-2.42700 -6.35600 16.93500
1.08200 -6.40100 17.08500
-17.91500 -6.37400 17.51500
-7.04500 -6.34100 17.62100
-1.90200 -6.37500 17.46700
3.15800 -6.39100 17.57100
-18.42300 -6.36200 18.01800
-6.62700 -6.34800 18.04100
-1.14800 -6.41400 18.02700
3.60400 -6.37900 18.06900
-18.95900 -6.35700 18.54500
-5.50400 -6.42400 18.54200
-3.60600 -6.31700 18.50700
-3.06300 -6.38900 18.58600
-1.10300 -6.42500 18.42200
4.04900 -6.37100 18.58300
-22.53300 -6.31900 19.00900
-21.41400 -6.39300 19.08500
-19.52800 -6.38900 19.01500
-2.37800 -6.43500 19.04100
-1.48300 -6.37700 18.95700
6.95700 -6.39800 19.05800
-23.04700 -6.32800 19.50200
7.52800 -6.46500 19.55500
-23.28300 -6.25000 20.01700
8.15200 -6.45100 19.98800
12.59800 -6.26000 20.03800
15.51100 -6.36700 20.02100
19.10900 -6.37800 20.04800
20.50000 -6.39200 20.10900
-23.12400 -6.40300 20.52200
8.94700 -6.36800 20.51200
11.65000 -6.33500 20.54600
17.45700 -6.33800 20.57100
18.42000 -6.33000 20.49200
20.98700 -6.37300 20.56600
-22.96000 -6.34000 20.99800
21.20000 -6.42500 20.98600
-22.82500 -6.30300 21.51000
21.23400 -6.27900 21.48800
-22.53000 -6.33700 22.07800
21.35300 -6.41100 22.05600
-22.03300 -6.43100 22.55900
21.51600 -6.41800 22.58400
-21.56900 -6.40700 23.09900
21.67000 -6.39300 23.05700
-21.07200 -6.41400 23.60400
21.80000 -6.23700 23.55900
-20.86800 -6.41800 24.08400
21.59200 -6.31000 24.11200
-20.83300 -6.36800 24.53400
21.34700 -6.27100 24.51500
-20.82200 -6.36800 25.07000
21.07800 -6.40400 25.02000
-20.68500 -6.36700 25.63400
21.03300 -6.36800 25.53400
-20.49400 -6.40300 26.03500
20.95700 -6.28500 26.01500
-20.29500 -6.38100 26.57000
20.63200 -6.28500 26.57200
-20.29800 -6.35200 27.10800
20.12900 -6.31800 27.05300
-20.40500 -6.41800 27.58400
-11.52300 -6.36600 27.51800
-10.98600 -6.43900 27.55100
19.88900 -6.38100 27.49800
-20.51800 -6.36800 28.03400
-12.04000 -6.42500 27.97200
-10.10500 -6.43100 27.99000
19.81300 -6.35500 28.05200
-20.55600 -6.36800 28.53400
-14.92500 -6.25900 28.51000
-13.90600 -6.43100 28.53900
-12.53600 -6.40700 28.44300
-9.87500 -6.31300 28.45100
19.97800 -6.36800 28.60300
-20.44900 -6.33200 29.03000
-15.79200 -6.36400 29.08000
-9.84600 -6.29800 28.95100
20.41100 -6.48400 29.05000
-20.07400 -6.48100 29.51800
-17.49700 -6.31800 29.55000
-9.83200 -6.27600 29.48900
21.14500 -6.39100 29.51100
-9.59800 -6.40100 30.02500
21.91100 -6.45100 30.03600
23.02900 -6.30900 30.02700
25.05300 -6.45900 30.01500
-9.38900 -6.34000 30.51900
25.49700 -6.41800 30.50700
-9.14100 -6.46000 31.06100
25.68900 -6.34300 30.96800
-9.18200 -6.39400 31.44900
25.98300 -6.39400 31.54500
-9.46700 -6.32000 32.03000
26.54100 -6.46700 32.01000
-10.05000 -6.35400 32.49900
27.93400 -6.46500 32.58500
-11.45900 -6.28800 33.08800
28.54400 -6.47400 33.06600
-11.77800 -6.46500 33.61400
29.51300 -6.33800 33.61700
-11.60500 -6.33700 34.04600
29.83000 -6.30000 34.07200
-11.56900 -6.31600 34.53400
29.91900 -6.31100 34.53400
-11.62000 -6.27200 34.94100
29.91000 -6.32800 35.03400
-11.90200 -6.37100 35.62300
29.86200 -6.27400 35.48300
-12.10800 -6.35500 36.04200
29.49100 -6.36800 36.02100
-12.29200 -6.40200 36.55700
29.15600 -6.36400 36.56700
-11.86700 -6.40200 37.05300
29.04300 -6.36800 37.03400
-11.40100 -6.43800 37.52200
28.96100 -6.36800 37.53400
-10.92800 -6.40400 38.00300
28.98000 -6.31800 37.98400
-10.51800 -6.45100 38.53900
29.16000 -6.38000 38.41600
-9.97100 -6.46400 39.09300
29.58900 -6.40900 38.93000
-9.57000 -6.43800 39.61100
29.93100 -6.46200 39.50800
-9.35500 -6.40800 40.05000
30.03000 -6.31800 39.98400
-9.00700 -6.37900 40.49900
30.03800 -6.36800 40.53400
-7.97700 -6.34500 41.11200
29.98000 -6.41200 41.11600
-7.68400 -6.33700 41.62800
30.06000 -6.42100 41.61700
-14.45600 -6.35700 42.09600
-13.56000 -6.44900 42.04900
-7.63400 -6.30000 42.03400
30.23300 -6.46800 42.00500
-15.03500 -6.36300 42.59200
-10.93900 -6.38000 42.54500
-7.65300 -6.24000 42.54000
33.91800 -6.38100 42.56900
-15.27800 -6.44800 43.10000
-10.64600 -6.48700 43.02700
-7.90700 -6.32000 43.12300
34.58300 -6.45100 43.03700
-15.36500 -6.34200 43.61100
-10.79300 -6.28700 43.48700
-7.96800 -6.44000 43.59800
35.00200 -6.45100 43.56900
-15.54200 -6.36800 44.08600
-10.84000 -6.36200 43.99800
-7.86600 -6.36800 44.03400
35.16900 -6.36800 44.03400
-15.77200 -6.27900 44.54600
-10.89500 -6.31800 44.48400
-7.85300 -6.31800 44.48400
35.20300 -6.36800 44.53400
-15.85500 -6.32400 44.95100
-10.80000 -6.38700 44.90800
-8.01300 -6.31000 45.02500
35.09300 -6.36800 45.03400
-15.84700 -6.31000 45.49400
-10.52100 -6.45800 45.47300
-8.36400 -6.38800 45.51400
34.88500 -6.28500 45.46900
-15.61900 -6.42000 46.03000
-9.85300 -6.38200 46.00400
-9.03700 -6.25700 46.01500
34.66300 -6.36800 46.05200
-15.31700 -6.41800 46.43300
34.45900 -6.26700 46.55700
-14.37500 -6.35600 47.07000
34.19300 -6.33900 47.13600
-14.00900 -6.42300 47.54300
34.03200 -6.41800 47.58400
-13.88600 -6.36800 48.03400
34.01600 -6.36800 48.03400
-13.90200 -6.40100 48.44400
34.13000 -6.37100 48.51100
-13.98000 -6.37700 48.98200
34.37900 -6.40400 49.05000
-13.98700 -6.35600 49.57000
34.58700 -6.36800 49.50100
-13.84700 -6.39800 50.13000
34.95600 -6.45100 50.08500
-13.67900 -6.41000 50.63900
35.14200 -6.36800 50.53400
-13.65200 -6.30600 51.10700
35.19800 -6.36800 51.03400
-13.80200 -6.30600 51.63100
35.11600 -6.31800 51.48400
-14.09300 -6.31300 52.03900
34.88300 -6.32500 51.93200
-15.03600 -6.35600 52.52400
34.17800 -6.30100 52.56800
-15.51200 -6.29600 53.12300
33.70400 -6.27400 53.04100
-15.66200 -6.33100 53.58400
33.57600 -6.31600 53.45100
-15.63400 -6.37700 54.05400
33.54000 -6.31200 53.94100
-15.57200 -6.36800 54.53400
33.61200 -6.34800 54.43600
-15.55400 -6.36800 55.03400
33.94800 -6.38600 55.01600
-15.51200 -6.36800 55.53400
34.04100 -6.37500 55.45000
-15.37300 -6.36800 55.99900
33.67600 -6.35700 55.99000
-15.16900 -6.45100 56.58300
31.92700 -6.38900 56.52100
-15.07900 -6.31800 56.98400
31.52900 -6.30300 57.02700
-14.85800 -6.39700 57.43300
31.53000 -6.39500 57.49800
-14.52200 -6.46900 58.00900
31.48800 -6.39300 58.03400
-14.40200 -6.36800 58.53400
31.38000 -6.36800 58.45400
-14.40100 -6.36800 59.03400
31.15200 -6.31200 58.96800
-14.37800 -6.36800 59.53400
25.13700 -6.28500 59.53500
27.37300 -6.41600 59.62400
30.94200 -6.33000 59.47600
-14.34300 -6.36800 60.03400
22.53100 -6.37400 60.05000
27.63100 -6.39300 59.98500
30.56200 -6.33200 60.01600
-14.33900 -6.36800 60.53400
14.21800 -6.39200 60.61000
14.98100 -6.37700 60.50900
21.97400 -6.35400 60.58000
-14.29900 -6.39800 61.04900
14.49500 -6.37700 61.09000
14.99000 -6.36800 60.92900
21.65700 -6.40200 61.13100
-14.09900 -6.44500 61.60200
21.68200 -6.39800 61.61700
-13.93400 -6.36800 62.03400
21.62500 -6.37300 62.11700
-13.89100 -6.31800 62.48400
21.48000 -6.35000 62.55900
-14.03800 -6.33000 62.97800
21.00700 -6.36200 63.08200
-14.48700 -6.33200 63.50600
20.65200 -6.40500 63.63600
-15.10900 -6.24600 64.01300
20.62500 -6.38400 64.13900
-15.43800 -6.40400 64.52300
20.62500 -6.41800 64.58400
-15.53600 -6.36800 65.03400
20.62800 -6.36800 65.03400
-15.47900 -6.36800 65.53400
20.56300 -6.36800 65.53400
-15.31100 -6.38800 65.97500
20.40900 -6.26100 66.05000
-14.98600 -6.40400 66.51900
20.06100 -6.36900 66.52800
-14.82800 -6.36000 67.07000
19.47000 -6.36000 67.02000
-14.78300 -6.44500 67.54900
19.13800 -6.43300 67.58100
-14.54900 -6.40400 68.04000
19.10900 -6.41200 68.11700
-14.05300 -6.45400 68.56800
-12.41200 -6.29900 68.54600
-10.42000 -6.34600 68.53000
19.16500 -6.40800 68.61700
-10.12000 -6.37700 69.07200
19.08400 -6.34200 69.11200
-10.04200 -6.36800 69.53400
18.86500 -6.31800 69.54000
-9.94200 -6.32000 70.03400
18.55700 -6.36800 70.08100
-9.97400 -6.38600 70.57000
18.44000 -6.36800 70.53400
-10.05600 -6.33200 70.99000
18.45300 -6.36800 71.03400
-11.45900 -6.32200 71.55900
18.57900 -6.31600 71.53400
-12.33400 -6.35000 72.06000
18.51600 -6.38100 72.07000
-13.07500 -6.35900 72.49400
18.40000 -6.31300 72.47900
-13.95000 -6.38000 73.01600
17.62500 -6.35700 73.08700
-14.41000 -6.40000 73.55100
16.99900 -6.33200 73.48800
-14.57100 -6.42300 74.01900
16.37400 -6.36300 73.98900
-14.88100 -6.33300 74.52100
15.00500 -6.30800 74.52800
-15.10000 -6.28500 74.99600
14.04600 -6.28500 75.02400
-15.32200 -6.36800 75.57900
13.46800 -6.38600 75.56000
-15.37000 -6.36800 76.03400
12.55600 -6.29000 76.06600
-15.30000 -6.40100 76.55100
12.39400 -6.37200 76.40900
-15.10600 -6.35800 77.05400
12.18500 -6.26300 76.97100
-14.94000 -6.32300 77.57000
9.45600 -6.28700 77.53200
9.96900 -6.40200 77.53800
12.46200 -6.37600 77.49600
-14.92700 -6.36300 78.11700
7.93500 -6.27600 78.02200
10.92000 -6.34900 78.11700
12.60500 -6.36500 77.95100
-14.91600 -6.42400 78.62600
7.39800 -6.39500 78.44800
11.52000 -6.31100 78.55100
12.58600 -6.35000 78.43800
-14.83500 -6.44000 79.06200
4.45900 -6.28500 79.01100
-14.61200 -6.33900 79.53400
-2.04100 -6.29700 79.53800
0.60900 -6.39800 79.50500
1.55200 -6.25900 79.54000
-14.37000 -6.41800 80.08400
-2.88900 -6.34300 80.05700
-14.29900 -6.33200 80.53300
-3.57800 -6.25100 80.52400
-14.08000 -6.41900 81.10400
-9.91100 -6.33000 81.08900
-9.51400 -6.35700 81.10600
-5.45100 -6.37200 81.05100
-13.79900 -6.41800 81.50300
-10.95900 -6.28500 81.54200
-8.89000 -6.35100 81.51800
-5.94300 -6.36600 81.53700
-13.10700 -6.41100 82.03900
-11.93800 -6.30300 82.03400
-8.42700 -6.34800 82.01500
-6.53700 -6.34200 82.01400
-12.06500 -0.30100 14.05200
-9.49900 -0.46800 13.95400
-4.08800 -0.36000 13.98300
-1.62200 -0.36900 14.07100
-12.98100 -0.36200 14.52300
-7.35200 -0.38600 14.51600
-4.95900 -0.32200 14.50700
-0.88500 -0.46700 14.52700
-14.56600 -0.32900 15.00300
-0.02200 -0.38400 15.10500
15.06600 -0.32600 15.04400
17.12400 -0.45100 14.99500
-14.94800 -0.42600 15.46900
0.61000 -0.45200 15.48300
14.54000 -0.33200 15.58500
17.60100 -0.45100 15.49500
-15.48500 -0.31800 16.02900
1.04500 -0.45100 15.98900
3.52800 -0.38000 16.04100
4.66900 -0.40300 16.00100
14.11500 -0.35100 16.10400
17.85100 -0.45100 16.07300
-16.11600 -0.24900 16.49300
6.54800 -0.42000 16.54100
8.42200 -0.32500 16.51500
9.12900 -0.42900 16.55800
13.97400 -0.39800 16.53400
17.89700 -0.36800 16.53400
-16.54500 -0.36800 17.03000
11.03400 -0.41800 17.05700
13.84700 -0.43700 16.99300
17.91100 -0.36800 17.03400
-16.76400 -0.33300 17.60300
12.51100 -0.42100 17.56000
13.10500 -0.34200 17.48100
18.05100 -0.38100 17.56100
-16.95200 -0.28500 18.00300
18.37100 -0.42500 18.14700
-17.50700 -0.28500 18.51500
18.51700 -0.36800 18.53400
-18.45900 -0.33200 19.07100
18.55400 -0.31800 18.98400
-18.88700 -0.34800 19.56900
18.39700 -0.31000 19.46900
-19.13700 -0.32000 19.93100
18.02600 -0.33400 20.08300
-19.47100 -0.29100 20.49000
17.92000 -0.33800 20.53400
-19.78200 -0.36800 21.10100
17.95400 -0.39800 21.04000
-19.82600 -0.36800 21.53400
18.17400 -0.38900 21.47400
-19.79200 -0.38200 22.07000
18.53200 -0.40400 21.99900
-19.84200 -0.30200 22.60500
18.98600 -0.45100 22.54300
-20.09300 -0.32700 23.04600
19.89400 -0.48300 23.10400
-20.38000 -0.38200 23.63100
20.31800 -0.45100 23.61400
-20.39500 -0.36900 24.12900
20.51800 -0.30800 24.08600
-20.34200 -0.41800 24.52300
20.47700 -0.41800 24.58400
-20.00000 -0.40400 25.06700
20.51700 -0.36800 25.03400
-19.58900 -0.42200 25.61000
20.65500 -0.26700 25.55800
-19.40300 -0.41800 26.06100
20.69300 -0.47000 26.02900
-19.04400 -0.46700 26.61400
20.58100 -0.36800 26.53400
-18.55100 -0.40600 27.03800
20.50500 -0.31800 26.98400
-15.91200 -0.45100 27.53800
20.61200 -0.39700 27.43800
-14.52200 -0.35400 28.08700
20.98600 -0.46800 27.97600
-13.51700 -0.39600 28.48400
21.56800 -0.43600 28.59600
-11.92000 -0.45100 29.02100
21.56600 -0.38400 29.11700
-11.36500 -0.48000 29.56600
21.53400 -0.38400 29.61700
-11.08100 -0.32600 30.04500
21.62400 -0.43900 30.10600
-11.04400 -0.28000 30.56900
21.91300 -0.38200 30.56700
-11.32600 -0.46800 31.02600
22.20200 -0.40400 30.96700
-11.95000 -0.38600 31.54200
23.01500 -0.45100 31.55000
-12.52400 -0.35700 32.02400
24.06300 -0.45500 32.12600
-12.79700 -0.46300 32.58900
24.23100 -0.44700 32.61700
-12.81200 -0.45200 33.09100
24.25500 -0.46500 33.03700
-12.58300 -0.31600 33.58300
24.48800 -0.45000 33.55500
-12.51900 -0.28800 34.11900
25.04900 -0.37100 34.03100
-12.57900 -0.42400 34.61000
26.92400 -0.32900 34.59200
-12.45000 -0.31800 34.98400
26.92800 -0.34400 35.00000
-12.29100 -0.37100 35.42100
25.97100 -0.36000 35.58300
-11.96900 -0.35200 35.98700
25.52800 -0.36000 36.06600
-11.60700 -0.48700 36.52100
24.89200 -0.33900 36.56400
-11.61600 -0.44000 37.01000
24.47900 -0.34900 37.11800
-11.97900 -0.32200 37.47400
24.46600 -0.37200 37.61700
-12.81200 -0.27000 38.03400
24.62900 -0.38700 38.07200
-12.98700 -0.29500 38.42700
24.83700 -0.25700 38.57700
-12.97700 -0.36100 38.95100
24.64200 -0.39000 39.13500
-12.98700 -0.36300 39.45100
24.55000 -0.36800 39.61700
27.94000 -0.30900 39.54200
28.45500 -0.48400 39.54800
-13.07300 -0.37200 39.95100
24.58900 -0.38200 40.05700
26.73900 -0.36400 40.06900
29.95000 -0.37500 40.09400
30.95500 -0.36200 39.96200
31.89100 -0.32400 40.10000
-12.93400 -0.36900 40.41400
31.90400 -0.34100 40.55800
-12.11200 -0.46100 40.98900
31.51100 -0.32900 41.13700
-12.02100 -0.41900 41.45100
31.47000 -0.28800 41.61000
-12.00800 -0.38800 42.03400
31.36800 -0.43200 42.09600
-12.10800 -0.31500 42.59300
31.40300 -0.36800 42.53400
-12.28900 -0.31500 43.11100
31.55900 -0.36800 43.00700
-12.51800 -0.34700 43.49600
32.03100 -0.45100 43.52800
-13.36000 -0.41600 44.09100
33.47300 -0.45100 44.03400
37.10400 -0.35500 44.06300
39.55900 -0.38800 44.08800
-13.63100 -0.38500 44.41700
34.41700 -0.41000 44.65900
36.70800 -0.30200 44.53200
39.91300 -0.43700 44.61800
-13.90000 -0.30800 45.01000
34.58300 -0.32400 45.15900
36.57800 -0.33400 44.95100
40.04900 -0.36800 45.03400
-14.28500 -0.33700 45.63000
34.82700 -0.33100 45.53800
36.50600 -0.38100 45.45100
40.08700 -0.31800 45.48400
-14.52400 -0.38000 46.07000
34.09400 -0.28600 46.05400
36.51600 -0.39800 45.92300
39.95400 -0.32400 45.98200
-14.64400 -0.31100 46.54200
33.94400 -0.35700 46.45100
37.08400 -0.41100 46.43300
39.57500 -0.28200 46.56900
-14.92000 -0.34900 47.05200
33.92400 -0.40100 46.95100
38.11500 -0.37800 47.00200
38.60700 -0.31300 47.03900
-15.13300 -0.34900 47.46900
33.98900 -0.39400 47.45100
-15.64200 -0.29600 48.00000
33.99400 -0.41700 47.99800
-16.08500 -0.38300 48.45700
33.85900 -0.37500 48.44300
-16.33500 -0.34500 49.01000
33.41300 -0.35700 48.96600
-16.45600 -0.33500 49.53000
31.57100 -0.32400 49.53700
-16.38400 -0.32500 50.05500
31.18000 -0.35600 50.06900
-16.09000 -0.44200 50.51800
31.07600 -0.31800 50.48400
-15.91300 -0.40700 50.95000
31.04900 -0.37600 50.99800
-15.82500 -0.31600 51.41500
31.08300 -0.34000 51.57000
-15.60500 -0.38600 51.99100
31.17000 -0.40500 52.05400
-15.48900 -0.38300 52.45100
31.50700 -0.38100 52.53400
-15.52000 -0.37800 52.92400
32.06300 -0.39800 53.02900
-16.42100 -0.33600 53.49300
32.58900 -0.40400 53.58100
-17.03100 -0.32100 54.00800
32.89500 -0.33100 54.14400
-17.27500 -0.26800 54.48000
32.85400 -0.32600 54.54400
-17.29500 -0.26900 54.97600
32.49800 -0.35000 55.06700
-17.01800 -0.33400 55.57500
31.98200 -0.30000 55.53600
-16.57000 -0.41300 56.02600
30.99100 -0.34900 56.08400
-16.37100 -0.40300 56.48400
30.61200 -0.41500 56.63300
-16.27800 -0.33000 56.91600
30.65800 -0.41700 57.05400
-15.95100 -0.37300 57.48100
31.00200 -0.37100 57.58400
-15.50200 -0.43000 58.04500
31.13500 -0.40300 58.11700
-15.33000 -0.36800 58.58800
31.11500 -0.31100 58.63600
-15.11600 -0.39300 59.11800
30.88200 -0.25300 59.07900
-14.82200 -0.42200 59.51100
25.91600 -0.32800 59.56200
27.50800 -0.40300 59.51100
30.46200 -0.32500 59.49200
-14.01500 -0.38700 60.10300
25.59500 -0.44800 60.07600
27.88700 -0.45000 59.96400
29.54100 -0.32200 60.06300
-13.51600 -0.39700 60.59900
25.62500 -0.44500 60.60700
-13.10100 -0.43900 61.11500
25.98200 -0.39600 61.09900
-12.88800 -0.36800 61.53400
27.15400 -0.41700 61.58200
-12.81000 -0.36800 62.03400
27.56700 -0.37400 62.08600
-12.89200 -0.31800 62.48400
27.84300 -0.30200 62.56600
-13.15300 -0.29800 62.92700
27.90900 -0.38000 63.06200
-13.58700 -0.30600 63.42100
28.07700 -0.36800 63.51500
-13.86100 -0.36800 64.04900
28.43500 -0.40400 64.10400
-13.89800 -0.31800 64.48400
28.89000 -0.43200 64.62000
-13.83800 -0.36000 64.97900
29.09400 -0.36800 65.03400
-13.44400 -0.37300 65.52300
9.64000 -0.34200 65.48800
10.06300 -0.36900 65.59800
29.19600 -0.38600 65.43400
-12.99000 -0.40300 66.00800
8.52000 -0.36400 65.99700
10.43200 -0.32700 66.13100
29.13100 -0.38500 65.99800
-12.79600 -0.37700 66.45500
6.54300 -0.25900 66.52100
8.10700 -0.40900 66.57800
8.43900 -0.37700 66.42200
10.39400 -0.32900 66.48600
28.90600 -0.31100 66.44800
-12.57100 -0.42100 66.96800
6.19600 -0.27800 67.02000
8.54300 -0.38700 67.10200
8.93100 -0.38300 66.98200
9.45000 -0.36100 67.02400
28.60700 -0.35500 67.01000
-12.32600 -0.35300 67.46300
6.05200 -0.29500 67.45000
8.55700 -0.30100 67.62000
28.42100 -0.28600 67.56300
-12.17500 -0.48200 68.00500
5.55000 -0.30600 68.02600
8.43900 -0.28600 68.09900
28.17500 -0.31400 68.11800
-12.29200 -0.32600 68.53000
5.02300 -0.30600 68.52400
8.10900 -0.36000 68.64000
27.88300 -0.33400 68.46700
-12.55000 -0.29700 68.95900
4.67300 -0.27100 68.98600
8.02200 -0.28900 69.11800
26.60600 -0.32700 69.04000
-13.05300 -0.38300 69.55400
4.52100 -0.29200 69.44200
7.90600 -0.28400 69.60300
25.46800 -0.33300 69.48800
-13.34800 -0.27700 69.96800
4.48900 -0.35500 69.93700
7.60200 -0.37500 70.16100
24.08200 -0.27900 70.04500
-13.48600 -0.32300 70.43400
3.98300 -0.37600 70.53400
7.49900 -0.41800 70.58400
23.46100 -0.28500 70.51400
-13.52100 -0.43700 70.95400
2.60200 -0.31000 71.05300
7.57300 -0.31800 70.98400
23.13200 -0.36800 71.06000
-13.93900 -0.40400 71.51900
2.21800 -0.34900 71.58500
7.69900 -0.33800 71.46200
22.99100 -0.36800 71.53400
-21.27800 -0.43800 72.08500
-19.10800 -0.42300 72.11600
-14.32700 -0.37900 72.11400
2.06300 -0.36800 72.03400
10.03700 -0.47200 72.01500
22.84500 -0.35800 72.00700
-21.76700 -0.34700 72.65200
-18.45600 -0.40300 72.58900
-14.49200 -0.33700 72.51800
2.02700 -0.36800 72.53400
10.32800 -0.49100 72.57300
22.81100 -0.39300 72.57000
-21.93500 -0.41800 73.08400
-17.99600 -0.37600 73.00200
-14.88800 -0.28600 73.04500
1.99900 -0.36800 73.03400
10.33800 -0.44500 73.02100
22.91200 -0.41800 73.08400
-21.98700 -0.36800 73.53400
1.84100 -0.32600 73.43900
10.13100 -0.34000 73.58400
23.10900 -0.36800 73.50000
-21.93400 -0.31800 73.98400
1.10500 -0.25300 74.03200
9.91400 -0.37100 73.94100
23.61000 -0.49800 74.08000
-21.78000 -0.35900 74.47200
0.39800 -0.34700 74.50200
7.55700 -0.37600 74.61400
24.56200 -0.34500 74.53400
-21.49200 -0.37800 75.02500
-0.04500 -0.32400 75.01600
7.90900 -0.34100 75.12400
24.91300 -0.31600 75.05300
-20.98400 -0.43700 75.43900
-20.00300 -0.33800 75.58900
-19.52100 -0.43800 75.53600
-0.24900 -0.29500 75.55100
8.39600 -0.41900 75.67000
24.98300 -0.31400 75.53400
-18.90600 -0.35200 76.02800
-0.23600 -0.32600 75.91600
8.54000 -0.45400 76.07600
24.92100 -0.24900 76.04900
-18.55300 -0.42000 76.55000
-0.02500 -0.37800 76.43300
8.99800 -0.36000 76.62600
24.52900 -0.35800 76.52800
-18.34600 -0.41800 77.03200
0.17300 -0.38300 76.93600
9.00500 -0.36500 77.07400
24.10100 -0.34600 77.06000
-18.01800 -0.45100 77.57400
0.14800 -0.32000 77.45100
9.52300 -0.37300 77.65100
23.89000 -0.35900 77.48900
-17.85400 -0.31800 77.98400
0.08800 -0.33300 77.95100
9.59200 -0.39000 78.11700
20.91600 -0.36000 78.02800
21.56300 -0.42600 78.01700
23.47100 -0.27800 78.00700
-17.80000 -0.38900 78.43800
0.15800 -0.31400 78.48200
9.58100 -0.39800 78.61700
20.02700 -0.34300 78.64100
-17.89300 -0.37900 78.99800
0.39500 -0.42400 79.05100
9.62300 -0.39400 79.07700
12.14200 -0.40300 79.07100
16.51900 -0.34800 79.11300
19.93900 -0.34100 79.11700
-18.09200 -0.35200 79.52200
0.53000 -0.41800 79.58400
9.95700 -0.36800 79.61100
11.62000 -0.38500 79.51900
18.02300 -0.37500 79.54300
19.99400 -0.33700 79.61700
-18.15900 -0.38400 80.07000
0.51200 -0.36800 80.03400
18.60500 -0.35400 79.94900
19.91600 -0.33400 79.98300
-18.14500 -0.41800 80.58400
0.38900 -0.28500 80.46800
-18.13600 -0.31800 80.98400
0.02600 -0.26100 80.95800
-18.13900 -0.36400 81.49800
-0.99700 -0.39400 81.56200
-18.08300 -0.38900 82.04500
-10.38300 -0.28400 82.04700
-8.78700 -0.42000 82.01100
-7.39500 -0.28500 82.03400
-5.40200 -0.38000 82.02500
-1.88000 -0.28900 82.04600
-17.87000 -0.38300 82.49600
-11.33600 -0.25300 82.57700
-5.05300 -0.41100 82.63700
-2.04000 -0.39500 82.45700
-17.11200 -0.40100 83.06000
-13.10000 -0.28500 83.02600
-4.88400 -0.44800 83.05200
-2.85600 -0.33700 83.07300
-15.27500 -0.37800 83.49100
-13.92600 -0.28000 83.54000
-4.36500 -0.49100 83.52700
-3.45500 -0.32000 83.49000
11.50100 5.63700 12.05100
13.37400 5.62900 12.13100
-7.05500 5.66400 12.49100
-3.40200 5.54900 12.53700
11.07700 5.69700 12.49500
13.65300 5.63000 12.50400
-7.49400 5.67900 13.02600
-2.90600 5.54400 13.08200
10.49200 5.71800 12.99400
13.87100 5.62100 13.07700
-7.92400 5.73700 13.47000
-2.67200 5.57100 13.63600
9.45300 5.71500 13.51000
14.05800 5.66800 13.55500
-8.87500 5.61600 14.06600
-2.50700 5.63200 14.03400
8.84800 5.67700 13.99800
14.44200 5.59300 14.12300
-9.35000 5.69000 14.64200
-2.37100 5.63200 14.53400
7.52000 5.73600 14.60600
14.95700 5.51800 14.52100
16.95700 5.72900 14.51900
19.48200 5.63900 14.55200
24.43500 5.70700 14.53500
25.66500 5.60400 14.50400
-9.59400 5.65800 14.99300
-2.30700 5.63200 15.03400
7.17900 5.66400 15.12900
19.94100 5.61600 15.00200
22.72000 5.63200 15.06100
26.39500 5.51400 15.08500
-10.35600 5.66100 15.55400
-2.31000 5.68200 15.48400
6.98600 5.63200 15.58500
26.50900 5.67400 15.53400
-11.02600 5.73600 16.08900
-2.27700 5.66100 15.97100
6.58700 5.73600 16.02500
26.64500 5.53500 16.00700
-11.31300 5.66500 16.62700
-1.97800 5.61000 16.52700
5.89300 5.63800 16.49400
26.49500 5.66800 16.54400
-11.38400 5.58200 17.08400
-0.87400 5.58500 17.02800
5.46600 5.66700 17.00800
26.19400 5.70300 17.07800
-11.34300 5.63200 17.53400
-0.07200 5.51800 17.61300
5.20000 5.66700 17.57900
25.71500 5.72600 17.55900
-11.30200 5.60200 18.06000
0.55600 5.59000 18.08100
4.94100 5.71500 17.98200
25.56700 5.63000 17.99800
-11.13900 5.74200 18.58300
1.56600 5.64500 18.53400
4.17800 5.64300 18.58300
25.49400 5.68200 18.48400
-11.40200 5.62000 19.10900
2.03600 5.59400 19.00900
3.45400 5.71500 19.02100
25.64000 5.61700 18.91000
-13.45300 5.61700 19.55000
-12.39800 5.64400 19.52200
-11.91700 5.68600 19.56100
25.97000 5.57300 19.46800
-13.95300 5.66000 20.05200
26.20000 5.61000 19.92500
-18.48200 5.67500 20.52600
-16.88800 5.54400 20.51300
-14.52900 5.66800 20.48000
26.55300 5.53900 20.46100
-18.89500 5.63800 21.05500
27.44700 5.54900 21.03400
28.18300 5.63300 21.04100
28.94800 5.51100 21.03500
-19.02400 5.63200 21.53400
29.89900 5.56800 21.62600
-19.06300 5.65400 22.01600
30.15700 5.58200 22.02600
-19.06400 5.59500 22.53400
30.32700 5.54900 22.56900
-19.08400 5.64400 23.07000
30.43100 5.63200 23.03400
-19.01800 5.58200 23.58400
30.60000 5.65800 23.53400
-18.87800 5.63200 23.97700
30.63900 5.55500 24.07000
-18.39100 5.54900 24.50500
30.65300 5.62800 24.61700
-17.99800 5.54900 25.06200
30.47700 5.65300 24.98300
-17.82600 5.63200 25.53400
29.97600 5.71000 25.51200
-17.79800 5.63200 26.03400
29.47800 5.74300 26.03700
-17.88400 5.63200 26.53400
28.90500 5.76000 26.57200
-18.06100 5.71200 26.99000
-13.36800 5.74400 27.08100
-11.13200 5.63600 27.12700
28.60900 5.57400 27.07200
-18.05700 5.58200 27.44500
-13.98300 5.71500 27.57400
-10.97200 5.65000 27.53400
28.62100 5.57900 27.61700
-17.88300 5.63600 27.91700
-16.91800 5.63700 28.10400
-15.96400 5.60900 27.98600
-14.58200 5.75600 28.04300
-10.94200 5.66700 28.03400
28.74300 5.53400 28.02000
-11.07100 5.75800 28.54500
29.04200 5.55200 28.55700
-11.53400 5.66700 29.00200
29.18400 5.56200 29.11700
-16.36100 5.65600 29.52200
-15.82300 5.63000 29.57300
-12.28400 5.68000 29.65300
29.12800 5.63700 29.58400
-16.39600 5.64800 29.92000
-15.66800 5.67200 30.03500
-12.46300 5.58200 30.08400
28.95900 5.59100 29.97800
-12.49000 5.63200 30.53400
28.70000 5.53500 30.57100
-12.35800 5.63200 31.00500
28.40000 5.62300 30.98700
-12.01400 5.54900 31.57100
27.98500 5.62300 31.52600
-11.61800 5.54900 32.10000
27.47800 5.68800 32.02900
-11.50600 5.63200 32.53400
26.58900 5.73000 32.56200
-11.52400 5.68200 32.98400
26.09600 5.63200 33.07400
-11.68100 5.66800 33.41500
25.93600 5.63200 33.53400
-12.52800 5.69200 34.03000
25.92100 5.68200 33.98400
-14.32200 5.63800 34.66100
26.10000 5.59700 34.44300
-14.59200 5.70000 35.09300
26.60000 5.57400 34.93200
27.84700 5.71600 35.00000
30.08800 5.59600 35.04100
-14.92200 5.66400 35.53700
30.46900 5.59200 35.59000
-17.33400 5.57700 36.07300
31.01300 5.64300 36.10600
-17.88100 5.65100 36.64500
31.58600 5.58500 36.42800
-18.07700 5.63200 37.03400
32.39200 5.66100 37.11900
-18.15400 5.64100 37.49800
33.06500 5.59700 37.58600
-18.10000 5.60900 38.03800
33.55200 5.60700 38.02300
-17.89000 5.62000 38.50600
34.08400 5.61000 38.52300
-17.51700 5.59000 39.07500
34.56900 5.58800 38.97000
-17.36700 5.57300 39.61700
37.16800 5.54900 39.51200
-17.37600 5.63800 40.08400
37.57300 5.54900 40.05200
-17.54500 5.63300 40.57000
37.73000 5.63200 40.53400
-17.58200 5.65800 41.11700
37.74100 5.63200 41.03400
-17.50900 5.56300 41.60700
37.69400 5.63200 41.53400
-17.33000 5.55400 42.10100
37.73300 5.63200 41.97200
-17.16400 5.74200 42.58600
37.99800 5.54900 42.55600
-17.28300 5.60600 43.10500
38.19500 5.66800 43.04400
-17.42400 5.58200 43.58400
38.32400 5.51100 43.57600
-17.61000 5.64100 43.99400
38.24700 5.71600 43.98100
-17.94200 5.69700 44.52500
38.22000 5.70700 44.45100
-18.03400 5.63500 44.95100
38.15400 5.65000 44.99800
-18.04900 5.61300 45.45100
37.88800 5.71500 45.46400
-18.06600 5.56500 45.94800
37.42000 5.73700 46.05800
-18.42400 5.58400 46.48600
37.22400 5.62400 46.63200
-18.94600 5.59100 47.04900
37.23000 5.56300 47.09300
-19.03100 5.57300 47.53400
37.33200 5.65700 47.55100
-18.95500 5.59300 48.03400
37.39600 5.60100 48.04100
-18.97000 5.61200 48.53400
37.53500 5.63200 48.53400
-19.12200 5.59300 49.00600
-11.54200 5.66600 49.03300
-10.64700 5.54500 49.05100
37.57900 5.63200 49.03400
-19.40800 5.66900 49.60800
-12.38600 5.63200 49.59700
-9.85100 5.54900 49.49900
37.48700 5.71500 49.52000
-19.38300 5.63200 50.03400
-12.59000 5.63200 50.03400
-8.95000 5.54900 50.05100
37.14400 5.71500 50.07800
-19.28700 5.60600 50.42600
-12.65300 5.63200 50.53400
-7.54900 5.66400 50.62400
36.45200 5.73900 50.51300
-18.94000 5.53500 50.95100
-12.58800 5.63200 51.03400
-7.14200 5.64100 51.12900
35.03400 5.72100 51.05100
-18.32900 5.60100 51.50300
-12.51900 5.68200 51.48400
-7.00400 5.66200 51.53400
34.72900 5.59600 51.54500
-18.05100 5.56500 51.96200
-12.45100 5.63600 51.93600
-6.97200 5.67300 52.07000
34.69400 5.66800 52.05700
-17.89300 5.60100 52.44500
-12.60000 5.62500 52.41200
-7.05200 5.63400 52.58100
34.80400 5.51200 52.60300
-17.56500 5.53000 52.98300
-12.83200 5.64800 52.97800
-10.98200 5.65500 53.07200
-10.49300 5.56400 52.95400
-7.30500 5.63500 53.10000
34.82100 5.60900 52.96500
-16.97300 5.63600 53.59300
-12.53000 5.63100 53.47400
-11.90800 5.63500 53.52800
-9.99800 5.57400 53.44600
-7.58800 5.65600 53.46700
34.66600 5.64700 53.52000
-16.62800 5.49700 54.02500
34.41200 5.71500 53.98500
-16.58900 5.56900 54.53200
34.16700 5.63200 54.56900
-16.79200 5.72900 54.99100
34.14800 5.63200 55.03400
-17.02100 5.64900 55.45500
34.22000 5.60000 55.57000
-17.28000 5.72600 55.97200
34.22400 5.67700 56.10500
-17.29800 5.72600 56.47700
34.01300 5.66100 56.56100
-17.15500 5.52900 57.01300
33.60300 5.68500 57.04200
-17.19100 5.60200 57.44100
32.53200 5.61600 57.53900
-17.50200 5.66900 58.00000
32.08800 5.62000 58.04600
-18.04000 5.60000 58.53800
31.54900 5.63300 58.59500
-18.40200 5.64100 58.99900
31.10400 5.64800 59.08400
-18.44300 5.62500 59.43100
30.92100 5.57700 59.53400
-17.94600 5.57800 59.95300
30.92100 5.60100 60.03800
-17.60400 5.51900 60.51700
30.95600 5.63200 60.53400
-17.66000 5.55400 60.99500
31.06200 5.63200 61.03400
-17.93600 5.60000 61.58700
31.18800 5.63100 61.47700
-18.10300 5.65200 62.00200
31.39300 5.59600 62.02100
-18.11500 5.62700 62.57000
31.45300 5.63200 62.53400
-17.96800 5.63200 63.07500
31.38200 5.66300 63.02700
-17.55800 5.53700 63.56400
31.36100 5.59600 63.53400
-16.99900 5.52500 63.98400
31.44400 5.62500 64.07000
-16.59500 5.54900 64.57300
26.57300 5.70000 64.53500
27.39200 5.59900 64.57100
31.59600 5.63200 64.53400
-16.49000 5.63200 65.03400
25.58900 5.74900 65.03300
28.49700 5.60000 65.09500
31.64700 5.58000 64.97600
-16.51100 5.68200 65.48400
24.91000 5.71500 65.49300
28.71900 5.53700 65.51900
31.48700 5.66100 65.51500
-16.67700 5.67500 65.91900
24.41500 5.74100 66.01500
29.06700 5.54400 65.98100
31.08800 5.70600 66.04400
-17.08500 5.62100 66.45300
24.07200 5.59600 66.53800
-17.88100 5.63200 67.08500
23.93200 5.63200 67.03400
-17.97300 5.68200 67.48400
23.88400 5.63200 67.53400
-18.13600 5.68700 67.94000
23.98300 5.63200 68.03400
-18.54400 5.74100 68.55700
24.21100 5.60600 68.46300
-18.96400 5.65300 69.13000
24.63800 5.54400 68.94600
-19.03600 5.67400 69.61700
25.15000 5.54700 69.51900
-18.93400 5.63600 70.07700
25.35500 5.75400 70.05200
-18.58300 5.69500 70.59600
25.12300 5.57800 70.57800
-18.14200 5.58000 71.13900
25.06200 5.62800 71.11700
-17.92800 5.58200 71.58400
25.12200 5.58500 71.61600
-17.85600 5.63200 72.03400
25.35000 5.62900 72.07300
-17.90800 5.63200 72.53400
25.62200 5.63200 72.50800
-18.09000 5.70400 72.95500
25.79300 5.59600 73.09600
-18.66500 5.63300 73.48600
25.75100 5.64200 73.59100
-19.41300 5.63500 74.05600
25.57900 5.66800 74.04800
-19.99000 5.64400 74.58900
10.62000 5.67900 74.54400
12.86500 5.54900 74.60700
25.17200 5.72500 74.55400
-20.41300 5.63300 75.13900
9.12300 5.64400 75.06700
13.06400 5.68200 74.98400
24.90300 5.66400 74.90600
-20.49300 5.66100 75.61700
8.57000 5.63200 75.58700
13.21200 5.60100 75.43500
24.50900 5.66400 75.51900
-20.50900 5.70600 76.10800
8.35700 5.68800 75.94400
13.50000 5.53000 75.97200
24.12500 5.72000 76.06400
-20.56900 5.62300 76.58400
8.11600 5.64400 76.50700
14.11200 5.54200 76.50800
23.46500 5.73800 76.59100
-20.50200 5.60700 77.05300
7.84900 5.68200 76.94300
14.59600 5.56500 77.03100
23.08100 5.69600 77.11800
-20.29100 5.60700 77.46900
7.15100 5.59700 77.54900
14.96200 5.66100 77.55000
22.95700 5.66200 77.58400
-19.63700 5.55600 78.11600
0.54100 5.66500 78.03300
2.49700 5.59900 77.99600
4.41300 5.65900 78.06300
15.38000 5.67200 78.03300
22.94300 5.69800 78.03400
-19.34500 5.64000 78.58000
-0.04500 5.62200 78.56600
2.92400 5.61400 78.50300
4.04600 5.63700 78.58100
16.58100 5.57700 78.53300
23.04300 5.67300 78.57000
-19.14400 5.60000 79.13100
-0.44300 5.63000 79.02800
17.47400 5.53800 79.03100
23.03900 5.66200 79.11700
-18.96100 5.58200 79.58400
-0.94900 5.64800 79.47600
18.55700 5.59000 79.53200
22.91200 5.67600 79.48000
-18.84600 5.62900 80.06500
-2.45300 5.68000 80.03000
-18.70900 5.66300 80.62700
-2.92400 5.64700 80.56200
-18.68300 5.68600 81.03400
-3.14500 5.64100 80.98900
-18.67000 5.69200 81.53400
-3.34000 5.64800 81.50600
-18.69000 5.75200 82.03900
-3.58000 5.71500 81.97000
-18.85100 5.56100 82.57400
-7.92300 5.68900 82.55000
-6.00400 5.60300 82.56000
-4.29200 5.71200 82.54500
-18.83800 5.55900 83.10900
-8.32500 5.69800 83.08300
-18.56000 5.68300 83.55600
-8.82800 5.73700 83.59000
-17.87200 5.55400 84.02600
-17.54800 5.67000 84.01300
-16.56100 5.60800 84.09900
-9.38700 5.71500 84.05800
-14.43600 5.56700 84.53700
-12.39500 5.64800 84.54500
-13.84900 5.50800 85.02400
-12.94200 5.65200 84.97800
24.61900 11.71500 12.05700
26.15700 11.54900 12.02900
21.99900 11.73500 12.56400
26.83200 11.57500 12.62900
21.60200 11.63200 13.00200
26.99300 11.63200 13.03400
2.55700 11.68900 13.54200
4.05600 11.61700 13.59000
21.36000 11.70200 13.44800
27.05600 11.63200 13.53400
2.04200 11.67600 14.03000
4.57100 11.62800 14.09400
20.47700 11.64200 14.02600
26.97400 11.71500 14.01800
1.67300 11.66300 14.58100
4.88000 11.58200 14.62600
19.95000 11.72200 14.50100
26.66400 11.63200 14.60200
-16.89800 11.58600 15.06500
-14.99500 11.60300 15.09500
1.36000 11.63300 14.98800
5.17300 11.63200 14.96000
18.02400 11.70400 15.03400
26.36000 11.63600 14.99400
-17.37600 11.60400 15.64500
-14.45300 11.53800 15.49500
1.10700 11.63700 15.49900
6.50300 11.52300 15.53300
17.13900 11.58100 15.56500
26.10900 11.68000 15.45300
-17.47000 11.71300 16.08500
-13.47500 11.62100 16.12600
0.97600 11.65400 16.00700
7.12600 11.54900 15.97800
14.62100 11.61300 16.10900
15.56500 11.57900 16.01700
16.47600 11.67500 16.07100
26.06200 11.63600 15.95100
-17.58500 11.53500 16.54900
-13.11800 11.59000 16.61800
0.92200 11.58800 16.51800
9.54800 11.62300 16.59300
14.04200 11.60000 16.53500
26.16000 11.65700 16.42300
-17.41400 11.61400 17.06400
-12.96600 11.63200 17.11000
0.55700 11.70000 17.04700
10.00800 11.67000 17.03800
13.22200 11.63500 17.05900
26.60000 11.59400 16.92900
-17.09400 11.62400 17.57500
-12.58900 11.59400 17.63200
0.40500 11.62200 17.41500
10.58400 11.59000 17.57200
11.46800 11.60700 17.51900
27.17400 11.51100 17.43300
-16.79700 11.58200 18.03900
-11.98700 11.60100 18.11300
0.13700 11.71100 17.95600
27.88400 11.57300 18.11300
-16.55600 11.65600 18.54000
-11.64000 11.55100 18.54700
-0.05600 11.71500 18.46200
28.11600 11.60100 18.56200
-16.34500 11.63900 19.00600
-11.48400 11.58500 18.94700
-0.42700 11.70600 19.10400
28.42900 11.68100 19.05400
-16.03000 11.63600 19.58100
-11.43100 11.68600 19.53200
-9.02300 11.63900 19.53300
-7.32500 11.59400 19.49800
-4.49300 11.69600 19.53400
-2.56500 11.54900 19.54700
-0.83100 11.64700 19.58100
28.90200 11.62600 19.59600
-15.85100 11.60300 20.06300
-11.09300 11.65500 20.09100
-9.50800 11.69500 20.03400
29.15400 11.58200 19.92800
-15.67500 11.74500 20.57700
29.89900 11.49600 20.50200
-15.86000 11.67100 21.14800
30.45300 11.54900 21.04100
-16.09700 11.72200 21.51600
31.04800 11.64900 21.57000
-17.36700 11.74800 22.04400
31.55100 11.57400 21.94400
-18.29000 11.66500 22.60500
31.98000 11.52400 22.47900
-18.52800 11.63200 23.03400
32.35600 11.53600 23.03700
-18.66800 11.63300 23.51500
32.56500 11.56100 23.45900
-18.62500 11.60800 24.07000
32.63400 11.61300 23.99800
-18.43300 11.63200 24.56700
32.52600 11.61900 24.53200
-17.97200 11.64900 25.10900
32.14300 11.66000 25.06200
-17.38400 11.64100 25.52000
29.47100 11.62900 25.47400
-16.98100 11.54300 25.96000
28.94200 11.69700 26.05600
-15.91100 11.62800 26.52200
28.75900 11.68200 26.61600
-13.95200 11.58600 27.04200
28.73500 11.64400 27.09100
-13.56700 11.63200 27.50600
28.64300 11.58200 27.58400
-13.31800 11.62400 27.92500
28.67200 11.63200 28.03400
-13.10400 11.55200 28.50400
28.75500 11.60200 28.46100
-13.11500 11.72700 29.05500
29.03500 11.59600 28.96400
-13.34200 11.61100 29.55900
30.14700 11.51100 29.53000
-13.87300 11.65900 30.05800
31.13600 11.54900 30.03400
-14.48800 11.71500 30.53500
31.48900 11.54900 30.57200
-17.89200 11.63200 31.08100
31.62200 11.63200 31.03400
-18.15000 11.63600 31.48600
31.64600 11.63200 31.53400
-18.42600 11.71200 31.97600
31.66800 11.66800 32.06100
-18.84500 11.63200 32.58500
31.82800 11.57200 32.63300
-19.09200 11.72200 33.04800
31.94000 11.58200 33.08400
-19.29000 11.59500 33.63400
31.91900 11.63200 33.53400
-19.28800 11.56100 34.06700
31.81600 11.68600 33.92900
-19.10600 11.59600 34.55800
31.40900 11.66700 34.49200
-18.81900 11.60300 34.97500
28.55900 11.68500 35.04700
-18.46300 11.57500 35.55200
28.15700 11.70600 35.52000
-18.35300 11.57300 36.11700
28.07200 11.65700 35.95100
-18.38200 11.62400 36.58400
28.10800 11.65100 36.45100
-18.48500 11.58300 37.07000
28.19500 11.67600 36.91900
-18.49800 11.63100 37.61700
28.54300 11.64100 37.48400
-18.50000 11.62000 38.11700
29.08300 11.68500 38.05600
-18.38600 11.60200 38.56200
29.65600 11.69400 38.54500
-18.06400 11.68500 39.09000
29.91800 11.61500 38.98500
-17.98000 11.70500 39.61300
30.05700 11.67800 39.52300
-18.07300 11.71900 40.09900
30.50900 11.62000 39.97500
-18.47400 11.63800 40.59600
33.61100 11.52100 40.54100
-18.82800 11.56100 41.06200
34.08400 11.56700 40.99200
-18.86700 11.55500 41.52700
34.37600 11.59600 41.54000
-18.62700 11.62900 42.09300
34.47000 11.63200 42.03400
-18.47500 11.63200 42.53400
34.51500 11.63200 42.53400
-18.34700 11.63200 43.03400
34.64400 11.62400 43.06200
-18.34800 11.63200 43.53400
34.96300 11.64300 43.61300
-18.43500 11.68200 43.98400
35.50700 11.64700 44.04400
-18.58800 11.64200 44.49800
35.98200 11.57000 44.64200
-18.64200 11.74400 45.05200
36.08800 11.57500 45.11700
-18.85100 11.59400 45.55500
36.12500 11.56200 45.61600
-19.10700 11.63100 45.99900
36.35300 11.69200 46.07400
-19.48200 11.63300 46.62400
-15.32800 11.59100 46.57800
-13.93000 11.54300 46.52700
36.46400 11.67100 46.53400
-19.46000 11.63000 47.07800
-15.80100 11.55400 47.12400
-13.41900 11.59600 47.07400
36.46500 11.72700 47.06500
-19.01200 11.60900 47.59200
-15.97700 11.62700 47.50400
-13.21000 11.54000 47.56700
36.12800 11.58800 47.56500
-18.38200 11.57200 48.06500
-16.37400 11.70400 48.02400
-13.28200 11.63800 48.03200
35.18300 11.63800 48.05700
-17.54100 11.61500 48.59500
-16.45100 11.65000 48.44200
-13.49400 11.71500 48.47600
34.02800 11.73700 48.51000
-16.55200 11.64400 49.09800
-15.99400 11.62700 48.97500
-15.54900 11.64400 49.02600
-15.01500 11.51600 49.02900
-14.11600 11.64400 48.99800
33.13300 11.59600 49.05800
-16.65900 11.66600 49.53900
32.56700 11.66300 49.62700
-16.90600 11.63300 50.12200
32.38200 11.58200 50.08400
-17.12200 11.67800 50.53500
32.40600 11.63200 50.53400
-17.59800 11.65800 51.04600
32.57800 11.63000 51.00200
37.00400 11.67300 51.03100
40.11200 11.57700 51.02900
-17.81300 11.51900 51.55700
33.05800 11.57600 51.48300
34.69700 11.63200 51.57200
40.86600 11.56700 51.62800
-17.49800 11.62600 52.09100
41.09100 11.58200 52.08400
-16.99900 11.68400 52.55400
41.16700 11.63200 52.53400
-16.64400 11.57200 53.13600
41.13000 11.63200 53.03400
-16.50600 11.63200 53.53400
40.95600 11.70900 53.46800
-16.46000 11.68200 53.98400
40.50600 11.67100 54.02300
-16.59000 11.68600 54.47200
38.59400 11.65200 54.56000
-17.07500 11.75200 55.02300
35.53400 11.64200 54.99400
36.64700 11.58700 55.05300
37.99800 11.59900 54.99600
-17.97100 11.63700 55.53900
35.13200 11.69900 55.51500
-18.43000 11.66900 56.14000
34.38800 11.63600 56.00300
-18.60500 11.69000 56.48100
33.45900 11.71500 56.51600
-18.88400 11.63300 57.12400
33.04600 11.63200 57.05100
-19.06000 11.71600 57.50400
32.91700 11.63200 57.53400
-19.86700 11.66800 58.05600
32.94100 11.68200 57.98400
-20.89400 11.73400 58.56000
33.13900 11.64700 58.47400
-21.54300 11.66800 59.06200
33.50600 11.60700 59.00700
-21.79800 11.63600 59.57800
20.68200 11.69800 59.57300
22.94400 11.62100 59.60800
33.71700 11.58600 59.46100
-21.84000 11.68200 59.98400
20.12900 11.65200 60.07300
23.53800 11.61000 60.09500
33.71100 11.71100 59.95100
-21.76300 11.61400 60.41300
19.93400 11.65700 60.53000
24.08100 11.59600 60.58000
33.60300 11.63900 60.49800
-21.44200 11.56900 60.99600
19.88800 11.67900 61.03400
24.56800 11.60600 61.01600
29.61000 11.57600 61.05300
30.42100 11.51000 61.04400
33.34500 11.67800 60.91200
-20.94700 11.62000 61.58900
20.07900 11.56100 61.45400
26.84600 11.62500 61.56600
28.96100 11.67800 61.50800
-20.55600 11.70500 62.06000
20.53700 11.59000 61.94000
-20.17200 11.64900 62.63200
22.98600 11.62300 62.60200
-20.05500 11.60900 63.04400
23.44900 11.59600 63.05900
-19.99000 11.63200 63.53400
23.85300 11.49900 63.53200
-20.02100 11.63200 64.03400
23.96200 11.57400 64.03400
-20.11700 11.65000 64.52200
23.95500 11.59600 64.53400
-20.17300 11.57100 64.99500
23.84700 11.61700 64.94200
-20.30500 11.69400 65.45300
23.44100 11.64700 65.46300
-20.29300 11.67600 65.92700
22.98900 11.71400 65.97500
-20.01100 11.54700 66.47200
22.71800 11.63200 66.58000
-19.57600 11.54900 67.06800
22.53000 11.66800 67.04300
-19.41200 11.63200 67.53400
22.11400 11.68900 67.54900
-19.36400 11.69200 68.07900
21.09700 11.74500 68.04400
-19.53500 11.69600 68.60200
20.44000 11.71500 68.50700
-19.79800 11.65100 69.16000
19.53000 11.71500 69.03900
-19.87400 11.58200 69.58400
19.08300 11.63200 69.56400
-19.81900 11.67700 70.03400
8.96600 11.71500 70.03600
10.40500 11.61100 70.11900
18.88500 11.66800 70.01800
-19.74600 11.62500 70.55400
8.39500 11.76000 70.55800
10.97300 11.60100 70.61000
18.70100 11.63900 70.55700
-19.74200 11.65400 70.98400
8.14100 11.66300 71.04800
11.34000 11.56200 71.11900
18.63800 11.63200 71.03400
-19.89100 11.72200 71.47100
7.93400 11.64000 71.51700
11.50900 11.63200 71.53400
18.63200 11.63200 71.53400
-20.33500 11.72700 72.04600
7.67100 11.59600 72.05500
11.72700 11.59600 71.96400
18.53400 11.71500 72.02400
-20.57600 11.63600 72.42900
7.47100 11.63200 72.53400
12.62200 11.52100 72.52500
18.20600 11.63200 72.60800
-20.83800 11.70500 72.95600
7.40000 11.63200 73.03400
13.40400 11.54900 73.09900
17.96200 11.66100 73.02600
-20.84100 11.71800 73.48500
1.59400 11.70900 73.54400
2.55500 11.61700 73.58900
7.51200 11.63200 73.51300
13.66500 11.62900 73.46500
17.88500 11.59900 73.53400
-20.53800 11.61300 74.04800
1.12400 11.72900 73.97500
3.12400 11.60700 74.00800
7.84600 11.54900 74.09600
14.00200 11.59600 74.01100
17.94600 11.63100 74.07000
-20.04100 11.59600 74.55200
0.99200 11.69100 74.43000
3.52300 11.61500 74.57400
8.01200 11.63200 74.53400
14.14300 11.69400 74.57400
18.08300 11.58200 74.58400
-19.60300 11.57700 75.02500
0.98400 11.62200 74.95100
3.61800 11.54800 75.14000
8.09300 11.63200 75.03400
14.02600 11.58200 75.08400
18.02300 11.71300 74.98300
-19.35600 11.55300 75.45900
0.97700 11.61900 75.45100
3.70200 11.52000 75.58400
8.00500 11.66800 75.55700
13.85500 11.73800 75.53700
18.06600 11.59800 75.42700
-19.10100 11.52800 76.01900
-16.56400 11.61900 76.04300
-15.37700 11.59500 76.07600
0.90200 11.61100 75.93500
4.01400 11.63700 76.02800
7.67200 11.69300 76.08100
13.67900 11.66700 76.11100
18.03800 11.68100 75.99800
-18.85400 11.58900 76.54400
-17.07000 11.66200 76.47900
-14.91400 11.61400 76.51200
0.70200 11.69100 76.57300
4.49000 11.58400 76.53200
6.95100 11.67900 76.51600
13.66700 11.58200 76.58400
18.09400 11.59000 76.53400
-14.53500 11.67900 77.08000
0.66600 11.72900 76.99000
13.74800 11.60400 76.96400
18.01700 11.63200 77.03400
-14.49500 11.71900 77.61500
0.89400 11.59400 77.52600
14.03900 11.59600 77.47500
17.96800 11.63200 77.53400
-14.66200 11.75000 78.07700
1.13000 11.60500 78.00900
14.52600 11.59600 78.08100
17.89400 11.71500 78.00400
-17.40100 11.61200 78.63900
-16.37500 11.63700 78.49600
-15.36600 11.63000 78.65200
1.38500 11.51500 78.52000
14.89500 11.51200 78.55900
17.58800 11.71500 78.56800
-17.36700 11.60800 79.05500
-16.35400 11.64800 78.93900
-15.37200 11.60500 79.05300
-9.56400 11.73000 78.95400
-7.64400 11.62700 79.07400
1.45700 11.64900 78.98400
15.48100 11.59000 79.03900
17.03300 11.72900 79.03800
-14.92400 11.56800 79.52300
-10.01000 11.71500 79.48800
-7.34500 11.61700 79.49900
1.58500 11.59800 79.43600
-14.31100 11.59800 79.95500
-11.00000 11.64800 80.02100
-6.90400 11.53900 80.04500
-4.04600 11.62000 80.02600
-2.41200 11.54900 80.02400
1.57400 11.60500 79.99800
-5.99900 11.62700 80.59800
-4.53800 11.60700 80.49900
-1.62500 11.50800 80.57000
1.40900 11.62600 80.44800
-0.37600 11.51000 81.04500
0.61100 11.69000 81.01000
20.57300 17.61900 18.56900
21.52500 17.63400 18.54300
12.12900 17.67400 19.02600
15.45900 17.59600 19.02800
20.13500 17.65900 19.15400
22.08400 17.59900 18.93500
25.01600 17.68000 19.06200
26.01100 17.64300 19.10500
-13.49300 17.63600 19.55100
-12.03300 17.56400 19.52600
11.83500 17.68100 19.43200
15.89700 17.58200 19.55000
19.92500 17.72400 19.59300
22.96000 17.63500 19.61000
24.08500 17.63900 19.59500
26.57500 17.62900 19.53100
-13.83400 17.57300 20.14100
-10.44200 17.62700 20.05000
11.49600 17.70500 20.02900
16.11400 17.64700 19.96600
19.60000 17.68600 20.13600
26.91000 17.54900 19.97200
-13.79400 17.57800 20.55200
-10.12300 17.58200 20.53400
11.19300 17.60600 20.60600
16.48600 17.63500 20.53500
19.45000 17.65700 20.58400
26.99500 17.62200 20.45100
-13.65600 17.69700 21.04900
-9.85000 17.62600 20.94000
11.01900 17.63200 21.03400
16.99600 17.60600 21.00500
19.42700 17.69600 21.03400
26.92800 17.62300 20.92100
-13.67400 17.69500 21.53400
-8.47200 17.55300 21.45100
10.82800 17.70400 21.50400
17.07300 17.64600 21.45000
19.59300 17.67200 21.51800
26.59600 17.70300 21.51900
-13.69000 17.62300 22.05500
-7.84700 17.60700 21.92100
10.71500 17.53500 22.04600
16.62500 17.72300 22.05100
19.87100 17.69300 22.05900
26.61800 17.66500 21.93600
-13.68200 17.70800 22.47500
-5.44600 17.63800 22.60600
10.81500 17.74400 22.54900
15.99100 17.63900 22.55200
19.93100 17.61900 22.55200
26.92300 17.63900 22.56100
-13.77000 17.66200 23.02200
-5.00200 17.57300 23.04600
10.67900 17.57000 23.03900
15.53600 17.70100 23.03500
20.05000 17.63200 23.03400
27.13800 17.60900 22.98400
-13.87400 17.63200 23.53400
-4.57400 17.54100 23.57500
1.61100 17.67700 23.55700
2.90600 17.58200 23.63300
10.54900 17.59000 23.57000
15.17000 17.73900 23.47800
20.11500 17.63200 23.53400
27.16000 17.63600 23.49800
-13.98800 17.63200 24.03400
-4.38900 17.67000 24.01200
0.62400 17.68400 24.15400
3.44900 17.59100 24.13200
10.50900 17.62500 24.11700
15.00300 17.65600 23.95300
20.18100 17.73000 24.06600
27.03400 17.63200 24.03400
-14.12900 17.71500 24.47700
-4.05500 17.61800 24.49800
0.36300 17.73100 24.51200
3.88600 17.51900 24.56700
10.62100 17.59900 24.55300
12.53200 17.61200 24.52000
13.43500 17.59500 24.55800
14.41800 17.64500 24.47300
20.00900 17.58800 24.53400
26.89500 17.63200 24.53400
-14.31300 17.63200 25.06100
-3.86400 17.70000 25.00800
-0.40300 17.55600 25.00800
4.92300 17.54900 25.08400
11.10400 17.56300 25.03300
11.94600 17.60900 24.94800
19.88600 17.74800 25.04500
26.87700 17.63200 25.03400
-14.33900 17.63200 25.53400
-3.40200 17.65800 25.44800
-0.88900 17.66800 25.54900
5.56700 17.54900 25.52100
6.55400 17.72400 25.52200
9.13800 17.61600 25.60300
19.60300 17.63800 25.63000
26.96900 17.68200 25.48400
-14.27000 17.63200 25.96200
9.13700 17.58200 26.08400
19.37800 17.70300 26.03500
27.11500 17.61400 25.94600
-13.98200 17.54900 26.49600
9.06100 17.63200 26.53400
18.58500 17.62500 26.64400
27.08200 17.70600 26.45500
-13.52800 17.58200 27.02400
9.05400 17.63200 27.03400
18.46400 17.66400 27.11700
26.94300 17.64700 26.91700
-13.32100 17.62100 27.43000
9.14500 17.60600 27.56200
18.38100 17.67600 27.55200
26.62900 17.65600 27.49400
-13.27600 17.69400 27.95100
9.42100 17.61700 28.06600
18.03500 17.62700 28.02000
26.58800 17.66400 27.94500
-13.41100 17.71600 28.52900
9.70800 17.59900 28.46500
17.46400 17.71100 28.53000
26.86600 17.59700 28.52800
-13.82000 17.66800 29.05900
10.44300 17.58500 29.04400
14.96900 17.73500 29.09800
26.94500 17.59500 28.94800
-14.52400 17.71500 29.54400
11.52200 17.62400 29.50100
14.60400 17.67600 29.54500
23.22800 17.61900 29.55900
24.63500 17.51300 29.54000
26.66800 17.65600 29.51300
-14.95900 17.71500 30.04100
12.58000 17.54900 30.02000
14.09100 17.68200 30.02700
22.45400 17.61600 30.02000
-15.39100 17.71500 30.53500
22.12200 17.70800 30.46000
-15.92200 17.63200 31.06800
22.05000 17.64500 30.95100
-16.14200 17.69800 31.44800
22.12700 17.68500 31.48100
-16.32000 17.69800 31.97900
22.48600 17.62400 32.04000
-16.59500 17.66900 32.45400
23.09500 17.58300 32.43900
25.58600 17.65100 32.59600
26.43300 17.54300 32.46800
-17.04700 17.75100 33.06900
27.02200 17.57500 32.94200
-17.49300 17.66000 33.62600
29.03500 17.62000 33.55000
-17.58400 17.67600 34.11700
29.88400 17.57200 34.13200
-17.56300 17.58600 34.63500
30.11800 17.61000 34.55000
-17.42400 17.57600 35.11700
30.50500 17.60200 35.03900
-17.38700 17.63600 35.58400
31.53600 17.62800 35.59600
-17.53100 17.61700 36.07000
31.91000 17.56800 36.13200
-17.58000 17.68200 36.61700
32.04900 17.63200 36.53400
-17.61000 17.66700 37.00600
32.08800 17.68200 36.98400
-17.86300 17.61600 37.59500
31.93700 17.70000 37.52200
-18.14600 17.68200 38.02700
31.68100 17.62500 38.08900
-18.35500 17.63200 38.57000
31.64500 17.58200 38.58400
-18.36000 17.68200 38.98400
31.72300 17.63100 38.97100
-18.26100 17.57100 39.43000
32.02000 17.59600 39.46900
-17.88700 17.53000 39.92100
32.66400 17.52000 39.98600
-17.37900 17.54800 40.52500
34.13300 17.62700 40.50900
-17.12300 17.61200 41.05300
34.96200 17.55300 41.02200
-17.11300 17.68300 41.57400
35.15800 17.63900 41.50000
-17.36000 17.58900 42.09700
35.31800 17.51900 41.98500
-17.61200 17.66000 42.44200
35.14500 17.65200 42.50300
-19.39000 17.75100 43.04200
35.00800 17.63200 43.03400
-22.90700 17.64900 43.54800
-21.52900 17.64600 43.54800
-19.85800 17.65800 43.58300
34.92400 17.63200 43.53400
-23.46600 17.68900 43.98600
34.86000 17.71500 43.98700
-23.79400 17.71700 44.51900
34.64100 17.63200 44.57000
-23.86800 17.67500 44.95100
34.36200 17.70700 44.95000
-23.84300 17.69700 45.48800
33.14600 17.64400 45.55600
-23.53800 17.58000 46.05300
32.52800 17.61900 46.06400
-23.03200 17.55800 46.53700
-21.35300 17.65700 46.56000
-19.46600 17.54900 46.51900
32.36900 17.56200 46.53400
-18.00300 17.61300 47.10100
32.35500 17.58500 46.98400
-17.59200 17.59000 47.60300
32.52500 17.60200 47.49300
-17.40600 17.58200 48.08400
32.65400 17.62500 47.98400
-17.34700 17.63200 48.53400
32.64600 17.63600 48.49800
-17.30700 17.66800 49.05300
32.49100 17.65900 49.01000
-17.15900 17.58900 49.62400
32.13000 17.75700 49.48900
-17.07000 17.58200 50.08400
31.58700 17.71500 50.00400
-17.11100 17.66800 50.53700
30.73100 17.66800 50.61000
-17.34900 17.63800 51.07900
30.53700 17.63200 51.03400
-17.62200 17.71500 51.46500
30.44500 17.68200 51.48400
-17.81600 17.63200 52.04800
30.57600 17.63300 51.99300
-17.90100 17.63200 52.53400
30.92400 17.58900 52.52400
-18.03700 17.71500 53.01300
31.18800 17.63400 52.94000
-18.25300 17.63200 53.59600
31.60500 17.60800 53.42700
-18.26200 17.63200 54.03400
32.00100 17.54300 54.00900
-18.28500 17.68200 54.48400
32.21800 17.63200 54.46500
-18.31000 17.65800 54.95800
32.31800 17.54900 55.04900
-18.14700 17.52600 55.50000
32.32500 17.64000 55.51200
-18.37000 17.66100 56.08600
32.23100 17.72400 55.98500
-18.61300 17.62800 56.43700
32.08500 17.67300 56.48900
-19.08500 17.56100 57.00200
19.51500 17.71500 57.04900
21.04100 17.54900 57.05200
31.86900 17.63300 56.94300
-19.36200 17.64100 57.50400
19.03500 17.71200 57.59400
21.51700 17.54900 57.56300
31.68100 17.64100 57.50500
-19.43100 17.68200 57.98400
18.71500 17.58900 58.15100
21.87600 17.54900 58.10000
31.66200 17.63200 58.03400
-19.34800 17.60200 58.44000
18.65300 17.59800 58.61700
22.53200 17.54900 58.54200
31.67800 17.63200 58.53400
-19.04600 17.53100 58.98400
18.70000 17.55500 59.03800
23.55800 17.53000 59.10500
31.59600 17.68200 58.98400
-18.35700 17.61600 59.51200
18.93300 17.63200 59.49600
23.91600 17.67200 59.58900
31.37700 17.65800 59.42700
-16.08700 17.58600 60.11800
19.13900 17.59900 59.93700
23.96800 17.63600 60.11700
30.52500 17.67800 60.03500
-15.85200 17.63200 60.55600
19.60500 17.58000 60.42600
23.99300 17.56800 60.61500
28.17300 17.65800 60.52900
-15.57600 17.55200 61.01000
20.14200 17.64500 60.97000
24.16400 17.54400 61.03900
27.96500 17.63200 60.91500
-15.41700 17.58000 61.44400
20.41400 17.54000 61.50300
24.87900 17.63900 61.51700
25.92100 17.65800 61.46600
-15.42700 17.64300 61.95100
20.42900 17.61300 62.03400
-15.54000 17.57400 62.44100
20.38000 17.58700 62.50600
-16.49300 17.70600 63.03700
20.08600 17.70500 63.02200
-17.08500 17.64800 63.49900
19.96600 17.60100 63.46200
-19.58300 17.76200 64.08900
19.52200 17.72200 63.96300
-19.98400 17.65700 64.51200
19.07800 17.71500 64.58500
-20.40200 17.61100 65.14000
18.59100 17.61800 65.06000
-20.47400 17.61900 65.61700
17.98400 17.69600 65.53900
-20.39900 17.61000 66.07000
16.96200 17.66800 65.98700
-20.10000 17.69200 66.56400
14.47900 17.69900 66.54100
-19.94100 17.69500 67.03200
13.58700 17.60800 67.11600
-19.63300 17.62800 67.60200
13.14400 17.59700 67.64900
-18.99400 17.54900 68.04400
13.01200 17.63300 68.00700
-17.94000 17.59600 68.57400
-17.54900 17.62900 68.45200
-15.00400 17.65300 68.59400
12.52100 17.70700 68.52600
-14.80400 17.56100 69.04000
10.50600 17.69000 69.05200
-13.87400 17.61300 69.51300
8.53000 17.65300 69.54300
-17.56000 17.65500 70.07200
-16.13000 17.59200 70.03300
-13.47000 17.61800 70.02000
7.61900 17.65900 70.13700
-17.93500 17.61500 70.62700
-15.92800 17.62600 70.45100
-12.90000 17.63700 70.47600
7.39100 17.63200 70.59900
-17.95700 17.59000 71.11700
-15.89500 17.65100 70.95100
-11.43500 17.57100 71.12500
-1.99600 17.65600 70.98200
-0.89500 17.64000 71.02500
7.24700 17.67200 71.09900
-17.82300 17.54900 71.54100
-15.99300 17.59400 71.45600
-11.12900 17.62800 71.61800
-2.32400 17.65900 71.50300
-0.56100 17.61000 71.50100
7.05500 17.66800 71.54400
-10.96700 17.58900 72.11700
-2.31400 17.71800 72.00700
0.37500 17.62500 72.12500
6.65400 17.75000 72.03400
-10.82700 17.54000 72.58700
-1.98200 17.67400 72.53900
0.60100 17.64300 72.51700
3.93700 17.75000 72.53700
-10.47100 17.60900 73.07400
-8.57700 17.60900 73.02500
-7.37400 17.56200 73.04500
-1.89000 17.58100 73.03400
0.98600 17.62500 73.03800
2.92400 17.64100 72.99500
-6.38200 17.61000 73.50800
-1.94600 17.63200 73.53400
-5.37900 17.56500 74.05200
-2.06100 17.71300 73.97600
-4.61200 17.62400 74.58400
-2.39500 17.73700 74.47500
6.08600 23.58400 24.05400
7.45900 23.51500 24.03100
5.56800 23.70100 24.61500
9.45600 23.64900 24.61400
5.34300 23.69600 25.03600
9.96600 23.68200 25.14400
5.02900 23.62500 25.47200
10.38100 23.64300 25.64200
12.50100 23.63700 25.59400
13.93700 23.54400 25.57300
4.04200 23.71500 26.05700
10.95800 23.57900 26.02800
12.08800 23.63500 26.13700
14.11400 23.61400 25.94600
3.53600 23.68200 26.52700
10.64500 23.71700 26.54800
12.04200 23.63800 26.61700
14.38200 23.54600 26.48800
-16.43100 23.61800 27.10000
-14.59700 23.50800 27.03200
3.33600 23.66800 26.92900
10.66000 23.68900 26.92000
11.98900 23.64300 27.06800
14.55700 23.59600 26.95100
-17.56400 23.70100 27.54900
-12.62600 23.58100 27.56000
3.09300 23.66800 27.47000
14.64500 23.65200 27.45100
-18.35300 23.69000 28.14200
-11.94500 23.64800 28.07100
2.57600 23.68000 28.04500
9.96700 23.65100 27.98300
10.47000 23.64300 28.15100
14.58400 23.66200 27.94700
-18.58000 23.60300 28.53400
-11.55400 23.55400 28.48000
-1.03600 23.56900 28.47200
9.47200 23.62600 28.45000
10.57600 23.63500 28.58200
14.14700 23.66300 28.50700
-18.60400 23.67400 29.03400
-11.35300 23.69300 29.00800
-1.44100 23.70700 29.01500
9.01300 23.68800 29.00200
10.83600 23.68000 29.13200
13.59500 23.66600 29.01200
-18.51100 23.60800 29.56800
-10.07200 23.59700 29.50000
-1.41000 23.70000 29.52900
9.02800 23.67100 29.53200
10.87600 23.70100 29.53000
13.43800 23.58400 29.43800
-18.29800 23.53800 30.01300
-9.46400 23.62400 30.00100
-1.11400 23.51500 30.02800
9.41700 23.66200 30.08000
10.62200 23.63300 30.10900
12.88800 23.63600 29.94600
-17.51200 23.67400 30.56200
-9.33000 23.65600 30.45100
-1.16700 23.55200 30.49600
12.19700 23.63600 30.57000
-17.14500 23.62900 31.08000
-9.33200 23.67000 30.93700
-1.53300 23.66600 30.96300
12.04400 23.64600 31.07000
-17.07200 23.63200 31.53400
-9.04200 23.52500 31.48700
-2.54400 23.66700 31.51700
12.08200 23.58200 31.58400
-17.06800 23.63200 32.03400
-8.57100 23.51600 32.02800
-3.58500 23.64500 31.99800
12.18700 23.60800 32.04500
-16.96400 23.63200 32.53400
12.39200 23.56200 32.62200
-16.76700 23.59700 32.95400
12.51000 23.63200 33.03400
-16.06700 23.66700 33.62900
12.63700 23.63200 33.49800
-15.53300 23.62700 34.09100
12.94600 23.54900 34.04000
-14.95100 23.63700 34.62700
13.53400 23.54900 34.51100
-15.07100 23.64300 35.06500
7.08100 23.60100 35.06100
9.49800 23.54500 34.95600
15.00800 23.61100 35.05600
-15.39800 23.62200 35.61300
6.60700 23.60500 35.64100
10.01800 23.57100 35.46600
15.56800 23.54900 35.53800
-15.84800 23.61500 36.15700
6.55400 23.68000 36.11300
10.22700 23.58100 35.91800
16.06700 23.54800 36.02400
-16.08500 23.66700 36.54900
6.49100 23.62600 36.58400
10.35200 23.62500 36.50800
17.40900 23.54900 36.61100
-16.31400 23.53300 37.08100
6.41800 23.74100 37.00800
10.39800 23.60500 37.03500
17.66700 23.61900 36.99300
22.97000 23.67000 37.07800
24.01900 23.56600 36.96600
26.47800 23.73500 37.03800
27.11100 23.54900 37.04300
-16.26600 23.52700 37.57900
6.16400 23.63200 37.50800
10.57000 23.63200 37.53400
17.95700 23.63200 37.56000
22.47900 23.70100 37.51500
28.01300 23.59100 37.52800
-15.98200 23.61300 38.12000
5.93500 23.70200 38.01300
10.69400 23.68000 38.09200
18.41600 23.60300 38.12300
21.90200 23.66800 37.95200
30.01300 23.54900 38.07800
-15.93300 23.63400 38.61700
5.48100 23.66500 38.50900
10.62100 23.58200 38.58400
19.10900 23.59900 38.49300
20.99800 23.66700 38.52400
30.37700 23.54900 38.59800
-16.02300 23.65500 39.00200
5.06000 23.61000 39.04500
10.45400 23.71500 38.97600
30.46400 23.63200 39.03400
-16.52300 23.64800 39.50800
4.92600 23.57200 39.59400
9.84400 23.68300 39.49700
30.45700 23.63200 39.53400
-18.85400 23.64600 40.05900
5.04600 23.56600 40.11000
8.01400 23.62800 40.03600
30.50800 23.63200 40.03400
-19.58700 23.61100 40.51100
5.45800 23.65200 40.54600
7.53700 23.62600 40.52300
30.70300 23.57600 40.53800
-20.05200 23.61800 41.00200
30.91800 23.64500 41.03800
-21.57800 23.66000 41.51600
30.95300 23.66800 41.53400
-22.05600 23.71900 41.96600
5.09200 23.58500 42.07100
6.91000 23.50900 42.02000
30.85700 23.74600 41.97300
-22.33400 23.63200 42.49000
4.66500 23.64700 42.64800
8.50800 23.61700 42.63200
30.41900 23.74600 42.48600
-22.50500 23.67700 42.98400
4.45800 23.58200 43.08400
8.85000 23.58300 43.12600
29.84000 23.65600 42.97700
-22.93500 23.68000 43.57600
4.40400 23.63200 43.53400
8.92900 23.58200 43.58400
29.51000 23.59200 43.53300
-23.28800 23.65200 44.14200
4.45500 23.63200 44.03400
8.87400 23.71100 43.97000
29.42900 23.60000 44.03400
-23.38800 23.58200 44.58400
4.56000 23.63100 44.57000
8.67000 23.66400 44.52000
29.45100 23.57500 44.53400
-23.34500 23.63200 45.02200
4.60200 23.56100 45.11200
8.51200 23.71500 45.01900
29.39500 23.56800 45.02600
-23.17500 23.54900 45.60600
4.95900 23.62100 45.60700
8.18600 23.63200 45.60200
29.12100 23.65300 45.49700
-23.13600 23.66800 46.06000
5.60900 23.58700 45.98200
7.89200 23.68400 45.93600
29.09600 23.69100 46.02000
-23.26700 23.67100 46.60600
29.39700 23.61800 46.51100
-23.53200 23.66800 47.01200
29.39600 23.61800 46.91400
-23.86800 23.70100 47.50300
28.92800 23.61300 47.48100
-23.94800 23.65000 47.95100
28.46800 23.62500 48.05900
-23.90700 23.64100 48.45100
28.36600 23.58200 48.53400
-23.83500 23.68600 48.99400
28.34000 23.56300 49.00500
-23.65800 23.50700 49.53000
28.12500 23.68600 49.52000
-23.48700 23.63400 50.07900
27.66700 23.75600 50.04100
-23.08900 23.52900 50.62100
25.02300 23.64000 50.54600
-22.60300 23.66200 51.12000
24.53900 23.66200 51.01100
-22.01300 23.58600 51.56000
24.33200 23.67700 51.42700
-21.10200 23.60000 52.04900
24.13900 23.67700 51.95600
-20.38000 23.59600 52.55500
23.93100 23.70700 52.52000
-20.10900 23.59600 53.09900
23.60700 23.62800 53.00000
-20.05700 23.58200 53.58400
22.99600 23.71500 53.54400
-20.00800 23.63200 54.03400
22.39200 23.68000 54.01000
-19.83300 23.57900 54.54700
22.05800 23.62500 54.57800
-19.47000 23.57800 54.97900
-17.97600 23.70600 55.03800
-17.61000 23.63100 55.07500
21.97300 23.60100 55.03400
-16.85000 23.50500 55.58000
21.92100 23.58100 55.52600
-16.57000 23.64700 56.03900
21.62500 23.65500 56.05800
-16.53200 23.66900 56.53400
19.10800 23.70700 56.55500
19.94500 23.59100 56.58700
21.05400 23.68400 56.49000
-16.63300 23.74600 56.97600
18.65600 23.71300 57.03700
-17.07300 23.74800 57.49300
18.64800 23.67700 57.45100
-17.83700 23.59600 58.03900
18.60300 23.66500 57.95100
-17.96200 23.68200 58.48400
18.46400 23.58100 58.43700
-18.17200 23.66600 58.91900
16.68300 23.66600 59.03100
-18.55200 23.72800 59.46300
5.62400 23.71100 59.54800
7.06300 23.62100 59.63300
16.53000 23.60000 59.49800
-19.02200 23.73800 60.04800
5.49500 23.65600 59.94900
7.12200 23.61700 60.11700
16.44000 23.57900 60.03400
-19.40100 23.59600 60.54600
5.17100 23.70300 60.53000
7.08900 23.59400 60.61700
16.37500 23.57900 60.51500
-19.60300 23.69300 61.08200
4.68500 23.64100 61.09500
7.20200 23.55800 61.03600
16.08700 23.64300 61.08300
-19.74000 23.68200 61.61000
4.40700 23.64500 61.49700
9.48000 23.64400 61.60900
15.89500 23.58100 61.49400
-19.72500 23.62900 61.93500
2.09400 23.71600 62.06800
3.49000 23.67600 62.05800
4.07600 23.68200 61.99700
10.00800 23.59500 62.05500
15.58100 23.62600 61.98600
-19.49000 23.59800 62.43600
1.92900 23.64300 62.45100
11.11400 23.57300 62.57000
15.61700 23.62700 62.41600
-18.85000 23.60200 63.01200
1.90500 23.59300 62.95100
3.65200 23.62800 63.15500
4.45200 23.55700 62.96000
12.09500 23.60000 63.00300
15.95300 23.62200 62.99300
-12.04300 23.59900 63.60200
2.06000 23.60800 63.42100
3.44900 23.65800 63.48100
5.12900 23.65100 63.52000
14.96000 23.62500 63.60100
15.92800 23.61100 63.41700
-11.39900 23.57000 64.02200
5.54500 23.63500 64.00100
-8.90900 23.62900 64.52300
5.69900 23.64900 64.48400
-4.46000 23.54900 65.03300
5.62200 23.68100 64.99000
-4.09600 23.54900 65.57800
5.43500 23.60100 65.50800
-3.85100 23.61000 65.97100
5.05100 23.63300 66.06600
-2.94700 23.51400 66.52900
-2.49600 23.64100 66.51100
0.86800 23.62600 66.57500
4.86900 23.63100 66.44100
1.43300 23.55600 67.12300
4.38700 23.64800 66.98700
1.92100 23.64400 67.60800
3.61100 23.71500 67.54300
10.66000 23.61400 69.64800
12.04600 23.63200 69.49300
10.67900 23.62100 70.05400
12.07700 23.63900 69.94500
11.17100 23.59500 70.55400
11.58900 23.64000 70.47800
-8.98600 29.67700 26.54500
-7.89600 29.58000 26.52800
-9.56900 29.73400 27.01200
-7.02700 29.51900 27.02700
-9.96900 29.63200 27.52200
-5.42100 29.54900 27.53000
-10.41500 29.64300 28.10400
-5.03400 29.59600 28.09700
-10.62200 29.59100 28.49800
-4.59900 29.52200 28.56700
-10.88300 29.66000 29.00300
-3.81800 29.54400 28.99400
-11.14000 29.67500 29.41100
-2.98100 29.53100 29.53000
-0.63700 29.70900 29.52400
0.22200 29.62000 29.50100
-11.94300 29.71500 30.03100
0.62000 29.61600 29.89600
-14.30800 29.70100 30.64100
1.63200 29.60500 30.51700
2.38000 29.70400 30.51800
4.47100 29.54100 30.47500
-14.62600 29.63200 31.05600
4.88800 29.53300 30.97600
-14.80300 29.68800 31.51000
6.52700 29.55900 31.53200
-14.81600 29.64000 31.94900
7.42300 29.59300 32.13100
-14.63800 29.52800 32.53300
7.70700 29.58200 32.51000
-14.37400 29.63200 32.96000
7.89200 29.54900 33.05500
-13.39500 29.54900 33.53800
7.91300 29.68200 33.48400
-12.67700 29.58700 34.13000
7.83300 29.66300 33.92800
-12.52300 29.63200 34.53400
7.54800 29.68700 34.44000
-12.49900 29.63200 35.03400
6.87300 29.67600 35.00700
12.57200 29.68500 35.04600
13.91900 29.53200 35.08100
-12.62600 29.71500 35.47100
5.47900 29.71500 35.55000
11.63500 29.67100 35.66500
14.44700 29.54900 35.58500
-13.04100 29.71500 35.98800
5.02000 29.72100 36.08700
11.42000 29.71100 36.09700
14.59300 29.68200 35.98400
-13.47100 29.63200 36.55100
4.63100 29.60200 36.63700
11.20000 29.53700 36.58800
14.69000 29.61900 36.43700
-13.66200 29.66800 37.00300
4.57300 29.60400 37.11700
11.24100 29.52400 37.08800
14.66500 29.68200 36.95100
-13.73400 29.72000 37.46000
4.64700 29.55800 37.55800
11.43400 29.59900 37.58300
14.58800 29.69400 37.44700
-13.59300 29.55200 38.01200
4.98200 29.58700 38.08000
11.57700 29.58300 38.11700
14.61300 29.65900 37.95100
-13.42400 29.63200 38.53400
5.21500 29.54000 38.51200
11.66700 29.54200 38.59600
14.55800 29.61000 38.49800
-13.35900 29.63200 39.03400
5.62000 29.52000 39.02500
11.92500 29.64200 39.08700
14.35500 29.62000 38.93700
-13.42100 29.63200 39.53400
6.40800 29.63400 39.52600
11.97600 29.62900 39.61700
13.56000 29.63000 39.53200
-13.46600 29.63200 40.03400
7.66100 29.61700 40.00900
11.93000 29.72400 40.08000
13.04200 29.58500 40.05500
-13.37300 29.62000 40.55700
8.51500 29.56000 40.44900
11.53300 29.71700 40.53500
12.93800 29.59500 40.48400
-13.15400 29.63400 41.11600
9.13500 29.60500 40.92500
10.89200 29.67600 41.00900
13.05200 29.59300 40.99500
-13.10900 29.68800 41.53400
13.23700 29.63300 41.43600
-13.16300 29.75500 41.99000
13.99100 29.58200 42.02800
-13.54400 29.76000 42.57500
14.20200 29.58700 42.42700
-14.06300 29.67600 42.99400
14.61100 29.57600 42.89800
-14.39100 29.59600 43.54100
15.54300 29.59900 43.53600
-14.52000 29.57000 43.98200
15.62400 29.67700 43.95100
-14.78600 29.54500 44.60400
15.57500 29.67300 44.45100
-20.50800 29.65800 45.07500
-20.00700 29.62900 45.02500
-14.89500 29.59200 45.11700
15.63400 29.65600 44.92000
21.16600 29.67200 45.06700
23.58300 29.54700 45.00900
-21.97300 29.62200 45.60200
-19.92700 29.63400 45.45100
-14.89000 29.57700 45.61700
16.36200 29.59100 45.53200
19.92900 29.67300 45.49800
24.07000 29.59600 45.55500
-22.35200 29.55200 46.09200
-19.86700 29.65600 45.95100
-14.78600 29.53900 46.04200
16.52800 29.60700 45.92700
19.57300 29.56700 45.98900
24.32200 29.51700 46.08700
-22.42700 29.58500 46.61700
-19.83400 29.68600 46.45100
-14.47900 29.57900 46.55900
-11.93000 29.74100 46.51200
-10.37400 29.57000 46.57100
17.13100 29.59500 46.42800
19.15400 29.57500 46.56500
24.33900 29.58000 46.53100
-22.36300 29.54800 47.10200
-19.88900 29.68400 46.95100
-13.99900 29.58800 47.04000
-12.54300 29.66800 47.01400
-7.95400 29.56300 47.04000
24.21500 29.68300 47.03200
-22.01800 29.62000 47.54000
-20.05600 29.62900 47.41600
-5.85400 29.61800 47.57800
23.97900 29.71100 47.46700
-5.51300 29.65100 48.12200
23.41500 29.65000 47.99700
-5.56800 29.65300 48.48900
22.14100 29.60000 48.57500
-6.92000 29.52700 49.04600
21.70200 29.60500 49.15100
-7.08900 29.68500 49.46200
21.59800 29.71500 49.57800
-7.56600 29.66000 50.00200
21.39800 29.59600 50.03400
-20.51900 29.70400 50.52900
-19.01800 29.58700 50.51800
-8.34900 29.70600 50.62700
21.40400 29.69100 50.53400
-22.91700 29.62900 51.15000
-18.82800 29.65500 50.90900
-8.78100 29.59300 51.12500
21.35700 29.75500 51.03600
-23.12600 29.67300 51.53900
-18.47000 29.60300 51.42900
-8.63600 29.67500 51.57300
21.20500 29.61900 51.59400
-23.29100 29.51700 52.05300
-17.87500 29.59600 51.93200
-8.41200 29.61500 51.97300
21.21100 29.63200 52.03400
-23.06600 29.64400 52.63500
-17.38500 29.60000 52.43200
-7.68500 29.59000 52.65700
21.11500 29.63600 52.43900
-23.03300 29.68800 53.12100
-16.99800 29.61400 52.99600
-7.44500 29.62200 53.06700
20.91700 29.61800 52.91400
-23.14900 29.72300 53.58400
-16.48000 29.56800 53.44500
-11.90300 29.59100 53.62700
-10.38900 29.63500 53.52800
-7.16500 29.70100 53.57200
17.40500 29.68200 53.49600
17.95200 29.63400 53.60400
19.48500 29.68600 53.51300
-23.28600 29.55400 54.07700
-15.98900 29.62600 53.97200
-12.29900 29.60900 54.13300
-9.93400 29.63600 54.02900
-6.96500 29.68200 54.03000
16.62900 29.73500 53.97900
-23.26000 29.54700 54.52200
-15.63000 29.62700 54.46100
-12.56300 29.60300 54.43900
-9.58000 29.59300 54.52200
-6.62500 29.66900 54.54200
16.41200 29.67500 54.39700
-23.00000 29.57000 54.99900
-16.02800 29.62500 54.95800
-13.93100 29.65400 55.14900
-9.37200 29.62300 54.98400
-5.89100 29.54900 55.03600
14.56800 29.64000 55.04400
-22.37900 29.56500 55.47800
-21.48300 29.67800 55.51700
-20.57500 29.60600 55.54900
-16.33700 29.74400 55.56000
-14.07800 29.68300 55.61700
-9.33100 29.69000 55.45100
-5.38100 29.54900 55.52000
13.92100 29.56100 55.50600
-19.83500 29.54900 55.99500
-15.98900 29.63000 55.99600
-14.09900 29.66600 56.11700
-9.34600 29.68300 55.95100
-5.04000 29.59600 56.10400
13.58800 29.58500 55.99100
-19.45900 29.54500 56.57100
-15.82700 29.65500 56.45100
-13.98400 29.64100 56.58200
-9.42600 29.65300 56.45100
-4.58500 29.52700 56.55800
13.01500 29.62300 56.51600
-19.12600 29.62100 57.11500
-15.84500 29.67500 56.95100
-13.66400 29.65800 57.12900
-9.57100 29.64900 56.91300
-2.46800 29.54900 57.02600
12.05300 29.63800 57.07100
-19.04700 29.66000 57.53400
-16.08500 29.64300 57.41100
-13.82100 29.62600 57.65600
-10.46700 29.70600 57.55200
0.53500 29.54900 57.52200
11.89100 29.57900 57.50300
-19.07300 29.73200 58.05500
-16.36200 29.65100 57.98600
-13.82100 29.62600 58.05100
-10.80100 29.74400 57.98500
1.21600 29.55200 58.00500
11.74600 29.71900 57.96100
-19.31000 29.55200 58.59100
-16.36600 29.67700 58.45100
-13.63000 29.66500 58.57600
-10.93900 29.70900 58.44100
1.59200 29.56000 58.49600
11.73900 29.66600 58.49800
-19.33000 29.61500 59.08400
-16.38000 29.69300 58.95100
-14.01800 29.66500 59.06400
-10.99700 29.63000 58.95100
1.94500 29.59700 59.05100
11.61800 29.68200 58.98400
-19.40100 29.57400 59.57000
-16.43500 29.67600 59.44100
-14.84900 29.63200 59.65600
-10.99900 29.61000 59.43900
2.55400 29.56800 59.50300
11.40400 29.67700 59.44200
-19.41200 29.61100 60.11700
-16.92500 29.69700 60.03000
-15.00500 29.65300 60.11700
-12.45400 29.63400 59.99000
-11.44400 29.63500 60.12200
-10.38400 29.62400 59.97000
3.65000 29.60700 60.00700
6.66700 29.69600 60.04200
9.00300 29.54900 60.01700
10.89600 29.74000 59.97200
-19.38900 29.59200 60.61700
-17.35100 29.66800 60.51600
-15.00100 29.61600 60.61700
-12.48700 29.63600 60.44700
-11.54900 29.64400 60.55500
-9.55000 29.54700 60.47700
4.64900 29.51500 60.51000
6.07300 29.68800 60.53000
-19.34000 29.57200 61.11700
-17.42600 29.64400 60.95100
-14.86000 29.56400 61.04800
-12.84400 29.66500 61.01500
-11.77800 29.61300 61.06000
-9.42000 29.61700 60.93400
-19.31000 29.58200 61.55900
-17.43100 29.63800 61.45100
-14.03800 29.57900 61.56100
-13.52300 29.64300 61.47000
-11.51900 29.63600 61.62200
-8.91000 29.69300 61.55600
-8.39000 29.67100 61.58500
-6.44700 29.58400 61.51600
-18.98600 29.61300 62.08300
-17.53600 29.58200 61.95100
-11.42300 29.62100 62.11700
-5.89300 29.63600 61.98600
-11.39500 29.60100 62.61700
-5.57800 29.53300 62.51200
-11.34300 29.58100 63.11700
-5.53000 29.61700 63.03400
-11.35000 29.61600 63.61700
-5.60500 29.61400 63.51400
-11.49500 29.64700 63.99400
-5.91200 29.73200 63.97000
-12.05700 29.65600 64.50600
-6.57900 29.65000 64.50300
-12.43400 29.62300 65.07600
-7.15100 29.64300 64.96500
-12.55000 29.58200 65.58400
-7.41300 29.64000 65.50000
-12.58200 29.63200 66.03400
-7.58600 29.71500 65.98000
-12.66200 29.65700 66.51000
-7.99500 29.71500 66.49900
-12.67000 29.65200 67.07000
-8.60200 29.67600 67.01100
-12.54900 29.58200 67.58400
-8.84200 29.66400 67.51000
-12.36500 29.63200 67.98000
-8.91600 29.63200 68.03400
-12.10100 29.54900 68.56300
-8.99100 29.63200 68.53400
-11.89800 29.63200 68.98900
-9.14800 29.69800 68.94700
-11.40700 29.54200 69.50200
-9.64400 29.65300 69.48500
1.12100 35.61400 36.65200
2.42700 35.54500 36.48800
0.99400 35.64800 37.11700
2.64800 35.63400 36.91500
0.96000 35.64200 37.61700
2.87800 35.56000 37.50700
-0.97300 35.62500 38.10700
0.45600 35.61100 38.02800
1.09400 35.61700 38.04400
2.56700 35.63100 37.96500
-1.34100 35.58400 38.64600
0.58700 35.64200 38.45100
-1.31500 35.60400 39.05700
0.55200 35.60400 38.99400
-0.95200 35.61400 39.57200
0.16400 35.66200 39.51100
-3.54200 35.64900 41.01100
-1.92700 35.68700 41.06200
-0.41200 35.61900 41.05200
0.52700 35.56600 40.94900
-4.01700 35.64000 41.53800
1.12400 35.60700 41.42400
-4.25300 35.52400 42.09600
1.55500 35.63000 41.98400
-4.12700 35.63000 42.59800
1.97900 35.61000 42.53400
-3.92400 35.58700 43.05500
2.96600 35.56000 43.05400
9.02900 35.68200 43.02500
11.04500 35.54600 43.02800
-3.46300 35.58700 43.48200
3.36200 35.58200 43.52900
6.09500 35.63900 43.64600
11.55000 35.59600 43.57800
-2.34400 35.60000 44.06100
3.48800 35.61100 43.94800
5.88600 35.69300 44.03700
11.80600 35.51300 44.10400
-2.00600 35.64800 44.53200
3.93600 35.67500 44.57900
5.04300 35.63800 44.52900
11.83100 35.57800 44.53400
-1.57100 35.67100 45.06800
11.72800 35.68800 45.03400
-1.31600 35.62500 45.51500
11.49200 35.66800 45.52300
-1.14700 35.66100 46.05700
11.05000 35.62700 46.03600
-1.11100 35.65800 46.53400
10.43900 35.67100 46.49300
-1.17100 35.73800 46.96500
9.88700 35.66400 46.96100
-1.50700 35.71700 47.49200
9.50300 35.61900 47.48500
-4.39300 35.73800 48.05600
9.44400 35.60200 47.95100
-5.01700 35.66800 48.56200
9.59200 35.62000 48.41900
-5.30600 35.64400 49.07700
10.00600 35.62000 48.99600
-5.41800 35.63200 49.53400
10.10400 35.64300 49.45100
-5.45700 35.68200 49.98400
10.05900 35.60600 49.98000
-5.43800 35.62900 50.53400
9.64200 35.61500 50.52900
-5.43200 35.65100 51.11700
8.02100 35.73700 51.00900
-5.55600 35.66700 51.48700
6.91200 35.67700 51.49500
-6.04200 35.66400 52.00700
6.56500 35.65500 52.06100
-6.49900 35.64500 52.57900
6.37500 35.67500 52.54900
-7.00000 35.62800 53.10100
-3.58700 35.66200 52.96900
-2.05200 35.63700 53.12000
6.12800 35.55800 52.98800
-7.30900 35.52900 53.59600
-3.94500 35.69000 53.49400
-1.83200 35.62200 53.51000
5.54600 35.66300 53.54400
-7.28000 35.53000 54.08200
-3.95000 35.63400 53.95100
-1.35800 35.57800 54.01200
4.17700 35.68700 54.12800
-6.92200 35.57100 54.55500
-3.83700 35.63600 54.41200
-0.97500 35.60300 54.54700
3.86900 35.68500 54.53800
-5.01900 35.61700 55.14000
-3.61300 35.60600 54.97000
-0.81300 35.62900 55.07000
3.69300 35.62600 55.08200
-4.82500 35.57300 55.53700
-3.90100 35.63800 55.48100
-0.80100 35.70200 55.59000
3.66100 35.58200 55.58400
-0.79800 35.54900 55.98200
3.55200 35.63200 56.03400
-0.64100 35.54900 56.48300
3.34200 35.68800 56.43800
-0.35600 35.60500 56.92900
2.43400 35.64900 57.01500
-10.61700 -24.41300 65.91900
-10.70300 -24.24800 67.18600
-10.19300 -24.40100 65.36800
-10.18400 -24.34200 67.68100
-9.66600 -24.45800 63.21800
-9.79500 -24.29100 67.92800
-9.23600 -24.38100 62.71800
-9.25200 -24.31100 68.30900
-8.66900 -24.29500 62.44600
-8.65700 -24.32200 68.67500
-8.15400 -24.43500 62.38700
-8.21900 -24.31800 68.84800
-7.76500 -24.36900 62.18500
-7.73400 -24.28500 69.24600
-7.28700 -24.38100 61.68900
-7.18800 -24.41000 71.18500
-6.75000 -24.42200 60.61100
-6.63000 -24.30100 71.65600
-6.11700 -24.42000 58.87900
-6.21900 -24.36800 71.80500
-5.60700 -24.32000 58.41400
-5.79600 -24.37000 64.18800
-5.67700 -24.33800 66.65600
-5.71900 -24.36800 71.83000
-5.13600 -24.32700 58.34000
-5.26800 -24.39200 63.89500
-5.20400 -24.33200 67.24700
-5.21900 -24.36800 71.73600
-4.65200 -24.28000 58.40500
-4.80200 -24.39900 63.82200
-4.68400 -24.37700 67.47200
-4.72000 -24.38100 71.61000
-4.18800 -24.37400 58.74000
-4.25500 -24.34800 63.78400
-4.13300 -24.28100 67.56200
-4.24000 -24.30300 71.57000
-3.65700 -24.36400 59.13800
-3.73900 -24.33800 63.63700
-3.68300 -24.38200 67.63300
-3.73700 -24.38700 71.44800
-3.21800 -24.29900 59.45700
-3.23600 -24.39800 63.46500
-3.23400 -24.31800 67.86100
-3.27500 -24.45100 71.19400
-2.78400 -24.37000 59.79400
-2.68800 -24.45800 63.30200
-2.23900 -24.32700 60.37600
-2.18700 -24.39300 62.94300
-1.74300 -24.32000 61.26800
-1.72200 -24.48800 62.20200
5.77300 -24.48400 44.71000
5.79500 -24.40000 46.23600
6.19600 -24.39900 43.11200
6.34100 -24.28700 46.74600
6.70600 -24.39700 42.64000
6.78100 -24.36800 46.94000
7.32300 -24.41800 37.27200
7.28100 -24.36700 37.83800
7.34900 -24.42700 41.32900
7.31600 -24.40700 46.99500
7.81200 -24.38600 36.34400
7.83000 -24.36800 46.98200
8.40100 -24.33500 35.96800
8.35900 -24.30800 47.10000
8.86400 -24.35800 35.88300
8.83100 -24.31800 47.23100
9.36200 -24.31700 35.88800
9.28100 -24.36800 47.32500
9.82000 -24.42600 36.11400
9.73100 -24.41800 47.32700
10.23900 -24.34900 36.43700
10.26500 -24.40400 40.42000
10.30500 -24.33300 41.91400
10.19600 -24.41200 47.16300
10.82500 -24.33800 38.36500
10.69800 -24.39400 40.35100
10.75700 -24.39000 42.27800
10.70900 -24.37900 46.67200
11.33600 -24.36800 38.76200
11.23200 -24.36000 40.26300
11.23600 -24.43400 42.73800
11.28200 -24.43600 45.37700
11.89000 -24.37200 43.20000
11.75900 -24.40000 44.85400
12.36400 -24.35000 43.27700
12.19800 -24.37800 44.78400
12.84700 -24.36800 34.28500
12.73900 -24.33100 34.77500
12.84700 -24.44800 43.27400
12.66100 -24.39100 44.90800
13.38100 -24.34000 33.86000
13.24300 -24.35700 35.22700
13.31300 -24.27900 37.39500
13.25300 -24.34500 38.71300
13.31300 -24.33700 42.91500
13.26300 -24.35900 45.32300
13.79800 -24.33400 33.91000
13.67700 -24.35800 35.23700
13.82600 -24.35800 37.29900
13.73400 -24.34300 39.20100
13.77800 -24.41700 42.74200
13.76600 -24.23800 45.61500
14.36200 -24.44200 36.90000
14.30800 -24.34400 40.72400
14.30800 -24.35400 42.38900
14.28100 -24.31600 45.64300
14.89000 -24.45100 36.21600
14.74100 -24.30500 45.58100
15.33100 -24.40400 36.10000
15.19900 -24.43200 45.40900
15.78100 -24.40700 36.11700
15.66300 -24.42300 45.44800
16.28600 -24.33800 36.12700
16.29200 -24.38600 45.77800
16.78100 -24.36800 36.26900
16.69800 -24.41000 45.89300
17.31700 -24.39200 36.42000
17.24500 -24.37800 45.86200
17.78900 -24.30600 36.47100
17.68900 -24.42600 45.62900
18.28700 -24.33200 36.67000
18.24900 -24.38200 45.29300
18.70200 -24.34000 36.95600
18.73100 -24.41800 45.13700
19.28700 -24.28000 40.31500
19.20200 -24.43900 45.06200
19.77400 -24.28500 41.36100
19.80400 -24.40300 44.83100
20.29200 -24.31400 42.25000
20.32000 -24.37400 44.43000
-12.21700 -18.49000 57.35000
-12.19100 -18.34100 57.74600
-11.65900 -18.37000 50.74500
-11.73600 -18.31800 53.84800
-11.69300 -18.47400 56.37300
-11.69000 -18.38600 58.74300
-11.16300 -18.27700 50.41600
-11.23500 -18.32400 54.82600
-11.15100 -18.41900 55.43000
-11.17000 -18.41700 59.13200
-11.19500 -18.45600 67.33900
-11.22400 -18.28500 68.89600
-10.64400 -18.29300 50.41900
-10.69000 -18.35800 59.62900
-10.67300 -18.40400 66.74600
-10.71600 -18.31800 70.19300
-10.23000 -18.38300 30.67300
-10.25500 -18.36200 32.29400
-10.12900 -18.41100 50.59100
-10.13700 -18.40300 60.62500
-10.16000 -18.37500 66.43700
-10.11300 -18.31500 71.10600
-9.71500 -18.32800 30.21600
-9.73100 -18.32900 32.60800
-9.76000 -18.48900 50.60100
-9.69900 -18.25500 61.18500
-9.77000 -18.45100 66.21300
-9.67100 -18.36800 71.31000
-9.13600 -18.38300 30.18700
-9.30800 -18.31600 32.65000
-9.21800 -18.33200 50.43500
-9.26600 -18.31900 61.77400
-9.17800 -18.41300 62.90500
-9.19600 -18.28600 71.72600
-8.73400 -18.35500 30.27300
-8.72600 -18.41000 32.43400
-8.71900 -18.36800 50.34700
-8.70100 -18.35800 72.28400
-8.20200 -18.31900 30.71700
-8.34100 -18.39000 32.19900
-8.21900 -18.36800 50.33300
-8.23300 -18.25200 72.66200
-7.71900 -18.36800 50.28200
-7.72600 -18.29800 72.65400
-7.30800 -18.42700 50.12700
-7.25400 -18.45700 72.45200
-6.80500 -18.34400 49.66200
-6.80200 -18.43600 72.44300
-6.24600 -18.40900 48.13500
-6.25500 -18.35900 72.37100
-5.71800 -18.39900 42.77100
-5.66300 -18.43000 72.14900
-5.25200 -18.45100 41.69000
-5.11900 -18.41800 71.97900
-4.75700 -18.49300 41.13200
-4.66900 -18.31800 71.87000
-4.18500 -18.39800 40.82300
-4.21900 -18.36800 71.78800
-3.69400 -18.47300 40.72900
-3.77100 -18.45100 71.62700
-3.26600 -18.33100 40.32500
-3.18800 -18.36800 71.45300
-2.76600 -18.33900 39.25800
-2.71900 -18.36800 71.31200
-2.19800 -18.42000 38.74800
-2.21900 -18.36800 71.22500
-1.61000 -18.39200 38.46200
-1.71900 -18.36800 71.16400
-1.16900 -18.31800 38.39100
-1.25400 -18.37600 71.11100
-0.69300 -18.33700 38.44300
-0.75800 -18.29500 71.06400
-0.18700 -18.33900 38.63400
-0.29200 -18.35300 70.80700
0.22200 -18.32700 38.94700
0.21000 -18.46000 70.28000
0.80800 -18.40600 29.31300
0.74300 -18.32800 31.39000
0.78200 -18.32400 39.37300
0.76000 -18.41200 69.65000
1.30100 -18.48300 28.18400
1.23900 -18.40000 31.87900
1.35600 -18.30900 39.65300
1.19800 -18.47100 69.25100
1.80100 -18.39000 27.86900
1.75300 -18.26600 32.18600
1.70600 -18.36800 39.94400
1.75200 -18.41300 44.91900
1.83500 -18.34100 45.37400
1.76800 -18.39200 68.17800
2.34400 -18.36500 27.34300
2.26900 -18.30700 32.16200
2.35900 -18.28200 40.72600
2.25300 -18.40200 44.31900
2.39900 -18.38900 46.17200
2.31900 -18.38300 67.43800
2.84300 -18.45500 26.25900
2.81100 -18.35700 31.91700
2.77800 -18.36400 41.32600
2.69800 -18.36500 44.20600
2.86400 -18.39600 46.25800
2.79600 -18.41200 56.38200
2.77500 -18.33300 57.34000
2.78100 -18.33000 67.26000
3.29300 -18.34300 25.84800
3.23100 -18.37500 31.70900
3.29300 -18.40600 41.72500
3.18500 -18.35700 44.27200
3.31400 -18.47600 46.21900
3.27100 -18.45100 55.74300
3.29200 -18.31800 58.18300
3.31700 -18.37400 67.23700
3.81700 -18.35600 25.71500
3.67100 -18.35600 31.60400
3.82600 -18.45700 41.82600
3.72300 -18.35500 44.76300
3.76400 -18.44500 45.68900
3.77100 -18.40800 55.25500
[truncated: 3,137,908 more chars]
