# Supplementary material for: Modeling of the Electrostatic Interaction and Catalytic Activity of [NiFe] Hydrogenases on a Planar Electrode
Source: J Phys Chem B. 2022 Oct 21;126(43):8777–90. doi: 10.1021/acs.jpcb.2c05371 (PMC9639099; doi:10.1021/acs.jpcb.2c05371)
Supplement: Supplementary file 1 — jp2c05371_si_001.zip [file jp2c05371_si_001.zip › Supplementary data/1e3d_5_theta_40_phi_98/geometry/1e3d_5_theta_40_phi_98_stern.face]

16499 59817 63147
21662 11738 11732
21662 21668 11738
31478 21668 21662
31478 31486 21668
94661 31486 31478
94661 31478 84923
90080 93435 84924
99900 94662 93435
90080 99900 93435
99896 99900 90080
99896 84922 99900
11732 11738 1774
99900 84922 94660
94661 41362 41370
51096 41370 41362
51096 51106 41370
60880 51106 51096
60880 60886 51106
70674 60886 60880
70674 70680 60886
80384 70680 70674
80384 80390 70680
93435 90084 84924
90084 80384 84924
84923 41362 94661
11732 1774 5263
84921 11732 5263
5263 1774 94659
50736 54151 60530
60530 54151 63957
63957 94654 60530
93127 89732 94655
103003 94657 99550
99550 94657 84917
94657 89732 84917
89732 93127 84917
84919 103003 99550
2120 94658 84920
2120 84920 2116
2116 84918 2120
2120 84918 94656
103003 99556 94657
84919 109452 103003
109452 99556 103003
109452 109458 99556
1770 5263 94659
109458 1770 94659
109452 1770 109458
84921 5263 1770
109810 94660 84922
109810 84922 109806
109806 84920 109810
109810 84920 94658
90084 80390 80384
50736 44447 54151
93435 94662 90084
63055 59867 72829
94665 43583 30465
30465 43583 33715
43583 40349 33715
40349 84929 33715
43583 84927 40349
4355 1107 84928
1107 4355 94666
11065 1107 94666
11063 1107 11065
84930 11063 24195
11063 20985 24195
94667 30465 33715
11063 11065 20985
34017 20985 30795
30795 94668 34017
30463 84931 33715
84931 94667 33715
84931 94669 94667
33715 84929 30463
24195 20983 84930
34017 30793 20983
34017 20983 24195
94668 40673 43879
94668 43879 84932
24195 20985 34017
1109 94666 4355
108795 108797 1109
108795 1109 4355
72829 59867 69667
72829 69667 84925
69667 79387 84925
69667 79389 79387
79389 89079 79387
89081 89079 79389
84926 89079 102115
89079 98899 102115
89079 89081 98899
98899 94664 102115
94665 40351 43583
43583 40351 84927
40351 50077 84927
40351 50079 50077
50079 94663 63055
59865 50079 63055
50077 50079 59865
72829 69665 59865
72829 59865 63055
72829 84925 69665
102115 98897 84926
98897 102115 94664
108797 98897 94664
108795 98897 108797
84928 108795 4355
94663 59867 63055
41004 44447 50736
41004 34603 44447
31120 34603 41004
94640 94642 84904
4933 94643 4931
4931 94643 94641
4931 14873 4933
4931 14871 14873
14871 84905 84907
14871 84907 14873
84906 94644 84908
94642 94644 84906
4935 94645 4933
4933 94645 94643
84904 94642 84906
4933 14875 4935
14873 84907 84909
14873 84909 14875
84908 94646 84910
94644 94646 84908
4937 94647 4935
4935 94647 94645
4935 14877 4937
4935 14875 14877
14875 84909 84911
14875 84911 14877
84910 94648 84912
4933 14873 14875
73713 84903 70321
73713 70321 84902
24765 84901 21295
34587 31113 84901
24765 34587 84901
24763 34587 24765
44431 40997 31113
44431 31113 34587
54135 50729 40997
54135 40997 44431
63941 60525 50729
63941 50729 54135
73713 84902 60525
63941 73713 60525
73711 73713 63941
83393 80035 84903
73713 83393 84903
73711 83393 73713
83393 84899 80035
84900 94640 84904
94638 94640 84900
94641 1409 4931
94639 14869 1409
14869 4931 1409
14869 14871 4931
24765 21295 84905
14871 24765 84905
14869 24765 14871
94646 94648 84910
4937 1410 94647
1410 4937 94649
4937 14879 94649
24777 21302 94651
21302 24777 94653
24777 34603 94653
24777 34601 34603
34601 44447 34603
34601 44445 44447
44445 54151 44447
44445 54149 54151
54149 63957 54151
54149 63955 63957
94654 63957 70326
63957 73725 70326
63957 63955 73725
70326 73725 80040
80040 73725 83407
93127 94655 89728
89728 94655 84915
94655 80040 84915
80040 83407 84915
84917 93127 89728
84916 15545 12078
94656 84916 12078
84918 84916 94656
15545 94652 12078
34603 31120 94653
84914 94650 94652
34017 94668 84932
84914 94652 15545
12074 15545 84916
4937 14877 14879
14877 84911 21296
24775 14877 21296
14879 14877 24775
84913 24775 21296
84912 94650 84914
94648 94650 84912
14879 11372 94649
11372 14879 94651
14879 24777 94651
14879 24775 24777
24775 84913 31114
34601 24775 31114
24777 24775 34601
40998 44445 34601
40998 34601 31114
50730 54149 44445
50730 44445 40998
60526 63955 54149
60526 54149 50730
70322 73725 63955
70322 63955 60526
80036 83407 73725
80036 73725 70322
84915 83407 80036
12074 84914 15545
30793 34017 84932
40673 94670 43879
94671 20651 23893
60929 60927 51157
73842 70723 94692
70723 60929 94692
70723 60927 60929
73842 84952 70723
94693 108457 84953
84953 108457 108451
84951 108451 108457
84951 108457 94691
70725 73842 94692
80437 84952 73842
51157 60927 51155
70725 80437 73842
93244 90133 94694
90133 80439 94694
90133 80437 80439
93244 84954 90133
101842 98551 84955
84953 98551 101842
94695 84953 101842
94693 84953 94695
90135 93244 94694
99949 84954 93244
90135 99949 93244
80439 80437 70725
51157 51155 41415
41415 51155 41413
41415 41413 31525
44255 41037 84950
53961 50769 41037
53961 41037 44255
63769 60563 50769
63769 50769 53961
73541 70357 60563
73541 60563 63769
83223 80069 70357
83223 70357 73541
92941 89761 80069
92941 80069 83223
102815 99585 89761
102815 89761 92941
112735 109487 99585
112735 99585 102815
5067 1805 109487
5067 109487 112735
1805 5067 94690
11771 1805 94690
11769 1805 11771
11771 21699 11769
21701 21699 11771
21701 31523 21699
31525 31523 21701
31525 41413 31523
99951 99949 90135
99951 94696 99949
99949 94696 84956
91970 88733 84957
72570 79039 82252
94699 82252 79039
12119 84960 94700
12119 94700 12123
12123 22041 12119
22045 22041 12123
22045 31859 22041
31863 31859 22045
31863 41745 31859
41749 41745 31863
41749 51483 41745
51491 51483 41749
84962 51483 64425
51483 61243 64425
51483 51491 61243
61243 94702 64425
43332 39987 84963
49723 53026 84961
49723 84961 39987
94703 49723 39987
43332 94703 39987
53026 49723 59509
53026 59509 62802
94701 62802 59509
64425 61239 84962
72570 69323 79039
94691 94689 84949
62802 94701 59503
69323 84959 59503
98557 101842 84955
98557 84955 88733
94697 98557 88733
91970 94697 88733
94695 101842 98557
109861 84956 94696
109861 94696 109863
109863 94698 109861
109861 94698 84958
72570 69317 84959
82252 79033 72570
72570 79033 69317
88739 91970 84957
88739 84957 79033
94699 88739 79033
82252 94699 79033
94697 91970 88739
2167 84958 94698
2167 94698 2171
2171 94700 2167
2167 94700 84960
53026 49717 84961
62802 59503 53026
53026 59503 49717
69323 72570 84959
94701 69323 59503
14867 24763 24765
94691 84949 84951
5067 109489 1807
63367 94676 63371
63371 94676 94678
94679 84939 84941
94679 94677 84939
63375 84942 84940
63375 84940 63371
69993 73145 94678
73145 63371 94678
73145 63375 63371
73145 69993 82841
82841 69993 79709
63371 84938 63367
79709 94680 82841
94681 94679 84941
63375 60193 84942
73145 69991 60193
73145 60193 63375
82841 79707 69991
82841 69991 73145
79707 82841 94680
89401 79707 94680
89399 79707 89401
89401 99223 89399
99225 99223 89401
94681 84941 84943
63371 84940 84938
94677 94675 84937
94677 84937 84939
84933 23893 20651
94669 84933 20651
84931 84933 94669
43879 40671 84932
94670 50405 53581
94670 53581 84934
43879 94670 84934
40671 43879 84934
50405 94672 53581
20649 84935 23893
84935 94671 23893
84935 94673 94671
23893 84933 20649
53585 84936 84934
53585 84934 53581
53581 94672 53585
53585 94672 94674
94675 84935 84937
94675 94673 84935
53585 50403 84936
94674 60195 63367
94674 63367 84938
53585 94674 84938
50403 53585 84938
60195 94676 63367
99225 109123 99223
109125 109123 99225
84944 109123 4703
109123 1445 4703
84949 773 767
84947 767 773
84947 773 94685
34391 31153 84948
94686 41039 44255
94686 44255 84950
34391 94686 84950
31153 34391 84950
94687 53955 41039
53955 44255 41039
53955 53961 44255
53955 63769 53961
53955 63759 63769
63759 73541 63769
63759 73533 73541
73533 83223 73541
73533 83215 83223
89763 92941 94688
92941 83215 94688
92941 83223 83215
92941 89763 102815
102815 89763 99587
102815 99587 112735
112735 99587 109489
112735 109489 5067
94689 773 84949
1807 94690 5067
80071 94688 83215
73533 70359 83215
109123 109125 1445
1445 94682 4703
94683 84943 84945
94683 94681 84943
4703 1443 84944
1443 4703 94682
11407 1443 94682
11405 1443 11407
11407 94684 11405
11405 94684 84946
94685 10731 84947
84947 10731 10727
84945 10727 10731
84945 10731 94683
21337 84946 94684
21337 94684 21339
84948 21337 34391
21337 31155 34391
21337 21339 31155
31155 94686 34391
94687 50771 53955
53955 50771 63759
63759 50771 60565
63759 60565 73533
73533 60565 70359
83215 70359 80071
61239 64425 94702
14867 24765 14869
14869 94639 14867
34239 44089 44091
44089 53799 44091
44089 53797 53799
53797 63581 53799
53797 63579 63581
63579 73347 63581
63579 73345 73347
73345 83043 73347
73345 83041 83043
83041 92767 83043
83041 92765 92767
34239 44091 34241
92765 102635 92767
102633 84865 84867
102633 84867 102635
41360 44703 84868
41360 84866 44703
84866 94602 44703
84866 94600 94602
94603 20951 24415
94601 34241 20951
34241 24415 20951
34241 34243 24415
34241 44093 34243
92765 102633 102635
34239 94601 94599
34241 94601 34239
54415 94598 51104
54415 84864 84862
54415 84862 54413
54413 94596 54415
54415 94596 94598
94599 30761 34239
34239 30761 44089
44089 30761 40641
44089 40641 53797
53797 40641 50373
53797 50373 63579
63579 50373 60157
63579 60157 73345
73345 60157 69957
94597 83039 69957
83039 73345 69957
83039 83041 73345
83039 92765 83041
83039 92763 92765
92763 84863 99188
102633 92763 99188
92765 92763 102633
84865 102633 99188
84864 54415 51104
94600 84864 51104
84866 84864 94600
34241 44091 44093
84863 92763 89364
44091 53801 44093
53799 63583 53801
73349 83047 73351
73349 83045 83047
83045 92771 83047
83045 92769 92771
92769 102639 92771
92769 102637 102639
102637 84869 84871
102637 84871 102639
34861 84872 84870
34861 84870 34859
34859 44707 34861
63583 73349 73351
34859 44705 44707
44707 94604 94606
24419 94607 24417
24417 94607 94605
24417 34247 24419
24417 34245 34247
34245 44097 34247
34245 44095 44097
44095 53805 44097
44095 53803 53805
53803 63587 53805
53803 63585 63587
44705 94604 44707
63583 73351 63585
53801 63583 63585
53801 63585 53803
53799 63581 63583
63581 73349 63583
63581 73347 73349
73347 83045 73349
73347 83043 83045
83043 92769 83045
83043 92767 92769
92767 102637 92769
92767 102635 102637
102635 84867 84869
102635 84869 102637
31476 34859 84870
34859 31476 84868
44703 34859 84868
44705 34859 44703
44703 94602 44705
44705 94602 94604
24417 94605 24415
24415 94605 94603
24415 34245 24417
24415 34243 34245
34243 44095 34245
34243 44093 44095
44093 53803 44095
44093 53801 53803
44091 53799 53801
83039 83037 92763
92763 83037 89364
83037 84861 89364
11365 84843 4871
14809 84841 11365
44677 41359 84842
44677 94576 41359
94576 84844 41359
94576 94578 84844
4873 94579 4871
4871 94579 94577
4871 84843 84845
4871 84845 4873
84844 94580 84846
14809 11365 4871
94578 94580 84844
94579 4873 109091
109091 4873 112539
4873 1403 112539
1403 84847 112539
4873 84845 1403
84846 94582 84848
94580 94582 84846
94583 99191 102617
94581 112539 99191
112539 102617 99191
112539 112541 102617
94581 109091 112539
1407 14809 4871
94575 14809 1407
94577 1407 4871
24701 34523 84837
24699 34523 24701
34523 84835 31111
24999 21661 84836
94570 31485 34827
94570 34827 84838
24999 94570 84838
21661 24999 84838
31485 94572 34827
21293 84839 24701
84839 94571 24701
84839 94573 94571
24701 84837 21293
34827 31475 84838
34827 94572 31475
94572 84840 31475
94572 94574 84840
94575 11369 14809
84841 14809 11369
94573 84841 11369
84839 84841 94573
94574 41369 44677
84842 94574 44677
84840 94574 84842
41369 94576 44677
112539 84847 84849
112539 84849 112541
84848 94584 84850
94582 94584 84848
54407 94588 94590
83033 94591 83031
83031 94591 94589
83031 84855 84857
83031 84857 83033
54407 51093 84856
54407 94590 51093
94590 84858 51093
94590 94592 84858
83035 94593 83033
83033 94593 94591
83033 84857 84859
83033 84859 83035
84858 94594 84860
94592 94594 84858
83037 94595 83035
83035 94595 94593
83035 84859 84861
83035 84861 83037
51094 54413 84862
51094 84860 54413
84860 94596 54413
84860 94594 94596
83039 94597 83037
83037 94597 94595
54405 94588 54407
63585 73353 63587
54407 84854 54405
92753 84853 89363
94585 89367 92751
94583 102617 89367
89367 102617 92751
102617 99187 92751
99187 84851 92751
112541 109087 99187
112541 99187 102617
112541 84849 109087
84850 94586 84852
94584 94586 84850
94587 79675 83029
94585 92751 79675
92751 83029 79675
92751 92753 83029
92751 84851 84853
92751 84853 92753
94586 51103 54405
84854 94586 54405
84852 94586 84854
51103 94588 54405
83031 94589 83029
83029 94589 94587
92753 89363 84855
83031 92753 84855
83029 92753 83031
54407 84856 84854
63585 73351 73353
73351 83049 73353
73351 83047 83049
41002 44419 84887
84889 54125 50728
113219 109805 84888
94626 2119 5561
94626 5561 84890
113219 94626 84890
109805 113219 84890
2119 94628 5561
54127 94629 54125
54125 94629 94627
54125 84889 60524
94627 41002 84887
63933 54125 60524
84891 63933 60524
5561 2115 84890
5561 94628 2115
94628 84892 2115
94628 94630 84892
54127 50734 94629
50734 54127 94631
54127 63935 94631
54127 63933 63935
63933 84891 70320
73705 63933 70320
54127 54125 63933
50728 94627 84887
54125 94627 50728
44419 41002 94625
83677 94620 94622
34573 94623 34571
34571 94623 94621
34571 84883 84885
34571 84885 34573
83677 80383 84884
94622 90083 93397
94622 93397 84886
83677 94622 84886
80383 83677 84886
90083 94624 93397
34573 31118 94623
44419 94625 40996
40996 94625 84885
94625 31118 84885
31118 34573 84885
84887 44419 40996
93397 90079 84886
90079 93397 94624
99899 90079 94624
99895 90079 99899
84888 99895 113219
99895 109809 113219
99895 99899 109809
109809 94626 113219
63935 63933 73705
80034 83387 73705
80034 73705 70320
84893 83387 80034
83391 93107 84897
83389 93107 83391
93107 84895 89727
84896 94636 84898
94634 94636 84896
94637 11371 14867
14867 11371 24763
24763 11371 21301
94635 34585 21301
34585 24763 21301
34585 34587 24763
34585 44431 34587
34585 44429 44431
44429 54135 44431
44429 54133 54135
54133 63941 54135
54133 63939 63941
63939 73711 63941
63939 73709 73711
73709 83393 73711
73709 83391 83393
83391 84897 84899
83391 84899 83393
84898 94638 84900
94636 94638 84898
93107 89727 84897
83675 94620 83677
73707 83389 83391
63937 73707 73709
12073 84892 94630
12073 94630 12077
12077 94632 12073
12073 94632 84894
63937 94633 63935
63935 94633 94631
63935 73707 63937
63935 73705 73707
73705 83389 73707
73705 83387 83389
83387 84893 89726
93107 83387 89726
83389 83387 93107
84895 93107 89726
84894 94634 84896
94632 94634 84894
94635 31119 34585
34585 31119 44429
44429 31119 41003
44429 41003 54133
54133 41003 50735
94633 63937 50735
63937 54133 50735
63937 63939 54133
63937 73709 63939
73707 83391 73709
14867 94639 94637
83675 83677 73993
83677 84884 70673
79676 83049 89368
89368 83049 92773
89368 92773 94611
92773 102643 94611
92773 102641 102643
102641 84873 109088
112567 102641 109088
102643 102641 112567
84875 112567 109088
54425 51095 84874
94608 60885 64223
73355 73353 83049
94608 64223 84876
51095 54425 84876
60885 94612 64223
34249 30762 94609
30762 34249 40642
40642 34249 44099
40642 44099 94613
44099 53809 94613
44099 53807 53809
53807 63591 53809
53807 63589 63591
94614 63591 69958
54425 94608 84876
73355 83049 79676
94610 73355 79676
63587 73353 73355
83047 92773 83049
83047 92771 92773
92771 102641 92773
92771 102639 102641
102639 84871 84873
102639 84873 102641
34861 31477 84872
44707 41361 31477
44707 31477 34861
94606 51105 54425
94606 54425 84874
44707 94606 84874
41361 44707 84874
51105 94608 54425
24419 20952 94607
20952 24419 94609
24419 34249 94609
24419 34247 34249
34247 44099 34249
34247 44097 44099
44097 53807 44099
44097 53805 53807
53805 63589 53807
53805 63587 63589
63587 73355 63589
63591 73355 69958
63591 63589 73355
73355 94610 69958
102643 99192 94611
24743 24741 34567
84879 34567 31112
73991 84880 84878
73991 84878 73989
80389 83673 94616
83673 73989 94616
83673 73991 73989
80389 94618 83673
24743 21300 94617
21300 24743 94619
24743 34569 94619
24743 34567 34569
34567 84879 84881
34567 84881 34569
73993 84882 84880
73993 84880 73991
73991 83675 73993
73991 83673 83675
83673 94618 83675
83675 94618 94620
34571 94621 34569
34569 94621 94619
34569 84881 84883
34569 84883 34571
73993 70673 84882
34567 24741 31112
73993 83677 70673
24741 84877 31112
14845 24743 94617
99192 102643 109092
109092 102643 112567
4905 94615 1404
1404 94615 84875
94615 109092 84875
109092 112567 84875
11366 14845 4905
11366 4905 1404
21294 24741 14845
21294 14845 11366
84877 24741 21294
64223 60879 84876
94612 70679 73989
94612 73989 84878
64223 94612 84878
60879 64223 84878
70679 94616 73989
53809 50374 94613
50374 53809 60158
60158 53809 63591
63591 94614 60158
4905 1408 94615
1408 4905 11370
11370 4905 14845
11370 14845 94617
14845 24741 24743
71041 61239 94702
71037 61239 71041
71041 94704 71037
61249 94806 64527
111301 94807 111297
111297 94807 94805
111297 85067 85069
111297 85069 111301
64529 85070 85068
64529 85068 64527
71043 74285 94806
74285 64527 94806
74285 64529 64527
71043 94808 74285
85066 94804 85068
111305 94809 111301
111301 85069 85071
111301 85071 111305
64529 61241 85070
74285 71039 61241
74285 61241 64529
71039 74285 94808
80755 71039 94808
80751 71039 80755
80755 90447 80751
90451 90447 80755
90451 100271 90447
111301 94809 94807
85068 94804 64527
94804 61249 64527
85065 85067 94803
111581 101667 101665
94799 3909 108141
108141 3909 111581
3909 439 111581
439 85063 111581
3909 85059 439
64523 85064 85060
64523 85060 64521
64521 94800 64523
64523 94800 94802
149 85065 3597
85065 94801 3597
85065 94803 94801
3597 85061 149
101667 98229 85062
111581 108137 98229
111581 98229 101667
111581 85063 108137
85064 64523 61248
94804 85064 61248
85066 85064 94804
64523 94802 61248
94805 107831 111297
85067 111297 107831
94803 85067 107831
100275 100271 90451
111581 101665 94798
100275 110183 100271
110187 94810 110183
111319 85077 85079
111319 85079 111323
42023 85078 94816
42023 94816 42025
42025 94818 42023
42023 94818 85080
111327 94819 111323
111323 94819 94817
111323 85079 85081
111323 85081 111327
30100 33605 85082
111319 94817 94815
39990 43471 33605
85083 43471 39990
51771 85080 94818
51771 94818 51773
51773 94820 51771
51771 94820 85084
111327 107832 94819
3641 94821 150
150 94821 85081
94821 107832 85081
107832 111327 85081
85085 3641 150
39990 33605 30100
111323 94817 111319
32151 94816 85078
32153 94816 32151
110183 94810 85072
111309 94811 111305
111305 94811 94809
111305 85071 85073
111305 85073 111309
2493 85072 94810
2493 94810 2499
2499 12451 2493
12455 12451 2499
12455 94812 12451
12451 94812 85074
111313 94813 111309
111309 94813 94811
111309 85073 85075
111309 85075 111313
22349 85074 94812
22349 94812 22351
22351 94814 22349
22349 94814 85076
111319 94815 111313
111313 94815 94813
111313 85075 85077
111313 85077 111319
32151 85076 94814
32151 94814 32153
110187 110183 100275
108141 111581 94798
101665 101667 91789
91789 101667 88385
62915 72691 62917
62915 72689 72691
82373 79035 85051
72691 82373 85051
72689 82373 72691
82373 85049 79035
94790 51495 54733
85052 94790 54733
85050 94790 85052
51495 94792 54733
94793 29797 33285
62915 62917 53145
33285 29797 85053
29797 39681 39679
39681 49415 39679
49417 49415 39681
49417 59131 49415
59133 59131 49417
85054 59131 72383
59131 68945 72383
59131 59133 68945
72383 68945 82071
82071 68945 78669
78669 94794 82071
29797 39679 85053
62915 53145 49725
94789 62915 49725
53145 39993 49725
94784 94786 85044
72687 94787 72685
72685 94787 94785
72685 82371 72687
72685 82369 82371
92095 88735 85047
82371 92095 85047
82369 92095 82371
92095 85045 88735
85046 94788 85048
94786 94788 85046
94789 59511 62915
94787 72687 59511
72687 62915 59511
72687 72689 62915
72687 82373 72689
72687 82371 82373
82371 85047 85049
82371 85049 82373
85048 94790 85050
94788 94790 85048
94791 30103 33581
33581 30103 43447
43447 30103 39993
43447 39993 53145
94795 10383 13841
13841 10383 85055
10383 20299 85055
10383 20303 20299
82071 94794 85058
78667 82071 85058
91789 88389 101665
101665 88389 98233
98233 94798 101665
94799 443 3909
94795 13841 443
443 13841 3909
13841 10379 3909
10379 85059 3909
13841 85055 10379
54735 51489 85056
94796 61247 64521
94796 64521 85060
54735 94796 85060
51489 54735 85060
61247 94800 64521
94801 151 3597
94797 13531 151
151 13531 3597
13531 10091 3597
10091 85061 3597
13531 85057 10091
91789 88385 85058
101667 85062 88385
94794 91789 85058
20300 23779 85086
94794 88389 91789
82071 78667 68943
20303 94791 33581
30099 20303 33581
20299 20303 30099
43447 39989 30099
43447 30099 33581
53145 49719 39989
53145 39989 43447
62917 59505 49719
62917 49719 53145
72691 69319 59505
72691 59505 62917
72691 85051 69319
54735 85056 85052
54735 85052 54733
54733 94792 54735
54735 94792 94796
94797 10093 13531
13531 10093 85057
10093 19999 85057
10093 20001 19999
20001 94793 33285
29795 20001 33285
19999 20001 29795
33285 85053 29795
72383 68943 85054
82071 68943 72383
33605 30104 85082
85082 30104 20300
30104 94822 20300
111917 102007 98561
111917 111919 102007
4247 771 85103
111919 4247 85103
111917 4247 111919
14177 10729 771
14177 771 4247
14177 85101 10729
85102 74611 71310
94842 85102 71310
85104 85102 94842
94839 111917 98561
74611 94840 71310
94841 102007 88743
88743 102007 92139
102007 98555 92139
98555 85105 92139
111919 108455 98555
111919 98555 102007
111919 85103 108455
85104 94844 85106
94842 94844 85104
94845 79043 85107
85107 79043 79037
94843 88743 92139
94841 98561 102007
62663 94838 59134
59134 52893 62663
59132 62663 52893
59132 52893 49416
72421 68946 85098
85098 68946 59132
68946 94838 59132
94838 62663 59132
68946 72421 78670
78670 72421 82105
82105 94834 78670
111917 94839 111915
111915 94839 94835
111915 4247 111917
111915 4245 4247
4245 85099 10728
14177 4245 10728
4247 4245 14177
85101 14177 10728
74611 85102 85100
74611 85100 74605
74605 94836 74611
74611 94836 94840
43197 39682 94837
39682 43197 49418
49418 43197 52893
49418 52893 59134
79043 94843 92139
88737 79043 92139
79037 79043 88737
92139 85105 88737
53191 85115 53193
32154 94854 85116
32154 85116 32152
32152 85114 32154
32154 85114 94852
49721 85117 53193
85117 94853 53193
85117 94855 94853
53193 85115 49721
12456 94856 85118
12456 85118 12452
22350 12456 12452
22350 22352 12456
22350 85116 22352
22352 85116 94854
94857 85117 85119
94857 94855 85117
1108 4591 85120
85121 4591 1108
85118 94858 85122
94856 94858 85118
53199 94859 49722
94859 85119 49722
94859 94857 85119
85123 53199 49722
53191 85113 85115
49416 43197 39680
53191 94853 94851
42026 85112 94850
85106 94846 85108
94844 94846 85106
94847 69327 85109
85109 69327 69321
85107 69321 69327
85107 69327 94845
61520 94848 85110
61520 85110 61518
61518 85108 61520
61520 85108 94846
94849 59513 85111
85111 59513 59507
85109 59507 59513
85109 59513 94847
51774 94850 85112
51774 85112 51772
51772 85110 51774
51774 85110 94848
94851 49727 53191
85113 53191 49727
94849 85113 49727
85111 85113 94849
42026 94852 85114
42026 85114 42024
42024 85112 42026
53193 94853 53191
85044 94786 85046
49416 52893 43197
94837 29798 85097
85091 72719 69320
61517 85088 94824
61517 94824 61519
61519 94828 61517
61517 94828 85092
3645 152 94825
13561 94829 10092
10092 94829 85089
94829 152 85089
152 3645 85089
85093 13561 10092
69320 62945 59506
88386 91817 85094
98230 91817 88386
108138 111605 101691
108138 101691 98230
111605 108138 85090
3933 111605 85090
3935 111605 3933
3933 13869 3935
3933 13867 13869
13867 94826 13869
13869 94826 94830
62945 59512 94827
98230 101691 91817
69320 72719 62945
49726 53171 85087
94827 49726 85087
94822 23779 20300
30104 33605 39994
39994 33605 43471
53171 94823 49720
49720 94823 85083
94823 39994 85083
39994 43471 85083
85087 53171 49720
85084 94824 85088
94820 94824 85084
3645 94825 3641
3641 94825 94821
3641 85085 85089
3641 85089 3645
440 3933 85090
10380 13867 3933
10380 3933 440
23779 20304 85086
85086 20304 10380
20304 94826 10380
94826 13867 10380
23779 94822 20304
53171 49726 94823
62945 94827 59506
59506 94827 85087
59512 62945 69326
69326 62945 72719
85091 79036 72719
79036 69326 72719
108142 101691 111605
108142 111605 444
444 111605 3935
444 3935 10384
10384 3935 13869
13869 94830 10384
92131 88742 94831
88742 92131 98560
98560 92131 102001
98560 102001 94835
102001 111915 94835
102001 111913 111915
111913 85095 770
4245 111913 770
111915 111913 4245
85099 4245 770
94832 71309 74605
85100 94832 74605
85096 94832 85100
71309 94836 74605
23463 20002 94833
20002 23463 29798
29798 23463 33315
43197 94837 39680
39680 94837 85097
98234 101691 108142
29798 33315 85097
98234 91817 101691
94834 82105 78668
79036 79042 69326
88736 92131 94831
79042 88736 94831
79036 88736 79042
98554 102001 92131
98554 92131 88736
108454 111913 102001
108454 102001 98554
85095 111913 108454
85092 94832 85096
94828 94832 85092
13561 10094 94829
23463 94833 20000
20000 94833 85093
94833 10094 85093
10094 13561 85093
29796 33315 23463
29796 23463 20000
85097 33315 29796
68944 72421 85098
78668 82105 72421
78668 72421 68944
91817 88390 85094
85094 88390 78668
88390 94834 78668
88390 91817 98234
111875 85043 108453
111875 98553 101963
111875 108453 98553
111517 94735 94733
3837 437 84995
111519 3837 84995
111517 3837 111519
3837 84993 437
51484 54669 84996
64459 61244 84994
84994 61244 51484
61244 94736 51484
94736 54669 51484
64459 94734 61244
111519 94735 111517
94737 98231 101601
111519 101601 98231
111519 111521 101601
111519 84995 84997
111519 84997 111521
84996 54669 51492
94738 84996 51492
84998 84996 94738
54669 94736 51492
101603 94739 101601
101601 94739 94737
111521 108135 84999
94735 111519 98231
74213 94732 71042
94734 64459 61240
71042 94734 61240
94730 93587 90446
100274 103461 110186
110186 103461 113397
113397 94728 110186
94731 441 3833
84991 3833 441
94729 84991 441
84989 84991 94729
71038 74213 84992
83885 80754 84990
84990 80754 71038
80754 94732 71038
94732 74213 71038
80754 83885 90450
90450 83885 93587
93587 94730 90450
94733 108139 111517
94731 3833 108139
3833 111517 108139
3833 3837 111517
3833 84991 84993
3833 84993 3837
61240 64459 84994
74213 71042 84992
84992 71042 61240
101603 111521 84999
101601 111521 101603
111521 84997 108135
41746 44939 85000
91719 101609 94745
91719 101607 101609
101607 85003 108136
111529 101607 108136
101609 101607 111529
85005 111529 108136
2168 5449 85006
12120 15395 5449
12120 5449 2168
25283 22046 85004
85004 22046 12120
22046 94746 12120
94746 15395 12120
25283 94744 22046
101611 94747 101609
101609 94747 94745
101609 111531 101611
101609 111529 111531
111529 85005 438
3861 111529 438
111531 111529 3861
85007 3861 438
5451 85008 85006
5451 85006 5449
94748 5451 12124
88388 91719 94745
100274 94730 90446
91719 88388 94743
94744 25283 22042
41746 84998 44939
84998 94740 44939
84998 94738 94740
94741 88387 91717
94739 101603 88387
101603 91717 88387
101603 101605 91717
101603 84999 85001
101603 85001 101605
31860 35103 85002
44939 41750 85000
85000 41750 31860
41750 94742 31860
94742 35103 31860
44939 94740 41750
91719 94743 91717
91717 94743 94741
91717 101607 91719
91717 101605 101607
101605 85001 85003
101605 85003 101607
22042 25283 85004
35103 31864 85002
85002 31864 22042
31864 94744 22042
35103 94742 31864
5451 15395 12124
84988 100274 90446
90446 83885 80750
90445 93565 84970
103443 100273 113379
113379 100273 110185
110185 94710 113379
23630 84969 20301
84969 94711 20301
84969 84971 94711
94709 23630 20301
103443 100269 84970
113381 84972 100269
103443 113381 100269
93565 94708 84970
113379 113381 103443
5729 113379 94710
5729 113381 113379
2497 94712 5729
94713 84971 84973
94713 94711 84971
113381 110181 84972
5731 84974 110181
113381 5731 110181
5729 5731 113381
5729 94712 5731
5731 94712 94714
2497 5729 94710
94708 103443 84970
94708 100273 103443
93565 90445 84968
71037 94704 84964
33466 30097 84965
39991 43332 84963
39991 84963 30097
94705 39991 30097
33466 94705 30097
94703 43332 39991
80749 84964 94704
80749 94704 80753
80753 94706 80749
80749 94706 84966
23624 20297 84967
30101 33466 84965
30101 84965 20297
94707 30101 20297
23624 94707 20297
94705 33466 30101
94706 90449 93565
84968 94706 93565
84966 94706 84968
90449 94708 93565
84969 23630 84967
84967 23630 23624
94707 23624 23630
94707 23630 94709
94715 84973 84975
94715 94713 84973
5731 2491 84974
94714 12453 15689
15695 12454 84982
84982 12454 2492
12454 94724 2492
94724 5741 2492
15695 94722 12454
94725 84983 84985
94725 94723 84983
5743 84986 84984
5743 84984 5741
5741 94724 5743
5743 94724 94726
94727 84985 84987
94727 94725 84985
100270 103461 84988
110182 113397 103461
110182 103461 100270
5743 2498 84986
84986 2498 110182
2498 94728 110182
94728 113397 110182
5743 94726 2498
94729 84987 84989
94729 94727 84987
80750 83885 84990
90446 93587 83885
2492 5741 84984
103461 100274 84988
94721 13746 10381
84981 94723 10381
94714 15689 84976
5731 94714 84976
2491 5731 84976
12453 94716 15689
94717 84975 84977
94717 94715 84975
15691 84978 84976
15691 84976 15689
15689 94716 15691
15691 94716 94718
94719 84977 84979
94719 94717 84977
15693 84980 84978
15693 84978 15691
15691 94718 15693
15693 94718 94720
13746 10377 84981
84979 10377 13746
94721 84979 13746
94719 84979 94721
15695 84982 84980
15695 84980 15693
15693 94720 15695
15695 94720 94722
13746 84981 10381
84981 84983 94723
34523 31111 84837
5451 5449 15395
101611 98232 94747
94772 85030 61246
85032 85030 94772
64495 94770 61246
94773 775 4195
85033 4195 775
94771 85033 775
85031 85033 94771
85032 94774 85034
94772 94774 85032
4197 94775 4195
4195 94775 94773
85030 64495 61246
4195 85033 85035
51486 54711 85036
51486 85034 54711
85034 94776 54711
85034 94774 94776
94777 108459 111869
94775 4197 108459
4197 111869 108459
4197 4199 111869
4197 85035 85037
4197 85037 4199
54715 85038 85036
4195 85035 4197
94771 94769 85029
94771 85029 85031
64495 94768 94770
54695 94762 54697
54697 94762 94764
111855 108458 94763
4187 94765 768
768 94765 85023
94765 108458 85023
108458 111855 85023
85025 4187 768
54697 51485 85024
54697 94764 51485
94764 85026 51485
94764 94766 85026
4187 774 94765
94767 774 4187
85025 94767 4187
85027 94767 85025
94766 61245 64493
85028 94766 64493
85026 94766 85028
61245 94768 64493
94769 85027 85029
94769 94767 85027
64495 85030 85028
64495 85028 64493
64493 94768 64495
54715 85036 54711
54711 94776 54715
54715 94776 94778
94779 98559 101959
82365 72683 69325
82365 82367 72683
82365 92093 82367
82365 92091 92093
92091 101963 92093
92091 101961 101963
101961 111875 101963
101961 111873 111875
4203 769 85043
111875 4203 85043
111873 4203 111875
4203 85041 769
85042 54721 51494
94784 85042 51494
85044 85042 94784
54721 94782 51494
72685 94785 72683
72683 94785 94783
72683 82369 72685
72683 82367 82369
82367 92095 82369
82367 92093 92095
101963 98553 85045
92095 101963 85045
92093 101963 92095
94781 82365 69325
54697 85022 54695
94783 69325 72683
85040 94782 54721
94777 111869 98559
111869 101959 98559
111869 111871 101959
111869 4201 111871
111869 4199 4201
4199 85037 85039
4199 85039 4201
54715 51487 85038
54715 94778 51487
94778 85040 51487
94778 94780 85040
94781 79041 82365
82365 79041 92091
92091 79041 88741
94779 101959 88741
101959 92091 88741
101959 101961 92091
101959 111873 101961
101959 111871 111873
111871 4203 111873
111871 4201 4203
4201 85039 85041
4201 85041 4203
51488 54721 85042
51488 85040 54721
85040 94780 94782
15395 94746 12124
54697 85024 85022
98552 108452 98558
23711 33541 94751
23711 33539 33541
33539 43407 33541
33539 43405 43407
43405 53105 43407
43405 53103 53105
53103 85009 59504
62877 53103 59504
53105 53103 62877
85011 62877 59504
5455 85012 85010
20302 23711 94751
5455 85010 5453
5455 94750 94752
33541 30102 94751
30102 33541 39992
39992 33541 43407
39992 43407 49724
49724 43407 53105
49724 53105 94753
53105 62879 94753
53105 62877 62879
62877 85011 85013
62877 85013 62879
5453 94750 5455
20302 13797 23711
10382 13797 20302
10382 3863 13797
98232 101611 94749
101611 111533 94749
101611 111531 111533
111531 3863 111533
111531 3861 3863
3861 85007 10378
13797 3861 10378
3863 3861 13797
20298 23711 13797
20298 13797 10378
30098 33539 23711
30098 23711 20298
39988 43405 33539
39988 33539 30098
49718 53103 43405
49718 43405 39988
85009 53103 49718
5453 85010 85008
5453 85008 5451
5451 94748 5453
5453 94748 94750
111533 108140 94749
108140 111533 442
442 111533 3863
442 3863 10382
5455 2169 85012
94752 12125 15403
94752 15403 85014
5455 94752 85014
85019 82343 79034
35119 31861 85018
94758 41751 44959
94758 44959 85020
35119 94758 85020
31861 35119 85020
41751 94760 44959
82343 79040 94759
92071 94761 88734
88734 94761 85019
94761 79040 85019
79040 82343 85019
85021 92071 88734
44959 41747 85020
94760 51493 54695
94760 54695 85022
44959 94760 85022
41747 44959 85022
51493 94762 54695
92071 88740 94761
85021 98552 92071
98552 88740 92071
98552 98558 88740
108452 111855 94763
98558 108452 94763
69324 72657 85017
85023 111855 108452
94759 69324 85017
82343 94759 79034
2169 5455 85014
12125 94754 15403
62879 59510 94753
72655 94755 69318
69318 94755 85013
94755 59510 85013
59510 62879 85013
85015 72655 69318
15403 12121 85014
94754 22047 25295
94754 25295 85016
15403 94754 85016
12121 15403 85016
22047 94756 25295
72657 94757 72655
72655 94757 94755
72655 85015 85017
72655 85017 72657
25295 22043 85016
94756 31865 35119
94756 35119 85018
25295 94756 85018
22043 25295 85018
31865 94758 35119
72657 69324 94757
79034 94759 85017
24699 94571 94569
24701 94571 24699
24999 94568 94570
31442 34482 44326
31442 44326 41328
41328 44326 54030
41328 54030 51062
63834 88048 51062
54030 63834 51062
63836 63834 54030
73606 63834 63836
73604 63834 73606
83288 73604 73606
83286 73604 83288
21628 34482 31442
93006 83286 83288
99872 102878 78360
102878 93006 78360
102878 93004 93006
78356 102878 99872
69936 72950 78357
78361 82656 69936
82656 72950 69936
82656 82654 72950
88049 82654 82656
88049 82656 88051
88052 102564 102562
93004 83286 93006
21628 24658 34482
14762 24658 14760
14760 24658 88047
70646 83286 80358
93002 88044 80358
83286 93002 80358
93004 93002 83286
102878 93002 93004
102876 93002 102878
78354 102876 78356
78356 102876 102878
78357 72950 78355
78355 72950 72948
82654 79656 88045
72948 82654 88045
72950 82654 72948
88049 79656 82654
99512 88050 102562
112484 88046 99512
102562 112484 99512
112486 112484 102562
1730 4820 78358
4820 112486 78358
4820 112484 112486
78359 14762 1730
14762 4820 1730
14762 14760 4820
24658 21628 88047
88052 102562 88050
70646 73604 83286
109410 112486 78362
112486 102562 102564
89688 88054 92698
102564 88052 89688
102564 89688 92698
99508 102564 92698
78366 99508 92698
78362 102564 99508
41326 44328 78363
51060 54032 41326
41326 54032 44328
78364 54032 51060
89346 92382 78365
88053 99170 102252
78367 102254 89346
102254 102252 92382
88053 102252 102254
88053 102254 88055
79998 88056 82976
92698 88054 79998
92698 79998 82976
89684 92698 82976
78368 89684 82976
78366 92698 89684
99168 102254 78367
109068 88055 112178
102254 92382 89346
89348 102252 99170
89348 92382 102252
82656 79654 78365
78358 112486 109410
11694 14762 78359
21626 24658 11694
11694 24658 14762
31440 34482 21626
21626 34482 24658
78363 44328 31440
44328 34482 31440
44328 44326 34482
54032 44326 44328
54030 44326 54032
60850 63836 78364
63836 54032 78364
63836 54030 54032
70644 73606 60850
60850 73606 63836
80354 83288 70644
70644 83288 73606
90050 93006 80354
80354 93006 83288
78360 93006 90050
79654 82656 78361
89348 88051 92382
92382 88051 78365
88051 82656 78365
112486 102564 78362
60852 73604 70646
60852 63834 73604
60852 88048 63834
79330 92052 82326
98840 101922 89020
89020 101922 92052
78342 101922 98840
40624 43694 78343
50356 88031 53392
53392 88031 78347
88031 43694 78347
43694 40624 78347
88035 50356 53392
79997 82958 88032
89020 92052 79330
82958 79997 88036
92682 82958 92684
102552 92682 92684
102550 92682 102552
88033 102550 102552
88033 102552 88037
80357 83276 88034
83276 80357 88038
92996 83276 88038
92994 83276 92996
102870 92994 92996
102868 92994 102870
92684 82958 88036
82326 72642 72644
82326 72644 78346
79330 82326 78346
73260 70285 88032
82958 73260 88032
82956 73260 82958
92682 82956 82958
92680 82956 92682
102550 92680 92682
102548 92680 102550
88029 102548 102550
88029 102550 88033
88034 83276 83274
88034 83274 88030
92994 83274 83276
92992 83274 92994
102868 92992 92994
102866 92992 102868
78340 102866 78344
78344 102866 102868
40294 43394 78341
50024 53094 40294
40294 53094 43394
78345 62870 50024
62870 53094 50024
62870 62868 53094
72644 62868 62870
72642 62868 72644
78344 102868 78348
78348 102868 102870
59808 62870 78345
69610 72644 59808
112792 102872 112794
78350 112792 78352
78352 112792 112794
78353 72946 78351
78351 72946 72944
88041 72944 72946
88041 72946 88043
90054 88044 93002
102874 88042 90054
93002 102874 90054
102876 102874 93002
109782 112794 78354
112794 102876 78354
112794 102874 102876
78352 112794 109782
78355 72948 78353
78353 72948 72946
88043 72946 72948
88043 72948 88045
109412 88046 112484
109412 112484 4820
109412 4820 1732
1732 4820 14760
1732 14760 11696
88047 11696 14760
112794 102872 102874
112178 88055 78369
88042 102872 88040
88041 69940 72944
59808 72644 62870
78346 72644 69610
50354 53392 78347
60140 88035 63174
63174 88035 78349
88035 53392 78349
53392 50354 78349
88039 60140 63174
89687 92684 88036
92684 89687 99511
92684 99511 102552
88037 102552 99511
90053 92996 88038
92996 90053 88040
102872 92996 88040
102870 92996 102872
78348 102870 109781
102870 112792 109781
102870 102872 112792
112792 78350 109781
60136 63174 78349
69940 88039 72944
72944 88039 78351
88039 63174 78351
63174 60136 78351
88042 102874 102872
88055 102254 78369
102254 99168 78369
88057 109068 112178
94455 69287 72581
94449 82257 69287
82257 72581 69287
82257 82265 72581
91983 88699 84731
82265 91983 84731
82257 91983 82265
101857 98513 88699
101857 88699 91983
111771 108411 98513
111771 98513 101857
73853 94448 94454
4105 84732 108411
4099 4105 111771
4099 14039 4105
4099 14033 14039
20615 23953 94450
23953 14033 94450
23953 14039 14033
23953 20615 33777
33777 20615 30425
94451 43637 30425
43637 33777 30425
43637 43645 33777
111771 4105 108411
73851 94448 73853
64087 73851 73853
64087 73853 64089
63103 72873 72883
72873 82583 72883
72873 82571 82583
89047 92303 94446
92303 82571 94446
92303 82583 82571
92303 89047 102175
102175 89047 98867
102175 98867 112093
112093 98867 108763
112093 108763 4425
4425 108763 1073
1073 94452 4425
94453 11733 15023
94447 24903 11733
24903 15023 11733
24903 24905 15023
24903 34731 24905
24903 34729 34731
34729 44575 34731
34729 44573 44575
44573 54281 44575
44573 54279 54281
54279 64089 54281
54279 64087 64089
43637 53341 43645
43637 53333 53341
63111 59831 84733
53341 63111 84733
34731 44575 44577
44575 54283 44577
44575 54281 54283
54281 64091 54283
54281 64089 64091
64089 73855 64091
64089 73853 73855
80385 83537 94454
83537 73853 94454
83537 73855 73853
80385 94458 83537
94459 59475 62813
94455 72581 59475
72581 62813 59475
72581 72585 62813
82265 78999 84735
72585 82265 84735
72581 82265 72585
82265 84731 78999
4105 729 84732
14045 84736 729
4105 14045 729
14039 14045 4105
14039 23959 14045
14039 23953 23959
34731 44577 34733
63103 72883 63111
24905 34731 34733
15023 24905 24907
53333 63111 53341
72883 69635 59831
72883 59831 63111
82583 79355 69635
82583 69635 72883
92303 89045 79355
92303 79355 82583
102175 98865 89045
102175 89045 92303
112093 108759 98865
112093 98865 102175
4425 1071 108759
4425 108759 112093
1071 4425 94452
11029 1071 94452
11027 1071 11029
11029 20947 11027
20949 20947 11029
84734 20947 34107
20947 30759 34107
20947 20949 30759
30759 94456 34107
15025 94457 15023
15023 94457 94453
15023 24907 15025
24905 34733 24907
63494 70285 73260
63103 63111 53333
94445 63103 50049
73284 88060 60488
73284 60488 63520
70282 73284 63520
78374 70282 63520
78372 73284 70282
11344 14444 78373
21268 24352 11344
11344 24352 14444
31088 88061 34182
34182 88061 78375
88061 24352 78375
50696 63520 60488
24352 21268 78375
31088 44032 40964
53738 88062 40964
53738 40964 44032
50692 53738 44032
78376 50692 44032
60484 63520 50692
50692 63520 53738
78374 63520 60484
31086 34182 78375
40962 44032 31086
31086 44032 34182
31088 34182 44032
50696 53738 63520
50696 88062 53738
88061 21270 24352
88058 82978 82976
88058 82976 88056
78368 82976 78370
78370 82976 82978
78371 112180 78369
78369 112180 112178
4512 1384 88057
112178 4512 88057
112180 4512 112178
88059 1384 4512
70286 88060 73284
82978 88058 70286
82978 70286 73284
79994 82978 73284
78372 79994 73284
78370 82978 79994
109066 112180 78371
1382 4512 109066
109066 4512 112180
11346 88059 14444
14444 88059 78373
88059 4512 78373
4512 1382 78373
11346 14444 24352
11346 24352 21270
78376 44032 40962
94439 41363 44569
44569 41363 54275
54275 41363 51097
44571 54279 44573
44571 54277 54279
54277 64087 54279
54277 64085 64087
70675 73851 94442
73851 64085 94442
73851 64087 64085
70675 94448 73851
94449 79001 82257
82257 79001 91983
91983 79001 88701
94443 101853 88701
101853 91983 88701
101853 101857 91983
101853 111771 101857
101853 111765 111771
731 4099 94444
4099 111765 94444
4099 111771 111765
4099 731 14033
14033 731 10687
10687 94450 14033
94451 40317 43637
43637 40317 53333
53333 40317 50049
34727 44571 44573
63103 53333 50049
34727 44573 34729
24901 34729 24903
51097 94440 54275
94441 21663 24901
24901 21663 34727
34727 21663 31479
94439 44569 31479
44569 34727 31479
44569 44571 34727
44569 54277 44571
44569 54275 54277
60881 64085 94440
64085 54275 94440
64085 54277 54275
60881 94442 64085
94443 98515 101853
101853 98515 111765
111765 98515 108415
108415 94444 111765
94445 59833 63103
63103 59833 72873
72873 59833 69637
72873 69637 82571
82571 69637 79357
79357 94446 82571
24903 94447 24901
24901 94447 94441
24901 34727 34729
63494 60487 70285
53712 60487 63494
53712 50695 60487
53366 43670 53368
63148 53366 53368
63146 53366 63148
87983 63146 63148
87983 63148 87985
87986 5098 5096
87986 5096 87984
78316 5096 78318
78318 5096 5098
62848 59807 78319
72622 69609 62848
53368 43670 43672
62848 69609 59807
79331 78317 69609
87987 79331 69609
72622 87987 69609
82304 79331 89021
82304 89021 92030
92030 89021 98841
92030 98841 101900
101900 98841 108735
101900 108735 111812
111812 108735 1049
111812 1049 4138
79331 82304 78317
43670 33800 43672
43672 33800 33802
23980 33802 33800
53366 43668 43670
53364 43668 53366
63146 60138 87981
53364 63146 87981
53366 63146 53364
87983 60138 63146
87984 5096 2097
78314 87984 2097
87982 87984 78314
5096 78316 2097
82304 79329 78317
92030 89019 82304
82304 89019 79329
101900 98839 92030
92030 98839 89019
111812 108733 101900
101900 108733 98839
4138 1047 111812
111812 1047 108733
14070 11003 4138
4138 11003 1047
23980 20925 14070
14070 20925 11003
20925 23980 78315
23980 33800 78315
4138 1049 87988
14072 4138 87988
14070 4138 14072
23982 14070 14072
23984 14072 87992
23982 14072 23984
33806 23982 23984
33804 23982 33806
40622 43674 78322
43674 33806 78322
43674 33804 33806
78323 53372 40622
53372 43674 40622
53372 53370 43674
63152 53370 53372
63150 53370 63152
72920 63150 63152
72918 63150 72920
87989 72918 72920
87989 72920 87993
87994 15046 15044
87994 15044 87990
78320 15044 78324
78324 15044 15046
78325 53078 78321
78321 53078 53076
53078 87995 59809
62850 53078 59809
53076 53078 62850
14072 11005 87992
43668 33798 43670
11005 14072 87988
62848 62850 72622
23980 14070 23982
33804 23980 23982
33802 23980 33804
43674 33802 33804
43672 33802 43674
53370 43672 43674
53368 43672 53370
63150 53368 53370
63148 53368 63150
72918 69938 87985
63148 72918 87985
63150 72918 63148
87989 69938 72918
2101 5098 87986
87990 15044 12061
87990 12061 78318
2101 87990 78318
5098 2101 78318
15044 78320 12061
53076 50023 78321
50023 53076 78319
53076 62848 78319
53076 62850 62848
62850 87991 69611
72622 62850 69611
87987 72622 69611
87991 62850 59809
43670 33798 33800
78315 33800 78313
102180 87967 99167
87965 112092 109067
78300 41704 44574
87966 78300 44574
87968 78300 87966
78298 44574 41704
82594 79653 78301
89347 92310 78299
89347 78299 79653
87969 89347 79653
82594 87969 79653
87967 109067 99167
92310 89347 99169
87967 102180 99169
31818 87970 34734
34734 78302 31818
78302 87968 31818
78302 78300 87968
72896 69935 78303
79655 82594 78301
79655 78301 69935
87971 79655 69935
72896 87971 69935
87969 82594 79655
92310 99169 102180
109067 78297 99167
109067 112092 78297
92310 99167 89345
87959 14334 11345
87962 44570 41703
78292 87962 41703
87960 87962 78292
44570 78294 41703
78295 4418 78293
78293 4418 4406
87961 4406 4418
87961 4418 87963
87964 44572 44570
87964 44570 87962
78294 44570 78296
78296 44570 44572
112092 109065 78297
1383 4418 78295
1383 78295 109065
87965 1383 109065
112092 87965 109065
87963 4418 1383
87966 44574 44572
87966 44572 87964
78296 44572 78298
78298 44572 44574
92310 89345 78299
102180 99167 92310
78304 31816 34734
87970 78304 34734
87972 78304 87970
78302 34734 31816
87978 5088 87976
78308 5088 78310
78310 5088 5090
33796 30739 78311
43666 40621 33796
33796 40621 30739
40621 43666 78309
43666 53360 78309
43666 53362 53360
87977 53360 53362
87977 53362 87979
78312 2096 5090
87978 78312 5090
87980 78312 87978
78310 5090 2096
78313 33798 78311
78311 33798 33796
43668 33796 33798
43666 33796 43668
53364 43666 43668
53362 43666 53364
87979 53362 53364
87979 53364 87981
78312 87982 78314
87980 87982 78312
87978 5090 5088
78313 33800 33798
87975 63138 60137
87977 60137 50353
63136 60135 78305
69937 72896 78303
69937 78303 60135
87973 69937 60135
63136 87973 60135
87971 72896 69937
21994 87974 24912
24912 78306 21994
78306 87972 21994
78306 78304 87972
78307 63138 78305
78305 63138 63136
87973 63136 63138
87973 63138 87975
2100 87976 5088
2100 5088 78308
12060 2100 78308
12064 2100 12060
87974 12064 24912
12064 21992 24912
12064 12060 21992
78306 24912 21992
53360 50353 78309
60137 63138 78307
60137 78307 50353
53360 87977 50353
23953 33783 23959
20927 23984 87992
33808 23984 87996
90052 92990 102864
90052 102864 99874
112782 88018 99874
112782 99874 102864
109780 112782 102864
78338 109780 102864
78336 112782 109780
20598 23692 78337
78339 33526 20598
33526 23692 20598
33526 33524 23692
90052 88024 92990
43392 40296 88019
33526 43392 33524
88025 40296 43392
1050 88026 4162
1050 4162 14090
1050 14090 11006
23998 88020 11006
14090 23998 11006
24000 23998 14090
33822 23998 24000
33820 23998 33822
88021 33820 33822
33524 43392 88019
88017 92678 88023
88017 92676 92678
92676 82952 92678
82952 92676 82950
88017 89686 92676
109784 88018 112782
112782 78336 109784
78336 88014 109784
78336 78334 88014
78337 23692 78335
78335 23692 23688
33524 23688 23692
33522 23688 33524
88015 33522 33524
88015 33524 88019
20928 88020 23998
20928 23998 33820
20928 33820 30742
88021 30742 33820
88022 53710 53708
88022 53708 88016
63492 53708 53710
63490 53708 63492
73258 63490 63492
73256 63490 73258
82954 73256 73258
82952 73256 82954
92678 82952 82954
88021 33822 88027
88028 53712 53710
88028 53710 88022
63494 53710 53712
59810 72642 69612
69612 72642 82326
69612 82326 79332
79332 82326 92052
79332 92052 89022
89022 92052 101922
89022 101922 98842
98842 101922 78342
108734 98842 78342
108736 98842 108734
88026 108736 4162
108736 1048 4162
108736 108734 1048
11004 14090 1048
1048 14090 4162
20926 24000 11004
11004 24000 14090
30740 33822 20926
20926 33822 24000
40626 88027 43694
43694 88027 78343
88027 33822 78343
33822 30740 78343
88031 40626 43694
50695 53712 88028
59810 62868 72642
82950 92676 88013
50026 62868 59810
43394 53094 43392
63492 53710 63494
73260 63492 63494
73258 63492 73260
82956 73258 73260
82954 73258 82956
92680 82954 82956
92678 82954 92680
102548 99510 88023
92678 102548 88023
92680 102548 92678
88029 99510 102548
80356 88030 83274
92990 88024 80356
83274 92990 80356
92992 92990 83274
102866 92990 92992
102864 92990 102866
78338 102864 78340
78340 102864 102866
30406 33526 78339
78341 43394 30406
43394 33526 30406
43394 43392 33526
53094 50026 88025
43392 53094 88025
50026 53094 62868
23984 20927 87996
92676 89686 88013
82952 73254 73256
43678 43680 53374
53374 50355 60139
53374 60139 63154
87997 63154 60139
88002 15050 15048
88002 15048 87998
78326 15048 78328
78328 15048 15050
33516 30405 78329
30405 33516 78327
33516 43380 78327
53374 43680 50355
33516 43382 43380
53080 43382 50025
43380 43382 53080
87999 53080 50025
40625 43680 88000
88001 43680 40625
50694 88004 53702
50694 53702 63484
50694 63484 60486
60486 63484 73250
60486 73250 70284
88005 70284 73250
43382 88003 50025
43680 88001 50355
43678 33808 43680
43680 33808 88000
33806 23984 33808
78322 33806 40623
33806 43678 40623
33806 33808 43678
40623 43678 78323
43678 53372 78323
43678 53374 53372
63154 53372 53374
63152 53372 63154
63154 87997 69939
72920 63154 69939
63152 63154 72920
87993 72920 69939
87998 15048 15046
87998 15046 87994
78324 15046 78326
78326 15046 15048
43380 40293 78327
40293 43380 78325
43380 53078 78325
43380 53080 53078
87995 53078 53080
87995 53080 87999
30741 33808 87996
33808 30741 88000
78330 12062 15050
88002 78330 15050
88006 78330 88002
78328 15050 12062
88012 53704 88008
63488 53704 53706
63486 53704 63488
73254 63486 63488
73252 63486 73254
82950 73252 73254
82948 73252 82950
88009 82948 82950
88009 82950 88013
78334 2098 5110
88010 78334 5110
88014 78334 88010
78332 5110 2098
78335 23688 78333
78333 23688 23684
33522 23684 23688
33520 23684 33522
88011 33520 33522
88011 33522 88015
88016 53708 53706
88016 53706 88012
63490 53706 53708
63488 53706 63490
73256 63488 63490
73254 63488 73256
88012 53706 53704
82950 73254 82952
88007 33520 88011
33518 23680 33520
23680 20597 78331
20597 23680 78329
23680 33516 78329
23680 33518 33516
33518 88007 40295
43382 33518 40295
33516 33518 43382
88003 43382 40295
88008 53704 53702
88008 53702 88004
63486 53702 53704
63484 53702 63486
73252 63484 63486
73250 63484 73252
82948 79996 88005
73250 82948 88005
73252 82948 73250
88009 79996 82948
2102 88010 5110
5110 78332 2102
78332 88006 2102
78332 78330 88006
78333 23684 78331
78331 23684 23680
33520 23680 23684
88007 33518 33520
98898 102339 85124
23953 33777 33783
33777 43645 43651
113133 103197 103195
113133 109807 5471
5471 109807 2117
2117 94534 5471
92391 89050 94531
89050 92391 94535
92391 102263 94535
92391 102261 102263
102261 112185 102263
102261 112183 112185
112183 84811 1072
113133 103195 94530
4517 112183 1072
11028 14447 4517
11028 4517 1072
20948 24355 14447
20948 14447 11028
24355 20948 84812
34181 24355 84812
34183 24355 34181
94536 34183 40640
34183 44031 40640
34183 34181 44031
40640 44031 50372
112185 112183 4517
109807 113133 94530
93317 103195 103197
93317 103197 93319
40638 44031 34181
40638 34181 30758
50370 53739 44031
50370 44031 40638
60154 63521 53739
60154 53739 50370
69954 73287 63521
69954 63521 60154
79672 82983 73287
79672 73287 69954
89362 92707 82983
89362 82983 79672
102573 99190 84810
84810 99190 89362
99190 94532 89362
94532 92707 89362
102573 94528 99190
94533 60883 64155
64155 60883 73919
73919 60883 70677
73919 70677 83601
83601 70677 80387
94529 93317 80387
93317 83601 80387
93317 93319 83601
50372 44031 53739
30758 34181 84812
50372 53739 60156
60156 63521 69956
102263 94539 94535
102263 112187 102265
102263 112185 112187
112185 4519 112187
112185 4517 4519
4517 14449 4519
4517 14447 14449
14447 24357 14449
14447 24355 24357
24355 34185 24357
24355 34183 34185
102265 94539 102263
34183 94536 34185
94541 31483 34801
94537 44645 31483
31483 44645 34801
44645 41357 34801
41357 84815 34801
44645 84813 41357
103199 99893 84814
113135 109803 99893
113135 99893 103199
5475 84816 109803
113135 5475 109803
34185 94536 94540
5473 94534 94538
5471 94534 5473
113133 5471 5473
69956 63521 73287
69956 73287 79674
79674 73287 82983
79674 82983 89366
89366 82983 92707
92707 94532 89366
94537 41367 44645
44645 41367 84813
41367 51091 84813
41367 51101 51091
51101 94533 64155
60877 51101 64155
51091 51101 60877
73919 70671 60877
73919 60877 64155
83601 80381 70671
83601 70671 73919
93319 90077 80381
93319 80381 83601
103199 84814 90077
93319 103199 90077
103197 103199 93319
103197 113135 103199
103197 113133 113135
113133 5473 113135
60156 53739 63521
84811 112183 108762
102261 102259 112183
112183 102259 108762
102253 84803 102255
109086 112493 84804
1402 4829 112493
1402 112493 109086
11364 14769 4829
11364 4829 1402
21292 24665 14769
21292 14769 11364
31110 34489 24665
31110 24665 21292
84805 34489 31110
102253 84801 84803
109450 112807 84806
84802 1772 109450
1772 94522 109450
94522 112807 109450
5137 94520 1772
82661 79360 94521
79360 82661 94523
82661 92387 94523
82661 92385 92387
92385 102257 92387
92385 102255 102257
102255 84803 84807
5137 1772 84802
92383 102253 102255
92383 102255 92385
82659 92383 92385
102249 112171 102251
112171 84797 108761
11728 15079 84800
24959 21666 84798
84798 21666 11728
21666 94518 11728
94518 15079 11728
24959 94516 21666
94519 79359 82659
94517 92381 79359
92381 82659 79359
92381 92383 82659
92381 102253 92383
92381 102251 102253
102251 84799 84801
102251 84801 102253
1766 5137 84802
15079 11736 84800
84800 11736 1766
11736 94520 1766
94520 5137 1766
15079 94518 11736
82661 94521 82659
82659 94521 94519
82659 92385 82661
102255 84807 102257
112495 84808 84804
112495 84804 112493
94524 112495 1406
92389 94527 92387
92387 94527 94523
92387 102259 92389
92387 102257 102259
102257 84807 84809
102257 84809 102259
99186 102573 84810
112495 109090 84808
84808 109090 99186
109090 94528 99186
94528 102573 99186
112495 94524 109090
63845 60528 94525
60528 63845 70324
70324 63845 73615
73615 94526 70324
94529 90081 93317
93317 90081 103195
103195 90081 99897
99897 94530 103195
92391 94531 92389
92389 94531 94527
92389 102261 92391
92389 102259 102261
102259 84809 108762
112807 94522 109454
5473 5475 113135
109454 99552 99548
112807 109454 84806
112495 4829 1406
112495 112493 4829
1406 4829 11368
11368 4829 14769
11368 14769 21298
21298 14769 24665
21298 24665 31116
31116 24665 34489
84805 40994 34489
40994 31116 34489
40994 41000 31116
50726 41000 40994
50726 50732 41000
60522 63845 94525
50732 60522 94525
50726 60522 50732
70318 73615 63845
70318 63845 60522
80038 94526 73615
70318 80038 73615
80032 80038 70318
89724 80038 80032
89724 89730 80038
99548 89730 89724
99548 99552 89730
109454 99548 84806
5473 94538 5475
5475 94538 94542
102265 98868 94539
60878 64179 54383
60878 54383 51092
70672 73943 64179
70672 64179 60878
80382 83625 73943
80382 73943 70672
90078 93343 83625
90078 83625 80382
103219 99898 84834
84834 99898 90078
99898 94566 90078
41368 44665 84833
94566 93343 90078
109808 103219 113155
113155 94560 109808
94567 31117 34521
34521 31117 44365
44365 31117 41001
94561 54067 41001
54067 44365 41001
54067 54069 44365
54067 63875 54069
54067 63873 63875
63873 73645 63875
99898 103219 109808
94565 41368 84833
51092 94565 84833
54383 94565 51092
109804 103219 99894
5493 2118 84832
84832 2118 109804
2118 94560 109804
94560 113155 109804
5493 94558 2118
94561 50733 54067
54067 50733 63873
63873 50733 60529
63873 60529 73643
73643 60529 70325
70325 94562 73643
94563 109457 112837
94559 5167 109457
5167 112837 109457
5167 5169 112837
5167 15113 5169
5167 15111 15113
15111 24995 15113
15111 24993 24995
94564 24995 31484
24995 34819 31484
24995 24993 34819
31484 34819 41368
41368 34819 44665
63873 73643 73645
80039 83327 94562
83327 73643 94562
83327 73645 73643
44365 40995 84835
34523 44365 84835
34521 44365 34523
54069 50727 40995
54069 40995 44365
63875 60523 50727
63875 50727 54069
73645 70319 60523
73645 60523 63875
83327 80033 70319
83327 70319 73645
93045 89725 80033
93045 80033 83327
102919 99549 89725
102919 89725 93045
112839 109451 99549
112839 99549 102919
5171 1769 109451
5171 109451 112839
15115 11731 1769
15115 1769 5171
24999 84836 11731
15115 24999 11731
24997 24999 15115
24997 94568 24999
34521 34523 24699
109804 113155 103219
34521 24699 21299
94569 21299 24699
83327 80039 93045
93045 80039 89731
93045 89731 102919
102919 89731 99555
94563 112837 99555
112837 102919 99555
112837 112839 102919
112837 5171 112839
112837 5169 5171
5169 15115 5171
5169 15113 15115
15113 24997 15115
15113 24995 24997
24995 94564 24997
24997 94564 94568
54383 51102 94565
51102 54383 60884
60884 54383 64179
60884 64179 70678
70678 64179 73943
70678 73943 80388
80388 73943 83625
80388 83625 90082
90082 83625 93343
93343 94566 90082
94567 34521 21299
102251 112171 84799
99894 103219 84834
41358 34819 31474
15095 11729 84819
5153 15095 84819
5151 15095 5153
24977 21659 11729
24977 11729 15095
24977 84817 21659
94544 12075 15429
84820 94544 15429
84818 94544 84820
12075 94546 15429
112823 94547 112821
5151 5153 112821
112821 94547 94545
112823 5153 84821
112821 5153 112823
5153 84819 1767
15431 84822 84820
15431 84820 15429
15429 94546 15431
15431 94546 94548
94549 99553 102905
94547 112823 99553
112823 102905 99553
112823 112825 102905
5153 1767 84821
5151 112821 109455
94543 5151 109455
94545 109455 112821
98868 102265 108764
108764 102265 112187
108764 112187 1074
1074 112187 4519
1074 4519 11030
11030 4519 14449
11030 14449 20950
20950 14449 24357
20950 24357 30760
30760 24357 34185
34185 94540 30760
94543 1773 5151
5151 1773 15095
15095 1773 11737
15095 11737 24977
24977 11737 21667
94541 34801 21667
21667 34801 24977
34801 31473 24977
31473 84817 24977
34801 84815 31473
5475 2113 84816
5475 94542 2113
94542 84818 2113
94542 94544 84818
112823 84821 84823
112823 84823 112825
15433 84824 84822
15433 84822 15431
94556 84828 12076
84830 84828 94556
15437 94554 12076
112833 94557 112831
112831 94557 94555
112831 84829 1768
5165 112831 1768
112833 112831 5165
84831 5165 1768
2114 5493 84832
2114 84830 5493
84830 94558 5493
84830 94556 94558
112833 109456 94557
109456 112833 94559
112833 5167 94559
112833 5165 5167
5165 84831 11730
15111 5165 11730
5167 5165 15111
21660 24993 15111
21660 15111 11730
31474 34819 24993
31474 24993 21660
41358 44665 34819
84828 15437 12076
84833 44665 41358
112829 84829 112831
102909 112829 112831
15431 94548 15433
15433 94548 94550
102907 94551 102905
102905 94551 94549
102905 112827 102907
102905 112825 112827
112825 84823 84825
112825 84825 112827
15435 84826 84824
15435 84824 15433
15433 94550 15435
15435 94550 94552
102909 94553 102907
102907 94553 94551
102907 112829 102909
102907 112827 112829
112827 84825 84827
112827 84827 112829
15437 84828 84826
15437 84826 15435
15435 94552 15437
15437 94552 94554
102909 99554 94553
99554 102909 94555
102909 112831 94555
112829 84827 84829
112171 108761 84799
102249 102251 92381
102249 92381 89049
14061 10685 84748
23971 20613 10685
23971 10685 14061
33793 30423 20613
33793 20613 23971
33793 84749 30423
73231 69953 84750
82929 84752 69953
73231 82929 69953
82927 82929 73231
89365 92653 94472
53049 84751 53053
92653 82927 94472
89365 94474 92653
43359 94475 43355
43355 94475 94473
43355 53059 43359
43355 53053 53059
53053 84751 84753
53053 84753 53059
98514 101895 84754
108412 111807 101895
108412 101895 98514
84755 111807 108412
92653 82929 82927
53049 84747 84751
43351 53049 53053
43351 53053 43355
43347 53045 53049
62821 59473 84747
53049 62821 84747
53045 62821 53049
62821 84743 59473
10684 14061 84748
14061 10684 84744
23969 14061 84744
23971 14061 23969
23969 33793 23971
23969 33791 33793
33791 84745 84749
33791 84749 33793
73231 84750 84746
73231 84746 73229
73229 82927 73231
73229 82925 82927
82925 94468 82927
82927 94468 94472
44583 41364 94469
41364 44583 51098
51098 44583 54289
54289 94470 51098
43355 94473 43351
43351 94473 94471
82929 79671 84752
92655 84756 79671
82929 92655 79671
92653 92655 82929
39962 43361 94479
43361 53065 94479
43361 53061 53065
53061 62843 53065
53061 62835 62843
62835 72619 62843
62835 72615 72619
72615 82303 72619
72615 82301 82303
82301 92029 82303
82301 92027 92029
92027 101899 92029
92027 101897 101899
101897 111811 101899
101897 111809 111811
111809 84757 84759
111809 84759 111811
92657 89361 84758
102527 84760 89361
92657 102527 89361
102525 102527 92657
109089 112451 94478
112451 102525 94478
112451 102527 102525
109089 94480 112451
43361 39962 94477
43347 53049 43351
99189 94478 102525
102525 92655 94476
92653 94474 92655
92655 94474 94476
43361 94477 43359
43359 94477 94475
43359 53061 43361
43359 53059 53061
53059 84753 59474
62835 53059 59474
53061 53059 62835
69286 72615 62835
69286 62835 59474
79000 82301 72615
79000 72615 69286
88700 92027 82301
88700 82301 79000
92027 88700 84754
101895 92027 84754
101897 92027 101895
101895 111809 101897
101895 111807 111809
111807 84755 84757
111807 84757 111809
92657 84758 84756
92657 84756 92655
99189 102525 94476
102525 92657 92655
53065 49692 94479
43347 94471 94467
73859 94466 70676
73857 83537 80386
73857 73855 83537
83537 94458 80386
94463 49691 53041
94459 62813 49691
62813 53041 49691
62813 62817 53041
62813 72589 62817
62813 72585 72589
72585 84735 84739
72585 84739 72589
94462 73857 80386
14051 84740 84736
14045 23965 14051
14045 23959 23965
23959 33789 23965
23959 33783 33789
43651 40315 84741
33789 43651 84741
33783 43651 33789
43651 84737 40315
53675 50369 84738
63461 84742 50369
53675 63461 50369
14051 84736 14045
64091 73855 73857
64091 73857 64093
54283 64091 64093
53341 50047 84737
43651 53341 84737
43645 53341 43651
53341 84733 50047
34107 30757 84734
30757 34107 94456
40639 30757 94456
40637 30757 40639
84738 40637 53675
40637 50371 53675
40637 40639 50371
53675 50371 63457
63457 50371 60155
60155 94460 63457
15025 11734 94457
11734 15025 94461
15025 24909 94461
15025 24907 24909
24907 34735 24909
24907 34733 34735
34733 44579 34735
34733 44577 44579
44577 54285 44579
44577 54283 54285
54283 64093 54285
63457 63461 53675
69955 73227 94460
73227 63457 94460
73227 63461 63457
23965 33791 23969
23965 33789 33791
33789 84741 84745
33789 84745 33791
63461 60153 84742
73229 84746 60153
63461 73229 60153
73227 73229 63461
79673 82925 94464
82925 73227 94464
82925 73229 73227
79673 94468 82925
24911 21664 94465
21664 24911 31480
31480 24911 34737
31480 34737 94469
34737 44583 94469
34737 44581 44583
44581 54289 44583
44581 54287 54289
94470 54289 60882
54289 64095 60882
54289 54287 64095
60882 64095 70676
70676 64095 73859
23965 23969 14051
43351 94471 43347
14051 23969 10683
14051 10683 84740
69955 94464 73227
24911 94465 24909
24909 94465 94461
24909 34737 24911
24909 34735 34737
34735 44581 34737
34735 44579 44581
44579 54287 44581
44579 54285 54287
54285 64095 54287
54285 64093 64095
64093 73859 64095
64093 73857 73859
73857 94462 73859
73859 94462 94466
94467 39961 43347
94463 53041 39961
53041 43347 39961
53041 53045 43347
53041 62821 53045
53041 62817 62821
72589 69285 84743
62821 72589 84743
62817 72589 62821
72589 84739 69285
23969 84744 10683
33777 43651 33783
49692 53065 59476
59476 62843 94481
94503 10688 10686
94503 10686 84785
54329 84786 84784
54329 84784 54325
54325 94502 54329
54329 94502 94504
84785 20614 94503
94503 20614 20616
94505 20616 20614
94505 20614 84787
84786 54329 51100
94501 10686 10688
94506 84786 51100
54329 94504 51100
84787 30424 94505
94505 30424 30426
40316 30426 30424
40316 40318 30426
50048 40318 40316
50048 50050 40318
59832 63175 94507
50050 59832 94507
50048 59832 50050
69636 72943 63175
84788 84786 94506
84783 10686 94501
51099 94502 54325
84782 94500 84784
31481 94494 34763
94495 84775 84777
94495 94493 84775
34763 31471 84776
94494 41365 44611
94494 44611 84778
34763 94494 84778
31471 34763 84778
41365 94496 44611
94497 84777 84779
94497 94495 84777
44611 41355 84778
44611 94496 41355
94496 84780 41355
94496 94498 84780
94499 84779 84781
94499 94497 84779
84780 94500 84782
94498 94500 84780
84781 730 94499
94499 730 732
94501 732 730
94501 730 84783
94500 51099 54325
84784 94500 54325
69636 63175 59832
84789 72943 69636
84788 94508 84790
94506 94508 84788
89048 92375 94513
92375 102247 94513
92375 102245 102247
102245 84793 108760
112169 102245 108760
102247 102245 112169
84795 112169 108760
21658 24957 84796
34781 31482 84794
84794 31482 21658
31482 94514 21658
94514 24957 21658
34781 94512 31482
102249 94515 102247
102247 94515 94513
102247 112171 102249
102247 112169 112171
112169 84795 84797
112169 84797 112171
24959 84798 84796
24959 84796 24957
24957 94514 24959
24959 94514 94516
94517 89049 92381
94515 102249 89049
92375 89048 94511
84774 94492 84776
44625 94510 41366
41366 94512 31472
63175 59834 94507
59834 63175 69638
69638 63175 72943
82649 94509 79356
79356 94509 84789
94509 69638 84789
69638 72943 84789
89046 92373 82649
89046 82649 79356
84791 92373 89046
41356 44625 84792
41356 84790 44625
84790 94510 44625
84790 94508 94510
82649 79358 94509
79358 82649 94511
82649 92375 94511
82649 92373 92375
92373 84791 98866
102245 92373 98866
92375 92373 102245
84793 102245 98866
31472 34781 84794
44625 41366 84792
84792 41366 31472
94512 34781 31472
59476 53065 62843
84776 94492 34763
84775 94493 84773
82305 92031 92033
92031 101903 92033
92031 101901 101903
101901 84761 84763
101901 84763 101903
4789 1401 84762
14729 11363 1401
14729 1401 4789
24625 21291 11363
24625 11363 14729
21291 24625 94482
82305 92033 94483
31115 21291 94482
84764 31109 44295
31109 40999 44295
31109 31115 40999
44295 40999 53999
53999 40999 50731
53999 50731 63805
63805 50731 60527
60527 94484 63805
92033 88702 94483
88702 92033 94485
92033 101905 94485
31109 21291 31115
79002 82305 94483
79002 72621 82305
69288 72621 79002
62843 72621 94481
62843 72619 72621
72619 82305 72621
72619 82303 82305
82303 92031 82305
82303 92029 92031
92029 101901 92031
92029 101899 101901
111811 108413 84761
101901 111811 84761
101899 111811 101901
111811 84759 108413
102527 99185 84760
112451 109085 99185
112451 99185 102527
94480 1405 4789
94480 4789 84762
112451 94480 84762
109085 112451 84762
4789 1405 14729
14729 1405 11367
14729 11367 24625
24625 11367 21297
21297 94482 24625
72621 69288 94481
92033 101903 101905
101903 84763 84765
101903 84765 101905
44295 40993 84764
84770 1765 15049
1765 11735 15049
1765 1771 11735
11735 94488 15049
111821 94489 108414
94489 84769 108414
94489 94487 84769
84771 111821 108414
15049 11727 84770
94488 21665 24933
94488 24933 84772
15049 94488 84772
11727 15049 84772
21665 94490 24933
111823 94491 111821
111821 94491 94489
111821 84771 84773
111821 84773 111823
24933 21657 84772
24933 94490 21657
94490 84774 21657
94490 94492 84774
111823 108416 94491
94493 108416 111823
84773 94493 111823
1765 109449 1771
94492 31481 34763
1771 109449 94486
112771 109449 84768
53999 50725 40993
53999 40993 44295
63805 60521 50725
63805 50725 53999
94484 70323 73577
94484 73577 84766
63805 94484 84766
60521 63805 84766
73577 70323 84767
70323 80031 84767
70323 80037 80031
80037 89723 80031
89729 89723 80037
89729 99547 89723
99551 99547 89729
84768 99547 112771
99547 109453 112771
99547 99551 109453
109453 94486 112771
101905 98516 94485
94487 98516 101905
84765 94487 101905
84769 94487 84765
73577 70317 84766
73577 84767 70317
109449 112771 94486
108796 112261 102339
108796 102339 98898
4591 1110 85120
53006 59577 62782
95254 72560 69385
95254 69385 85494
59577 95254 85494
62782 59577 85494
95255 79101 72560
79101 69385 72560
79101 79099 69385
88797 91960 85495
79099 88797 85495
79101 88797 79099
53006 49799 59577
91960 88797 98613
101838 98613 108509
101838 108509 111750
95249 111750 108509
95256 53638 53632
95256 53632 95250
85496 53632 85502
85502 53632 53638
85503 34414 85497
85497 34414 34410
95251 34410 34414
95251 34414 95257
91960 98613 101838
43312 95253 40063
95253 49799 40063
49799 85493 40063
35053 31917 44891
44891 31917 41803
44891 41803 54623
54623 41803 51557
54623 51557 64413
64413 51557 61313
64413 61313 85499
61313 71109 85499
61313 71111 71109
71111 80823 71109
80825 80823 71111
80825 90523 80823
90525 90523 80825
100349 103422 85491
90523 100349 85491
90525 100349 90523
95247 103422 100349
100591 103698 95248
100591 95252 103698
95252 85492 103698
95252 85500 85492
33442 30175 85501
43312 40063 33442
33442 40063 30175
49799 53006 85493
35053 31915 85498
22095 22097 31917
44891 41801 31915
54623 51555 41801
85504 95262 2831
95258 95262 85504
6014 85508 2831
111460 108213 85509
3778 515 111460
111460 515 108213
10457 13686 85505
10457 85505 515
95263 10457 515
3778 95263 515
13686 10457 20377
95262 6014 2831
13686 20377 23600
40722 95264 43950
53644 95260 40722
53644 40722 43950
50452 53644 43950
85510 50452 43950
85506 53644 50452
24596 21385 85511
85507 21385 24596
95265 85507 24596
95261 85507 95265
2833 6014 95262
95259 23600 20377
95257 34414 31203
85503 85507 95261
85503 95261 31203
54623 41801 44891
64413 61311 51555
64413 51555 54623
64413 85499 61311
110501 85500 95252
110501 95252 110503
110503 95258 110501
110501 95258 85504
13686 10455 85505
23600 20375 13686
13686 20375 10455
30177 33442 85501
30177 85501 20375
95259 30177 20375
23600 95259 20375
33442 30177 40065
33442 40065 43312
95253 43312 40065
69387 72560 95254
95255 72560 69387
95260 53644 53638
95260 53638 95256
85502 53638 85506
85506 53638 53644
34414 85503 31203
44891 31915 35053
22095 31917 35053
85498 22095 35053
22095 12171 22097
95231 23914 20699
40721 43914 95232
95238 53618 50451
95238 50451 85476
40721 95238 85476
43914 40721 85476
53618 85482 50451
44248 85477 41087
85477 95239 41087
85477 85483 95239
95233 44248 41087
14000 95237 10779
113037 109909 85478
95234 5385 85484
113037 95234 85484
109909 113037 85484
2219 95240 5385
95241 2585 85485
85485 2585 2583
12557 15656 85479
2583 12557 85479
2585 12557 2583
95235 15656 12557
81071 84114 95236
95234 2219 5385
95237 20699 10779
20699 85475 10779
20699 23914 85475
85478 99997 113037
99997 109911 113037
99997 99999 109911
109911 95234 113037
15656 12555 85479
22451 25522 85473
22451 85473 12555
95235 22451 12555
15656 95235 12555
25522 22451 32249
25522 32249 35332
35332 32249 42115
35332 42115 45168
45168 42115 51853
45168 51853 54904
54904 51853 61589
54904 61589 64686
64686 61589 71369
64686 71369 74440
95236 84114 81069
95236 81069 85474
71369 95236 85474
74440 71369 85474
84114 85480 81069
14000 10779 85481
90763 85480 84114
81071 90763 84114
90765 90763 81071
90765 95242 90763
53006 59575 49797
62782 85494 59575
91960 88795 85495
101838 98611 91960
91960 98611 88795
111750 108507 101838
101838 108507 98611
95249 823 111750
823 108507 111750
823 821 108507
10781 14004 85487
821 10781 85487
823 10781 821
95243 14004 10781
95250 53632 53626
95250 53626 95244
85488 53626 85496
85496 53626 53632
34410 31201 85497
85489 31201 34410
95251 85489 34410
95245 85489 95251
15339 12171 85490
12171 15339 95246
22097 12171 95246
62782 59575 53006
12799 85508 6014
53006 49797 85493
95242 95248 85486
90763 95242 85486
85487 14004 85481
85481 14004 14000
95237 14000 14004
95237 14004 95243
95244 53626 53618
95244 53618 95238
85482 53618 85488
85488 53618 53626
95245 85483 85489
95245 95239 85483
5385 2217 85484
95240 12173 15339
95240 15339 85490
5385 95240 85490
2217 5385 85490
12173 95246 15339
103422 100347 85491
95247 110267 103422
110267 100347 103422
110267 110265 100347
85485 110265 110267
85485 110267 95241
95248 103698 100589
85486 95248 100589
103698 85492 100589
2833 12799 6014
12801 12799 2833
12801 22695 12799
95284 95286 85528
95287 49491 52741
85531 52741 49491
95285 85531 49491
85529 85531 95285
85530 95288 85532
95286 95288 85530
95289 39753 43043
95287 52741 39753
39753 52741 43043
52741 49487 43043
85528 95286 85530
49487 85533 43043
22903 85532 95288
22903 95288 22905
22905 95290 22903
22903 95290 85534
95291 29855 85535
85535 29855 29851
29855 95289 43043
39749 29855 43043
29851 29855 39749
43043 85533 39749
32693 85534 95290
52741 85531 49487
95285 95283 85527
95285 85527 85529
95282 95284 85526
85521 85523 95279
95275 81926 78763
50455 53676 95276
53676 50455 60243
53676 60243 63458
63458 60243 70043
63458 70043 73224
73224 70043 79757
73224 79757 82918
95277 82918 79757
85522 95280 85524
95278 95280 85522
95281 69037 85525
85525 69037 69033
85523 69033 69037
85523 69037 95279
13015 85524 95280
13015 95280 13017
13017 95282 13015
13015 95282 85526
95283 59223 85527
85527 59223 59219
85525 59219 59223
85525 59223 95281
85526 95284 85528
32693 95290 32695
85536 32693 45679
32693 42571 45679
32693 32695 42571
85542 95298 85544
62021 95300 65181
95301 85543 85545
95301 95299 85543
65183 85546 85544
65183 85544 65181
65181 95300 65183
65183 95300 95302
95303 85545 85547
95303 95301 85545
85546 65183 62022
95304 85546 62022
85548 85546 95304
65183 95302 62022
85547 10154 95303
95303 10154 10158
95305 10158 10154
95305 10154 85549
85548 95306 85550
95304 95306 85548
95307 85549 85551
95307 95305 85549
85550 95308 85552
95306 95308 85550
85551 20056 95307
85544 95298 65181
85521 95279 78763
95298 62021 65181
85543 95299 95297
42571 95292 45679
95293 20059 23323
85537 23323 20059
95291 85537 20059
85535 85537 95291
45679 42569 85536
45679 95292 42569
95292 85538 42569
95292 95294 85538
20055 85539 23323
85539 95293 23323
85539 95295 95293
23323 85537 20055
52295 85538 95294
52295 95294 52299
52299 95296 52295
52295 95296 85540
95297 10157 13437
85541 13437 10157
95295 85541 10157
85539 85541 95295
85540 95298 85542
95296 95298 85540
10153 85543 13437
85543 95297 13437
13437 85541 10153
99999 99997 90183
81926 85521 78763
3053 95278 3051
95265 24596 24600
95265 24600 95269
45473 42361 85512
55211 52089 42361
55211 42361 45473
64989 61829 52089
64989 52089 55211
74747 71613 61829
74747 61829 64989
71613 74747 95266
81305 71613 95266
14702 24600 24596
81303 71613 81305
90995 90993 81305
85516 90993 103969
90993 100801 103969
90993 90995 100801
100801 95270 103969
91646 88469 85517
98311 101540 85513
98311 85513 88469
95271 98311 88469
91646 95271 88469
95267 101540 98311
81305 90993 81303
14702 24596 85511
11453 14702 85511
14702 11453 85515
22697 22695 12801
22697 32489 22695
32491 32489 22697
85512 32489 45473
32489 42363 45473
32489 32491 42363
45473 42363 55211
55211 42363 52091
55211 52091 64989
64989 52091 61831
64989 61831 74747
74747 61831 71615
71615 95266 74747
101540 98309 85513
108215 111460 85509
108215 85509 98309
95267 108215 98309
101540 95267 98309
111460 108215 517
111460 517 3778
95263 3778 517
95268 43956 43950
95268 43950 95264
85510 43950 85514
85514 43950 43956
95272 43962 43956
95272 43956 95268
85514 43956 85518
85518 43956 43962
95276 53676 50453
95276 50453 85518
40723 95276 85518
43962 40723 85518
63458 60241 53676
53676 60241 50453
73224 70041 63458
63458 70041 60241
70041 73224 85519
73224 82914 85519
73224 82918 82914
82918 95277 89449
92636 82918 89449
82914 82918 92636
92636 89449 99273
92636 99273 102504
102504 99273 109173
102504 109173 112428
112428 109173 1493
112428 1493 4766
4766 1493 11455
4766 11455 14706
95273 14706 11455
3051 85520 95274
3051 95274 3053
40723 43962 95272
3051 95278 85522
95271 91646 88471
95275 88471 78759
82914 79755 85519
92636 89447 82914
82914 89447 79755
102504 99271 92636
92636 99271 89447
112428 109171 102504
102504 109171 99271
4766 1491 112428
112428 1491 109171
1491 4766 85515
4766 14702 85515
4766 14706 14702
14706 95273 21387
24600 14706 21387
14702 14706 24600
95269 24600 21387
103969 100799 85516
100799 103969 95270
110707 100799 95270
110705 100799 110707
110707 95274 110705
110705 95274 85520
81926 78759 85521
88471 91646 85517
88471 85517 78759
81926 95275 78759
90183 99997 90181
90181 80485 90183
90183 80485 95230
92821 89426 95191
95193 89426 92821
85429 95193 92821
85431 95193 85429
2556 5939 85432
15887 12530 85430
85430 12530 2556
12530 95194 2556
95194 5939 2556
15887 95192 12530
95195 85431 85433
85428 95190 95192
95195 95193 85431
110244 95196 103627
100324 110244 103627
110242 110244 100324
5939 2560 85432
2560 110242 85432
2560 110244 110242
5939 95194 2560
85433 99248 95195
95195 99248 99250
95197 99250 99248
95197 99248 85435
100324 103627 85434
85428 95192 15887
12526 85428 15887
12526 15887 85430
95187 50430 85423
50430 53843 85423
85425 63639 60218
85424 35553 32210
95188 85424 32210
85426 85424 95188
35553 95186 32210
63639 60220 95187
85425 70018 63639
70018 60220 63639
70018 70020 60220
79732 83101 95189
70020 79732 95189
70018 79732 70020
85427 83101 79732
22414 95190 85428
22414 85428 22410
22410 85426 22414
22414 85426 95188
83101 79734 95189
92821 95191 89424
89424 95191 85427
95191 79734 85427
79734 83101 85427
85429 92821 89424
61288 64611 85436
71088 95198 64611
61288 71088 64611
71086 71088 61288
41780 31892 85438
41780 31894 31892
45089 95200 41780
109148 112624 85439
1470 95201 4962
4962 95201 85441
95201 112624 85441
112624 109148 85441
95203 1470 4962
2194 5603 85442
15561 12150 85440
85440 12150 2194
12150 95204 2194
95204 5603 2194
15561 95202 12150
1468 4962 85441
11432 95203 14908
14908 95203 85443
95203 4962 85443
4962 1468 85443
95205 11432 14908
85442 5603 2196
95206 85442 2196
85444 85442 95206
5603 95204 2196
45089 41780 85438
60218 95187 85423
31892 31894 22074
22072 22074 12148
80800 71088 71086
80800 80802 71088
90500 80802 80800
90500 90502 80802
103627 100326 85434
100326 90500 85434
100326 90502 90500
103627 95196 100326
95199 85435 85437
95199 95197 85435
41778 45089 85438
51534 95200 45089
41778 51534 45089
51532 51534 41778
64611 61290 85436
61290 51532 85436
61290 51534 51532
64611 95198 61290
109150 95199 112624
95199 85439 112624
95199 85437 85439
95201 109150 112624
12148 15561 85440
22074 95202 15561
12148 22074 15561
31892 22074 22072
11430 14908 85443
63639 95187 60218
85422 95184 95186
98590 88772 85408
98590 88774 88772
102051 95170 98590
69690 73058 85409
73058 69690 95171
69690 79414 95171
69690 79412 79414
89104 79414 79412
89104 89106 79414
98922 102357 95175
89106 98922 95175
102051 98590 85408
89104 98922 89106
1132 4613 85414
11090 95176 4613
1132 11090 4613
11088 11090 1132
21008 24449 95177
11090 21008 95177
11088 21008 11090
85415 24449 21008
45381 85416 85410
45381 85410 45377
45377 95172 45381
85413 102357 98922
88774 85412 88772
88774 95174 85412
85411 23833 20350
40374 50104 95167
40374 50102 50104
59890 50104 50102
59890 59892 50104
59890 85409 73058
69692 59890 73058
59892 59890 69692
95171 69692 73058
45377 85410 85406
45377 85406 45373
45373 95168 45377
45377 95168 95172
91863 88438 95169
88438 91863 98284
98284 91863 101735
85407 108186 101735
108186 98284 101735
108186 108190 98284
490 108190 108186
490 494 108190
10430 494 490
10430 10434 494
20350 23833 95173
10434 20350 95173
10430 20350 10434
45381 95172 95178
23833 20354 95173
85411 30150 23833
30150 20354 23833
45381 95178 45385
45385 95178 95180
44133 95181 40696
95181 85417 40696
95181 95179 85417
85419 44133 40696
45389 85420 85418
45389 85418 45385
45385 95180 45389
45389 95180 95182
44133 40698 95181
95183 40698 44133
85419 95183 44133
85421 95183 85419
85420 45389 42074
95184 85420 42074
85422 85420 95184
45389 95182 42074
53843 95185 50428
95185 85421 50428
95185 95183 85421
85423 53843 50428
32204 35553 85424
32204 85422 35553
85422 95186 35553
45385 85416 45381
53843 50430 95185
45385 85418 85416
95179 30820 30818
30150 30154 20354
40040 30154 30150
40040 40042 30154
49774 40042 40040
49774 49776 40042
59552 49776 49774
59552 59554 49776
69362 59554 59552
69362 69364 59554
79076 69364 69362
79076 79078 69364
79076 85412 79078
79078 85412 95174
102357 98924 95175
85413 108820 102357
108820 98924 102357
108820 108822 98924
4613 1134 85414
1134 108820 85414
1134 108822 108820
4613 95176 1134
24449 21010 95177
85415 30818 24449
30818 21010 24449
30818 30820 21010
95179 30818 85417
95307 20056 20060
14908 11430 95205
11430 21362 21364
14310 21031 11111
24220 85466 21031
95225 60613 85467
85467 60613 60611
60613 70405 60611
70407 70405 60613
85463 70405 70407
85463 70407 95221
31571 85464 95222
31571 95222 31573
44546 41461 95226
24220 21031 14310
41461 31573 95226
44546 85468 41461
23910 20697 85469
30513 33730 85465
30513 85465 20697
95227 30513 20697
23910 95227 20697
95223 33730 30513
108845 112048 95224
112048 108845 1157
112048 1157 4378
4378 1157 11113
41461 31571 31573
4378 11111 1155
14310 11111 4378
112044 112048 4378
89811 89809 80119
89811 99633 89809
99635 99633 89811
99635 109535 99633
109537 109535 99635
109537 1853 109535
1855 1853 109537
1855 11817 1853
11819 11817 1855
11819 21747 11817
21749 21747 11819
21749 95222 21747
21747 95222 85464
85465 33730 85461
85461 33730 33728
33730 95223 40399
43598 33730 40399
33728 33730 43598
95219 43598 40399
98947 102132 95220
102132 98947 95224
112048 102132 95224
112044 102132 112048
85462 112044 1155
112044 4378 1155
4378 11113 14310
14310 11113 21033
14310 21033 24220
95228 34048 30841
64686 61587 54904
54904 61587 51851
74440 71367 64686
64686 71367 61587
74440 85474 71367
85475 23914 85469
85469 23914 23910
95227 23910 23914
95227 23914 95231
30843 34048 95228
34048 30843 95232
43914 34048 95232
43908 34048 43914
85470 43908 85476
85476 43908 43914
44248 41085 85477
85471 41085 44248
95233 85471 44248
95229 85471 95233
64065 60975 85472
73827 70771 60975
73827 60975 64065
83505 80485 70771
83505 70771 73827
80485 83505 95230
45168 51851 42111
80119 89809 80117
54904 51851 45168
45168 42111 35332
95228 30841 85466
21033 95228 85466
24220 21033 85466
43908 40719 34048
34048 40719 30841
43908 85470 40719
95229 50819 85471
85471 50819 50817
85467 50817 50819
85467 50819 95225
41463 44546 95226
51203 85468 44546
41463 51203 44546
51205 51203 41463
85472 51203 64065
51203 60977 64065
51203 51205 60977
64065 60977 73827
73827 60977 70773
73827 70773 83505
83505 70773 80487
80487 95230 83505
25522 22449 85473
35332 32247 25522
25522 32247 22449
35332 42111 32247
11430 21364 95205
85463 80119 80117
112044 85462 108843
73762 70382 95213
70382 80096 95213
70382 80094 80096
89786 80096 80094
89786 89788 80096
99610 89788 89786
99610 99612 89788
109512 99612 99610
109512 109514 99612
95215 109514 109512
95215 109512 85453
70382 73762 85451
99976 95216 85454
99974 85452 99976
99976 85452 95214
85453 1830 95215
95215 1830 1832
95217 1832 1830
95217 1830 85455
80464 95218 83762
80464 83762 85456
90158 80464 85456
90160 80464 90158
90158 85454 90160
99976 85454 99974
95212 95214 85450
85450 95214 85452
95213 70384 73762
95207 21364 21362
95207 21362 85445
85444 95208 85446
95206 95208 85444
85445 31178 95207
95207 31178 31180
95209 31180 31178
95209 31178 85447
85446 95210 85448
95208 95210 85446
85447 41062 95209
95209 41062 41064
95211 41064 41062
95211 41062 85449
109888 95212 85450
109888 85450 109886
109886 85448 109888
109888 85448 95210
85449 50794 95211
95211 50794 50796
60588 50796 50794
60588 60590 50796
60588 85451 73762
70384 60588 73762
60590 60588 70384
90160 85454 95216
85455 11794 95217
95217 11794 11796
21724 11796 11794
72844 79435 69713
92260 89127 82540
82540 89127 79435
92260 85460 89127
33728 30511 85461
43598 40397 33728
33728 40397 30511
50127 53292 85459
50127 85459 40397
95219 50127 40397
43598 95219 40397
53292 50127 59915
53292 59915 63070
63070 59915 69715
63070 69715 72844
72844 69715 79437
72844 79437 82540
82540 79437 89129
82540 89129 92260
95220 102132 98945
95220 98945 85460
89129 95220 85460
92260 89129 85460
112044 108843 102132
102132 108843 98945
82540 79435 72844
95221 80119 85463
63070 69713 59913
53292 59913 50125
21724 21726 11796
21724 85457 34954
31550 21724 34954
21726 21724 31550
31550 34954 44802
31550 44802 41440
41440 44802 54534
41440 54534 51182
51182 54534 85458
60952 51182 85458
60954 51182 60952
70748 60954 60952
70748 70750 60954
95218 70750 83762
70750 80462 83762
70750 70748 80462
85456 83762 80462
31548 34954 85457
41438 44802 31548
31548 44802 34954
51180 54534 41438
41438 54534 44802
85458 54534 51180
53292 50125 85459
63070 59913 53292
72844 69713 63070
43812 40374 95167
95309 20060 20056
85552 95310 85554
85693 95449 85689
85694 100348 103606
95446 85694 103606
95450 85694 95446
85690 103606 100348
53237 95451 53235
53235 95451 95447
53235 85691 85695
53235 85695 53237
98946 102371 85696
98946 85692 102371
85689 95449 44139
85692 95452 102371
85693 50454 95449
95449 50454 50456
95453 50456 50454
95453 50454 85697
85694 95454 85698
95450 95454 85694
53237 49800 95451
63013 95455 59576
59576 95455 85695
95455 49800 85695
49800 53237 85695
85692 95448 95452
95449 40724 44139
44139 40724 95445
4623 95444 1158
1156 4623 85688
11114 95444 4623
1156 11114 4623
11112 11114 1156
21032 11114 11112
21032 21034 11114
30842 21034 21032
30842 30844 21034
40720 44139 95445
30844 40720 95445
30842 40720 30844
85689 44139 40720
100350 95446 103606
103606 85690 100350
85690 95442 100350
85690 85686 95442
53235 95447 49798
95447 85687 49798
95447 95443 85687
85691 53235 49798
108846 95448 85692
108846 85692 108844
4623 1158 85688
1158 108844 85688
1158 108846 108844
85699 63013 59576
85687 95443 85685
89128 92501 85700
102371 92501 85696
102373 95456 102375
102375 95456 95460
85701 60242 95457
95457 60242 60244
95461 60244 60242
95461 60242 85707
90526 95462 85708
90526 85708 90524
90524 85702 90526
90526 85702 95458
72789 69388 95459
92501 102373 102375
69388 72789 79102
85703 88796 82475
88796 79102 82475
88796 88798 79102
98612 88798 88796
98612 98614 88798
108508 98614 98612
108508 108510 98614
4309 824 85704
824 108508 85704
824 108510 108508
824 4309 10782
79102 72789 82475
92501 102375 92505
92505 82783 92501
92501 82783 85700
102373 92501 102371
102371 95452 102373
102373 95452 95456
95457 85697 85701
95457 95453 85697
85698 95458 85702
95454 95458 85698
63013 59578 95455
72789 95459 69386
69386 95459 85699
95459 59578 85699
59578 63013 85699
79100 82475 72789
79100 72789 69386
85703 82475 79100
822 4309 85704
10780 14241 4309
10780 4309 822
20698 24149 14241
20698 14241 10780
30512 33969 24149
30512 24149 20698
85705 33969 30512
79436 82783 85706
82783 79436 85700
92501 89128 85696
85685 95443 43537
95443 40066 43537
43537 40066 95441
32248 35523 85672
32248 85670 35523
85670 95428 35523
85670 95426 95428
85671 20058 95427
95427 20058 20062
20058 85673 33364
29858 20058 33364
20062 20058 29858
95429 29858 33364
85672 35523 32250
95427 10156 85671
95430 85672 32250
35523 95428 32250
29854 33364 85673
33364 29854 95429
29854 39756 95429
29854 39752 39756
49490 39756 39752
49490 49494 39756
49490 85675 62702
59226 49490 62702
49494 49490 59226
95431 59226 62702
85674 85672 95430
95427 10160 10156
95425 10156 10160
85669 10156 95425
95417 95415 85659
85660 95418 85662
95416 95418 85660
95419 85661 85663
95419 95417 85661
85662 95420 85664
95418 95420 85662
95421 85663 85665
95421 95419 85663
85664 95422 85666
95420 95422 85664
214 95421 3702
95421 85667 3702
95421 85665 85667
95423 214 3702
85666 95424 85668
95422 95424 85666
212 3702 85667
95423 3702 212
85669 95423 212
95425 95423 85669
42118 95426 85670
42118 85670 42114
42114 85668 42118
42118 85668 95424
22452 95432 85676
22452 85676 22450
22450 85674 22452
22452 85674 95430
85680 5904 5908
85679 20376 95435
95435 20376 20378
95437 20378 20376
95437 20376 85681
85682 2584 5908
95436 85682 5908
95438 85682 95436
85680 5908 2584
85681 30176 95437
95437 30176 30178
95439 30178 30176
95439 30176 85683
110268 95440 113548
113548 85684 110268
85684 95438 110268
85684 85682 95438
43537 95441 40064
95441 85683 40064
95441 95439 85683
85685 43537 40064
85686 110266 113548
95440 85686 113548
95442 85686 95440
85684 113548 110266
85678 5904 85680
10782 4309 14241
95436 5904 95434
95435 10456 85679
59222 62702 85675
62702 59222 95431
59222 69040 95431
59222 69036 69040
78762 69040 69036
78762 78766 69040
88470 78766 78762
88470 88472 78766
98310 88472 88470
98310 98312 88472
108214 98312 98310
108214 108216 98312
516 108216 108214
516 518 108216
95433 518 516
95433 516 85677
2586 95434 5904
2586 5904 85678
12556 2586 85678
12558 2586 12556
12556 85676 12558
12558 85676 95432
85677 10456 95433
95433 10456 10458
95435 10458 10456
95436 5908 5904
10782 14241 20700
20700 14241 24149
20700 24149 95463
80118 93146 83430
93146 89810 95481
89810 99636 95481
89810 99634 99636
109536 99636 99634
109536 109538 99636
95483 109538 109536
95483 109536 85723
85722 15573 12174
95484 85722 12174
85724 85722 95484
89810 93146 80118
15573 95482 12174
95483 1854 1856
11818 15227 95485
1856 11818 95485
1854 11818 1856
85725 15227 11818
2220 95486 85726
2220 85726 2218
2218 85724 2220
2220 85724 95484
15227 11820 95485
85725 21748 15227
85723 1854 95483
80118 83430 85721
85720 95480 95482
85720 95482 15573
41086 41088 31204
50818 41088 41086
50818 50820 41088
50818 85719 63978
60614 50818 63978
50820 50818 60614
95479 60614 63978
22098 95480 85720
22098 85720 22096
95478 22098 35256
22098 31916 35256
22098 22096 31916
85718 35256 31916
60612 63978 85719
63978 60612 95479
60612 70408 95479
60612 70406 70408
70406 85721 83430
80120 70406 83430
70408 70406 80120
80120 83430 93146
80120 93146 89812
95481 89812 93146
12172 15573 85722
12172 85720 15573
21748 11820 15227
21748 21750 11820
31572 34941 95487
21750 31572 95487
21773 31597 31595
31597 41485 31595
41487 41485 31597
41487 51227 41485
51229 51227 41487
51229 95490 51227
51227 95490 85730
95491 99297 102447
102447 99297 85731
99297 109197 85731
99297 109199 109197
109199 1515 109197
1517 1515 109199
1517 11477 1515
11479 11477 1517
11479 21409 11477
21411 21409 11479
85732 21409 34381
21409 31227 34381
21409 21411 31227
34381 31227 44239
44239 31227 41111
44239 41111 53947
53947 41111 50843
53947 50843 63751
21773 31595 85729
41086 31204 31202
24881 21773 85729
103343 95488 100000
21748 31572 21750
85727 34941 31572
99998 103343 85728
109912 95488 103343
99998 109912 103343
109910 109912 99998
109910 85726 109912
109912 85726 95486
34941 31574 95487
85727 41462 34941
41462 31574 34941
41462 41464 31574
51204 41464 41462
51204 51206 41464
60976 51206 51204
60976 60978 51206
70772 60978 60976
70772 70774 60978
80486 70774 70772
80486 80488 70774
90182 80488 80486
90182 90184 80488
103343 100000 85728
100000 90182 85728
100000 90184 90182
95489 21773 24881
95417 85659 85661
31202 31204 21388
21386 21388 11456
30514 33971 40400
40400 33971 43835
40400 43835 50128
50128 43835 53531
50128 53531 95467
53531 63319 95467
53531 63317 63319
63317 73089 63319
63317 73087 73089
73087 82787 73089
73087 82785 82787
33971 30514 95463
82785 92511 82787
92509 102379 92511
92509 102377 102379
102377 95464 102379
102379 95464 95468
70042 73426 85709
95465 73426 70042
85711 95465 70042
95469 95465 85711
71110 74369 85712
71110 85710 74369
85710 95470 74369
82785 92509 92511
80826 85708 95462
80824 85708 80826
80826 85710 80824
24149 33971 95463
24149 33969 33971
33969 85705 40398
43835 33969 40398
33971 33969 43835
50126 53531 43835
50126 43835 40398
59914 63317 53531
59914 53531 50126
69714 73087 63317
69714 63317 59914
73087 69714 85706
82783 73087 85706
82785 73087 82783
82783 92509 82785
82783 92505 92509
92505 102377 92509
92505 102375 102377
102375 95460 102377
102377 95460 95464
70044 95461 73426
95461 85709 73426
95461 85707 85709
95465 70044 73426
80826 95466 85710
85710 95466 95470
63319 59916 95467
59916 63319 69716
69716 63319 73089
51556 85714 51558
51558 85714 95474
89448 92836 85715
99274 95475 102712
102712 95475 85717
95475 92836 85717
92836 89448 85717
99274 102712 112632
99274 112632 109174
95477 109174 112632
31918 95478 35256
31918 35256 85718
41802 31918 85718
41804 31918 41802
41802 85716 41804
41804 85716 95476
99272 102712 85717
109172 112632 99272
99272 112632 102712
112632 109172 95477
109172 1494 95477
109172 1492 1494
11454 1494 1492
11454 11456 1494
21386 11456 11454
51558 85716 51556
31202 21388 21386
51558 95476 85716
83114 79756 85715
69716 73089 95471
73089 82789 95471
73089 82787 82789
95472 82789 89130
82789 92511 89130
82789 82787 92511
89130 92511 98948
98948 92511 102379
102379 95468 98948
79758 95469 83114
95469 85713 83114
95469 85711 85713
95473 79758 83114
61314 95474 85714
61314 85714 61312
74369 71112 85712
71112 61312 85712
71112 61314 61312
74369 95470 71112
82789 79438 95471
82789 95472 79438
79756 83114 85713
89450 95473 92836
92836 95473 85715
95473 83114 85715
95475 89450 92836
95414 95416 85660
95414 85660 42113
45347 95414 42113
91487 88157 85597
88157 97971 85597
88157 97973 97971
85595 97971 97973
85595 97973 95351
85596 45789 42572
95354 85596 42572
85598 85596 95354
45789 95352 42572
88155 85599 91487
85599 95353 91487
95353 88157 91487
85599 95355 95353
32696 95356 85600
32696 85600 32694
32694 85598 32696
32696 85598 95354
95357 78455 81785
85601 81785 78455
95355 85601 78455
85599 85601 95355
22906 95358 85602
22906 85602 22904
22904 85600 22906
91487 85597 88155
85594 95350 95352
85594 95352 45789
42570 85594 45789
3554 209 85589
85587 209 3554
95345 85587 3554
95343 85587 95345
85588 95346 85590
95344 95346 85588
3554 85589 213
85589 95347 213
85589 85591 95347
95345 3554 213
52298 55493 85592
52298 85590 55493
85590 95348 55493
85590 95346 95348
95349 85591 85593
95349 95347 85591
85592 55493 52302
95350 85592 52302
85594 85592 95350
55493 95348 52302
95351 107885 85595
85595 107885 107883
85593 107883 107885
85593 107885 95349
42570 45789 85596
22906 85600 95356
78453 85603 81785
85603 95357 81785
85603 95359 95357
68725 85611 72109
85611 95365 72109
85611 95367 95365
72109 85609 68725
114059 85612 85610
114059 85610 114057
114057 95366 114059
114059 95366 95368
95369 85611 85613
95369 95367 85611
100800 104117 85614
104117 100800 85612
114059 104117 85612
114061 104117 114059
114059 95368 114061
114061 95368 95370
95371 85613 85615
95371 95369 85613
90994 94249 85616
94249 90994 85614
104117 94249 85614
104119 94249 104117
95372 104119 110708
104119 114061 110708
104119 104117 114061
85608 95364 95366
65251 95342 62024
85608 95366 114057
110706 114057 85610
81785 85601 78453
3052 6411 85604
13018 95360 6411
3052 13018 6411
13016 13018 3052
13016 85602 13018
13018 85602 95358
95361 85603 85605
95361 95359 85603
6413 85606 85604
6413 85604 6411
6411 95360 6413
6413 95360 95362
95363 68727 72107
85607 72107 68727
95361 85607 68727
85605 85607 95361
85606 6413 3054
95364 85606 3054
85608 85606 95364
6413 95362 3054
72109 95365 72107
72107 95365 95363
72107 85607 85609
72107 85609 72109
110706 85608 114057
114061 95370 110708
85588 85586 95344
85586 65251 62024
85561 59220 95317
95317 59220 59224
95319 59224 59220
95319 59220 85563
85562 95320 85564
95318 95320 85562
85563 69034 95319
95319 69034 69038
95321 69038 69034
95321 69034 85565
85564 95322 85566
95316 95318 85560
95320 95322 85564
95321 78760 78764
95323 78764 78760
95323 78760 85567
95324 55464 52297
85566 95324 52297
95322 95324 85566
55464 85568 52297
95325 85567 85569
95325 95323 85567
52301 55464 95324
52301 95326 55464
85565 78760 95321
85560 95318 85562
85561 95317 85559
85559 95317 52799
95308 95310 85552
33209 95311 29852
95311 85553 29852
95311 95309 85553
85555 33209 29852
85554 95312 85556
95310 95312 85554
33209 29856 95311
85555 39750 33209
39750 29856 33209
39750 39754 29856
95313 39754 39750
95313 39750 85557
52300 95314 85558
52300 85558 52296
52296 85556 52300
52300 85556 95312
52799 95315 49488
95315 85557 49488
95315 95313 85557
85559 52799 49488
85558 95316 85560
95314 95316 85558
52799 49492 95315
95317 49492 52799
95326 85568 55464
95326 85570 85568
95327 85569 85571
95327 95325 85569
39755 39751 29857
85577 39751 39755
85577 39755 95333
85578 95336 85580
95334 95336 85578
95337 85579 85581
95337 95335 85579
85580 95338 85582
95336 95338 85580
95339 20061 85583
85583 20061 20057
85581 20057 20061
85581 20061 95337
85582 95340 85584
95338 95340 85582
95341 10159 85585
85585 10159 10155
85583 10155 10159
85583 10159 95339
62020 65251 85586
62020 85584 65251
85584 95342 65251
85584 95340 95342
95343 85585 85587
95343 95341 85585
29857 39751 29853
95344 85586 62024
85579 29857 29853
95332 95334 85576
85570 95328 85572
95326 95328 85570
95329 78765 82025
85573 82025 78765
95327 85573 78765
85571 85573 95327
85572 95330 85574
95328 95330 85572
95331 69039 85575
85575 69039 69035
69039 95329 82025
78761 69039 82025
69035 69039 78761
82025 85573 78761
62019 85574 95330
62019 95330 62023
62023 95332 62019
62019 95332 85576
95333 49493 85577
85577 49493 49489
49493 59221 49489
59225 59221 49493
85575 59221 59225
85575 59225 95331
85576 95334 85578
95335 29857 85579
95309 20056 85553
95373 85615 85617
61830 65105 85618
84288 95398 71370
84288 71370 74618
81070 84288 74618
85644 81070 74618
85642 84288 81070
81831 78456 95399
78456 81831 88158
88158 81831 91551
88158 91551 95401
91551 101449 95401
91551 101447 101449
71370 95400 74618
101447 85643 107884
101449 101447 111357
85645 111357 107884
61590 95402 64860
74618 95400 61590
64860 74618 61590
74622 74618 64860
85644 74618 85646
85646 74618 74622
101449 97974 95401
97974 101449 95403
101449 111361 95403
111357 101447 107884
85643 101447 97972
97972 91551 88156
97972 101447 91551
90766 95396 93978
103848 95394 90766
103848 90766 93978
100590 103848 93978
85640 100590 93978
85638 103848 100590
72141 95397 72139
72139 95397 95395
72139 85639 78454
81829 72139 78454
72141 72139 81829
85641 81829 78454
81072 95398 84288
93978 95396 81072
93978 81072 84288
90764 93978 84288
85642 90764 84288
85640 93978 90764
72141 68728 95397
68728 72141 95399
72141 81831 95399
72141 81829 81831
81829 85641 88156
91551 81829 88156
81831 81829 91551
101449 111357 111361
111357 85645 85647
111357 85647 111361
51854 95404 55068
3677 95409 3673
3673 95409 95407
3673 85651 85653
3673 85653 3677
95410 45340 45334
95410 45334 95408
85652 45334 85654
85654 45334 45340
211 85655 3677
85655 95409 3677
85655 95411 95409
3677 85653 211
85656 42112 45340
95410 85656 45340
95412 85656 95410
85654 45340 42112
95413 85655 85657
95413 95411 85655
95412 42117 45347
85658 95412 45347
85656 95412 85658
42117 95414 45347
95415 85657 85659
95415 95413 85657
45347 42113 85658
85650 55074 51852
85639 72139 68726
85652 51852 45334
55074 42116 45334
64860 95402 51854
55068 64860 51854
64866 64860 55068
71368 74622 85648
74622 64866 85648
74622 64860 64866
85646 74622 71368
111361 107886 95403
3669 95405 210
210 95405 85647
95405 107886 85647
107886 111361 85647
85649 3669 210
95406 55074 55068
95406 55068 95404
61588 64866 85650
64866 55074 85650
64866 55068 55074
85648 64866 61588
3673 95407 3669
3669 95407 95405
3669 85649 85651
3669 85651 3673
42116 95408 45334
55074 95406 42116
51852 55074 45334
95373 95371 85615
58918 62379 85637
68726 95395 85637
55325 95376 55327
55327 95376 95378
95379 49219 52659
95377 62363 49219
49219 62363 52659
62363 58915 52659
58915 85623 52659
62363 85621 58915
55329 85624 85622
55329 85622 55327
55327 95378 55329
55327 85620 55325
55329 95378 95380
52659 95381 95379
52659 85623 85625
52659 85625 52661
42362 45595 85626
55329 52092 85624
85624 52092 42362
52092 95382 42362
95382 45595 42362
55329 95380 52092
49217 85627 52661
85627 95381 52661
52661 95381 52659
55327 85622 85620
85619 85621 95375
95375 85621 58917
71614 74871 65105
71614 65105 61830
81304 84549 74871
81304 74871 71614
94249 90996 85616
85616 90996 81304
90996 95374 81304
95374 84549 81304
90996 94249 100802
100802 94249 104119
104119 95372 100802
95375 85617 85619
95375 95373 85617
52090 55325 85620
65105 61832 85618
85618 61832 52090
61832 95376 52090
95376 55325 52090
61832 65105 71616
71616 65105 74871
71616 74871 81306
81306 74871 84549
84549 95374 81306
95377 58917 62363
85621 62363 58917
85627 95383 95381
52661 85625 49217
45597 85628 85626
45597 85626 45595
52669 95391 95389
52669 85633 85635
52669 85635 52671
2834 95392 85636
2834 85636 2832
16107 12802 85634
12802 2832 85634
12802 2834 2832
12802 16107 22698
22698 16107 25953
25953 95390 22698
52671 49220 95391
62379 95393 58916
58916 95393 85635
95393 49220 85635
49220 52671 85635
85637 62379 58916
100592 95394 103848
100592 103848 85638
110502 100592 85638
110504 100592 110502
110502 85636 110504
110504 85636 95392
62379 58918 95393
72139 95395 68726
52671 95391 52669
95395 58918 85637
35757 95388 32492
32492 95390 22696
45595 95382 45597
45597 95382 95384
95385 85627 85629
95385 95383 85627
45599 85630 85628
45599 85628 45597
45597 95384 45599
45599 95384 95386
95387 85629 85631
95387 95385 85629
32490 35757 85632
45599 42364 85630
85630 42364 32490
42364 95388 32490
95388 35757 32490
45599 95386 42364
52669 95389 49218
95389 85631 49218
95389 95387 85631
85633 52669 49218
12800 16107 85634
22696 25953 16107
22696 16107 12800
35757 32492 85632
85632 32492 22696
95390 25953 22696
4402 4406 14334
40374 43812 85405
95170 102051 98588
1831 11793 5058
11795 11793 1831
11795 21723 11793
21725 21723 11795
21725 31547 21723
31549 31547 21725
85211 31547 31549
85211 31549 94949
22071 85212 94950
22071 94950 22073
22073 31891 22071
11793 85210 5058
31893 31891 22073
31891 94952 85214
94953 85213 85215
94953 94951 85213
41777 85214 94952
41777 94952 41779
41779 94954 41777
41777 94954 85216
94955 85215 85217
94955 94953 85215
51531 85216 94954
51531 94954 51533
31893 94952 31891
112722 1831 5058
112722 109513 1831
109513 112722 94948
85211 41439 41437
41439 51179 41437
51181 51179 41439
51181 60951 51179
60953 60951 51181
60953 70747 60951
70749 70747 60953
70749 80461 70747
80463 80461 70749
80463 94945 93213
90157 80463 93213
80461 80463 90157
103089 99973 90157
103089 90157 93213
113019 109885 99973
113019 99973 103089
109885 113019 94946
2195 109885 94946
2193 109885 2195
2195 12147 2193
12149 12147 2195
12149 94950 12147
12147 94950 85212
94951 85209 85213
94951 94947 85209
51533 94956 51531
94949 41439 85211
51531 94956 85218
85219 53005 49775
54923 51813 64705
64705 51813 61561
61561 94964 64705
94965 108187 111459
111459 108187 3777
3777 108187 491
3777 491 13689
13689 491 10431
94961 23599 10431
23599 13689 10431
23599 23603 13689
54923 42069 51813
33445 30147 85225
23599 33445 23603
43315 40037 30147
43315 30147 33445
43315 85223 40037
71085 85224 94962
71085 94962 71087
71087 94966 71085
71085 94966 85226
94967 22411 25543
94963 35351 22411
35351 25543 22411
23603 33445 85225
45187 42069 54923
45187 32205 42069
35351 32205 45187
94955 85219 49775
85217 85219 94955
61287 85218 94956
61287 94956 61289
61289 94958 61287
61287 94958 85220
53009 94959 53005
53005 94959 94957
53005 85219 85221
53005 85221 53009
85220 94960 85222
94958 94960 85220
94961 20351 23599
23599 20351 33445
33445 20351 30151
33445 30151 43315
43315 30151 40041
94959 53009 40041
40041 53009 43315
53009 49773 43315
49773 85223 43315
53009 85221 49773
85222 94962 85224
94960 94962 85222
94963 32205 35351
94957 49775 53005
5058 85210 1829
112722 1829 109511
5058 1829 112722
4039 85197 797
70019 73130 94934
79731 85198 73130
70019 79731 73130
79733 79731 70019
79733 94936 79731
79731 94936 85200
94937 88773 91923
94935 101795 88773
88773 101795 91923
101795 98587 91923
108483 108485 797
98587 85201 91923
89423 85200 94936
89423 94936 89425
89425 99247 89423
99249 99247 89425
99249 109147 99247
109149 109147 99249
109149 1467 109147
1469 1467 109149
1469 11429 1467
11431 11429 1469
11431 94938 11429
101795 85199 98587
797 108485 4039
108485 94933 4039
98589 108485 108483
799 10755 85197
799 10757 10755
10757 20673 10755
20675 20673 10757
20675 30487 20673
30489 30487 20675
30489 40373 30487
40375 40373 30489
40375 50101 40373
50103 50101 40375
50103 59889 50101
59891 59889 50103
69691 72836 85195
59889 69691 85195
59891 69691 59889
94931 72836 69691
60219 63356 94932
94934 73130 70017
94934 70017 85196
60219 94934 85196
63356 60219 85196
73130 85198 70017
94935 98589 101795
101795 98589 85199
98589 108483 85199
11429 94938 85202
94939 79077 82203
94937 91923 79077
79077 91923 82203
83198 80093 94944
80093 70383 94944
80093 70381 70383
92916 89785 83198
83198 89785 80093
92916 85208 89785
94945 90159 93213
93213 90159 103089
103089 90159 99975
103089 99975 113019
113019 99975 109887
109887 94946 113019
94947 59553 85209
85209 59553 59551
85207 59551 59553
85207 59553 94943
80095 83198 94944
83198 80095 89787
83198 89787 92916
99609 85208 92916
89787 99609 92916
99611 99609 89787
112722 109511 94948
109511 99611 94948
109511 99609 99611
70383 70381 60589
35351 35353 25543
60589 70381 60587
50795 60587 50793
91923 88771 82203
88771 85203 82203
91923 85201 88771
21361 85202 94938
21361 94938 21363
21363 94940 21361
21361 94940 85204
94941 69363 72523
94939 82203 69363
69363 82203 72523
82203 79075 72523
79075 85205 72523
82203 85203 79075
31177 85204 94940
31177 94940 31179
31179 41061 31177
41063 41061 31179
41063 94942 41061
41061 94942 85206
69361 85207 72523
85207 94941 72523
85207 94943 94941
72523 85205 69361
50793 85206 94942
50793 94942 50795
60589 60587 50795
35351 45189 35353
35351 45187 45189
45187 54925 45189
71335 94986 74479
52745 94987 52739
52739 94987 94985
52739 85243 85245
52739 85245 52745
74481 85246 85244
74481 85244 74479
74479 94986 74481
74481 94986 94988
49439 85247 52745
85247 94987 52745
85242 94984 85244
85247 94989 94987
74481 71329 85246
74481 94988 71329
94988 85248 71329
94988 94990 85248
94991 39705 43053
85249 43053 39705
94989 85249 39705
85247 85249 94989
85248 94992 85250
94990 94992 85248
43057 94993 43053
52745 85245 49439
85244 94984 74479
94984 71335 74479
52735 85243 52739
64715 74473 64717
64715 74471 74473
74471 94978 74473
74473 94978 94980
59165 85239 62477
85239 94979 62477
85239 94981 94979
62477 85237 59165
64719 85240 85238
64719 85238 64717
94982 64719 71334
64719 74473 71334
64719 64717 74473
74473 94980 71334
94983 49443 52735
85241 52735 49443
94981 85241 49443
85239 85241 94981
64719 61557 85240
64719 94982 61557
94982 85242 61557
94982 94984 85242
52739 94985 52735
52735 94985 94983
52735 85241 85243
43053 94993 94991
43053 85249 85251
43053 85251 43057
85250 94994 85252
95003 22661 25861
94997 35667 22661
35667 25861 22661
35667 35669 25861
35667 45509 35669
35667 45507 45509
45507 55245 45509
45507 55243 55245
55243 65027 55245
55243 65025 65027
65025 74793 65027
65025 74791 74793
81281 84473 94998
84473 74791 94998
84473 74793 74791
94999 94173 81281
94173 84473 81281
94173 94175 84473
94173 104037 94175
94173 104033 104037
110683 113975 95000
113975 104033 95000
113975 104037 104033
110683 95004 113975
52769 95005 52765
94996 95002 85254
64717 85236 64715
85254 95002 85256
95001 94995 85253
94992 94994 85250
43057 39706 94993
94995 39706 43057
85251 94995 43057
85253 94995 85251
71336 94996 85254
71336 85254 71330
71330 85252 71336
71336 85252 94994
94997 32457 35667
35667 32457 45507
45507 32457 42331
45507 42331 55243
55243 42331 52065
55243 52065 65025
65025 52065 61805
65025 61805 74791
74791 61805 71591
71591 94998 74791
94999 90971 94173
94173 90971 104033
104033 90971 100777
100777 95000 104033
52765 95001 49440
95001 85253 49440
85255 52765 49440
4039 799 85197
64717 85238 85236
68983 85237 62477
15675 2557 12527
94967 25543 12527
25543 15675 12527
25543 25545 15675
25543 35355 25545
25543 35353 35355
45189 42065 85229
35355 45189 85229
35353 45189 35355
54925 51809 42065
54925 42065 45189
5719 2557 15675
64709 85230 51809
64707 64709 54925
64707 74465 64709
64707 74463 74465
74463 94968 74465
74465 94968 94972
94973 88435 91645
94969 101539 88435
101539 91645 88435
101539 101543 91645
101539 85227 85231
101539 85231 101543
54925 64709 51809
5719 110243 2557
113371 110243 5719
94971 110243 113371
45187 54923 54925
54923 64707 54925
54923 64705 64707
71333 74463 94964
74463 64705 94964
74463 64707 64705
71333 94968 74463
94969 98281 101539
94965 111459 98281
98281 111459 101539
111459 108183 101539
108183 85227 101539
3777 487 108183
3777 108183 111459
13689 10427 487
13689 487 3777
23603 20347 10427
23603 10427 13689
23603 85225 20347
80799 85226 94966
80799 94966 80801
85228 80799 93559
80799 90501 93559
80799 80801 90501
90501 94970 93559
93559 90499 85228
90499 93559 94970
100325 90499 94970
100323 90499 100325
64713 61556 85232
74467 64713 85232
74469 64713 74467
74467 84141 74469
74467 84139 84141
84139 94974 84141
84141 94974 94976
94977 68987 72233
94975 81925 68987
68987 81925 72233
81925 78711 72233
78711 85235 72233
81925 85233 78711
64715 85236 85234
64715 85234 64713
64713 74471 64715
64713 74469 74471
94978 74471 81034
74471 84141 81034
74471 74469 84141
84141 94976 81034
94979 59171 62477
94977 72233 59171
59171 72233 62477
72233 68983 62477
61556 64713 85234
72233 85235 68983
101543 85231 98277
101543 98277 88431
100325 94971 113371
110239 100325 113371
100323 100325 110239
5719 2553 110239
5719 110239 113371
15675 12523 2553
15675 2553 5719
25545 22405 12523
25545 12523 15675
35355 32199 22405
35355 22405 25545
35355 85229 32199
64709 61555 85230
74467 85232 61555
64709 74467 61555
74465 74467 64709
81033 84139 94972
84139 74465 94972
84139 74467 74465
81033 94974 84139
94975 78715 81925
94973 91645 78715
78715 91645 81925
91645 88431 81925
88431 85233 81925
101543 88431 91645
94933 799 4039
63356 85196 60217
60217 50427 50429
69668 63283 73051
73051 94880 69668
73380 85145 69995
85145 94883 69995
85145 85147 94883
94881 73380 69995
2496 5899 85148
2496 85146 5899
85146 94884 5899
85146 94882 94884
94885 85147 85149
59868 63283 69668
94885 94883 85147
5899 2500 85148
85148 2500 110184
2500 94886 110184
94886 113539 110184
5899 94884 2500
94887 85149 85151
94887 94885 85149
113541 85152 85150
113541 85150 113539
113539 94886 113541
113541 94886 94888
110184 113539 85150
59868 53503 63283
50080 53503 59868
50080 43807 53503
82753 94876 79390
85145 73380 85141
85141 73380 73376
94877 73376 73380
94877 73380 94881
85142 94882 85146
94878 94882 85142
92173 88744 94879
85143 98556 92173
98556 88744 92173
98556 98562 88744
108456 98562 98556
108456 108460 98562
772 108460 108456
772 776 108460
10730 776 772
10730 10732 776
24121 20652 85144
20652 10730 85144
20652 10732 10730
20652 24121 30466
30466 24121 33941
30466 33941 40352
40352 33941 43807
40352 43807 50080
94889 85151 85153
94889 94887 85151
113543 85154 85152
113543 85152 113541
113555 85160 113551
113551 94896 113555
113555 94896 94898
79708 83096 85161
83096 79708 94897
79708 89402 94897
79708 89400 89402
94899 89402 89400
94899 89400 85163
85162 113555 110188
94900 85162 110188
85164 85162 94900
113555 94898 110188
85163 99224 94899
94899 99224 99226
109124 99226 99224
109124 109126 99226
94901 109126 109124
94901 109124 85165
100272 103613 85166
100272 85164 103613
85164 94902 103613
85164 94900 94902
85165 1444 94901
94901 1444 1446
113555 85162 85160
73051 73049 82753
94897 79710 83096
94895 85161 83096
113541 94888 113543
113543 94888 94890
94891 85153 85155
94891 94889 85153
113545 85156 85154
113545 85154 113543
113543 94890 113545
113545 94890 94892
69996 94891 73404
94891 85157 73404
94891 85155 85157
94893 69996 73404
113547 85158 85156
113547 85156 113545
113545 94892 113547
113547 94892 94894
69992 73404 85157
94893 73404 69992
85159 94893 69992
94895 94893 85159
113551 85160 85158
113551 85158 113547
113547 94894 113551
113551 94894 94896
79710 94895 83096
94895 85159 85161
94903 1446 1444
73051 82753 79390
73051 63283 73049
94865 30794 85129
5883 2495 85126
5883 94862 2495
94862 85130 2495
94862 94866 85130
94867 85127 85131
94867 94863 85127
89080 92473 85132
92473 89080 85128
102341 92473 85128
102343 92473 102341
94865 30796 30794
102341 94864 102343
85129 40672 94865
94865 40672 40674
50404 40674 40672
50404 50406 40674
50404 85133 63604
60196 50404 63604
50406 50404 60196
94869 60196 63604
94866 12457 15843
85134 94866 15843
85130 94866 85134
102343 94864 94868
30794 30796 20986
30794 20986 24431
85125 30794 24431
85120 1110 108796
1110 94860 108796
94860 112261 108796
85121 11064 4591
11064 1110 4591
11064 11066 1110
20984 24431 94861
11066 20984 94861
11064 20984 11066
85125 24431 20984
2494 5883 85126
2494 85122 5883
85122 94862 5883
85122 94858 94862
53199 49728 94859
94863 49728 53199
85123 94863 53199
85127 94863 85123
102341 85128 85124
102341 85124 102339
94864 102341 108798
102341 112261 108798
102341 102339 112261
112261 94860 108798
24431 20986 94861
12457 94870 15843
85131 59508 94867
94867 59508 59514
94871 59514 59508
85141 73376 85137
85137 73376 73372
94873 73372 73376
94873 73376 94877
85138 15845 12458
94878 85138 12458
85142 85138 94878
15845 94874 12458
85139 79038 94875
94875 79038 79044
88738 92173 94879
79044 88738 94879
79038 88738 79044
85143 92173 88738
20650 24121 85144
30464 33941 24121
30464 24121 20650
40350 43807 33941
40350 33941 30464
50078 53503 43807
50078 43807 40350
59866 63283 53503
59866 53503 50078
63283 59866 85140
73049 63283 85140
92475 94872 89082
94880 73051 79390
94876 82753 79388
85136 89082 79388
94871 59508 85135
92475 85136 85132
92475 85132 92473
94872 92475 98900
92475 102343 98900
92475 92473 102343
102343 94868 98900
60194 63604 85133
69994 94869 73372
73372 94869 85137
94869 63604 85137
63604 60194 85137
94873 69994 73372
15845 85138 85134
15845 85134 15843
15843 94870 15845
15845 94870 94874
85135 69322 94871
94871 69322 69328
94875 69328 69322
94875 69322 85139
69666 73049 85140
79388 82753 73049
79388 73049 69666
92475 89082 85136
89082 94876 79388
52765 95005 95001
94903 1444 85167
103613 100276 85166
41416 34931 44779
41416 44779 51158
51158 44779 54509
54509 94920 51158
85187 99950 94921
94921 99950 99952
109862 99952 99950
109862 109864 99952
2170 5613 94925
109864 2170 94925
109862 2170 109864
31526 34931 41416
12122 15577 5613
22048 94926 15577
12122 22048 15577
22044 22048 12122
31862 22048 22044
31862 31866 22048
45105 41752 85188
41752 31862 85188
41752 31866 31862
45105 94922 41752
15223 11772 94923
11772 15223 21702
12122 5613 2170
25107 25105 34931
25107 34931 31526
94924 25107 31526
64299 60930 85184
85184 60930 51156
60930 94920 51156
94920 54509 51156
60930 64299 70726
70726 64299 74063
70726 74063 80440
80440 74063 83737
85185 90134 83737
90134 80440 83737
90134 90136 80440
94921 90136 90134
94921 90134 85187
41748 45105 85188
51496 94922 45105
41748 51496 45105
51490 51496 41748
51490 85186 51496
51496 85186 94918
5277 1808 94919
1808 5277 94923
5277 15223 94923
5277 15221 15223
15221 25107 15223
15221 25105 25107
21702 15223 25107
25107 94924 21702
5613 2172 94925
2172 5613 12126
92248 89105 98923
92248 98923 102118
94927 102118 98923
11089 14286 94928
14286 11089 21009
14286 21009 24194
30817 85192 24194
21009 30817 24194
30819 30817 21009
43878 40695 94930
40695 30819 94930
40695 30817 30819
43878 85194 40695
72836 69689 85195
79413 82530 85193
79413 85193 69689
94931 79413 69689
72836 94931 69689
94929 82530 79413
40697 43878 94930
50427 85194 43878
40697 50427 43878
50429 50427 40697
63356 60217 94932
60217 50429 94932
82530 94929 79411
51156 44779 41414
94929 89105 79411
89105 92248 85191
12126 5613 15577
15577 94926 12126
102116 98921 85189
112026 108819 102116
102116 108819 98921
4354 1131 112026
112026 1131 108819
4354 85190 1131
92248 89103 85191
89103 92248 85189
92248 102116 85189
92248 102118 102116
102118 94927 108821
112026 102118 108821
102116 102118 112026
112026 108821 1133
112026 1133 4354
94928 14286 11087
94928 11087 85190
1133 94928 85190
4354 1133 85190
24194 21007 14286
14286 21007 11087
24194 85192 21007
82530 79411 85193
89105 85191 79411
90448 93735 85168
51156 54509 44779
41414 44779 34931
44461 94909 41038
41038 94909 85171
94909 31156 85171
31156 34613 85171
50770 54163 44461
50770 44461 41038
54163 50770 85172
63965 54163 85172
63967 54163 63965
63965 85173 70358
73737 63965 70358
31156 24789 34613
63967 63965 73737
80070 73737 70358
85175 83417 80070
85174 84037 80756
94910 85174 80756
85176 85174 94910
84037 94908 80756
44461 41040 94909
41040 44461 50772
50772 44461 54163
50772 54163 60566
60566 54163 63967
80070 83417 73737
21340 24789 31156
24789 21340 94907
84037 94906 94908
85166 100276 90448
100276 94904 90448
94904 93735 90448
103613 94902 100276
85167 11406 94903
94903 11406 11408
94905 11408 11406
94905 11406 85169
80752 84035 85170
93735 90452 85168
85168 90452 80752
90452 94906 80752
94906 84035 80752
93735 94904 90452
24789 94907 21338
94907 85169 21338
94907 94905 85169
31154 34613 24789
31154 24789 21338
85171 34613 31154
60564 63965 85172
85173 63965 60564
84037 85174 85170
84037 85170 84035
84035 94906 84037
60566 63967 70360
70360 63967 73737
70360 73737 80072
80072 73737 83417
112939 85181 1806
5275 112939 1806
112941 112939 5275
85183 5275 1806
60928 64299 85184
70724 74063 64299
70724 64299 60928
80438 83737 74063
80438 74063 70724
85185 83737 80438
61250 94918 85186
61250 85186 61242
61242 85182 61250
61250 85182 94916
112941 109490 94917
109490 112941 94919
112941 5277 94919
112941 5275 5277
5275 85183 11770
15221 5275 11770
5277 5275 15221
21700 25105 15221
21700 15221 11770
31524 34931 25105
31524 25105 21700
112939 94917 94915
41414 34931 31524
112941 94917 112939
85182 85180 94916
93137 94911 89762
89762 94911 85175
94911 80072 85175
80072 83417 85175
85177 93137 89762
85176 94912 85178
94910 94912 85176
93137 89764 94911
103013 94913 99586
99586 94913 85177
94913 89764 85177
89764 93137 85177
85179 103013 99586
71040 74377 85180
71040 85178 74377
85178 94914 74377
85178 94912 94914
103013 99588 94913
112939 94915 109488
109488 94915 85179
94915 99588 85179
99588 103013 85179
85181 112939 109488
85180 74377 71044
94916 85180 71044
74377 94914 71044
111961 95166 108486
52765 85255 85257
85256 95006 85258
95101 95099 85337
25929 85340 85338
25929 85338 25927
25927 95100 25929
25929 95100 95102
95103 97949 85341
85341 97949 97947
85339 97947 97949
85339 97949 95101
25931 85342 85340
25931 85340 25929
95101 85337 85339
25929 95102 25931
95105 85341 85343
95105 95103 85341
25933 85344 85342
25933 85342 25931
25931 95104 25933
25933 95104 95106
95107 85343 85345
95107 95105 85343
25935 85346 85344
25935 85344 25933
25933 95106 25935
25931 95102 95104
85336 95098 95100
85336 95100 25927
22660 85336 25927
16071 12767 85330
25921 85332 12767
16071 25921 12767
25919 25921 16071
25919 95092 25921
25921 95092 95094
95095 175 85333
85333 175 173
85331 173 175
85331 175 95093
25923 85334 85332
25923 85332 25921
25921 95094 25923
25923 95094 95096
95097 85333 85335
95097 95095 85333
25923 22659 85334
25923 95096 22659
95096 85336 22659
95096 95098 85336
95099 107855 85337
85337 107855 107853
85335 107853 107855
85335 107855 95097
22660 25927 85338
25935 95106 95108
95093 95091 85329
95109 85345 85347
25937 85348 85346
2798 85354 2802
2802 85354 95116
101419 95119 97948
95119 85355 97948
95119 95117 85355
85357 101419 97948
110474 95120 85358
110474 85358 110470
110470 85356 110474
110474 85356 95118
101419 97950 95119
2802 85356 2798
95121 97950 101419
85359 95121 85357
100554 103839 85360
100554 85358 103839
85358 95122 103839
85358 95120 95122
85359 107854 95121
95121 107854 107856
95123 107856 107854
95123 107854 85361
103843 85362 85360
103843 85360 103839
85357 95121 101419
2802 95118 85356
95117 95115 85353
95117 85353 85355
25937 85346 25935
25935 95108 25937
25937 95108 95110
95111 85347 85349
95111 95109 85347
85348 25937 22664
95112 85348 22664
85350 85348 95112
25937 95110 22664
95113 88133 91531
85351 91531 88133
95111 85351 88133
85349 85351 95111
12768 16095 85352
12768 85350 16095
85350 95114 16095
85350 95112 95114
91531 88134 95113
95115 88134 91531
85351 95115 91531
85353 95115 85351
85352 16095 12772
95116 85352 12772
85354 85352 95116
16095 95114 12772
95109 95107 85345
95093 85329 85331
22663 95092 25919
25919 16071 16067
85319 95083 95079
33261 85315 29819
3889 489 85316
95080 10433 13825
95080 13825 85320
3889 95080 85320
489 3889 85320
13825 10433 23739
23739 10433 20353
95081 33565 20353
33565 23739 20353
85319 95079 33261
33565 33567 23739
33567 43431 85321
33565 43431 33567
43431 85317 40039
64785 61559 85318
74539 71331 61559
74539 61559 64785
84213 85322 71331
74539 84213 71331
84211 84213 74539
84211 93909 84213
84211 93907 93909
43431 40039 85321
29819 85319 33261
103789 95078 100556
93907 93905 103789
43139 39703 33261
39703 85315 33261
43139 85311 39703
111557 108185 85312
95076 493 3889
95076 3889 85316
111557 95076 85316
108185 111557 85316
493 95080 3889
95081 30153 33565
95077 43429 30153
43429 33565 30153
43429 43431 33565
43429 85313 85317
43429 85317 43431
64785 85318 85314
64785 85314 64783
64783 74539 64785
64783 74537 74539
74537 84211 74539
74537 84209 84211
84209 93907 84211
84209 93905 93907
95082 93907 100556
93907 103789 100556
93907 95082 93909
93909 95082 95084
95085 20025 23411
85323 23411 20025
95087 23415 10117
10117 23415 13519
23415 20023 13519
20023 85327 13519
23415 85325 20023
103797 100553 85326
113741 110469 100553
113741 100553 103797
95088 2801 6117
95088 6117 85328
113741 95088 85328
110469 113741 85328
6117 2801 16067
16067 2801 12771
12771 95090 16067
10115 85329 13519
85329 95089 13519
85329 95091 95089
13519 85327 10115
6117 2797 85328
16071 85330 2797
6117 16071 2797
16067 16071 6117
22663 25919 95090
25919 16067 95090
95089 10117 13519
103839 95122 103843
110473 95088 113741
113741 103795 95086
95083 85323 20025
85319 85323 95083
13825 10429 85320
23739 20349 10429
23739 10429 13825
33567 30149 20349
33567 20349 23739
33567 85321 30149
84213 81031 85322
93911 85324 81031
84213 93911 81031
93909 93911 84213
100557 103795 95084
103795 93909 95084
103795 93911 93909
100557 95086 103795
23415 95087 23411
23411 95087 95085
23411 85323 85325
23411 85325 23415
93911 90729 85324
103797 85326 90729
93911 103797 90729
103795 103797 93911
110473 113741 95086
113741 103797 103795
103843 95122 95124
85361 174 95123
95123 174 176
43219 52917 95155
43219 52915 52917
52915 85391 85393
52915 85393 52917
15839 12525 85392
95154 22413 25707
95154 25707 85394
15839 95154 85394
12525 15839 85394
22413 95156 25707
52917 49446 95155
39708 43219 95155
62689 95157 59170
95157 49446 85393
49446 52917 85393
85395 62689 59170
25707 22409 85394
95156 32209 35513
95156 35513 85396
25707 95156 85396
22409 25707 85396
32209 95158 35513
62691 95159 62689
62689 95159 95157
59170 95157 85393
43219 39708 95153
12529 95154 15839
2555 2559 12529
43215 95149 39704
39704 95149 85385
95149 29824 85385
29824 33335 85385
85387 43215 39704
113519 110241 85386
113519 95148 110241
95148 85388 110241
95148 95150 85388
43217 95151 43215
43215 95151 95149
43215 85387 85389
43215 85389 43217
85388 95152 85390
95150 95152 85388
43219 95153 43217
43217 95153 95151
43217 85389 49442
52915 43217 49442
43219 43217 52915
85391 52915 49442
2555 85390 95152
2555 95152 2559
85392 2555 15839
2555 12529 15839
62689 85395 85397
62689 85397 62691
35513 32203 85396
35513 95158 32203
10756 10758 800
20674 10758 10756
20674 20676 10758
30488 20676 20674
30488 30490 20676
30488 85405 43812
40376 30488 43812
30490 30488 40376
95167 40376 43812
45373 85406 85402
45373 85402 45369
45369 95164 45373
45373 95164 95168
82143 78718 95165
91863 95169 88434
88434 95169 85403
95169 78718 85403
78718 82143 85403
98280 101735 91863
98280 91863 88434
85407 101735 98280
98588 102051 85408
111961 108486 85404
85404 108486 98588
108486 95170 98588
10756 800 798
33335 29824 95147
798 800 108484
800 95166 111961
95158 85398 32203
95158 95160 85398
62691 59176 95159
95161 59176 62691
85397 95161 62691
85399 95161 85397
95160 42073 45365
85400 95160 45365
85398 95160 85400
42073 95162 45365
72457 95163 68986
95163 85399 68986
95163 95161 85399
85401 72457 68986
45369 85402 85400
45369 85400 45365
45365 95162 45369
45369 95162 95164
72457 68990 95163
82143 95165 78714
78714 95165 85401
95165 68990 85401
68990 72457 85401
85403 82143 78714
108484 111961 85404
108484 800 111961
29823 43139 33261
113519 95146 95148
113519 85384 113515
95133 95131 85369
85370 93981 90732
95134 85370 90732
85372 85370 95134
93981 95132 90732
33323 95135 29820
95135 85371 29820
95135 95133 85371
85373 33323 29820
71332 74621 85374
81036 95136 74621
95133 85369 85371
71332 81036 74621
81032 85372 81036
81036 85372 95134
33325 95137 33323
33323 95137 95135
33323 85373 85375
33323 85375 33325
51812 55067 85376
61560 64865 55067
61560 55067 51812
74621 71338 85374
85374 71338 61560
81032 81036 71332
85368 95130 95132
85368 95132 93981
90730 85368 93981
95125 176 174
95125 174 85363
103845 85364 85362
103845 85362 103843
103843 95124 103845
103845 95124 95126
85363 10116 95125
95125 10116 10118
95127 10118 10116
95127 10116 85365
103847 85366 85364
103847 85364 103845
103845 95126 103847
103847 95126 95128
85365 20024 95127
95127 20024 20026
95129 20026 20024
95129 20024 85367
85366 103847 100558
95130 85366 100558
85368 85366 95130
103847 95128 100558
95131 85367 85369
95131 95129 85367
90730 93981 85370
71338 95138 61560
95138 64865 61560
74621 95136 71338
29821 85377 33325
22412 15813 25681
22412 25681 32208
32208 25681 35491
32208 35491 42072
42072 35491 45327
45327 95140 42072
95143 85379 85381
95143 95141 85379
113511 85382 85380
113511 85380 113507
113507 95142 113511
113511 95142 95144
33333 95145 29822
95145 85381 29822
95145 95143 85381
85383 33333 29822
113515 85384 85382
113515 85382 113511
113511 95144 113515
113515 95144 95146
33335 95147 33333
33333 95147 95145
33333 85383 85385
33333 85385 33335
113519 85386 85384
12528 15813 22412
113515 95146 113519
12528 5861 15813
95142 113507 110240
85377 95137 33325
85377 95139 95137
33325 85375 29821
2554 5861 85378
12524 15813 5861
12524 5861 2554
22408 25681 15813
22408 15813 12524
32202 35491 25681
32202 25681 22408
42068 45327 35491
42068 35491 32202
55067 51816 85376
85376 51816 42068
51816 95140 42068
95140 45327 42068
51816 55067 61564
61564 55067 64865
64865 95138 61564
95141 85377 85379
95141 95139 85377
110240 113507 85380
5861 2558 85378
85378 2558 110240
2558 95142 110240
2558 5861 12528
95075 43139 29823
95079 29823 33261
6099 95074 2800
35679 45519 45521
45519 85275 52064
55257 45519 52064
45521 45519 55257
55257 52064 85276
65037 55257 85276
65039 55257 65037
65037 74805 65039
65037 74803 74805
95028 74805 81282
74805 84483 81282
35679 45521 35681
74805 74803 84483
90972 84483 94185
90972 94185 100778
100778 94185 104057
104057 95024 100778
95029 85277 85279
95029 95025 85277
85278 95030 85280
95026 95030 85278
35681 32458 95027
32458 35681 42332
42332 35681 45521
81282 84483 90972
25871 35679 35681
25871 35681 95027
22662 25871 95027
25871 25869 35679
42330 45519 35679
42330 35679 32456
85275 45519 42330
61804 65037 85276
65037 61804 85272
74801 65037 85272
74803 65037 74801
74801 84483 74803
74801 84481 84483
84481 94185 84483
84481 94183 94185
94183 104057 94185
94183 104053 104057
95024 104057 110684
104057 113993 110684
104057 104053 113993
113993 95020 110684
95025 59173 85277
85277 59173 59167
85273 59167 59173
85273 59173 95021
85274 95026 85278
95022 95026 85274
25871 22662 95023
42332 45521 52066
52066 45521 55257
52066 55257 61806
61806 55257 65039
42066 85288 42070
42070 85288 95038
85289 59168 95039
95039 59168 59174
95041 59174 59168
95041 59168 85291
22406 25597 85292
35405 32206 85290
85290 32206 22406
32206 95042 22406
95042 25597 22406
35405 95040 32206
85291 68984 95041
95041 68984 68988
95043 68988 68984
95043 68984 85293
25599 85294 85292
25599 85292 25597
25597 95042 25599
25599 95042 95044
85293 78712 95043
95043 78712 78716
95045 78716 78712
95045 78712 85295
25601 85296 85294
42066 42070 32200
35679 25869 32456
32200 42070 35405
32200 35405 85290
61806 65039 71592
71592 65039 74805
74805 95028 71592
95031 85279 85281
95031 95029 85279
85280 95032 85282
95030 95032 85280
95033 85281 85283
95033 95031 85281
61562 95034 85284
61562 85284 61558
61558 85282 61562
61562 85282 95032
95035 85283 85285
95035 95033 85283
85284 95036 85286
95034 95036 85284
95037 85285 85287
95037 95035 85285
51814 95038 85288
51814 85288 51810
51810 85286 51814
51814 85286 95036
95039 85287 85289
95039 95037 85287
42070 95040 35405
25601 85294 25599
25869 85271 32456
16007 25871 95023
52769 49444 95005
62525 95009 59166
59166 95009 85257
95009 49444 85257
49444 52769 85257
85261 62525 59166
85258 95010 85262
95006 95010 85258
16003 95011 16001
16001 95011 95007
16001 25865 16003
3027 95008 6337
16001 25863 25865
25863 85263 25865
74795 71589 85260
84477 85264 71589
74795 84477 71589
84475 84477 74795
84475 94179 84477
84475 94177 94179
94177 104045 94179
94177 104041 104045
104041 113985 104045
104041 113981 113985
25863 85259 85263
6337 113981 113975
6337 113975 95004
3027 6337 95004
95002 95006 85256
95007 12769 16001
95003 25861 12769
25861 16001 12769
25861 25863 16001
35669 32455 85259
25863 35669 85259
25861 35669 25863
45509 42329 32455
45509 32455 35669
55245 52063 42329
55245 42329 45509
65027 61803 52063
65027 52063 55245
74795 85260 61803
65027 74795 61803
74793 74795 65027
74793 84475 74795
74793 84473 84475
84473 94177 84475
84473 94175 94177
94175 104041 94177
94175 104037 104041
104037 113981 104041
104037 113975 113981
113981 6343 113985
113981 6337 6343
6337 95008 6343
6343 95008 95012
16005 95019 95015
16005 25869 16007
16005 25867 25869
25867 85267 85271
25867 85271 25869
71590 74801 85272
74801 71590 85268
84479 74801 85268
84481 74801 84479
84479 94183 84481
84479 94181 94183
94181 104053 94183
94181 104049 104053
104049 113993 104053
104049 113989 113993
95020 113993 3028
113993 6347 3028
113993 113989 6347
6347 95016 3028
95021 85269 85273
95021 95017 85269
85270 95022 85274
95018 95022 85270
16007 12770 95019
12770 16007 95023
16007 95019 16005
16007 25869 25871
95014 95018 85266
95017 95013 85265
62525 59172 95009
95013 59172 62525
85261 95013 62525
85265 95013 85261
85262 95014 85266
95010 95014 85262
16005 95015 16003
16003 95015 95011
16003 25867 16005
16003 25865 25867
25865 85263 85267
25865 85267 25867
84479 85268 85264
84479 85264 84477
84477 94181 84479
84477 94179 94181
94179 104049 94181
94179 104045 104049
104045 113989 104049
104045 113985 113989
113985 6347 113989
113985 6343 6347
6343 95012 6347
6347 95012 95016
95017 85265 85269
85266 95018 85270
52765 85257 52769
25599 95044 25601
95047 90731 93889
113727 6093 6095
6093 95066 6095
6095 95066 95070
95071 49445 52839
52839 49445 62599
62599 49445 59175
62599 59175 72359
72359 59175 68989
72359 68989 82047
82047 68989 78717
82047 78717 91765
113727 6095 113729
91765 78717 88437
101641 88437 98283
101641 98283 111555
111555 98283 108189
95072 111555 108189
3883 492 95067
492 3883 10432
10432 3883 13817
13817 95068 10432
33559 30152 95069
43427 95073 40038
40038 95073 85307
91765 88437 101641
103783 113727 113729
103783 113729 103785
93899 103783 103785
6091 95064 6093
6093 95064 95066
3883 95067 3881
3881 95067 95065
3881 13817 3883
3881 13815 13817
13817 13815 95068
13815 20348 95068
20348 20352 95068
20348 13815 85305
30148 33559 95069
20352 30148 95069
20348 30148 20352
85307 33559 30148
54995 51811 85306
64779 85308 51811
54995 64779 51811
64777 64779 54995
64777 74533 64779
64777 74531 74533
74531 84205 74533
74531 84203 84205
84203 93901 84205
84203 93899 93901
93899 103785 93901
95073 30152 85307
30152 33559 85307
85309 43427 40038
64781 85310 85308
101641 88433 91765
111557 85312 98279
101641 111557 98279
111555 111557 101641
111555 95072 111557
111557 95072 95076
43429 95077 43427
43427 95077 95073
43427 85309 85313
43427 85313 43429
64783 85314 85310
64783 85310 64781
64781 74537 64783
64781 74535 74537
74535 84209 74537
74535 84207 84209
84207 93905 84209
84207 93903 93905
93903 103789 93905
93903 103787 103789
95078 103789 110472
103789 113731 110472
103789 103787 113731
110472 113731 2800
2800 113731 6099
101641 98279 88433
113725 6091 6093
91765 78713 82047
82047 68985 72359
64781 85308 64779
64779 74535 64781
64779 74533 74535
74533 84207 74535
74533 84205 84207
84205 93903 84207
84205 93901 93903
93901 103787 93903
93901 103785 103787
103785 113731 103787
103785 113729 113731
113729 6099 113731
113729 6095 6099
6095 95070 6099
6099 95070 95074
95075 39707 43139
95071 52839 39707
39707 52839 43139
52839 49441 43139
49441 85311 43139
62599 59169 49441
62599 49441 52839
72359 68985 59169
72359 59169 62599
82047 78713 68985
91765 88433 78713
25601 95044 95046
113725 6093 113727
103781 113727 103783
95053 108188 108184
95053 108184 85299
25603 22407 85298
95050 32207 35415
95050 35415 85300
25603 95050 85300
22407 25603 85300
32207 95054 35415
84197 95055 84195
84195 95055 95051
84195 93893 84197
95049 108184 108188
84195 93891 93893
93891 103775 103777
103775 113721 103777
103775 113719 113721
113719 6087 113721
113719 6085 6087
6085 95052 6087
6087 95052 95056
95057 85299 85301
95057 95053 85299
35415 32201 85300
95054 42071 45253
93891 103777 93893
85297 108184 95049
2799 95052 6085
6085 113719 113717
93889 90731 103773
103773 90731 100555
103773 100555 113717
113717 100555 110471
110471 95048 113717
85295 88432 95045
95045 88432 88436
98278 88436 88432
98278 98282 88436
95049 98282 98278
95049 98278 85297
25603 85298 85296
25603 85296 25601
25601 95046 25603
25603 95046 95050
95051 81035 84195
95047 93889 81035
93889 84195 81035
93889 93891 84195
93889 103775 93891
93889 103773 103775
103773 113719 103775
103773 113717 113719
2799 6085 95048
6085 113717 95048
95054 45253 85302
35415 95054 85302
32201 35415 85302
42071 95058 45253
103779 113723 113725
113723 6091 113725
113723 6089 6091
6089 95060 6091
6091 95060 95064
3881 95065 3879
3879 95065 95061
3879 85303 10428
13815 3879 10428
3881 3879 13815
85305 13815 10428
54995 85306 85304
54995 85304 54993
61563 64777 95062
64777 54993 95062
64777 54995 54993
64777 61563 74531
74531 61563 71337
95063 84201 71337
84201 74531 71337
84201 84203 74531
84201 93899 84203
84201 93897 93899
93897 103783 93899
93897 103781 103783
103779 113725 103781
103781 113725 113727
93895 103779 103781
84199 93895 93897
84199 95059 84197
84197 95059 95055
84197 93895 84199
84197 93893 93895
93893 103779 93895
93893 103777 103779
103777 113723 103779
103777 113721 113723
113721 6089 113723
113721 6087 6089
6087 95056 6089
6089 95056 95060
3879 95061 488
95061 85301 488
95061 95057 85301
85303 3879 488
45253 42067 85302
95058 51815 54993
95058 54993 85304
45253 95058 85304
42067 45253 85304
51815 95062 54993
84201 95063 84199
84199 95063 95059
84199 93897 84201
93895 103781 93897
63751 50843 60637
14334 4406 11345
78291 4406 4402
65130 65128 55348
77458 65128 77460
77460 65128 65130
87123 77459 77461
87123 87121 77459
87124 55350 55348
87124 55348 87122
61956 65130 77462
65130 55350 77462
65130 55348 55350
77460 65130 61956
55348 65128 52224
87125 108069 77463
77461 108065 108069
77461 108069 87123
87126 55352 55350
87126 55350 87124
77462 55350 77464
77464 55350 55352
87127 77463 77465
87127 87125 77463
87128 55354 55352
87128 55352 87126
77464 55352 77466
77463 108069 108065
65128 87120 52224
52224 87122 55348
87119 3658 363
91174 91170 100990
77452 104140 100990
362 87115 3654
87115 77455 3654
87115 77453 77455
87117 362 3654
61960 87118 65126
74890 87116 61960
74890 61960 65126
71752 74890 65126
77456 71752 65126
81460 84568 71752
71752 84568 74890
77454 84568 81460
77457 3658 77455
77455 3658 3654
87117 3654 3658
87117 3658 87119
87120 65128 65126
87120 65126 87118
77456 65126 77458
77458 65126 65128
3658 77457 363
77457 87121 363
77457 77459 87121
77466 55352 55354
91174 100990 104140
87129 77465 77467
42496 87130 45620
22828 35778 25972
77470 35778 32620
87135 77471 77473
87135 87133 77471
90894 87136 94004
103872 87134 90894
103872 90894 94004
100714 103872 94004
77474 100714 94004
77472 103872 100714
77473 108066 87135
32620 35778 22828
87135 108066 108070
87137 108066 77475
81200 87138 84314
94004 87136 81200
94004 81200 84314
90892 94004 84314
77476 90892 84314
77474 94004 90892
87139 77475 77477
87139 87137 77475
71500 87140 74646
84314 87138 71500
87137 108070 108066
12930 12928 22828
12930 22828 25972
87132 12930 25972
55354 87128 42496
55354 42496 45620
52220 55354 45620
77468 52220 45620
77466 55354 52220
87131 77467 77469
87131 87129 77467
22830 87132 25972
22830 25972 35778
22830 35778 32622
45620 87130 32622
45620 32622 35778
42492 45620 35778
77470 42492 35778
77468 45620 42492
87133 77469 77471
87133 87131 77469
100716 87134 103872
100716 103872 77472
110628 100716 77472
110630 100716 110628
2960 110630 110628
2960 2962 110630
12928 2962 2960
12928 12930 2962
87129 87127 77465
87114 91174 104140
91174 81464 91170
91170 81464 77454
26176 13190 16348
23078 26176 16348
77432 23078 16348
77430 26176 23078
91514 77431 88327
77431 87095 88327
77431 77433 87095
87093 91514 88327
77434 13186 16348
87094 77434 16348
87096 77434 87094
26176 87092 13190
77432 16348 13186
87097 87095 77433
77434 87098 77436
87096 87098 77434
88328 87097 91526
87097 77437 91526
87097 77435 77437
87099 88328 91526
87100 16354 13187
77436 87100 13187
87098 87100 77436
16354 77438 13187
87097 77433 77435
13190 87094 16348
87091 77429 87093
87093 77429 91514
87082 87084 77420
87085 77421 77423
87085 87083 77421
77422 87086 77424
87084 87086 77422
87087 77423 77425
87087 87085 77423
32880 87088 35988
35988 77426 32880
77426 87086 32880
77426 77424 87086
87089 77425 77427
87089 87087 77425
77428 32878 35988
87088 77428 35988
87090 77428 87088
77426 35988 32878
87091 77427 77429
87091 87089 77427
23080 87092 26176
26176 77430 23080
77430 87090 23080
77430 77428 87090
91514 88323 77431
77429 88323 91514
88324 91526 77437
87099 91526 88324
77439 87099 88324
87101 87099 77439
6438 77448 3238
77448 87108 3238
77448 77446 87108
87111 77447 77449
87111 87109 77447
110916 87112 114082
6438 87110 110916
6438 110916 114082
3236 6438 114082
77450 3236 114082
77448 6438 3236
87113 77449 77451
87113 87111 77449
100994 87114 104140
114082 87112 100994
114082 100994 104140
110908 114082 104140
77452 110908 104140
77450 114082 110908
87115 77451 77453
87115 87113 77451
71756 87116 74890
71756 74890 84568
71756 84568 81464
81464 84568 77454
3238 87110 6438
74646 84314 71500
87109 108064 77447
87107 108064 108068
87102 16356 16354
87102 16354 87100
77438 16354 77440
77440 16354 16356
87103 77439 77441
87103 87101 77439
87104 16358 16356
87104 16356 87102
77440 16356 77442
77442 16356 16358
77441 98162 87103
87103 98162 98164
87105 98164 98162
87105 98162 77443
87106 16362 16358
87106 16358 87104
77442 16358 77444
77444 16358 16362
87107 77443 77445
87107 87105 77443
77446 13188 16362
87106 77446 16362
87108 77446 87106
77444 16362 13188
77445 108064 87107
87109 108068 108064
84316 84314 74646
77476 84314 77478
77478 84314 84316
87162 5910 5906
87162 5906 87160
77498 5906 77500
77500 5906 5910
77501 82462 77499
77499 82462 82460
87161 82460 82462
87161 82462 87163
87164 5914 5910
87164 5910 87162
77500 5910 77502
87161 79224 82460
77502 5910 5914
77501 82464 82462
87163 82462 82464
87163 82464 87165
77504 2706 5914
87164 77504 5914
87166 77504 87164
77502 5914 2706
77505 82466 77503
77503 82466 82464
87165 82464 82466
87165 82466 87167
77503 82464 77501
87159 77497 77499
87159 77499 82460
79224 87159 82460
87153 82454 87155
87156 113538 113536
87156 113536 87154
77492 113536 2705
113536 5900 2705
113536 113538 5900
5900 77494 2705
82454 77493 79223
77493 87157 79223
77493 77495 87157
87155 82454 79223
87158 113540 113538
87158 113538 87156
5902 113538 113540
5900 113538 5902
77494 5900 77496
77496 5900 5902
87159 77495 77497
87159 87157 77495
110391 113540 87158
113540 110391 87160
5906 113540 87160
5902 113540 5906
77496 5902 77498
77498 5902 5906
77504 87168 77506
87166 87168 77504
77507 82468 77505
77505 82468 82466
15886 77512 12679
77513 92198 77511
77511 92198 92196
102068 92196 92198
102066 92196 102068
87173 102066 102068
87173 102068 87175
2711 5934 87174
5934 2711 87176
15890 5934 87176
15886 5934 15890
77512 15886 22577
15886 25754 22577
15886 15890 25754
25754 77514 22577
77515 92200 77513
77513 92200 92198
102070 92198 92200
102068 92198 102070
87175 102068 102070
87175 102070 87177
12683 15890 87176
15890 12683 87178
25756 15890 87178
25754 15890 25756
5930 5934 15886
87153 82450 82454
5930 15886 12679
87174 5930 87172
92192 88916 87167
82466 92192 87167
82468 92192 82466
87169 88916 92192
77506 87170 77508
87168 87170 77506
79220 82468 77507
77509 92194 79220
92194 82468 79220
92194 92192 82468
102064 98732 87169
92192 102064 87169
92194 102064 92192
87171 98732 102064
87172 5930 2707
77508 87172 2707
87170 87172 77508
5930 77510 2707
77511 92196 77509
77509 92196 92194
102066 92194 92196
102064 92194 102066
87171 102064 102066
87171 102066 87173
87174 5934 5930
77510 5930 12679
77420 87084 77422
77491 82454 82450
77492 113534 113536
39898 30004 43222
30008 30004 39898
87145 39898 43222
22580 87146 25708
22580 25708 77484
32374 22580 77484
32378 22580 32374
42250 32378 32374
42250 42252 32378
87144 42252 55098
42252 51982 55098
30004 77483 43222
42252 42250 51982
39896 43222 77483
43222 39896 87145
39896 49632 87145
39896 49630 49632
87147 49632 49630
87147 49630 77485
636 87148 3968
636 3968 77486
10574 636 77486
10576 636 10574
20494 10576 10574
77482 55098 51982
87143 30004 30008
77481 30004 87143
77480 74648 71498
77477 360 87139
87139 360 364
87141 364 360
87141 360 77479
61718 87142 64890
74646 87140 61718
64890 74646 61718
74648 74646 64890
81198 84316 77480
84316 74648 77480
84316 74646 74648
77478 84316 81198
77479 10286 87141
87141 10286 10288
20204 10288 10286
20204 20206 10288
87143 20206 20204
87143 20204 77481
51984 87144 55098
64890 87142 51984
64890 51984 55098
61716 64890 55098
77482 61716 55098
71498 74648 61716
61716 74648 64890
20494 20496 10576
30296 20496 20494
30296 30298 20496
40184 30298 30296
108336 108334 634
77486 3968 634
49916 53210 77487
59698 62982 49916
49916 62982 53210
69506 87149 72760
72760 87149 77489
87149 62982 77489
62982 59698 77489
87151 69506 72760
110390 87152 113534
5894 87150 110390
5894 110390 113534
2704 5894 113534
77490 2704 113534
77488 5894 2704
69504 72760 77489
79222 87151 82450
82450 87151 77491
87151 72760 77491
72760 69504 77491
87153 79222 82450
87154 113536 113534
87154 113534 87152
77490 113534 77492
108336 634 3968
77493 82454 77491
87148 108336 3968
108334 98440 98438
40184 40186 30298
40184 77487 53210
49918 40184 53210
40186 40184 49918
49918 53210 62982
49918 62982 59700
87149 59700 62982
2710 87150 5894
2710 5894 77488
12678 2710 77488
12682 2710 12678
87146 12682 25708
12682 22576 25708
12682 12678 22576
77484 25708 22576
77485 59386 87147
87147 59386 59388
69192 59388 59386
69192 69194 59388
78908 69194 69192
78908 78910 69194
88610 78910 78908
88610 88612 78910
98438 88612 88610
98438 98440 88612
108334 108336 98440
77514 25754 77516
87083 87081 77419
87080 87082 77418
87021 78609 77359
77359 78609 78607
77357 78607 78609
77357 78609 87019
77358 87022 77360
87020 87022 77358
87023 68885 72027
77361 72027 68885
87021 77361 68885
77359 77361 87021
77360 87024 77362
87018 87020 77356
87022 87024 77360
52553 49357 62267
62267 49357 59073
87023 72027 59073
59073 72027 62267
72027 68883 62267
68883 77363 62267
72027 77361 68883
77362 87026 77364
87024 87026 77362
87027 10035 13295
13295 10035 77365
87025 49357 52553
77356 87020 77358
77355 88325 87017
77355 88321 88325
20205 23312 77349
20205 77349 10285
87013 20205 10285
13428 87013 10285
87011 23312 20205
77350 87014 77352
87012 87014 77350
87015 108067 77353
77353 108067 108063
108067 359 108063
361 359 108067
10287 13428 77351
359 10287 77351
361 10287 359
87013 13428 10287
77352 87016 77354
87014 87016 77352
87017 98163 77355
77355 98163 98161
77353 98161 98163
77353 98163 87015
77354 87018 77356
87016 87018 77354
87019 88325 77357
77357 88325 88321
10035 19937 77365
13428 10285 77351
10035 19939 19937
29737 29735 19939
104055 77368 104051
104051 87030 104055
104055 87030 87032
87033 97881 101161
87031 111055 97881
97881 111055 101161
111055 107773 101161
107773 77371 101161
111055 77369 107773
104055 100987 77370
104055 87032 100987
104055 77370 77368
87032 77372 100987
97879 77373 101161
77373 87033 101161
77373 87035 87033
101161 77371 97879
110905 77372 87034
110905 87034 110913
110913 87036 110905
110905 87036 77374
87037 77373 77375
87037 87035 77373
77374 87038 77376
87032 87034 77372
3359 77367 95
95 77369 111055
3359 95 111055
29737 39619 29735
39621 39619 29737
39621 87025 52553
49355 39621 52553
39619 39621 49355
62267 59071 49355
62267 49355 52553
62267 77363 59071
100986 104047 77366
100986 77364 104047
77364 87028 104047
77364 87026 87028
87029 97 3359
87027 13295 97
97 13295 3359
13295 10033 3359
10033 77367 3359
13295 77365 10033
104051 77368 77366
104051 77366 104047
104047 87028 104051
104051 87028 87030
87031 107775 111055
87029 3359 107775
107775 3359 111055
19939 29735 19937
87010 87012 77348
77348 87012 77350
87009 33158 30007
77333 43011 39897
86989 77333 39897
77327 77333 86989
60035 63098 86990
69833 77328 63098
60035 69833 63098
69835 69833 60035
69835 79555 69833
79557 79555 69835
79557 89245 79555
89247 89245 79557
86995 39897 43011
89247 99063 89245
99065 108961 99063
108963 108961 99065
108963 86991 4415
1273 108963 4415
108961 108963 1273
4415 77329 1273
21151 77330 86992
21151 86992 21153
21153 30963 21151
30965 30963 21153
77331 30963 30965
99065 99063 89247
86988 86994 77326
77326 86994 77332
86987 53640 50573
53640 50571 77325
77321 50571 53640
86987 77321 53640
86983 77321 86987
77322 86988 77326
86984 86988 77322
86989 49631 77327
77327 49631 49629
77323 49629 49631
77323 49631 86985
86990 63098 60033
77324 86990 60033
86986 86990 77324
63098 77328 60033
86991 1275 4415
4415 1275 77329
1275 11231 77329
1275 11233 11231
11233 86992 11231
11231 86992 77330
86993 40843 77331
77331 40843 40841
50573 53640 77325
40841 50573 77325
40843 50573 40841
77331 30965 86993
110910 86996 113900
113900 77334 110910
77334 86994 110910
87004 110911 113923
77344 87004 113923
77342 87004 77344
110911 87006 113923
33152 30003 77345
77343 30003 33152
87007 77343 33152
87005 77343 87007
113923 110903 77344
113923 87006 110903
87006 77346 110903
87006 87008 77346
77347 33158 77345
77345 33158 33152
87007 33152 33158
87007 33158 87009
110912 87010 77348
110912 77348 110904
110904 77346 110912
110912 77346 87008
23312 20203 77349
30007 33158 77347
30007 77347 20203
87011 30007 20203
23312 87011 20203
77343 87005 77341
87036 87038 77374
77341 87005 33145
33145 30006 87003
77334 77332 86994
39895 77335 43011
77335 86995 43011
77335 86997 86995
43011 77333 39895
77336 110902 113900
86996 77336 113900
86998 77336 86996
77334 113900 110902
86999 77335 77337
86999 86997 77335
77336 87000 77338
86998 87000 77336
87001 30005 33141
77339 33141 30005
86999 77339 30005
77337 77339 86999
77338 87002 77340
87000 87002 77338
33145 87003 33141
33141 87003 87001
33141 77339 77341
33141 77341 33145
77340 87004 77342
87002 87004 77340
87005 30006 33145
87039 77375 77377
87039 87037 77375
77376 87040 77378
94218 84516 94220
104090 94218 94220
104088 94218 104090
77402 104088 110907
104088 114034 110907
104088 104090 114034
6394 3235 114034
114034 3235 110907
6394 77404 3235
59072 62316 77403
87065 62316 59072
94220 84516 84518
77405 87065 59072
81463 84518 87066
84518 81463 91173
84518 91173 94220
94220 91173 100993
94220 100993 104090
104090 100993 87068
114036 104090 87068
114034 104090 114036
6396 114034 114036
6394 114034 6396
77404 6394 77406
87067 87065 77405
84516 74838 84518
84518 74838 87066
74838 71755 87066
45552 42495 77400
65072 61955 55290
55290 61955 52219
74838 71751 65072
65072 71751 61955
84516 81459 74838
74838 81459 71751
94218 91169 84516
84516 91169 81459
104088 100989 94218
94218 100989 91169
104088 77402 100989
77401 39620 87063
87063 39620 39622
49356 39622 39620
49356 49358 39622
49356 77403 62316
59074 49356 62316
49358 49356 59074
87065 59074 62316
52223 55290 87064
55290 52223 61959
55290 61959 65072
65072 61959 71755
65072 71755 74838
77406 6394 6396
87069 77405 77407
87069 87067 77405
110915 114036 87068
23079 26158 87074
87076 35976 32877
87076 32877 77412
23079 87076 77412
26158 23079 77412
35976 77414 32877
77413 78608 87075
87075 78608 78610
87077 78610 78608
87077 78608 77415
87078 35978 35976
87078 35976 87076
77414 35976 77416
77416 35976 35978
77415 88322 87077
87077 88322 88326
87079 88326 88322
87079 88322 77417
32879 35978 87078
32879 87080 35978
87080 77416 35978
87080 77418 77416
87081 77417 77419
87081 87079 77417
77418 87082 77420
87075 87073 77411
42495 87064 77400
87075 77411 77413
16326 13189 77410
114036 110915 87070
6398 114036 87070
6396 114036 6398
77406 6396 13185
6396 16324 13185
6396 6398 16324
16324 77408 13185
68886 87069 72084
87069 77409 72084
87069 77407 77409
87071 68886 72084
3237 6398 87070
6398 3237 87072
16326 6398 87072
16324 6398 16326
77408 16324 77410
77410 16324 16326
68884 72084 77409
87071 72084 68884
77411 87071 68884
87073 87071 77411
13189 16326 87072
87074 26158 23077
87074 23077 77410
13189 87074 77410
26158 77412 23077
87083 77419 77421
87064 52219 77400
42495 45552 87062
81462 94202 91172
104070 87046 91172
94202 104070 91172
104072 104070 94202
110906 114014 77386
114014 104072 77386
114014 104070 104072
77384 114014 110906
87049 77385 77387
87049 87047 77385
61958 87050 65054
81462 84498 94202
61958 65054 77388
71754 61958 71750
87048 71754 84498
71754 81458 84498
71754 71750 81458
91168 94202 81458
81458 94202 84498
100988 104072 91168
91168 104072 94202
77386 104072 100988
87051 77387 77389
87051 87049 77387
71750 61958 77388
81462 87048 84498
87047 87045 77383
87047 77383 77385
87038 87040 77376
87041 77377 77379
87041 87039 77377
87042 6370 3233
77378 87042 3233
87040 87042 77378
6370 77380 3233
87043 77379 77381
87043 87041 77379
110914 87044 114012
6370 87042 110914
114012 6370 110914
6372 6370 114012
77380 6370 77382
77382 6370 6372
87045 77381 77383
87045 87043 77381
100992 87046 104070
114012 87044 100992
104070 114012 100992
114014 114012 104070
3234 6372 77384
6372 114014 77384
6372 114012 114014
77382 6372 3234
52222 87052 55274
65054 87050 52222
65054 52222 55274
61954 65054 55274
87059 107776 77395
107776 111095 77395
77397 3395 96
87060 45550 42491
77396 87060 42491
87058 87060 77396
45550 77398 42491
3395 98 87059
13335 87061 10034
10034 87061 77397
87061 98 77397
98 3395 77397
77399 13335 10034
87062 45552 45550
87062 45550 87060
77398 45550 77400
77400 45550 45552
13335 10036 87061
77399 19938 13335
19938 10036 13335
19938 19940 10036
29736 19940 19938
29736 29738 19940
87063 29738 29736
87063 29736 77401
96 87059 77395
87064 55290 52219
3395 87059 96
87056 87058 77394
77390 61954 55274
77388 65054 61954
101201 87053 97880
87053 77389 97880
87053 87051 77389
77391 101201 97880
42494 87054 45540
55274 87052 42494
55274 42494 45540
52218 55274 45540
77392 52218 45540
77390 55274 52218
101201 97882 87053
87055 97882 101201
77391 87055 101201
77393 87055 77391
77394 42490 45540
87054 77394 45540
87056 77394 87054
77392 45540 42490
111095 87057 107774
87057 77393 107774
87057 87055 77393
77395 111095 107774
77394 87058 77396
111095 107776 87057
77516 25754 25756
77517 92202 77515
77515 92202 92200
61741 77586 87248
61741 87248 61745
61745 87254 61741
61741 87254 77590
72222 69215 77591
69215 72222 77587
72222 81912 77587
72222 81916 81912
91640 81912 81916
91636 81912 91640
91640 87255 98463
43941 77585 40865
101534 91640 98463
101534 98463 108359
101534 108359 111458
111458 108359 659
111458 659 3776
3776 659 10599
3776 10599 13688
13688 10599 20519
13688 20519 23602
87249 23602 20519
20845 23938 87250
23938 20845 30659
91636 91640 101534
77589 87253 87247
77589 87247 43941
40865 77589 43941
33444 23602 30321
23598 23602 33444
87245 33444 30321
967 4084 87246
4084 967 10925
4084 10925 14018
87250 23938 20843
87250 20843 77584
10925 87250 77584
14018 10925 77584
33760 30657 23938
23938 30657 20843
87251 40545 33760
40545 30657 33760
40545 40543 30657
40545 50271 40543
50273 50271 40545
50273 60057 50271
60059 60057 50273
60059 69857 60057
69859 69857 60059
82568 79579 87252
79579 69859 87252
79579 69857 69859
82568 77588 79579
23938 30659 33760
23602 87249 30321
87251 33760 30659
89269 77588 82568
81920 72224 81924
87259 81920 81924
87259 81924 87263
108985 77596 87260
108985 87260 108987
108987 1297 108985
1299 1297 108987
1299 11255 1297
11257 11255 1299
11257 21175 11255
21177 21175 11257
81924 72224 72228
21177 87261 34103
21175 21177 30987
34103 77597 30987
77598 87264 77600
87262 87264 77598
77601 72232 77599
77599 72232 72228
81928 72228 72232
81924 72228 81928
87263 81924 81928
87263 81928 87265
77600 87266 77602
30987 21177 34103
77595 72228 72224
77599 72228 77595
87258 87262 77594
79581 89269 82568
89271 89269 79581
89271 87256 89269
89269 87256 77592
87257 77589 77593
87257 87253 77589
77590 87258 77594
87254 87258 77590
77595 72224 77591
77591 72224 72222
81920 72222 72224
81916 72222 81920
81920 87259 88635
91640 81920 88635
81916 81920 91640
87255 91640 88635
99087 77592 87256
99087 87256 99089
99089 87260 99087
99087 87260 77596
87261 30989 34103
77597 34103 30989
87257 77597 30989
77593 77597 87257
77594 87262 77598
79581 82568 87252
23598 13684 23602
23602 13684 13688
13684 3772 13688
53004 49941 87242
62784 53004 87242
62780 53004 62784
72556 62780 62784
72552 62780 72556
82238 72552 72556
82234 72552 82238
91962 82234 82238
91956 82234 91962
101840 91956 91962
101834 91956 101840
43306 43310 53004
111754 101834 101840
77576 111748 965
111748 4080 965
111748 111754 4080
4080 77580 965
87243 50597 53635
87239 63411 50597
50597 63411 53635
63411 60385 53635
60385 77581 53635
63411 77577 60385
52005 77578 87240
111748 101834 111754
53004 43310 49941
43310 87241 49941
43306 33436 43310
72552 79245 69527
91956 88937 82234
82234 88937 79245
101834 98753 91956
91956 98753 88937
111748 108651 101834
101834 108651 98753
111748 77576 108651
87239 60387 63411
87237 73175 60387
60387 73175 63411
73175 70183 63411
70183 77577 63411
73175 77573 70183
32401 35342 87238
42273 77574 35342
32401 42273 35342
42275 42273 32401
42275 87240 42273
42273 87240 77578
23594 20517 77579
20517 23594 77575
23594 33436 77575
23594 33440 33436
43310 33436 33440
52005 87240 52007
52007 87244 52005
52005 87244 77582
91632 88633 77583
4084 111754 87246
4080 111754 4084
77580 4080 10923
4080 14018 10923
4080 4084 14018
14018 77584 10923
87247 40867 43941
87243 53635 40867
40867 53635 43941
53635 50595 43941
50595 77585 43941
53635 77581 50595
77582 87248 77586
87244 87248 77582
81912 78931 77587
78931 81912 77583
81912 91632 77583
81912 91636 91632
101534 91632 91636
101530 91632 101534
111458 101530 101534
111454 101530 111458
3776 111454 111458
3772 111454 3776
13688 3772 3776
111754 108653 87246
87264 87266 77600
101840 108653 111754
91962 98755 101840
101530 98461 91632
91632 98461 88633
111454 108357 101530
101530 108357 98461
3772 657 111454
111454 657 108357
13684 10597 3772
3772 10597 657
10597 13684 77579
13684 23594 77579
13684 23598 23594
33444 23594 23598
33440 23594 33444
33444 87245 40209
43310 33444 40209
33440 33444 43310
87241 43310 40209
59723 62784 87242
62784 59723 69529
62784 69529 72556
72556 69529 79247
72556 79247 82238
82238 79247 88939
82238 88939 91962
91962 88939 98755
101840 98755 108653
77603 72236 77601
77601 72236 72232
81932 72232 72236
33165 77615 30033
77616 87286 77618
87284 87286 77616
87287 19963 77619
77619 19963 19961
19963 87285 32973
29759 19963 32973
19961 19963 29759
32973 77617 29759
77618 87288 77620
87286 87288 77618
20233 20235 30033
87289 10059 77621
77619 10057 10059
77619 10059 87287
77620 87290 77622
87288 87290 77620
87291 121 77623
77623 121 119
77621 119 121
77621 121 87289
77622 87292 77624
87290 87292 77622
87293 107803 77625
77621 10059 10057
30033 20235 33165
20235 87283 33165
20235 20233 10319
87283 30035 33165
33165 30035 77615
30035 39923 77615
30035 39925 39923
77611 39923 39925
77611 39925 87279
32885 77612 87280
32885 87280 32887
32887 87284 32885
32885 87284 77616
87285 29761 32973
32973 29761 77617
29761 39643 77617
29761 39645 39643
77613 39643 39645
77613 39645 87281
101261 98193 77614
98193 101261 87282
108101 98193 87282
108099 98193 108101
108101 393 108099
397 393 108101
397 10317 393
10319 10317 397
10319 20233 10317
77625 107803 107801
77623 107801 107803
77623 107803 87291
77624 87294 77626
101157 77633 77635
101157 77635 101159
77634 87304 77636
87302 87304 77634
87305 88105 91349
87303 101159 88105
88105 101159 91349
101159 97899 91349
97899 77637 91349
101159 77635 97899
3266 87306 6358
6358 77638 3266
77638 87304 3266
77638 77636 87304
91351 87307 91349
91349 87307 87305
91349 77637 77639
91349 77639 91351
77640 3264 6358
87306 77640 6358
87308 77640 87306
77638 6358 3264
87309 78409 81649
87307 91351 78409
91351 81649 78409
101157 87303 87301
98195 87282 101261
101159 87303 101157
13204 77632 13206
87292 87294 77624
87295 77625 77627
87295 87293 77625
32886 35893 77628
32886 77626 35893
77626 87296 35893
77626 87294 87296
87297 77627 77629
87297 87295 77627
77628 35893 32888
87298 77628 32888
77630 77628 87298
35893 87296 32888
87299 77629 77631
87299 87297 77629
23092 87300 77632
23092 77632 23090
23090 77630 23092
23092 77630 87298
87301 97901 101157
77633 101157 97901
87299 77633 97901
77631 77633 87299
13206 87302 77634
13206 77634 13204
13206 77632 87300
82234 79245 72552
88351 88353 98195
77614 88351 101261
77604 74472 81229
74472 84146 81229
74472 74474 84146
93842 90925 84146
84146 90925 81229
103726 100747 93842
93842 100747 90925
113670 110659 103726
103726 110659 100747
6036 2999 113670
113670 2999 110659
87272 74472 87268
15982 12965 6036
87273 22863 15982
22863 12965 15982
22863 22861 12965
22863 32653 22861
32655 32653 22863
32655 42529 32653
42531 42529 32655
42531 52257 42529
52259 52257 42531
52259 87269 65007
61993 52259 65007
6036 12965 2999
87272 74474 74472
87267 81932 78933
72236 72240 81932
81928 72232 81932
87265 81928 81932
87265 81932 87267
87268 74472 71525
77602 87268 71525
87266 87268 77602
74472 77604 71525
87269 61995 65007
65007 61995 77605
61995 71791 77605
61995 71793 71791
71793 81499 71791
81501 81499 71793
81501 91209 81499
91211 91209 81501
91211 101031 91209
101033 101031 91211
101033 87270 101031
101031 87270 77606
62482 59409 77607
59409 62482 77603
62482 72236 77603
62482 72240 72236
72240 87271 78933
81932 72240 78933
52257 52259 61993
65007 77605 61993
110945 77606 87270
110945 87270 110947
13203 87278 77610
87279 49655 77611
77611 49655 49653
77609 49653 49655
77609 49655 87275
71529 74476 87276
74476 71529 81231
74476 81231 84148
84148 81231 90927
84148 90927 93844
87277 93844 90927
23089 77610 87278
23089 87278 23091
23091 87280 23089
23089 87280 77612
87281 49381 77613
77613 49381 49379
49381 59095 49379
59097 59095 49381
59097 68907 59095
68909 68907 59097
68909 78631 68907
78633 78631 68909
78633 88351 78631
88353 88351 78633
13205 87278 13203
88351 98195 101261
13203 87274 13205
87273 15982 12969
110947 3263 110945
3265 3263 110947
3265 87274 3263
3263 87274 77608
62482 77607 59411
77607 87275 59411
77607 77609 87275
62482 59411 69217
62482 69217 72240
87271 72240 69217
87276 74476 74474
87276 74474 87272
84148 74474 74476
84146 74474 84148
93844 84146 84148
93842 84146 93844
93844 87277 100749
103726 93844 100749
93842 93844 103726
103726 100749 110661
103726 110661 113670
113670 110661 3003
113670 3003 6036
6036 3003 12969
6036 12969 15982
13203 77608 87274
62780 69527 59721
72552 69527 62780
53004 59721 49939
40842 53878 44170
60364 87199 63670
63670 87199 77539
87199 53878 77539
53878 50572 77539
60364 63670 73450
60364 73450 70162
87203 70162 73450
22218 87204 25466
22218 25466 35272
22218 35272 32040
50572 53878 40842
87205 32040 35272
90644 93762 77540
100468 90644 77540
100470 90644 100468
87200 100470 113590
100470 110388 113590
100470 100468 110388
77536 113590 110388
20816 24168 77537
30630 33988 20816
20816 33988 24168
40516 43852 30630
90644 87206 93762
40842 44170 77535
77534 112320 108962
99066 99064 108962
12680 15906 2708
2708 15906 5956
77532 15906 12680
10898 14258 77533
20818 87197 24168
24168 87197 77537
87197 14258 77537
14258 10898 77537
20818 24168 33988
20818 33988 30632
30632 33988 43852
30632 43852 40518
40518 43852 53548
40518 53548 50246
50246 53548 63334
50246 63334 60036
87201 60036 63334
79558 87202 82806
79558 82806 92528
79558 92528 89248
89248 92528 77538
99064 89248 77538
99066 89248 99064
87198 99066 112320
99066 108962 112320
30630 43852 33988
50244 53548 40516
40516 53548 43852
60034 63334 50244
32038 35272 22216
22216 35272 25466
35272 32038 87205
32038 41926 87205
32038 41924 41926
41924 77543 54852
51678 41924 54852
41926 41924 51678
51678 54852 64636
51678 64636 61432
61432 64636 74392
61432 74392 71232
71232 74392 77544
80944 71232 77544
80946 71232 80944
87206 80946 93762
80946 90642 93762
80946 80944 90642
77540 93762 90642
77541 109292 87207
87207 109292 109294
1610 109294 109292
1610 1612 109294
11572 1612 1610
11572 11574 1612
12302 12300 22216
77536 2708 113590
12302 22216 25466
12302 2340 12300
50244 63334 53548
63334 60034 87201
60034 69836 87201
60034 69834 69836
87202 69836 82806
69836 79556 82806
69836 69834 79556
89246 92528 79556
79556 92528 82806
77538 92528 89246
60362 63670 77539
70160 73450 60362
60362 73450 63670
73450 70160 87203
70160 79876 87203
70160 79874 79876
89566 79876 79874
89566 89568 79876
99390 89568 89566
99390 99392 89568
87207 99392 99390
87207 99390 77541
2340 87208 5624
2340 5624 77542
12300 2340 77542
87204 12302 25466
21504 11574 11572
2708 5956 113590
5956 87196 110392
87184 35570 87182
77520 35570 77522
77522 35570 35572
98730 102076 77521
77523 111990 98730
111990 102076 98730
111990 111988 102076
87183 111988 111990
87183 111990 87185
87186 35574 35572
87186 35572 87184
87184 35572 35570
77522 35572 77524
77525 111992 77523
77523 111992 111990
87185 111990 111992
87185 111992 87187
22582 87188 25766
35574 87186 22582
35574 22582 25766
32376 35574 25766
77526 32376 25766
77524 35574 32376
77527 111994 77525
77524 35572 35574
87183 108628 111988
102076 111988 102074
102074 111988 87181
102072 92200 92202
102070 92200 102072
87177 102070 102072
87177 102072 87179
22581 25756 87178
87180 35568 32375
87180 32375 77516
22581 87180 77516
25756 22581 77516
35568 77518 32375
77519 92204 77517
77517 92204 92202
102074 92202 92204
102072 92202 102074
87179 102072 102074
87179 102074 87181
87182 35570 35568
87182 35568 87180
77518 35568 77520
77520 35568 35570
88914 92204 77519
77521 102076 88914
102076 92204 88914
102076 102074 92204
111988 108628 87181
77525 111994 111992
87187 111992 111994
87187 111994 87189
21154 87190 24486
22578 25768 77532
25768 15906 77532
25768 15904 15906
77528 25768 22578
940 4324 77529
10900 87193 14258
14258 87193 77533
87193 4324 77533
4324 940 77533
87197 10900 14258
108964 87198 112320
4650 87194 108964
4650 108964 112320
1274 4650 112320
77534 1274 112320
77530 4650 1274
30964 34318 77531
40844 87195 44170
44170 87195 77535
87195 34318 77535
34318 30964 77535
40844 44170 53878
40844 53878 50574
87199 50574 53878
110392 87200 113590
15906 15904 5956
5956 110392 113590
5956 15904 2712
2712 87196 5956
87191 21154 24486
12684 87192 15904
25766 87188 12684
15904 25766 12684
25768 25766 15904
77526 25766 77528
77528 25766 25768
108626 111994 77527
942 87189 4324
4324 87189 77529
87189 111994 77529
111994 108626 77529
87193 942 4324
1276 87194 4650
1276 4650 77530
11232 1276 77530
11234 1276 11232
87190 11234 24486
11234 21152 24486
11234 11232 21152
30966 87191 34318
34318 87191 77531
87191 24486 77531
24486 21152 77531
87195 30966 34318
15904 87192 2712
86982 86986 77320
21504 21506 11574
31320 31322 21506
1635 11595 1633
11597 11595 1635
11597 21527 11595
21529 21527 11597
21529 31343 21527
31345 31343 21529
77566 31343 44235
31343 41229 44235
31343 31345 41229
41229 87230 44235
87231 89953 77567
109317 1635 1633
77567 89953 89951
99777 99775 89953
99777 109677 99775
109681 109677 99777
109681 1997 109677
1999 1997 109681
1999 11961 1997
11963 11961 1999
77563 11961 11963
77563 11963 87227
110417 77564 87228
110417 87228 110419
89953 99775 89951
109317 1633 77565
112367 109317 77565
87229 109317 112367
87225 41607 34692
41607 31715 34692
41607 41605 31715
51349 54236 77559
41605 51349 77559
41607 51349 41605
87223 54236 51349
80971 83820 87224
87226 93532 90669
87226 90669 77560
80971 87226 77560
83820 80971 77560
93532 77562 90669
87227 21893 77563
77563 21893 21891
31717 34692 77561
21891 31717 77561
21893 31717 21891
87225 34692 31717
90671 93532 87226
100497 77562 93532
90671 100497 93532
100499 100497 90671
100499 87228 100497
100497 87228 77564
110419 87232 110417
110417 87232 77568
87233 89591 92581
92581 89591 77569
87236 15658 12705
87236 12705 77570
2737 87236 77570
5698 2737 77570
15658 77572 12705
87237 70185 73175
87235 82865 70185
70185 82865 73175
82865 79897 73175
79897 77573 73175
82865 77571 79897
12707 15658 87236
22603 77572 15658
12707 22603 15658
22605 22603 12707
35342 32399 87238
32399 22605 87238
32399 22603 22605
35342 77574 32399
33436 30319 77575
43306 40207 33436
33436 40207 30319
53004 49939 43306
43306 49939 40207
62780 59721 53004
2737 5698 87234
34692 31715 77561
92581 77569 89589
92581 89589 82865
89591 99413 77569
89591 99415 99413
99415 87229 112367
109315 99415 112367
99413 99415 109315
112367 77565 109315
44235 41227 77566
41227 44235 87230
50961 41227 87230
50959 41227 50961
50961 60753 50959
60755 60753 50961
60755 70547 60753
70549 70547 60755
70549 80259 70547
80261 80259 70549
77567 80259 80261
77567 80261 87231
87234 5698 2735
77568 87234 2735
87232 87234 77568
5698 77570 2735
87235 79899 82865
87233 92581 79899
79899 92581 82865
89589 77571 82865
31320 21506 21504
83820 77560 80969
80969 71259 87224
103352 77550 100118
77550 87212 100118
77550 77548 87212
77549 80236 87213
87213 80236 80238
87215 80238 80236
87215 80236 77551
90302 87216 77552
90302 77552 90300
87214 90302 103352
90302 100116 103352
100118 87214 103352
90302 90300 100116
77551 89928 87215
87215 89928 89930
99752 89930 89928
99752 99754 89930
109654 99754 99752
109654 109656 99754
1972 109656 109654
1972 1974 109656
11936 1974 1972
11936 11938 1974
21866 11938 11936
77550 103352 100116
87213 70524 77549
87213 70526 70524
87211 70524 70526
41204 31322 31320
41204 41206 31322
50936 41206 41204
50936 50938 41206
87209 50938 50936
87209 50936 77545
77546 2338 5624
87208 77546 5624
87210 77546 87208
77542 5624 2338
51676 54852 77543
61430 64636 51676
51676 64636 54852
71230 74392 61430
61430 74392 64636
77544 74392 71230
77545 60730 87209
87209 60730 60732
87211 60732 60730
87211 60730 77547
110030 87212 77548
110030 77548 110028
110028 77546 110030
110030 77546 87210
77547 70524 87211
21866 21868 11938
87217 21868 21866
87217 21866 77553
70892 87218 77554
51703 87220 51701
51701 87220 77556
87221 100143 77557
77557 100143 100141
77555 100141 100143
77555 100143 87219
61455 77556 87220
61455 87220 61457
61457 87222 61455
61455 87222 77558
54236 51347 77559
87223 61119 54236
61119 51347 54236
61119 61117 51347
61119 70913 61117
70915 70913 61119
70915 80629 70913
80631 80629 70915
80631 90325 80629
90327 90325 80631
77557 90325 90327
77557 90327 87221
71257 77558 87222
71257 87222 71259
83820 80969 87224
51703 51701 41951
80969 71257 71259
41951 51701 41949
32065 41949 32063
70892 77554 70890
80604 70892 70890
80604 80606 70892
80604 77552 80606
80606 77552 87216
77553 31690 87217
87217 31690 31692
41580 31692 31690
41580 41582 31692
51322 41582 41580
51322 51324 41582
61094 51324 51322
61094 61096 51324
61094 77554 61096
61096 77554 87218
87219 110055 77555
77555 110055 110053
110055 2363 110053
2365 2363 110055
2365 12325 2363
12327 12325 2365
12327 22241 12325
22243 22241 12327
22243 32063 22241
32065 32063 22243
41951 41949 32065
77320 86986 77324
72213 77319 69191
59385 59387 69191
86759 98114 98110
86759 98110 77103
86760 75074 75072
86760 75072 86758
77102 75072 77104
77104 75072 75074
77103 108016 86759
86759 108016 108020
86761 108020 108016
86761 108016 77105
77106 71956 75074
98110 98114 88292
86760 77106 75074
77104 75074 71956
330 86761 3584
86761 77107 3584
86761 77105 77107
86763 330 3584
62196 86764 65350
65350 77108 62196
77108 86762 62196
77108 77106 86762
77109 3588 77107
77107 3588 3584
86762 77106 86760
98110 88292 88288
88288 88292 78586
88288 78586 78584
86753 39584 77097
86754 75068 71955
77096 86754 71955
86752 86754 77096
75068 77098 71955
77097 49332 86753
86753 49332 49334
86755 49334 49332
86755 49332 77099
86756 75070 75068
86756 75068 86754
77098 75068 77100
77100 75068 75070
77099 59048 86755
86755 59048 59050
68858 59050 59048
68858 68860 59050
86757 68860 68858
86757 68858 77101
86758 75072 75070
86758 75070 86756
77100 75070 77102
77102 75070 75072
77101 78584 86757
86757 78584 78586
86763 3584 3588
86753 39588 39584
86763 3588 86765
86764 77110 65350
42710 45810 77116
52430 42710 77116
52432 42710 52430
62146 52432 52430
62146 62148 52432
62146 77117 75020
71912 62146 75020
62148 62146 71912
71912 75020 84696
71912 84696 81608
86773 81608 84696
42710 86772 45810
111028 86774 114206
111028 6560 3336
3336 6560 16484
3336 16484 13274
26316 86770 13274
26316 13274 16484
23152 26316 16484
77118 23152 16484
77114 26316 23152
77119 3606 77115
77115 3606 3602
86771 3602 3606
111028 114206 6560
86769 3602 86771
86769 3598 3602
77113 3602 3598
86766 77110 86764
77108 65350 62194
77111 3594 77109
77109 3594 3588
86765 3588 3594
86765 3594 86767
42780 86768 45916
42780 45916 77112
52486 42780 77112
52488 42780 52486
52486 77110 52488
52488 77110 86766
77113 3598 77111
77111 3598 3594
86767 3594 3598
86767 3598 86769
23154 86770 26316
23154 26316 77114
32936 23154 77114
32938 23154 32936
86768 32938 45916
32938 42778 45916
32938 32936 42778
77112 45916 42778
77115 3602 77113
77110 62194 65350
86751 39584 39588
77095 39584 86751
77094 75064 71954
3335 86728 77070
6514 3335 77070
16436 77072 13271
86729 77071 77073
86729 86727 77071
13273 16436 86728
86730 26272 23151
86730 23151 77072
13273 86730 77072
16436 13273 77072
26272 77074 23151
86728 13271 77070
86731 77073 77075
23153 26272 86730
23153 86732 26272
86732 77074 26272
86732 77076 77074
86733 77075 77077
86733 86731 77075
86734 36088 32935
77076 86734 32935
86732 86734 77076
36088 77078 32935
86735 77077 77079
86731 86729 77073
86728 16436 13271
3335 6514 86726
86727 39582 77071
33011 29710 86719
86721 29710 33011
77063 86721 33011
77065 86721 77063
86722 114152 114148
86722 114148 86720
77064 114148 77066
77066 114148 114152
86723 77065 77067
86723 86721 77065
86724 114156 114152
86724 114152 86722
77066 114152 77068
77068 114152 114156
86725 77067 77069
86725 86723 77067
111027 114156 86724
86726 6514 3333
86726 3333 77068
111027 86726 77068
114156 111027 77068
6514 77070 3333
77069 39582 86725
86725 39582 39586
86727 39586 39582
86735 86733 77077
32937 36088 86734
32937 86736 36088
86736 77078 36088
33059 86745 33055
33055 86745 86743
33055 77087 77089
33055 77089 33059
77088 86746 77090
86744 86746 77088
33059 29712 86745
86747 29712 33059
77089 86747 33059
77091 86747 77089
86748 75062 71953
77090 86748 71953
86746 86748 77090
75062 77092 71953
86749 77091 77093
86749 86747 77091
86750 75064 75062
86750 75062 86748
77092 75062 77094
77094 75062 75064
86751 77093 77095
86751 86749 77093
77096 71954 75064
86750 77096 75064
86752 77096 86750
86744 77088 77086
86771 3606 86775
86744 77086 65328
62195 65328 86742
86736 77080 77078
86737 39587 77081
77081 39587 39583
77079 39583 39587
77079 39587 86735
42777 77080 86736
42777 86736 42779
42779 86738 42777
42777 86738 77082
86739 77081 77083
86739 86737 77081
52485 77082 86738
52485 86738 52487
52487 86740 52485
52485 86740 77084
86741 77083 77085
86741 86739 77083
86742 65328 62193
77084 86742 62193
86740 86742 77084
65328 77086 62193
86743 29711 33055
77087 33055 29711
86741 77087 29711
77085 77087 86741
62195 86744 65328
32836 86776 77120
32836 77120 32830
86772 32836 45810
86813 86811 77157
13145 16398 86812
16398 13145 23039
16398 23039 26232
26232 23039 86814
36050 26232 86814
36048 26232 36050
77158 36048 42705
36048 45846 42705
36048 36050 45846
45846 77160 42705
86813 77157 77159
98116 86813 101462
86813 77159 77161
86815 98116 101462
86816 36052 36050
86816 36050 86814
45848 36050 36052
45846 36050 45848
77160 45846 77162
77162 45846 45848
98112 101462 77161
86815 101462 98112
77163 86815 98112
86813 77161 101462
36048 77158 32831
26230 26232 36048
26230 36048 32831
86808 6468 6466
86808 6466 86806
77152 6466 77154
77154 6466 6468
88290 91558 77153
86807 91558 88290
77155 86807 88290
86809 86807 77155
86810 6470 6468
86810 6468 86808
77154 6468 13139
6468 16396 13139
6468 6470 16396
26230 23033 16396
16396 23033 13139
26230 77156 23033
86811 77155 77157
86811 86809 77155
3187 6470 86810
6470 3187 86812
16398 6470 86812
16396 6470 16398
26232 16396 16398
26230 16396 26232
77156 26230 32831
86817 86815 77163
32837 36052 86816
36052 32837 86818
45850 36052 86818
42706 45854 77170
45854 36060 77170
45854 36058 36060
77168 45854 42706
86825 77169 77171
86825 86823 77169
100954 86826 104176
100954 104176 114122
100954 114122 110852
110852 114122 6486
110852 6486 3188
3188 6486 16412
3188 16412 13146
26244 86824 13146
16412 26244 13146
26246 26244 16412
32832 36060 77172
36060 26246 77172
36060 26244 26246
77170 36060 32832
13611 86827 10262
86827 77171 10262
86827 86825 77171
77173 13611 10262
91144 86828 94306
36060 36058 26244
86805 77151 86807
26244 36058 23040
23040 86824 26244
45848 36052 45850
77162 45848 77164
77164 45848 45850
86819 77163 77165
86819 86817 77163
32838 86820 36056
45850 86818 32838
36056 45850 32838
45852 45850 36056
77164 45850 77166
77166 45850 45852
77165 108018 86819
86819 108018 108022
86821 108022 108018
86821 108018 77167
86822 36058 36056
86822 36056 86820
45854 36056 36058
45852 36056 45854
77166 45852 77168
77168 45852 45854
77167 328 86821
86821 328 332
86823 332 328
86823 328 77169
36058 86822 23040
77064 114146 114148
86807 77151 91558
91558 88289 77153
91322 104274 94420
111026 114208 101134
101134 114208 104274
77122 114208 111026
86779 77123 77125
86779 86777 77123
23038 86780 77126
23038 77126 23032
23032 77124 23038
23038 77124 86778
86781 77125 77127
101134 104274 91322
86781 86779 77125
86780 86782 77126
86783 77127 77129
86783 86781 77127
13144 86784 77130
13144 77130 13138
13138 77128 13144
13144 77128 86782
86785 77129 77131
86785 86783 77129
77130 86786 77132
86784 86786 77130
77126 86782 77128
91322 94420 77121
86776 86778 77120
77120 86778 77124
32836 42704 45810
32836 32830 42704
77116 45810 42704
71910 75020 77117
81606 84696 71910
71910 84696 75020
91324 86773 94420
94420 86773 77121
86773 84696 77121
84696 81606 77121
91324 94420 104274
91324 104274 101136
114206 86774 101136
104274 114206 101136
114208 114206 104274
3334 6560 77122
6560 114208 77122
6560 114206 114208
13272 16484 3334
3334 16484 6560
77118 16484 13272
326 3606 77119
86775 3606 326
77123 86775 326
86777 86775 77123
86787 77131 77133
86787 86785 77131
77132 86788 77134
86786 86788 77132
77145 98115 98111
77143 98111 98115
77143 98115 86797
86800 6460 6458
86800 6458 86798
77144 6458 77146
77146 6458 6460
86801 77145 77147
86801 86799 77145
86802 6462 6460
86802 6460 86800
77146 6460 77148
77148 6460 6462
86803 77147 77149
86803 86801 77147
86804 6464 6462
86804 6462 86802
77148 6462 77150
77150 6462 6464
86805 77149 77151
86805 86803 77149
86806 6466 6464
86806 6464 86804
77150 6464 77152
77152 6464 6466
86799 98115 77145
77151 88289 91558
77144 77142 86796
6458 77144 3186
86789 77133 77135
86789 86787 77133
77134 86790 77136
86788 86790 77134
86791 77135 77137
86791 86789 77135
77136 86792 77138
86790 86792 77136
86793 331 77139
77139 331 327
77137 327 331
77137 331 86791
77138 86794 77140
86792 86794 77138
86795 108021 111349
77141 111349 108021
86793 77141 108021
77139 77141 86793
77140 86796 77142
86794 86796 77140
108017 77143 111349
77143 86795 111349
77143 86797 86795
111349 77141 108017
3186 86798 6458
77144 86796 3186
77062 114146 77064
86720 114146 86718
86720 114148 114146
99729 109629 99727
109631 109629 99729
76991 109629 109631
76991 109631 86647
73835 70865 76992
70865 73835 86648
80581 70865 86648
80579 70865 80581
80581 90275 80579
90277 90275 80581
90277 100091 90275
99729 99727 89905
100093 100091 90277
76993 100093 86649
76994 86656 77000
86650 86656 76994
86657 76995 77001
86657 86651 76995
86658 101832 98705
76996 86658 98705
86652 86658 76996
101832 77002 98705
86659 40819 77003
77003 40819 40817
76993 100091 100093
89905 99727 89903
89905 89903 80213
80213 89903 80211
70137 70135 60339
70137 79849 70135
79851 79849 70137
79851 89541 79849
89543 89541 79851
99367 102460 76989
89541 99367 76989
89543 99367 89541
109267 76990 102460
99367 109267 102460
109269 109267 99367
109269 1585 109267
1587 1585 109269
14674 11547 86654
11547 1587 86654
11547 1585 1587
14674 76998 11547
53964 50911 76999
63770 60705 53964
53964 60705 50911
86655 70501 63770
70501 60705 63770
70501 70499 60705
70501 80211 70499
80213 80211 70501
40819 86653 53621
50547 40819 53621
40817 40819 50547
53621 76997 50547
86660 86664 77004
86665 77005 77009
86665 86661 77005
108603 111752 86662
915 77006 111752
108603 915 111752
917 915 108603
917 10873 915
10875 10873 917
10875 20791 10873
20793 20791 10875
20793 30605 20791
30607 30605 20793
30607 40491 30605
40493 40491 30607
40493 50219 40491
50221 50219 40493
63090 60009 86666
60009 50221 86666
60009 50219 50221
63090 77010 60009
86667 21129 77011
77011 21129 21127
77007 21127 21129
77007 21129 86663
77004 86664 77008
60339 70135 60337
77003 30941 86659
77007 30941 30939
11549 14674 86654
21479 76998 14674
11549 21479 14674
21481 21479 11549
21481 31295 21479
31297 31295 21481
31297 41179 31295
41181 41179 31297
50913 53964 76999
41179 50913 76999
41181 50913 41179
53964 50913 60707
53964 60707 63770
86655 63770 60707
77000 86660 77004
86656 86660 77000
86661 77001 77005
86661 86657 77001
98707 101832 86658
86662 111752 108601
86662 108601 77002
98707 86662 77002
101832 98707 77002
111752 77006 108601
86663 30941 77007
77003 30939 30941
77008 86668 77012
50549 60339 60337
53621 50549 76997
76973 59353 86631
79195 76974 86632
79195 86632 79197
79197 86636 79195
79195 86636 76978
86637 51653 54605
86633 64389 51653
51653 64389 54605
64389 61405 54605
61405 76979 54605
64389 76975 61405
76973 59349 59353
76976 86638 76980
86639 76977 76981
86639 86635 76977
76978 86640 76982
86636 86640 76978
86641 11913 76983
76983 11913 11911
11913 21841 11911
21843 21841 11913
21843 31665 21841
31667 31665 21843
76984 31665 44555
86634 86638 76976
76977 59353 59349
86635 59353 76977
86630 86634 76972
2681 5688 76967
110363 2681 76967
110365 2681 110363
86623 5688 2681
42217 45156 86624
45156 42217 51951
45156 51951 54894
54894 51951 61687
54894 61687 64674
86625 64674 61687
76968 86630 76972
86626 86630 76968
86631 76969 76973
86631 86627 76969
76970 86632 76974
86628 86632 76970
86633 61407 64389
64389 61407 76975
61407 71205 76975
61407 71207 71205
71207 86629 83823
80919 71207 83823
71205 71207 80919
83823 76971 80919
76972 86634 76976
31665 41557 44555
31665 31667 41557
44555 41557 54261
54261 41557 51299
54261 41555 44555
64067 61069 51297
64067 51297 54261
86642 70867 73835
86642 73835 76992
64067 86642 76992
61069 64067 76992
70867 86648 73835
86649 110005 76993
76993 110005 110003
110005 2313 110003
2315 2313 110005
76985 2313 2315
76985 2315 86643
42701 76986 86644
42701 86644 42707
42707 86650 42701
42701 86650 76994
86651 76987 76995
86651 86645 76987
88889 76988 86646
88889 86646 88891
88891 86652 88889
88889 86652 76996
86653 50549 53621
54261 51297 41555
50549 60337 76997
44555 41555 76984
76983 1947 1949
54261 51299 64067
64067 51299 61071
61071 86642 64067
86643 12277 76985
76985 12277 12273
12277 22191 12273
22193 22191 12277
22193 32013 22191
32015 32013 22193
32015 41899 32013
41901 41899 32015
41901 86637 54605
51651 41901 54605
41899 41901 51651
54605 76979 51651
76980 86644 76986
86638 86644 76980
86645 76981 76987
86645 86639 76981
76982 86646 76988
86640 86646 76982
102460 99365 76989
102460 76990 99365
86647 1949 76991
76991 1949 1947
76983 1949 86641
104176 86826 91144
86664 86668 77008
86669 86665 77009
35892 32829 86700
32829 23037 86700
32829 23031 23037
45700 42703 35892
35892 42703 32829
45700 77044 42703
86701 78585 77045
77045 78585 78583
77043 78583 78585
77043 78585 86699
32835 35892 86700
23031 86698 23037
35892 32835 42709
52429 77044 45700
42709 52429 45700
52431 52429 42709
52431 62145 52429
62147 62145 52431
62147 71909 62145
71911 71909 62147
71911 86702 71909
71909 86702 77046
86703 68859 77047
77047 68859 68857
35892 42709 45700
23031 77042 86698
91431 77041 88287
77043 86699 86697
6315 77036 6309
6309 86692 6315
6315 86692 86694
86695 98113 101273
86693 111185 98113
98113 111185 101273
111185 108015 101273
108015 77039 101273
111185 77037 108015
6315 3181 77038
6315 86694 3181
86694 77040 3181
86694 86696 77040
86697 88291 91431
86695 101273 88291
88291 101273 91431
101273 98109 91431
98109 77041 91431
101273 77039 98109
13137 77040 86696
13137 86696 13143
13143 86698 13137
13137 86698 77042
88287 77043 91431
77043 86697 91431
77045 68857 68859
77045 68859 86701
81605 77046 86702
81605 86702 81607
86709 77053 86711
77054 86712 77056
86710 86712 77054
42850 77055 39585
77055 86713 39585
77055 77057 86713
86711 42850 39585
77056 86714 77058
86712 86714 77056
86715 77057 77059
86715 86713 77057
77058 86716 77060
86714 86716 77058
86717 29709 33007
77061 33007 29709
86715 77061 29709
77059 77061 86715
86718 114146 111025
77060 86718 111025
86716 86718 77060
114146 77062 111025
33011 86719 33007
33007 86719 86717
33007 77061 77063
33007 77063 33011
86711 77053 42850
6315 77038 77036
77053 39581 42850
86710 77054 77052
81607 86704 81605
81605 86704 77048
86705 59049 77049
77049 59049 59047
77047 59047 59049
77047 59049 86703
91321 77048 86704
91321 86704 91323
91323 86706 91321
91321 86706 77050
52564 49331 77051
77049 49331 52564
86707 77049 52564
86705 77049 86707
86708 104194 101133
77050 86708 101133
86706 86708 77050
104194 77052 101133
52564 77051 49333
77051 86709 49333
77051 77053 86709
86707 52564 49333
101135 104194 86708
101135 86710 104194
86710 77052 104194
42850 39581 77055
86669 77009 77013
3497 77035 325
3497 325 111185
77017 62461 59350
32834 86674 77018
32834 77018 32828
32828 77016 32834
32834 77016 86672
62461 59354 86673
86675 59354 62461
77017 86675 62461
77019 86675 77017
23036 86676 77020
23036 77020 23030
86673 86671 77015
23030 77018 23036
86677 77019 77021
86677 86675 77019
3184 86678 77022
3184 77022 3180
13136 3184 3180
13136 13142 3184
13136 77020 13142
13142 77020 86676
86679 77021 77023
86679 86677 77021
110850 86680 77024
23036 77018 86674
86673 77015 59350
62461 86673 59350
86670 86672 77014
60011 63090 86666
69809 77010 63090
60011 69809 63090
69811 69809 60011
69811 79531 69809
79533 79531 69811
79533 89221 79531
89223 89221 79533
89223 99039 89221
99041 99039 89223
99041 108937 99039
108939 108937 99041
108939 1249 108937
1251 1249 108939
1251 11207 1249
11209 11207 1251
77011 11207 11209
77011 11209 86667
42708 86670 77014
42708 77014 42702
42702 77012 42708
42708 77012 86668
86671 77013 77015
86671 86669 77013
77014 86672 77016
110850 77024 110846
110846 77022 110850
110850 77022 86678
86681 77023 77025
86686 110851 113941
77032 86686 113941
77030 86686 77032
110851 86688 113941
86689 20181 77033
77033 20181 20179
77031 20179 20181
77031 20181 86687
113941 110847 77032
113941 86688 110847
86688 77034 110847
86688 86690 77034
86691 329 3497
3497 329 77035
329 10261 77035
329 10263 10261
77033 10261 10263
77033 10263 86689
86690 3185 6309
77036 86690 6309
77034 86690 77036
3185 86692 6309
86693 108019 111185
86691 3497 108019
108019 3497 111185
77029 29981 86685
325 77037 111185
77029 29979 29981
86687 29981 77031
86681 86679 77023
100950 103999 77026
100950 77024 103999
77024 86682 103999
77024 86680 86682
52732 49605 77027
86683 59355 52732
59355 49605 52732
59355 59351 49605
77025 59351 59355
77025 59355 86681
104005 77028 77026
104005 77026 103999
103999 86682 104005
104005 86682 86684
86685 39873 77029
77029 39873 39869
49607 52732 77027
39869 49607 77027
39873 49607 39869
86683 52732 49607
104005 100951 77028
104005 86684 100951
86684 77030 100951
86684 86686 77030
77031 29981 29979
91351 91355 81649
94306 104176 91144
114124 104176 104178
21867 31691 31689
31691 41579 31689
41581 41579 31691
77275 41579 41581
77275 41581 86931
90299 77276 86932
90299 86932 90301
90301 100115 90299
100117 100115 90301
100117 86934 100115
100115 86934 77278
21867 31689 77277
86935 2961 77279
2961 12927 2959
12929 12927 2961
12929 22827 12927
22829 22827 12929
22829 86936 22827
22827 86936 77280
86937 109655 77281
77281 109655 109653
109655 1971 109653
1973 1971 109655
1973 11935 1971
77279 2961 2959
24853 21867 77277
86933 21867 24853
80603 86932 77276
86928 80582 93508
80582 90276 93508
80582 80580 90276
77272 93508 90276
31666 34992 77273
41556 44836 31666
31666 44836 34992
44836 41556 86929
41556 51300 86929
41556 51298 51300
86930 51300 64360
51300 61070 64360
51300 51298 61070
70866 74126 61070
61070 74126 64360
77274 74126 70866
86931 51323 77275
77275 51323 51321
51323 61093 51321
61095 61093 51323
61095 70889 61093
70891 70889 61095
70891 80603 70889
80605 80603 70891
80605 86932 80603
11937 11935 1973
80582 70868 80580
11937 86933 24853
11935 11937 21865
81199 90891 81197
90893 90891 81199
77283 90891 90893
77283 90893 86939
61953 77284 86940
61953 86940 61957
61957 86944 61953
61953 86944 77288
86945 79221 82205
82205 79221 91927
91927 79221 88915
77287 81199 81197
91927 88915 101801
98731 86946 101801
86947 80237 77289
77289 80237 80235
80237 89927 80235
89929 89927 80237
77285 89927 89929
77285 89929 86941
12299 77286 86942
12299 86942 12301
12301 22215 12299
22217 22215 12301
101801 88915 98731
86943 81199 77287
2337 86942 77286
2339 86942 2337
24853 77277 21865
110027 77278 86934
110027 86934 110029
110029 86938 110027
110027 86938 77282
86939 100715 77283
77283 100715 100713
100715 110627 100713
110629 110627 100715
77279 110627 110629
77279 110629 86935
32619 77280 86936
32619 86936 32621
32621 42489 32619
42493 42489 32621
42493 52217 42489
52221 52217 42493
52221 86940 52217
52217 86940 77284
86941 99753 77285
77285 99753 99751
77281 99751 99753
77281 99753 86937
2337 77282 86938
2337 86938 2339
21865 11937 24853
80580 70868 77274
70868 74126 77274
61072 74126 70868
70500 73786 77257
86913 73786 70500
77259 86913 70500
86915 86913 77259
2316 86916 5666
5666 77260 2316
77260 86914 2316
77260 77258 86914
80214 86915 83472
86915 77261 83472
86915 77259 77261
86912 86914 77256
86917 80214 83472
86918 5666 86916
77260 5666 77262
77262 5666 5668
80212 83472 77261
89906 86917 93196
93196 86917 77263
86917 83472 77263
83472 80212 77263
86919 89906 93196
86920 5670 5668
86920 5668 86918
86918 5668 5666
77256 86914 77258
86913 70502 73786
86911 77255 77257
50220 50222 40494
50220 77248 50222
50222 77248 86904
60706 64010 77249
86905 64010 60706
77251 86905 60706
86907 86905 77251
77252 12274 15608
86906 77252 15608
86908 77252 86906
77250 15608 12274
86909 77251 77253
86909 86907 77251
86910 15616 12275
77252 86910 12275
86908 86910 77252
15616 77254 12275
86911 77253 77255
86911 86909 77253
77256 12276 15616
86910 77256 15616
86912 77256 86910
77254 15616 12276
70502 86911 73786
86911 77257 73786
77262 5668 77264
77264 5668 5670
89904 93196 77263
99730 86919 103070
77268 113322 110004
1948 5332 77269
11914 86925 15276
15276 86925 77271
86925 5332 77271
5332 1948 77271
86927 11914 15276
90278 86928 93508
103384 86926 90278
103384 90278 93508
100092 103384 93508
77272 100092 93508
77270 103384 100092
11912 15276 77271
15276 11912 86927
11912 21844 86927
11912 21842 21844
21842 77273 34992
31668 21842 34992
21844 21842 31668
31668 34992 44836
31668 44836 41558
86929 41558 44836
61072 86930 64360
61072 64360 74126
77270 110004 103384
22217 86948 22215
110004 113322 103384
113322 86924 100094
103070 86919 77265
86919 93196 77265
93196 89904 77265
86921 99730 103070
77266 2314 5670
86920 77266 5670
86922 77266 86920
77264 5670 2314
99728 103070 77265
109632 86921 112998
112998 86921 77267
86921 103070 77267
103070 99728 77267
86923 109632 112998
110006 86924 113322
113322 77268 110006
77268 86922 110006
77268 77266 86922
109630 112998 77267
1950 86923 5332
5332 86923 77269
86923 112998 77269
112998 109630 77269
86925 1950 5332
100094 86926 103384
113322 100094 103384
22215 86948 77290
86949 42251 45159
42251 86950 45159
89567 79873 82864
89567 89565 79873
99391 102452 77305
89565 99391 77305
89567 99391 89565
102452 99391 109293
102452 109293 112378
86965 112378 109293
11573 14658 86966
14658 11573 21505
14658 21505 24558
86971 89567 82864
24558 21505 31321
86967 34388 31321
100985 77306 86968
100985 86968 100991
100991 86972 100985
100985 86972 77310
86973 98439 101521
101521 98439 77311
98439 108333 77311
98439 108335 108333
108335 633 108333
635 633 108335
24558 31321 34388
82864 79873 77309
30629 86970 77308
30631 86970 30629
112378 109291 102452
102452 109291 99389
86965 1611 112378
1611 109291 112378
1611 1609 109291
14658 11571 86966
11571 1611 86966
11571 1609 1611
24558 21503 14658
14658 21503 11571
34388 31319 24558
24558 31319 21503
86967 41205 34388
41205 31319 34388
41205 41203 31319
77301 41203 41205
77301 41205 86961
77302 86968 77306
86962 86968 77302
86969 10575 77307
77307 10575 10573
77303 10573 10575
77303 10575 86963
30629 77304 86964
30629 86964 30631
77307 633 635
77307 635 86969
40515 77308 86970
40515 86970 40517
86980 113890 86976
77314 113890 77318
77318 113890 113892
86981 69193 72213
86977 81903 69193
69193 81903 72213
81903 78907 72213
78907 77319 72213
81903 77315 78907
50243 77316 86978
50243 86978 50245
50245 86982 50243
50243 86982 77320
63410 77317 60363
77317 86983 60363
77317 77321 86983
86979 63410 60363
110909 113892 86980
110909 86984 113892
86984 77318 113892
86984 77322 77318
86985 59387 77323
77323 59387 59385
59387 86981 72213
69191 59387 72213
86980 113892 113890
102452 99389 77305
86975 73174 70161
86979 70161 60361
40517 86974 40515
40515 86974 77312
73174 70159 77313
79875 82864 77309
79875 77309 70159
86975 79875 70159
73174 86975 70159
86971 82864 79875
86976 113890 110901
77310 86976 110901
86972 86976 77310
113890 77314 110901
86977 78909 81903
81903 78909 77315
78909 88609 77315
78909 88611 88609
88611 86973 101521
98437 88611 101521
88609 88611 98437
101521 77311 98437
77312 86978 77316
86974 86978 77312
63410 60361 77317
70161 73174 77313
70161 77313 60361
63410 86979 60361
50220 40494 40492
86960 86964 77304
23907 86960 20815
10899 86954 13985
86955 60731 77295
77295 60731 60729
60731 70523 60729
70525 70523 60731
77289 70523 70525
77289 70525 86947
32037 77290 86948
32037 86948 32039
44864 41923 86956
41923 32039 86956
939 941 10899
41923 32037 32039
93534 90641 77297
103408 100467 93534
93534 100467 90641
86957 110389 103408
110389 100467 103408
110389 110387 100467
110389 2703 110387
2709 2703 110389
2709 12677 2703
12681 12677 2709
12681 22575 12677
44864 77296 41923
939 10899 13985
77294 939 13985
941 939 108627
86951 71499 77291
77291 71499 71497
77287 71497 71499
77287 71499 86943
71749 77288 86944
71749 86944 71753
71753 86952 71749
71749 86952 77292
86953 49917 77293
77293 49917 49915
49917 59697 49915
59699 59697 49917
59699 69503 59697
69505 69503 59699
69505 86945 82205
79219 69505 82205
69503 69505 79219
91927 88913 79219
91927 79219 82205
101801 98729 88913
101801 88913 91927
98729 101801 86946
108627 98729 86946
108625 98729 108627
108627 939 108625
22579 22575 12681
22579 32373 22575
32377 32373 22579
32377 86949 45159
41925 44864 86956
51675 77296 44864
41925 51675 44864
51677 51675 41925
51677 61429 51675
61431 61429 51677
61431 71229 61429
71231 71229 61431
71231 80943 71229
80945 80943 71231
90643 93534 77297
80943 90643 77297
80945 90643 80943
93534 90643 100469
93534 100469 103408
86957 103408 100469
91167 77298 86958
91167 86958 91171
91171 86962 91167
91167 86962 77302
86963 20495 77303
77303 20495 20493
77299 20493 20495
77299 20495 86959
23907 20815 77300
77295 50937 86955
86960 77304 20815
77295 50935 50937
86961 50937 77301
42249 32377 45159
32373 32377 42249
42249 45159 86950
51983 42249 86950
51981 42249 51983
51983 61715 51981
61717 61715 51983
77291 61715 61717
77291 61717 86951
81457 77292 86952
81457 86952 81461
81461 86958 81457
81457 86958 77298
86959 30297 77299
77299 30297 30295
30297 40183 30295
40185 40183 30297
77293 40183 40185
77293 40185 86953
13985 10897 77294
86954 20817 23907
86954 23907 77300
13985 86954 77300
10897 13985 77300
20817 86960 23907
77301 50937 50935
40492 40494 30608
40492 30608 30606
30606 30608 20794
86852 77198 77196
77199 43266 77197
77197 43266 43264
86851 43264 43266
86851 43266 86853
77198 86854 77200
86852 86854 77198
77201 43268 77199
77199 43268 43266
86853 43266 43268
86853 43268 86855
86852 77196 64920
86856 74684 71471
86854 86856 77200
74684 77202 71471
39872 43268 77201
49608 86855 52960
52960 86855 77203
86855 43268 77203
43268 39872 77203
86857 49608 52960
71475 74684 86856
71475 86858 74684
86858 77202 74684
77200 86856 71471
61689 86852 64920
61689 64920 86850
86849 43264 86851
77191 43258 77189
77189 43258 43256
86843 43256 43258
86843 43258 86845
77192 71470 74672
86844 77192 74672
86846 77192 86844
77190 74672 71470
77193 43260 77191
77191 43260 43258
86845 43258 43260
86845 43260 86847
77192 86848 77194
86846 86848 77192
77195 43262 77193
77193 43262 43260
86847 43260 43262
86847 43262 86849
61688 86850 64920
64920 77196 61688
77196 86848 61688
77196 77194 86848
77197 43264 77195
77195 43264 43262
86849 43262 43264
86858 77204 77202
77205 52962 77203
77203 52962 52960
86857 52960 52962
88588 101768 98416
98416 101768 111682
98416 111682 108312
4010 86862 108312
4010 108312 111682
610 4010 111682
77210 610 111682
10550 13944 610
610 13944 4010
20470 23862 10550
10550 23862 13944
23862 20470 86863
20470 30272 86863
20470 30270 30272
40158 43559 86865
30272 40158 86865
30270 40158 30272
77211 43559 40158
77208 86866 77212
86864 86866 77208
78884 82178 77209
88586 91896 78884
78884 91896 82178
98414 101768 88586
88586 101768 91896
88588 91896 101768
77188 16160 12904
78886 91896 88588
72494 69168 77209
86857 52962 86859
77204 86860 77206
86858 86860 77204
49606 52962 77205
59356 86859 62732
62732 86859 77207
86859 52962 77207
52962 49606 77207
59356 62732 72494
59356 72494 69170
86861 69170 72494
612 86862 4010
612 4010 13944
612 13944 10552
10552 13944 23862
10552 23862 20472
86863 20472 23862
77206 86864 77208
86860 86864 77206
59352 62732 77207
69168 72494 59352
59352 72494 62732
78886 86861 82178
82178 86861 77209
86861 72494 77209
78886 82178 91896
108310 111682 98414
2936 16160 6210
110604 6210 113832
77178 91142 84608
77176 94308 91142
23517 20182 86831
33371 86833 29980
29980 86833 77177
86833 20182 77177
20182 23517 77177
77179 33371 29980
71726 86834 77180
71726 77180 71724
86832 71726 84608
91142 94308 84608
71726 81432 84608
77178 84608 81432
33371 29982 86833
86835 29982 33371
77179 86835 33371
77181 86835 77179
52196 86836 55384
52196 55384 77182
61928 52196 77182
61930 52196 61928
61928 77180 61930
61930 77180 86834
71726 71724 81432
94308 81434 84608
94308 86830 81434
81434 86832 84608
114122 104176 114124
3182 6486 77174
6486 114124 77174
6486 114122 114124
13140 16412 3182
3182 16412 6486
23034 26246 13140
13140 26246 16412
77172 26246 23034
13611 10264 86827
86829 10264 13611
77173 86829 13611
77175 86829 77173
86830 94308 94306
86830 94306 86828
100952 104178 77176
104178 94308 77176
104178 94306 94308
110848 114124 100952
100952 114124 104178
77174 114124 110848
23517 86831 20180
86831 77175 20180
86831 86829 77175
77177 23517 20180
39874 86835 43250
86835 77183 43250
86835 77181 77183
86837 39874 43250
2938 6210 16160
2938 16160 12906
12906 16160 77188
22804 12906 77188
22806 12906 22804
86840 22806 35810
22806 32596 35810
22806 22804 32596
77186 35810 32596
77189 43256 77187
77187 43256 43254
86841 43254 43256
86841 43256 86843
71474 86844 74672
84340 86842 71474
84340 71474 74672
81174 84340 74672
77190 81174 74672
90868 94032 81174
81174 94032 84340
100690 103902 90868
90868 103902 94032
110604 113832 100690
100690 113832 103902
2936 6210 110604
110606 6210 2938
12904 16160 2936
110606 113832 6210
100692 103902 113832
42468 86838 45650
55384 86836 42468
55384 42468 45650
52194 55384 45650
77184 52194 45650
77182 55384 52194
39870 43250 77183
86837 43250 39870
77185 86837 39870
86839 86837 77185
32598 86840 35810
45650 86838 32598
45650 32598 35810
42466 45650 35810
77186 42466 35810
77184 45650 42466
43254 39871 77187
77185 39871 43254
86841 77185 43254
86839 77185 86841
81176 86842 84340
81176 84340 94032
81176 94032 90870
90870 94032 103902
90870 103902 100692
100692 113832 110606
104178 104176 94306
98414 111682 101768
43559 40160 86865
60338 60340 50550
86895 60340 60338
86895 60338 77239
32016 86896 77240
32016 77240 32014
32014 77236 32016
32016 77236 86892
92241 88892 86893
102111 86897 98706
98706 86897 77237
86897 88892 77237
60338 50550 50548
88892 92241 77237
79534 86898 77242
79534 77242 79532
79532 77238 79534
79534 77238 86894
77239 70136 86895
86895 70136 70138
79850 70138 70136
79850 79852 70138
86899 79852 79850
86899 79850 77243
11550 86900 77244
77241 102111 98706
86891 50548 50550
77235 50548 86891
89224 77234 86890
71208 61408 61406
74399 86884 71208
77229 79196 86885
86885 79196 79198
86889 79198 79196
86889 79196 77233
77230 86890 77234
86886 86890 77230
77231 40818 86887
86887 40818 40820
86891 40820 40818
86891 40818 77235
41902 86892 77236
41902 77236 41900
51652 41902 41900
51652 51654 41902
51652 77232 51654
51654 77232 86888
92241 86893 88890
86893 77233 88890
86893 86889 77233
77237 92241 88890
89224 86894 77238
89224 77238 89222
89222 77234 89224
11550 77244 11548
11548 77245 24832
21482 11548 24832
11550 11548 21482
1586 77244 1588
1588 77244 86900
21480 24832 77245
31296 34654 21480
21480 34654 24832
34654 31296 86901
31296 41182 86901
31296 41180 41182
50912 41182 41180
50912 50914 41182
50912 77249 64010
60708 50912 64010
50914 50912 60708
86905 60708 64010
12278 86906 15608
15608 77250 12278
77250 86902 12278
77250 77246 86902
4349 918 86903
77247 10874 4349
10874 918 4349
10874 10876 918
20792 10876 10874
20792 20794 10876
30606 20794 20792
1586 1588 109270
71208 61406 77228
1586 109270 109268
109268 99368 99366
21482 24832 34654
21482 34654 31298
86901 31298 34654
22194 86902 77246
22194 77246 22192
22192 77240 22194
22194 77240 86896
102111 98708 86897
77241 108602 102111
108602 98708 102111
108602 108604 98708
916 4349 86903
108604 916 86903
108602 916 108604
77247 4349 916
60012 86904 77248
60012 77248 60010
69810 60012 60010
69810 69812 60012
69810 77242 69812
69812 77242 86898
77243 89542 86899
86899 89542 89544
99366 89544 89542
99366 99368 89544
109268 109270 99368
77210 111682 108310
74399 71208 77228
61408 86888 77232
77217 86873 63039
77219 86873 77217
51952 86874 55166
64942 86872 51952
55166 64942 51952
64946 64942 55166
77218 64942 77220
77220 64942 64946
86875 77219 77221
86875 86873 77219
12652 86876 15916
86873 59672 63039
12652 15916 25778
22548 25778 35590
22548 35590 32344
32344 35590 45432
32344 45432 42218
55166 86874 42218
55166 42218 45432
51950 55166 45432
77222 51950 45432
61686 64946 51950
51950 64946 55166
77220 64946 61686
12652 25778 22548
63039 59672 86871
77216 74696 71472
77218 71472 64942
53257 86867 49892
49892 86867 77211
86867 40160 77211
40160 43559 77211
77213 53257 49892
71476 86868 74694
74694 77214 71476
77214 86866 71476
77214 77212 86866
53257 49894 86867
86869 49894 53257
77213 86869 53257
77215 86869 77213
86870 74696 74694
86870 74694 86868
77214 74694 77216
77216 74694 74696
63039 86871 59670
86871 77215 59670
86871 86869 77215
77217 63039 59670
61690 86872 64942
74696 86870 61690
74696 61690 64942
71472 74696 64942
86877 77221 77223
86877 86875 77221
1252 86878 4658
1252 4658 14596
11208 21128 21130
21128 77227 34328
30942 21128 34328
21130 21128 30942
86883 30942 34328
71206 74399 77228
80922 86884 74399
71206 80922 74399
80920 80922 71206
90618 80922 80920
90618 90620 80922
100444 90620 90618
100444 100446 90620
100444 77224 100446
100446 77224 86880
86885 77225 77229
86885 86881 77225
99042 86886 77230
99042 77230 99040
99040 77226 99042
99042 77226 86882
30940 34328 77227
86883 34328 30940
77231 86883 30940
86887 86883 77231
11208 21130 86879
61408 77232 61406
14596 11208 86879
11208 14596 1250
1252 14596 11210
86879 11210 14596
110366 86880 77224
110366 77224 110364
2680 110366 110364
2680 2682 110366
86876 2682 15916
2682 12650 15916
2682 2680 12650
22546 25778 12650
12650 25778 15916
32342 35590 22546
22546 35590 25778
42216 45432 32342
32342 45432 35590
77222 45432 42216
77223 69480 86877
86877 69480 69482
86881 69482 69480
86881 69480 77225
108940 86882 77226
108940 77226 108938
86878 108940 4658
108940 1250 4658
108940 108938 1250
1250 14596 4658
91351 77639 77641
91351 77641 91355
101034 87310 104062
87743 78079 87745
2443 5394 87744
5394 2443 87746
15344 5394 87746
15340 5394 15344
25232 15340 15344
25228 15340 25232
78080 25228 78082
78082 25228 25232
92280 89317 78083
99137 102148 78081
87745 78079 102148
99137 78081 89317
92280 87747 89317
87745 102148 99137
2444 87748 5398
15344 87746 2444
5398 15344 2444
15346 15344 5398
25236 15344 15346
25232 15344 25236
78082 25232 78084
78084 25232 25236
87749 1015 78085
87747 99137 89317
78079 99135 102148
102148 99135 78081
25228 78080 22311
1349 11309 1347
87739 14320 11309
100213 103110 87740
103110 100213 87742
113050 103110 87742
113044 103110 113050
5388 113044 113050
5382 113044 5388
15336 5382 5388
15330 5382 15336
78076 15330 78078
78078 15330 15336
112062 78077 109037
78077 87743 109037
78077 78079 87743
87741 112062 109037
110129 113050 87742
113050 110129 87744
5394 113050 87744
5388 113050 5394
15340 5388 5394
15336 5388 15340
78078 15336 22311
15336 25228 22311
15336 15340 25228
78085 1015 1013
1347 11309 78075
1015 10971 1013
10973 20891 10971
87752 5404 5402
87752 5402 87750
15350 5402 5404
15348 5402 15350
22312 25238 78088
25238 15350 78088
25238 15348 15350
78086 25238 22312
87753 98803 78089
78089 98803 98801
78087 98801 98803
78085 108701 87749
78087 98803 87751
87754 5404 87752
12402 15350 78090
15350 5406 78090
15350 5404 5406
78088 15350 12402
87755 88987 78091
78091 88987 88985
78089 88985 88987
78089 88987 87753
87756 5408 5406
87756 5406 87754
87754 5406 5404
78085 108699 108701
78087 108701 108699
87751 108701 78087
20893 20891 10973
20893 30705 20891
30707 30705 20893
30707 40591 30705
40593 40591 30707
40593 50319 40591
50321 50319 40593
50321 60105 50319
60107 60105 50321
60107 69907 60105
69909 69907 60107
69909 79627 69907
79629 79627 69909
89319 92280 78083
79627 89319 78083
79629 89319 79627
87747 92280 89319
87750 5402 5398
87750 5398 87748
15348 5398 5402
15346 5398 15348
25238 15346 15348
25236 15346 25238
78084 25236 78086
78086 25236 25238
10973 10971 1015
11309 14320 78075
1349 1347 109035
1349 109035 112062
70603 80309 73498
80313 80309 70603
80313 90003 80309
90007 90003 80313
90007 99827 90003
99831 99827 90007
99831 109733 99827
109737 109733 99831
2053 5030 78065
109733 2053 78065
109737 2053 109733
80309 78064 73498
87729 5030 2053
41655 87730 41659
41659 51399 41655
51403 51399 41659
64046 61171 87732
61171 51403 87732
61171 51399 51403
64046 78068 61171
53600 50643 78069
50643 53600 78067
53600 63374 78067
53600 63378 63374
41655 78066 87730
70603 73498 87728
87727 92558 89639
82836 89639 92558
87725 102422 99463
60809 63718 87726
87728 73498 70599
87728 70599 78062
60809 87728 78062
63718 60809 78062
73498 78064 70599
5030 2049 78065
87729 12015 5030
12015 2049 5030
12015 12011 2049
12015 21941 12011
21945 21941 12015
21945 31765 21941
31769 31765 21945
31769 87730 31765
31765 87730 78066
78067 63374 78063
78063 63374 63370
73144 63370 63374
73140 63370 73144
73144 87731 79947
82836 73144 79947
73140 73144 82836
82836 79947 89639
63378 87733 70235
73144 63378 70235
63374 63378 73144
87731 73144 70235
103104 78074 100209
14320 11307 78075
87739 21229 14320
21229 11307 14320
21229 21227 11307
21229 31041 21227
31043 31041 21229
40915 43910 78073
31041 40915 78073
31043 40915 31041
87737 43910 40915
90393 93228 87738
93228 90393 87740
103110 93228 87740
103104 93228 103110
78074 103104 110123
103104 113044 110123
103104 103110 113044
5382 2439 113044
113044 2439 110123
15330 12401 5382
5382 12401 2439
15330 78076 12401
112062 109035 78077
87741 1349 112062
93228 100209 90389
78090 5406 78092
103104 100209 93228
80687 87738 78072
61175 64046 87732
70969 78068 64046
61175 70969 64046
70973 70969 61175
70973 87734 70969
70969 87734 78070
78071 53604 78069
78069 53604 53600
53604 87735 60437
63378 53604 60437
53600 53604 63378
87733 63378 60437
87736 83502 80683
78070 87736 80683
87734 87736 78070
83502 78072 80683
43910 40913 78073
50647 53604 78071
50647 78071 40913
87737 50647 40913
43910 87737 40913
87735 53604 50647
80687 83502 87736
87738 93228 90389
87738 90389 78072
83502 80687 78072
78092 5406 5408
87757 78091 78093
87757 87755 78091
78136 87802 78138
87800 87802 78136
59770 62876 78137
87801 62876 59770
78139 87801 59770
87803 87801 78139
32132 87804 78140
32132 78140 32130
32130 78138 32132
32132 78138 87802
87805 78139 78141
87801 59774 62876
87805 87803 78139
87804 87806 78140
87807 78141 78143
87807 87805 78141
78142 87808 78144
87806 87808 78142
62884 59771 78145
78143 59771 62884
87809 78143 62884
87807 78143 87809
78144 87810 78146
87808 87810 78144
78140 87806 78142
87799 78135 78137
87799 78137 62876
59774 87799 62876
87790 87792 78126
87793 78127 78129
87793 87791 78127
32129 78128 87792
32129 87792 32131
32131 87794 32129
32129 87794 78130
78129 30376 87793
87793 30376 30382
87795 30382 30376
87795 30376 78131
78130 87796 78132
87794 87796 78130
78131 40262 87795
87795 40262 40266
87797 40266 40262
87797 40262 78133
78132 87798 78134
87796 87798 78132
78133 49990 87797
87797 49990 49996
87799 49996 49990
87799 49990 78135
78134 87800 78136
87798 87800 78134
53114 49991 78147
59775 62884 78145
59775 78145 49991
87811 59775 49991
87818 87820 78154
78157 33560 78155
78155 33560 33558
87819 33558 33560
87819 33560 87821
22318 87822 78158
22318 78158 22314
22314 78156 22318
22318 78156 87820
30378 33560 78157
87821 33560 30378
78159 87821 30378
87823 87821 78159
12406 15425 78160
12406 78158 15425
78158 87824 15425
78158 87822 87824
40268 87823 43430
87823 78161 43430
87823 78159 78161
87825 40268 43430
2440 5479 78162
15425 12412 78160
78160 12412 2440
12412 87826 2440
78154 87820 78156
78126 87792 78128
87817 33558 87819
78153 33558 33556
53114 87811 49991
87809 62884 59775
78146 87812 78148
87810 87812 78146
43418 40263 78149
49997 53114 78147
49997 78147 40263
87813 49997 40263
43418 87813 40263
87811 53114 49997
78148 87814 78150
87812 87814 78148
43418 78149 40267
78149 87815 40267
78149 78151 87815
87813 43418 40267
78150 87816 78152
87814 87816 78150
33556 30377 78153
78151 30377 33556
87817 78151 33556
87815 78151 87817
78152 87818 78154
87816 87818 78152
78155 33558 78153
87817 33556 33558
92554 92558 102422
78127 87791 78125
87791 20574 23691
87767 87765 78101
78102 87768 78104
87766 87768 78102
87769 78103 78105
87769 87767 78103
78104 87770 78106
87768 87770 78104
87771 49995 53069
53069 49995 78107
49995 59769 78107
49995 59773 59769
87767 78101 78103
78105 59769 59773
12403 78106 87770
12403 87770 12409
12409 87772 12403
12403 87772 78108
87773 40265 43373
87771 53069 40265
40265 53069 43373
53069 49989 43373
49989 78109 43373
53069 78107 49989
78108 87774 78110
78105 59773 87769
87764 87766 78100
78100 87766 78102
87765 87763 78099
87758 5410 5408
87758 5408 87756
78092 5408 78094
78094 5408 5410
87759 79295 78095
78095 79295 79293
78093 79293 79295
78093 79295 87757
2445 5410 87758
2445 87760 5410
87760 78094 5410
87760 78096 78094
87761 69577 72599
78097 72599 69577
87759 78097 69577
78095 78097 87759
78096 87762 78098
87760 87762 78096
69575 78099 72599
78099 87761 72599
78099 87763 87761
72599 78097 69575
78098 87764 78100
87762 87764 78098
87765 78099 78101
87772 87774 78108
40261 78111 43373
78111 87773 43373
78111 87775 87773
23683 87785 23679
23679 87785 87783
23679 78119 78121
23679 78121 23683
12405 78120 87784
12405 87784 12411
12411 87786 12405
12405 87786 78122
23687 87787 23683
23683 87787 87785
23683 78121 78123
23683 78123 23687
87788 25276 22313
78122 87788 22313
87786 87788 78122
25276 78124 22313
23691 87789 23687
23687 87789 87787
23687 78123 78125
23687 78125 23691
22317 25276 87788
22317 87790 25276
87790 78124 25276
87790 78126 78124
23691 20574 87789
87782 87784 78118
78125 87791 23691
78118 87784 78120
23675 78117 78119
43373 78109 40261
78110 87776 78112
87774 87776 78110
87777 30381 78113
78113 30381 30375
78111 30375 30381
78111 30381 87775
78112 87778 78114
87776 87778 78112
87779 78113 78115
87779 87777 78113
12410 87780 15378
15378 78116 12410
78116 87778 12410
78116 78114 87778
87781 20573 23675
78117 23675 20573
87779 78117 20573
78115 78117 87779
78118 12404 15378
87780 78118 15378
87782 78118 87780
78116 15378 12404
23679 87783 23675
23675 87783 87781
23675 78119 23679
102422 92558 99463
92558 87727 99463
92554 82832 92558
22270 25396 15514
78012 22270 15514
78010 25396 22270
87677 78011 78013
87677 87675 78011
2392 87678 5556
15514 87676 2392
15514 2392 5556
12354 15514 5556
78014 12354 5556
78012 15514 12354
25396 12358 15514
87679 78013 78015
110080 87680 78016
110080 78016 110078
87678 110080 5556
110080 2388 5556
110080 110078 2388
78014 5556 2388
20544 87679 23818
87679 78017 23818
87679 78015 78017
87681 20544 23818
90352 87682 93402
87679 87677 78013
25396 87674 12358
12358 87676 15514
87675 87673 78009
87667 78001 78003
87667 87665 78001
87668 35196 35194
87668 35194 87666
78002 35194 78004
78004 35194 35196
87669 78003 78005
87669 87667 78003
87670 35198 35196
87670 35196 87668
78004 35196 78006
78006 35196 35198
87671 78005 78007
87671 87669 78005
78008 32094 35198
87670 78008 35198
87672 78008 87670
78006 35198 32094
87673 78007 78009
87673 87671 78007
22274 87674 25396
25396 78010 22274
78010 87672 22274
78010 78008 87672
87675 78009 78011
90352 93402 78018
100166 90352 78018
100168 90352 100166
100166 78016 100168
78024 30682 24116
78020 33934 30682
78021 60082 87685
87685 60082 60084
87689 60084 60082
87689 60082 78025
78026 70940 74004
87686 78026 74004
87690 78026 87686
78022 74004 70940
78023 40234 87687
87687 40234 40236
87691 40236 40234
87691 40234 78027
10950 87692 78028
10950 78028 10948
87688 10950 24116
10950 20868 24116
10950 10948 20868
78024 24116 20868
78025 69884 87689
87689 69884 69886
87693 69886 69884
87693 69884 78029
78026 87694 78030
30682 33934 24116
35194 78002 32093
33934 20870 24116
20870 87688 24116
100168 78016 87680
20542 23818 78017
87681 23818 20542
78019 87681 20542
87683 87681 78019
30684 87684 33934
30684 33934 78020
40568 30684 78020
40570 30684 40568
50296 40570 40568
50296 50298 40570
87685 50298 50296
87685 50296 78021
70944 87686 74004
70944 74004 78022
80654 70944 78022
80656 70944 80654
87682 80656 93402
80656 90350 93402
80656 80654 90350
78018 93402 90350
78019 30344 87683
87683 30344 30346
87687 30346 30344
87687 30344 78023
33934 87684 20870
87690 87694 78026
87664 87666 78000
87666 35194 32093
80994 83978 77987
77991 93682 80994
93682 83978 80994
93682 93680 83978
103558 100526 87653
93680 103558 87653
93682 103558 93680
100526 103558 113494
100526 113494 110444
110444 113494 5850
110444 5850 2770
87652 87656 77986
2770 5850 15802
87657 12748 15802
52054 87658 55054
52054 55054 64846
52054 64846 61798
74604 87654 61798
74604 61798 64846
71584 74604 64846
77992 71584 64846
77988 74604 71584
77989 88664 87655
87655 88664 88668
2770 15802 12748
77986 87656 77990
87655 78966 77989
87655 78970 78966
87646 77984 84276
87650 77984 87646
77980 84276 81278
77981 69252 87647
87647 69252 69256
87651 69256 69252
87651 69252 77985
12357 15474 87648
12357 87652 15474
87652 77982 15474
87652 77986 77982
71282 74302 77983
77987 83978 71282
83978 74302 71282
83978 83976 74302
93680 90696 87649
83976 93680 87649
83978 93680 83976
87653 90696 93680
71586 87654 74604
74604 77988 71586
77988 87650 71586
77988 77984 87650
77985 78966 87651
87651 78966 78970
98486 88668 88664
98486 98488 88668
108382 98488 98486
108382 108384 98488
87659 682 684
10626 13877 87661
684 10626 87661
682 10626 684
77997 13877 10626
22269 77994 87660
22269 87660 22273
22273 87662 22269
22269 87662 77998
100522 103560 77995
110442 113496 100522
100522 113496 103560
2768 5852 110442
110442 5852 113496
12744 15804 2768
2768 15804 5852
77996 15804 12744
13877 10628 87661
87663 10628 13877
77997 87663 13877
77999 87663 77997
77998 87664 78000
87662 87664 77998
87665 77999 78001
87665 87663 77999
77993 682 87659
78000 87666 32093
77992 64846 61794
61794 64846 52050
87659 108384 108382
87659 108382 77993
77990 87660 77994
87656 87660 77990
90694 93682 77991
77995 103560 90694
103560 93682 90694
103560 103558 93682
113496 103558 103560
113494 103558 113496
5852 113494 113496
5850 113494 5852
15804 5850 5852
15802 5850 15804
22642 22646 77996
22646 15802 77996
15802 15804 77996
22646 87657 15802
32438 22646 22642
32438 32442 22646
42314 32442 32438
42314 42318 32442
87658 42318 55054
42318 52050 55054
42318 42314 52050
52050 64846 55054
87826 5479 2440
78027 49964 87691
59746 49966 49964
80284 80286 70574
89976 80286 80284
89976 89978 80286
99800 89978 89976
99800 99802 89978
87718 99802 112924
99802 109706 112924
99802 99800 109706
78054 112924 109706
92823 89616 87719
78055 99438 92823
80284 70574 70572
99438 89616 92823
109340 112615 87721
99440 109340 87721
99438 109340 99440
78057 112615 109340
41254 44455 78058
50988 87722 44455
41254 50988 44455
50986 50988 41254
63961 60780 78056
60780 50986 78056
60780 50988 50986
99438 99440 89616
70572 70574 60778
60778 70574 63961
70574 87720 63961
21916 11988 78052
21918 11988 21916
31740 21918 21916
31740 31742 21918
31740 78050 31742
31742 78050 87714
70208 73414 78051
87715 73414 70208
78053 87715 70208
87717 87715 78053
109708 87718 112924
109708 112924 78054
2022 109708 78054
2024 109708 2022
87716 2024 15200
2024 11986 15200
2024 2022 11986
78052 15200 11986
78053 79922 87717
87717 79922 79924
89614 92823 87719
79924 89614 87719
79922 89614 79924
78055 92823 89614
60778 63961 78056
63961 87720 60780
112615 109342 87721
78057 1658 112615
1658 109342 112615
109365 99461 102422
109365 109363 99461
1683 4686 78059
109363 1683 78059
109365 1683 109363
4686 1683 11645
4686 11645 14626
87723 14626 11645
31395 34360 87724
34360 31395 41283
34360 41283 44214
51011 78060 44214
41283 51011 44214
51015 51011 41283
63718 60805 87726
60805 51015 87726
60805 51011 51015
63718 78062 60805
63370 60433 78063
73140 70231 63370
63370 70231 60433
70231 73140 78061
73140 82832 78061
73140 82836 82832
92558 82832 82836
87725 109365 102422
11988 15200 78052
92554 99461 89637
82832 89637 79945
1658 1660 109342
11620 1660 1658
11620 11622 1660
21552 11622 11620
21552 21554 11622
31368 21554 21552
31368 31370 21554
44455 41256 78058
41256 31368 78058
41256 31370 31368
44455 87722 41256
4686 1681 78059
14626 11643 4686
4686 11643 1681
87723 21579 14626
21579 11643 14626
21579 21575 11643
34360 31391 87724
31391 21579 87724
31391 21575 21579
44214 41279 34360
34360 41279 31391
44214 78060 41279
82832 79945 78061
92554 89637 82832
102422 99461 92554
87691 49964 49966
11988 87716 15200
60412 60410 70210
78033 79604 87697
87697 79604 79606
87699 79606 79604
87699 79604 78035
78034 87700 78036
87698 87700 78034
87701 78035 78037
87701 87699 78035
87702 74026 70941
78036 87702 70941
87700 87702 78036
78032 102046 98778
74026 78038 70941
87701 89294 89296
87703 89296 89294
87703 89294 78039
78040 70942 74026
87702 78040 74026
87704 78040 87702
78038 74026 70942
99114 87703 102360
87703 78041 102360
87703 78039 78041
87705 99114 102360
78037 89294 87701
88964 88962 98778
88964 98778 102046
87696 88964 102046
59746 59748 49966
59746 78031 72766
69554 59746 72766
59748 59746 69554
69554 72766 82452
69554 82452 79272
87695 79272 82452
98780 87696 102046
98780 102046 78032
108676 98780 78032
108678 98780 108676
990 108678 108676
990 992 108678
990 78028 992
992 78028 87692
87697 78029 78033
87697 87693 78029
78030 87698 78034
87694 87698 78030
69552 72766 78031
79270 82452 69552
69552 82452 72766
82452 79270 87695
79270 88964 87695
79270 88962 88964
78040 87706 78042
87704 87706 78040
99112 102360 78041
109014 87705 112284
51374 78048 51372
51372 78046 51374
51374 78046 87710
11284 14556 78047
21204 24460 11284
11284 24460 14556
31018 34284 21204
21204 34284 24460
34284 31018 87711
31018 40892 87711
31018 40890 40892
40890 78049 53846
50622 40890 53846
40892 40890 50622
87713 50622 53846
41632 87714 78050
41632 78050 41630
41630 78048 41632
41632 78048 87712
50620 53846 78049
53846 50620 87713
50620 60412 87713
50620 60410 60412
60410 78051 73414
70210 60410 73414
51374 87712 78048
87715 70210 73414
87711 31020 34284
21206 24460 34284
112284 87705 78043
87705 102360 78043
102360 99112 78043
87707 109014 112284
78042 87708 78044
87706 87708 78042
109012 112284 78043
1326 87707 4620
4620 87707 78045
87707 112284 78045
112284 109012 78045
1326 4620 14554
1326 14554 11286
87709 11286 14554
61144 87710 78046
61144 78046 61142
61142 78044 61144
61144 78044 87708
1324 4620 78045
78047 14556 1324
14556 4620 1324
14556 14554 4620
24460 21206 87709
14554 24460 87709
14556 24460 14554
21206 34284 31020
77984 81278 84276
15425 87824 12412
78161 87827 40269
112262 87923 78251
87923 102338 78251
102338 99136 78251
87925 109038 112262
100216 87926 78252
100216 78252 100212
87924 100216 113216
100216 110128 113216
100216 100212 110128
78250 113216 110128
78253 112264 78251
109038 87923 112262
78251 112264 112262
87925 112264 87927
90396 87928 78254
90396 78254 90392
90392 78252 90396
90396 78252 87926
78255 112266 78253
78253 112266 112264
87927 112264 112266
87927 112266 87929
78254 87930 78256
87928 87930 78254
87925 112262 112264
89318 102338 92468
99136 102338 89318
89318 92468 78249
15512 78246 12414
78246 87918 12414
78246 78244 87918
79630 87919 82742
87919 78247 82742
87919 78245 78247
87921 79630 82742
78248 12408 15512
87920 78248 15512
87922 78248 87920
78246 15512 12408
79628 82742 78247
89320 87921 92468
92468 87921 78249
87921 82742 78249
82742 79628 78249
89320 92468 102338
89320 102338 99138
87923 99138 102338
110132 87924 113216
110132 113216 78250
2442 110132 78250
2448 110132 2442
2442 78248 2448
2448 78248 87922
78257 112268 78255
12414 87920 15512
78255 112268 112266
87929 112268 87931
87937 4608 87939
78264 83703 80690
87940 78264 80690
78266 78264 87940
83703 87938 80690
1348 4608 78265
87939 4608 1348
78267 87939 1348
87941 87939 78267
78266 87942 78268
87940 87942 78266
87937 4606 4608
11310 87941 14548
87941 78267 78269
87943 11310 14548
70976 87944 78270
70976 78270 70972
70972 78268 70976
70976 78268 87942
11308 14548 78269
21230 87943 24454
24454 87943 78271
87943 14548 78271
14548 11308 78271
87941 78269 14548
78263 4608 4606
78265 4608 78263
78262 87936 87938
78256 87932 78258
87930 87932 78256
78259 112270 78257
78257 112270 112268
4602 1350 87931
112268 4602 87931
112270 4602 112268
87933 1350 4602
78258 87934 78260
87932 87934 78258
109036 112270 78259
78261 4604 109036
4604 112270 109036
4604 4602 112270
87933 4602 4604
87933 4604 87935
78260 87936 78262
87934 87936 78260
78263 4606 78261
78261 4606 4604
87935 4604 4606
87935 4606 87937
80686 83703 78264
80686 78262 83703
78262 87938 83703
87929 112266 112268
87919 87917 78245
78245 87917 69908
87917 73034 69908
12407 87902 12413
12413 87904 12407
12407 87904 78228
59778 87903 62952
87903 78229 62952
87903 78227 78229
87905 59778 62952
78228 87906 78230
87904 87906 78228
59772 62952 78229
87905 62952 59772
12407 78226 87902
78231 87905 59772
87908 25376 22315
78230 87908 22315
87906 87908 78230
25376 78232 22315
78231 69576 87907
87907 69576 69578
69576 78233 82414
79296 69576 82414
69578 69576 79296
87909 79296 82414
22319 25376 87908
87907 87905 78231
87901 102948 99833
99833 102948 87900
87903 87899 78225
110131 87898 110127
110127 87898 78224
49994 53174 78221
87895 53174 49994
78225 87895 49994
87899 87895 78225
80315 83354 87896
90005 78222 83354
80315 90005 83354
90009 90005 80315
102948 99829 87900
99829 90009 87900
99829 90005 90009
109739 112866 78223
109739 78223 99829
87901 109739 99829
102948 87901 99829
112866 109739 2055
112866 2055 5198
87897 5198 2055
2441 78224 87898
2441 87898 2447
2447 87902 2441
2441 87902 78226
87903 78225 78227
22319 87910 25376
87910 78232 25376
87910 78234 78232
79294 82414 78233
78236 87914 78240
87912 87914 78236
1014 4256 78237
10972 14186 1014
1014 14186 4256
78238 14186 10972
60106 63262 78239
69910 87913 73032
73032 87913 78241
87913 63262 78241
63262 60106 78241
87915 69910 73032
22320 87916 25392
25392 78242 22320
78242 87914 22320
78242 78240 87914
78243 73034 78241
78241 73034 73032
87915 73032 73034
87915 73034 87917
78244 22316 25392
87916 78244 25392
87918 78244 87916
78242 25392 22316
69908 73034 78243
87913 60108 63262
87945 21230 24454
50322 50320 60108
50320 78239 63262
82414 79294 87909
79294 88988 87909
79294 88986 88988
87911 88988 88986
87911 88986 78235
78234 87912 78236
87910 87912 78234
78235 98802 87911
87911 98802 98804
108700 98804 98802
108700 108702 98804
108700 78237 4256
1016 108700 4256
108702 108700 1016
1016 4256 14186
1016 14186 10974
10974 14186 78238
20892 10974 78238
20894 10974 20892
30706 20894 20892
30706 30708 20894
40592 30708 30706
40592 40594 30708
50320 40594 40592
50320 50322 40594
60108 50320 63262
61178 87946 78272
61178 78272 61174
61174 78270 61178
112730 109779 102808
102808 109779 99871
5064 2095 112730
112730 2095 109779
5064 78284 2095
82866 79993 78285
89685 92582 78283
89685 78283 79993
87953 89685 79993
82866 87953 79993
92582 89685 99509
92932 99871 90049
92582 99509 102454
80355 83214 87952
83214 80355 90051
83214 90051 92932
92932 90051 99873
92932 99873 102808
102808 99873 109783
102808 109783 112730
112730 109783 2099
112730 2099 5064
87954 15008 12059
87954 12059 78284
87951 102454 99509
102808 99871 92932
83214 90049 80353
92932 90049 83214
109411 78279 99507
87951 109411 99507
102454 87951 99507
112368 109411 1731
112368 1731 4710
4710 1731 11695
4710 11695 14650
21625 78280 14650
11695 21625 14650
21627 21625 11695
31441 34378 78281
21625 31441 78281
21627 31441 21625
34378 31441 41327
34378 41327 44236
44236 41327 51061
44236 51061 53944
53944 51061 60851
53944 60851 63748
70643 78282 63748
60851 70643 63748
70645 70643 60851
83214 80353 87952
80353 70645 87952
80353 70643 70645
2099 87954 78284
5064 2099 78284
15008 78286 12059
34062 31085 78287
43920 50693 53624
53624 50693 60485
53624 60485 63402
63402 60485 70283
63402 70283 73176
87955 73176 70283
21993 24894 87956
87958 34722 31815
87958 31815 78288
21993 87958 78288
24894 21993 78288
34722 78290 31815
4402 1381 78291
1381 4402 78289
4402 14330 78289
4402 14334 14330
14334 87959 21269
24240 14334 21269
14330 14334 24240
87957 24240 21269
31817 34722 87958
31817 87960 34722
87960 78290 34722
87960 78292 78290
78293 4406 78291
43920 40963 50693
109411 112368 78279
34062 40963 43920
24240 87957 21267
43920 40961 34062
34062 40961 31085
53624 50691 43920
43920 50691 40961
63402 60483 53624
53624 60483 50691
73176 70281 63402
63402 70281 60483
79995 82866 78285
79995 78285 70281
87955 79995 70281
73176 87955 70281
87953 82866 79995
12063 15008 87954
87956 24894 21991
87956 21991 78286
12063 87956 78286
15008 12063 78286
24894 78288 21991
14330 11343 78289
24240 21267 14330
14330 21267 11343
31087 34062 78287
31087 78287 21267
87957 31087 21267
34062 31087 40963
110131 110127 100215
92582 99507 89683
92582 89683 78283
1686 14878 11648
11648 14878 24774
11648 24774 21582
21582 24774 34598
21582 34598 31398
31398 34598 44442
31398 44442 41286
41286 44442 54146
41286 54146 51018
51018 54146 78276
60808 51018 78276
1686 4938 14878
60812 51018 60808
70602 70606 60812
80312 70606 70602
80312 80316 70606
90006 80316 80312
90006 90010 80316
99830 90010 90006
99830 99834 90010
109736 99834 99830
109736 109740 99834
2052 109740 109736
2052 2056 109740
70602 60812 60808
109366 4938 1686
109366 112602 4938
99464 112602 109366
61178 78270 87944
21228 24454 78271
31044 87945 34282
34282 87945 78273
87945 24454 78273
24454 21228 78273
87947 31044 34282
41662 87948 78274
41662 78274 41658
51402 41662 41658
51402 51406 41662
51402 78272 51406
51406 78272 87946
31042 34282 78273
34282 31042 87947
31042 40918 87947
31042 40914 40918
40914 78275 53842
50650 40914 53842
40918 40914 50650
50650 53842 63636
50650 63636 60440
87949 60440 63636
99464 87950 102678
99464 102678 112602
12014 2056 2052
12014 12018 2056
21944 12018 12014
21944 21948 12018
41282 44442 31394
31394 44442 34598
51014 54146 41282
41282 54146 44442
78276 54146 51014
70234 73412 78277
79946 83098 70234
70234 83098 73412
89638 92814 79946
79946 92814 83098
78278 92814 89638
112368 109409 78279
4710 1729 112368
112368 1729 109409
14650 11693 4710
4710 11693 1729
14650 78280 11693
34378 31439 78281
44236 41325 34378
34378 41325 31439
53944 51059 44236
44236 51059 41325
63748 60849 53944
53944 60849 51059
63748 78282 60849
21578 34598 24774
102454 99507 92582
31394 34598 21578
21578 24774 11644
31768 21948 21944
31768 31772 21948
31768 78274 31772
31772 78274 87948
50646 53842 78275
60436 63636 50646
50646 63636 53842
70238 87949 73412
73412 87949 78277
87949 63636 78277
63636 60436 78277
70238 73412 83098
70238 83098 79950
79950 83098 92814
79950 92814 89640
102678 87950 89640
102678 89640 92814
99462 102678 92814
78278 99462 92814
109364 112602 99462
99462 112602 102678
1682 4938 109364
109364 4938 112602
11644 14878 1682
1682 14878 4938
11644 24774 14878
100215 110127 103248
110127 78220 103248
100215 103248 87894
13840 3904 708
13840 13838 3904
23754 20576 87851
13838 23754 87851
13840 23754 13838
87855 20576 23754
40917 44054 87852
44054 40917 87856
53764 44054 87856
53762 44054 53764
63546 53762 53764
78187 13840 708
63544 53762 63546
73310 63546 70237
63544 63546 73310
87853 73310 70237
90394 87858 93344
103220 87854 90394
93344 103220 90394
103222 103220 93344
78186 103220 78188
78188 103220 103222
10652 13840 78187
78189 23756 10652
63546 87857 70237
708 3904 78185
78184 113154 110126
113154 103218 103220
103216 113154 110125
103216 103218 113154
113154 78184 110125
78185 3904 78181
78181 3904 3902
13838 3902 3904
13836 3902 13838
87847 13836 13838
87847 13838 87851
87852 44054 44052
87852 44052 87848
78182 44052 50645
44052 53762 50645
44052 44054 53762
63544 60435 53762
53762 60435 50645
60435 63544 78183
63544 73308 78183
63544 73310 73308
87849 73308 73310
87849 73310 87853
87854 103220 103218
87854 103218 87850
110126 113154 78186
113154 103220 78186
23756 13840 10652
23756 23754 13840
33584 30384 87855
23754 33584 87855
93346 87860 80688
83630 93346 80688
93348 93346 83630
100210 103224 78192
103224 93348 78192
103224 93346 93348
78190 103224 100210
30380 33586 78191
40264 43452 30380
30380 43452 33586
78193 53152 40264
53152 43452 40264
53152 53150 43452
62924 53150 53152
62922 53150 62924
87861 62922 62924
87861 62924 87863
70974 87864 73950
83630 87862 70974
73950 83630 70974
83632 83630 73950
90390 93348 78194
93348 83632 78194
93348 83630 83632
78192 93348 90390
80688 87862 83630
78180 103216 110125
87861 59776 62922
53148 62922 87859
23756 33584 23754
30384 33584 43450
30384 43450 40270
40270 43450 53148
40270 53148 49998
87859 49998 53148
50649 53764 87856
53764 50649 60439
53764 60439 63546
87857 63546 60439
87860 93346 93344
87860 93344 87858
103224 93344 93346
103222 93344 103224
78188 103222 78190
78190 103222 103224
20572 23756 78189
78191 33586 20572
33586 23756 20572
33586 33584 23756
43452 33584 33586
43450 33584 43452
53150 43450 43452
53148 43450 53150
62922 59776 87859
53150 62922 53148
49992 53152 78193
87850 103216 87846
87845 83002 79949
103210 78168 100214
78168 87830 100214
78168 78166 87830
13830 10651 78169
10651 13830 78167
13830 23742 78167
13830 23744 23742
87831 23742 23744
87831 23744 87835
40916 87836 44046
53752 87832 40916
100214 87834 103210
53752 40916 44046
78170 50644 44046
60434 63534 50644
50644 63534 53752
70232 73300 60434
60434 73300 63534
78171 82998 70232
82998 73300 70232
82998 82996 73300
87833 82996 82998
87833 82998 87837
87838 103212 103210
50644 53752 44046
87833 79948 82996
70236 82996 79948
70236 73300 82996
78161 78163 87827
87825 43430 40269
78162 5479 2446
87828 78162 2446
78164 78162 87828
5479 87826 2446
33568 30379 78165
78163 30379 33568
87829 78163 33568
87827 78163 87829
110130 87830 78166
110130 78166 110124
110124 78164 110130
110130 78164 87828
23742 20571 78167
30383 33568 78165
30383 78165 20571
87831 30383 20571
23742 87831 20571
87829 33568 30383
50648 87832 53752
50648 53752 63534
50648 63534 60438
60438 63534 73300
60438 73300 70236
87838 103210 87834
78168 103210 78172
78172 103210 103212
3898 707 78173
73306 70233 78179
70233 73306 78175
73306 83000 78175
73306 83002 83000
87841 83000 83002
87841 83002 87845
87846 103216 103214
87846 103214 87842
78176 103214 78180
78180 103214 103216
78181 3902 78177
78177 3902 3900
13836 3900 3902
13834 3900 13836
87843 13834 13836
87843 13836 87847
87848 44052 44050
87848 44050 87844
78178 44050 78182
78182 44050 44052
78183 73308 78179
78179 73308 73306
73308 87849 79949
83002 73308 79949
73306 73308 83002
78178 44048 44050
87850 103218 103216
78174 44048 78178
87844 44050 44048
707 3898 78169
3898 13830 78169
3898 13832 13830
13832 87839 20575
23744 13832 20575
13830 13832 23744
87835 23744 20575
87840 44048 44046
87840 44046 87836
78170 44046 78174
78174 44046 44048
78175 83000 78171
78171 83000 82998
87837 82998 83000
87837 83000 87841
87842 103214 103212
87842 103212 87838
78172 103212 78176
78176 103212 103214
78177 3900 78173
78173 3900 3898
13834 3898 3900
13832 3898 13834
87839 13832 13834
87839 13834 87843
87844 44048 87840
43430 78161 40269
78195 62926 49992
62926 62924 53152
78212 24718 31393
24718 34544 31393
24718 24720 34544
34544 78214 31393
25020 21943 78215
34846 31767 25020
25020 31767 21943
44692 41657 34846
34846 41657 31767
87889 51405 44692
51405 41657 44692
87888 24718 87886
51405 51401 41657
61177 61173 51405
73968 70971 87890
70971 61177 87890
70971 61173 61177
83650 80685 73968
73968 80685 70971
83650 78216 80685
53172 49993 78217
78213 49993 53172
87891 78213 53172
87887 78213 87891
51405 61173 51401
87888 24720 24718
87887 87885 78211
87887 78211 78213
87879 62936 87881
1685 4876 87880
4876 1685 87882
14818 4876 87882
14816 4876 14818
78206 14816 21577
14816 24714 21577
14816 14818 24714
24714 78208 21577
62936 78207 59777
78207 87883 59777
78207 78209 87883
87881 62936 59777
11647 14818 87882
14818 11647 87884
24716 14818 87884
24714 14818 24716
78208 24714 78210
78210 24714 24716
87885 78209 78211
87885 87883 78209
87886 24718 24716
87886 24716 87884
78210 24716 78212
78212 24716 24718
21581 24720 87888
24720 21581 31397
24720 31397 34544
87892 44390 41281
103248 78220 100211
78221 53174 78217
78217 53174 53172
87891 53172 53174
87891 53174 87895
41285 44390 87892
44390 41285 51017
44390 51017 54094
54094 51017 60811
54094 60811 63900
63900 60811 70605
63900 70605 73670
87896 83354 80311
87896 80311 78218
70605 87896 78218
73670 70605 78218
83354 78222 80311
112866 109735 78223
5198 2051 112866
112866 2051 109735
12017 15140 78219
12017 78219 2051
87897 12017 2051
5198 87897 2051
87893 15140 12017
100211 90391 90395
87879 62934 62936
100211 90395 87894
90395 90391 80689
87892 41281 78214
31397 87892 78214
34544 31397 78214
54094 51013 44390
44390 51013 41281
63900 60807 54094
54094 60807 51013
73670 70601 63900
63900 70601 60807
73670 78218 70601
15140 12013 78219
21947 25020 78215
21947 78215 12013
87893 21947 12013
15140 87893 12013
25020 21947 31771
25020 31771 34846
34846 31771 41661
34846 41661 44692
87889 44692 41661
70975 73968 87890
73968 70975 80689
73968 80689 83650
90391 78216 83650
80689 90391 83650
103248 100211 87894
62926 53152 49992
78205 62936 62934
78204 25010 21942
14810 87868 1684
4872 14810 1684
14812 14810 4872
24708 14810 14812
24706 14810 24708
34532 31396 87869
24706 34532 87869
24708 34532 24706
31396 34532 44376
31396 44376 41284
41284 44376 54080
1684 87872 4872
41284 54080 51016
41660 87874 44680
54394 87870 41660
44680 54394 41660
54396 54394 44680
61172 64190 78200
64190 54396 78200
64190 54394 54396
78198 64190 61172
78201 62932 78199
78199 62932 62930
87871 62930 62932
87873 51016 54080
87867 62930 87871
87867 62928 62930
78197 62930 62928
87863 62924 62926
87863 62926 87865
87866 73952 73950
87866 73950 87864
80684 83632 78196
83632 73952 78196
83632 73950 73952
78194 83632 80684
78197 62928 78195
78195 62928 62926
87865 62926 62928
87865 62928 87867
11646 87868 14810
11646 14810 24706
11646 24706 21580
87869 21580 24706
51404 87870 54394
51404 54394 64190
51404 64190 61176
73952 87866 61176
73952 61176 64190
70970 73952 64190
78198 70970 64190
78196 73952 70970
78199 62930 78197
87871 62932 87875
87876 4874 4872
87876 4872 87872
14814 4872 4874
78205 62934 78201
78201 62934 62932
87875 62932 62934
87875 62934 87879
87880 4876 4874
87880 4874 87876
14816 4874 4876
14814 4874 14816
78202 14814 78206
78206 14814 14816
80310 83340 78203
83340 80310 87877
80310 90008 87877
80310 90004 90008
99828 90008 90004
99828 99832 90008
109734 99832 99828
109734 109738 99832
2050 109738 109734
2050 2054 109738
12012 2054 2050
12012 12016 2054
87878 12016 25010
12016 21942 25010
12016 12012 21942
78200 54396 51400
78207 62936 78205
41656 54396 44680
31770 31766 41656
14812 4872 14814
21576 24708 78202
24708 14814 78202
24708 14812 14814
31392 34532 21576
21576 34532 24708
41280 44376 31392
31392 44376 34532
51012 54080 41280
41280 54080 44376
54080 51012 87873
51012 60810 87873
51012 60806 60810
70600 60810 60806
70600 70604 60810
70600 78203 83340
80314 70600 83340
70604 70600 80314
87877 80314 83340
21946 87878 25010
21946 25010 78204
31766 21946 78204
31770 21946 31766
87874 31770 44680
31770 41656 44680
51400 54396 41656
4406 87961 11345
87649 80996 83976
71286 74302 83976
87433 69858 69860
87435 69860 69858
87435 69858 77767
70916 87436 74040
70916 74040 77768
80630 70916 77768
80632 70916 80630
87434 80632 93420
80632 90326 93420
80632 80630 90326
77766 93420 90326
77765 69858 87433
87437 77767 77769
41608 87438 44754
41608 44754 54482
41608 54482 51350
51350 54482 77770
61118 51350 77770
61120 51350 61118
87436 61120 74040
61120 70914 74040
61120 61118 70914
77768 74040 70914
87439 77769 77771
87437 87435 77767
77764 5576 2364
110056 110054 2364
110056 2364 5576
63289 60060 87427
87429 60060 63289
77759 87429 63289
77761 87429 77759
22244 87430 77762
22244 77762 22242
22242 77760 22244
22244 77760 87428
87431 77761 77763
87431 87429 77761
2366 87432 5576
2366 5576 77764
12326 2366 77764
12328 2366 12326
12326 77762 12328
12328 77762 87430
87433 77763 77765
87433 87431 77763
90328 87434 93420
90328 93420 77766
100142 90328 77766
100144 90328 100142
110054 100144 100142
110054 110056 100144
87432 110056 5576
87439 87437 77769
32066 77758 87426
21894 87440 77772
31716 21894 21892
87447 77777 77779
87447 87445 77777
77778 87448 77780
87446 87448 77778
77779 89270 87447
87447 89270 89272
87449 89272 89270
87449 89270 77781
87450 112932 109679
77780 87450 109679
87448 87450 77780
77776 112922 109678
112932 77782 109679
87451 87449 77781
109683 112932 87450
109683 87452 112932
87452 77782 112932
87452 77784 77782
77783 99088 87451
87451 99088 99090
87453 99090 99088
87453 99088 77785
77784 87454 77786
87452 87454 77784
87451 77781 77783
87446 77778 87444
87444 77778 112922
77778 109678 112922
31716 31718 21894
87438 31718 44754
31718 41606 44754
31718 31716 41606
51348 54482 41606
41606 54482 44754
77770 54482 51348
87441 77771 77773
87441 87439 77771
11964 87442 77774
11964 77774 11962
11962 77772 11964
11964 77772 87440
87443 77773 77775
87443 87441 77773
109682 87444 112922
109682 112922 77776
1998 109682 77776
2000 109682 1998
1998 77774 2000
2000 77774 87442
77775 79580 87443
87443 79580 79582
87445 79582 79580
87445 79580 77777
21894 77772 21892
32064 77758 32066
32066 77760 32064
32066 87428 77760
2736 110420 77748
2738 110420 2736
12706 2738 2736
12706 12708 2738
22604 12708 12706
22604 22606 12708
87414 22606 35508
22606 32400 35508
22606 22604 32400
77746 35508 32400
88938 92158 77747
110420 113526 77748
98756 87415 102032
87415 92158 77749
92158 88938 77749
87417 98756 102032
51704 87418 54792
51704 54792 64576
51704 64576 61458
61458 64576 77750
71258 61458 77750
71260 61458 71258
80970 71260 71258
80970 80972 71260
102032 87415 77749
100500 113526 110420
100500 103582 113526
100500 87416 103582
87413 20520 23812
32402 87414 35508
32402 35508 77746
42274 32402 77746
42276 32402 42274
42274 77744 42276
42276 77744 87412
20518 23812 77745
23812 20518 87413
20518 30322 87413
20518 30320 30322
40208 30322 30320
40208 40210 30322
49940 40210 40208
49940 49942 40210
59722 49942 49940
59722 59724 49942
69528 59724 59722
69528 69530 59724
79246 69530 69528
79246 79248 69530
79246 77747 92158
88940 79246 92158
79248 79246 88940
87415 88940 92158
90670 80972 80970
90670 90672 80972
87416 90672 103582
90672 100498 103582
77754 77752 87420
20844 24120 77753
24120 20844 87421
20844 30660 87421
20844 30658 30660
30658 77755 43808
40546 30658 43808
30660 30658 40546
87423 40546 43808
77756 41950 45056
87422 77756 45056
87424 77756 87422
77754 45056 41950
40544 43808 77755
43808 40544 87423
40544 50274 87423
40544 50272 50274
87425 50274 50272
87425 50272 77757
77756 87426 77758
87424 87426 77756
63289 87427 60058
87427 77757 60058
87427 87425 77757
77759 63289 60058
77754 87420 41952
77785 108986 87453
45056 77754 41952
87421 20846 24120
90672 90670 100498
110418 113526 100498
100498 113526 103582
77748 113526 110418
98754 102032 77749
102032 98754 87417
98754 108654 87417
98754 108652 108654
108652 77751 4276
968 108652 4276
108654 108652 968
87419 968 4276
77752 51702 54792
87418 77752 54792
87420 77752 87418
61456 64576 51702
51702 64576 54792
77750 64576 61456
966 4276 77751
4276 966 87419
966 10926 87419
966 10924 10926
10924 77753 24120
20846 10924 24120
10926 10924 20846
41952 87422 45056
87453 108986 108988
87455 108988 108986
87455 108986 77787
87472 34361 77806
24529 87472 77806
21551 24529 77806
31369 87474 34361
87475 51373 54231
54231 51373 77807
51373 61141 77807
51373 61143 61141
61143 70939 61141
70943 70939 61143
70943 80653 70939
87472 31369 34361
80655 80653 70943
90351 90349 80655
90351 100165 90349
100167 100165 90351
77808 100165 113007
100165 110079 113007
100165 100167 110079
110079 87476 113007
87477 1325 4367
77809 4367 1325
87473 77809 1325
77805 77809 87473
80655 90349 80653
24529 11619 14625
24529 21551 11619
14625 11619 77804
53579 77801 50619
73125 70207 77802
82825 79921 70207
82825 70207 73125
79921 82825 87470
89615 79921 87470
89613 79921 89615
89615 99437 89613
99439 99437 89615
99439 109339 99437
109341 109339 99439
109341 1657 109339
1659 1657 109341
77804 1657 14625
1657 11621 14625
1657 1659 11621
14625 11621 24529
24529 11621 21553
21553 87472 24529
87473 11285 77805
77805 11285 11283
11285 87471 24201
21203 11285 24201
11283 11285 21203
24201 77803 21203
34361 31367 77806
87474 41255 44217
87474 44217 77810
34361 87474 77810
24869 21917 77815
21917 31739 77815
21917 31741 31739
77811 31739 31741
77811 31741 87479
12349 77812 87480
12349 87480 12355
12355 87484 12349
12349 87484 77816
87485 109013 112045
77817 112045 109013
87481 77817 109013
77813 77817 87481
53929 50985 77814
63725 60777 50985
63725 50985 53929
87482 70573 73513
87482 73513 77818
63725 87482 77818
60777 63725 77818
73513 70573 83195
83195 70573 80285
80285 87486 83195
87487 99801 102789
102789 99801 112709
24869 11987 21917
53579 40889 43881
14981 11987 24869
60779 87482 63725
31367 34361 77810
41255 87478 44217
87479 41631 77811
77811 41631 41629
41631 87475 54231
51371 41631 54231
41629 41631 51371
54231 77807 51371
113007 110077 77808
110077 113007 87476
2389 110077 87476
2387 110077 2389
2389 87480 2387
2387 87480 77812
1323 77813 4367
77813 87477 4367
77813 87481 87477
4367 77809 1323
44217 41253 77810
87478 50987 53929
87478 53929 77814
44217 87478 77814
41253 44217 77814
53929 50987 63725
63725 50987 60779
87483 11987 14981
13896 10598 77745
53579 50619 40889
40889 31019 43881
50596 60386 60388
87461 60388 60386
87461 60386 77793
77794 109680 112942
87460 77794 112942
87462 77794 87460
77792 112942 109680
77793 70184 87461
87461 70184 70186
87463 70186 70184
87463 70184 77795
50596 60388 87459
99778 87464 103024
77796 87462 99778
77796 77794 87462
77795 79898 87463
87463 79898 79900
79898 77797 92850
89592 79898 92850
79900 79898 89592
87465 89592 92850
89954 87466 93156
103024 87464 89954
103024 89954 93156
103024 77796 99778
53874 50596 87459
40866 53874 44166
50596 53874 40866
77786 87456 77788
87454 87456 77786
77787 1298 87455
87455 1298 1300
87457 1300 1298
87457 1298 77789
77788 87458 77790
87456 87458 77788
77789 11256 87457
87457 11256 11258
21176 11258 11256
21176 21178 11258
30988 21178 21176
30988 30990 21178
30988 77791 44166
40868 30988 44166
30990 30988 40868
40868 44166 53874
40868 53874 50598
87459 50598 53874
109684 87460 112942
112942 77792 109684
77792 87458 109684
77792 77790 87458
40866 44166 77791
99776 103024 93156
77798 99776 93156
77796 103024 99776
89590 92850 77797
50960 41230 41228
50960 50962 41230
60754 50962 50960
60754 60756 50962
87468 60756 73764
60756 70548 73764
60756 60754 70548
77800 73764 70548
87469 40891 43881
43881 40891 53579
53579 40891 50621
53579 50621 77801
50621 60409 77801
50621 60411 60409
77802 60409 73125
60409 70209 73125
60409 60411 70209
73125 70209 82825
82825 70209 79923
79923 87470 82825
87471 21205 24201
24201 21205 77803
21205 31017 77803
21205 31019 31017
31019 87469 43881
41228 41230 31346
31017 31019 40889
41228 31346 31344
31344 21530 21528
92850 89590 87465
89590 99416 87465
89590 99414 99416
109316 99416 99414
109316 109318 99416
109316 77799 4980
1636 109316 4980
109318 109316 1636
1636 4980 14922
1636 14922 11598
87467 11598 14922
70550 87468 73764
70550 73764 77800
80260 70550 77800
80262 70550 80260
87466 80262 93156
80262 89952 93156
80262 80260 89952
77798 93156 89952
1634 4980 77799
11596 14922 1634
1634 14922 4980
14922 11596 87467
11596 21530 87467
11596 21528 21530
31344 31346 21530
87411 13896 77745
23812 87411 77745
20520 87411 23812
12966 16030 6086
77660 12966 6086
22862 25892 12966
12966 25892 16030
77658 25892 22862
13325 10060 87327
77659 19962 13325
19962 10060 13325
19962 19964 10060
29760 19964 19962
29760 29762 19964
16030 3004 6086
39644 42895 87329
29760 39644 29762
77661 42895 39644
77662 3000 6086
87328 77662 6086
87330 77662 87328
77660 6086 3000
42895 39646 87329
77661 49380 42895
49380 39646 42895
49380 49382 39646
87331 49382 49380
29762 39644 87329
16030 87326 3004
3004 87328 6086
77659 13325 10058
120 111089 107802
77657 3385 120
12970 87326 16030
12970 16030 25892
12970 25892 22864
35698 87324 22864
35698 22864 25892
32654 35698 25892
77658 32654 25892
42530 45538 32654
32654 45538 35698
77656 45538 42530
81665 78410 87325
78410 81665 88106
88106 81665 91377
88106 91377 97902
97902 91377 101203
97902 101203 107804
107804 101203 111089
107804 111089 122
122 111089 3385
13325 87327 10058
10058 87327 77657
87327 122 77657
122 3385 77657
87331 49380 77663
77662 87332 77664
87330 87332 77662
87333 77663 77665
77672 87342 77674
87340 87342 77672
77673 78632 87341
87341 78632 78634
87343 78634 78632
87343 78632 77675
77674 87344 77676
87342 87344 77674
77675 88352 87343
87343 88352 88354
88352 77677 101338
98196 88352 101338
88354 88352 98196
87345 98196 101338
77676 87346 77678
87344 87346 77676
98194 101338 77677
101338 98194 87345
98194 108102 87345
98194 108100 108102
87347 108102 108100
87347 108100 77679
77678 87348 77680
87346 87348 77678
398 87347 3572
87341 87339 77673
120 3385 111089
77673 87339 68908
68908 72080 77671
87333 87331 77663
77664 87334 77666
87332 87334 77664
77665 59096 87333
87333 59096 59098
87335 59098 59096
87335 59096 77667
87336 6094 3001
77666 87336 3001
87334 87336 77666
6094 77668 3001
87337 77667 77669
87337 87335 77667
3005 6094 87336
3005 87338 6094
87338 77668 6094
87338 77670 77668
68910 87337 72080
87337 77671 72080
87337 77669 77671
87339 68910 72080
12967 77670 87338
12967 87338 12971
12971 87340 12967
12967 87340 77672
87339 72080 68908
87347 77681 3572
107802 101203 97900
91377 91375 101203
61996 87314 65046
61996 65046 74812
61996 74812 71794
84490 87312 71794
84490 71794 74812
81500 84490 74812
77646 81500 74812
77644 84490 81500
62211 87315 62209
62209 87315 87313
62209 71969 62211
81651 77643 78407
62209 71967 71969
71967 77647 71969
87316 65048 65046
87316 65046 87314
71792 74812 77648
74812 65048 77648
74812 65046 65048
77646 74812 71792
62213 87317 62211
62211 87317 87315
62211 71971 62213
62211 71969 71971
71967 77645 77647
71965 81651 71967
71967 81651 77645
81651 78407 77645
101034 104062 77642
110946 101034 77642
110948 101034 110946
110946 77640 110948
110948 77640 87308
87311 68693 71965
87309 81649 68693
81649 71965 68693
81649 81651 71965
91355 88103 77643
81651 91355 77643
81649 91355 81651
91355 77641 88103
81502 87312 84490
81502 84490 77644
91210 81502 77644
91212 81502 91210
87310 91212 104062
91212 101032 104062
91212 91210 101032
77642 104062 101032
87313 58887 62209
87311 71965 58887
71965 62209 58887
71965 71967 62209
71969 77647 77649
71969 77649 71971
87318 65050 65048
87318 65048 87316
58888 62217 87323
62217 71977 87323
62217 71975 71977
71975 81663 71977
71975 81661 81663
81661 77653 88104
91375 81661 88104
81663 81661 91375
77655 91375 88104
32656 87324 35698
45536 87322 32656
35698 45536 32656
45538 45536 35698
52258 55272 77656
55272 45538 77656
55272 45536 45538
77654 55272 52258
71977 68694 87323
68694 71977 87325
71977 81665 87325
71977 81663 81665
81663 91377 81665
81663 91375 91377
91375 77655 97900
101203 91375 97900
62217 58888 87321
107802 111089 101203
77654 55270 55272
55272 55270 45536
77648 65048 77650
77650 65048 65050
62215 87319 62213
62213 87319 87317
62213 71973 62215
62213 71971 71973
71971 77649 77651
71971 77651 71973
52260 87320 55270
65050 87318 52260
65050 52260 55270
61994 65050 55270
77652 61994 55270
77650 65050 61994
62217 87321 62215
62215 87321 87319
62215 71975 62217
62215 71973 71975
71973 77651 78408
81661 71973 78408
71975 71973 81661
77653 81661 78408
42532 87322 45536
55270 87320 42532
45536 55270 42532
77652 55270 77654
112709 99801 109707
87347 77679 77681
77680 87350 77682
87393 39924 77725
87394 74614 74608
87394 74608 87392
77724 74608 77726
77726 74608 74614
77725 49654 87393
87393 49654 49656
59410 49656 49654
59410 59412 49656
59410 77727 72426
69218 59410 72426
87393 39926 39924
59412 59410 69218
87396 74620 74614
87396 74614 87394
77726 74614 77728
77728 74614 74620
69216 72426 77727
78934 87395 82112
82112 87395 77729
87395 72426 77729
72426 69216 77729
87397 78934 82112
87398 74624 74620
87395 69218 72426
87391 39924 39926
77723 39924 87391
77724 74602 74608
87385 77715 77717
87385 87383 77715
77716 87386 77718
87384 87386 77716
20236 87385 23458
87385 77719 23458
87385 77717 77719
87387 20236 23458
77718 87388 77720
87386 87388 77718
20234 23458 77719
87387 23458 20234
77721 87387 20234
87389 87387 77721
71532 87390 74602
74602 77722 71532
77722 87388 71532
77722 77720 87388
77721 30034 87389
87389 30034 30036
87391 30036 30034
87391 30034 77723
87392 74608 74602
87392 74602 87390
77722 74602 77724
87398 74620 87396
77728 74620 77730
77730 74620 74624
78932 82112 77729
61748 87408 64882
64882 77740 61748
77740 87406 61748
77740 77738 87406
77739 108358 87407
87407 108358 108360
108358 77741 3958
660 108358 3958
108360 108358 660
87409 660 3958
77742 61744 64882
87408 77742 64882
87410 77742 87408
77740 64882 61744
658 3958 77741
10600 87409 13896
13896 87409 77743
87409 3958 77743
3958 658 77743
87411 10600 13896
52008 87412 77744
52008 77744 52006
52006 77742 52008
52008 77742 87410
10598 13896 77743
87407 98462 77739
87382 87384 77714
87407 98464 98462
77737 98462 87405
87397 82112 78932
77731 87397 78932
87399 87397 77731
87400 74628 74624
87400 74624 87398
77730 74624 77732
77732 74624 74628
87401 77731 77733
87401 87399 77731
77734 71528 74628
87400 77734 74628
87402 77734 87400
77732 74628 71528
88636 87401 91836
87401 77735 91836
87401 77733 77735
87403 88636 91836
77734 87404 77736
87402 87404 77734
88634 91836 77735
87403 91836 88634
77737 87403 88634
87405 87403 77737
77736 87406 77738
87404 87406 77736
87405 98462 98464
87349 398 3572
77714 87384 77716
77715 87381 10318
77691 13528 77689
77689 13528 13526
87357 13526 13528
87357 13528 87359
100750 87360 77692
100750 77692 100748
87358 100750 113752
100750 110660 113752
100750 100748 110660
77690 113752 110660
77693 13530 77691
77688 6126 3002
77691 13530 13528
87359 13530 87361
90928 87362 77694
90928 77694 90926
90926 77692 90928
90928 77692 87360
77695 13532 77693
77693 13532 13530
87361 13530 13532
87361 13532 87363
81232 87364 77696
81232 77696 81230
87359 13528 13530
77690 3002 113752
3002 6126 113752
6126 110662 113752
87348 87350 77680
394 3572 77681
87349 3572 394
77683 87349 394
87351 87349 77683
77682 87352 77684
87350 87352 77682
87353 77683 77685
87353 87351 77683
12972 87354 77686
12972 77686 12968
12968 77684 12972
12972 77684 87352
87355 77685 77687
87355 87353 77685
3006 87356 6126
6126 77688 3006
77688 87354 3006
77688 77686 87354
10320 87355 13526
87355 77689 13526
87355 77687 77689
87357 10320 13526
110662 87358 113752
6126 87356 110662
81230 77694 81232
81232 77694 87362
3600 395 77697
10321 13532 77695
87372 87374 77704
87375 77705 77707
87375 87373 77705
71527 77706 87374
71527 87374 71531
71531 87376 71527
71527 87376 77708
87377 77707 77709
87377 87375 77707
77708 87378 77710
87376 87378 77708
77709 396 87377
87377 396 400
87379 400 396
87379 396 77711
77710 87380 77712
87378 87380 77710
10322 87379 13552
87379 77713 13552
87379 77711 77713
87381 10322 13552
77712 87382 77714
87380 87382 77712
10318 13552 77713
87381 13552 10318
77704 87374 77706
87383 87381 77715
87373 87371 77703
61743 87372 77704
10321 77695 395
87365 10321 395
3600 87365 395
87363 13532 10321
71530 87366 77698
71530 77698 71526
71526 77696 71530
71530 77696 87364
3600 77697 399
77697 87367 399
77697 77699 87367
87365 3600 399
61746 87368 77700
61746 77700 61742
61742 77698 61746
61746 77698 87366
87369 77699 77701
87369 87367 77699
77700 87370 77702
87368 87370 77700
87371 77701 77703
87371 87369 77701
61743 77702 87370
61743 87370 61747
61747 87372 61743
87373 77703 77705
71286 83976 80996
112709 109707 77819
109707 2023 2021
10348 23382 13484
30064 87575 33244
33244 87575 77911
87575 23382 77911
23382 20264 77911
87577 30064 33244
22645 25608 87576
87578 35420 32437
87578 32437 77910
22645 87578 77910
25608 22645 77910
20264 23382 10348
45256 42313 35420
45256 77912 42313
77913 33248 77911
77911 33248 33244
43130 39954 87577
33244 43130 87577
33248 43130 33244
87579 39954 43130
32441 35420 87578
35420 32441 87580
45258 35420 87580
45256 35420 45258
35420 42313 32437
10348 13484 77909
25608 77910 22641
15740 12747 77908
19986 23210 10082
10082 23210 13330
29784 33038 19986
19986 33038 23210
39668 42896 29784
29784 42896 33038
49404 52600 39668
39668 52600 42896
59120 62308 49404
49404 62308 52600
77904 62308 59120
78656 81754 77905
77906 81754 78656
424 3540 77907
10350 87573 13484
13484 87573 77909
87573 3540 77909
3540 424 77909
10350 13484 23382
10350 23382 20266
87575 20266 23382
12747 15740 87574
87576 25608 22641
87576 22641 77908
12747 87576 77908
77912 45256 52049
10082 13330 77903
45256 54996 52049
54996 77914 52049
87585 87583 77919
87586 64784 64782
87586 64782 87584
77918 64782 77920
77920 64782 64784
77919 59448 87585
87585 59448 59452
87587 59452 59448
87587 59448 77921
87588 64786 64784
87588 64784 87586
77919 87583 49680
77920 64784 77922
87589 77921 77923
87589 87587 77921
87590 64788 64786
87590 64786 87588
77922 64786 77924
77924 64786 64788
87591 77923 77925
87591 87589 77923
61795 64788 87590
61795 87592 64788
87592 77924 64788
77922 64784 64786
87583 52840 49680
49680 52840 77917
77918 64780 64782
30062 33248 77913
77915 43134 30062
43134 33248 30062
43134 43130 33248
87579 43130 43134
87579 43134 87581
42317 45258 87580
45258 42317 87582
54998 45258 87582
54996 45258 54998
77914 54996 61791
54996 64780 61791
54996 54998 64780
64780 77916 61791
39952 43134 77915
49682 87581 52840
52840 87581 77917
87581 43134 77917
43134 39952 77917
87583 49682 52840
52051 54998 87582
54998 52051 87584
64782 54998 87584
64780 54998 64782
77916 64780 77918
45256 45258 54996
15740 77908 12743
87572 87574 77902
77902 87574 12743
58912 87563 62220
62220 87563 77897
87563 52508 77897
52508 49216 77897
87565 58912 62220
2766 5779 77898
2766 77896 5779
77896 87566 5779
77896 87564 87566
77899 62222 77897
77897 62222 62220
49216 52508 77895
71980 68718 87565
62222 71980 62220
87567 68718 71980
5779 2767 77898
5779 87566 2767
87566 77900 2767
87566 87568 77900
58910 62222 77899
68716 71980 58910
58910 71980 62222
78434 87567 81668
81668 87567 77901
62220 71980 87565
87562 87564 77894
77894 87564 77896
87561 52508 87563
77886 15720 77888
77888 15720 15724
77889 52502 77887
77887 52502 52500
87555 52500 52502
87555 52502 87557
77890 12742 15724
87556 77890 15724
87558 77890 87556
77888 15724 12742
77891 52504 77889
77889 52504 52502
87557 52502 52504
87557 52504 87559
77890 87560 77892
87558 87560 77890
77893 52506 77891
77891 52506 52504
87559 52504 52506
87559 52506 87561
77892 87562 77894
87560 87562 77892
77895 52508 77893
77893 52508 52506
87561 52506 52508
87567 71980 77901
71980 68716 77901
78434 81668 91380
78434 91380 88130
29786 42896 39670
39670 42896 52600
39670 52600 49406
49406 52600 62308
49406 62308 59122
59122 62308 77904
68932 59122 77904
68934 59122 68932
68932 77905 81754
78658 68932 81754
68934 68932 78658
78658 81754 77906
88376 78658 77906
88378 78658 88376
98218 88378 88376
98218 98220 88378
87570 98220 111230
98220 108124 111230
98220 98218 108124
426 87571 3540
3540 87571 77907
87571 111230 77907
111230 108124 77907
87573 426 3540
87574 15740 12743
29786 33038 42896
87592 77926 77924
19988 33038 29786
10084 23210 19988
88130 91380 101208
88130 101208 97926
97926 101208 111094
97926 111094 107828
107828 111094 3390
107828 3390 146
87569 146 3390
108126 87570 111230
87571 108126 111230
77900 87572 77902
87568 87572 77900
78432 81668 77901
88128 91380 78432
78432 91380 81668
97924 101208 88128
88128 101208 91380
107826 111094 97924
97924 111094 101208
144 3390 107826
107826 3390 111094
10084 87569 13330
13330 87569 77903
87569 3390 77903
3390 144 77903
10084 13330 23210
19988 23210 33038
77925 69250 87591
87591 69250 69254
87593 69254 69250
77962 5514 5516
77963 64536 77959
77959 64536 64534
87625 64534 64536
87625 64536 87629
87630 93954 93950
87630 93950 87626
77960 93950 77964
77964 93950 93954
87631 77961 77965
87631 87627 77961
77958 5514 77962
87632 5518 5516
77962 5516 12351
5516 15466 12351
5516 5518 15466
15466 77966 12351
77967 64538 77963
77963 64538 64536
87629 64536 64538
87629 64538 87633
77968 90970 93954
87630 77968 93954
87634 77968 87630
87632 5516 87628
87628 5514 87624
87628 5516 5514
87627 87623 77957
74288 71284 87617
64530 74288 87617
64532 74288 64530
87621 71284 74288
87622 93946 93942
87622 93942 87618
77952 93942 77956
77956 93942 93946
87623 77953 77957
87623 87619 77953
87624 5514 5512
87624 5512 87620
77954 5512 77958
77958 5512 5514
77959 64534 77955
77955 64534 64532
64534 87625 71285
74288 64534 71285
64532 64534 74288
87621 74288 71285
87626 93950 93946
87626 93946 87622
77956 93946 77960
77960 93946 93950
87627 77957 77961
77964 93954 90970
87635 77965 77969
87635 87631 77965
87636 5520 5518
77978 12352 15470
87640 77978 15470
87644 77978 87640
77974 15470 12352
77979 64544 77975
77975 64544 64542
87641 64542 64544
87641 64544 87645
87646 84276 84272
87646 84272 87642
77976 84272 77980
77980 84272 84276
77977 59450 87643
87643 59450 59454
87647 59454 59450
87647 59450 77981
87648 15474 12353
77978 87648 12353
87644 87648 77978
15474 77982 12353
61480 64544 77979
71286 87645 74302
74302 87645 77983
87645 64544 77983
64544 61480 77983
87643 87639 77973
64532 64530 54746
87643 77973 77977
77976 87638 81280
87636 5518 87632
15468 5518 5520
15466 5518 15468
77966 15466 77970
77970 15466 15468
77971 64540 77967
77967 64540 64538
87633 64538 64540
87633 64540 87637
77968 87638 77972
87634 87638 77968
87639 77969 77973
87639 87635 77969
2391 5520 87636
5520 2391 87640
15470 5520 87640
15468 5520 15470
77970 15468 77974
77974 15468 15470
77975 64542 77971
77971 64542 64540
87637 64540 64542
87637 64542 87641
81280 87642 84272
84272 77976 81280
77976 77972 87638
87556 15720 87554
64532 54746 51726
51726 54746 77951
87603 88667 77937
77937 88667 88663
77935 88663 88667
77935 88667 87601
87604 55020 55018
87604 55018 87602
77936 55018 77938
77938 55018 55020
87605 77937 77939
87605 87603 77937
87606 55022 55020
77936 77934 87600
87606 55020 87604
77940 55020 55022
87607 78969 77941
77941 78969 78965
77939 78965 78969
77939 78969 87605
52053 55022 87606
87608 64806 61793
87608 61793 77940
52053 87608 77940
55022 52053 77940
64806 77942 61793
77938 55020 77940
77936 87600 52052
55018 77936 52052
52052 87602 55018
87593 69250 77927
77926 87594 77928
87592 87594 77926
87595 77927 77929
87595 87593 77927
77928 87596 77930
87594 87596 77928
77929 78964 87595
87595 78964 78968
87597 78968 78964
87597 78964 77931
61796 87598 64796
64796 77932 61796
77932 87596 61796
77932 77930 87596
77931 88662 87597
87597 88662 88666
87599 88666 88662
87599 88662 77933
77934 61792 64796
87598 77934 64796
87600 77934 87598
77932 64796 61792
87601 77933 77935
87601 87599 77933
87609 69255 77943
77943 69255 69251
77941 69251 69255
77941 69255 87607
22272 25350 77950
32092 22272 77950
32096 22272 32092
41976 32096 32092
41976 41978 32096
41976 77951 54746
51728 41976 54746
41978 41976 51728
51728 54746 64530
51728 64530 61482
87617 61482 64530
87618 93942 90969
77948 87618 90969
87614 87618 77948
93942 77952 90969
87619 77949 77953
87619 87615 77949
2390 87620 5512
15458 87616 2390
15458 2390 5512
12350 15458 5512
77954 12350 5512
22268 25350 12350
12350 25350 15458
77950 25350 22268
12356 25350 22272
77955 64532 51726
12356 15458 25350
87615 87613 77947
61797 64806 87608
87610 74566 71583
87610 71583 77942
61797 87610 77942
64806 61797 77942
74566 77944 71583
62628 59449 77945
77943 59449 62628
87611 77943 62628
87609 77943 87611
71585 74566 87610
87612 84240 81277
87612 81277 77944
71585 87612 77944
74566 71585 77944
84240 77946 81277
62628 77945 59453
77945 87613 59453
77945 77947 87613
87611 62628 59453
81279 84240 87612
81279 87614 84240
87614 77946 84240
87614 77948 77946
87615 77947 77949
12356 87616 15458
87556 15724 15720
87553 62208 58911
52498 52500 62208
87512 103440 103438
87512 103438 87510
77842 103438 110441
103438 113376 110441
103438 103440 113376
113376 77844 110441
87513 991 4121
87511 14049 991
991 14049 4121
14049 10947 4121
10947 77845 4121
43649 77841 40567
14049 77843 10947
103440 100525 87514
113378 103440 87514
113376 103440 113378
77844 113376 2765
113376 5726 2765
113376 113378 5726
15682 12739 5726
5726 12739 2765
15682 77846 12739
989 77847 4121
77847 87513 4121
100525 103440 87512
43649 30681 33781
43649 40567 30681
20867 20869 30681
63109 60081 53339
60081 77839 53339
63109 77837 60081
100524 87508 103436
103436 77840 100524
77840 87506 100524
77840 77838 87506
87509 30683 33781
33781 30683 43649
43649 30683 40569
87507 53339 40569
40569 53339 43649
53339 50295 43649
50295 77841 43649
53339 77839 50295
87510 103438 103436
87510 103436 87508
77840 103436 77842
77842 103436 103438
87511 10949 14049
14049 10949 77843
10949 20867 77843
10949 20869 20867
20869 87509 33781
30681 20869 33781
77847 87515 87513
4121 77845 989
110443 113378 87514
113378 110443 2769
77853 79271 79269
79271 88961 79269
88963 88961 79271
77851 88961 88963
77851 88963 87519
42315 45204 87520
42315 87522 45204
87522 77852 45204
87522 77854 77852
87523 49965 53063
53063 49965 62837
62837 49965 59747
62837 59747 77855
59747 69551 77855
59747 69553 69551
77853 69551 69553
77853 69553 87521
87524 54946 52047
77854 87524 52047
87522 87524 77854
54946 77856 52047
43052 39951 77857
52752 49679 43052
43052 49679 39951
62504 59447 52752
87521 79271 77853
50297 63109 53339
45204 77852 42311
77850 87520 42311
113378 2769 5726
5726 2769 12745
5726 12745 15682
87516 25554 22639
87516 22639 77846
12745 87516 77846
15682 12745 77846
35364 32435 25554
25554 32435 22639
35364 77848 32435
87517 108677 77849
77849 108677 108675
77847 108675 108677
77847 108677 87515
22643 25554 87516
25554 22643 32439
25554 32439 35364
32439 87518 35364
87518 77848 35364
87518 77850 77848
87519 98779 77851
77851 98779 98777
77849 98777 98779
77849 98779 87517
87520 45204 42311
87518 87520 77850
52752 59447 49679
87505 63109 50297
87506 77838 77836
32091 87490 77822
87491 77821 77823
87491 87489 77821
41975 77822 87490
41975 87490 41977
54610 51725 87492
51725 41977 87492
51725 41975 41977
54610 77824 51725
87493 77823 77825
87493 87491 77823
32095 87490 32091
51727 54610 87492
51727 61479 54610
61481 61479 51727
74168 71281 87494
71281 61481 87494
71281 61479 61481
74168 77826 71281
112061 87495 109010
87495 77825 109010
87495 87493 77825
77827 112061 109010
71283 74168 87494
61479 77824 54610
32091 87488 32095
32091 77820 87488
112709 77819 109705
2023 87483 14981
11985 2023 14981
2021 2023 11985
24869 21915 11985
24869 11985 14981
24869 77815 21915
22267 77816 87484
22267 87484 22271
22271 87488 22267
22267 87488 77820
109009 77821 112045
77821 87485 112045
77821 87489 87485
112045 77817 109009
73513 70571 77818
83195 80283 70571
83195 70571 73513
80283 83195 87486
89977 80283 87486
89975 80283 89977
89977 87487 102789
99799 89977 102789
89975 89977 99799
112709 109705 99799
112709 99799 102789
80993 77826 74168
71283 80993 74168
80995 80993 71283
80995 87496 80993
102163 89295 99113
87501 112075 99113
99113 112075 102163
112075 109011 102163
109011 77835 102163
112075 77833 109011
87504 103430 103428
87504 103428 87502
77834 103428 77836
77836 103428 103430
87505 60083 63109
63109 60083 77837
60083 69883 77837
60083 69885 69883
69885 87503 82569
79603 69885 82569
69883 69885 79603
92289 89293 79603
92289 79603 82569
102163 99111 89293
102163 89293 92289
102163 77835 99111
100523 103430 87504
100523 87506 103430
87506 77836 103430
92289 89295 102163
87507 50297 53339
92289 79605 89295
87503 79605 82569
80993 87496 77828
112065 87497 112061
112061 87497 87495
112061 77827 77829
112061 77829 112065
87498 93548 90693
77828 87498 90693
87496 87498 77828
93548 77830 90693
112071 87499 112065
112065 87499 87497
112065 77829 77831
112065 77831 112071
90695 93548 87498
90695 87500 93548
87500 77830 93548
87500 77832 77830
112075 87501 112071
112071 87501 87499
112071 77831 77833
112071 77833 112075
87502 103428 100521
77832 87502 100521
87500 87502 77832
103428 77834 100521
82569 79605 92289
109707 2021 77819
72264 69249 62504
81960 78963 72264
29785 32988 77873
19985 29785 77873
19987 29785 19985
32988 29785 39669
32988 39669 42840
87539 42840 39669
68933 72036 87540
72036 68933 78657
72036 78657 81724
81724 78657 88377
81724 88377 91438
19987 19985 10081
91438 88377 98219
101284 98219 108125
101284 108125 111198
111198 108125 425
111198 425 3510
87541 3510 425
87544 15708 15706
87544 15706 87542
22640 25576 77876
25576 15708 77876
25576 15706 15708
77874 25576 22640
91438 98219 101284
19987 10081 13298
87543 19987 13298
3360 10081 143
81724 78655 72036
72036 78655 68931
91438 88375 81724
81724 88375 78655
88375 91438 77871
91438 101282 77871
91438 101284 101282
111198 101282 101284
111196 101282 111198
3510 111196 111198
3508 111196 3510
3510 87541 10349
13448 3510 10349
3508 3510 13448
87537 13448 10349
12746 87542 15706
25574 87538 12746
15706 25574 12746
25576 25574 15706
77872 25574 77874
77874 25574 25576
111054 107825 77875
3360 143 111054
111054 143 107825
13298 10081 3360
101160 97923 77877
107827 111054 77875
107827 77875 97923
87545 107827 97923
58909 62206 77881
62206 71962 77881
62206 71964 71962
71964 87551 78433
81648 71964 78433
71962 71964 81648
87549 81648 78433
77882 87552 77884
87550 87552 77882
52498 49215 77885
49215 52498 77883
52498 62206 77883
52498 62208 62206
62208 87553 68717
71964 62208 68717
62206 62208 71964
87551 71964 68717
87554 15720 12741
77884 87554 12741
87552 87554 77884
15720 77886 12741
77887 52500 77885
77885 52500 52498
52500 87555 58911
62208 52500 58911
62206 58909 77883
68931 59119 59121
87548 87550 77880
87547 91350 88129
101160 87545 97923
111054 107827 145
111054 145 3360
3360 145 10083
3360 10083 13298
87543 13298 10083
77878 12740 15708
87544 77878 15708
87546 77878 87544
77876 15708 12740
91350 88127 77879
97925 101160 77877
97925 77877 88127
87547 97925 88127
91350 87547 88127
87545 101160 97925
77878 87548 77880
87546 87548 77878
71962 68715 77881
81648 78431 71962
71962 78431 68715
88129 91350 77879
88129 77879 78431
87549 88129 78431
81648 87549 78431
77880 87550 77882
62504 69249 59447
68931 59121 87540
59121 59119 49405
88661 77858 81960
78967 88661 81960
88665 88661 78967
101584 98485 87528
98485 88665 87528
98485 88661 88665
101584 77862 98485
87529 20543 77863
77863 20543 20541
20543 87525 33497
30343 20543 33497
72264 78967 81960
20541 20543 30343
87530 54950 54948
87530 54948 87526
77860 54948 77864
77864 54948 54950
23330 20263 77865
30063 33176 77861
30063 77861 20263
87531 30063 20263
23330 87531 20263
87527 33176 30063
98487 101584 87528
33497 77859 30343
72264 69253 78967
62504 69253 72264
62504 59451 69253
72264 78963 69249
81960 77858 78963
87525 30345 33497
33497 30345 77859
30345 40233 77859
30345 40235 40233
40235 87523 53063
49963 40235 53063
40233 40235 49963
62837 59745 49963
62837 49963 53063
62837 77855 59745
87526 54948 54946
87526 54946 87524
77856 54946 77860
77860 54946 54948
33176 30061 77861
39953 43052 77857
39953 77857 30061
87527 39953 30061
33176 87527 30061
43052 39953 49681
43052 49681 52752
52752 49681 59451
52752 59451 62504
108381 77862 101584
98487 108381 101584
108383 108381 98487
108383 681 108381
77870 42312 35382
77868 45216 42312
101282 98217 77871
111196 108123 101282
101282 108123 98217
108123 111196 77869
111196 3506 77869
111196 3508 3506
13448 3506 3508
13444 3506 13448
87535 13444 13448
87535 13448 87537
22644 87538 25574
35382 87536 22644
35382 22644 25574
32436 35382 25574
77872 32436 25574
77870 35382 32436
32988 29783 77873
42840 39667 32988
32988 39667 29783
87539 49405 42840
49405 39667 42840
49405 49403 39667
49405 59119 49403
42312 45216 35382
72036 68931 87540
45216 32440 35382
32440 87536 35382
683 681 108383
683 10625 681
10627 10625 683
77863 10625 10627
77863 10627 87529
77866 52048 54950
87530 77866 54950
87532 77866 87530
77864 54950 52048
13440 10347 77867
20265 23330 77865
20265 77865 10347
87533 20265 10347
13440 87533 10347
87531 23330 20265
42316 87534 45216
45216 77868 42316
77868 87532 42316
77868 77866 87532
3506 423 77869
423 3506 77867
3506 13440 77867
3506 13444 13440
87533 13440 13444
87533 13444 87535
45216 87534 32440
110365 110363 100445
60637 95492 63751
5061 1879 85733
97267 87497 87499
97267 97265 87497
97268 93550 90695
87498 97268 90695
97266 97268 87498
93550 87500 90695
97269 99115 102155
87501 102155 99115
97267 87501 99115
87499 87501 97267
90697 93550 97268
97266 87498 87496
90697 97270 93550
97270 87502 87500
97271 69887 72871
72871 69887 87503
69887 79605 87503
69887 79607 79605
79607 89295 79605
89297 89295 79607
89297 97269 102155
99113 89297 102155
89295 89297 99113
102155 87501 99113
97270 87500 93550
97266 87496 83842
80997 97266 83842
80997 83842 97264
97259 97257 87489
41977 87490 97258
41977 97258 41979
41979 97260 41977
41977 97260 87492
97261 87491 87493
97261 97259 87491
51727 87492 97260
51727 97260 51729
64406 61481 97262
61481 51729 97262
61481 51727 51729
64406 87494 61481
97263 87493 87495
97263 97261 87493
61483 64406 97262
71283 87494 64406
61483 71283 64406
71287 71283 61483
83842 80995 97264
80995 71287 97264
80995 71283 71287
83842 87496 80995
97265 87495 87497
97265 97263 87495
87502 97272 87504
97259 87489 87491
97270 97272 87502
53331 50299 87505
93562 87510 90698
87510 97276 90698
87510 87508 97276
97279 10951 87511
87511 10951 10949
10951 97277 23957
20869 10951 23957
10949 10951 20869
23957 87509 20869
97280 93564 93562
97280 93562 97278
90698 97278 93562
87510 93562 87512
97281 993 87513
87513 993 991
87511 991 993
87511 993 97279
97282 93566 93564
97282 93564 97280
87512 93564 100525
93564 103442 100525
93564 93566 103442
103442 87514 100525
97283 108679 111799
87512 93562 93564
43643 87507 40569
30683 30685 40569
40569 30685 43643
50299 60083 87505
50299 60085 60083
60085 97271 72871
69885 60085 72871
60083 60085 69885
72871 87503 69885
97274 103432 100523
87504 97274 100523
97272 97274 87504
103432 87506 100523
97275 40571 43643
97273 53331 40571
40571 53331 43643
53331 50297 43643
50297 87507 43643
53331 87505 50297
87508 100524 103432
97274 87508 103432
97276 87508 97274
87506 103432 100524
97277 20871 23957
23957 20871 87509
20871 30683 87509
20871 30685 30683
30685 97275 43643
97273 50299 53331
32095 97258 87490
32097 97258 32095
32095 97256 32097
110081 110079 100169
110081 97246 110079
110079 97246 87476
97247 1327 87477
87477 1327 1325
87473 1325 1327
87473 1327 97243
44215 41255 87474
53925 87478 41255
44215 53925 41255
53921 53925 44215
100169 110079 100167
60781 63721 97244
63721 53925 53921
60781 97248 63721
97249 31743 34685
34685 31743 87479
31743 41631 87479
31743 41633 41631
87475 41631 41633
87475 41633 97245
2389 87476 97246
2389 97246 2393
87480 2389 15293
63721 53921 97244
100169 100167 90353
90353 100167 90351
90353 90351 80657
87472 21553 34359
21553 31371 34359
21553 21555 31371
31371 97242 34359
97243 11287 87473
87473 11287 11285
87471 11285 11287
87471 11287 97241
34359 31369 87472
97242 41257 44215
97242 44215 87474
34359 97242 87474
31369 34359 87474
44215 41257 53921
53921 41257 50989
50989 97244 53921
97245 51375 87475
87475 51375 51373
51375 61143 51373
61145 61143 51375
61145 70943 61143
70945 70943 61145
70945 80655 70943
80657 80655 70945
80657 90351 80655
2389 12359 15293
2389 2393 12359
12359 97250 15293
97251 109015 112041
73503 70573 87482
70573 73503 97252
80287 70573 97252
80285 70573 80287
87486 80285 92913
80285 89979 92913
80285 80287 89979
92913 89979 87487
89979 99801 87487
89979 99803 99801
99803 109707 99801
109709 109707 99803
109709 2023 109707
2025 2023 109709
87483 2023 2025
87483 2025 97253
25187 22271 87484
25187 97254 22271
97254 87488 22271
97254 97256 87488
97257 87485 87489
97257 97255 87485
92913 89977 87486
92913 87487 89977
32095 87488 97256
112041 87481 109013
87515 111799 108679
87485 97255 97251
109013 87485 112041
87481 112041 109015
97247 87481 109015
87477 87481 97247
53925 50987 87478
63721 60779 50987
63721 50987 53925
97248 70575 73503
97248 73503 87482
63721 97248 87482
60779 63721 87482
70575 97252 73503
97253 11989 87483
87483 11989 11987
11989 21917 11987
21919 21917 11989
21919 97249 34685
31741 21919 34685
21917 21919 31741
34685 87479 31741
15293 12355 87480
97250 22275 25187
97250 25187 87484
15293 97250 87484
12355 15293 87484
22275 97254 25187
87485 97251 112041
97281 87515 108679
87513 87515 97281
97284 93568 93566
87532 45214 42316
87535 23338 87533
87533 23338 23334
23338 97301 30065
33184 23338 30065
23334 23338 33184
97299 33184 30065
22648 97302 25572
35380 97300 22648
35380 22648 25572
32440 35380 25572
87534 42316 35380
87536 32440 25572
87537 23342 87535
87535 23342 23338
97301 23338 23342
97301 23342 97303
2772 97304 5748
2772 5748 15704
2772 15704 12750
25572 97302 12750
25572 12750 15704
22644 25572 15704
87538 22644 15704
87534 35380 32440
42316 45214 35380
45214 32444 35380
45214 97298 32444
81964 88669 91688
98487 87528 91688
88669 98487 91688
98489 98487 88669
98489 108383 98487
108385 108383 98489
108385 683 108383
685 683 108385
685 10627 683
10629 10627 685
87529 10627 10629
87529 10629 97295
97298 45214 45212
97298 45212 97296
87530 45212 87532
87532 45212 45214
23334 20265 87533
20265 23334 87531
23334 33180 87531
23334 33184 33180
33184 97299 39955
43060 33184 39955
33180 33184 43060
97297 43060 39955
32444 97300 35380
87536 25572 22644
52556 49405 87539
62272 59121 52556
52556 59121 49405
72038 78657 68933
91440 88377 81726
81726 88377 78657
101286 98219 91440
91440 98219 88377
111200 108125 101286
101286 108125 98219
3512 425 111200
111200 425 108125
425 3512 87541
3512 13452 87541
3512 13454 13452
97305 13452 13454
97305 13454 97309
97310 5752 5750
97310 5750 97306
87542 5750 87544
87544 5750 5752
111058 107827 87545
3362 145 111058
111058 145 107827
13300 10083 3362
3362 10083 145
10083 13300 87543
13300 23180 87543
81726 78657 72038
81964 78971 88669
62272 59123 87540
97308 68933 87540
62272 87540 59121
13452 10349 87541
20267 23342 87537
20267 87537 10349
97305 20267 10349
13452 97305 10349
97303 23342 20267
97306 5750 5748
97306 5748 97304
12746 15704 87542
15704 5750 87542
15704 5748 5750
87538 15704 12746
23180 19987 87543
32990 29785 23180
23180 29785 19987
97307 39671 32990
39671 29785 32990
39671 39669 29785
49407 52556 87539
39669 49407 87539
39671 49407 39669
52556 49407 59123
52556 59123 62272
97308 72038 68933
59123 97308 87540
21555 21553 11623
72268 78971 81964
62508 69257 72268
25556 32439 22643
35366 87518 32439
97287 88965 92021
92021 88965 87519
88965 98779 87519
88965 98781 98779
87517 98779 98781
87517 98781 97285
22647 25556 97286
25556 22647 97288
35368 25556 97288
35366 32439 25556
35366 25556 35368
87520 35366 35368
97289 69555 72613
72613 69555 87521
69555 79271 87521
69555 79273 79271
79273 97287 92021
88963 79273 92021
79271 79273 88963
92021 87519 88963
32443 35368 97288
97290 45206 42315
87518 35366 87520
15684 12749 87516
12749 97286 87516
97286 22643 87516
97284 93566 97282
103444 93566 93568
103442 93566 103444
87514 103442 110443
103442 113380 110443
103442 103444 113380
5728 2769 113380
113380 2769 110443
15684 12745 5728
5728 12745 2769
15684 87516 12745
108677 87517 111799
87517 97283 111799
87517 97285 97283
111799 87515 108677
90699 93568 97284
93568 90699 100527
93568 100527 103444
103444 100527 110445
103444 110445 113380
113380 110445 2771
113380 2771 5728
5728 2771 12749
5728 12749 15684
97286 25556 22643
97290 42315 87520
32443 97290 87520
35368 32443 87520
45206 87522 42315
72268 69253 62508
62508 69253 59451
81964 78967 72268
72268 78967 69253
91688 88665 81964
81964 88665 78967
91688 87528 88665
97295 20545 87529
87529 20545 20543
87525 20543 20545
87525 20545 97293
97296 45212 45210
97296 45210 97294
87526 45210 87530
87530 45210 45212
33180 30063 87531
30063 33180 87527
33180 43056 87527
33180 43060 43056
43060 97297 49683
52756 43060 49683
43056 43060 52756
52756 49683 59455
52756 59455 62508
62508 59455 69257
52756 59451 49681
72268 69257 78971
62508 59451 52756
52756 49681 43056
97291 40237 43363
43363 40237 87523
40237 49965 87523
40237 49967 49965
49967 59747 49965
59749 59747 49967
59749 97289 72613
69553 59749 72613
59747 59749 69553
72613 87521 69553
97292 45208 45206
97292 45206 97290
87522 45206 87524
87524 45206 45208
97293 30347 87525
87525 30347 30345
30347 97291 43363
40235 30347 43363
30345 30347 40235
43363 87523 40235
97294 45210 45208
97294 45208 97292
87524 45208 87526
87526 45208 45210
43056 39953 87527
43056 49681 39953
13300 23182 23180
11623 21553 11621
11623 1659 97240
97187 108654 108656
968 108656 108654
968 970 108656
968 87419 14206
10928 968 14206
970 968 10928
97189 10928 14206
97190 45054 45052
97190 45052 97188
87418 45052 87420
87420 45052 45054
87417 108654 97187
10926 14206 87419
10926 20848 97189
10926 20846 20848
97191 20848 20846
97191 20846 87421
87422 41952 45054
97190 87422 45054
97192 87422 97190
87420 45054 41952
87421 30660 97191
97191 30660 30662
40546 30662 30660
14206 10926 97189
87416 93706 90672
80972 93706 84004
90672 93706 80972
2738 110422 110420
2738 2740 110422
12708 2740 2738
12708 12710 2740
97184 12710 25700
12710 22606 25700
12710 12708 22606
87414 25700 22606
92159 88942 97185
87415 98756 92159
98756 88942 92159
98756 98758 88942
97187 98758 98756
97187 98756 87417
41954 97188 45052
54790 97186 41954
54790 41954 45052
51704 54790 45052
87418 51704 45052
61458 64574 51704
51704 64574 54790
71260 74330 61458
61458 74330 64574
80972 84004 71260
71260 84004 74330
40546 40548 30662
110420 110422 100502
97193 40548 40546
87422 97194 87424
110058 97202 113236
110058 113236 87432
2366 110058 87432
2368 110058 2366
97200 2368 15534
2368 12328 15534
2368 2366 12328
87430 15534 12328
63299 60062 97201
97203 60062 63299
87431 97203 63299
63295 87431 63299
87433 97203 87431
70918 74038 83712
70918 83712 80634
80634 83712 87434
90328 80634 87434
90330 80634 90328
100144 90330 90328
100144 100146 90330
97202 100146 113236
100146 110056 113236
100146 100144 110056
87432 113236 110056
70918 97204 74038
63295 87429 87431
63295 97201 97199
63299 97201 63295
97192 97194 87422
87423 50274 97193
97193 50274 50276
97195 50276 50274
97195 50274 87425
32068 97196 35220
35220 87426 32068
87426 97194 32068
87426 87424 97194
97197 87425 87427
97197 97195 87425
87428 32066 35220
97196 87428 35220
97198 87428 97196
87426 35220 32066
63295 97199 60060
97199 87427 60060
97199 97197 87427
87429 63295 60060
12330 97200 15534
12330 15534 87430
22244 12330 87430
22246 12330 22244
22244 87428 22246
22246 87428 97198
97193 40546 87423
110420 100502 100500
100502 90674 100500
100500 90674 87416
97176 64880 64876
97176 64876 97174
87404 64876 87406
87406 64876 64880
98464 101712 87405
108362 97175 111628
111628 97175 87407
97175 101712 87407
101712 98464 87407
97177 108362 111628
52010 97178 55088
97175 98466 101712
64880 97176 52010
61748 64880 55088
87408 61748 55088
87406 64880 61748
108360 111628 87407
111628 108360 97177
108360 662 97177
108360 660 662
660 87409 13892
10602 660 13892
662 660 10602
97179 10602 13892
64880 52010 55088
97173 87403 87405
97173 87405 101712
98466 97173 101712
87398 87396 97166
87399 91832 87397
87397 91832 91830
97167 91830 91832
97167 91832 97169
97170 64868 64862
97170 64862 97168
87398 64862 87400
87400 64862 64868
87401 91834 87399
87399 91834 91832
97169 91832 91834
97169 91834 97171
97172 64872 64868
97172 64868 97170
87400 64868 87402
87402 64868 64872
88636 91834 87401
97171 91834 88636
87403 97171 88636
97173 97171 87403
97174 64876 64872
97174 64872 97172
87402 64872 87404
87404 64872 64876
97180 55090 55088
97180 55088 97178
87408 55088 87410
87410 55088 55090
33638 30322 97183
30322 40212 97183
30322 40210 40212
49942 40212 40210
49942 49944 40212
59724 49944 49942
59724 59726 49944
69530 59726 59724
69530 69532 59726
79248 69532 69530
79248 79250 69532
88940 92159 97185
79250 88940 97185
79248 88940 79250
87415 92159 88940
51706 97186 54790
51706 54790 64574
51706 64574 61460
61460 64574 74330
61460 74330 71262
71262 74330 84004
71262 84004 80974
80974 84004 93706
80974 93706 90674
90674 93706 87416
30322 33638 87413
73067 97205 69860
87412 45350 42276
42276 45350 32402
10600 13892 87409
20522 97179 23808
23808 97179 87411
97179 13892 87411
13892 10600 87411
97181 20522 23808
32404 97182 35506
32404 35506 45350
32404 45350 42278
55090 97180 42278
55090 42278 45350
52008 55090 45350
87412 52008 45350
87410 55090 52008
20520 23808 87411
30324 97181 33638
33638 97181 87413
97181 23808 87413
23808 20520 87413
97183 30324 33638
22608 97184 25700
35506 97182 22608
35506 22608 25700
32402 35506 25700
87414 32402 25700
32402 45350 35506
97205 87433 69860
97205 97203 87433
87435 73067 69860
89592 87465 102722
99418 89592 102722
89594 89592 99418
97235 99418 102722
80264 97236 83440
93152 97234 80264
93152 80264 83440
89954 93152 83440
87466 89954 83440
87464 93152 89954
99416 102722 87465
79900 89592 89594
102722 99416 97235
99416 109318 109320
1636 109320 109318
1636 1638 109320
11598 1638 1636
11598 11600 1638
11598 87467 24816
21532 11598 24816
11600 11598 21532
21532 24816 34640
21532 34640 31348
31348 34640 44486
99416 109320 97235
79900 89594 97233
83128 79900 97233
79900 83128 87463
97228 87460 112940
97230 87460 97228
87458 112940 109684
60388 63664 87459
70188 97229 73444
73444 97229 87461
97229 63664 87461
63664 60388 87461
97231 70188 73444
99780 97232 103020
103020 87462 99780
87462 97230 99780
87462 87460 97230
70186 73444 87461
79902 97231 83128
83128 97231 87463
97231 73444 87463
73444 70186 87463
97233 79902 83128
89956 97234 93152
103020 97232 89956
103020 89956 93152
99778 103020 93152
87464 99778 93152
87462 103020 99778
31348 44486 41232
41232 44486 54190
41232 54190 50964
50964 54190 63996
79925 79923 70211
79925 97238 79923
79923 97238 87470
97239 99441 102417
102417 99441 112341
112341 99441 109343
112341 109343 4683
4683 109343 1661
1661 97240 4683
97241 21207 87471
87471 21207 21205
21207 97237 34021
31019 21207 34021
21205 21207 31019
34021 87469 31019
89615 87470 97238
89615 97238 89617
89617 97239 102417
99439 89617 102417
89615 89617 99439
112341 109341 99439
112341 99439 102417
4683 1659 109341
4683 109341 112341
1659 4683 97240
70211 79923 70209
87460 109684 112940
70211 70209 60413
60413 60411 50623
50964 63996 60758
60758 63996 87468
70550 60758 87468
70552 60758 70550
97236 70552 83440
70552 80262 83440
70552 70550 80262
87466 83440 80262
21530 24816 87467
31346 34640 21530
21530 34640 24816
41230 44486 31346
31346 44486 34640
50962 54190 41230
41230 54190 44486
60756 63996 50962
50962 63996 54190
87468 63996 60756
97237 31021 34021
34021 31021 87469
31021 40891 87469
31021 40893 40891
40893 50621 40891
50623 50621 40893
50623 60411 50621
60413 70209 60411
11621 1659 11623
97229 60390 63664
60390 50598 63664
21896 31718 34904
21896 21894 31718
87438 34904 31718
97211 87439 87441
97211 97209 87439
2002 97212 5252
2002 5252 87442
11964 2002 87442
11966 2002 11964
11964 87440 11966
11966 87440 97210
97208 21896 34904
97213 87441 87443
109686 97214 87444
109686 87444 109682
97212 109686 5252
109686 2000 5252
109686 109682 2000
87442 5252 2000
82781 97215 79582
97215 87443 79582
97215 97213 87443
87445 82781 79582
87444 97216 87446
97213 97211 87441
21896 87440 21894
21896 97210 87440
97209 97207 87437
51352 97206 54478
51352 54478 64276
51352 64276 61122
74038 97204 61122
74038 61122 64276
70916 74038 64276
87436 70916 64276
80632 83712 70916
70916 83712 74038
87434 83712 80632
73067 69862 97205
97207 69862 73067
87435 97207 73067
87437 97207 87435
31720 97208 34904
31720 34904 87438
41608 31720 87438
41610 31720 41608
97206 41610 54478
41610 51350 54478
41610 41608 51350
61120 64276 51350
51350 64276 54478
87436 64276 61120
97209 87437 87439
97214 97216 87444
82781 79584 97215
97217 79584 82781
87445 97217 82781
97226 112938 112936
97226 112936 97224
87454 112936 87456
87456 112936 112938
87455 1300 97225
97225 1300 1302
1300 87457 14582
11260 1300 14582
1302 1300 11260
97227 11260 14582
97228 112940 112938
97228 112938 97226
87456 112938 87458
87458 112938 112940
11258 14582 87457
14582 11258 97227
11258 21180 97227
11258 21178 21180
30990 21180 21178
30990 30992 21180
40868 30992 30990
40868 40870 30992
50598 40870 40868
50598 50600 40870
50598 87459 63664
97225 108988 87455
50600 50598 60390
97225 108990 108988
87453 108988 97223
87447 97217 87445
87446 97218 87448
97216 97218 87446
87447 89272 97217
97217 89272 89274
97219 89274 89272
97219 89272 87449
87448 97220 87450
97218 97220 87448
99092 97219 102382
97219 87451 102382
97219 87449 87451
97221 99092 102382
97222 112934 109683
87450 97222 109683
97220 97222 87450
112934 87452 109683
99090 102382 87451
97221 102382 99090
87453 97221 99090
97223 97221 87453
97224 112936 112934
97224 112934 97222
87452 112934 87454
87454 112934 112936
97223 108988 108990
23182 97311 29787
32990 23182 29787
23180 23182 32990
87649 93678 80996
93678 83974 80996
93678 93676 83974
103554 93676 93678
103552 93676 103554
113490 110446 97411
103552 113490 97411
103554 113490 103552
110446 113490 5846
110446 5846 2776
97415 2776 5846
71286 83974 74300
61800 97416 64838
64838 74596 61800
74598 74596 64838
87646 74596 87650
87650 74596 74598
87647 69256 97413
97413 69256 69260
97417 69260 69256
97417 69256 87651
97418 15476 12357
87648 97418 12357
97414 97418 87648
74596 97412 61800
80996 83974 71286
71286 74300 87645
97414 87648 87644
97410 5524 5522
97410 5522 97406
87640 5522 87644
87644 5522 5524
87645 74300 87641
87641 74300 74298
83974 74298 74300
83972 74298 83974
93676 90700 97407
83972 93676 97407
83974 93676 83972
90700 93676 103552
90700 103552 100528
97411 100528 103552
97412 74596 74594
97412 74594 97408
87642 74594 87646
87646 74594 74596
59454 62656 87643
97409 62656 59454
87647 97409 59454
97413 97409 87647
2395 5524 97410
2395 97414 5524
97414 87644 5524
15476 87652 12357
97409 59458 62656
90696 93678 87649
103556 93678 90696
97420 87652 15476
97420 87656 87652
100526 103556 87653
110444 113492 100526
100526 113492 103556
2770 5848 110444
110444 5848 113492
12748 15800 2770
2770 15800 5848
87657 25668 12748
25668 15800 12748
12361 97420 15476
25668 25666 15800
35476 25666 35478
45314 35476 35478
45312 35476 45314
52054 55052 87658
55052 45314 87658
55052 45312 45314
61798 64842 52054
52054 64842 55052
87654 64842 61798
87655 88668 97419
97419 88668 88672
35478 25666 25668
12361 15476 97418
97419 78970 87655
97419 78974 78970
103556 103554 93678
113492 103554 103556
113490 103554 113492
5848 113490 113492
5846 113490 5848
15800 12754 97415
5846 15800 97415
5848 15800 5846
12754 15800 25666
12754 25666 22652
22652 25666 35476
22652 35476 32448
32448 35476 45312
32448 45312 42322
42322 45312 55052
42322 55052 52058
64838 97416 52058
55052 64838 52058
64842 64838 55052
71586 74598 87654
74598 64842 87654
74598 64838 64842
87650 74598 71586
87651 78970 97417
97417 78970 78974
87653 103556 90696
97405 87639 87643
97405 87643 62656
59458 97405 62656
74290 71285 87625
71285 74290 87621
74290 83962 87621
74290 83964 83962
97387 83962 83964
97387 83964 97391
97392 84256 84252
97392 84252 97388
87622 84252 87626
87626 84252 84256
97393 87623 87627
87624 113172 113174
97393 97389 87623
113174 97390 100170
103240 113174 100170
113176 113174 103240
87624 113174 87628
87628 113174 113176
87629 74292 87625
87625 74292 74290
83966 74290 74292
83964 74290 83966
97391 83964 83966
97391 83966 97395
100170 97394 103240
87620 113172 87624
97390 113172 97386
97390 113174 113172
97379 83960 97383
97384 84248 84244
97384 84244 97380
87614 84244 87618
87618 84244 84248
97385 87615 87619
97385 97381 87615
110082 97386 113172
5510 97382 110082
5510 110082 113172
2390 5510 113172
87620 2390 113172
87616 5510 2390
71284 74286 87617
87621 83962 71284
83962 74286 71284
83962 83960 74286
97383 83960 83962
97383 83962 97387
97388 84252 84248
97388 84248 97384
87618 84248 87622
87622 84248 84252
97389 87619 87623
97389 97385 87619
97396 84260 84256
97396 84256 97392
87626 84256 87630
87630 84256 84260
84264 97400 71588
74592 84264 71588
84268 84264 74592
87634 84264 87638
87638 84264 84268
97405 87635 87639
97405 97401 87635
110083 113180 97402
97406 5522 2391
97406 2391 87636
110083 97406 87636
113180 110083 87636
5522 87640 2391
87641 74298 87637
87637 74298 74296
83972 81000 97403
74296 83972 97403
74298 83972 74296
97407 81000 83972
97408 74594 74592
97408 74592 97404
81280 84268 87642
84268 74594 87642
84268 74592 74594
87638 84268 81280
71588 97404 74592
98488 88672 88668
97399 74296 97403
87633 74296 74294
97397 87627 87631
97397 97393 87627
100171 103240 97394
103240 100171 97398
113178 103240 97398
113176 103240 113178
87628 113176 87632
87632 113176 113178
87633 74294 87629
87629 74294 74292
74294 97399 80999
83966 74294 80999
74292 74294 83966
97395 83966 80999
97400 84264 84260
97400 84260 97396
87630 84260 87634
87634 84260 84264
97401 87631 87635
97401 97397 87631
97402 113180 113178
97402 113178 97398
87632 113178 87636
87636 113178 113180
87637 74296 87633
97399 74294 74296
98488 98490 88672
108384 98490 98488
108384 108386 98490
87689 97447 60084
97451 97447 87689
97452 64244 64240
97452 64240 97448
87686 64240 87690
87690 64240 64244
40236 43516 87687
49968 97449 53216
53216 97449 87691
97449 43516 87691
43516 40236 87691
97447 63278 60084
49968 53216 62988
97453 59750 62988
994 97454 4282
14208 97450 994
14208 994 4282
10950 14208 4282
87692 10950 4282
87688 14208 10950
87689 69886 97451
97451 69886 69888
97455 69888 69886
97455 69886 87693
49968 62988 59750
60084 63278 87685
87684 24112 20870
87688 20870 14208
40570 40572 30686
50298 40572 40570
50298 50300 40572
50298 87685 63278
60086 50298 63278
50300 50298 60086
97447 60086 63278
61146 97448 64240
61146 64240 87686
70944 61146 87686
70946 61146 70944
97444 70946 83682
70946 80656 83682
70946 70944 80656
87682 83682 80656
30346 33648 87683
40238 97445 43516
43516 97445 87687
97445 33648 87687
33648 30346 87687
97449 40238 43516
10952 97450 14208
24112 97446 10952
24112 10952 14208
20870 24112 14208
97456 64248 64244
97456 64244 97452
87690 64244 87694
87694 64244 64248
97457 79606 79608
97459 79608 79606
97459 79606 87699
87698 97460 87700
97458 97460 87698
97461 87699 87701
97461 97459 87699
87700 97462 87702
97460 97462 87700
87701 89296 97461
97461 89296 89298
97463 89298 89296
97463 89296 87703
87702 97464 87704
97462 97464 87702
87703 99114 97463
97463 99114 99116
97465 99116 99114
97465 99114 87705
87704 97466 87706
97464 97466 87704
87705 109014 97465
97465 109014 109016
97467 109016 109014
97467 109014 87707
87697 79606 97457
40570 30686 30684
87696 92176 88964
97458 87698 87694
49966 53216 87691
59748 62988 49966
49966 62988 53216
62988 59748 97453
59748 69556 97453
59748 69554 69556
79272 69556 69554
79272 79274 69556
79272 87695 92176
88966 79272 92176
79274 79272 88966
88966 92176 87696
98780 88966 87696
98782 88966 98780
108678 98782 98780
108678 108680 98782
97454 108680 4282
108680 992 4282
108680 108678 992
87692 4282 992
97457 87693 87697
97457 97455 87693
61147 64248 97456
61147 97458 64248
97458 87694 64248
88964 92176 87695
97379 83958 83960
30686 20872 30684
20872 24112 87684
97427 97425 87663
97428 25382 25378
97428 25378 97426
87664 25378 87666
87666 25378 25382
97429 87665 87667
97429 97427 87665
22277 25382 97428
22277 97430 25382
97430 87666 25382
97430 87668 87666
97427 87663 87665
20546 97429 23798
97429 87667 87669
97431 20546 23798
22278 97432 25390
25390 87670 22278
87670 97430 22278
87670 87668 97430
87671 23800 87669
87669 23800 23798
97431 23798 23800
97431 23800 97433
97434 25394 25390
97429 87669 23798
87664 25374 25378
87662 25374 87664
97426 25374 97424
97421 108386 108384
97421 108384 87659
87656 97422 87660
97420 97422 87656
22646 25668 87657
32442 35478 22646
22646 35478 25668
42318 45314 32442
32442 45314 35478
87658 45314 42318
87659 684 97421
97421 684 686
684 87661 13878
10630 684 13878
686 684 10630
97423 10630 13878
97424 25374 22273
87660 97424 22273
97422 97424 87660
25374 87662 22273
10628 13878 87661
97423 13878 10628
87663 97423 10628
97425 97423 87663
97426 25378 25374
97434 25390 97432
87670 25390 87672
87672 25390 25394
87673 23802 87671
97439 23810 23814
97439 23814 97441
100172 97442 103278
113214 97440 100172
113214 100172 103278
110080 113214 103278
87680 110080 103278
87678 113214 110080
20544 23814 87679
97441 23814 20544
87681 97441 20544
97443 97441 87681
80658 97444 83682
80658 83682 87682
90352 80658 87682
90354 80658 90352
97442 90354 103278
90354 100168 103278
90354 90352 100168
87680 103278 100168
30348 97443 33648
97443 87683 33648
97443 87681 87683
97445 30348 33648
20872 97446 24112
87677 23814 23810
30684 20872 87684
87679 23814 87677
2392 87676 2396
87671 23802 23800
97433 23800 23802
97433 23802 97435
12362 97436 15510
25394 97434 12362
25394 12362 15510
22274 25394 15510
87674 22274 15510
87672 25394 22274
23802 87673 20547
87673 97437 20547
87673 87675 97437
97435 23802 20547
87676 12358 15510
97436 87676 15510
97438 87676 97436
87674 15510 12358
20548 97437 23810
97437 87677 23810
97437 87675 87677
97439 20548 23810
110084 97440 113214
110084 113214 87678
2392 110084 87678
2396 110084 2392
2396 87676 97438
83958 74284 83960
83960 74284 74286
74286 74284 64528
146 3386 107828
107828 3386 111090
10086 97333 13326
13326 97333 87569
97333 3386 87569
3386 146 87569
10086 13326 23206
10086 23206 19990
19990 23206 33032
19990 33032 29788
29788 33032 42890
97926 111090 101204
29788 42890 39672
39672 52598 49408
49408 52598 62306
49408 62306 59124
59124 62306 72064
59124 72064 68936
68936 72064 81752
68936 81752 78660
78660 81752 91466
78660 91466 88380
88380 91466 101312
88380 101312 98222
39672 42890 52598
107828 111090 97926
88130 101204 91378
97926 101204 88130
71978 81664 71976
78436 81664 91376
78436 91376 88132
97331 88132 91376
87564 97332 87566
97330 97332 87564
68718 71978 87565
87567 81666 68718
81666 71978 68718
81666 81664 71978
91378 81664 81666
91376 81664 91378
101204 97928 97331
91376 101204 97331
91378 101204 91376
97928 101204 111090
97928 111090 107830
107830 111090 3386
107830 3386 148
97333 148 3386
87566 97334 87568
97332 97334 87566
78434 81666 87567
88130 91378 78434
78434 91378 81666
98222 101312 87570
108126 98222 87570
108128 98222 108126
108126 87571 3538
13482 3538 426
13482 13480 3538
23380 20268 97335
13480 23380 97335
13482 23380 13480
20268 23380 33234
20268 33234 30066
97337 30066 33234
87572 97338 87574
97336 97338 87572
10350 13482 87573
20266 23380 10350
10350 23380 13482
87575 33240 20266
33240 23380 20266
33240 33234 23380
43122 39956 97337
33234 43122 97337
33240 43122 33234
97339 39956 43122
97340 15742 12747
87574 97340 12747
97338 97340 87574
15742 87576 12747
30064 33240 87575
87573 13482 426
71976 81664 97329
426 3538 87571
88378 101312 91466
428 108126 3538
108128 108126 428
428 3538 13480
428 13480 10352
97335 10352 13480
87568 97336 87572
97334 97336 87568
10084 13326 87569
19988 23206 10084
10084 23206 13326
29786 33032 19988
19988 33032 23206
39670 42890 29786
29786 42890 33032
49406 52598 39670
39670 52598 42890
59122 62306 49406
49406 62306 52598
68934 72064 59122
59122 72064 62306
78658 81752 68934
68934 81752 72064
88378 91466 78658
78658 91466 81752
98220 101312 88378
87570 101312 98220
87577 43126 30064
81664 78436 97329
71978 62218 58912
13300 19989 23182
97311 23182 19989
97314 5756 5754
97314 5754 97312
87546 5754 87548
87548 5754 5756
91352 88129 87549
88129 91352 87547
91352 101164 87547
91352 101168 101164
101168 97315 107829
13300 10085 19989
111062 101168 107829
111062 107829 147
111062 147 3364
97313 3364 147
2773 5756 97314
2773 97316 5756
97316 87548 5756
97316 87550 87548
81650 78433 87551
78433 81650 87549
81650 91352 87549
81650 91356 91352
101164 101168 111062
3362 3364 13300
13300 3364 10085
3364 97313 10085
97307 32990 29787
68935 72038 97308
72038 68935 78659
72038 78659 81726
81726 78659 88379
81726 88379 91440
91440 88379 98221
91440 98221 101286
101286 98221 108127
101286 108127 111200
111200 108127 427
111200 427 3512
3512 427 10351
3512 10351 13454
97309 13454 10351
97312 5754 5752
97312 5752 97310
87544 5752 87546
87546 5752 5754
101164 97925 87547
97925 101164 87545
101164 111058 87545
101164 111062 111058
3364 111058 111062
3362 111058 3364
91356 97317 97927
101168 91356 97927
91352 91356 101168
97315 101168 97927
97322 97324 87556
87559 62214 87557
87557 62214 62212
97323 62212 62214
97323 62214 97325
87558 97326 87560
97324 97326 87558
87561 62216 87559
87559 62216 62214
71974 68720 97325
62214 71974 97325
62216 71974 62214
97327 68720 71974
87560 97328 87562
97326 97328 87560
87563 62218 87561
87561 62218 62216
71976 62216 62218
71974 62216 71976
97327 71974 71976
97327 71976 97329
87562 97330 87564
97328 97330 87562
58912 62218 87563
87565 71978 58912
87556 97324 87558
71978 71976 62218
97321 71968 68719
71968 62212 68719
87550 97318 87552
97316 97318 87550
71966 68717 87553
68717 71966 87551
71966 81650 87551
71966 81652 81650
81652 97319 88131
91356 81652 88131
81650 81652 91356
97317 91356 88131
87552 97320 87554
97318 97320 87552
62210 58911 87555
58911 62210 87553
62210 71966 87553
62210 71968 71966
71968 97321 78435
81652 71968 78435
71966 71968 81652
97319 81652 78435
87554 97322 87556
97320 97322 87554
87557 62212 87555
87555 62212 62210
62212 97323 68719
62210 62212 71968
87398 97166 61754
43126 33240 30064
52830 49684 97339
87605 78973 97369
2775 5820 97370
5820 2775 12753
5820 12753 15772
15772 12753 22651
15772 22651 25638
25638 22651 32447
25638 32447 35448
35448 32447 97372
45286 35448 97372
45284 35448 45286
87605 78969 78973
87606 45284 52053
45284 45286 55024
55024 87608 52053
72390 69255 87609
87607 69255 72390
97373 87607 72390
97371 87607 97373
42321 45286 97372
45286 42321 52057
45286 52057 55024
97374 64808 61797
97374 61797 87608
45284 55024 52053
87607 78973 78969
97371 78973 87607
87606 45282 45284
91786 88667 87603
87601 88667 91786
97367 87601 91786
97365 87601 97367
32446 97368 35446
45280 97366 32446
35446 45280 32446
45282 45280 35446
87602 45280 87604
87604 45280 45282
91786 87603 88671
87603 97369 88671
87603 87605 97369
97367 91786 88671
2774 97370 5820
2774 5820 15772
2774 15772 12752
12752 15772 25638
12752 25638 22650
35446 97368 22650
25638 35446 22650
35448 35446 25638
45284 35446 35448
45282 35446 45284
87604 45282 87606
52057 97374 87608
55024 52057 87608
64808 87610 61797
72390 87609 69259
71587 74570 97376
97380 84244 81279
97380 81279 87612
71587 97380 87612
74570 71587 87612
84244 87614 81279
97381 87613 87615
97381 97377 87613
2394 97382 5510
15456 97378 2394
15456 2394 5510
12356 15456 5510
87616 12356 5510
22272 25348 12356
12356 25348 15456
32096 35164 22272
22272 35164 25348
41978 45004 32096
32096 45004 35164
51728 54744 41978
41978 54744 45004
61482 64528 51728
51728 64528 54744
87617 74286 61482
74286 64528 61482
97379 80998 83958
87600 55016 52052
71288 83958 80998
61484 74284 71288
87609 97375 69259
87609 87611 97375
97373 72390 69259
61799 64808 97374
97376 74570 71585
97376 71585 87610
61799 97376 87610
64808 61799 87610
74570 87612 71585
97377 59457 87613
87613 59457 59453
87611 59453 59457
87611 59457 97375
12360 97378 15456
12360 15456 25348
12360 25348 22276
22276 25348 35164
22276 35164 32098
32098 35164 45004
32098 45004 41980
41980 45004 54744
41980 54744 51730
51730 54744 64528
51730 64528 61484
61484 64528 74284
71288 74284 83958
43126 43122 33240
87602 52052 45280
55016 42320 45280
35422 32445 87580
45260 87582 42317
49682 52838 87581
59456 97345 62600
62600 97345 87583
97345 52838 87583
52838 49682 87583
97347 59456 62600
97348 45262 45260
97348 45260 97346
87582 45260 52051
32445 97346 87580
45260 55000 52051
55000 87584 52051
87585 62602 87583
87583 62602 62600
97347 62600 62602
97347 62602 97349
42319 45262 97348
45262 42319 97350
55002 45262 97350
55000 45262 55002
87584 55000 87586
87586 55000 55002
45260 45262 55000
97346 42317 87580
97346 45260 42317
32445 35422 97344
43122 52830 97339
43126 52830 43122
97341 49684 52830
12751 15742 97340
97342 25610 22645
97342 22645 87576
12751 97342 87576
15742 12751 87576
25610 87578 22645
39954 43126 87577
87579 52834 39954
52834 43126 39954
52834 52830 43126
97341 52830 52834
97341 52834 97343
22649 25610 97342
97344 35422 32441
97344 32441 87578
22649 97344 87578
25610 22649 87578
35422 87580 32441
87581 52838 87579
87579 52838 52834
97343 52834 52838
97343 52838 97345
59452 62602 87585
97349 62602 59452
87587 97349 59452
97351 97349 87587
97360 64792 97358
87594 64792 87596
87596 64792 64794
87595 78968 97359
97359 78968 78972
97361 78972 78968
97361 78968 87597
52056 97362 55014
64794 97360 52056
64794 52056 55014
61796 64794 55014
87598 61796 55014
87596 64794 61796
87597 88666 97361
97361 88666 88670
97363 88670 88666
97363 88666 87599
97364 55016 55014
97364 55014 97362
87598 55014 87600
87600 55014 55016
97365 87599 87601
97365 97363 87599
42320 97366 45280
55016 97364 42320
97360 64794 64792
52052 55016 45280
97359 97357 87593
87594 64790 64792
97352 55004 55002
97352 55002 97350
87586 55002 87588
87588 55002 55004
97353 87587 87589
97353 97351 87587
97354 55006 55004
97354 55004 97352
87588 55004 87590
87590 55004 55006
97355 87589 87591
97355 97353 87589
52055 55006 97354
97356 64790 61795
97356 61795 87590
52055 97356 87590
55006 52055 87590
64790 87592 61795
87591 69254 97355
97355 69254 69258
97357 69258 69254
97357 69254 87593
97358 64792 64790
97358 64790 97356
87592 64790 87594
97359 87593 87595
64862 87398 61754
61754 97168 64862
97167 88638 91830
103644 103642 93760
110392 113588 87200
113588 103644 87200
113588 103642 103644
87196 113588 110392
20818 24166 87197
30632 33986 20818
20818 33986 24166
40518 43850 30632
30632 43850 33986
50246 53546 40518
93760 103642 90646
40518 53546 43850
50246 60038 96977
50246 60036 60038
60036 87201 73104
69838 60036 73104
60038 60036 69838
69838 73104 87202
79558 69838 87202
79560 69838 79558
89248 79560 79558
89248 89250 79560
96978 89250 102396
53546 50246 96977
103642 96976 90646
90646 96980 93760
96979 60366 63668
10900 14256 87193
87197 24166 10900
24166 14256 10900
24166 24164 14256
33986 30634 96973
24164 33986 96973
24166 33986 24164
30634 33986 43850
30634 43850 40520
40520 43850 53546
40520 53546 50248
96977 50248 53546
99068 96978 102396
99068 102396 87198
108964 99068 87198
108966 99068 108964
108964 87194 108966
108966 87194 96974
40844 44168 87195
44168 40844 96975
40844 50576 96975
40844 50574 50576
50574 87199 63668
60366 50574 63668
50576 50574 60366
89250 99066 102396
87192 5954 2712
89250 89248 99066
60364 63668 87199
69836 73104 87201
87202 73104 69836
87203 79876 96981
96981 79876 79878
89568 79878 79876
89568 89570 79878
99392 102725 96983
89570 99392 96983
89568 99392 89570
87207 102725 99392
2342 96984 87208
87200 103644 100470
2342 87208 2340
2342 12302 15582
2342 2340 12302
87204 15582 12302
41926 45112 87205
51678 54850 41926
41926 54850 45112
61432 64634 51678
51678 64634 54850
71232 74390 61432
61432 74390 64634
80946 84062 71232
96982 2342 15582
90644 103644 93760
100470 103644 90644
87206 90644 84062
63668 60364 96979
60364 70164 96979
60364 70162 70164
96981 70164 70162
96981 70162 87203
12304 96982 15582
12304 15582 87204
22218 12304 87204
22220 12304 22218
32040 22220 22218
32040 32042 22220
32040 87205 45112
41928 32040 45112
32042 32040 41928
41928 45112 54850
41928 54850 51680
51680 54850 64634
51680 64634 61434
61434 64634 74390
61434 74390 71234
71234 74390 84062
71234 84062 80948
93760 96980 80948
93760 80948 84062
90644 93760 84062
87198 102396 99066
5954 113586 113588
5954 113588 87196
2712 5954 87196
96962 15898 15896
96962 15896 96960
25762 15896 15898
25760 15896 25762
87182 25760 87184
87184 25760 25762
946 96961 4318
96961 87185 4318
96961 87183 87185
96963 946 4318
96964 15900 15898
96961 96959 87183
96964 15898 96962
25762 15898 25764
87184 25762 87186
87186 25762 25764
87187 4320 87185
87185 4320 4318
96963 4318 4320
96963 4320 96965
11236 96966 14580
11236 14580 24482
11236 24482 21156
96967 21156 24482
25764 15898 15900
87183 96959 108628
96959 111986 108628
108628 111986 87181
5938 15892 12683
5938 5942 15892
15892 87178 12683
87179 111984 87177
87177 111984 111982
96955 111982 111984
96955 111984 96957
2715 5942 96956
5942 2715 96958
15894 5942 96958
15892 5942 15894
87178 15892 22581
15892 25758 22581
15892 15894 25758
25758 87180 22581
87181 111986 87179
87179 111986 111984
96957 111984 111986
96957 111986 96959
96960 15896 15894
96960 15894 96958
25760 15894 15896
25758 15894 25760
87180 25758 87182
87182 25758 25760
2716 96968 5952
15900 96964 2716
5952 15900 2716
15902 15900 5952
87188 15902 12684
942 4322 87189
87193 14256 942
14256 4322 942
14256 14254 4322
24164 20820 96969
14254 24164 96969
14256 24164 14254
96973 20820 24164
87194 1276 4648
96970 87194 4648
96974 87194 96970
11234 14586 1276
1276 14586 4648
87190 14586 11234
30966 34314 87191
40846 96971 44168
44168 96971 87195
96971 34314 87195
34314 30966 87195
96975 40846 44168
100474 96976 103642
113586 96972 100474
103642 113586 100474
113588 113586 103642
15902 5952 5954
71232 84062 74390
15902 5954 87192
5954 5952 113586
22582 25764 87188
25764 15902 87188
25764 15900 15902
87186 25764 22582
87189 4322 87187
87187 4322 4320
14254 10902 96965
4320 14254 96965
4322 14254 4320
96969 10902 14254
1278 96970 4648
14580 96966 1278
4648 14580 1278
14586 14580 4648
21154 24482 87190
24482 14586 87190
24482 14580 14586
30968 96967 34314
34314 96967 87191
96967 24482 87191
24482 21154 87191
96971 30968 34314
110396 96972 113586
5952 96968 110396
113586 5952 110396
12684 15902 87192
87206 84062 80946
102725 99394 96983
87207 109294 102725
21895 31717 21893
31719 31717 21895
87225 31717 31719
87225 31719 97001
90671 87226 97002
90671 97002 90673
103410 100499 97004
100499 90673 97004
100499 90671 90673
103410 87228 100499
97005 89593 92573
87227 21895 21893
92573 89593 102443
102443 99417 87229
99417 109317 87229
99417 109319 109317
109319 1635 109317
1637 1635 109319
1637 11597 1635
11599 11597 1637
11599 21529 11597
21531 21529 11599
21531 31345 21529
31347 31345 21531
102443 89593 99417
97003 21895 87227
80971 97002 87226
80973 97002 80971
73802 70915 64036
64036 70915 61119
96999 80633 73802
80633 70915 73802
80633 80631 70915
80633 90327 80631
90329 90327 80633
87221 90327 90329
87221 90329 96997
71259 87222 96998
71259 96998 71261
71261 97000 71259
71259 97000 87224
97001 41609 87225
87225 41609 41607
41609 51349 41607
51351 51349 41609
61121 64036 87223
51349 61121 87223
51351 61121 51349
64036 61121 70917
64036 70917 73802
96999 73802 70917
80971 87224 97000
80971 97000 80973
31347 41229 31345
41231 41229 31347
87230 41229 53943
41229 50963 53943
50961 53943 97006
60757 50961 97006
60755 50961 60757
60757 70549 60755
70551 70549 60757
70551 80261 70549
80263 80261 70551
87231 80261 80263
87231 80263 97007
87232 97010 87234
97008 97010 87232
97011 70187 73165
97009 82855 70187
70187 82855 73165
82855 79899 73165
79899 87235 73165
82855 87233 79899
2737 87234 97010
2737 97010 2739
2739 97012 2737
2737 97012 87236
97013 60389 63401
97011 73165 60389
60389 73165 63401
73165 70185 63401
53943 50961 87230
64036 61119 87223
102443 87229 99415
102443 99415 89591
41229 41231 50963
50963 97006 53943
97007 89955 87231
87231 89955 89953
89955 99777 89953
99779 99777 89955
99779 109681 99777
109685 109681 99779
109685 1999 109681
2001 1999 109685
2001 11963 1999
11965 11963 2001
87227 11963 11965
87227 11965 97003
100501 103410 97004
110419 87228 103410
100501 110419 103410
110421 110419 100501
110421 97008 110419
110419 97008 87232
97009 79901 82855
97005 92573 79901
79901 92573 82855
92573 89591 82855
89591 87233 82855
102443 89591 92573
87176 5938 12683
61457 96998 87222
61457 96996 61459
60732 60734 50940
96989 60734 60732
96989 60732 87211
110032 96990 87212
110032 87212 110030
110030 87210 110032
110032 87210 96988
87211 70526 96989
96989 70526 70528
96991 70528 70526
96991 70526 87213
60732 50940 54193
100120 96992 87214
100118 87212 100120
100120 87212 96990
87213 80238 96991
96991 80238 80240
80238 87215 93172
89932 80238 93172
80240 80238 89932
96993 89932 93172
90304 96994 87216
90304 87216 90302
90302 87214 90304
100120 87214 100118
87209 60732 54193
54193 50940 96987
24819 96986 21508
109294 99394 102725
109294 109296 99394
1612 4983 96985
109296 1612 96985
109294 1612 109296
11574 14925 4983
11574 4983 1612
21506 24819 14925
21506 14925 11574
31324 96986 24819
21506 31324 24819
31322 31324 21506
41206 31324 31322
41206 41208 31324
50938 54193 96987
41208 50938 96987
41206 50938 41208
87209 54193 50938
87208 96988 87210
96984 96988 87208
4983 1614 96985
1614 4983 11576
11576 4983 14925
11576 14925 21508
21508 14925 24819
90304 87214 96992
89930 93172 87215
93172 89930 96993
89930 99756 96993
41582 54540 44808
61096 64332 51324
51324 64332 54540
87218 64332 61096
96995 110057 87219
87219 110057 110055
110057 2365 110055
2367 2365 110057
2367 12327 2365
12329 12327 2367
12329 22243 12327
22245 22243 12329
22245 32065 22243
32067 32065 22245
32067 41951 32065
41953 41951 32067
41953 51703 41951
51705 51703 41953
51705 96996 51703
51703 96996 87220
96997 100145 87221
87221 100145 100143
87219 100143 100145
87219 100145 96995
61457 87220 96996
51324 54540 41582
61459 96998 61457
31692 44808 34960
31692 34960 87217
89930 99754 99756
109656 99756 99754
109656 109658 99756
1974 109658 109656
1974 1976 109658
11938 1976 1974
11938 11940 1976
21868 11940 11938
21868 21870 11940
21868 87217 34960
31694 21868 34960
21870 21868 31694
31694 34960 44808
31694 44808 41584
41584 44808 54540
41584 54540 51326
51326 54540 64332
51326 64332 61098
61098 64332 87218
70892 61098 87218
70894 61098 70892
80606 70894 70892
80606 80608 70894
80606 87216 80608
80608 87216 96994
41582 44808 31692
96956 5938 96954
96956 5942 5938
96953 111982 96955
87116 65124 61960
96897 87117 87119
96897 96895 87117
96898 45610 45608
96898 45608 96896
55346 45608 45610
55344 45608 55346
87118 55344 87120
87120 55344 55346
96899 367 87121
87121 367 363
65124 55342 55344
87119 363 367
96900 45612 45610
96900 45610 96898
52224 55346 87122
55346 45612 87122
55346 45610 45612
87120 55346 52224
96901 87121 87123
96901 96899 87121
96902 45614 45612
96902 45612 96900
87122 45612 87124
87119 367 96897
65124 55344 87118
61960 65124 87118
55342 45606 55344
87115 3650 87113
87113 3650 3644
96891 3644 3650
96891 3650 96893
42500 96894 45606
42500 45606 55342
42500 55342 52228
65122 96892 52228
55342 65122 52228
65124 65122 55342
71756 74888 87116
74888 65124 87116
74888 65122 65124
81464 84566 71756
71756 84566 74888
91174 94268 81464
81464 94268 84566
87114 94268 91174
362 3650 87115
96893 3650 362
87117 96893 362
96895 96893 87117
96896 45608 45606
96896 45606 96894
55344 45606 45608
87124 45612 45614
96903 108073 87125
87125 108073 108069
87123 108069 108073
100718 96910 103870
100718 103870 113800
100718 113800 110632
6176 96908 110632
113800 6176 110632
6178 6176 113800
16126 6176 6178
16124 6176 16126
22830 25970 87132
25970 16126 87132
25970 16124 16126
32622 35776 22830
22830 35776 25970
87130 35776 32622
96911 87131 87133
96911 96909 87131
90896 96912 94002
103870 96910 90896
103870 90896 94002
100716 103870 94002
87134 100716 94002
110630 113800 100716
100716 113800 103870
2962 6178 110630
110630 6178 113800
96909 96907 87129
87112 104138 100994
96909 87129 87131
45618 35774 35776
87123 108073 96901
96904 45616 45614
96904 45614 96902
87124 45614 87126
87126 45614 45616
96905 87125 87127
96905 96903 87125
32624 96906 35774
45616 96904 32624
35774 45616 32624
45618 45616 35774
87126 45616 87128
87128 45616 45618
96907 87127 87129
96907 96905 87127
2964 96908 6176
2964 6176 16124
2964 16124 12932
12932 16124 25970
12932 25970 22832
35774 96906 22832
25970 35774 22832
35776 35774 25970
42496 45618 87130
45618 35776 87130
87128 45618 42496
12930 16126 2962
87114 100994 94268
104138 91178 94268
96873 87093 91518
96871 87093 96873
96874 6424 6422
96874 6422 96872
87094 6422 87096
87096 6422 6424
87097 91522 87095
87095 91522 91518
96873 91518 91522
96873 91522 96875
96876 6426 6424
87093 88327 91518
96876 6424 96874
87098 6424 6426
88328 91522 87097
96875 91522 88328
87099 96875 88328
96877 96875 87099
96878 6428 6426
96878 6426 96876
87098 6426 87100
87100 6426 6428
96879 87099 87101
96879 96877 87099
87096 6424 87098
91518 88327 87095
87092 16346 13190
87094 13190 6422
35986 96864 23082
35986 23082 26172
32880 35986 26172
87088 32880 26172
87086 35986 32880
96867 87087 87089
96867 96865 87087
96868 26174 26172
96868 26172 96866
87088 26172 87090
87090 26172 26174
96869 87089 87091
96869 96867 87089
13192 96870 16346
26174 96868 13192
26174 13192 16346
23080 26174 16346
87092 23080 16346
87090 26174 23080
96871 87091 87093
96871 96869 87091
3240 96872 6422
16346 96870 3240
16346 3240 6422
13190 16346 6422
3241 6428 96878
3241 96880 6428
96880 87100 6428
96880 87102 87100
3238 6436 114080
87110 3238 114080
87108 6436 3238
366 96887 3640
96887 87111 3640
96887 87109 87111
96889 366 3640
101000 96890 104138
114080 96888 101000
114080 101000 104138
110916 114080 104138
87112 110916 104138
87110 114080 110916
87113 3644 87111
87111 3644 3640
96889 3640 3644
96889 3644 96891
61964 96892 65122
61964 65122 74888
61964 74888 71760
71760 74888 84566
71760 84566 81468
81468 84566 94268
81468 94268 91178
104138 96890 91178
6436 110922 114080
100994 104138 94268
6436 96886 110922
96887 96885 87109
98166 96879 101406
96879 87103 101406
96879 87101 87103
96881 98166 101406
87102 96882 87104
96880 96882 87102
98164 101406 87103
96881 101406 98164
87105 96881 98164
96883 96881 87105
3242 96884 6434
6434 87106 3242
87106 96882 3242
87106 87104 96882
108072 96883 111322
96883 87107 111322
96883 87105 87107
96885 108072 111322
96886 6436 6434
96886 6434 96884
87106 6434 87108
87108 6434 6436
108068 111322 87107
96885 111322 108068
87109 96885 108068
110922 96888 114080
70185 87237 63401
2962 16126 6178
96913 87133 87135
87157 82458 82456
96935 82456 82458
96935 82458 96937
96938 113542 110391
87158 96938 110391
96936 96938 87158
113542 87160 110391
79224 82458 87159
88918 96937 92184
92184 96937 87161
96937 82458 87161
87159 82458 87157
82458 79224 87161
110395 113542 96938
110395 96940 113542
96940 87160 113542
96940 87162 87160
87163 92186 87161
87161 92186 92184
96939 92184 92186
96939 92186 96941
87162 96942 87164
96940 96942 87162
87165 92188 87163
96939 88918 92184
96936 87158 87156
96936 87156 103592
100473 96936 103592
100472 96930 103588
113532 96928 100472
113532 100472 103588
110390 113532 103588
87152 110390 103588
87150 113532 110390
79222 82444 87151
96929 82444 79222
87153 96929 79222
96931 96929 87153
96932 103590 103588
96932 103588 96930
87152 103588 87154
87154 103588 103590
96933 87153 87155
96933 96931 87153
96934 103592 103590
96934 103590 96932
87154 103590 87156
87156 103590 103592
82456 79223 87157
87155 79223 82456
96935 87155 82456
96933 87155 96935
100473 103592 96934
87163 92188 92186
102058 98734 96941
92186 102058 96941
92188 102058 92186
4304 111974 111976
4302 111974 4304
96947 4302 4304
96947 4304 96949
87170 96950 87172
96948 96950 87170
87173 111978 87171
87171 111978 111976
111978 96951 945
4304 111978 945
111976 111978 4304
96949 4304 945
87172 96952 87174
96950 96952 87172
87175 111980 87173
87173 111980 111978
96951 111978 111980
96951 111980 96953
96954 5938 2711
87174 96954 2711
96952 96954 87174
5938 87176 2711
87177 111982 87175
87175 111982 111980
96953 111980 111982
111976 111974 102062
96929 79226 82444
111976 102062 98732
98732 102062 87169
96943 98734 102058
87164 96944 87166
96942 96944 87164
87167 92190 87165
87165 92190 92188
102060 92188 92190
102058 92188 102060
111972 108630 96943
102058 111972 96943
102060 111972 102058
96945 108630 111972
87166 96946 87168
96944 96946 87166
88916 92190 87167
87169 102062 88916
102062 92190 88916
102062 102060 92190
111974 102060 102062
111972 102060 111974
4302 944 96945
111972 4302 96945
111974 4302 111972
96947 944 4302
87168 96948 87170
96946 96948 87168
87171 111976 98732
87132 16126 12930
72756 69506 87151
82444 96927 87151
61718 87140 61720
61720 87140 96918
87141 10288 96919
96919 10288 10290
20206 10290 10288
20206 20208 10290
96921 20208 20206
96921 20206 87143
42254 96922 45356
42254 45356 87144
51984 42254 87144
61720 87142 61718
51986 42254 51984
51986 87142 96920
87143 30008 96921
96921 30008 30012
39898 30012 30008
39898 39900 30012
96923 39900 39898
96923 39898 87145
2714 96924 5892
2714 5892 15844
2714 15844 12686
12686 15844 87146
51984 87142 51986
61720 96920 87142
96919 364 87141
96919 368 364
96913 96911 87133
81202 96914 84312
94002 96912 81202
94002 81202 84312
90894 94002 84312
87136 90894 84312
87134 94002 90894
87135 108070 96913
96913 108070 108074
96915 108074 108070
96915 108070 87137
71502 96916 74644
84312 96914 71502
84312 71502 74644
81200 84312 74644
87138 81200 74644
87136 84312 81200
96917 87137 87139
96917 96915 87137
87140 71500 74644
96916 87140 74644
96918 87140 96916
87138 74644 71500
87139 364 96917
96917 364 368
22580 12686 87146
22584 12686 22580
32378 22584 22580
32378 32380 22584
96927 69508 72756
110394 96928 113532
5892 96924 110394
5892 110394 113532
2710 5892 113532
87150 2710 113532
12682 15844 2710
2710 15844 5892
87146 15844 12682
59388 62690 87147
62690 59388 96925
59388 69196 96925
59388 69194 69196
78910 69196 69194
78910 78912 69196
88612 78912 78910
88612 88614 78912
98440 88614 88612
98440 98442 88614
96926 98442 111640
98442 108336 111640
98442 98440 108336
87148 111640 108336
69506 72756 87149
79226 96927 82444
59702 59700 69508
96927 72756 87151
69508 59700 72756
59700 59702 49920
96922 32380 45356
32380 42252 45356
32380 32378 42252
87144 45356 42252
87145 49632 96923
96923 49632 49634
49632 87147 62690
59390 49632 62690
49634 49632 59390
96925 59390 62690
108338 96926 111640
108338 111640 87148
636 108338 87148
638 108338 636
10576 638 636
10576 10578 638
20496 10578 10576
20496 20498 10578
30298 20498 20496
30298 30300 20498
40186 30300 30298
40186 40188 30300
49918 40188 40186
49918 49920 40188
59700 49920 49918
59700 87149 72756
61148 97468 64274
73165 87235 70185
12707 97012 12709
110664 97098 113720
6084 97096 110664
6084 110664 113720
3004 6084 113720
87328 3004 113720
87326 6084 3004
81667 78412 97097
78412 81667 88108
88108 81667 91379
88108 91379 97904
97904 91379 101207
87327 3389 122
97904 101207 107806
107806 111093 124
124 111093 3389
13329 97099 10060
10060 97099 87327
97099 124 87327
124 3389 87327
19964 23209 13329
19964 13329 10060
29762 33037 23209
29762 23209 19964
87329 33037 29762
107806 101207 111093
122 111093 107804
122 3389 111093
107804 101207 97902
87322 35696 32656
62219 58890 97093
71979 97095 68694
68694 97095 87323
97095 58890 87323
58890 62219 87323
87325 71979 68694
97096 6084 6082
97096 6082 97094
12970 16028 87326
16028 6084 87326
16028 6082 6084
22864 25890 12970
12970 25890 16028
87324 25890 22864
71979 68696 97095
81667 97097 78410
78410 97097 87325
97097 68696 87325
68696 71979 87325
88106 91379 81667
88106 81667 78410
97902 101207 91379
97902 91379 88106
107804 111093 101207
97100 113722 113720
35696 25888 25890
97100 113720 97098
87330 113720 113722
97105 97103 87335
110665 113726 97104
110665 97106 113726
97106 87334 113726
97106 87336 87334
68912 97105 72076
97105 87337 72076
97105 87335 87337
97107 68912 72076
3005 87336 97106
3005 97106 3009
87335 97103 59098
3009 97108 3005
68910 72076 87337
97107 72076 68910
87339 97107 68910
97109 97107 87339
97110 16046 12971
87338 97110 12971
97108 97110 87338
16046 87340 12971
78636 97109 81768
97109 87341 81768
97109 87339 87341
3005 97108 87338
97103 62312 59098
59098 62312 87333
87334 113724 113726
13329 10062 97099
10062 13329 19966
19966 13329 23209
19966 23209 29764
29764 23209 33037
87329 39646 33037
39646 29764 33037
39646 39648 29764
49382 52603 97101
39648 49382 97101
39646 49382 39648
87331 52603 49382
97102 113724 113722
97102 113722 97100
87330 113722 87332
87332 113722 113724
52603 49384 97101
87331 87333 52603
87333 59100 52603
59100 49384 52603
87333 62312 59100
97103 59100 62312
97104 113726 113724
97104 113724 97102
87332 113724 87334
87328 113720 87330
35696 25890 87324
32656 35696 87324
25890 25888 16028
62205 97081 97079
71963 68693 87311
62207 71963 87311
62205 71963 62207
71963 87309 68693
61998 97082 65044
61998 65044 74810
61998 74810 71796
71796 74810 87312
81502 71796 87312
81504 71796 81502
62207 97081 62205
91212 81504 81502
91212 87310 91214
91214 87310 97080
97083 49195 52499
97081 62207 49195
49195 62207 52499
62207 58887 52499
58887 87313 52499
62207 87311 58887
52262 97084 55264
65044 97082 52262
65044 52262 55264
91212 91214 81504
87308 114002 110948
101036 101034 110948
101036 110948 114002
88105 87305 81645
91347 87303 88105
87306 3266 6354
97074 87306 6354
97076 87306 97074
87304 6354 3266
81647 97077 81645
81645 97077 97075
81645 87305 87307
81645 87307 81647
110950 97078 114002
114002 87308 110950
87308 97076 110950
87308 87306 97076
97079 58889 62205
62205 58889 71963
71963 58889 68695
97077 81647 68695
68695 81647 71963
81647 78409 71963
78409 87309 71963
81647 87307 78409
101036 97080 87310
101036 87310 101034
97078 101036 114002
61996 65044 55264
87314 61996 55264
71794 74810 61996
61996 74810 65044
55268 45532 45534
87318 55268 52260
52507 97091 52505
52505 97091 97089
52505 87319 87321
52505 87321 52507
22866 97092 25888
35694 97090 22866
25888 35694 22866
35696 35694 25888
42532 45534 87322
45534 35696 87322
45534 35694 35696
87320 45534 42532
52507 49196 97091
62219 97093 58888
58888 97093 87321
97093 49196 87321
49196 52507 87321
87323 62219 58888
3008 97094 6082
3008 6082 16028
3008 16028 12974
25888 97092 12974
16028 25888 12974
55268 45534 87320
97111 78636 81768
52260 55268 87320
35694 45532 32658
87312 74810 71794
52501 97085 52499
52499 97085 97083
52499 87313 87315
52499 87315 52501
97086 55266 55264
97086 55264 97084
87314 55264 87316
87316 55264 55266
52503 97087 52501
52501 97087 97085
52501 87315 87317
52501 87317 52503
42534 97088 45532
55266 97086 42534
45532 55266 42534
55268 55266 45532
87316 55266 87318
87318 55266 55268
52505 97089 52503
52503 97089 97087
52503 87317 87319
52503 87319 52505
32658 97090 35694
45532 97088 32658
45534 45532 35694
12975 16046 97110
12975 97112 16046
97112 87340 16046
81235 97148 84259
400 3624 87377
10326 97147 13548
13548 97147 87379
97147 3624 87379
3624 400 87379
97149 10326 13548
84263 87380 87378
84263 87378 84259
84259 97148 84263
84263 97148 97150
87376 97146 87378
10322 13548 87379
87381 97149 10322
97151 97149 87381
84267 87382 87380
84267 87380 84263
84263 97150 84267
84267 97150 97152
97153 87381 87383
97153 97151 87381
84271 87384 87382
84271 87382 84267
84267 97152 84271
97149 13548 10322
87378 97146 84259
97146 81235 84259
97145 3624 97147
3608 87369 403
87369 97141 403
87369 87371 97141
97139 3608 403
64815 61747 87370
64815 97140 61747
97140 87372 61747
97140 97142 87372
97143 87371 87373
97143 97141 87371
97142 71535 74581
87374 97142 74581
87372 97142 87374
71535 97144 74581
404 97143 3620
97143 87375 3620
97143 87373 87375
97145 404 3620
74581 71531 87374
74581 97144 71531
97144 87376 71531
97144 97146 87376
87377 3624 87375
87375 3624 3620
97145 3620 3624
84271 97152 97154
20240 97153 23454
97153 87385 23454
97153 87383 87385
52894 97161 87393
97161 43196 87393
43196 39926 87393
49658 52894 62664
49658 62664 59414
97163 59414 62664
87392 97164 87394
97162 97164 87392
49656 52894 87393
59412 62664 49656
49656 62664 52894
62664 59412 97163
59412 69220 97163
59412 69218 69220
69218 87395 82110
78936 69218 82110
69220 69218 78936
97165 78936 82110
87394 97166 87396
97164 97166 87394
78934 82110 87395
88638 97165 91830
91830 97165 87397
97165 82110 87397
82110 78934 87397
49658 97161 52894
61753 97140 64815
39926 43196 87391
87390 97162 87392
97155 20240 23454
87384 84271 81236
97156 87384 81236
87386 87384 97156
84271 97154 81236
20236 23454 87385
97155 23454 20236
87387 97155 20236
97157 97155 87387
87386 97158 87388
97156 97158 87386
30038 97157 33314
97157 87389 33314
97157 87387 87389
97159 30038 33314
71536 97160 87390
71536 87390 71532
71532 87388 71536
71536 87388 97158
30036 33314 87389
39928 97159 43196
43196 97159 87391
97159 33314 87391
33314 30036 87391
97161 39928 43196
97160 97162 87390
91347 88105 81645
87368 97138 87370
97138 61753 64815
87349 97117 398
97119 97117 87349
87348 97120 87350
97118 97120 87348
97121 87349 87351
97121 97119 87349
12976 97122 16070
16070 87352 12976
87352 97120 12976
87352 87350 97120
97123 87351 87353
97117 3568 398
97123 97121 87351
97122 87354 16070
97124 87354 97122
87352 16070 12972
10324 97123 13524
97123 87355 13524
97123 87353 87355
97125 10324 13524
3010 97126 87356
3010 87356 3006
3006 87354 3010
3010 87354 97124
87354 12972 16070
398 3568 87347
97116 97118 87346
87346 97118 87348
97112 87342 87340
78634 81768 87341
88356 97111 91482
91482 97111 87343
97111 81768 87343
81768 78634 87343
97113 88356 91482
87342 97114 87344
97112 97114 87342
88354 91482 87343
91482 88354 97113
88354 98198 97113
88354 98196 98198
98196 87345 111250
108104 98196 111250
98198 98196 108104
97115 108104 111250
87344 97116 87346
97114 97116 87344
108102 111250 87345
402 97115 3568
3568 97115 87347
97115 111250 87347
111250 108102 87347
97117 402 3568
10320 13524 87355
97125 13524 10320
87357 97125 10320
97127 97125 87357
84230 97132 71534
84230 71534 74560
81232 84230 74560
87364 81232 74560
87362 84230 81232
97135 10325 87365
87365 10325 10321
87363 10321 10325
87363 10325 97133
87366 71530 74560
97134 87366 74560
97136 87366 97134
87364 74560 71530
3604 399 87367
87365 399 3604
97137 87365 3604
97135 87365 97137
61752 97138 87368
61752 87368 61746
61746 87366 61752
61752 87366 97136
87369 3608 87367
87367 3608 3604
97137 3604 3608
97137 3608 97139
71534 97134 74560
87370 97138 64815
97131 23430 20239
87361 97133 20239
110666 97128 87358
110666 87358 110662
110662 87356 110666
110666 87356 97126
20238 97127 23428
97127 87359 23428
97127 87357 87359
97129 20238 23428
90930 97130 93924
90930 93924 87360
100750 90930 87360
100752 90930 100750
100750 87358 100752
100752 87358 97128
87361 23430 87359
87359 23430 23428
97129 23428 23430
97129 23430 97131
81234 97132 84230
93924 97130 81234
93924 81234 84230
90928 93924 84230
87362 90928 84230
87360 93924 90928
23430 87361 20239
87361 87363 97133
78411 91347 81645
97073 91347 78411
97075 78411 81645
92300 89271 97024
89271 79583 97024
89271 79581 79583
92300 87256 89271
97025 30991 34095
87257 34095 30991
97021 87257 30991
87253 87257 97021
97026 64708 64706
97026 64706 97022
87254 64706 87258
79583 79581 69861
87258 64706 64708
88635 91644 87255
91644 101538 87255
91644 101542 101538
111466 101538 101542
111462 101538 111466
3784 111462 111466
3780 111462 3784
13696 3780 3784
13692 3780 13696
23610 13692 13696
23606 13692 23610
91644 88635 87259
69861 79581 72870
79581 87252 72870
63100 69861 72870
72568 69531 79249
72568 79249 82250
82250 79249 88941
82250 88941 91974
91974 88941 98757
91974 98757 101852
101852 98757 108655
101852 108655 111764
111764 108655 969
111764 969 4090
4090 969 10927
4090 10927 14024
20845 87250 14024
10927 20845 14024
20847 20845 10927
20847 30659 20845
30661 30659 20847
40547 43626 87251
30659 40547 87251
30661 40547 30659
43626 40547 50275
43626 50275 53322
53322 50275 60061
53322 60061 63100
63100 60061 69861
23610 97027 30323
33452 23610 30323
23606 23610 33452
33452 30323 40211
3784 661 10601
3784 10601 13696
13696 10601 20521
13696 20521 23610
97027 23610 20521
108987 87260 97028
108987 97028 108989
108989 1299 108987
1301 1299 108989
1301 11257 1299
11259 11257 1301
11259 97029 24271
21177 11259 24271
11257 11259 21177
24271 87261 21177
61750 97032 64712
64712 87264 61750
87264 97030 61750
87264 87262 97030
87265 91652 87263
87263 91652 91648
101550 91648 91652
101546 91648 101550
97031 101546 101550
97031 101550 97033
111466 661 3784
62794 69531 72568
111466 108361 661
111466 101546 108361
33452 40211 43324
43324 40211 49943
43324 49943 53024
97023 53024 49943
89273 92300 97024
99089 87256 92300
89273 99089 92300
99091 99089 89273
99091 97028 99089
99089 97028 87260
97029 21179 24271
97025 34095 21179
21179 34095 24271
34095 30989 24271
30989 87261 24271
34095 87257 30989
61749 64708 97026
61749 97030 64708
97030 87258 64708
97030 87262 87258
87263 91648 87259
87259 91648 91644
101546 91644 91648
101542 91644 101546
101546 97031 108361
101542 101546 111466
97034 64714 64712
62794 59725 69531
62794 53024 59725
54920 87244 52007
43314 40209 87245
40209 43314 87241
43314 53008 87241
43314 53012 53008
87242 53008 59723
53008 62788 59723
53008 53012 62788
72562 69529 62788
62788 69529 59723
82244 79247 72562
45182 42277 87240
72562 79247 69529
82244 88939 79247
101846 98755 91968
91968 98755 88939
111758 108653 101846
101846 108653 98755
111758 87246 108653
40867 87247 43933
87247 97017 43933
87247 97019 97017
43933 87243 40867
52009 54920 97018
91968 88939 82244
42277 97018 87240
97018 52007 87240
97018 54920 52007
12709 22605 12707
22607 22605 12709
22607 97014 22605
22605 97014 87238
97015 50599 53629
97013 63401 50599
50599 63401 53629
63401 60387 53629
60387 87239 53629
63401 87237 60387
32401 87238 97014
32401 97014 32403
45182 42275 97016
42275 32403 97016
42275 32401 32403
45182 87240 42275
53008 49941 87241
53008 87242 49941
97017 40869 43933
97015 53629 40869
40869 53629 43933
53629 50597 43933
50597 87243 43933
53629 87239 50597
42277 45182 97016
52009 97020 54920
97020 87244 54920
97020 87248 87244
33448 30321 87249
63100 69859 60059
72870 87252 69859
97021 87247 87253
97021 97019 87247
97022 64706 61745
87248 97022 61745
97020 97022 87248
64706 87254 61745
101538 98463 87255
111462 108359 101538
101538 108359 98463
3780 659 111462
111462 659 108359
13692 10599 3780
3780 10599 659
23606 20519 13692
13692 20519 10599
20519 23606 87249
23606 33448 87249
23606 33452 33448
43324 33448 33452
43318 33448 43324
53024 43318 43324
53018 43318 53024
53024 97023 59725
72870 69859 63100
53018 53024 62794
53322 60059 50273
43626 50273 40545
30321 33448 87245
33448 43314 87245
33448 43318 43314
53018 43314 43318
53012 43314 53018
62794 53012 53018
62788 53012 62794
72568 62788 62794
72562 62788 72568
82250 72562 72568
82244 72562 82250
91974 82244 82250
91968 82244 91974
101852 91968 91974
101846 91968 101852
111764 101846 101852
111758 101846 111764
87246 111758 967
111758 4090 967
111758 111764 4090
14024 10925 4090
4090 10925 967
14024 87250 10925
43626 40545 87251
53322 50273 43626
63100 60059 53322
12707 87236 97012
97034 64712 97032
87266 64712 64714
39647 29761 32974
39647 39645 29761
87281 39645 39647
87281 39647 97051
98197 101262 97052
108101 87282 101262
98197 108101 101262
108103 108101 98197
108103 397 108101
401 397 108103
401 10319 397
97055 39647 32974
10323 10319 401
20235 10323 23315
10319 10323 20235
23315 87283 20235
87284 97056 87286
97054 97056 87284
23166 19963 87287
29763 32974 87285
29763 87285 19963
97057 29763 19963
23166 97057 19963
97055 32974 29763
10323 97053 23315
32974 29761 87285
32887 97054 87284
32889 97054 32887
68911 68909 59099
68911 78633 68909
78635 78633 68911
78635 88353 78633
88355 88353 78635
101262 98195 97052
98195 88355 97052
98195 88353 88355
101262 87282 98195
97053 20237 23315
23315 20237 87283
20237 30035 87283
20237 30037 30035
30037 39925 30035
39927 39925 30037
87279 39925 39927
87279 39927 97047
71533 74478 97048
74478 71533 81233
74478 81233 84150
84150 81233 90929
84150 90929 93846
97049 93846 90929
32887 87280 97050
32887 97050 32889
87286 97058 87288
97056 97058 87286
97059 10061 87289
87289 10061 10059
97066 87298 35894
97068 87298 97066
87296 35894 32888
97069 87297 87299
97069 97067 87297
23094 97070 87300
23094 87300 23092
23092 87298 23094
23094 87298 97068
97071 97903 87301
87301 97903 97901
87299 97901 97903
87299 97903 97069
13208 97072 87302
13208 87302 13206
13206 87300 13208
13208 87300 97070
97073 88107 91347
87303 91347 88107
97071 87303 88107
87301 87303 97071
3268 97074 6354
6354 87304 3268
87304 97072 3268
87304 87302 97072
87298 32888 35894
59099 68909 59097
97067 97065 87295
87296 87294 97064
19965 23166 87287
10059 19965 87287
10061 19965 10059
97057 23166 19965
87288 97060 87290
97058 97060 87288
97061 123 87291
87291 123 121
87289 121 123
87289 123 97059
87290 97062 87292
97060 97062 87290
111044 107803 87293
87291 107803 111044
97063 87291 111044
97061 87291 97063
87292 97064 87294
97062 97064 87292
111044 87293 107805
87293 97065 107805
87293 87295 97065
97063 111044 107805
32890 97066 35894
35894 87296 32890
87296 97064 32890
97067 87295 87297
87264 64712 87266
59099 59097 49383
87281 49383 49381
97040 64716 97036
87268 64716 87272
87272 64716 64718
25844 22863 87273
97041 32657 25844
32657 22863 25844
32657 32655 22863
32657 42531 32655
42533 42531 32657
42533 52259 42531
52261 52259 42533
97040 64718 64716
61997 65008 87269
52261 61997 52259
97037 65008 61997
110947 87270 97038
110947 97038 110949
110949 3265 110947
3267 3265 110949
3267 97042 3265
3265 97042 87274
62486 59411 87275
72246 69217 62486
62486 69217 59411
52259 61997 87269
97035 91664 97039
97035 91658 91664
81938 91664 91658
87267 91658 87265
87265 91658 91652
91658 97035 98465
101550 91658 98465
91652 91658 101550
97033 101550 98465
97036 64716 64714
97036 64714 97034
87266 64714 87268
87268 64714 64716
65008 61995 87269
97037 71795 65008
71795 61995 65008
71795 71793 61995
71795 81501 71793
81503 81501 71795
81503 91211 81501
91213 91211 81503
91213 101033 91211
101035 101033 91213
101035 97038 101033
101033 97038 87270
81938 78933 87271
78933 81938 87267
81938 91658 87267
69217 72246 87271
72246 81938 87271
72246 81944 81938
81944 97043 88637
62486 69219 72246
72246 69219 78935
72246 78935 81944
97043 81944 78935
61751 64720 97044
97048 74478 71529
97048 71529 87276
61751 97048 87276
64720 61751 87276
84150 81231 74478
74478 81231 71529
93846 90927 84150
84150 90927 81231
100751 103728 87277
100751 87277 90927
97049 100751 90927
93846 97049 90927
103728 100751 110663
103728 110663 113672
97045 113672 110663
23091 87278 97046
23091 97046 23093
23093 97050 23091
23091 97050 87280
97051 49383 87281
62486 59413 69219
49383 59097 49381
49657 59413 49655
59413 62486 87275
91664 81944 88637
81938 81944 91664
97039 91664 88637
97044 64720 64718
97044 64718 97040
87272 64718 87276
87276 64718 64720
103728 100749 87277
113672 110661 103728
103728 110661 100749
97045 3007 113672
3007 110661 113672
3007 3003 110661
3007 12969 3003
12973 12969 3007
22865 25844 87273
12969 22865 87273
12973 22865 12969
97041 25844 22865
13205 87274 97042
13205 97042 13207
13207 97046 13205
13205 97046 87278
97047 49657 87279
87279 49657 49655
49655 59413 87275
64274 87708 61148
87708 97466 61148
87708 87706 97466
108739 112145 104296
112145 102221 104296
112145 102223 102221
108739 104298 112145
104299 50027 53379
104297 63157 50027
63157 53379 50027
63157 63159 53379
63157 72927 63159
63157 72925 72927
72925 82631 72927
92351 102221 102223
72925 82629 82631
82629 92353 92355
92353 102225 92355
92353 102223 102225
102223 112147 102225
102223 112145 112147
112145 104298 112147
112147 104298 104300
53381 104301 53379
53379 104301 104299
53379 63161 53381
53379 63159 63161
82629 92355 82631
92351 102223 92353
82627 92351 92353
82627 92353 82629
40964 44030 31088
31088 44030 34180
88062 44030 40964
104293 79335 82625
82625 79335 92349
92349 79335 89025
89025 104294 92349
104295 59811 63155
63155 59811 72923
72923 59811 69615
104293 82625 69615
82625 72923 69615
82625 82627 72923
82625 92351 82627
82625 92349 92351
98845 102221 104294
102221 92349 104294
102221 92351 92349
98845 104296 102221
63157 104297 63155
63155 104297 104295
63155 72925 63157
63155 72923 72925
72923 82629 72925
72923 82627 82629
63159 72929 63161
31088 34180 88061
63159 72927 72929
72927 82631 82633
72931 82635 82637
82635 92361 82637
82635 92359 92361
92359 102231 92361
92359 102229 102231
104306 102231 108740
102231 112151 108740
102231 102229 112151
112151 104304 108740
63165 59812 104305
59812 63165 69616
72931 82637 72933
69616 63165 72933
79336 72933 82637
79336 82637 89026
89026 82637 92361
89026 92361 98846
98846 92361 102231
102231 104306 98846
104307 31487 34723
34723 31487 44567
44567 31487 41371
44567 41371 54273
54273 41371 51107
69616 72933 79336
63163 72931 72933
63163 72933 63165
63163 104305 104303
82631 92357 82633
82631 92355 92357
92355 102227 92357
92355 102225 102227
102225 112149 102227
102225 112147 112149
112147 104300 112149
112149 104300 104302
53381 50028 104301
50028 53381 104303
53381 63163 104303
53381 63161 63163
63161 72931 63163
63161 72929 72931
72929 82635 72931
72929 82633 82635
82633 92359 82635
82633 92357 92359
92357 102229 92359
92357 102227 102229
102227 112151 102229
102227 112149 112151
112149 104302 112151
112151 104302 104304
63165 104305 63163
72927 82633 72929
88060 63518 60488
50696 63518 53736
60488 63518 50696
92378 102250 97823
92380 102250 92378
99172 102250 112172
99172 112172 109070
97825 109070 112172
97826 92696 92694
97826 92694 97824
88050 92694 88052
88052 92694 92696
89348 92380 88051
99170 102250 89348
102250 99172 97823
89348 102250 92380
112174 102250 99170
112174 112172 102250
4506 1386 97825
112172 4506 97825
112174 4506 112172
97827 1386 4506
80002 97828 82974
92696 97826 80002
92696 80002 82974
89688 92696 82974
88054 89688 82974
88053 112174 99170
88049 92380 92378
88051 92380 88049
88048 54028 51062
63832 54026 54028
70646 73602 60852
60852 73602 63832
80358 83284 70646
70646 83284 73602
88044 83284 80358
79656 82652 88045
88049 92378 79656
92378 82652 79656
92378 92376 82652
97821 92376 92378
97821 92378 97823
97824 92694 92692
97824 92692 97822
99512 102560 88050
102560 92694 88050
102560 92692 92694
88046 102560 99512
21628 24656 88047
31442 34480 21628
21628 34480 24656
41328 44324 31442
31442 44324 34480
51062 54028 41328
41328 54028 44324
88052 92696 89688
88055 112176 88053
88053 112176 112174
4508 112174 112176
14442 24350 14440
21272 24350 34178
21272 34178 31090
31090 34178 44028
31090 44028 40968
40968 44028 53736
40968 53736 50700
63516 97832 50700
53736 63516 50700
63518 63516 53736
70286 73282 88060
73282 63518 88060
73282 63516 63518
88058 73282 70286
11346 14442 88059
21270 24350 11346
11346 24350 14442
88061 34180 21270
34180 24350 21270
34180 34178 24350
44030 34178 34180
44028 34178 44030
50696 53736 88062
53736 44030 88062
53736 44028 44030
14440 24350 97831
54273 51107 64081
24350 21272 97831
14442 4510 1384
4506 112174 4508
97827 4506 4508
97827 4508 97829
70290 97830 73280
82974 97828 70290
82974 70290 73280
79998 82974 73280
88056 79998 73280
88054 82974 79998
109068 112176 88055
88057 4510 109068
4510 112176 109068
4510 4508 112176
14440 11348 97829
4508 14440 97829
4510 14440 4508
97831 11348 14440
60492 97832 63516
73280 97830 60492
63516 73280 60492
73282 73280 63516
88056 73280 88058
88058 73280 73282
1384 4510 88057
88059 14442 1384
14442 14440 4510
64081 51107 60887
60887 104308 64081
104309 11739 15017
14357 11031 24267
24267 11031 20953
20953 104322 24267
5079 104323 5077
5077 104323 104319
15021 11733 94453
5079 15021 94453
5077 15021 5079
15021 94447 11733
83535 94454 94448
83535 94448 83533
1073 1075 11031
83533 93253 83535
93251 104320 93253
93253 104320 104324
104325 49693 53031
104321 62801 49693
62801 53031 49693
62801 62807 53031
72575 69287 94455
62807 72575 94455
62801 72575 62807
72575 94449 69287
23947 20615 94450
83533 93251 93253
1073 11031 14357
94452 1073 14357
1073 108763 1075
72569 82251 72575
91975 88701 79001
91975 79001 82251
91975 94443 88701
4093 731 94444
14027 10687 731
14027 731 4093
23947 94450 10687
14027 23947 10687
23941 23947 14027
23941 33771 23947
23941 33763 33771
43629 40317 94451
33771 43629 94451
33763 43629 33771
53325 50049 40317
53325 40317 43629
53325 94445 50049
92291 89047 94446
102165 98867 89047
102165 89047 92291
112085 108763 98867
112085 98867 102165
108763 112085 104318
1075 108763 104318
33771 30425 20615
33771 20615 23947
33771 94451 30425
14357 11029 94452
62807 59475 94459
53037 62807 94459
53031 62807 53037
62807 94455 59475
43961 40639 94456
53669 50371 40639
53669 40639 43961
63453 60155 50371
63453 50371 53669
73223 94460 60155
63453 73223 60155
73219 73223 63453
79677 82917 104326
82917 73219 104326
82917 73223 73219
79677 104330 82917
5083 104331 5081
5081 104331 104327
5081 94457 11734
15027 5081 11734
5083 5081 15027
94461 15027 11734
80386 83539 94462
83539 80386 94458
93255 83539 94458
53031 53037 43337
72575 82251 94449
53031 43337 39963
104329 39963 43337
24267 20949 11029
24267 11029 14357
20949 24267 104322
30763 20949 104322
30759 20949 30763
94456 30759 43961
30759 40643 43961
30759 30763 40643
43961 40643 53669
53669 40643 50375
53669 50375 63453
63453 50375 60159
63453 60159 73219
73219 60159 69959
69959 104326 73219
5081 104327 5079
5079 104327 104323
5079 94453 94457
5079 94457 5081
83535 80385 94454
93255 94458 80385
83535 93255 80385
93253 93255 83535
93253 104324 93255
93255 104324 104328
104325 53031 39963
63832 54028 88048
82251 79001 94449
72569 62801 59477
72863 59835 69639
72863 69639 82561
82561 69639 79361
82561 79361 92283
92283 79361 89051
92283 89051 102157
102157 89051 98869
98869 104314 102157
15019 104315 15017
15017 104315 104309
24899 21663 94441
63091 59835 72863
15019 24899 94441
34725 31479 21663
34725 21663 24899
34725 94439 31479
64083 60881 94440
73849 94442 60881
64083 73849 60881
73847 73849 64083
73847 83531 73849
73847 83529 83531
83529 104310 83531
83531 104310 104316
15017 24899 15019
63091 50051 59835
53317 50051 63091
104313 50051 53317
15017 11739 24899
24899 11739 21669
104307 34723 21669
34723 24899 21669
34723 34725 24899
44567 41363 94439
34725 44567 94439
34723 44567 34725
54273 51097 41363
54273 41363 44567
64083 94440 51097
54273 64083 51097
64081 64083 54273
70681 73847 104308
73847 64081 104308
73847 64083 64081
73847 70681 83529
83529 70681 80391
80391 104310 83529
104311 88703 91969
91969 88703 101847
101847 88703 98517
101847 98517 111759
111759 98517 108417
108417 104312 111759
104317 69289 72569
72569 69289 82251
82251 69289 79003
104311 91969 79003
92291 94446 79357
82561 92291 79357
92283 92291 82561
92283 102165 92291
92283 102157 102165
108765 112085 104314
112085 102157 104314
112085 102165 102157
108765 104318 112085
104319 1775 5077
104315 15019 1775
15019 5077 1775
15019 15021 5077
15019 94441 94447
15019 94447 15021
73849 70675 94442
83533 94448 70675
73849 83533 70675
83531 83533 73849
90085 93251 104316
93251 83531 104316
93251 83533 83531
90085 104320 93251
104321 59477 62801
104317 72569 59477
82561 69637 72863
72569 72575 62801
82561 79357 69637
72863 69637 59833
91969 82251 79003
91969 91975 82251
101847 98515 94443
91975 101847 94443
91969 101847 91975
111759 108415 98515
111759 98515 101847
104312 733 4093
104312 4093 94444
111759 104312 94444
108415 111759 94444
4093 733 14027
14027 733 10689
14027 10689 23941
23941 10689 20617
23941 20617 33763
33763 20617 30427
33763 30427 43629
43629 30427 40319
104313 53317 40319
53317 43629 40319
53317 53325 43629
63091 59833 94445
53325 63091 94445
53317 63091 53325
72863 59833 63091
60852 63832 88048
54026 44322 54028
54028 44322 44324
89686 92674 88013
99514 97787 102544
102544 97787 88017
97787 92674 88017
92674 89686 88017
97793 99514 102544
90056 97794 92988
90056 92988 102862
90056 102862 99876
112780 97788 99876
112780 99876 102862
88016 43998 44000
109784 112780 102862
88014 112780 109784
88019 43390 88015
88015 43390 43388
53090 43388 43390
53088 43388 53090
62864 53088 53090
62862 53088 62864
72638 62862 62864
72636 62862 72638
82322 79334 97789
72636 82322 97789
88018 109784 102862
88012 43998 88016
97792 43998 97786
97792 44000 43998
97781 92674 97787
109788 97788 112780
112780 88014 109788
88014 97782 109788
88014 88010 97782
88015 43388 88011
88011 43388 43386
53088 43386 43388
53086 43386 53088
62862 53086 53088
62860 53086 62862
72636 69614 97783
62860 72636 97783
62862 72636 62860
97789 69614 72636
11008 97790 14086
23994 97784 11008
14086 23994 11008
23996 23994 14086
33818 23994 23996
33816 23994 33818
43688 33816 33818
43686 33816 43688
97785 43686 43688
97785 43688 97791
72638 82322 72636
79334 82322 92048
79334 92048 89024
89024 92048 101918
60854 63820 73590
60854 73590 70648
70648 73590 83272
70648 83272 80360
92988 97794 80360
92988 80360 83272
90052 92988 83272
88024 90052 83272
99874 102862 90052
90052 102862 92988
88018 102862 99874
40296 43390 88019
88025 53092 40296
53092 43390 40296
53092 53090 43390
62866 53090 53092
62864 53090 62866
72640 62864 62866
72638 62864 72640
82324 72638 72640
82322 72638 82324
92050 82322 82324
92048 82322 92050
101920 92048 92050
101918 92048 101920
60854 97798 63820
97781 92672 92674
97797 109414 112470
102544 112470 97793
89024 101918 98844
98844 101918 111830
98844 111830 108738
108738 111830 4158
108738 4158 1052
14086 97790 1052
4158 14086 1052
14088 14086 4158
20928 23996 88020
23996 14088 88020
23996 14086 14088
30742 33818 20928
20928 33818 23996
88021 43690 30742
43690 33818 30742
43690 43688 33818
97791 43688 43690
97791 43690 97795
97796 44002 44000
97796 44000 97792
88016 44000 88022
88022 44000 44002
88023 102546 88017
88017 102546 102544
112470 109414 97793
102546 112470 102544
111832 101918 101920
88009 92674 92672
88012 43996 43998
97772 23988 97766
33812 23988 23990
33810 23988 33812
88000 33810 40625
33810 43682 40625
33810 33812 43682
40625 43682 88001
43682 53376 88001
43682 53378 53376
53378 97773 60141
63156 53378 60141
97772 23990 23988
53376 53378 63156
40966 97774 43994
53700 97768 40966
53700 40966 43994
50694 53700 43994
88004 50694 43994
60486 63482 50694
50694 63482 53700
70284 73248 60486
60486 73248 63482
80000 97769 82946
82946 97769 88005
97767 63156 60141
97765 62856 97771
97765 62854 62856
53082 62856 62854
87996 23986 30741
23986 33810 30741
23986 23988 33810
33810 88000 30741
53376 50355 88001
63156 60139 53376
53376 60139 50355
69943 72922 87997
69943 87997 60139
97767 69943 60139
63156 97767 60139
97763 72922 69943
50698 97768 53700
50698 53700 63482
50698 63482 60490
60490 63482 73248
60490 73248 70288
97769 70288 73248
2106 97770 5106
5106 88002 2106
88002 97764 2106
88002 87998 97764
53082 50025 88003
50025 53082 87999
53082 62854 87999
97769 73248 88005
73248 70284 88005
97775 80000 82946
97776 5108 5106
82946 79996 88009
97781 89690 92672
88010 2102 5108
97776 88010 5108
97782 88010 97776
88006 5108 2102
88011 43386 88007
88007 43386 43384
53086 43384 43386
53084 43384 53086
62860 53084 53086
62858 53084 62860
97777 62858 62860
97777 62860 97783
97784 23994 23992
97784 23992 97778
33816 23992 23994
33814 23992 33816
43686 33814 33816
43684 33814 43686
97779 43684 43686
97779 43686 97785
97786 43998 43996
97786 43996 97780
88008 43996 88012
97775 82946 88009
88013 92674 88009
92672 97775 88009
79996 82946 88005
97776 5106 97770
88002 5106 88006
88006 5106 5108
43384 40295 88007
40295 43384 88003
43384 53082 88003
43384 53084 53082
62858 53082 53084
62856 53082 62858
97771 62856 62858
97771 62858 97777
97778 23992 23990
97778 23990 97772
33814 23990 23992
33812 23990 33814
43684 33812 33814
43682 33812 43684
43684 97779 50357
53378 43684 50357
43682 43684 53378
97773 53378 50357
97780 43996 43994
97780 43994 97774
88004 43994 88008
88008 43994 43996
89690 97775 92672
93257 83539 93255
111830 101918 111832
4158 111832 88026
102556 92686 92688
102554 92686 102556
112480 102554 102556
112478 102554 112480
4816 112478 112480
4814 112478 4816
14756 11698 97813
4814 14756 97813
4816 14756 4814
97817 11698 14756
51064 97818 54024
92686 82962 92688
63828 97814 51064
63830 63828 54024
73600 63828 63830
73598 63828 73600
83282 73598 73600
83280 73598 83282
93000 83280 83282
92998 83280 93000
88040 92998 88042
88042 92998 93000
88043 82650 88041
88041 82650 82648
54024 63828 51064
92688 82962 97816
82962 80001 97816
80001 82962 97812
102554 99511 92686
92686 99511 89687
99511 102554 88037
102554 112476 88037
102554 112478 112476
4814 112476 112478
4812 112476 4814
97809 4812 4814
97809 4814 97813
97814 63828 63826
97814 63826 97810
73598 63826 63828
73596 63826 73598
83280 73596 73598
83278 73596 83280
88038 83278 90053
83278 92998 90053
83278 83280 92998
92998 88040 90053
69940 72942 88039
79660 97811 82648
82648 97811 88041
97811 72942 88041
72942 69940 88041
97815 79660 82648
92374 89350 97815
82648 92374 97815
82650 92374 82648
97819 89350 92374
88042 93000 90054
88045 82652 88043
88043 82652 82650
92376 82650 82652
92374 82650 92376
97819 92374 92376
97819 92376 97821
97822 92692 92690
97822 92690 97820
102560 92690 92692
102558 92690 102560
109412 112482 88046
112482 102560 88046
112482 102558 102560
1732 4818 109412
109412 4818 112482
11696 14758 1732
1732 14758 4818
88047 24656 11696
24656 14758 11696
24656 24654 14758
34480 24654 24656
34478 24654 34480
44324 34478 34480
44322 34478 44324
93000 83282 83284
82960 82962 92686
93000 83284 88044
83282 73600 83284
97820 92690 92688
97820 92688 97816
102558 92688 92690
102556 92688 102558
112482 102556 102558
112480 102556 112482
4818 112480 112482
4816 112480 4818
14758 4816 4818
14756 4816 14758
24654 21630 97817
14756 24654 97817
14758 24654 14756
21630 24654 34478
21630 34478 31444
31444 34478 44322
31444 44322 41330
54024 97818 41330
44322 54024 41330
54026 54024 44322
63832 54024 54026
63830 54024 63832
73602 63830 63832
73600 63830 73602
83284 73600 73602
90054 93000 88044
1050 4158 88026
82960 92686 89687
82960 73264 82962
59810 62866 50026
50026 62866 53092
69612 72640 59810
59810 72640 62866
79332 82324 69612
69612 82324 72640
89022 92050 79332
79332 92050 82324
98842 101920 89022
89022 101920 92050
108736 111832 98842
50026 53092 88025
98842 111832 101920
40626 43692 88027
50358 97799 53390
53390 97799 88031
97799 43692 88031
43692 40626 88031
97803 50358 53390
97804 44006 44004
97804 44004 97800
88028 44004 50695
44004 53714 50695
44004 44006 53714
88026 111832 108736
88024 83272 80356
83272 73590 73592
83272 73592 88030
4158 111830 111832
11006 14088 1050
1050 14088 4158
88020 14088 11006
88027 43692 88021
88021 43692 43690
97795 43690 43692
97795 43692 97799
97800 44004 44002
97800 44002 97796
88022 44002 88028
88028 44002 44004
99510 102546 88023
88029 112472 99510
112472 102546 99510
112472 112470 102546
4808 1734 97797
112470 4808 97797
112472 4808 112470
97801 1734 4808
97802 63822 63820
97802 63820 97798
73592 63820 63822
73590 63820 73592
80356 83272 88030
63496 60487 53714
53714 60487 50695
73262 70285 63496
63496 70285 60487
73262 73264 82960
82960 88036 79997
88037 112476 88033
88033 112476 112474
4812 112474 112476
4810 112474 4812
97805 4810 4812
97805 4812 97809
97810 63826 63824
97810 63824 97806
73596 63824 63826
73594 63824 73596
88034 73594 80357
73594 83278 80357
73594 73596 83278
83278 88038 80357
60140 63172 88035
69944 97807 72942
72942 97807 88039
97807 63172 88039
63172 60140 88039
97811 69944 72942
70289 73264 97808
73264 70289 97812
82962 73264 97812
73262 82960 79997
88036 82960 89687
88032 73262 79997
73264 63496 97808
73262 88032 70285
88033 112474 88029
88029 112474 112472
4810 112472 112474
4808 112472 4810
97801 4808 4810
97801 4810 97805
97806 63824 63822
97806 63822 97802
73594 63822 63824
73592 63822 73594
88030 73592 88034
88034 73592 73594
50356 53390 88031
60142 97803 63172
63172 97803 88035
97803 53390 88035
53390 50356 88035
97807 60142 63172
40967 44006 97804
44006 40967 50699
44006 50699 53714
53714 50699 60491
53714 60491 63496
63496 60491 97808
73262 63496 73264
23986 14076 23988
93255 104328 93257
104333 30073 33471
25317 104412 104416
92395 89052 104413
102267 104417 98868
98868 104417 94539
104417 89052 94539
89052 92395 94539
108764 112189 102267
108764 102267 98868
1074 4521 112189
1074 112189 108764
11030 14451 4521
25313 104412 25317
11030 4521 1074
20950 14451 11030
30760 34187 24359
30760 24359 20950
44035 40644 94540
94540 40644 30760
40644 104418 30760
104418 34187 30760
40644 44035 50376
50376 44035 53743
50376 53743 60160
60160 53743 63525
20950 24359 14451
15421 25313 25317
15421 25317 15423
15423 94538 15421
44035 94540 94536
44035 94536 44033
44033 53743 44035
44033 53741 53743
53741 63525 53743
53741 63523 63525
104414 63525 69960
63525 73289 69960
63525 63523 73289
69960 73289 79678
79678 73289 82985
79678 82985 89370
89370 82985 92709
92709 104410 89370
104415 1779 5149
5149 1779 15093
15093 1779 11743
15093 11743 24975
24975 11743 21673
104411 34799 21673
21673 34799 24975
34799 31483 24975
31483 94541 24975
34799 94537 31483
15423 94542 94538
63525 104414 60160
92393 94539 92395
104419 109461 112819
109461 5149 112819
99559 112819 102901
112819 109455 102901
109455 94545 102901
112819 94543 109455
15427 12075 94544
25321 94546 12075
15427 25321 12075
25319 25321 15427
25319 104420 25321
25321 104420 104424
4523 1076 104421
104419 112819 99559
1076 4523 11032
14453 104422 11032
102903 104425 102901
102901 104425 104423
102901 94545 94547
102901 94547 102903
25323 94548 94546
25323 94546 25321
25321 104424 25323
25323 104424 104426
104427 89735 93031
104425 102903 89735
11032 4523 14453
104423 99559 102901
34187 104418 30764
30764 24359 34187
5149 1773 112819
1773 94543 112819
15093 11737 1773
15093 1773 5149
24975 21667 11737
24975 11737 15093
24975 94541 21667
15427 94544 94542
15427 94542 15423
15423 25319 15427
15423 25317 25319
25317 104416 25319
25319 104416 104420
102267 98870 104417
98870 102267 108766
108766 102267 112189
108766 112189 104421
112189 4523 104421
112189 4521 4523
4521 14453 4523
4521 14451 14453
104422 14453 20954
14453 24359 20954
14453 14451 24359
20954 24359 30764
104415 5149 109461
92393 94535 94539
82669 92393 92395
82669 92395 104413
103193 90081 93315
113131 94530 99897
103193 113131 99897
113129 113131 103193
113129 5469 113131
113129 5467 5469
12079 15417 104400
15417 5467 104400
15417 5469 5467
12079 104404 15417
72961 69640 104401
103193 99897 90081
69640 72961 104405
72961 82665 82667
82665 94527 94531
82665 94531 82667
99190 102575 94532
102575 99190 94528
112497 102575 94528
112499 102575 112497
112497 104402 112499
112499 104402 104406
104407 41375 44643
44643 41375 54359
72961 82667 104405
83597 93315 83599
83599 93315 94529
93315 90081 94529
1412 104402 109090
104402 112497 109090
1412 4831 11374
11374 4831 14771
14771 104396 11374
54039 50738 104397
94525 60528 54039
60528 50738 54039
60528 60532 50738
70324 60532 60528
70324 70328 60532
83297 80042 94526
80042 70324 94526
80042 70328 70324
80042 83297 89734
89734 83297 93015
89734 93015 99558
99558 93015 102889
99558 102889 109460
109460 102889 112809
112809 104398 109460
104403 70683 73917
104399 83597 70683
83597 73917 70683
83597 83599 73917
54359 41375 51111
54359 51111 94533
51111 60883 94533
51111 60889 60883
89366 92709 82985
89366 82985 79674
102575 99194 94532
94532 99194 89366
99194 104410 89366
104410 92709 89366
99194 102575 109094
109094 102575 112499
112499 104406 109094
104411 31491 34799
104407 44643 31491
31491 44643 34799
44643 41367 34799
41367 94537 34799
54359 51101 41367
54359 41367 44643
54359 94533 51101
15421 94538 94534
15421 94534 15419
21997 25313 104408
25313 15419 104408
25313 15421 15419
21997 104412 25313
82669 79362 104409
79362 82669 104413
79674 73289 69956
89735 102903 93031
79674 82985 73289
69956 73289 63523
60889 104403 73917
70677 60889 73917
60883 60889 70677
83599 80387 70677
83599 70677 73917
83599 94529 80387
113131 109807 94530
5469 2117 109807
5469 109807 113131
15419 94534 2117
5469 15419 2117
15417 15419 5469
15417 104404 15419
15419 104404 104408
82669 104409 82667
82667 104409 104405
82667 94531 89050
92393 82667 89050
82669 82667 92393
94535 92393 89050
40640 44033 94536
50372 53741 44033
50372 44033 40640
60156 63523 53741
60156 53741 50372
69956 63523 60156
102903 99553 93031
99553 94549 93031
102903 94547 99553
34825 31485 94570
44673 94572 31485
34825 44673 31485
44671 44673 34825
44671 104444 44673
44673 104444 104446
14807 104447 14805
14805 104447 104445
14805 94571 94573
14805 94573 14807
44675 94574 94572
14803 94571 14805
44675 94572 44673
44675 104446 104448
104449 1413 4869
104447 14807 1413
1413 14807 4869
14807 11369 4869
11369 94575 4869
14807 94573 11369
44675 41369 94574
44675 104448 41369
104448 94576 41369
104448 104450 94576
44673 104446 44675
14803 94569 94571
14803 104445 104443
14805 104445 14803
80388 80394 70678
90082 80394 80388
90082 90088 80394
103221 99902 94566
99902 90082 94566
99902 90088 90082
103221 104440 99902
104443 11375 14803
104441 24697 11375
11375 24697 14803
24697 21299 14803
21299 94569 14803
24697 94567 21299
34825 94570 94568
34825 94568 34823
34823 44671 34825
34823 44669 44671
104444 44671 51112
44671 54385 51112
44671 44669 54385
51112 54385 60890
60890 54385 64181
60890 64181 70684
70684 64181 73945
73945 104442 70684
1407 94577 4869
94577 104449 4869
94577 104451 104449
4869 94575 1407
104457 92749 79679
79679 92749 83027
92749 89367 83027
89367 94585 83027
92749 94583 89367
104458 51115 54403
94586 104458 54403
94584 104458 94586
51115 104460 54403
79675 94587 83027
94587 104459 83027
94587 104461 104459
83027 94585 79675
54403 51103 94586
54403 104460 51103
104460 94588 51103
104460 104462 94588
104463 69961 73335
94589 73335 69961
104461 94589 69961
94587 94589 104461
94588 104464 94590
104462 104464 94588
73337 104465 73335
73335 104465 104463
104459 79679 83027
70678 80394 73945
104456 104458 94582
102615 94581 99191
94576 104452 94578
104450 104452 94576
104453 109095 112537
94579 112537 109095
104451 94579 109095
94577 94579 104451
104452 51113 54397
94580 104452 54397
94578 104452 94580
51113 104454 54397
104455 99195 102615
104453 112537 99195
99195 112537 102615
112537 109091 102615
109091 94581 102615
112537 94579 109091
94580 54397 51114
104456 94580 51114
94582 94580 104456
54397 104454 51114
104457 89371 92749
104455 102615 89371
89371 102615 92749
102615 99191 92749
99191 94583 92749
94582 104458 94584
94524 1412 109090
80394 104442 73945
70678 73945 64181
102911 104435 104433
102911 94555 94557
102911 94557 102913
94556 15439 12080
104436 94556 12080
94558 94556 104436
15439 104434 12080
104437 50739 54065
54065 50739 63871
63871 50739 60533
63871 60533 73641
102913 104435 102911
73641 60533 70329
83323 70329 80043
83323 80043 93041
93041 80043 89737
104435 102913 89737
102913 93041 89737
102913 102915 93041
102913 94557 109456
112835 102913 109456
102915 102913 112835
94559 112835 109456
2122 104438 94560
73641 70329 83323
94554 104432 104434
94554 104434 15439
12076 94554 15439
25325 94550 94548
25325 94548 25323
25323 104426 25325
25325 104426 104428
93033 104429 93031
93031 104429 104427
93031 94549 94551
93031 94551 93033
25327 94552 94550
25327 94550 25325
25325 104428 25327
25327 104428 104430
93033 89736 104429
104431 89736 93033
94551 104431 93033
94553 104431 94551
94552 25327 21998
104432 94552 21998
94554 94552 104432
25327 104430 21998
102911 104433 99554
104433 94553 99554
104433 104431 94553
94555 102911 99554
12076 15439 94556
2122 94560 2118
2118 94558 2122
2122 94558 104436
104439 31123 34519
109808 94560 109812
109812 94560 104438
104441 21305 24697
104439 34519 21305
21305 34519 24697
34519 31117 24697
31117 94567 24697
44363 41001 31117
44363 31117 34519
44363 94561 41001
83325 80039 94562
93043 89731 80039
93043 80039 83325
102917 99555 89731
102917 89731 93043
102917 94563 99555
34823 94568 94564
34823 94564 34821
34821 44669 34823
34821 44667 44669
44667 94565 51102
54385 44667 51102
44669 44667 54385
60884 64181 54385
60884 54385 51102
109808 109812 99898
70678 64181 60884
99898 109812 103221
99898 103221 94566
34519 31123 44363
44363 31123 41007
104437 54065 41007
41007 54065 44363
54065 50733 44363
50733 94561 44363
63871 60529 50733
63871 50733 54065
73641 70325 60529
73641 60529 63871
83325 94562 70325
73641 83325 70325
83323 83325 73641
83323 93043 83325
83323 93041 93043
93041 102917 93043
93041 102915 102917
112835 109457 94563
102917 112835 94563
102915 112835 102917
112835 94559 109457
31484 34821 94564
41368 44667 34821
41368 34821 31484
94565 44667 41368
109812 104440 103221
4831 1412 94524
109090 112497 94528
82663 94527 82665
94481 62847 59476
4787 1405 94480
14727 11367 1405
14727 1405 4787
11367 14727 104352
21303 11367 104352
21297 11367 21303
94482 21297 34449
21297 31121 34449
21297 21303 31121
34449 31121 44293
59476 53071 49692
44293 31121 41005
53997 41005 50737
50737 104354 53997
53075 104355 53071
53071 104355 104353
53071 62849 53075
53071 62847 62849
62847 94481 69288
72623 62847 69288
62849 62847 72623
79002 82307 72623
79002 72623 69288
44293 41005 53997
59476 62847 53071
39964 43365 94479
104353 39964 94479
102523 99189 94476
112449 94478 99189
102523 112449 99189
112447 112449 102523
1411 4785 104348
4785 112447 104348
4785 112449 112447
1411 104350 4785
33493 30074 104349
43365 104351 39962
39962 104351 94477
104351 30074 94477
30074 33493 94477
94479 43365 39962
112449 109089 94478
4787 94480 109089
112449 4787 109089
4785 4787 112449
11373 14727 104350
14727 4785 104350
14727 4787 4785
11373 104352 14727
43365 39964 104351
53071 104353 49692
49692 104353 94479
94483 82307 79002
34449 31115 94482
44293 40999 31115
44293 31115 34449
92975 80037 83257
89729 92975 104356
99557 89729 104356
99551 89729 99557
99557 109453 99551
109459 109453 99557
94486 109453 5103
109453 1777 5103
109453 109459 1777
1777 104358 5103
53077 49694 104357
49694 53077 59478
59478 53077 62851
59478 62851 104359
62851 72627 104359
62851 72625 72627
72625 82311 72627
72625 82309 82311
82309 92037 82311
82309 92035 92037
92035 94485 98516
101907 92035 98516
92037 92035 101907
94487 101907 98516
5103 1771 94486
92975 89729 80037
33491 94477 33493
83257 70323 73575
73575 70323 94484
53997 50731 40999
53997 40999 44293
50731 53997 104354
60531 50731 104354
60527 50731 60531
94484 60527 73575
60527 70327 73575
60527 60531 70327
73575 70327 83257
83257 70327 80041
83257 80041 92975
92975 80041 89733
89733 104356 92975
53077 104357 53075
53075 104357 104355
53075 62851 53077
53075 62849 62851
62849 72625 62851
62849 72623 72625
72623 82309 72625
72623 82307 82309
82307 94483 88702
92035 82307 88702
82309 82307 92035
94485 92035 88702
83257 80037 70323
1771 5103 104358
33491 94475 94477
33493 104349 33491
43343 39961 94467
33477 43343 94467
33471 43343 33477
43343 94463 39961
82921 79673 94464
92647 94468 79673
82921 92647 79673
92643 92647 82921
92643 104334 92647
92647 104334 104338
15031 104339 15029
33471 104337 104333
15029 104339 104335
24913 15029 21664
15031 15029 24913
31480 34739 24913
31480 24913 21664
94469 34739 31480
60882 64097 94470
70676 73861 64097
70676 64097 60882
73861 70676 94466
83541 73861 94466
83543 73861 83541
15029 94465 21664
33477 104337 33471
93257 104332 90086
83541 83539 93257
104329 43337 30073
43337 33471 30073
43337 43343 33471
53037 49691 94463
43343 53037 94463
43337 53037 43343
53037 94459 49691
73223 69955 94460
82921 94464 69955
73223 82921 69955
82917 82921 73223
89369 92643 104330
92643 82917 104330
92643 82921 82917
89369 104334 92643
5083 1776 104331
1776 5083 104335
5083 15029 104335
5083 15027 15029
15027 94461 94465
15027 94465 15029
83541 94466 94462
83541 94462 83539
104336 83541 90086
83541 93257 90086
83541 104336 83543
83543 104336 104340
33483 104341 33477
33477 104341 104337
33483 94473 33487
92651 89365 94472
104342 99193 102521
104342 102521 94474
92651 104342 94474
89365 92651 94474
99193 104346 102521
34741 31488 104343
31488 34741 41372
41372 34741 44585
41372 44585 51108
51108 44585 54291
51108 54291 60888
60888 54291 64099
64099 104344 60888
33491 104347 33487
33487 104347 104345
33487 94473 94475
33487 94475 33491
102523 94476 94474
102523 94474 102521
109093 112447 104346
112447 102521 104346
112447 102523 102521
109093 104348 112447
33483 94471 94473
33491 104349 104347
33483 104345 104341
83543 104340 80392
33477 94467 94471
33477 94471 33483
92651 94472 94468
92651 94468 92647
92647 104338 92651
92651 104338 104342
15031 11740 104339
11740 15031 21670
21670 15031 24913
21670 24913 104343
24913 34741 104343
24913 34739 34741
34739 94469 41364
44585 34739 41364
34741 34739 44585
51098 54291 44585
51098 44585 41364
54291 51098 94470
64097 54291 94470
64099 54291 64097
104344 64099 70682
64099 73861 70682
64099 64097 73861
70682 73861 80392
80392 73861 83543
33487 104345 33483
93257 104328 104332
11741 1771 104358
11741 104360 11735
104389 63185 50053
63185 53407 50053
63185 63187 53407
63185 72955 63187
63185 72953 72955
82657 79359 94519
72955 82657 94519
72953 82657 72955
82657 94517 79359
11736 15081 94520
24961 21672 94518
104391 50053 53407
94518 21672 11736
104392 15081 11736
24961 104390 21672
53409 104393 53407
53407 104393 104391
53407 63189 53409
53407 63187 63189
63187 72957 63189
63187 72955 72957
72955 94519 94521
72955 94521 72957
1772 5139 94522
21672 104392 11736
94516 104388 104390
94516 104390 24961
21666 94516 24961
31482 94512 31490
31490 94512 104384
104387 59837 63183
104385 72949 59837
72949 63183 59837
72949 72951 63183
72949 82655 72951
72949 82653 82655
82653 92379 82655
82653 92377 92379
92377 94513 94515
92377 94515 92379
94514 104388 94516
104386 104388 94514
63185 104389 63183
63183 104389 104387
63183 72953 63185
63183 72951 72953
72951 82657 72953
72951 82655 82657
92379 89049 94517
82657 92379 94517
82655 92379 82657
92379 94515 89049
21666 24961 94518
15081 11742 94520
94520 11742 1772
11742 104394 1772
104394 5139 1772
99552 93015 89730
109454 112809 102889
109454 102889 99552
5139 1778 94522
94522 1778 109454
1778 104398 109454
104398 112809 109454
5139 104394 1778
104399 80393 83597
83597 80393 93315
93315 80393 90087
93315 90087 103193
103193 90087 99901
103193 99901 113129
113129 99901 109811
113129 109811 5467
5467 109811 2121
2121 104400 5467
63191 59838 104395
59838 63191 104401
63191 72961 104401
63191 72959 72961
72959 82665 72961
72959 82663 82665
82663 94523 94527
99552 102889 93015
31490 94514 31482
89730 83297 80038
80038 83297 94526
15081 104392 11742
53409 50054 104393
50054 53409 104395
53409 63191 104395
53409 63189 63191
63189 72959 63191
63189 72957 72959
72957 94521 79360
82663 72957 79360
72959 72957 82663
94523 82663 79360
1406 4831 94524
11368 14771 4831
11368 4831 1406
21304 104396 14771
11368 21304 14771
21298 21304 11368
31116 21304 21298
31116 31122 21304
41000 31122 31116
41000 41006 31122
50732 54039 104397
41006 50732 104397
41000 50732 41006
94525 54039 50732
89730 93015 83297
11735 1771 11741
31490 104386 94514
82653 82651 92377
104364 94494 31481
104364 104366 94494
111825 108418 104365
104367 108418 111825
94493 104367 111825
94495 104367 94493
41365 94494 104366
41365 104366 41373
41373 104368 41365
41365 104368 94496
104369 94495 94497
34761 104364 31481
104369 104367 94495
104368 104370 94496
104371 94497 94499
104371 104369 94497
104370 51109 54321
94500 104370 54321
94498 104370 94500
51109 104372 54321
94499 732 104371
104371 732 734
104373 734 732
104373 732 94501
94496 104370 94498
34761 31481 94492
94493 111825 108416
104365 104363 94491
11735 104360 94488
72627 69290 104359
69290 72627 79004
79004 72627 82311
79004 82311 88704
88704 82311 92037
88704 92037 104361
92037 101909 104361
92037 101907 101909
101907 94487 94489
101907 94489 101909
21665 94488 104360
21665 104360 21671
21671 104362 21665
21665 104362 94490
101909 98518 104361
104363 98518 101909
94489 104363 101909
94491 104363 94489
104362 31489 34761
94492 104362 34761
94490 104362 94492
31489 104364 34761
111825 104365 108416
104365 94491 108416
54321 51099 94500
54321 104372 51099
104372 94502 51099
104372 104374 94502
104381 50052 94507
50052 53395 94507
69638 72945 63177
69638 63177 59834
94509 72945 69638
94508 104382 94510
104380 104382 94508
63177 59836 104381
59836 63177 104383
63177 72947 104383
63177 72945 72947
72945 94509 79358
82651 72945 79358
72947 72945 82651
94511 82651 79358
41374 104384 94512
41374 94512 41366
41366 94510 41374
41374 94510 104382
72949 104385 72947
72947 104385 104383
72947 82653 72949
72947 82651 82653
82651 94511 89048
92377 82651 89048
59834 104381 94507
94513 92377 89048
63177 104381 59834
54333 104378 51110
94501 10688 104373
104373 10688 10690
104375 10690 10688
104375 10688 94503
94502 104376 94504
104374 104376 94502
94503 20616 104375
104375 20616 20618
104377 20618 20616
104377 20616 94505
51100 54333 94506
51100 94504 54333
94504 104378 54333
94504 104376 104378
94505 30426 104377
104377 30426 30428
40318 30428 30426
40318 40320 30428
50050 53395 104379
40320 50050 104379
40318 50050 40320
94507 53395 50050
94506 54333 51110
104380 94506 51110
94508 94506 104380
53395 50052 104379
23082 96866 26172
23988 14076 97766
11007 14076 97762
2446 87826 2450
2450 87826 97582
87829 43434 87827
87827 43434 43432
43434 97587 50003
53130 43434 50003
43432 43434 53130
97583 53130 50003
60442 97588 63532
60442 63532 73298
60442 73298 70240
2450 87828 2446
97589 70240 73298
4844 97584 109368
112510 4844 109368
4846 4844 112510
14786 11650 97585
4844 14786 97585
4846 14786 4844
97591 11650 14786
100218 97592 103208
100218 103208 87830
110130 100218 87830
110134 100218 110130
109368 97590 112510
2450 97586 87828
97585 1688 4844
1688 97584 4844
87820 97576 97578
87823 43428 87821
87821 43428 43426
97577 43426 43428
97577 43428 97579
87822 25315 22322
97580 87822 22322
87824 87822 97580
25315 97578 22322
40268 43428 87823
50002 97579 53128
53128 97579 87825
97579 43428 87825
43428 40268 87825
97581 50002 53128
12418 97582 87826
12418 87826 12412
12412 87824 12418
12418 87824 97580
43432 40269 87827
40269 43432 87825
43432 53128 87825
43432 53130 53128
97581 53128 53130
97581 53130 97583
110130 87828 110134
87820 97578 25315
110134 87828 97586
40273 43434 87829
97591 14788 97595
90398 97596 93332
103208 97592 90398
103208 90398 93332
100214 103208 93332
87834 100214 93332
87830 103208 100214
87835 33572 87831
87831 33572 33570
97593 33570 33572
97593 33572 97597
97591 14786 14788
87836 40916 44044
97598 87836 97594
87832 44044 40916
87837 92722 87833
87833 92722 92720
102590 92720 92722
102588 92720 102590
112514 102588 102590
112512 102588 112514
112514 97599 1689
4848 112514 1689
112512 112514 4848
97594 87836 44044
14786 4846 14788
14788 4846 4848
4846 112510 4848
40273 87829 30383
97593 40273 30383
33570 97593 30383
97587 43434 40273
40920 97594 44044
40920 44044 87832
50648 40920 87832
50652 40920 50648
97588 50652 63532
50652 60438 63532
50652 50648 60438
70236 73298 60438
60438 73298 63532
73298 70236 97589
70236 79952 97589
70236 79948 79952
79948 87833 92720
89642 79948 92720
79952 79948 89642
89642 92720 102588
89642 102588 99466
112510 97590 99466
102588 112510 99466
112512 112510 102588
4848 112510 112512
33570 30383 87831
22318 87820 25315
22318 25315 87822
97575 43426 97577
97555 40272 87797
40272 43399 87797
87799 53101 49996
87798 97556 87800
97554 97556 87798
53101 50000 97555
87799 59774 53101
59774 50000 53101
59774 59780 50000
97557 59780 59774
97557 59774 87801
49996 97555 87797
87800 97558 87802
69580 97557 72652
97557 87803 72652
97557 87801 87803
97559 69580 72652
32134 97560 87804
32134 87804 32132
32132 87802 32134
32134 87802 97558
87805 72654 87803
87803 72654 72652
97559 72652 72654
97556 97558 87800
53101 97555 49996
43399 40272 97553
97552 97554 87796
87790 97548 87792
97546 97548 87790
23699 97549 23695
23695 97549 97547
23695 87791 87793
23695 87793 23699
32131 87792 97548
32131 97548 32133
32133 97550 32131
32131 97550 87794
23699 20578 97549
33531 97551 30382
30382 97551 87793
97551 20578 87793
20578 23699 87793
87795 33531 30382
87794 97552 87796
97550 97552 87794
33531 30386 97551
43399 97553 40266
40266 97553 87795
97553 30386 87795
30386 33531 87795
87797 43399 40266
87796 97554 87798
97559 72654 97561
87804 97562 87806
97560 97562 87804
87807 72656 87805
87812 97570 87814
97568 97570 87812
43420 40267 87815
50001 53116 87813
50001 87813 40267
97571 50001 40267
43420 97571 40267
97569 53116 50001
87814 97572 87816
97570 97572 87814
87817 43422 87815
87815 43422 43420
97571 43420 43422
97571 43422 97573
87816 97574 87818
97572 97574 87816
87819 43424 87817
87817 43424 43422
97573 43422 43424
97573 43424 97575
87818 97576 87820
97574 97576 87818
87821 43426 87819
87819 43426 43424
97575 43424 43426
97567 62886 59781
4848 1689 11651
53116 97569 49997
59781 87811 49997
87805 72656 72654
82340 79298 97561
72654 82340 97561
72656 82340 72654
97563 79298 82340
87806 97564 87808
97562 97564 87806
87809 72658 87807
87807 72658 72656
72658 97565 79299
82340 72658 79299
72656 72658 82340
97563 82340 79299
87808 97566 87810
97564 97566 87808
62886 59775 87811
69581 72658 87809
69581 87809 59775
97567 69581 59775
62886 97567 59775
97565 72658 69581
87810 97568 87812
97566 97568 87810
53116 49997 87813
59781 62886 87811
97569 59781 49997
4848 11651 14788
97595 14788 11651
97600 93334 93332
50649 87856 44056
40921 50649 44056
50653 50649 40921
50653 60439 50649
60443 60439 50653
70241 73312 87857
60439 70241 87857
60443 70241 60439
73312 70241 79953
73312 79953 83008
83008 79953 89643
40921 44056 97618
83008 89643 92732
97622 83628 83626
97622 83626 97620
87858 83626 87860
87860 83626 83628
59776 62920 87859
87861 72696 59776
72696 62920 59776
72696 72694 62920
82380 72694 72696
82378 72694 82380
92106 82378 82380
97619 92732 89643
97621 98806 101974
88990 101974 98806
88990 92104 101974
92732 83006 83008
92730 83006 92732
97615 92730 92732
97615 92732 97619
80692 97620 83626
93342 97616 80692
93342 80692 83626
90394 93342 83626
87858 90394 83626
87854 93342 90394
30384 33582 87855
40270 43448 30384
30384 43448 33582
49998 53146 40270
40270 53146 43448
87859 62920 49998
62920 53146 49998
62920 62918 53146
72694 62918 62920
72692 62918 72694
82378 79300 97617
72692 82378 97617
72694 82378 72692
79300 82378 92104
79300 92104 88990
92104 82378 92106
92106 97623 98807
101974 92106 98807
92104 92106 101974
72700 97629 79301
82382 72700 79301
72698 72700 82382
97625 82382 79301
97630 112532 112530
97630 112530 97626
4868 112530 112532
4866 112530 4868
14808 4866 4868
14806 4866 14808
24704 21584 97627
14806 24704 97627
14808 24704 14806
97631 21584 24704
51408 97632 54392
64186 97628 51408
54392 64186 51408
64188 64186 54392
87864 64186 87866
87866 64186 64188
87867 72702 87865
87865 72702 72700
97629 72700 72702
97629 72702 97633
97634 112534 112532
87863 72700 72698
73312 83008 83006
87865 72700 87863
87864 70974 64186
97621 101974 98807
70978 97624 73948
83628 97622 70978
83628 70978 73948
80688 83628 73948
87862 80688 73948
87860 83628 80688
87863 72698 87861
87861 72698 72696
82382 72696 72698
82380 72696 82382
82382 97625 88991
92106 82382 88991
82380 82382 92106
97623 92106 88991
109370 97626 112530
109370 112530 4866
109370 4866 1690
1690 4866 14806
1690 14806 11652
97627 11652 14806
61180 97628 64186
73948 97624 61180
73948 61180 64186
70974 73948 64186
87862 73948 70974
87791 23695 20574
73312 83006 87853
73312 70237 87857
97601 33574 33576
97601 33576 97605
97606 34200 34198
97606 34198 97602
87840 34198 87844
87844 34198 34200
87845 92726 87841
87841 92726 92724
92726 97607 99467
102592 92726 99467
92724 92726 102592
33574 23746 33576
97603 102592 99467
97608 93336 97604
87842 93336 87846
87846 93336 93338
87847 23750 87843
87843 23750 23748
33578 23748 23750
33576 23748 33578
43444 40274 97605
33576 43444 97605
33578 43444 33576
97609 40274 43444
97608 93338 93336
33576 23746 23748
87839 23748 23746
87843 23748 87839
97600 93332 97596
87834 93332 87838
87838 93332 93334
23746 20575 87839
20575 23746 87835
23746 33572 87835
23746 33574 33572
97597 33572 33574
97597 33574 97601
31046 97602 34198
34198 87840 31046
87840 97598 31046
87840 87836 97598
87841 92724 87837
87837 92724 92722
102592 92722 92724
102590 92722 102592
102592 97603 109369
112514 102592 109369
102590 102592 112514
97599 112514 109369
97604 93336 93334
97604 93334 97600
87838 93334 87842
87842 93334 93336
97610 34202 34200
97610 34200 97606
87844 34200 87848
87848 34200 34202
97611 92730 97615
97616 93342 93340
97616 93340 97612
87850 93340 87854
87854 93340 93342
20576 23752 87851
87855 33582 20576
33582 23752 20576
33582 33580 23752
43448 33580 33582
43446 33580 43448
53146 43446 43448
53144 43446 53146
62918 59782 97613
53144 62918 97613
53146 62918 53144
59782 62918 72692
59782 72692 69582
97617 69582 72692
31047 34204 97614
97618 44056 40917
97618 40917 87852
31047 97618 87852
34204 31047 87852
44056 87856 40917
97611 92728 92730
70237 73312 87853
92728 83004 92730
87849 83006 83004
83004 79949 87849
79949 83004 87845
83004 92726 87845
83004 92728 92726
97607 92726 92728
97607 92728 97611
97612 93340 93338
97612 93338 97608
87846 93338 87850
87850 93338 93340
87851 23752 87847
87847 23752 23750
33580 23750 23752
33578 23750 33580
43446 33578 33580
43444 33578 43446
53144 50004 97609
43444 53144 97609
43446 53144 43444
97613 50004 53144
97614 34204 34202
97614 34202 97610
87848 34202 87852
87852 34202 34204
87853 83006 87849
92730 83004 83006
10654 13779 87789
97547 10654 87789
20574 97547 87789
14976 21945 12015
34688 31769 24864
24864 31769 21945
34688 87730 31769
82840 79947 87731
92562 89639 82840
82840 89639 79947
89639 92562 87727
92562 102426 87727
92562 102430 102426
97485 102426 102430
24864 21945 14976
97485 102430 97487
70603 87728 63722
60813 70603 63722
70607 70603 60813
70607 80313 70603
80317 80313 70607
80317 90007 80313
90011 90007 80317
90011 99831 90007
99835 99831 90011
99835 109737 99831
109741 109737 99835
60813 63722 97486
14976 12015 87729
63722 87728 60809
53922 51019 87726
11645 21583 87723
11649 21583 11645
31395 87724 24530
21583 31395 24530
31399 31395 21583
44216 41283 97484
41283 31399 97484
41283 31395 31399
53922 51015 44216
44216 51015 41283
53922 87726 51015
102426 99463 87727
109367 112346 87725
109367 87725 99463
97485 109367 99463
102426 97485 99463
112346 109367 1687
112346 1687 4688
97483 4688 1687
41287 44216 97484
44216 41287 51019
44216 51019 53922
97486 63722 60809
97486 60809 87726
51019 97486 87726
109741 2053 109737
2057 2053 109741
12019 14976 87729
2053 12019 87729
60437 63382 87733
63382 73148 87733
63382 73154 73148
73154 97491 79951
82844 73154 79951
73148 73154 82844
97489 82844 79951
70977 73814 97490
70977 97492 73814
97492 87734 73814
97492 87736 87734
53608 50647 87737
60441 63382 87735
60441 87735 50647
97493 60441 50647
53608 97493 50647
63382 60441 70239
63382 70239 73154
97491 73154 70239
80687 87736 97492
80687 97492 80691
80691 97494 80687
80687 97494 87738
24230 21229 87739
34056 31043 24230
63382 60437 87735
21583 24530 87723
73814 87734 70973
70973 61179 97490
2057 12019 2053
14976 12019 21949
14976 21949 24864
24864 21949 31773
24864 31773 34688
41659 87730 34688
31773 41659 34688
41663 41659 31773
41663 51403 41659
51407 51403 41663
51407 97488 51403
51403 97488 87732
73148 70235 87733
70235 73148 87731
73148 82840 87731
73148 82844 82840
82844 97489 89641
92562 82844 89641
82840 82844 92562
92562 89641 99465
92562 99465 102430
97487 102430 99465
61175 87732 97488
61175 97488 61179
73814 70973 97490
70973 61175 61179
24230 31043 21229
11649 11645 1683
97483 11649 4688
50622 50624 40894
97473 50624 50622
97473 50622 87713
31744 97474 34910
44756 97472 31744
44756 31744 34910
41632 44756 34910
87714 41632 34910
87712 44756 41632
87713 60412 97473
97473 60412 60414
50622 40894 40892
70210 73415 97475
60412 70210 60414
87715 73415 70210
2026 97476 5254
2026 5254 87716
11988 2026 87716
11990 2026 11988
21918 11990 11988
21918 21920 11990
97474 21920 34910
21920 31742 34910
21920 21918 31742
60414 70210 97475
97471 40892 40894
87711 40892 97471
87710 54480 51374
87707 1326 97467
97467 1326 1328
11286 1328 1326
11286 11288 1328
11286 87709 24456
21208 11286 24456
11288 11286 21208
97469 21208 24456
51376 97470 54480
64274 97468 51376
64274 51376 54480
61144 64274 54480
87710 61144 54480
87708 64274 61144
21206 24456 87709
24456 21206 97469
21206 31022 97469
21206 31020 31022
97471 31022 31020
97471 31020 87711
41634 97472 44756
54480 97470 41634
54480 41634 44756
51374 54480 44756
87712 51374 44756
87714 34910 31742
73415 70212 97475
97477 70212 73415
87715 97477 73415
60780 50990 50988
60780 60782 50990
73731 70576 87720
70576 60780 87720
70576 60782 60780
73731 97480 70576
87721 109342 97481
97481 109342 109344
1660 109344 109342
1660 1662 109344
11622 1662 1660
11622 11624 1662
21554 11624 11622
21554 21556 11624
31370 21556 21554
31370 31372 21556
41256 31372 31370
41256 41258 31372
41256 87722 41258
41258 87722 97482
24530 21579 87723
24530 87724 21579
112346 109365 87725
4688 1683 112346
112346 1683 109365
50990 87722 50988
11649 1683 4688
50990 97482 87722
97481 99442 99440
87717 97477 87715
109710 97478 87718
109710 87718 109708
97476 109710 5254
109710 2024 5254
109710 109708 2024
87716 5254 2024
87717 79924 97477
97477 79924 79926
97479 79926 79924
97479 79924 87719
70574 73731 87720
80288 97480 73731
70574 80288 73731
80286 80288 70574
89978 80288 80286
89978 89980 80288
99802 89980 89978
99802 99804 89980
99802 87718 99804
99804 87718 97478
87719 89616 97479
97479 89616 89618
99440 89618 89616
99440 99442 89618
97481 99440 87721
97634 112532 97630
97495 40919 34056
40919 40915 31043
87766 97524 87768
97522 97524 87766
97525 59779 62839
87769 62839 59779
97523 87769 59779
87767 87769 97523
87768 97526 87770
97524 97526 87768
97527 49999 87771
87771 49999 49995
49999 97525 62839
97523 97521 87765
59773 49999 62839
62839 87769 59773
12409 87770 97526
12409 97526 12415
12415 97528 12409
12409 97528 87772
97529 40271 87773
87773 40271 40265
87771 40265 40271
87771 40271 97527
87772 97530 87774
97528 97530 87772
49995 49999 59773
97523 87765 87767
97520 97522 87764
87764 97522 87766
87755 97513 88989
87755 87757 97513
97511 91994 88989
87756 97514 87758
97512 97514 87756
97515 79297 87759
87759 79297 79295
87757 79295 79297
87757 79297 97513
2445 87758 97514
2445 97514 2449
2449 97516 2445
2445 97516 87760
97517 69579 87761
87761 69579 69577
87759 69577 69579
87759 69579 97515
87760 97518 87762
97516 97518 87760
97519 87761 87763
97519 97517 87761
87762 97520 87764
97518 97520 87762
97521 87763 87765
97521 97519 87763
97531 87773 87775
97531 97529 87773
87774 97532 87776
97530 97532 87774
13767 97541 97539
13767 87783 87785
13767 87785 13771
97542 15384 12411
87784 97542 12411
97540 97542 87784
15384 87786 12411
13775 97543 13771
13771 97543 97541
13771 87785 87787
13771 87787 13775
12417 15384 97542
12417 97544 15384
97544 87786 15384
97544 87788 87786
13779 97545 13775
13775 97545 97543
13775 87787 87789
13775 87789 13779
22317 87788 97544
22317 97544 22321
22321 97546 22317
22317 97546 87790
13779 10654 97545
23695 97547 20574
13771 97541 13767
91994 87755 88989
97538 97540 87782
13763 87783 13767
97533 30385 87777
87777 30385 30381
87775 30381 30385
87775 30385 97531
87776 97534 87778
97532 97534 87776
97535 20577 23671
87779 23671 20577
97533 87779 20577
87777 87779 97533
12416 97536 87780
12416 87780 12410
12410 87778 12416
12416 87778 97534
97537 10653 13763
97535 23671 10653
10653 23671 13763
23671 20573 13763
20573 87781 13763
23671 87779 20573
87780 97538 87782
97536 97538 87780
13767 97539 13763
13763 97539 97537
13763 87781 87783
87782 97540 87784
40919 31043 34056
97512 87756 87754
110133 97512 113068
97497 4392 1351
90397 93238 97498
93238 90397 97500
103118 93238 97500
103114 93238 103118
87742 103114 110129
103114 113054 110129
103114 103118 113054
113054 87744 110129
112066 87743 109039
87743 97501 109039
112066 97499 109037
87743 87745 97501
100217 103118 97500
103118 100217 97502
113056 103118 97502
113054 103118 113056
87744 113054 2443
113054 5396 2443
113054 113056 5396
5396 87746 2443
97503 89321 92281
92281 89321 87747
89321 99137 87747
97499 112066 109039
97499 1351 109037
1351 87741 109037
1351 4392 87741
50651 53608 87737
40915 50651 87737
40919 50651 40915
97493 53608 50651
97496 93234 90393
87738 97496 90393
97494 97496 87738
93234 87740 90393
4392 1349 87741
97497 11311 4392
11311 1349 4392
11311 11309 1349
21231 24230 87739
11309 21231 87739
11311 21231 11309
24230 21231 31045
24230 31045 34056
97495 34056 31045
97498 93238 93234
97498 93234 97496
87740 93234 100213
93234 103114 100213
93234 93238 103114
103114 87742 100213
112066 109037 87743
89321 99139 99137
87745 99137 99139
87745 99139 97501
97504 113060 113056
87748 113060 87750
87750 113060 113064
97507 108703 87751
87751 108703 108701
1017 4092 87749
108701 1017 87749
108703 1017 108701
97505 4092 1017
97508 113066 113064
97508 113064 97506
87750 113064 87752
87752 113064 113066
97509 98805 87753
87753 98805 98803
87751 98803 98805
87751 98805 97507
97510 113068 113066
97510 113066 97508
87752 113066 87754
87754 113066 113068
91994 88987 87755
87753 88987 91994
97511 87753 91994
97509 87753 97511
110133 113068 97510
97506 113060 97504
97512 87754 113068
97506 113064 113060
79629 79631 89319
97504 113056 97502
2444 5396 87748
5396 113060 87748
5396 113056 113060
87746 5396 2444
4092 1015 87749
97505 10975 4092
10975 1015 4092
10975 10973 1015
10975 20893 10973
20895 20893 10975
20895 30707 20893
30709 30707 20895
30709 40593 30707
40595 40593 30709
40595 50321 40593
50323 50321 40595
50323 60107 50321
60109 60107 50323
60109 69909 60107
69911 69909 60109
69911 79629 69909
79631 79629 69911
79631 97503 92281
89319 79631 92281
92281 87747 89319
14076 11007 97766
4870 112532 112534
11646 14808 87868
4720 1733 11697
4720 11697 14660
14660 11697 21629
14660 21629 24560
24560 21629 31443
24560 31443 34390
34390 31443 41329
34390 41329 44246
97719 44246 41329
60853 63758 97720
63758 60853 70647
112380 1733 4720
63758 70647 73532
70647 80355 73532
80359 80355 70647
80359 90051 80355
90055 90051 80359
90055 99873 90051
99875 99873 90055
112734 109783 97722
109783 99875 97722
109783 99873 99875
5066 2099 112734
112734 2099 109783
80355 87952 73532
112380 109413 1733
102464 97721 99509
97721 109413 99509
112380 109411 87951
4720 1731 112380
112380 1731 109411
14660 11695 4720
4720 11695 1731
24560 21627 14660
14660 21627 11695
34390 31441 24560
24560 31441 21627
44246 41327 34390
34390 41327 31441
97719 51063 44246
51063 41327 44246
51063 51061 41327
63758 60851 97720
60851 51063 97720
60851 51061 51063
73532 70645 63758
63758 70645 60851
73532 87952 70645
92594 89685 87953
102464 99509 92594
92594 99509 89685
109413 112380 87951
109413 87951 99509
5066 87954 2099
87950 92810 89640
82876 79995 87955
82876 92594 87953
12065 15012 97724
97726 24896 21993
97726 21993 87956
12065 97726 87956
15012 12065 87956
24896 87958 21993
24244 21269 87959
21269 24244 87957
24244 34066 87957
24244 34074 34066
43936 34066 34074
97723 92602 89689
43928 34066 43936
53630 43928 53636
63420 53630 53636
63412 53630 63420
73194 63412 63420
73186 63412 73194
73194 97727 79999
82884 73194 79999
73186 73194 82884
97725 82884 79999
21995 24896 97726
97728 34724 31817
53636 43928 43936
82876 82884 92602
92602 82884 89689
82884 97725 89689
82876 92602 92594
92602 97723 99513
102464 92602 99513
92594 92602 102464
97721 102464 99513
109785 112734 97722
112734 109785 2103
112734 2103 5066
97724 15012 12063
97724 12063 87954
2103 97724 87954
5066 2103 87954
15012 87956 12063
34066 31087 87957
43928 40963 34066
34066 40963 31087
53630 50693 43928
43928 50693 40963
63412 60485 53630
53630 60485 50693
73186 70283 63412
63412 70283 60485
70283 73186 87955
73186 82876 87955
73186 82884 82876
79995 82876 87953
79950 92810 83094
89640 92810 79950
70238 83094 73410
34280 31044 87947
40922 44134 53840
40922 53840 50654
97715 50654 53840
109372 97716 112600
109372 112600 4936
109372 4936 1692
14874 97712 1692
4936 14874 1692
14876 14874 4936
24772 14874 14876
97711 34280 87947
24770 14874 24772
34594 24770 34596
44440 41290 97713
34594 44440 97713
34596 44440 34594
41290 44440 54144
41290 54144 51022
97717 51022 54144
41666 97718 87948
41666 87948 41662
51406 41666 41662
51406 51410 41666
34596 24770 24772
44134 97711 87947
40922 97711 44134
31044 34280 87945
21232 97707 24452
24452 97707 87943
97707 14544 87943
14544 11310 87943
97709 21232 24452
70980 97710 87944
70980 87944 70976
70976 87942 70980
70980 87942 97708
21230 24452 87943
31048 97709 34280
34280 97709 87945
97709 24452 87945
24452 21230 87945
97711 31048 34280
11654 97712 14874
11654 14874 24770
11654 24770 21586
21586 24770 34594
21586 34594 31402
97713 31402 34594
61182 97714 87946
61182 87946 61178
61178 87944 61182
61182 87944 97710
51406 87946 51410
51410 87946 97714
40918 44134 87947
50650 53840 40918
54144 51018 97717
51018 60816 97717
51018 60812 60816
70606 60816 60812
70606 70610 60816
80316 70610 70606
80316 80320 70610
90010 80320 80316
90010 90014 80320
99834 90014 90010
99834 99838 90014
109740 99838 99834
109740 109744 99838
2056 109744 109740
2056 2060 109744
12018 2060 2056
12018 12022 2060
21948 12022 12018
21948 21952 12022
31772 21952 21948
31772 31776 21952
31772 87948 31776
31776 87948 97718
70238 73410 87949
79950 83094 70238
41286 54144 44440
97728 31817 87958
51018 54144 41286
41286 44440 31398
40918 53840 44134
53840 50650 97715
50650 60444 97715
50650 60440 60444
60440 87949 73410
70242 60440 73410
60444 60440 70242
70242 73410 83094
70242 83094 79954
79954 83094 92810
79954 92810 89644
89644 92810 87950
99464 89644 87950
99468 89644 99464
97716 99468 112600
99468 109366 112600
99468 99464 109366
1686 4936 109366
109366 4936 112600
11648 14876 1686
1686 14876 4936
21582 24772 11648
11648 24772 14876
31398 34596 21582
21582 34596 24772
31398 44440 34596
21995 97728 87958
24896 21995 87958
34724 87960 31817
72916 82620 72914
97753 79658 82620
109787 112764 97752
109787 97754 112764
97754 87984 112764
97754 87986 87984
82306 79331 87987
92032 89021 82306
82306 89021 79331
101902 98841 92032
92032 98841 89021
72914 82620 97751
111814 108735 101902
4140 1049 111814
111814 1049 108735
4140 87988 1049
69938 72916 87985
87989 82622 69938
82622 72916 69938
82622 82620 72916
97753 82620 82622
97753 82622 97755
97756 5100 2101
87986 97756 2101
101902 108735 98841
82620 79658 97751
87983 72916 72914
87985 72916 87983
87977 63142 63140
97745 63140 63142
97745 63142 97747
97748 112760 112758
97748 112758 97746
87978 112758 87980
87980 112758 112760
87981 63144 87979
87979 63144 63142
97747 63142 63144
97747 63144 97749
97750 112762 112760
97750 112760 97748
87980 112760 87982
87982 112760 112762
60138 63144 87981
69942 97749 72914
72914 97749 87983
97749 63144 87983
63144 60138 87983
97751 69942 72914
97752 112764 112762
97752 112762 97750
87982 112762 87984
87984 112762 112764
97754 97756 87986
5100 87990 2101
72624 69611 87991
69611 72624 87987
72624 69613 79333
72624 79333 82308
97757 82308 79333
1051 4142 97758
4142 1051 97762
14076 4142 97762
14074 4142 14076
87992 14074 20927
14074 23986 20927
14074 14076 23986
23986 87996 20927
72922 69939 87997
79659 82624 87993
79659 87993 69939
97763 79659 69939
72922 97763 69939
97759 82624 79659
2105 5102 97760
2105 97764 5102
97764 87994 5102
97764 87998 87994
87999 62854 87995
87995 62854 62852
97761 62852 62854
97761 62854 97765
62852 97761 59809
87979 63142 87977
97761 69613 59809
69613 72624 87991
72624 82306 87987
72624 82308 82306
82308 97757 89023
92032 82308 89023
82306 82308 92032
92032 89023 98843
92032 98843 101902
101902 98843 108737
101902 108737 111814
111814 108737 97758
4142 111814 97758
4140 111814 4142
87988 4140 11005
4140 14074 11005
4140 4142 14074
14074 87992 11005
87993 82624 87989
87989 82624 82622
97755 82622 82624
97755 82624 97759
97760 5102 5100
97760 5100 97756
87990 5100 87994
87994 5100 5102
62852 59809 87995
69613 87991 59809
11310 14544 87941
87978 87976 97744
112758 87978 109786
87964 34726 34728
4424 1383 87965
1383 4424 87963
4424 14350 87963
4424 14356 14350
97731 14350 14356
97731 14356 97733
97734 34730 34728
97734 34728 97732
87964 34728 87966
87966 34728 34730
87962 34726 87964
112100 109067 87967
112100 4424 87965
112100 4430 4424
14362 4424 4430
14356 4424 14362
97733 14356 14362
97733 14362 97735
97736 34732 34730
97736 34730 97734
87966 34730 87968
87968 34730 34732
92316 89347 87969
109067 112100 87965
97732 34726 97730
97732 34728 34726
97729 24252 21271
14340 11345 87961
11345 14340 87959
14340 24244 87959
14340 24252 24244
24252 97729 31089
34074 24252 31089
24244 24252 34074
34074 31089 40965
34074 40965 43936
43936 40965 50697
43936 50697 53636
53636 50697 60489
53636 60489 63420
63420 60489 70287
63420 70287 73194
97727 73194 70287
97730 34726 34724
97730 34724 97728
87960 34724 87962
87962 34724 34726
87963 14350 87961
87961 14350 14340
14350 97731 21271
24252 14350 21271
14340 14350 24252
102186 99169 92316
92316 99169 89347
109069 112100 87967
109069 87967 99169
2104 97742 5086
2104 5086 15030
2104 15030 12066
24910 97740 12066
24910 12066 15030
21994 24910 15030
87974 21994 15030
87972 24910 21994
87975 72906 87973
87973 72906 72902
97741 72902 72906
97741 72906 97743
87976 2100 5086
97742 87976 5086
97744 87976 97742
12064 15030 2100
2100 15030 5086
87974 15030 12064
63140 60137 87977
69941 72906 87975
69941 87975 60137
97745 69941 60137
63140 97745 60137
97743 72906 69941
109786 97746 112758
97739 82598 79657
87978 97744 109786
72902 97741 69937
79657 87971 69937
97737 109069 99169
102186 97737 99169
112100 109069 1385
112100 1385 4430
4430 1385 11347
4430 11347 14362
97735 14362 11347
87970 31818 34732
97736 87970 34732
97738 87970 97736
87968 34732 31818
82598 79655 87971
89349 92316 87969
89349 87969 79655
97739 89349 79655
82598 97739 79655
92316 89349 99171
92316 99171 102186
97737 102186 99171
21996 97740 24910
24910 87972 21996
87972 97738 21996
87972 87970 97738
72902 69937 87973
79657 82598 87971
97741 79657 69937
97706 97708 87940
87940 97708 87942
97705 14544 97707
97653 62942 59783
11653 14824 97654
97656 24722 21581
97656 21581 87888
11653 97656 87888
14824 11653 87888
34546 31397 24722
24722 31397 21581
34546 87892 31397
25022 21947 87893
34848 31771 25022
87887 87891 97655
25022 31771 21947
41665 31771 34848
41665 41661 31771
51409 54408 87889
41661 51409 87889
41665 51409 41661
54408 51409 61181
54408 61181 64204
70975 87890 64204
61181 70975 64204
70979 70975 61181
70979 80689 70975
97657 41665 34848
87887 97655 59783
62942 87887 59783
64204 87890 61177
87882 4878 11647
4878 14820 11647
4878 4880 14820
14820 87884 11647
87885 62940 87883
87883 62940 62938
97649 62938 62940
97649 62940 97651
1691 4880 97650
4880 1691 97652
14822 4880 97652
14820 4880 14822
87884 14820 87886
87886 14820 14822
87887 62942 87885
87885 62942 62940
97651 62940 62942
97651 62942 97653
97654 14824 14822
97654 14822 97652
87886 14822 87888
87888 14822 14824
54408 51405 87889
64204 61177 54408
54408 61177 51405
80693 80689 70979
93370 90395 97658
90395 80693 97658
90395 80689 80693
113188 110131 97662
110131 100219 97662
110131 100215 100219
113188 87898 110131
97663 87895 87899
97663 97659 87895
70609 73672 97660
97664 83356 80315
97664 80315 87896
70609 97664 87896
73672 70609 87896
93074 90009 83356
83356 90009 80315
93074 87900 90009
112868 109739 87901
5200 2055 112868
112868 2055 109739
12021 15142 87897
12021 87897 2055
97665 12021 2055
5200 97665 2055
97661 15142 12021
110135 113188 97662
97666 5528 2447
97666 2447 87898
100219 100215 90399
97650 4878 97648
90399 100215 93370
90399 93370 97658
93370 87894 90395
97659 87891 87895
97659 97655 87891
21585 24722 97656
24722 21585 31401
24722 31401 34546
41285 87892 34546
31401 41285 34546
41289 41285 31401
41289 51017 41285
51021 51017 41289
51021 60811 51017
60815 60811 51021
73672 70605 97660
70605 60815 97660
70605 60811 60815
73672 87896 70605
15142 12017 87897
21951 25022 87893
21951 87893 12017
97661 21951 12017
15142 97661 12017
25022 21951 31775
25022 31775 34848
97657 34848 31775
100215 87894 93370
110135 97666 87898
97650 4880 4878
62938 97649 59777
1684 4870 87872
4870 112536 87872
4870 112534 112536
87868 4870 1684
31396 34530 87869
41284 44374 31396
31396 44374 34530
51016 54078 41284
41284 54078 44374
60814 97635 63886
63886 97635 87873
97638 112534 97634
97635 54078 87873
97639 60814 63886
31774 97640 34834
44678 97636 31774
44678 31774 34834
41660 44678 34834
87874 41660 34834
87870 44678 41660
87875 72706 87871
87871 72706 72704
82390 72704 72706
82388 72704 82390
54078 51016 87873
97638 112536 112534
97637 79302 82388
72704 82388 72702
14808 4870 87868
14808 4868 4870
21580 24704 11646
11646 24704 14808
31400 97631 34530
34530 97631 87869
97631 24704 87869
24704 21580 87869
31400 34530 44374
31400 44374 41288
41288 44374 54078
41288 54078 51020
97635 51020 54078
41664 97636 44678
54392 97632 41664
54392 41664 44678
51404 54392 44678
87870 51404 44678
61176 64188 51404
51404 64188 54392
87866 64188 61176
87871 72704 87867
87867 72704 72702
82388 79302 97633
72702 82388 97633
97637 82388 82390
97637 82390 97641
97642 112538 112536
97642 112536 97638
97646 87880 87876
90008 93058 87877
93058 90008 97643
90008 99836 97643
90008 99832 99836
109738 99836 99832
109738 109742 99836
2054 109742 109738
2054 2058 109742
97644 2058 15128
2058 12016 15128
2058 2054 12016
87878 15128 12016
87881 72710 87879
87879 72710 72708
97645 72708 72710
97645 72710 97647
97648 4878 1685
87880 97648 1685
97646 97648 87880
4878 87882 1685
62938 59777 87883
69583 72710 87881
69583 87881 59777
97649 69583 59777
97646 87876 112538
97647 72710 69583
109371 97646 112538
97641 82390 79303
87872 112536 87876
87876 112536 112538
60810 63886 87873
63886 60810 97639
60810 70608 97639
60810 70604 70608
80314 70608 70604
80314 80318 70608
80314 87877 93058
90012 80314 93058
80318 80314 90012
97643 90012 93058
12020 97644 15128
12020 15128 87878
21946 12020 87878
21950 12020 21946
97640 21950 34834
21950 31770 34834
21950 21946 31770
87874 34834 31770
87879 72708 87875
87875 72708 72706
72708 97645 79303
82390 72708 79303
72706 72708 82390
109371 112538 97642
4868 112532 4870
113188 110135 87898
59784 97663 62950
110136 2448 5554
110136 110132 2448
87922 5554 2448
109038 112260 87923
87925 4594 109038
4594 112260 109038
4594 4592 112260
14526 11312 97689
4592 14526 97689
4594 14526 4592
97691 11312 14526
97688 110136 5554
90400 97692 93400
100216 90400 87926
100220 90400 100216
100216 87924 100220
100220 87924 97690
87927 4596 87925
87925 4596 4594
14528 4594 4596
14526 4594 14528
97691 14526 14528
97691 14528 97693
80694 97694 83684
90400 93400 87926
110136 87924 110132
110136 97690 87924
97689 1352 4592
12420 97686 87920
12420 87920 12414
12414 87918 12420
12420 87918 97684
79630 82740 87919
87921 92466 79630
92466 82740 79630
92466 92464 82740
102336 99140 97685
92464 102336 97685
92466 102336 92464
97687 99140 102336
2452 97688 5554
5554 87922 2452
87922 97686 2452
87922 87920 97686
89320 92466 87921
99138 102336 89320
89320 102336 92466
109040 97687 112260
112260 97687 87923
97687 102336 87923
102336 99138 87923
109040 112260 4592
109040 4592 1352
93400 97692 80694
93400 80694 83684
90396 93400 83684
87928 90396 83684
97700 87932 83692
97700 87934 87932
14534 87933 11313
87933 97701 11313
87933 87935 97701
97699 14534 11313
87934 97702 87936
97700 97702 87934
97703 87935 87937
97703 97701 87935
80696 97704 83704
83704 87938 80696
87938 97702 80696
87938 87936 97702
11314 97703 14540
97703 87939 14540
97703 87937 87939
97705 11314 14540
87940 80690 83704
97704 87940 83704
97706 87940 97704
87938 83704 80690
87941 14544 87939
87939 14544 14540
97705 14540 14544
80695 97700 83692
97685 89322 92464
80695 83692 97698
97697 14532 14534
87926 93400 90396
87929 4598 87927
87927 4598 4596
14530 4596 4598
14528 4596 14530
97693 14528 14530
97693 14530 97695
97696 83688 83684
97696 83684 97694
87928 83684 87930
87930 83684 83688
87931 4600 87929
87929 4600 4598
14532 4598 4600
14530 4598 14532
97695 14530 14532
97695 14532 97697
97698 83692 83688
97698 83688 97696
87930 83688 87932
87932 83688 83692
1350 4600 87931
87933 14534 1350
14534 4600 1350
14534 14532 4600
97697 14534 97699
5528 87902 2447
82740 92464 82738
92464 89322 97683
69584 97669 72728
97669 87907 72728
97669 87905 87907
97671 69584 72728
87906 97672 87908
97670 97672 87906
69578 72728 87907
72728 69578 97671
69578 79304 97671
69578 79296 79304
97673 79304 79296
97670 87906 87904
97673 79296 87909
87908 97674 22319
97672 97674 87908
25380 87910 22319
87909 88988 97673
97673 88988 88992
88988 87911 102012
98808 88988 102012
88992 88988 98808
97675 98808 102012
40596 97676 43784
40596 43784 53480
97674 25380 22319
97670 87904 15480
12419 97670 15480
12419 15480 97668
97663 87903 62950
97663 87899 87903
97667 59784 62950
80319 83356 97664
83356 80319 90013
83356 90013 93074
99833 87900 93074
90013 99833 93074
99837 99833 90013
109743 112868 87901
99833 109743 87901
99837 109743 99833
112868 109743 2059
112868 2059 5200
97665 5200 2059
2451 5528 97666
97668 15480 12413
97668 12413 87902
2451 97668 87902
5528 2451 87902
15480 87904 12413
59778 62950 87903
97667 62950 59778
87905 97667 59778
97669 97667 87905
40596 53480 50324
50324 53480 63260
50324 63260 60110
60110 63260 73028
73028 82734 97677
73030 82734 73028
97679 79632 82734
97680 25388 25384
97680 25384 97678
87912 25384 87914
87914 25384 25388
69910 73030 87913
87915 82736 69910
82736 73030 69910
82736 82734 73030
97679 82734 82736
97679 82736 97681
87916 22320 25388
97680 87916 25388
97682 87916 97680
87914 25388 22320
87917 82738 87915
87915 82738 82736
97681 82736 82738
97681 82738 97683
87916 97684 87918
97682 97684 87916
87919 82740 87917
87917 82740 82738
82734 79632 97677
82738 92464 97683
73030 73028 63260
87913 73030 60108
60110 73028 69912
97677 69912 73028
97678 25384 25380
97678 25380 97674
87910 25380 87912
87912 25380 25384
98804 102012 87911
102012 98804 97675
98804 108704 97675
98804 108702 108704
1016 108704 108702
1016 1018 108704
10974 1018 1016
10974 10976 1018
20894 10976 10974
20894 20896 10976
30708 20896 20894
30708 30710 20896
97676 30710 43784
30710 40594 43784
30710 30708 40594
50322 53480 40594
40594 53480 43784
60108 63260 50322
50322 63260 53480
73030 63260 60108
95493 1879 5061
96865 96863 87085
87086 35984 35986
42630 86176 42628
42628 86174 42630
42630 86174 95950
95953 86175 86177
95953 95951 86175
32754 95954 86178
32754 86178 32752
32752 86176 32754
32754 86176 95952
95955 86177 86179
95955 95953 86177
42630 95952 86176
22958 95956 86180
22956 86178 22958
22958 86178 95954
95957 86179 86181
95957 95955 86179
91048 94287 86182
100858 95958 94287
91048 100858 94287
100856 100858 91048
110762 100858 100856
110762 110764 100858
3112 110764 110762
22958 86180 22956
95951 95949 86173
95951 86173 86175
95948 95950 86172
86165 49 53
86165 53 95941
62086 95944 86168
62086 86168 62084
75039 71858 86166
71858 62084 86166
71858 62086 62084
71858 75039 81562
81562 75039 84715
84715 95942 81562
95945 86167 86169
95945 95943 86167
52362 95946 86170
52362 86170 52360
52360 86168 52362
52362 86168 95944
95947 107737 86171
86171 107737 107733
86169 107733 107737
86169 107737 95945
86170 95948 86172
95946 95948 86170
95949 86171 86173
[truncated: 3,873,474 more chars]
