# Supplementary material for: Modeling of the Electrostatic Interaction and Catalytic Activity of [NiFe] Hydrogenases on a Planar Electrode
Source: J Phys Chem B. 2022 Oct 21;126(43):8777–90. doi: 10.1021/acs.jpcb.2c05371 (PMC9639099; doi:10.1021/acs.jpcb.2c05371)
Supplement: Supplementary file 1 — jp2c05371_si_001.zip [file jp2c05371_si_001.zip › Supplementary data/1e3d_5_theta_40_phi_98/geometry/1e3d_5_theta_40_phi_98_stern.vert]

8.08100 -27.35400 36.51400
9.90000 -27.35600 36.65600
14.57200 -27.34000 36.49400
18.63000 -27.39500 36.56800
7.90600 -27.37600 36.94900
10.03400 -27.37000 37.11600
14.10500 -27.34600 37.00800
19.12600 -27.38900 37.05900
7.89800 -27.38900 37.44900
10.04100 -27.35800 37.61600
13.96000 -27.37000 37.44900
19.45900 -27.35300 37.63100
8.03500 -27.37800 37.92700
9.89100 -27.34300 38.03900
13.93600 -27.39400 37.94900
19.52400 -27.36400 38.11600
14.01800 -27.38500 38.44700
19.51500 -27.34800 38.61600
8.55300 -27.36700 39.00100
8.98800 -27.37000 39.15400
14.39300 -27.40200 39.01700
19.40700 -27.34100 39.05300
7.97800 -27.37000 39.46000
9.17800 -27.38100 39.55000
15.04900 -27.38300 39.47700
19.13200 -27.38700 39.63300
6.99200 -27.31800 39.98400
9.55400 -27.38000 40.07900
16.03800 -27.37900 40.00900
19.20100 -27.40300 40.03700
6.15500 -27.26700 40.55500
10.03300 -27.38500 40.59300
15.99600 -27.37100 40.41300
20.02400 -27.37700 40.53300
5.37300 -27.24900 40.99500
10.50000 -27.36800 41.04300
15.01700 -27.36300 40.97300
20.96800 -27.31500 41.05600
4.47300 -27.28600 41.50600
10.95800 -27.39100 41.56700
14.46400 -27.42500 41.50100
21.43500 -27.33800 41.59500
3.90000 -27.32000 42.00500
11.22600 -27.43400 42.03400
14.02100 -27.37500 41.97900
21.64900 -27.41000 42.05300
3.52300 -27.30700 42.52400
11.50100 -27.43800 42.57200
13.66300 -27.28200 42.54900
21.91200 -27.31400 42.54900
3.24300 -27.33500 43.09500
11.67800 -27.46200 43.09100
13.64000 -27.32300 42.94900
22.00800 -27.30600 43.06800
3.10700 -27.36900 43.53300
12.02700 -27.37300 43.59400
13.63600 -27.34500 43.44900
22.01500 -27.29500 43.63300
3.00100 -27.36900 44.03300
12.41100 -27.36200 44.15000
13.67300 -27.35000 43.91800
21.93300 -27.29500 44.10800
2.95700 -27.36900 44.53300
12.49100 -27.36800 44.61600
13.98900 -27.37800 44.47300
21.65400 -27.38500 44.65000
2.97800 -27.36900 45.03300
12.43400 -27.36300 45.07800
14.52800 -27.38300 44.97500
21.49400 -27.34400 44.99900
3.06500 -27.36900 45.53300
12.17400 -27.45200 45.60100
15.56600 -27.39100 45.47600
21.03000 -27.36200 45.52400
3.19100 -27.36900 45.96800
12.05700 -27.30000 46.09000
17.59500 -27.39300 45.97800
20.15400 -27.39400 46.05400
3.44400 -27.41900 46.50500
11.83500 -27.30700 46.53500
3.70300 -27.37900 46.92000
11.52900 -27.42700 46.96500
4.09400 -27.42000 47.42000
11.05900 -27.39900 47.53700
4.60800 -27.43500 47.92400
10.48300 -27.29900 48.02800
5.71500 -27.37400 48.50700
7.18100 -27.36400 48.54200
-5.44700 -27.32000 58.49900
-3.86300 -27.41800 58.57700
-7.32900 -27.29900 59.07200
-1.91100 -27.37200 59.02500
-7.86400 -27.28000 59.52300
-1.12100 -27.36000 59.63100
-8.08500 -27.37400 59.91300
-0.84300 -27.36900 60.00200
-8.46000 -27.29900 60.53300
-0.53400 -27.35400 60.57800
-8.51000 -27.40600 60.99700
-0.42100 -27.40500 61.11600
-8.59300 -27.38100 61.48300
-0.37800 -27.41400 61.61600
-8.53100 -27.45300 61.94100
-0.39100 -27.38800 62.11600
-8.52300 -27.41300 62.44900
-0.44700 -27.30300 62.62800
-8.52100 -27.39500 62.94000
-0.60900 -27.26900 63.08500
-8.88400 -27.35600 63.48600
-0.96500 -27.36400 63.52200
-9.99300 -27.31600 63.98700
-1.46200 -27.36600 64.02900
-10.51300 -27.32200 64.49100
-2.05700 -27.33000 64.50400
-10.89200 -27.28600 65.04800
-2.40800 -27.39100 65.12300
-10.96600 -27.33900 65.44900
-2.42000 -27.44900 65.60700
-11.00200 -27.37400 65.94900
-2.27400 -27.46400 66.01500
-10.96700 -27.37400 66.44900
-1.87000 -27.46700 66.46800
-10.86600 -27.30500 67.01400
-1.40900 -27.45100 66.98100
-10.51500 -27.38100 67.48300
-1.04000 -27.40500 67.53300
-9.99600 -27.38700 67.98100
-0.83300 -27.36900 68.00400
-9.48100 -27.34100 68.54700
-0.67200 -27.45300 68.58700
-9.28100 -27.31100 68.99600
-0.60400 -27.36900 69.03300
-9.11000 -27.41300 69.53700
-0.57200 -27.36900 69.53300
-9.02500 -27.41900 70.08300
-0.58400 -27.36900 70.03300
-8.92900 -27.36900 70.53300
-0.64000 -27.27800 70.55200
-8.80500 -27.36900 70.97300
-0.80200 -27.34900 71.14300
-8.57300 -27.45300 71.55700
-1.00300 -27.31500 71.60700
-8.35300 -27.36900 71.96300
-1.33600 -27.41200 72.08000
-7.90000 -27.45300 72.47700
-1.80600 -27.42900 72.57800
-7.05500 -27.45400 73.03600
-2.42600 -27.34500 73.04300
8.09500 -21.29500 18.54200
12.65700 -21.42700 18.57400
7.56400 -21.29800 19.04600
13.59600 -21.38300 19.02000
7.42800 -21.41400 19.45900
14.09300 -21.39200 19.51500
7.07300 -21.29800 20.00600
14.47400 -21.36200 20.08100
7.03800 -21.34800 20.44900
14.61100 -21.42800 20.61600
7.04600 -21.36100 20.94900
14.67800 -21.44800 21.11600
7.11300 -21.34000 21.44200
14.68600 -21.43700 21.61600
7.33900 -21.41400 21.99900
14.63600 -21.39100 22.11600
7.13700 -21.34300 22.49900
14.52300 -21.36200 22.52800
6.58300 -21.29300 23.05100
14.14800 -21.36400 23.15400
6.12400 -21.27600 23.57300
13.95100 -21.27500 23.48900
5.99000 -21.34300 23.94300
13.13900 -21.37600 24.15100
5.67400 -21.33500 24.52500
13.01900 -21.34300 24.61600
5.44500 -21.36400 24.91300
13.00900 -21.41400 25.13000
5.02500 -21.37000 25.48700
13.13700 -21.43400 25.61600
4.67500 -21.35200 26.00200
13.21800 -21.45400 26.07800
3.58100 -21.33900 26.49600
13.36800 -21.25800 26.55100
3.08900 -21.34900 27.00800
13.18700 -21.42100 27.05000
2.92100 -21.37900 27.41900
13.06600 -21.42300 27.56800
17.09900 -21.34800 27.51900
18.66400 -21.38600 27.56000
2.13400 -21.34100 27.99700
13.04400 -21.44100 28.12300
16.72200 -21.33600 28.03100
20.09200 -21.39100 28.08300
1.49200 -21.36900 28.46600
13.19600 -21.48500 28.58300
16.66100 -21.33600 28.43700
21.04600 -21.36900 28.59900
1.12800 -21.35600 28.99900
13.57100 -21.40400 29.08300
16.91800 -21.38100 29.01300
21.42500 -21.34600 29.14500
1.05300 -21.35900 29.44900
13.94700 -21.34000 29.55800
17.42000 -21.38600 29.50900
21.51200 -21.36300 29.61600
1.10300 -21.35900 29.93400
14.46100 -21.37900 30.00000
17.87600 -21.39400 30.01400
21.52000 -21.35100 30.11600
1.45200 -21.38000 30.49500
16.66500 -21.41100 30.55600
17.89800 -21.39800 30.41500
21.41800 -21.34100 30.55700
2.04800 -21.37800 30.98400
21.03900 -21.36100 31.08500
2.43900 -21.40100 31.50300
20.44300 -21.33000 31.56600
2.55500 -21.35200 31.99700
19.61200 -21.38300 32.14000
2.67700 -21.32800 32.51500
19.53900 -21.42500 32.63600
2.87500 -21.40400 33.01800
19.60000 -21.42600 33.11600
3.09700 -21.40400 33.52300
19.72400 -21.46500 33.52100
3.36400 -21.42700 34.02400
20.12100 -21.46300 33.97500
3.60800 -21.44700 34.46700
20.63500 -21.45200 34.47200
3.98900 -21.42800 35.02400
21.06000 -21.41400 35.04600
4.34100 -21.49300 35.58200
21.43500 -21.35200 35.61500
4.39000 -21.43800 36.03300
21.93000 -21.38300 36.06900
23.05200 -21.29100 36.03800
25.92500 -21.38600 36.06300
4.35900 -21.42900 36.51200
26.60700 -21.46300 36.54200
4.10700 -21.35400 37.08500
27.08400 -21.42600 37.04500
3.96600 -21.40700 37.53000
27.43500 -21.44400 37.60100
3.67000 -21.27500 38.07100
27.68500 -21.42700 38.03700
-2.39600 -21.33500 38.50500
1.53800 -21.40000 38.58800
3.62400 -21.32000 38.44900
28.52800 -21.40600 38.58200
-2.86600 -21.33700 39.01600
2.55100 -21.39200 39.08100
3.49600 -21.36300 38.92000
29.62300 -21.38800 39.01500
-3.03500 -21.36500 39.42700
30.13800 -21.40600 39.55200
-3.88600 -21.31500 39.99700
30.47000 -21.35800 40.07800
-5.45600 -21.30700 40.52000
30.57900 -21.39800 40.61600
-5.98100 -21.31200 41.01600
30.67100 -21.40600 41.05100
-6.37300 -21.27700 41.56800
31.00400 -21.37800 41.63100
-6.46400 -21.33200 41.94900
31.12900 -21.40900 42.11600
-6.53600 -21.38000 42.44900
31.17900 -21.41300 42.61600
-6.57200 -21.44100 42.94900
31.15100 -21.39000 43.11600
-7.01300 -21.32000 43.50000
31.01700 -21.36800 43.57800
-7.56200 -21.34200 44.00500
30.61300 -21.38300 44.11800
-7.99000 -21.32100 44.50100
30.05700 -21.34700 44.58900
-8.33100 -21.34500 45.06400
28.10700 -21.39300 45.05100
-8.54200 -21.28600 45.50500
27.06400 -21.36600 45.59600
-8.82200 -21.36900 46.08800
23.59800 -21.37600 46.10500
24.84500 -21.38600 45.98300
26.52900 -21.36300 46.13300
-9.01300 -21.36900 46.53300
23.10600 -21.40200 46.63800
24.71600 -21.35600 46.46100
26.45800 -21.36500 46.57900
-9.15200 -21.28300 47.04700
23.07900 -21.40300 47.11600
24.98400 -21.37000 46.96900
26.11900 -21.36700 47.10500
-9.25100 -21.41300 47.63300
23.08100 -21.39700 47.61600
-9.25500 -21.35100 48.12100
23.04000 -21.35800 48.11600
-9.25800 -21.36900 48.53300
22.95500 -21.34000 48.52100
-9.30400 -21.38900 48.93100
22.64600 -21.38400 49.15000
-9.45900 -21.31600 49.44900
22.47200 -21.34100 49.49100
-9.58800 -21.43400 49.93600
21.98500 -21.34800 50.00600
-10.38900 -21.29300 50.54500
21.48400 -21.34700 50.54000
-10.55300 -21.36300 50.92300
21.22100 -21.47500 51.10000
-10.84400 -21.33700 51.50100
21.24000 -21.44700 51.61600
-10.97800 -21.34700 51.94700
11.14700 -21.37400 52.15500
12.45600 -21.39700 52.01400
21.20800 -21.41100 52.11600
-11.33400 -21.28200 52.53900
10.97500 -21.36600 52.58300
12.56400 -21.38000 52.44900
21.15200 -21.29100 52.58400
-11.37700 -21.32200 52.94900
10.63300 -21.38000 53.12700
12.65300 -21.36700 52.91400
20.96800 -21.35300 53.06000
-11.40600 -21.33700 53.44900
10.06200 -21.35100 53.58500
13.06400 -21.36700 53.49100
20.67800 -21.43200 53.56400
-11.47900 -21.39600 53.96900
8.97200 -21.35500 54.07200
13.08100 -21.36400 53.94900
20.49000 -21.39900 54.06800
-11.84600 -21.32600 54.52500
6.01600 -21.34000 54.63400
12.97600 -21.38000 54.42800
20.48900 -21.38400 54.61600
-12.11900 -21.35400 54.98900
5.90200 -21.32300 55.11600
10.66900 -21.33600 55.00900
20.63800 -21.39500 55.06300
-12.44900 -21.37800 55.53000
5.94700 -21.37900 55.61600
8.07800 -21.35600 55.49100
20.89600 -21.35300 55.64100
-12.87600 -21.27800 56.07000
6.15900 -21.42100 56.03900
7.56100 -21.40600 56.02000
20.86500 -21.35400 56.05600
-13.01400 -21.34400 56.44900
20.62000 -21.38400 56.63500
-13.09600 -21.44400 56.95900
20.44500 -21.34700 57.05600
-13.31700 -21.29000 57.45100
20.03400 -21.37000 57.59000
-13.31300 -21.26700 57.96700
19.54300 -21.36700 58.09000
-13.06700 -21.39400 58.49000
19.10700 -21.39000 58.63500
-12.87800 -21.32000 59.01300
19.14800 -21.38700 59.07000
-12.48500 -21.38100 59.53900
19.39900 -21.31300 59.64700
-12.12900 -21.45200 60.05900
19.44900 -21.32500 60.11600
-11.99900 -21.36900 60.53300
13.49800 -21.34600 60.58000
14.44600 -21.39100 60.51900
19.44200 -21.30600 60.61600
-11.84900 -21.42700 60.98400
11.96500 -21.36200 61.02200
14.62900 -21.32800 61.01400
19.36600 -21.30800 60.97400
-11.83000 -21.36900 61.53300
11.45800 -21.34000 61.50500
14.96300 -21.38600 61.49500
19.04300 -21.36900 61.51800
-11.89500 -21.31900 61.98300
11.16200 -21.43400 62.13100
15.42300 -21.40800 62.00600
18.58300 -21.38000 62.04700
-12.10000 -21.31400 62.44300
11.21600 -21.41800 62.54900
16.13600 -21.30400 62.55600
17.93500 -21.30000 62.53900
-12.44800 -21.40500 63.01500
11.37100 -21.27100 62.96600
-12.63100 -21.28800 63.48700
11.16500 -21.42000 63.63100
-12.68900 -21.34400 64.03300
11.12500 -21.40600 64.11600
-12.66200 -21.39000 64.58300
11.20100 -21.39900 64.54300
-12.57800 -21.40400 65.03300
11.41400 -21.32800 65.12500
-12.42300 -21.36900 65.53300
11.37600 -21.33800 65.56100
-12.33300 -21.36900 66.03300
3.92600 -21.36100 66.07500
7.62200 -21.31400 66.04800
11.12300 -21.36500 66.14000
-12.35500 -21.36900 66.53300
3.53500 -21.37000 66.58700
8.02900 -21.36500 66.46100
10.93700 -21.34300 66.48000
-12.40500 -21.36900 67.03300
3.04000 -21.36500 67.09300
8.91500 -21.39900 66.99000
10.03700 -21.33600 67.08300
-12.41200 -21.36900 67.53300
2.50800 -21.39100 67.60100
-12.38200 -21.31900 67.98300
2.20400 -21.43500 68.06700
-12.29500 -21.33900 68.45100
2.02200 -21.38600 68.56800
-12.08000 -21.46300 68.99800
1.90600 -21.33600 68.98200
-11.97800 -21.31500 69.53300
1.50300 -21.36600 69.57700
-11.76800 -21.37200 69.99300
1.14400 -21.40600 70.06200
-11.49400 -21.39700 70.54700
0.89400 -21.37900 70.43500
-11.08100 -21.42100 71.12800
0.14300 -21.42600 71.06400
-10.57500 -21.40800 71.61400
-0.52800 -21.33500 71.51900
-9.86900 -21.40100 72.01200
-1.00900 -21.35400 72.00600
-8.59500 -21.47700 72.57600
-1.50500 -21.31000 72.51700
-7.98000 -21.45300 73.03600
-2.02800 -21.33400 72.99200
-7.49800 -21.45300 73.51400
-2.50600 -21.28200 73.52900
-6.88900 -21.40000 74.01200
-3.08000 -21.25600 74.00500
-5.46100 -21.41400 74.51800
-4.47700 -21.29900 74.53200
8.93000 -15.32800 18.00400
12.15100 -15.39600 18.01500
-8.03700 -15.32400 18.50100
-4.90000 -15.45500 18.52100
7.57300 -15.36500 18.53600
13.15300 -15.38700 18.50400
-8.96100 -15.39900 19.00800
-3.97600 -15.45300 19.07200
7.04200 -15.38400 19.02500
14.09800 -15.45300 19.01500
-9.45800 -15.41700 19.51000
-3.47100 -15.45700 19.60800
6.64500 -15.32500 19.52200
15.08000 -15.45300 19.51700
-9.83600 -15.32900 20.01400
-3.13800 -15.43000 20.12300
6.39200 -15.31600 19.91800
15.61900 -15.45300 19.99100
-9.96100 -15.39300 20.46600
-2.95900 -15.36900 20.53300
5.87400 -15.34700 20.49000
16.05500 -15.40500 20.57400
-10.38900 -15.35800 21.03100
-2.80900 -15.40600 21.05900
4.96700 -15.26300 21.03800
16.38400 -15.42100 21.12800
-12.60700 -15.33800 21.48500
-2.59000 -15.39000 21.56500
4.11900 -15.40100 21.56600
16.66600 -15.41900 21.49600
19.03600 -15.26300 21.52800
20.46400 -15.38800 21.54500
-13.47700 -15.36800 22.04600
-2.28200 -15.41000 21.96700
3.65600 -15.30800 22.11700
21.63500 -15.45300 22.02500
-13.95500 -15.35900 22.57500
-1.81700 -15.50600 22.54800
3.38800 -15.32300 22.54300
22.41200 -15.35000 22.62400
-14.14400 -15.38400 22.93400
-1.34300 -15.42400 23.03900
3.14000 -15.37600 23.08200
22.93100 -15.35800 23.11900
-14.54200 -15.40900 23.44100
-0.96900 -15.38500 23.62100
3.01400 -15.36900 23.53300
23.40200 -15.43100 23.61900
-15.42800 -15.29700 24.03100
-0.83600 -15.39000 24.07900
2.91600 -15.31000 24.01900
23.68000 -15.39400 23.98600
-16.48600 -15.28600 24.51400
-0.58400 -15.35100 24.56000
2.58700 -15.38900 24.54300
23.98700 -15.40500 24.52800
-17.06700 -15.28600 24.97400
0.92200 -15.38300 25.04400
1.97500 -15.28800 25.02000
24.22500 -15.36900 24.96200
-17.51800 -15.33400 25.53900
24.47100 -15.45300 25.54600
-17.80900 -15.35600 26.07400
24.62700 -15.36900 26.03300
-17.96000 -15.36900 26.53300
24.74000 -15.41300 26.54000
-18.05700 -15.36900 27.03300
24.89400 -15.32100 27.04100
-18.08000 -15.36900 27.53300
24.96400 -15.32700 27.53300
-18.05000 -15.33400 28.02100
24.96900 -15.31600 28.03300
-17.98100 -15.28700 28.53300
24.91300 -15.26100 28.55200
-17.80800 -15.37500 28.97900
24.62900 -15.32800 29.15100
-17.53100 -15.39400 29.50400
24.40200 -15.25600 29.58400
-17.30900 -15.38000 29.97600
23.97900 -15.35000 30.00400
-16.98700 -15.40200 30.54600
23.60600 -15.41900 30.57900
-16.56100 -15.41400 31.11200
23.53500 -15.38700 31.11600
-16.04000 -15.41000 31.61900
23.60900 -15.43200 31.61000
-15.63800 -15.42700 32.12000
23.94200 -15.31500 32.05500
-15.42800 -15.41900 32.55200
25.42600 -15.41000 32.55700
-15.07000 -15.40500 33.11000
26.93700 -15.33800 33.05800
-14.58400 -15.40000 33.63100
27.54200 -15.40600 33.48600
-13.97900 -15.38000 34.09800
30.92700 -15.47400 34.04800
-13.54100 -15.37200 34.56200
33.13300 -15.45300 34.51900
-13.35300 -15.44500 34.97600
34.04300 -15.45300 35.03800
-13.35100 -15.39600 35.49700
34.56900 -15.45300 35.52600
-13.38700 -15.36900 36.03300
35.05200 -15.45300 36.02300
-13.38700 -15.31900 36.48300
35.59100 -15.45300 36.51600
-13.29800 -15.35700 36.96600
36.04600 -15.41100 37.12000
-13.11000 -15.39200 37.51700
36.32300 -15.39600 37.64500
-12.87200 -15.44800 37.96600
36.46800 -15.41900 38.08300
-12.49400 -15.42800 38.51500
36.56400 -15.36900 38.53300
-12.13800 -15.46200 39.03100
36.60800 -15.36900 39.03300
-12.01800 -15.44400 39.43500
36.58500 -15.36900 39.53300
-12.05700 -15.39800 39.94900
36.49400 -15.36900 40.03300
-12.07200 -15.44500 40.46200
36.36300 -15.28600 40.47300
-12.42400 -15.34800 41.05600
36.07900 -15.28600 41.04900
-12.98900 -15.31800 41.53000
35.68100 -15.28600 41.60500
-13.57300 -15.34400 42.00000
35.18400 -15.28600 42.08400
-14.03600 -15.28000 42.44500
34.50600 -15.28600 42.52100
-14.51800 -15.28600 43.00100
33.35200 -15.33800 43.00700
-14.86600 -15.36900 43.57100
32.93100 -15.37100 43.47800
-15.05400 -15.36900 44.03300
32.75200 -15.30800 44.03700
-15.18300 -15.33400 44.50500
32.83500 -15.43400 44.62200
-15.24300 -15.30100 44.99400
32.99800 -15.36900 45.03300
-15.23400 -15.32700 45.44900
33.19400 -15.38100 45.42500
-15.24000 -15.30100 45.94900
33.47900 -15.45200 46.00000
-15.37900 -15.32600 46.50400
33.62000 -15.31900 46.48300
-15.87900 -15.33700 47.07600
33.72100 -15.39300 46.95700
-18.05300 -15.33400 47.51200
33.73900 -15.37100 47.49700
-18.91200 -15.31600 48.03600
33.67800 -15.36900 48.03300
-19.40200 -15.31800 48.54800
33.54700 -15.36900 48.53300
-19.75900 -15.27000 49.04900
33.37000 -15.30000 48.95300
-19.91400 -15.36400 49.49700
33.05100 -15.27400 49.46900
-20.13600 -15.31900 49.93600
32.56800 -15.28600 50.02000
-20.89200 -15.26600 50.53800
31.97400 -15.28600 50.49900
-21.82900 -15.31300 51.07900
31.59100 -15.36900 51.05100
-22.36100 -15.36200 51.59100
31.43100 -15.36900 51.53300
-22.64500 -15.32700 51.94400
31.32200 -15.36700 51.98100
-22.94300 -15.36800 52.49700
31.22000 -15.29100 52.45400
-23.14600 -15.33400 53.01300
31.13200 -15.36900 52.99700
-23.26500 -15.29900 53.50500
30.93700 -15.34400 53.50700
-23.29500 -15.34900 53.94900
30.63800 -15.30100 54.01200
-23.27700 -15.32000 54.48900
30.17800 -15.30500 54.58500
-23.15100 -15.44000 55.05700
29.62500 -15.27700 55.06700
-23.00200 -15.36900 55.53300
28.91500 -15.25700 55.51800
-22.80900 -15.38600 55.92200
27.62800 -15.35000 56.04700
-22.43400 -15.45800 56.44900
24.93500 -15.30200 56.54400
-21.87700 -15.41800 57.01600
24.10100 -15.33000 57.04400
-21.01600 -15.45300 57.52300
23.50700 -15.33400 57.55600
-19.79500 -15.30300 58.07500
22.98400 -15.39400 58.00400
-19.38000 -15.34400 58.51300
22.15700 -15.33600 58.58200
-19.15500 -15.48100 59.00500
21.64300 -15.31700 59.02000
-19.30600 -15.32900 59.52800
21.45100 -15.34900 59.50300
-19.49100 -15.34700 60.00300
21.38300 -15.41400 60.02100
-19.58400 -15.41400 60.53300
21.21600 -15.32800 60.52300
-19.61100 -15.43100 61.03300
21.09200 -15.36900 61.03300
-19.57600 -15.42800 61.53300
20.98400 -15.31900 61.48300
-19.55100 -15.41300 62.03300
20.86500 -15.31600 61.96600
-19.60100 -15.41300 62.53300
20.63900 -15.36900 62.49700
-19.63500 -15.42900 63.03300
20.42300 -15.30700 63.01300
-19.60600 -15.43100 63.53300
20.16900 -15.39600 63.54800
-19.51700 -15.37100 64.06800
19.95600 -15.39700 63.94900
-19.33000 -15.36900 64.54700
19.53800 -15.43600 64.48700
-18.96700 -15.38000 65.08400
19.20200 -15.39000 65.12000
-18.53200 -15.45900 65.55200
19.04200 -15.40800 65.56800
-17.91800 -15.45300 66.01900
18.95000 -15.35200 66.01700
-16.94700 -15.45300 66.52500
18.68600 -15.36300 66.59300
-16.00000 -15.45300 67.01800
18.43400 -15.31600 67.04700
-14.81500 -15.37100 67.50700
18.01100 -15.34200 67.51600
-12.62200 -15.38800 68.13400
17.42900 -15.32600 67.99600
-12.31300 -15.47400 68.58000
16.88900 -15.31100 68.53700
-11.96100 -15.40200 69.04500
15.90900 -15.32000 69.06800
-11.77600 -15.41200 69.54600
14.56400 -15.36200 69.63300
-11.65200 -15.33200 70.04800
14.49500 -15.35900 70.11600
-11.54800 -15.39900 70.54200
14.49300 -15.42600 70.61500
-11.33500 -15.41000 71.04800
14.63000 -15.42700 71.11600
-11.11000 -15.40200 71.55300
14.72100 -15.45300 71.59600
-11.00400 -15.36900 72.03300
14.88100 -15.30800 72.05400
-10.96500 -15.36900 72.53300
14.94600 -15.25700 72.58800
-10.92900 -15.31900 72.98300
14.85000 -15.26700 73.07400
-10.82900 -15.34600 73.46900
14.66100 -15.40600 73.53300
-10.51100 -15.46800 73.96700
14.56400 -15.36000 74.08700
-10.00100 -15.45400 74.54400
14.43500 -15.28800 74.60000
-9.39700 -15.43000 74.92900
14.09900 -15.39800 75.06600
-7.53500 -15.43700 75.53100
-3.98800 -15.36700 75.52900
-2.37500 -15.41400 75.51800
13.63700 -15.40900 75.57100
0.08300 -15.41000 76.00300
13.03500 -15.30900 76.04300
2.18600 -15.32900 76.57100
11.69000 -15.35900 76.56300
2.63400 -15.28000 77.04100
7.44400 -15.32300 77.00800
3.08200 -15.34500 77.45000
6.97900 -15.28600 77.50500
4.02700 -15.43800 77.94600
6.04200 -15.31300 78.05200
-8.83200 -15.32400 79.51000
-7.37700 -15.39200 79.57700
-9.42700 -15.35000 80.00500
-6.56700 -15.36200 80.15100
-9.79600 -15.32700 80.52600
-6.37100 -15.38000 80.57800
-9.89200 -15.33400 80.94900
-6.16400 -15.33500 81.12300
-9.88400 -15.34500 81.44600
-6.31800 -15.39400 81.65300
-9.62200 -15.39700 82.02900
-6.45100 -15.37500 82.08100
-9.40600 -15.37600 82.41800
-6.87700 -15.37600 82.61500
-8.47700 -15.38600 82.97800
-7.58200 -15.32800 83.06900
-8.54400 -9.34600 11.47900
-7.89900 -9.39000 11.58300
-11.37400 -9.35100 12.06700
-6.95900 -9.36700 12.10300
-15.49600 -9.30900 12.53500
-6.59200 -9.33900 12.64900
-16.53400 -9.27600 13.04300
-6.51900 -9.35200 13.11600
-17.08400 -9.25800 13.51200
-6.52500 -9.33600 13.61600
-17.52200 -9.31600 14.04000
-6.62100 -9.33300 13.97500
-17.85400 -9.34400 14.62900
-7.03600 -9.35900 14.57500
-18.00600 -9.36900 15.03300
-7.27500 -9.41200 15.11200
-18.11300 -9.36900 15.49700
-7.09900 -9.36000 15.65000
-18.19200 -9.26300 15.94800
-6.93200 -9.41900 16.05800
-18.33700 -9.38200 16.47000
-6.08700 -9.35900 16.51800
18.04400 -9.28600 16.54200
20.00200 -9.45300 16.54100
-18.53500 -9.35200 17.00300
-2.00800 -9.38500 16.99700
16.96100 -9.28600 17.02000
21.08500 -9.45300 17.02200
-18.90800 -9.29300 17.54700
-1.35400 -9.46000 17.49100
5.61600 -9.25500 17.53700
8.10600 -9.44900 17.52700
9.15100 -9.36500 17.55200
12.03500 -9.46100 17.52900
16.38600 -9.28600 17.47700
21.66000 -9.45300 17.48100
-19.05200 -9.36500 17.92800
-0.52300 -9.39800 18.14700
4.67600 -9.29900 18.06300
13.46000 -9.38000 18.10500
15.93900 -9.28600 17.98100
22.10600 -9.45300 17.99700
-19.36700 -9.28000 18.54400
-0.30600 -9.42200 18.53400
4.06700 -9.31500 18.51300
14.04900 -9.44100 18.52000
15.19000 -9.24600 18.54500
22.44600 -9.45300 18.57000
-19.38200 -9.31500 18.94900
0.05100 -9.39900 19.05100
1.47700 -9.40600 19.00300
22.64100 -9.39200 19.06000
-19.36800 -9.32900 19.44900
22.86600 -9.43700 19.61500
-19.38600 -9.33400 19.94900
23.12600 -9.39900 20.04900
-19.53700 -9.40300 20.46500
23.39400 -9.38900 20.57200
-20.97500 -9.35800 20.98100
23.54400 -9.36900 21.03300
-21.48200 -9.37500 21.47800
23.63500 -9.34100 21.56800
-21.82100 -9.34200 22.01600
23.62900 -9.33700 22.11300
-21.94000 -9.39200 22.49700
23.52600 -9.41900 22.58300
-22.13300 -9.39300 22.93600
23.42200 -9.27400 23.05900
-22.56600 -9.38700 23.52700
23.22600 -9.34500 23.63500
-22.90100 -9.34400 24.00900
23.11600 -9.41900 24.08300
-23.12500 -9.35700 24.49500
23.01600 -9.31900 24.48300
-23.29200 -9.28800 24.96500
23.07900 -9.40000 24.94800
-23.34100 -9.33000 25.44900
23.19500 -9.29600 25.46500
-23.33000 -9.33700 25.94900
23.58700 -9.39400 25.92100
-23.26900 -9.31400 26.41300
24.51500 -9.46800 26.50500
-23.04300 -9.41500 26.95400
25.91000 -9.39800 27.05500
-22.82000 -9.37700 27.40600
26.61100 -9.45300 27.52500
-22.40900 -9.39600 27.92200
27.10800 -9.45300 28.02000
-21.51200 -9.36200 28.61400
27.49000 -9.45300 28.57500
-20.48000 -9.43000 29.02600
27.70800 -9.36900 28.99400
-19.51600 -9.43500 29.53100
27.89700 -9.45300 29.57800
-19.02800 -9.45100 29.96800
28.02600 -9.31900 29.98300
-18.60600 -9.42700 30.52700
28.20900 -9.37300 30.41800
-18.30300 -9.43300 30.95200
28.56400 -9.44500 30.96500
-17.91600 -9.45900 31.45600
28.87800 -9.45300 31.57700
-17.41200 -9.45300 32.00900
29.06800 -9.36900 31.99300
-16.57600 -9.33700 32.62900
29.54600 -9.45300 32.50800
-16.17200 -9.41400 33.14600
31.51100 -9.44100 33.03500
-16.03600 -9.36900 33.53300
32.46600 -9.40700 33.60500
-15.93300 -9.35400 34.06800
32.95800 -9.46900 34.03600
-15.83100 -9.45400 34.59800
33.54800 -9.45300 34.53300
-15.58800 -9.38800 35.06400
34.08400 -9.45300 35.03100
-15.39900 -9.31900 35.48300
34.49800 -9.45300 35.57600
-15.28400 -9.35600 35.98200
34.72400 -9.40200 35.97300
-15.16800 -9.49400 36.51400
34.91800 -9.40500 36.51700
-15.11300 -9.38800 37.06800
35.03000 -9.36900 37.03300
-15.00000 -9.36900 37.53300
35.07000 -9.36900 37.53300
-14.84200 -9.38400 37.91400
35.06300 -9.36900 38.03300
-14.54100 -9.42900 38.46400
35.04100 -9.36900 38.53300
-14.40000 -9.42300 38.97500
35.00400 -9.36900 39.03300
-14.51400 -9.33400 39.54400
34.92000 -9.34500 39.50600
-14.83500 -9.31300 40.06900
34.82600 -9.38100 39.93700
-15.34500 -9.24700 40.54100
34.64400 -9.36600 40.50000
-16.01300 -9.32900 41.02300
34.55500 -9.36900 41.03300
-16.58900 -9.32600 41.50500
34.57100 -9.31900 41.48300
-16.99200 -9.31100 42.00900
34.61400 -9.38600 41.99400
-17.29900 -9.35100 42.57600
34.90400 -9.35200 42.60100
-17.44500 -9.36900 43.03300
35.17800 -9.40900 43.03500
-17.54000 -9.36900 43.53300
35.53500 -9.38500 43.61800
-17.55900 -9.36900 44.03300
35.63000 -9.40500 44.11600
-17.50200 -9.36900 44.53300
35.64800 -9.39900 44.61600
-17.37800 -9.33400 45.03100
35.60400 -9.38600 45.11600
-17.12500 -9.42600 45.60300
35.57900 -9.39400 45.61600
-16.96500 -9.41900 46.08300
35.61300 -9.40400 46.11600
-16.92800 -9.36900 46.53300
35.60800 -9.39200 46.61600
-16.98400 -9.31900 46.98300
35.57100 -9.43900 47.13300
-17.13800 -9.28900 47.50500
35.69300 -9.47800 47.58500
-17.46200 -9.37400 48.02400
35.98500 -9.39900 48.04900
-17.93700 -9.35400 48.59000
36.20000 -9.41200 48.54200
-18.56600 -9.34100 49.00000
36.37500 -9.33100 49.04400
-19.04800 -9.34000 49.49200
36.42700 -9.33900 49.53300
-19.42800 -9.36900 50.12700
36.42200 -9.32100 50.03300
-19.53000 -9.33000 50.61600
36.36100 -9.24900 50.54600
-19.57100 -9.32500 51.11600
36.14700 -9.34700 51.06000
-19.54900 -9.35400 51.61600
35.92400 -9.34500 51.55500
-19.47700 -9.44300 52.13300
35.70500 -9.47500 52.08400
-19.29300 -9.48100 52.57600
35.85900 -9.37300 52.59700
-18.87400 -9.43500 53.04500
36.10700 -9.40400 53.04800
-18.39700 -9.40300 53.57600
36.46400 -9.39800 53.55400
-18.14700 -9.38200 54.08100
36.71200 -9.42300 54.03800
-18.07500 -9.31900 54.48300
36.90300 -9.39300 54.56600
-18.11200 -9.39400 54.99700
36.99900 -9.36900 55.03300
-18.13600 -9.32600 55.53300
37.04500 -9.31900 55.48300
-18.19100 -9.25200 55.96000
36.97800 -9.38600 55.99700
-18.51600 -9.28000 56.49900
36.89900 -9.26000 56.55300
-19.32900 -9.41400 57.07600
36.65800 -9.35000 57.06200
-19.84800 -9.30200 57.61500
36.40800 -9.34600 57.49300
-20.12600 -9.34000 57.98400
35.99000 -9.27000 58.03600
-20.39100 -9.36900 58.48400
35.41100 -9.24900 58.51000
-20.58900 -9.30000 59.01200
33.97300 -9.30000 59.03300
-20.95700 -9.43000 59.48300
32.54100 -9.37000 59.54700
-21.33800 -9.35800 60.16400
32.08100 -9.38500 60.04900
-21.48800 -9.36900 60.53300
31.51000 -9.30200 60.53400
-21.59000 -9.35900 60.99700
25.99000 -9.31100 61.04300
27.15000 -9.33000 61.06800
30.04500 -9.37100 61.04000
-21.61400 -9.31800 61.53300
25.07000 -9.28200 61.55700
-21.59100 -9.38700 62.05900
21.19900 -9.37600 62.13200
-21.44200 -9.36600 62.56800
20.97500 -9.32900 62.57000
-21.29100 -9.46100 63.03200
20.89000 -9.37300 63.08300
-20.95600 -9.44900 63.50900
20.98700 -9.40000 63.53700
-20.44400 -9.44100 64.00700
21.17800 -9.39700 64.05400
-19.85000 -9.46100 64.48500
21.35500 -9.32400 64.55800
-19.44300 -9.46000 65.04500
21.41200 -9.33800 65.03300
-19.01400 -9.34400 65.54600
21.41300 -9.31800 65.53300
-18.52500 -9.41500 66.04400
21.35800 -9.24300 66.04000
-17.57200 -9.38100 66.57200
21.12100 -9.37900 66.58100
-17.05700 -9.45300 67.09800
20.93300 -9.41900 67.08300
-16.81600 -9.38600 67.47500
20.89200 -9.36900 67.53300
-16.43600 -9.40500 67.97700
20.94700 -9.31900 67.98300
-15.90800 -9.45300 68.50200
21.12500 -9.36800 68.48500
-15.31200 -9.37200 68.98600
21.45800 -9.41400 69.01500
-14.43200 -9.35100 69.60100
21.73000 -9.37000 69.46800
-13.93500 -9.38200 70.03100
21.96100 -9.38000 69.99700
-13.65800 -9.49600 70.51900
22.12200 -9.44200 70.47200
-13.80100 -9.28300 70.98800
22.12700 -9.33900 70.94900
-13.94400 -9.33500 71.47900
22.12500 -9.37500 71.49700
-14.45500 -9.30300 72.03100
22.00500 -9.33800 72.02000
-14.95000 -9.29700 72.54900
21.87300 -9.40500 72.50500
-15.07000 -9.41700 72.94400
21.55800 -9.36700 73.03500
-15.41000 -9.34600 73.50200
21.10200 -9.34600 73.56200
-15.65600 -9.32200 73.91600
20.51200 -9.32000 74.01900
-16.02700 -9.33400 74.49500
19.87600 -9.33400 74.49900
-16.31400 -9.35500 75.06300
19.17600 -9.28600 75.07100
-16.45600 -9.36900 75.53300
18.37200 -9.26100 75.49500
-16.58400 -9.33900 76.01700
17.43400 -9.25300 76.03300
-16.82900 -9.31600 76.52000
17.04700 -9.36900 76.48300
-17.06200 -9.35100 77.00700
16.89300 -9.39900 76.99700
-17.27000 -9.27000 77.48000
16.85200 -9.32700 77.53300
-17.32400 -9.30700 77.94900
16.80400 -9.24800 77.96300
-17.32900 -9.28800 78.49700
16.62700 -9.40500 78.50900
-17.15600 -9.46700 78.99100
16.43700 -9.28600 78.99600
-16.99800 -9.40500 79.49800
7.53600 -9.36700 79.53400
8.56800 -9.35400 79.60800
16.08200 -9.28600 79.56500
-16.78700 -9.36900 79.93600
1.12500 -9.35600 80.07300
9.06800 -9.35800 80.02900
15.62100 -9.28600 80.08500
-16.37900 -9.38000 80.41600
0.49200 -9.26200 80.54600
9.49900 -9.40300 80.54500
15.05600 -9.26800 80.61400
-15.51400 -9.41900 81.09000
-0.43800 -9.31400 81.04000
9.98000 -9.46700 81.00900
14.59400 -9.32500 81.04300
-15.11500 -9.46400 81.52800
-2.95700 -9.31000 81.54100
10.65300 -9.37900 81.49400
13.92100 -9.25000 81.52000
-14.90700 -9.37300 81.99100
-4.83200 -9.37300 82.10700
-14.46900 -9.36300 82.53200
-5.28700 -9.34600 82.60800
-13.91100 -9.36700 82.96100
-5.55800 -9.28600 82.96100
-12.57400 -9.48700 83.55000
-6.03600 -9.32300 83.52000
-11.95400 -9.45300 84.04300
-6.42300 -9.30900 84.01600
-11.42800 -9.46500 84.53400
-6.91500 -9.28100 84.51200
-10.57500 -9.39000 85.05300
-7.60100 -9.36000 84.99400
-10.04300 -3.29100 8.02800
-6.86100 -3.39800 7.99600
-10.88700 -3.41600 8.56900
-6.10300 -3.40400 8.57900
-11.39200 -3.35200 9.05800
-5.79900 -3.37100 8.97200
-13.59000 -3.28600 9.52200
-5.48600 -3.37500 9.49800
-14.50300 -3.28600 10.03600
-5.31500 -3.33000 10.00700
-15.02000 -3.28600 10.52600
-5.12900 -3.47600 10.51000
-15.42000 -3.36900 11.07600
-5.10000 -3.38800 11.06800
-15.62100 -3.28600 11.48900
-4.93800 -3.41900 11.53100
-15.82700 -3.36900 12.07300
-4.51500 -3.45300 12.02500
-15.97600 -3.28800 12.56700
0.53400 -3.41500 12.53200
-16.28100 -3.31600 13.12100
1.66300 -3.45300 13.00700
-16.57700 -3.33900 13.49100
2.36200 -3.39900 13.57600
-17.38900 -3.41500 14.06800
2.98200 -3.45900 14.04000
14.57000 -3.30100 14.03000
17.55000 -3.36000 14.03200
-17.95000 -3.31700 14.54200
5.46300 -3.36800 14.60400
14.01500 -3.31300 14.51400
18.10500 -3.39200 14.51300
-19.44200 -3.33300 15.05000
6.08200 -3.40400 14.98500
13.59800 -3.28500 15.05700
18.52000 -3.39000 15.07700
-20.04600 -3.26000 15.55100
8.10300 -3.44500 15.53100
13.49900 -3.39200 15.45800
18.70300 -3.42100 15.53700
-20.50500 -3.28300 16.09700
8.97100 -3.38400 16.09900
13.09400 -3.26800 15.98100
18.91700 -3.31700 16.07100
-20.86900 -3.45000 16.49900
10.41300 -3.41400 16.57300
12.57200 -3.33300 16.53100
18.96700 -3.28100 16.62600
-21.50900 -3.30400 17.05100
18.89300 -3.34800 17.08300
-23.55500 -3.34100 17.51100
18.92800 -3.38400 17.55400
-24.29800 -3.32500 18.15500
19.04300 -3.31900 17.98300
-24.58600 -3.32600 18.54300
19.21300 -3.42500 18.42900
-24.88100 -3.35200 19.06000
19.59100 -3.39300 18.90000
-25.08700 -3.35400 19.50100
20.04400 -3.37600 19.49200
-25.43300 -3.32400 20.06800
20.41900 -3.44900 19.97700
-25.78800 -3.35300 20.64400
20.59600 -3.31800 20.51100
-25.97600 -3.41900 21.08300
21.40400 -3.39000 21.04700
-26.09000 -3.36900 21.53300
22.10100 -3.35300 21.52500
-26.15300 -3.36900 22.03300
22.56900 -3.40400 21.93300
-26.14200 -3.36900 22.53300
23.06300 -3.42500 22.43600
-26.05700 -3.36900 23.03300
23.53500 -3.47500 22.97700
-25.89900 -3.36900 23.52000
23.91500 -3.45300 23.57800
-25.60400 -3.45300 24.10300
24.07700 -3.31900 23.98300
-25.32600 -3.38200 24.46300
24.23500 -3.34600 24.47100
-24.83100 -3.44700 24.94000
24.32400 -3.41900 25.03700
-23.98400 -3.45300 25.53600
24.32100 -3.36900 25.56900
-23.48500 -3.45300 26.01300
24.24300 -3.34300 26.06900
-22.90200 -3.45300 26.50700
24.10400 -3.36900 26.53300
-22.56100 -3.45300 27.06000
23.90400 -3.33400 27.02900
-22.43600 -3.36900 27.53300
23.71800 -3.30800 27.52700
-22.31900 -3.36900 28.01600
23.71100 -3.35200 27.93600
-22.12000 -3.45300 28.59900
23.92700 -3.47000 28.50100
-21.88000 -3.38600 29.05100
24.42300 -3.45300 29.03600
-21.62900 -3.43000 29.62600
25.06700 -3.40100 29.51300
-21.40300 -3.40100 30.05300
25.56800 -3.41800 29.94100
-21.06200 -3.41400 30.55000
26.01200 -3.38700 30.50900
-20.53000 -3.45300 31.06300
26.41000 -3.50400 30.98000
-19.81900 -3.45900 31.49600
29.62800 -3.40700 31.50300
-15.58500 -3.42100 32.12200
30.57300 -3.35300 32.09900
-15.37800 -3.36900 32.53300
31.02300 -3.38600 32.53700
-15.29900 -3.38100 32.93900
31.38700 -3.47400 32.97800
-15.32200 -3.31600 33.44900
31.56000 -3.38800 33.49000
-15.34100 -3.32200 33.94900
31.69000 -3.36600 33.98300
-15.30700 -3.28900 34.48100
31.70500 -3.29700 34.44900
-15.10700 -3.40300 35.01600
31.69000 -3.29300 34.94900
-14.88300 -3.39100 35.49900
31.59900 -3.32700 35.50100
-14.49900 -3.37600 36.03900
31.44800 -3.39100 36.01700
-13.99000 -3.48600 36.46100
31.15300 -3.33000 36.51900
-13.10400 -3.43300 37.12900
30.92000 -3.34300 37.03100
-12.83900 -3.36900 37.56000
30.86300 -3.37500 37.56800
-12.69300 -3.48600 38.04500
31.01100 -3.36900 38.08300
-12.77600 -3.29100 38.47600
31.37300 -3.40900 38.58300
-12.81200 -3.32500 38.94900
31.64500 -3.44600 38.96100
-12.90000 -3.38600 39.49700
32.04100 -3.43900 39.43600
-13.10400 -3.30200 39.95300
33.68200 -3.37100 39.99500
-13.40000 -3.27600 40.47600
34.58800 -3.41300 40.43300
-14.10200 -3.34700 41.00900
35.11100 -3.35200 40.97700
-15.01300 -3.28600 41.51500
35.48200 -3.39400 41.50700
-15.52800 -3.28600 42.00100
35.70600 -3.42000 41.91900
-15.98400 -3.27900 42.58400
36.06000 -3.44900 42.47100
-16.34600 -3.30600 43.11300
36.54300 -3.46400 43.04500
-16.60300 -3.32500 43.54400
37.45100 -3.37200 43.60400
-16.91000 -3.32600 44.13300
39.02800 -3.37400 44.09500
-17.06500 -3.34900 44.58300
39.54700 -3.38200 44.63200
-17.12800 -3.29700 45.03300
39.70600 -3.38400 45.03800
-17.18200 -3.25800 45.55600
39.83400 -3.33900 45.53900
-17.26700 -3.44300 46.09200
39.54500 -3.36800 46.07100
-17.25900 -3.34300 46.63800
39.04500 -3.35400 46.58400
-17.24900 -3.36900 47.08100
37.54800 -3.38200 47.11200
-17.19000 -3.48700 47.58100
37.18400 -3.39900 47.62200
-17.16800 -3.44200 48.01300
36.95800 -3.29500 48.10100
-17.29600 -3.28600 48.47100
36.69500 -3.34100 48.63400
-17.39400 -3.27600 48.95400
36.53500 -3.41900 49.08300
-17.41200 -3.28800 49.49700
36.35300 -3.33400 49.50400
-17.33800 -3.30600 50.01500
36.12600 -3.31500 49.99200
-17.06700 -3.44300 50.47400
35.96800 -3.34800 50.44700
-16.91900 -3.34200 50.99700
35.90800 -3.45400 50.95600
-16.77000 -3.34300 51.48300
35.60600 -3.29800 51.50400
-16.75800 -3.33600 51.99700
35.50000 -3.35900 51.93200
-16.82800 -3.36900 52.53300
35.04400 -3.29900 52.52600
-16.99500 -3.28600 53.01100
34.64000 -3.29500 53.02400
-17.29300 -3.36900 53.59400
34.13700 -3.35000 53.58400
-17.43700 -3.36900 54.03300
33.88700 -3.33400 54.01100
-17.52700 -3.36900 54.53300
33.70800 -3.29500 54.50200
-17.54400 -3.36900 55.03300
33.61700 -3.38500 54.99700
-17.57000 -3.36900 55.53300
33.48000 -3.36900 55.53300
-17.59400 -3.36900 56.03300
33.43400 -3.36900 56.03300
-17.56900 -3.36900 56.53300
33.44000 -3.36900 56.53300
-17.50700 -3.31900 56.98300
33.39400 -3.33500 57.03000
-17.35000 -3.39600 57.43500
33.32800 -3.35600 57.44600
-17.07900 -3.46700 58.01600
33.13200 -3.35800 58.00700
-16.96400 -3.36900 58.53300
32.89700 -3.30100 58.45200
-16.98000 -3.36900 59.03300
32.52600 -3.31800 59.00200
-17.09900 -3.36900 59.53300
32.16500 -3.28500 59.51800
-17.19400 -3.36800 59.99000
32.01000 -3.35000 59.97100
-17.23500 -3.27700 60.49200
31.62700 -3.24600 60.48700
-17.17700 -3.43800 61.05900
31.12300 -3.34200 61.08300
-17.06000 -3.41900 61.58300
30.52300 -3.36500 61.55100
-16.91300 -3.36900 62.00200
30.20300 -3.32200 62.02400
-16.60900 -3.45300 62.58500
30.06600 -3.36900 62.53300
-16.34700 -3.40200 63.04300
30.02600 -3.31900 62.98300
-16.04400 -3.44900 63.59700
30.05000 -3.39500 63.53300
-15.84300 -3.40100 64.03900
30.19100 -3.43800 64.03900
-15.66400 -3.26200 64.55600
30.47500 -3.35800 64.57300
-15.81900 -3.42200 65.12600
30.57800 -3.40300 65.11600
-15.90600 -3.38400 65.63600
30.61100 -3.40700 65.61600
-15.97100 -3.41900 66.08300
30.59000 -3.37300 66.11600
-15.92900 -3.36900 66.53300
30.52200 -3.29000 66.61400
-15.84700 -3.36500 67.08900
30.34900 -3.25600 67.07800
-15.64900 -3.41400 67.63600
30.00600 -3.34600 67.50300
-15.43100 -3.45000 68.10000
29.51800 -3.36600 68.04200
-15.12100 -3.45000 68.60300
29.16800 -3.36000 68.58300
-15.01600 -3.36900 69.03300
28.91800 -3.34600 68.99500
-15.04500 -3.28600 69.51700
28.56400 -3.36900 69.49500
-15.30600 -3.36900 70.10100
28.36000 -3.31000 69.94300
-15.57200 -3.28600 70.48200
28.03700 -3.33400 70.49300
-15.92100 -3.28600 71.04500
27.57500 -3.28600 71.05800
-21.55600 -3.36900 71.45700
-18.82800 -3.41600 71.55700
-16.42000 -3.28600 71.53600
26.96900 -3.27500 71.51900
-22.05900 -3.39500 71.93600
25.60100 -3.32100 72.05000
-22.45000 -3.36900 72.48500
25.05600 -3.34300 72.59000
-22.58400 -3.39300 72.94900
24.92200 -3.31000 73.03300
-22.61900 -3.42100 73.44900
24.84700 -3.24600 73.54000
-22.58600 -3.42100 73.94900
24.63100 -3.39200 74.04200
-22.47900 -3.39300 74.44800
24.43900 -3.39400 74.45300
-22.11300 -3.41700 75.03100
24.14000 -3.45400 75.08300
-21.61300 -3.41800 75.51100
24.13600 -3.38000 75.58300
-20.51300 -3.35000 76.08000
24.05500 -3.42700 76.06800
-20.05200 -3.34900 76.55100
24.04100 -3.37200 76.61600
-19.88900 -3.37600 76.98300
23.99500 -3.35000 77.11600
-19.83700 -3.29100 77.47900
23.88200 -3.33900 77.54300
-19.57400 -3.40200 78.01500
23.44200 -3.34000 78.05000
-19.33000 -3.37900 78.47200
21.51900 -3.31600 78.56800
-19.00200 -3.41800 78.96000
19.07300 -3.40000 79.03800
-18.93800 -3.34600 79.44900
18.19400 -3.36700 79.58100
-19.00600 -3.39700 79.97000
17.11100 -3.33000 80.06300
-19.35100 -3.28100 80.47200
4.97800 -3.32800 80.50200
6.05700 -3.41700 80.53100
14.45300 -3.28400 80.51900
-19.48600 -3.30500 80.93300
3.04700 -3.28000 81.02300
6.91500 -3.38100 81.09000
13.88800 -3.25400 80.97900
-19.51400 -3.37800 81.44900
2.45600 -3.28500 81.50200
7.20500 -3.41600 81.43100
13.37400 -3.24500 81.46500
-19.49800 -3.38700 81.94900
1.88700 -3.25200 81.98300
7.92600 -3.48500 82.03400
12.43300 -3.25900 82.01700
-19.41800 -3.32800 82.53000
0.92400 -3.25500 82.52700
9.02700 -3.41800 82.52100
10.54100 -3.29900 82.53100
-19.10900 -3.46400 82.98800
0.46400 -3.26400 83.07900
-18.88300 -3.32200 83.51000
0.10000 -3.40600 83.56900
-18.40300 -3.34900 83.95200
-0.32300 -3.46800 84.02200
-16.94800 -3.44900 84.44800
-0.89100 -3.33100 84.55800
-15.87200 -3.45300 84.98700
-2.53900 -3.31000 85.04000
-15.07200 -3.45300 85.55900
-10.51400 -3.28800 85.53300
-9.92100 -3.41700 85.53500
-5.84400 -3.24800 85.54700
-8.53400 -3.41500 86.04200
-6.94300 -3.31300 86.02200
-9.43800 2.71400 11.04800
-6.54600 2.56900 11.03800
-10.36100 2.71400 11.59100
-2.99300 2.54700 11.52900
-10.85100 2.68100 12.06100
-2.07600 2.54700 12.05700
11.52100 2.67900 12.01500
14.00700 2.57200 12.03400
-11.12600 2.67700 12.43400
-1.50400 2.54700 12.51800
10.05400 2.63100 12.53000
17.42800 2.63200 12.61500
-11.56900 2.74000 12.99000
-0.88200 2.61400 12.99300
9.00500 2.68300 12.98600
17.95600 2.58800 13.04200
23.98700 2.68000 13.00800
26.06500 2.58800 13.08400
-12.48900 2.69300 13.53600
-0.34900 2.65100 13.47300
8.43600 2.66300 13.46100
19.01300 2.52700 13.54400
22.50800 2.68600 13.52200
27.02200 2.63100 13.59900
-13.09000 2.75300 14.03000
0.08100 2.69100 14.05600
7.47200 2.62300 13.96300
20.55300 2.57200 14.05200
21.58400 2.68900 14.01900
27.49800 2.67700 14.05600
-13.59300 2.76600 14.56500
0.45800 2.61700 14.54100
4.15000 2.73400 14.56400
27.83800 2.69100 14.57300
-14.54100 2.66200 15.07400
1.11900 2.57300 14.93900
3.40600 2.74100 14.99900
28.01300 2.66800 15.06800
-15.07800 2.65900 15.48600
28.08300 2.59700 15.61600
-16.54500 2.65600 16.07300
28.10600 2.60000 16.11600
-17.03900 2.67000 16.55800
28.07400 2.64200 16.61600
-18.53100 2.69200 17.04700
27.98100 2.66300 17.02500
-19.84000 2.57400 17.57900
27.68700 2.55400 17.59900
-20.34200 2.68500 18.13200
27.60000 2.66300 18.08300
-20.62300 2.68600 18.53800
27.52300 2.57600 18.56800
-20.88100 2.65700 19.05600
27.62800 2.59700 19.06100
-21.05500 2.56900 19.53300
28.01600 2.62000 19.52700
-21.07300 2.66300 20.03300
29.99300 2.62400 20.09900
-21.07300 2.60600 20.55400
30.58100 2.62100 20.52200
-20.98600 2.63100 21.03300
31.04600 2.63800 21.03600
-20.94300 2.63100 21.53300
31.37600 2.68900 21.56500
-21.02500 2.71400 22.02600
31.51700 2.67400 22.06800
-21.29200 2.68100 22.57400
31.55400 2.62600 22.61600
-21.58500 2.69400 22.95800
31.54700 2.64900 23.11600
-22.00600 2.67400 23.55000
31.47400 2.66000 23.53200
-22.31500 2.64400 24.16100
31.17200 2.60700 24.15700
-22.45400 2.58100 24.58300
31.00200 2.65300 24.49800
-22.49500 2.63100 25.03300
30.53500 2.70500 25.13700
-22.49200 2.63100 25.53300
30.35500 2.67200 25.58300
-22.41500 2.63100 26.03300
30.36500 2.62600 26.06600
-22.29700 2.63100 26.52000
30.54900 2.60500 26.56100
-22.16700 2.54700 27.10300
30.88100 2.56000 27.11300
-22.01500 2.63100 27.53300
31.12800 2.60900 27.55700
-21.81600 2.63100 27.96700
31.33400 2.56300 28.11700
-21.44200 2.54700 28.50300
31.41800 2.63100 28.53300
-20.92100 2.54700 29.00600
31.45100 2.63100 29.03300
-19.97500 2.54700 29.52800
31.42700 2.68100 29.48300
-16.49100 2.59500 30.10000
31.33400 2.68500 29.94700
-16.05700 2.54600 30.57100
31.12700 2.63100 30.47400
-15.44500 2.54700 31.03300
30.87600 2.70400 31.00700
-14.83800 2.63200 31.55700
30.65600 2.65900 31.55500
-14.55300 2.59600 32.00900
30.49300 2.57900 32.03300
-14.35800 2.57400 32.45400
30.41900 2.68700 32.53300
-14.43200 2.65500 32.96000
30.41000 2.66300 33.03300
-14.87200 2.71900 33.56800
30.59000 2.62800 33.51100
-15.36300 2.65800 34.08000
31.00500 2.60800 33.98300
-17.89300 2.73200 34.54000
31.96800 2.60900 34.55700
-18.99600 2.71400 35.02400
32.54500 2.58800 35.02000
-19.58000 2.71400 35.48200
33.03700 2.59500 35.49900
-20.03000 2.71400 35.99700
34.90800 2.52900 36.05900
-20.36800 2.63100 36.56900
35.89400 2.53200 36.59500
-20.55500 2.63100 37.03300
36.41700 2.54700 37.10000
-20.68600 2.66600 37.50200
36.68200 2.63100 37.46100
-20.75300 2.69000 37.98900
37.00400 2.54700 38.04400
-20.75400 2.64800 38.43800
37.20700 2.60100 38.48600
-20.66500 2.53200 39.02300
37.54400 2.55400 38.99700
-20.52400 2.63100 39.53300
38.50800 2.61200 39.59700
-20.35700 2.68100 39.98300
39.02100 2.58300 40.03200
-20.24800 2.62700 40.43100
39.54000 2.54700 40.53300
-20.29600 2.63600 40.99700
40.05200 2.54700 41.01300
-20.42800 2.63100 41.53300
40.50900 2.59500 41.58000
-20.50300 2.63100 42.03300
40.83000 2.56100 42.12600
-20.50400 2.63100 42.53300
40.98500 2.58100 42.58300
-20.45100 2.68100 42.98300
41.07100 2.63100 43.03300
-20.31400 2.60400 43.43300
41.11300 2.68100 43.48300
-20.01900 2.57600 44.03100
41.20000 2.64700 43.95900
-19.63500 2.59900 44.59700
41.39600 2.57000 44.54500
-19.33000 2.62300 44.98900
41.49400 2.58100 45.08300
-19.05700 2.53600 45.50300
41.50100 2.63100 45.53300
-19.07100 2.59500 46.02900
41.48100 2.63100 46.03300
-19.33300 2.70800 46.51400
41.39300 2.66600 46.53200
-19.79800 2.72700 47.04000
41.21400 2.65700 47.07300
-20.13800 2.67600 47.43300
40.98100 2.71400 47.47800
-20.55400 2.68000 47.92700
40.55400 2.71400 48.00800
-20.94600 2.63100 48.55900
39.98400 2.66700 48.51800
-21.12800 2.72700 49.04600
39.12400 2.73200 49.06200
-21.28100 2.65600 49.63700
38.42400 2.74900 49.53800
-21.32800 2.58100 50.08300
37.52300 2.64500 50.08800
-21.29600 2.63900 50.56800
36.95600 2.64900 50.57400
-21.24400 2.54300 51.01200
36.59900 2.56500 51.14000
-21.06100 2.59500 51.51800
36.55200 2.66000 51.61100
-20.83400 2.62600 51.98300
36.47800 2.58100 52.08300
-20.47500 2.59500 52.49500
36.47100 2.63100 52.53300
-19.95800 2.55800 53.10800
36.46800 2.63100 53.03300
-19.67400 2.58700 53.64500
36.44100 2.63100 53.53300
-19.50400 2.63100 54.03300
36.37500 2.65400 54.02300
-19.33200 2.64900 54.56800
36.38100 2.64300 54.56800
-19.33600 2.66100 55.11000
36.45400 2.58100 55.08300
-19.50400 2.68100 55.56000
36.44800 2.63100 55.53300
-19.80500 2.63100 56.09800
36.38500 2.66200 56.02300
-19.99200 2.63100 56.53300
36.24400 2.69700 56.53200
-20.14700 2.68400 57.09000
36.02300 2.66600 57.04300
-20.22400 2.65100 57.65000
35.67300 2.66100 57.58600
-20.27000 2.66600 58.10400
35.35600 2.67300 57.93300
-20.38000 2.58100 58.58300
34.51900 2.67300 58.53100
-20.43200 2.63100 59.03300
33.83900 2.63200 58.97500
-20.42700 2.63100 59.53300
33.52400 2.63200 59.49700
-20.36100 2.68100 59.98300
33.43000 2.63100 60.03300
-20.24600 2.57500 60.42300
33.55500 2.61800 60.56300
-19.99100 2.58100 60.95200
33.85100 2.57400 61.12600
-19.55600 2.54700 61.57200
34.04500 2.63100 61.53300
-19.04500 2.59500 62.09500
34.20700 2.62200 62.05600
-18.60200 2.57700 62.61300
34.30000 2.69900 62.55900
-18.48200 2.63100 63.03300
34.30500 2.76200 63.04600
-18.46300 2.57200 63.47000
34.19300 2.62600 63.57700
-18.66300 2.67300 63.91400
34.05500 2.63100 64.03300
-19.40700 2.73300 64.53100
33.87400 2.68800 64.46600
-20.02400 2.71400 64.99200
33.64100 2.59500 65.03800
-20.49800 2.66600 65.54600
33.56200 2.68100 65.48300
-20.81000 2.64800 66.07500
33.40000 2.66800 65.97800
-20.98600 2.63100 66.53300
33.18900 2.59500 66.54900
-21.13000 2.71400 66.99100
32.99300 2.71400 67.00800
-21.31100 2.63100 67.57400
32.62200 2.71400 67.58200
-21.42100 2.63100 68.03300
32.15000 2.71400 68.08000
-21.47900 2.63100 68.53300
31.51300 2.71400 68.52600
-21.46600 2.63100 69.03300
29.56100 2.68000 69.03400
-21.40400 2.63100 69.53300
28.53900 2.63400 69.54900
-21.39500 2.63100 70.03300
28.17500 2.67300 70.01800
-21.52200 2.71400 70.50200
28.06600 2.63100 70.53300
-21.96400 2.71400 71.03400
28.07500 2.63100 71.03300
-22.79800 2.58400 71.59000
28.19900 2.59800 71.54500
-23.29600 2.63800 72.14700
28.39600 2.55100 72.09200
-23.56800 2.70800 72.60000
28.51700 2.63100 72.53300
-23.80100 2.66100 73.13000
28.57300 2.63100 73.03300
-23.92200 2.58100 73.58300
28.55800 2.63100 73.53300
-23.96700 2.63100 74.03300
28.49700 2.68100 73.98300
-23.96700 2.63100 74.53300
28.35800 2.68700 74.45300
-23.92300 2.63100 75.03300
28.05600 2.68100 75.05300
-23.86400 2.64800 75.56800
27.67900 2.69700 75.61200
-23.80900 2.57700 76.11500
27.41600 2.65400 76.05900
-23.69900 2.63000 76.58900
27.18000 2.61200 76.59500
-23.59800 2.63100 77.03300
26.95000 2.68100 77.04800
-23.48900 2.68100 77.48300
26.56000 2.71400 77.56000
-23.32400 2.61800 77.91800
26.01800 2.71400 78.03900
-22.98000 2.58800 78.50400
9.05900 2.70300 78.53200
10.59900 2.59100 78.57400
25.46600 2.71400 78.49900
-22.49900 2.61700 79.07900
2.19200 2.64800 79.15200
3.65100 2.60700 79.01600
7.45000 2.71400 79.01700
11.65300 2.57600 79.06700
24.99600 2.66700 79.01700
-22.02600 2.62800 79.56200
1.85700 2.68100 79.49900
12.44000 2.64800 79.54800
24.49300 2.66700 79.52100
-21.80000 2.57500 79.95000
1.46900 2.66600 80.03600
13.51400 2.65500 80.04600
23.88100 2.64700 79.99400
-21.77900 2.69000 80.44900
1.12000 2.67900 80.56700
13.93600 2.61500 80.56700
23.53300 2.68600 80.45300
-21.79600 2.68100 80.94900
0.68000 2.75400 81.07600
14.12200 2.63100 81.03300
23.35300 2.67500 80.96300
-21.78300 2.70400 81.48600
0.13800 2.69500 81.58000
14.24700 2.59500 81.47800
23.18800 2.59500 81.53400
-21.62700 2.56600 82.05400
-0.39000 2.73800 82.04300
14.52200 2.58700 82.05000
23.00300 2.71400 82.01600
-21.46900 2.63100 82.53300
-0.96700 2.71400 82.53400
14.93900 2.64600 82.62100
22.64400 2.71400 82.59700
-21.27900 2.62900 82.90500
-1.79200 2.64500 83.06500
15.39300 2.61500 83.06600
22.18100 2.71400 83.09400
-21.01800 2.55700 83.49800
-2.77800 2.59600 83.58900
16.09900 2.52200 83.52900
21.54900 2.71400 83.53700
-20.80300 2.63100 83.95900
-3.29900 2.68000 84.06400
-20.42700 2.54700 84.49000
-4.01900 2.71400 84.54100
-19.90000 2.54700 84.99400
-6.93500 2.67100 85.05100
-18.98600 2.54700 85.53800
-7.83500 2.64800 85.56400
-18.48300 2.54700 86.01200
-9.38100 2.67500 86.04900
-17.99100 2.54700 86.50700
-10.06800 2.71800 86.50000
-17.29900 2.62600 86.99100
-14.09400 2.75000 87.02000
-7.45400 8.62100 10.53900
-5.35900 8.59400 10.49800
11.10900 8.66700 10.55800
13.57000 8.58000 10.50800
-8.36400 8.57500 11.07500
-4.50800 8.54300 10.95300
8.61800 8.65100 11.06000
14.51600 8.55300 11.04000
21.09000 8.71400 11.04500
26.45200 8.61600 11.05900
-8.89100 8.59000 11.56600
-3.96200 8.59400 11.43500
7.96800 8.72500 11.54900
15.13900 8.58900 11.42400
20.02300 8.67100 11.52100
27.42500 8.65800 11.62200
-9.40700 8.59000 12.06100
-2.39600 8.66400 12.09200
7.51400 8.66600 12.01800
16.05300 8.59400 12.02000
17.00800 8.71100 12.02200
27.89200 8.57600 12.12800
-9.85300 8.68700 12.63300
-1.83900 8.67500 12.51000
2.53000 8.70100 12.53500
4.97400 8.60700 12.56000
7.05000 8.71400 12.54700
28.17900 8.57600 12.54000
-10.10500 8.67400 13.04300
-1.38400 8.67100 13.01300
1.67500 8.69800 13.08700
28.44500 8.59800 13.04400
-17.05400 8.61900 13.52400
-14.89000 8.56400 13.54900
-10.36700 8.56900 13.57800
-1.00000 8.57100 13.44000
1.16500 8.75100 13.55200
28.61700 8.63100 13.53300
-17.96500 8.63600 14.05100
-13.95400 8.64200 14.03300
-10.43400 8.70600 14.09400
28.71000 8.61500 14.06800
-18.45100 8.64200 14.57400
-13.49900 8.61100 14.50200
-10.63000 8.66000 14.48400
28.73000 8.55500 14.61500
-18.78600 8.74100 14.98700
-12.62800 8.60000 15.04900
-11.09700 8.74300 14.99300
28.82200 8.63000 15.09100
-18.95000 8.71100 15.45200
29.03500 8.60000 15.56000
-19.01000 8.63400 15.94900
29.36500 8.55400 16.10900
-19.02400 8.60500 16.44900
29.55400 8.63100 16.53300
-18.99900 8.65200 16.99700
29.71100 8.60100 17.04600
-18.87800 8.62300 17.48300
29.98700 8.62200 17.59100
-18.87400 8.63000 17.99700
30.51300 8.61300 18.09200
-19.02400 8.73700 18.56300
31.05200 8.60400 18.48200
-19.32000 8.62900 19.07600
32.08700 8.55400 19.02500
-19.88000 8.58900 19.56200
33.05900 8.54700 19.55500
-20.41900 8.60900 20.05900
33.58300 8.54700 20.04700
-20.82300 8.64000 20.65900
33.97100 8.54700 20.58700
-21.00200 8.63100 21.03300
34.20400 8.58500 21.04200
-21.12700 8.69200 21.51400
34.37200 8.60200 21.55300
-21.26600 8.53400 22.08300
34.45600 8.63100 22.03300
-21.25300 8.53900 22.59200
34.46900 8.63100 22.53300
-21.13000 8.61800 23.06800
34.43500 8.68100 22.98300
-20.95900 8.63100 23.53300
34.34400 8.69700 23.50700
-20.75800 8.59000 23.97100
34.18300 8.58000 24.04000
-20.40300 8.54100 24.49200
34.07600 8.59900 24.56800
-20.11700 8.59500 25.04500
33.98600 8.65800 25.02300
-20.09500 8.72000 25.56600
33.67800 8.63400 25.59700
-20.27000 8.64900 26.14200
33.39400 8.69400 26.04100
-20.44600 8.58100 26.58300
33.06600 8.63000 26.57200
-20.56900 8.63100 27.03300
32.87500 8.68100 27.03000
-20.66600 8.71400 27.47900
32.70100 8.63100 27.57200
-20.98500 8.72200 28.08500
32.50800 8.63100 28.03300
-21.30500 8.65100 28.64100
32.32600 8.72000 28.54000
-21.48000 8.58100 29.08300
32.24200 8.56200 29.11400
-21.58100 8.63100 29.53300
32.31600 8.69000 29.56300
-21.64000 8.63100 30.03300
32.35600 8.68400 30.03300
-21.63300 8.63100 30.53300
32.38400 8.68600 30.53300
-21.56000 8.63100 31.03300
32.48500 8.66700 31.06800
-21.44100 8.63100 31.53300
32.55400 8.55400 31.61400
-21.35900 8.63100 32.03300
32.62500 8.57000 32.11600
-21.28200 8.62400 32.50500
32.62500 8.56500 32.61600
-21.12300 8.59500 33.04500
32.67500 8.59400 33.08300
-20.90100 8.66600 33.54800
32.60900 8.52300 33.59500
-20.62100 8.62300 34.09200
32.67200 8.54700 34.10300
-20.36800 8.61000 34.50500
32.90300 8.62300 34.57700
-20.04100 8.52200 35.00800
33.12200 8.63100 34.98700
-19.98700 8.60300 35.53300
33.51800 8.59500 35.55500
-20.07000 8.60200 36.03300
34.09000 8.66300 36.08800
-20.16800 8.57300 36.50100
34.60500 8.59800 36.42300
-20.38900 8.64600 37.00500
36.07000 8.56800 37.03200
-20.57900 8.64700 37.50900
36.62700 8.59300 37.41900
-20.74700 8.73200 37.99000
37.12700 8.65000 37.96900
-20.77800 8.73400 38.48700
37.50800 8.62400 38.53800
-20.61400 8.52300 39.02300
37.86900 8.52400 38.98900
-20.57400 8.61500 39.48300
38.08000 8.61000 39.43300
-20.50700 8.54300 39.94900
38.40900 8.55100 39.97500
-20.76800 8.73300 40.48700
38.47200 8.58800 40.44900
-20.84200 8.69800 40.94900
38.47700 8.60200 40.94900
-20.85900 8.68400 41.44900
38.49200 8.60400 41.44900
-20.82100 8.69100 41.94900
38.61100 8.68900 42.01400
-20.82000 8.64900 42.49700
39.05500 8.64500 42.53200
-20.98200 8.71400 43.02100
39.45800 8.59500 43.01700
-21.38500 8.73300 43.61700
39.72100 8.62800 43.48000
-21.93900 8.67500 44.03800
39.96100 8.59200 44.03400
-22.48600 8.72500 44.60200
40.09600 8.58100 44.58300
-22.86800 8.65400 45.13600
40.11100 8.63100 45.03300
-23.07300 8.67600 45.61100
40.08300 8.63100 45.53300
-23.25700 8.57400 46.15300
39.96700 8.66500 46.03100
-23.31300 8.65000 46.62700
39.84300 8.63800 46.44000
-23.44400 8.58100 47.08300
39.48900 8.62900 47.06900
-23.61300 8.73800 47.54700
39.21200 8.68100 47.52500
-23.80200 8.66600 48.11800
39.08800 8.63100 48.03300
-23.88500 8.58100 48.58300
39.08700 8.63100 48.53300
-23.89500 8.63100 49.03300
39.20100 8.60600 48.98200
-23.85000 8.63100 49.53300
39.57500 8.55300 49.49200
-23.76300 8.61300 49.97700
40.57700 8.63600 50.02800
-23.55800 8.59500 50.52100
41.46200 8.68500 50.56100
-23.31700 8.62400 50.97200
41.88400 8.68600 51.06900
-22.93800 8.59500 51.47400
42.08700 8.62900 51.56800
-22.37700 8.54300 52.00000
42.20500 8.58300 52.04200
-21.40900 8.53700 52.52400
42.37300 8.70700 52.54100
-20.43300 8.63400 53.08500
42.37900 8.74300 53.04300
-20.11700 8.52100 53.47800
42.13000 8.62000 53.62900
-19.99800 8.57100 53.92800
41.99500 8.65100 54.00900
-20.04800 8.57100 54.43900
41.58300 8.61500 54.55100
-20.46700 8.64100 55.05500
41.05200 8.61300 55.04200
-20.77800 8.74600 55.48500
40.55400 8.62000 55.49600
-20.90500 8.63900 55.99700
40.00300 8.71900 56.05700
-21.05100 8.66200 56.51700
39.49100 8.74000 56.55800
-21.15800 8.63600 56.94200
38.92000 8.75300 57.02800
-21.58200 8.66300 57.49700
37.07600 8.66700 57.55800
-22.10900 8.64900 57.99100
36.06600 8.61200 58.06200
-22.49600 8.67400 58.50500
35.67400 8.61400 58.59200
-22.78300 8.65600 59.07400
35.57400 8.58100 59.08300
-22.90800 8.63100 59.53300
35.59600 8.63100 59.53300
-22.98400 8.63100 60.03300
35.64000 8.63100 60.03300
-22.99200 8.63100 60.53300
35.64100 8.63100 60.53300
-23.01400 8.66400 61.02900
35.57700 8.63100 61.03300
-23.05200 8.66100 61.48300
35.45000 8.71400 61.51900
-23.00100 8.61500 61.99800
35.20000 8.63100 62.10200
-22.89600 8.59900 62.48300
34.96600 8.71400 62.48200
-22.79200 8.68600 62.90800
34.51900 8.71400 63.01600
-22.42100 8.64900 63.47600
33.92900 8.71400 63.49100
-21.95300 8.59300 63.93600
32.87800 8.63900 64.01100
-21.34100 8.61400 64.41900
31.61000 8.69200 64.51600
-20.95100 8.55800 64.99700
27.60300 8.72300 65.06900
29.64900 8.61900 65.05100
30.61900 8.64900 65.00600
-20.88000 8.63100 65.53300
27.44100 8.60700 65.45000
-20.92100 8.63100 66.03300
26.97100 8.62000 66.05400
-20.97200 8.63100 66.53300
26.84700 8.57000 66.49200
-20.98300 8.63100 67.03300
26.69600 8.72800 66.98700
-20.94100 8.63100 67.53300
26.89500 8.59300 67.52200
-20.87700 8.68100 67.98300
27.16100 8.61700 67.98000
-20.81400 8.61600 68.44600
27.45800 8.60700 68.50700
-20.81600 8.69100 68.94900
27.65600 8.56200 68.97700
-20.88500 8.74400 69.49500
27.70400 8.71200 69.47100
-20.81000 8.65600 69.98300
27.82300 8.52300 69.98900
-20.79800 8.70200 70.44900
27.71000 8.71000 70.47000
-20.81500 8.65600 70.99700
27.61400 8.62900 70.99700
-21.00700 8.66600 71.52500
27.40500 8.64900 71.49200
-21.31300 8.66000 72.06500
27.09900 8.65400 72.01400
-21.52100 8.66300 72.52900
26.84400 8.63100 72.47700
-21.62800 8.59500 73.03300
26.65600 8.69300 72.95000
-21.67100 8.55900 73.53300
26.49300 8.68100 73.44700
-21.64800 8.55700 74.03300
26.19300 8.73700 73.98700
-21.57400 8.62900 74.56800
25.98300 8.65100 74.44400
-21.48300 8.58100 75.08300
25.57300 8.64000 74.99900
-21.56700 8.66600 75.53700
25.48200 8.57700 75.49700
-21.80100 8.65400 76.08000
25.38700 8.56500 76.03300
-21.99100 8.63100 76.53300
25.35300 8.60900 76.56800
-22.13800 8.64900 77.01200
10.67800 8.68000 77.14500
12.20300 8.68900 77.07900
25.39400 8.58100 77.08300
-22.23500 8.73200 77.48100
10.38300 8.66800 77.47800
12.60500 8.66100 77.51300
25.47000 8.63100 77.53300
-22.23900 8.73300 77.96800
10.11300 8.59500 78.02100
13.01600 8.58600 78.03300
25.55500 8.63100 78.03300
-22.12200 8.58400 78.53800
9.94600 8.63100 78.53300
13.53600 8.60300 78.57100
25.58000 8.63100 78.53300
-22.03900 8.58100 79.08300
9.81400 8.67900 78.92400
14.01500 8.53700 79.01300
25.53700 8.63100 79.03300
-22.03600 8.63100 79.53300
9.54300 8.66700 79.51400
14.54700 8.54700 79.54200
25.41800 8.66600 79.55300
-22.05800 8.63100 80.03300
9.17300 8.68300 80.06700
15.05000 8.54700 80.04500
25.20900 8.64300 80.09800
-22.04100 8.63100 80.53300
8.67200 8.74900 80.56700
15.92800 8.62000 80.56100
24.98200 8.71400 80.48600
-21.95600 8.63100 81.03300
8.08800 8.71400 81.06700
16.96700 8.58800 81.04700
24.54300 8.66600 81.06300
-21.81500 8.63100 81.48700
7.62100 8.71400 81.58300
17.61300 8.53700 81.51100
24.01200 8.71400 81.50400
-21.52300 8.54700 82.06500
7.09300 8.71400 82.05900
20.00300 8.59100 82.03900
22.93000 8.66000 82.01700
-21.08700 8.55100 82.63300
1.58700 8.67800 82.55700
3.65400 8.60600 82.51300
6.17000 8.64800 82.54600
-20.65200 8.57900 83.12100
-3.05800 8.60500 83.00300
-20.41300 8.62800 83.56800
-7.94300 8.68900 83.51500
-6.01500 8.58400 83.56500
-3.98200 8.68000 83.50800
-20.25700 8.53200 84.01400
-13.52200 8.68300 83.99800
-12.41300 8.64300 84.02900
-8.41300 8.65300 83.99800
-19.95300 8.55200 84.49900
-14.33300 8.76800 84.49800
-11.54100 8.65300 84.54700
-8.90500 8.65000 84.48900
-19.48700 8.57900 85.02000
-14.85400 8.69400 85.04700
-10.38600 8.58100 85.07800
-10.01800 8.60700 85.02500
-18.88000 8.55800 85.48500
-15.50100 8.66000 85.51500
21.97900 14.66200 11.58100
26.59800 14.61900 11.46500
21.16300 14.61000 12.15700
27.12400 14.65200 11.94000
1.62700 14.63400 12.60700
4.94500 14.54400 12.56100
20.93900 14.65800 12.55500
27.52000 14.63100 12.48500
0.14700 14.63800 13.06800
5.42300 14.52900 12.98200
20.63200 14.59300 13.13500
27.65200 14.65400 12.94900
-0.80700 14.56900 13.59300
5.64900 14.67300 13.50700
20.56900 14.62800 13.61600
27.68100 14.67900 13.44900
-1.30300 14.63200 14.16400
5.96600 14.56500 13.95700
20.48100 14.63600 14.08200
27.65400 14.67700 13.94900
-1.55100 14.68500 14.60200
6.08900 14.62500 14.42800
18.38400 14.66100 14.57300
19.47800 14.59700 14.48700
20.13100 14.64900 14.59200
27.68200 14.71500 14.51000
-1.80800 14.59600 15.14300
10.02300 14.56700 15.02300
17.50700 14.65300 15.08000
28.02400 14.58800 14.93600
-16.08000 14.66200 15.56600
-13.89900 14.62100 15.46500
-1.88100 14.66100 15.62900
13.53300 14.55400 15.53700
16.62000 14.65500 15.56200
28.94600 14.59900 15.60500
-16.60800 14.66600 16.04000
-13.03500 14.55100 15.96200
-1.93900 14.58100 16.08300
29.54800 14.54200 16.00000
-16.96800 14.64900 16.61800
-12.06900 14.51400 16.53000
-1.88500 14.64500 16.56800
30.14100 14.54700 16.47700
-17.10300 14.65500 17.06100
-10.95300 14.54700 17.04000
-1.88300 14.60300 17.11600
31.01400 14.54700 17.06300
-17.31800 14.55300 17.64000
-10.04100 14.58600 17.54100
-8.33800 14.63800 17.54300
-7.93100 14.51200 17.53400
-1.96900 14.61800 17.52300
31.53400 14.54700 17.56500
-17.27900 14.57200 18.04200
-6.00200 14.55900 18.04100
-2.35000 14.64100 18.07200
31.90500 14.54700 18.10000
-17.04600 14.66400 18.62400
-5.37400 14.59600 18.42400
-3.38900 14.61300 18.55300
32.12700 14.62600 18.56600
-16.96200 14.58800 19.12900
32.29800 14.63100 19.12900
-16.86100 14.70200 19.59100
32.34200 14.64200 19.53300
-17.00500 14.64400 20.06300
32.34700 14.67400 20.03300
-17.34200 14.54300 20.51300
32.30400 14.75200 20.46200
-17.95300 14.70700 21.02900
32.17200 14.59500 21.00800
-18.96800 14.71700 21.55700
32.04800 14.63100 21.53300
-19.47800 14.66600 22.00800
31.91700 14.64200 22.00000
-19.89700 14.63100 22.58500
31.69000 14.72200 22.47400
-20.09700 14.71400 23.00100
31.54000 14.70400 22.93700
-20.30200 14.63100 23.58500
31.41100 14.62400 23.41300
-20.40600 14.63100 24.03300
30.96900 14.62400 23.94800
-20.51300 14.68100 24.48300
30.66000 14.68800 24.57200
-20.63400 14.68500 25.02100
30.83700 14.60200 25.02800
-20.74200 14.52300 25.58400
30.88000 14.58300 25.44900
-20.67100 14.66900 26.06600
30.92800 14.62600 25.99700
-20.59300 14.59500 26.53300
31.12800 14.66800 26.52100
-20.39100 14.61300 27.06000
31.38900 14.56700 27.05500
-20.08500 14.56900 27.61300
31.56400 14.58100 27.58300
-19.78500 14.59000 27.96200
31.70100 14.66600 28.03300
-19.05800 14.58400 28.65000
31.84600 14.53200 28.57500
-18.82400 14.54200 29.07900
31.90600 14.65400 28.98300
-18.61700 14.65800 29.58000
32.05000 14.59900 29.44100
-18.84200 14.58100 30.06700
32.16900 14.67900 29.91100
-19.08100 14.60900 30.44500
32.46800 14.57100 30.45300
-19.42900 14.68600 31.13900
32.52000 14.60900 30.94900
-19.64900 14.72900 31.50900
32.50200 14.61700 31.44900
-20.09600 14.74400 31.99600
32.44800 14.56200 31.95300
-20.52000 14.68300 32.53900
32.14300 14.65500 32.50300
-20.82300 14.65500 33.13600
32.08500 14.65500 32.94900
-20.96800 14.58100 33.58300
32.15900 14.69800 33.52200
-21.02500 14.63100 34.03300
32.38000 14.56700 34.05900
-21.03200 14.63100 34.53300
32.38700 14.58100 34.58300
-20.96400 14.63100 35.03300
32.37000 14.68100 34.98300
-20.83000 14.62500 35.51000
32.34800 14.69500 35.50900
-20.58200 14.59500 36.04900
32.23600 14.52900 36.07200
-20.32100 14.62200 36.48800
32.36800 14.62600 36.57900
-20.16700 14.59500 37.03000
32.62500 14.59500 37.04900
-20.18500 14.66600 37.50800
32.95100 14.60500 37.55600
-20.24700 14.70100 37.99800
33.21700 14.61300 37.95700
-20.24700 14.66700 38.43200
33.92500 14.54700 38.53400
-20.15100 14.54000 39.01800
35.08100 14.54500 39.01700
-20.00800 14.63100 39.53300
36.04500 14.54700 39.53300
-19.82300 14.63100 39.97000
37.46200 14.54700 40.06900
-19.61500 14.54700 40.55300
38.07300 14.54700 40.53200
-19.54200 14.68100 40.98300
38.53800 14.54700 41.05700
-19.60100 14.68800 41.47800
38.87700 14.54700 41.60200
-19.90900 14.66600 42.03600
39.06100 14.63100 42.03300
-20.32800 14.63100 42.60100
39.20900 14.62000 42.55800
-20.62000 14.63400 42.97800
39.29200 14.64800 43.11900
-20.98300 14.61300 43.46200
39.29500 14.74000 43.48200
-21.40600 14.63900 43.97700
39.21700 14.59500 44.02500
-22.96900 14.63600 44.50500
39.10500 14.63100 44.53300
-23.10900 14.62200 44.94900
38.97100 14.63100 45.03300
-23.05000 14.61800 45.44600
38.85900 14.64300 45.50100
-22.58300 14.61500 46.00500
38.70800 14.66900 46.02100
-21.97100 14.61900 46.47400
38.50100 14.66600 46.53000
-20.66300 14.54000 47.05200
38.19000 14.66600 47.07200
-19.85500 14.54700 47.49200
37.89000 14.63700 47.48200
-19.13200 14.58400 48.13400
37.50400 14.62200 48.01100
-18.96100 14.63100 48.53300
37.03000 14.69300 48.51800
-18.83200 14.64300 48.98100
36.51300 14.68200 48.99800
-18.59900 14.51600 49.51000
35.54200 14.69700 49.53600
-18.52200 14.60000 50.03300
35.15900 14.71900 50.05200
-18.57100 14.61200 50.52600
35.17500 14.72400 50.51000
-18.84200 14.70500 51.00000
35.53500 14.68800 51.05200
36.62900 14.62900 51.10700
39.39000 14.60000 50.98700
-19.37200 14.69000 51.55100
40.54900 14.62300 51.47700
-19.78200 14.72800 52.04100
40.94300 14.61500 52.00300
-19.97300 14.66300 52.49900
41.04300 14.62300 52.44900
-20.11000 14.59500 53.02100
41.01500 14.62900 52.94900
-20.26600 14.74400 53.52100
40.90200 14.61100 53.41100
-20.13400 14.52200 54.03100
40.43900 14.61700 53.93800
-20.08000 14.60900 54.56800
39.10600 14.65600 54.49700
-19.95700 14.63100 55.03300
38.16300 14.66300 54.98700
-19.89100 14.57300 55.47300
37.07600 14.60600 55.53300
-20.02400 14.71400 56.01800
36.72900 14.68200 56.03000
-20.35600 14.71400 56.58800
36.59800 14.63100 56.53300
-20.92500 14.71400 57.08200
36.42200 14.70700 56.96600
-21.44500 14.71600 57.61600
36.10100 14.68800 57.52700
-21.82100 14.68900 58.12400
35.64000 14.74000 58.04100
-22.06400 14.65700 58.55700
35.00100 14.66500 58.52300
-22.34500 14.60100 59.14400
34.03400 14.63100 59.06100
-22.41400 14.63400 59.61600
33.52000 14.69600 59.53400
-22.43300 14.62600 60.11600
33.44300 14.63000 59.93200
-22.41300 14.55400 60.63900
33.13800 14.71700 60.47300
-22.31800 14.56200 61.11600
32.98400 14.69800 60.92600
-22.31400 14.64000 61.62700
32.91400 14.56600 61.43200
-22.40200 14.58100 62.08300
32.58100 14.64000 62.00000
-22.53400 14.66600 62.54200
32.34100 14.67700 62.42400
-22.76100 14.72700 63.04600
31.91700 14.65400 62.98100
-22.87800 14.63200 63.49700
31.16500 14.75500 63.53900
-22.98600 14.63100 64.03300
25.07900 14.67700 64.03700
28.89100 14.59400 64.04800
29.98000 14.66500 64.01200
-23.03100 14.63100 64.53300
24.53500 14.63300 64.59200
-23.11300 14.66500 65.01700
24.40000 14.60400 65.03300
-23.28500 14.68400 65.51700
24.37000 14.57700 65.53300
-23.39600 14.63100 66.03300
24.34000 14.57100 66.01400
-23.45000 14.63100 66.53300
24.19100 14.66400 66.51600
-23.45700 14.68100 66.98300
23.98800 14.66200 67.02000
-23.36200 14.59800 67.45500
23.66200 14.71200 67.51300
-23.26200 14.67500 67.90800
23.16700 14.69900 68.04500
-22.95900 14.59900 68.50000
22.48300 14.65900 68.50800
-22.53200 14.59700 69.10500
21.90700 14.59600 69.01200
-22.12700 14.57000 69.61700
21.49300 14.61200 69.48300
-21.94900 14.58100 70.08300
20.64100 14.64700 70.05100
-21.86400 14.64100 70.56800
20.01000 14.58700 70.49200
-21.89800 14.66000 71.08300
19.64000 14.70900 70.96500
-22.08500 14.61800 71.44600
19.57000 14.66000 71.49300
-22.38200 14.60300 72.04400
19.45200 14.60700 72.02000
-22.50200 14.65600 72.58100
9.43600 14.60800 72.51400
12.12200 14.58900 72.58100
19.10200 14.65900 72.60300
-22.58200 14.63900 73.08300
8.99300 14.67800 73.02700
12.93900 14.63500 73.14500
18.86400 14.63100 72.93300
-22.54800 14.66400 73.53300
8.93200 14.59400 73.44900
13.10800 14.60400 73.55500
18.07600 14.69700 73.53500
-22.48000 14.61100 74.07600
8.96000 14.57700 73.94900
13.53600 14.60700 74.13500
17.63000 14.66400 74.01400
-22.34500 14.54200 74.59400
9.04000 14.61100 74.44900
13.63900 14.60700 74.61600
17.53200 14.62900 74.44900
-22.04100 14.61400 75.06600
9.06200 14.63600 74.94900
13.54200 14.64000 75.11600
17.64400 14.68600 75.00600
-21.81500 14.59800 75.55700
9.01000 14.62900 75.44900
13.44400 14.65800 75.61600
18.13700 14.70400 75.54000
-21.64100 14.61200 76.06300
8.92100 14.55700 75.93300
13.42500 14.66100 76.11600
18.58200 14.59900 75.93400
-21.41700 14.60500 76.56100
1.50700 14.68800 76.52900
3.45800 14.66300 76.62500
8.53000 14.57700 76.49000
13.42600 14.66400 76.61600
18.90900 14.54200 76.47300
-21.05300 14.63900 77.12000
1.43700 14.62000 76.94900
3.92400 14.66700 77.05700
7.66900 14.62400 77.03800
13.45300 14.66600 77.11600
19.01900 14.55500 76.92700
-20.63500 14.62500 77.57800
1.50600 14.61000 77.44900
4.62100 14.56600 77.54900
5.95300 14.64100 77.46700
13.45500 14.65600 77.61600
19.02200 14.61400 77.44900
-19.99900 14.54700 78.05600
1.66100 14.69500 78.00700
13.49500 14.62000 78.11600
19.00200 14.57700 77.99700
-18.51800 14.57600 78.53900
-17.88100 14.68800 78.52200
-15.06200 14.63900 78.64800
1.92800 14.59700 78.49100
13.61700 14.59900 78.56700
18.87500 14.56600 78.49800
-14.98700 14.62100 79.11600
2.01300 14.59600 78.94900
13.95700 14.66100 79.05900
18.58600 14.59200 79.01500
-14.87500 14.61100 79.56300
2.03100 14.57600 79.49700
14.42000 14.66700 79.56000
18.08100 14.63900 79.53700
-14.48700 14.62400 80.09100
-9.81900 14.67100 80.01500
-8.37300 14.59000 80.06300
1.94100 14.58500 80.02600
15.02200 14.57500 80.05700
17.47900 14.63400 79.96400
-13.55000 14.60100 80.58500
-12.94300 14.64700 80.47900
-7.95600 14.61100 80.52500
1.63200 14.72300 80.56600
-7.48200 14.61800 81.03300
1.50600 14.60600 80.94500
-6.90100 14.57800 81.47300
-4.03100 14.67200 81.49200
-2.90300 14.56500 81.54100
1.00500 14.61800 81.49700
-1.98600 14.61400 82.00400
0.05000 14.68500 81.99900
13.51300 20.71400 14.54500
16.05400 20.54700 14.52400
12.54800 20.71400 15.06000
17.01900 20.54700 15.03400
12.00800 20.71400 15.54700
17.56000 20.54700 15.51600
11.61300 20.68100 16.04600
17.98100 20.54700 16.06800
11.37800 20.69600 16.45100
18.19000 20.63100 16.45900
10.93400 20.74700 17.02600
18.41300 20.58100 16.99400
10.46500 20.74000 17.58700
18.58800 20.63700 17.48700
10.13900 20.65000 18.07300
18.92800 20.54100 17.96800
-12.99000 20.63200 18.53100
-10.81200 20.67800 18.57300
9.94200 20.58900 18.53300
19.49100 20.60300 18.47500
19.98600 20.66100 18.57300
22.48400 20.55200 18.46000
-13.89700 20.58900 19.07200
-9.97200 20.62000 19.03400
9.88900 20.73900 19.05900
23.02600 20.57200 18.96000
-14.32400 20.58600 19.56600
-9.48700 20.56700 19.44100
9.71800 20.60900 19.60900
23.37900 20.59100 19.52200
-14.55000 20.60200 19.96700
-7.51200 20.57000 20.02700
9.61200 20.58100 20.08300
23.50400 20.61600 19.94900
-14.81900 20.54000 20.59300
-6.07900 20.58000 20.61500
9.57200 20.63100 20.53300
23.55200 20.64000 20.44900
-14.85800 20.63000 21.08300
-5.58200 20.60300 21.07800
9.55400 20.63100 21.03300
23.61600 20.65100 20.92000
-15.01700 20.58100 21.46100
-5.30200 20.58500 21.42900
9.47000 20.71400 21.51200
25.61600 20.68800 21.55100
-15.36700 20.64600 22.08300
-4.97400 20.55600 21.96000
0.19500 20.56800 22.07200
3.54000 20.53500 22.01500
9.15500 20.71400 22.06400
26.12700 20.70700 22.04200
-15.59600 20.66600 22.54800
-4.47200 20.54700 22.52100
-0.43800 20.62200 22.54400
4.43800 20.54700 22.54900
8.48800 20.65400 22.51900
17.47100 20.62400 22.54700
19.09100 20.59400 22.62900
26.58300 20.69500 22.55300
-15.82900 20.54900 23.08300
-3.96800 20.59500 23.07500
-0.91000 20.62100 23.06400
17.00700 20.62200 23.02600
19.21500 20.58800 23.04400
27.04000 20.63100 23.03000
-15.86500 20.64700 23.63500
-3.55600 20.60900 23.61500
-1.31400 20.57500 23.57600
16.68300 20.72100 23.47500
19.41900 20.65200 23.62500
27.52600 20.62000 23.53600
-15.95900 20.58100 24.08300
-2.94700 20.58900 24.02000
-1.99300 20.69500 24.03800
16.63700 20.68000 23.94900
19.56100 20.62700 24.08000
27.94200 20.53900 23.97300
-16.08500 20.71400 24.47700
16.70300 20.68100 24.41600
19.88100 20.73000 24.60400
28.10700 20.65500 24.53300
-16.42500 20.66600 25.05300
17.06400 20.60200 24.92700
19.87100 20.72100 25.09500
28.34700 20.51200 25.03300
-16.92000 20.63900 25.54300
18.04000 20.66100 25.57300
19.58300 20.62300 25.53600
28.34800 20.55000 25.51400
-17.87100 20.64800 26.06600
28.14100 20.72300 26.05100
-18.90800 20.71300 26.55300
28.06500 20.63200 26.49700
-19.43800 20.70900 27.06000
27.89200 20.59700 27.02400
-19.58200 20.58300 27.43100
27.73500 20.67500 27.52500
-19.95800 20.69700 28.01700
27.59000 20.63100 28.03300
-20.01700 20.63200 28.44900
27.38900 20.69800 28.45100
-20.03800 20.59900 28.94900
27.02400 20.68100 28.99900
-20.00300 20.60400 29.44900
26.51700 20.63000 29.52800
-19.90300 20.67900 30.02400
25.60200 20.65100 30.06500
-19.58300 20.59500 30.52300
24.39200 20.66900 30.47800
-19.32200 20.63800 30.93600
23.72200 20.73800 30.98900
-18.90900 20.59900 31.42400
23.66700 20.73500 31.47200
-18.55300 20.53400 32.00800
24.01500 20.63500 31.96100
-18.39700 20.63100 32.53300
25.04900 20.61300 32.47600
-18.32700 20.63100 33.03300
25.61700 20.64600 32.94800
27.13300 20.66500 33.07700
30.05200 20.56700 32.94700
-18.28800 20.63100 33.53300
30.55600 20.67700 33.55900
-18.30600 20.63100 34.03300
31.15800 20.66200 34.01600
-18.34700 20.63100 34.53300
32.16000 20.65700 34.51500
-18.36700 20.63100 35.03300
32.65000 20.71200 35.03500
-18.35100 20.63100 35.53300
33.05300 20.59300 35.45100
-18.31200 20.63100 36.03300
33.18000 20.70100 36.00200
-18.30700 20.63100 36.53300
33.42200 20.53000 36.49800
-18.32700 20.68100 36.98300
33.40800 20.56400 37.03300
-18.49000 20.67200 37.48900
33.35400 20.59300 37.48300
-18.84700 20.63100 38.02300
33.47700 20.53700 37.95200
-19.13300 20.69000 38.42800
33.91800 20.58900 38.55000
-19.44300 20.69200 38.95000
34.48700 20.59400 39.04300
-19.87100 20.71400 39.53700
34.89600 20.52200 39.47900
-23.34000 20.75400 40.04500
35.10400 20.62100 40.01700
-24.05200 20.65900 40.51200
35.34000 20.50500 40.53200
-24.57400 20.67000 41.00600
35.35800 20.59000 40.98300
-24.99500 20.73000 41.47600
35.43800 20.54300 41.44800
-25.44700 20.70600 42.10500
35.48800 20.59200 41.94900
-25.79000 20.59000 42.65400
35.52400 20.61700 42.44900
-25.91200 20.66300 43.11000
35.50800 20.61900 42.94900
-26.02400 20.58100 43.58300
35.50400 20.61300 43.44900
-26.00700 20.63100 44.03300
35.49700 20.61300 43.94900
-25.94700 20.63100 44.53300
35.45500 20.56700 44.47000
-25.88100 20.63100 45.03300
35.11300 20.64900 45.00100
-25.84900 20.68100 45.48300
34.64700 20.66700 45.50600
-25.78800 20.60500 45.93700
34.08700 20.65500 46.01200
-25.61400 20.53400 46.51700
33.94100 20.57100 46.49700
-25.46600 20.68100 46.98300
33.85200 20.61000 47.06800
-25.36000 20.60200 47.44600
33.89200 20.58100 47.58300
-25.38900 20.64300 47.94900
34.00100 20.63100 48.03300
-25.39600 20.63700 48.44900
34.18400 20.62100 48.55600
-25.34500 20.68200 48.99300
34.32100 20.57800 49.12800
-25.16400 20.57700 49.52900
34.40400 20.63100 49.53300
-24.94800 20.54800 49.99000
34.46100 20.63100 50.03300
-24.82200 20.69800 50.46800
34.46700 20.63100 50.53300
-24.56300 20.61100 51.00300
34.47300 20.63100 51.03300
-24.40100 20.60700 51.50200
34.48800 20.63100 51.53300
-24.13900 20.57300 52.03000
34.47000 20.68100 51.98300
-23.86900 20.57400 52.43300
34.36900 20.68400 52.47700
-23.41400 20.60500 52.92700
34.13800 20.59500 53.04800
-22.58500 20.60000 53.57000
33.93300 20.71400 53.49100
-22.31700 20.60500 54.00300
33.62400 20.63100 54.07400
-22.19100 20.60500 54.51800
33.41200 20.64600 54.50200
-22.19700 20.66100 54.96100
33.15600 20.71700 54.96400
-22.31900 20.59500 55.50700
32.99400 20.68500 55.43800
-22.37500 20.63100 56.03300
32.94900 20.56600 55.99700
-22.36100 20.63100 56.53300
32.92000 20.62000 56.56800
-22.28800 20.63100 56.99200
33.01300 20.58100 57.08300
-22.11900 20.54700 57.57500
33.04000 20.63100 57.53300
-22.02900 20.63100 58.03300
33.02800 20.63100 58.03300
-21.98600 20.63100 58.53300
32.93400 20.66400 58.52700
-21.91000 20.63100 59.03300
32.82700 20.63300 58.93700
-21.78800 20.62300 59.48000
32.52800 20.66600 59.49900
-21.54500 20.59500 60.02400
21.51400 20.64000 60.04600
22.51100 20.57700 60.05200
24.89000 20.66900 59.95800
26.64000 20.59700 60.06600
32.12900 20.68000 60.03100
-21.35300 20.66600 60.52100
20.98900 20.68100 60.46100
27.49700 20.61700 60.59400
31.54900 20.69000 60.53900
-21.15100 20.53800 61.01700
20.70700 20.71300 61.00600
28.50900 20.57500 61.04200
30.54800 20.68500 61.02400
-21.03400 20.58900 61.49800
20.60300 20.67700 61.44900
-20.87700 20.65000 62.02500
20.44300 20.66900 61.93600
-20.67000 20.55600 62.55800
20.24300 20.74900 62.49700
-20.60600 20.58100 63.08300
20.40300 20.57400 63.05100
-20.57100 20.68100 63.48300
20.44000 20.63100 63.53300
-20.54800 20.62100 63.99700
20.54400 20.59700 63.95400
-20.48400 20.68300 64.56800
20.57500 20.60200 64.49700
-20.49900 20.63700 65.11600
20.51000 20.63100 65.03300
-20.47500 20.61200 65.61600
20.37800 20.66600 65.51800
-20.36000 20.60400 66.06100
20.20500 20.64800 66.05800
-20.11400 20.68000 66.58900
20.07700 20.63100 66.53300
-20.06700 20.64600 67.11600
19.92400 20.71400 66.98700
-19.93200 20.62200 67.56900
19.65800 20.63100 67.57000
-19.50000 20.62600 68.09500
19.38900 20.69600 67.94800
-18.56200 20.62000 68.60000
18.87100 20.64800 68.48400
-17.39800 20.57400 69.07300
17.94200 20.65800 69.01700
-16.36900 20.59400 69.56800
16.58600 20.71400 69.56200
-15.98000 20.65100 70.03100
16.23300 20.63100 70.09400
-15.61400 20.68100 70.56200
-3.86500 20.70600 70.54100
-2.35000 20.61000 70.56000
16.07300 20.63100 70.53300
-15.46900 20.65100 71.03300
-3.89100 20.65800 70.94900
-2.13400 20.67100 71.04500
15.87600 20.71400 70.96200
-15.29700 20.60000 71.49600
-3.82600 20.65600 71.41300
-2.31900 20.61600 71.65700
15.51300 20.71400 71.49600
-14.99700 20.63500 71.98700
-3.01100 20.61200 71.98400
-2.47200 20.64300 72.04000
15.00200 20.71400 72.00500
-14.54400 20.54700 72.58600
14.10500 20.71400 72.55900
-14.02800 20.54700 73.06300
-9.40600 20.74800 73.01200
-6.96400 20.62400 73.08900
6.52600 20.72800 73.03900
7.05300 20.59800 73.03600
13.16200 20.63800 73.06300
-13.32100 20.51000 73.50100
-10.39300 20.73800 73.52700
-6.41100 20.59600 73.57100
-1.98500 20.62600 73.48300
-0.43900 20.60600 73.51200
5.58500 20.71400 73.54000
8.11800 20.60700 73.51000
12.07900 20.67900 73.54100
-4.87000 20.61300 74.07300
-2.11000 20.60800 73.91100
2.99900 20.60300 74.04000
4.38400 20.65200 74.01900
9.46100 20.56500 74.02500
10.97300 20.71900 74.02400
-4.42200 20.61000 74.56500
-2.50400 20.62200 74.44600
6.56200 26.66000 23.59200
9.99400 26.56200 23.53100
5.13400 26.57300 24.05500
10.51200 26.56400 23.95700
4.45100 26.72500 24.50600
10.92800 26.54200 24.47600
-1.96100 26.67600 25.04600
1.45600 26.51200 25.03000
3.91100 26.75200 25.02600
11.07800 26.61200 24.94900
-9.48500 26.63100 25.53400
-7.44500 26.64100 25.53200
-2.98500 26.68700 25.52500
2.62500 26.60000 25.50300
3.01600 26.69200 25.55700
11.15300 26.66900 25.44900
-10.38100 26.72100 26.04900
-6.58700 26.69400 26.06700
-3.57300 26.72900 26.00500
11.16400 26.69000 25.94900
-11.44400 26.72200 26.54300
-5.98500 26.64000 26.53600
-4.48000 26.65600 26.51700
11.11100 26.68000 26.44900
-14.86800 26.61800 27.11500
10.99900 26.64500 26.93900
-15.88700 26.63100 27.60600
10.58900 26.70400 27.52600
-16.54000 26.66200 28.06800
10.16300 26.71900 28.04400
-17.09400 26.66000 28.54800
10.13100 26.68300 28.43900
-17.43100 26.63700 29.12000
10.43600 26.66800 29.07900
-17.45700 26.63100 29.61600
12.04100 26.67200 29.57100
-17.40900 26.59900 30.11600
12.57200 26.68400 30.06200
-17.30100 26.59100 30.54300
12.96400 26.64400 30.55400
-17.12200 26.73400 31.06700
13.20100 26.62500 30.94200
-17.31300 26.57500 31.64700
13.49000 26.57800 31.45700
-17.28600 26.59400 32.05800
13.69400 26.60600 31.92700
-17.10200 26.69300 32.55400
13.90600 26.56000 32.45900
-16.90900 26.66400 33.01600
14.18200 26.62000 32.91600
-16.49400 26.68200 33.54100
15.11500 26.61500 33.50200
-15.93500 26.63900 34.08900
15.97600 26.60300 34.04400
-15.61700 26.63600 34.61000
16.49500 26.56700 34.44300
-15.55600 26.68300 35.03300
18.02300 26.63900 35.10200
-15.57900 26.74100 35.54600
18.56500 26.63400 35.52700
-15.90300 26.61400 36.13100
18.98000 26.60300 36.01100
-15.99300 26.64800 36.61600
19.19100 26.63100 36.44500
25.91700 26.64800 36.50900
28.15200 26.64500 36.52400
-16.02200 26.65200 37.11600
19.51600 26.63600 36.98900
21.97800 26.66100 37.08100
23.60300 26.56200 36.94300
24.95800 26.69300 37.05100
29.45400 26.56200 37.02600
-16.00400 26.65200 37.61600
20.13500 26.66000 37.52000
21.05500 26.65800 37.58200
30.12000 26.68800 37.55100
-16.03500 26.65000 38.01100
30.60200 26.69300 38.04500
-20.37600 26.58000 38.56300
-16.98600 26.66900 38.56700
-16.48900 26.64000 38.51500
31.00200 26.57200 38.45900
-20.96900 26.62200 39.03800
31.11600 26.67400 39.02300
-21.38400 26.64700 39.57900
31.41700 26.54500 39.47800
-21.63200 26.66700 39.99500
31.58700 26.57300 39.92900
-22.07400 26.75100 40.51600
31.66100 26.70000 40.50800
-23.39200 26.65900 41.04900
31.91700 26.55700 40.95800
-24.10700 26.75300 41.50800
31.95000 26.54700 41.49700
-24.61100 26.75200 41.98900
31.86400 26.55600 41.99400
-25.01100 26.67700 42.53900
31.57600 26.63300 42.47400
-25.30000 26.64800 43.14600
31.07500 26.69800 43.02600
-25.43000 26.58100 43.58300
30.92900 26.57400 43.43000
-25.47900 26.63100 44.03300
30.56800 26.64200 44.06100
-25.48200 26.63100 44.53300
30.37400 26.62500 44.43800
-25.41400 26.63100 45.03300
29.90900 26.59500 45.00400
-25.28800 26.58100 45.54700
29.49600 26.56900 45.48100
-25.10000 26.59600 46.04800
29.18700 26.71500 45.96700
-24.98100 26.68100 46.48300
29.13300 26.69300 46.44900
-25.04800 26.63300 46.99700
29.01400 26.70100 46.94200
-25.13500 26.70300 47.53300
28.91400 26.58100 47.45900
-25.18600 26.70700 48.03300
28.46300 26.67100 47.98200
-25.16900 26.73300 48.56800
28.13000 26.70100 48.52900
-25.28400 26.52700 49.10300
28.07900 26.65100 48.94900
-25.29000 26.55300 49.61600
27.97300 26.62600 49.42600
-25.26400 26.53900 50.08100
27.52600 26.63100 49.96500
-25.16600 26.62200 50.57300
26.05300 26.64100 50.50800
-25.12400 26.63100 51.03300
25.91800 26.57700 50.95600
-25.09800 26.63100 51.53300
25.67200 26.70700 51.45500
-25.15000 26.65600 52.01200
25.66300 26.63800 51.99700
-25.23200 26.76200 52.52500
25.65100 26.63100 52.53300
-25.17400 26.56800 53.06000
25.63500 26.63100 53.03300
-25.08000 26.58100 53.58300
25.55700 26.63100 53.53300
-24.94100 26.66600 54.04400
25.41900 26.71400 53.99200
-24.64800 26.59200 54.58700
25.12900 26.63100 54.57600
-24.35300 26.61000 54.99700
24.86100 26.69700 54.94800
-23.89900 26.65500 55.51400
24.17600 26.71400 55.56800
-23.04600 26.55600 56.04500
23.15700 26.71400 56.03900
-22.55800 26.54300 56.47400
21.52000 26.71600 56.52600
-22.46700 26.61000 56.94900
20.73100 26.69300 57.06200
-22.50900 26.59100 57.49700
19.65800 26.67100 57.54100
-22.66800 26.62600 57.93700
18.68800 26.65500 58.10300
-22.92500 26.63600 58.50000
18.42300 26.66600 58.53300
-23.12300 26.66600 59.02800
18.21700 26.65100 59.07500
-23.24600 26.71400 59.52600
18.03000 26.71400 59.52100
-23.26900 26.67400 59.94900
17.68400 26.63100 60.10400
-23.25100 26.67500 60.42200
17.38900 26.71400 60.45400
-23.10800 26.54800 61.00900
16.64500 26.73300 61.05400
-22.92700 26.66600 61.54300
15.56500 26.64400 61.55600
-22.61200 26.61500 62.08600
6.42200 26.71400 62.01200
8.67800 26.53800 62.06200
14.43500 26.66800 61.97300
-22.31900 26.57100 62.44500
1.03200 26.63600 62.47500
2.46500 26.63800 62.63600
5.91400 26.61300 62.54300
9.45800 26.65800 62.54700
13.52300 26.63800 62.46600
-21.59200 26.52000 63.04900
0.70700 26.65500 62.99100
2.44400 26.64100 63.06200
5.11500 26.72400 63.07700
10.51300 26.57800 63.06700
11.52600 26.66100 62.97800
-20.85800 26.61400 63.50800
0.93000 26.62400 63.48000
1.94900 26.66800 63.56500
4.91800 26.64300 63.41400
-20.37500 26.61400 63.91700
4.70800 26.65800 63.96300
-19.06100 26.54400 64.54100
4.94700 26.61100 64.50600
-15.42400 26.58500 65.03800
-0.44100 26.64800 64.99600
0.01900 26.62900 65.15000
5.12200 26.63600 64.93400
-14.60700 26.57100 65.61600
-0.98100 26.63600 65.47100
0.11900 26.61100 65.61600
5.35800 26.57800 65.51400
-14.34600 26.63100 65.96600
-1.59100 26.66500 65.96200
0.20400 26.60800 66.05500
5.42600 26.53500 65.98800
-13.98900 26.58100 66.50200
-2.05000 26.61500 66.50900
0.41400 26.65300 66.63400
5.21400 26.67300 66.53200
-13.80100 26.65700 66.95800
-2.84200 26.75200 67.04400
0.55500 26.62600 67.07600
5.06900 26.66700 66.94900
-13.58100 26.61600 67.50600
-3.61400 26.63600 67.49900
0.95700 26.64900 67.62000
4.91600 26.57100 67.43500
-13.35400 26.61000 67.99700
-6.87900 26.66500 68.05800
1.47800 26.61900 68.09900
4.16500 26.67700 68.00500
-13.00600 26.60900 68.54000
-7.95700 26.62000 68.54600
-12.61300 26.52500 68.98400
-8.46400 26.62300 69.10300
-12.39400 26.66800 69.51100
-8.87500 26.60900 69.62700
-11.88600 26.70000 70.04700
-9.39400 26.64000 70.10200
-9.47700 32.68300 25.05000
-7.86600 32.59200 25.01200
-10.49400 32.69600 25.52900
-6.84900 32.61700 25.49500
-11.05600 32.75300 26.08300
-6.36800 32.61900 25.91400
-11.47300 32.64100 26.51600
-5.93800 32.64500 26.47800
-11.98000 32.62800 27.03400
-5.38600 32.59400 26.92600
-4.38100 32.67700 27.05200
-1.93600 32.56900 27.03100
-12.37500 32.60300 27.55500
0.18600 32.60700 27.52000
-12.57500 32.61200 27.96800
1.40800 32.51600 28.04700
-12.79800 32.56700 28.56200
2.66300 32.59900 28.51100
-12.99100 32.59900 29.01500
3.95100 32.59100 29.11000
-13.95300 32.65000 29.59100
4.49500 32.59200 29.60100
-14.90900 32.60800 30.12300
4.87200 32.59900 30.08200
-15.33100 32.59500 30.65500
5.14000 32.62300 30.48300
-15.46500 32.64400 31.11600
6.09800 32.59200 30.97700
-15.54600 32.66200 31.61600
7.53300 32.61000 31.48000
-15.55400 32.65100 32.11600
8.01800 32.62000 31.99200
-15.48900 32.60800 32.61600
8.38900 32.54500 32.48400
-15.33700 32.57800 33.04600
8.46700 32.58500 32.94900
-14.91500 32.59600 33.56300
8.47900 32.60500 33.44900
-14.04800 32.63500 34.10700
8.45300 32.56500 33.99700
-13.52100 32.64600 34.63800
8.41700 32.56000 34.53300
-13.55900 32.65100 35.06100
8.47400 32.66700 35.03300
12.50900 32.63700 35.09000
14.02100 32.61000 34.98600
-13.95400 32.62100 35.60200
8.67500 32.55800 35.45300
12.04800 32.63700 35.63200
14.50800 32.62300 35.50000
-14.35200 32.59900 36.15000
9.02900 32.56400 35.93800
11.94000 32.65000 36.11600
14.64400 32.64100 35.94900
-14.48200 32.65400 36.61600
9.98200 32.63000 36.59600
11.93500 32.64300 36.61600
14.63900 32.65400 36.44900
-14.56400 32.67700 37.11600
10.46900 32.61000 37.01200
12.00100 32.62300 37.11600
14.51900 32.63900 36.93100
-14.58000 32.67000 37.61600
10.60300 32.65100 37.44900
12.19500 32.60400 37.53300
14.03100 32.63400 37.46900
-14.54000 32.64500 38.11600
10.57600 32.66800 37.94900
-14.50100 32.65400 38.61600
10.58900 32.69400 38.52300
-14.57600 32.66500 39.02200
11.00800 32.69000 39.06500
-14.79300 32.52700 39.59800
12.94400 32.68800 39.56800
-14.78700 32.54500 40.09600
14.89400 32.51400 39.96700
-14.60500 32.66100 40.58700
15.57900 32.57600 40.43300
-14.44900 32.62600 41.07900
16.11600 32.60600 40.91800
-14.09800 32.65500 41.60100
16.56300 32.59200 41.50100
-13.84100 32.59200 42.04300
16.86700 32.57000 42.09900
-13.59200 32.67300 42.57500
17.00200 32.58100 42.58300
-13.56800 32.65800 43.11600
17.04900 32.63100 43.03300
-13.58500 32.65100 43.61600
17.05700 32.63100 43.53300
-13.59000 32.64400 44.07200
17.01000 32.63100 44.03300
-13.94600 32.63200 44.59600
16.93900 32.69600 44.45500
-14.43700 32.63400 45.13600
17.05300 32.57500 44.93900
21.57000 32.62600 45.10900
23.50800 32.60900 44.98900
-14.55200 32.64700 45.61600
17.43100 32.55000 45.45700
21.03600 32.64800 45.57600
24.00200 32.62000 45.50300
-14.55000 32.63400 46.11600
24.16100 32.64300 45.92200
-14.40800 32.61500 46.55700
24.34200 32.60100 46.46800
-13.88600 32.60200 47.06300
-12.52700 32.64200 46.97000
-11.09400 32.61700 47.07800
24.17600 32.64500 47.00100
-9.56100 32.67900 47.63000
24.09900 32.65100 47.44900
-9.17200 32.66400 48.13100
24.15500 32.70200 48.02000
-9.09700 32.70000 48.53300
24.41200 32.57100 48.55100
-9.14700 32.75400 48.98900
24.56000 32.63100 49.03300
-9.50200 32.72000 49.59400
24.70100 32.64900 49.47200
-21.98200 32.63100 50.03300
-18.93600 32.63000 50.02800
-9.81300 32.56000 50.09600
24.83600 32.52300 50.01000
-22.50400 32.64100 50.52100
-17.84500 32.66900 50.58000
-9.90700 32.66200 50.60800
24.84500 32.58600 50.53300
-22.89800 32.67400 51.15500
-16.88800 32.64500 51.02000
-10.01000 32.58100 51.08300
24.81000 32.61600 50.94400
-23.11600 32.74400 51.58000
-16.40500 32.64800 51.51800
-10.05400 32.68100 51.48300
24.66400 32.63700 51.50500
-23.49700 32.63700 52.02500
-16.06200 32.54900 51.96600
-10.17200 32.70300 52.00900
24.45600 32.71400 51.98000
-23.80700 32.55500 52.59500
-15.93900 32.61100 52.47600
-10.32300 32.61700 52.54300
24.09900 32.66600 52.57100
-23.91100 32.61200 53.11600
-15.80800 32.67900 53.00200
-10.43700 32.66300 53.08700
23.64700 32.73900 53.04900
-23.95300 32.61700 53.61600
-15.54900 32.61200 53.50600
-10.55700 32.71700 53.58900
23.00600 32.67300 53.52800
-23.92800 32.60000 54.11600
-15.35900 32.56300 53.97200
-11.02000 32.66000 54.06000
21.67100 32.74200 54.06900
-23.84100 32.55500 54.60300
-15.30900 32.68100 54.44900
-12.03300 32.64600 54.57700
14.06200 32.64000 54.48900
17.63000 32.55900 54.53700
20.92900 32.71400 54.50000
-23.60500 32.62100 55.07900
-15.27400 32.70700 54.94900
-12.45500 32.64100 55.13000
13.56600 32.64100 54.97800
-23.35300 32.60400 55.49900
-15.30400 32.70900 55.44900
-12.57000 32.66200 55.61600
12.65800 32.66100 55.52200
-22.93100 32.55000 56.00300
-15.40800 32.69200 55.94900
-12.59400 32.65500 56.11600
12.54400 32.64200 55.94900
-21.99000 32.61200 56.60200
-15.54800 32.63100 56.42800
-12.52100 32.62300 56.61600
12.55000 32.63900 56.44900
-21.50100 32.64700 57.04400
-15.94300 32.64000 57.04800
-12.33800 32.60000 57.04100
12.58200 32.65200 56.94900
-21.02500 32.64900 57.54600
-16.43000 32.70800 57.55800
-11.54700 32.62000 57.59600
-9.99000 32.63800 57.46900
-8.43600 32.61600 57.49500
12.57200 32.65300 57.44900
-20.46300 32.60000 57.98100
-16.87600 32.70500 58.05500
-7.57200 32.55900 58.11100
12.52100 32.63300 57.94900
-19.40500 32.64200 58.52200
-17.05200 32.64000 58.41800
-7.30200 32.60200 58.47200
12.48900 32.61100 58.44900
-18.45000 32.62600 59.09500
-17.38800 32.63500 58.98100
-6.90900 32.54600 59.02800
-1.57100 32.65700 59.01500
-0.44400 32.57400 59.03800
12.46800 32.56400 58.98300
-6.44400 32.63000 59.52000
-2.42900 32.71400 59.52100
0.08700 32.55000 59.49600
12.18300 32.67200 59.52500
-5.52500 32.59800 60.08600
-4.41300 32.68500 60.02000
0.62900 32.54000 59.98200
12.01000 32.60600 59.96400
1.97300 32.59800 60.56000
11.53800 32.58900 60.50400
2.54800 32.56500 61.00900
7.39200 32.64500 60.97000
9.49400 32.57900 61.07400
10.43500 32.64700 60.97000
3.13700 32.54600 61.48100
6.55600 32.69300 61.53000
-10.60400 32.65700 62.05800
-8.57400 32.60800 61.98300
-8.06200 32.64800 62.06200
-6.10400 32.59900 62.02800
-11.05700 32.64700 62.56300
-5.90300 32.62400 62.44900
-11.44300 32.64300 63.08700
-5.84100 32.64800 62.94900
-12.37900 32.59800 63.55200
-5.91500 32.64700 63.44900
-13.32600 32.56800 64.09300
-6.10000 32.62100 63.90800
-13.79000 32.62800 64.63100
-6.89300 32.64400 64.51200
-14.02400 32.60000 64.96400
-6.96900 32.63300 64.94900
-14.32500 32.55300 65.59100
-6.97500 32.62700 65.44900
-14.41300 32.60300 66.11600
-7.04200 32.61400 65.93300
-14.44200 32.60400 66.61600
-7.38300 32.64900 66.50000
-14.40600 32.58400 67.11600
-7.89100 32.66600 67.02000
-14.31200 32.54000 67.59300
-8.07800 32.58000 67.43700
-14.05200 32.59700 68.09300
-8.45400 32.70200 68.01700
-13.81100 32.53700 68.52900
-8.57500 32.62400 68.41900
-13.38000 32.53200 68.98500
-8.95400 32.68700 68.99100
-12.47700 32.61700 69.49600
-9.35300 32.65800 69.50400
-1.59400 38.67200 42.06000
1.02300 38.62100 41.98400
-2.10500 38.67000 42.53900
1.50500 38.62000 42.49500
7.10500 38.61400 42.61800
10.41300 38.57900 42.50100
-2.43700 38.64000 43.11900
1.92200 38.59900 42.99800
6.58700 38.60800 43.11700
11.11800 38.63200 42.95700
-2.51000 38.64800 43.61600
5.01300 38.57800 43.51900
6.10100 38.65500 43.59300
11.58700 38.64200 43.45200
-2.51700 38.63700 44.11600
11.90900 38.60800 44.00000
-2.48300 38.63800 44.61600
11.97400 38.60600 44.44900
-2.54000 38.64600 45.01200
11.93300 38.60500 44.93100
-2.88200 38.54900 45.51400
11.65400 38.66400 45.51000
-3.29700 38.67500 46.14100
11.52100 38.61300 45.99700
-3.62000 38.67000 46.46300
11.35600 38.56900 46.49500
-4.48000 38.73600 47.06700
11.05500 38.57800 46.98300
-5.06300 38.75800 47.58200
10.49000 38.61400 47.49200
-5.56000 38.66800 47.98900
9.18200 38.69400 48.03200
-5.96000 38.64700 48.62300
8.93300 38.62000 48.44900
-6.07000 38.67900 49.11600
8.88900 38.56900 48.94900
-6.10900 38.68100 49.61600
8.97600 38.63000 49.49700
-6.07700 38.65300 50.11600
9.18800 38.68000 50.00200
-5.97300 38.59600 50.61600
9.45300 38.58200 50.54100
-5.80600 38.57000 51.03900
9.54700 38.58100 51.08300
-5.57900 38.68200 51.53800
9.56000 38.63100 51.53300
-5.51500 38.67800 52.03300
9.53800 38.63100 52.03300
-5.37500 38.66300 52.52100
9.43500 38.66200 52.52400
-5.04200 38.66900 53.05400
9.32200 38.62700 52.93500
-4.52800 38.66400 53.54400
8.97900 38.62900 53.56000
-3.54600 38.62500 54.09900
8.60100 38.74200 53.97400
-2.89600 38.61200 54.51900
8.04500 38.66600 54.56600
-2.46400 38.60700 55.02500
7.73900 38.67000 55.08300
-1.95400 38.61900 55.52700
7.52700 38.66600 55.54900
-1.42400 38.63000 56.02500
7.18500 38.66400 56.09300
-1.05600 38.63200 56.63600
6.87000 38.68000 56.43900
-0.88400 38.60100 57.05200
6.05200 38.71400 57.01400
-0.38700 38.59200 57.56000
1.66000 38.67200 57.50100
-10.73200 -27.30500 64.78300
-10.70400 -27.35900 67.25500
-10.25000 -27.31000 64.20600
-10.27200 -27.35800 67.78900
-9.70100 -27.31100 63.81100
-9.76400 -27.34400 68.21700
-9.18000 -27.39400 63.69000
-9.21500 -27.28900 69.21500
-8.66100 -27.38600 63.32600
-8.71900 -27.28600 71.27500
-8.23400 -27.38500 60.17600
-8.18700 -27.28600 72.20400
-7.60300 -27.42000 59.39500
-7.70500 -27.31900 72.66500
-7.11800 -27.35300 58.96900
-7.31700 -27.33500 72.91500
-6.65600 -27.39000 58.79000
-6.74500 -27.26300 73.16700
-6.16700 -27.40400 58.64800
-6.21700 -27.36900 73.27600
-5.69300 -27.47700 58.64300
-5.71700 -27.36900 73.33700
-5.15700 -27.27200 58.42100
-5.21700 -27.36900 73.37500
-4.63400 -27.30200 58.39300
-4.76700 -27.41900 73.37400
-4.14100 -27.29100 58.41200
-4.30300 -27.34000 73.41000
-3.60000 -27.42700 58.63900
-3.75300 -27.34900 73.40800
-3.13400 -27.40400 58.68700
-3.21700 -27.36900 73.32400
-2.63400 -27.35800 58.73900
-2.73000 -27.40500 73.16300
-2.23400 -27.33600 58.84200
-2.22600 -27.35000 64.70100
-2.16500 -27.42600 66.15300
-2.17200 -27.45800 72.84400
-1.58800 -27.32000 59.18300
-1.73100 -27.34100 64.25000
-1.67800 -27.42200 66.65100
-1.63900 -27.46400 72.40900
-1.22000 -27.27100 59.43700
-1.21600 -27.36300 63.80000
-1.20500 -27.34200 67.21700
-1.20100 -27.48100 71.88000
-0.70500 -27.38200 60.22500
-0.78400 -27.37300 63.24900
-0.72400 -27.28600 68.36200
-0.71200 -27.47100 70.82400
3.31100 -27.37800 42.94400
3.29200 -27.28600 46.23800
3.77400 -27.45300 42.19100
3.84200 -27.25500 47.12900
4.22500 -27.40500 41.71800
4.32900 -27.28400 47.69500
4.81400 -27.36900 41.29700
4.87700 -27.32000 48.13300
5.18700 -27.41500 41.07900
5.35800 -27.36900 48.37100
5.78000 -27.45200 40.78400
5.85800 -27.24800 48.55200
6.36300 -27.43300 40.45200
6.28300 -27.32800 48.59900
6.79900 -27.40400 40.19500
6.78300 -27.36200 48.59100
7.29800 -27.32300 39.79700
7.28300 -27.43700 48.50900
7.79200 -27.40400 39.64000
7.78300 -27.36900 48.42500
8.39000 -27.37000 36.32500
8.25800 -27.36200 38.24400
8.31600 -27.37300 39.24600
8.23300 -27.41900 48.39800
8.86600 -27.37700 36.21700
8.70000 -27.37900 38.40200
8.82400 -27.36600 38.96000
8.69200 -27.34000 48.42800
9.36600 -27.36000 36.24800
9.20000 -27.38500 38.35200
9.35300 -27.36600 39.77000
9.24700 -27.34500 48.40200
9.78500 -27.33800 36.43800
9.66300 -27.36600 38.18100
9.82700 -27.35000 40.32500
9.78300 -27.36900 48.28800
10.26900 -27.37200 40.81500
10.23200 -27.38000 48.11900
10.78700 -27.31600 41.29000
10.74700 -27.43400 47.77400
11.31200 -27.42000 42.16900
11.28700 -27.42700 47.28500
11.84500 -27.36400 43.28400
11.74000 -27.38200 46.64900
12.30700 -27.34100 43.88700
12.26600 -27.42900 45.35800
13.77000 -27.30500 42.33600
13.75100 -27.35200 44.19200
14.34300 -27.37400 36.75900
14.20600 -27.37000 38.87100
14.34100 -27.47100 41.71400
14.23300 -27.36700 44.77600
14.88900 -27.36000 36.35600
14.71800 -27.37800 39.31500
14.80300 -27.40100 41.18400
14.76200 -27.34400 45.18800
15.36600 -27.38600 36.25300
15.26600 -27.35200 39.64800
15.38000 -27.38700 40.81500
15.18900 -27.37100 45.35800
15.86600 -27.39400 36.17800
15.68900 -27.36600 39.79600
15.80300 -27.39500 40.64400
15.77000 -27.33900 45.64700
16.36600 -27.38600 36.17800
16.20000 -27.35900 45.83100
16.86600 -27.38600 36.22400
16.70000 -27.39000 45.91100
17.36600 -27.39100 36.19900
17.19300 -27.40300 45.91400
17.86600 -27.37400 36.21400
17.77500 -27.32000 46.11200
18.32200 -27.35900 36.33400
18.20000 -27.31200 46.23200
18.86100 -27.37700 36.72400
18.70000 -27.34800 46.28700
19.33600 -27.34600 37.27400
19.23000 -27.38400 39.28600
19.40500 -27.37300 40.17400
19.20000 -27.36500 46.28600
19.75000 -27.35000 40.36300
19.74700 -27.34900 46.21200
20.38600 -27.35600 40.70500
20.28200 -27.43500 45.95100
20.73500 -27.31900 40.87500
20.72900 -27.37300 45.73900
21.24800 -27.33700 41.34400
21.27700 -27.34800 45.27500
21.81300 -27.32100 42.23200
21.74200 -27.42400 44.38600
-13.13800 -21.45700 57.20600
-13.23700 -21.30800 58.22100
-12.69000 -21.35100 55.87500
-12.70600 -21.35300 59.24700
-12.27100 -21.35000 55.22700
-12.24900 -21.40900 59.87100
-12.24100 -21.39100 62.65200
-12.23000 -21.30000 68.69300
-11.64700 -21.44400 54.36900
-11.70000 -21.28000 70.19200
-11.23400 -21.29800 52.34700
-11.24500 -21.41800 70.91100
-10.66900 -21.39500 51.22700
-10.76700 -21.42300 71.42900
-10.17800 -21.30900 50.35700
-10.17300 -21.43800 71.85200
-9.69500 -21.47600 50.16700
-9.69200 -21.29500 72.13400
-9.22200 -21.47700 47.26400
-9.21700 -21.36900 72.26700
-8.69700 -21.45300 45.85200
-8.84300 -21.35500 72.46000
-8.19400 -21.39100 44.84900
-8.29600 -21.28300 72.80500
-7.69700 -21.47100 44.21700
-7.75300 -21.28600 73.31300
-7.20600 -21.39800 43.73400
-7.20000 -21.33400 73.80300
-6.74100 -21.38700 43.22100
-6.64700 -21.32000 74.16200
-6.21900 -21.29700 41.33200
-6.21700 -21.36900 74.33800
-5.73400 -21.30100 40.74700
-5.78100 -21.39100 74.45600
-5.17500 -21.29500 40.34500
-5.23800 -21.25900 74.56800
-4.63400 -21.40800 40.23300
-4.74400 -21.30100 74.55600
-4.17100 -21.40400 40.12200
-4.24000 -21.39100 74.45300
-3.67400 -21.28700 39.89400
-3.71700 -21.36900 74.29100
-3.20400 -21.39200 39.74600
-3.31600 -21.42200 74.09800
-2.64500 -21.36600 38.79800
-2.79000 -21.37800 73.75500
-2.10500 -21.36000 38.36700
-2.30100 -21.47300 73.24200
-1.63400 -21.39000 38.23800
-1.69900 -21.35300 72.65800
-1.13400 -21.39500 38.18100
-1.23400 -21.35100 72.24600
-0.63400 -21.37400 38.20800
-0.73400 -21.33600 71.71200
-0.13400 -21.34100 38.30700
-0.24100 -21.44300 71.28600
0.38400 -21.28800 38.35200
0.28200 -21.46500 70.94000
0.86600 -21.30200 38.38500
0.70300 -21.37600 70.65000
1.32900 -21.38200 28.71300
1.23100 -21.35400 30.29000
1.34200 -21.28100 38.43600
1.28200 -21.43300 69.80700
1.83500 -21.37400 28.21800
1.73000 -21.36700 30.78500
1.88400 -21.36900 38.70000
1.76600 -21.35500 69.20600
2.40000 -21.35600 27.90700
2.23100 -21.35700 31.23600
2.30700 -21.33900 38.88100
2.30400 -21.46400 67.84000
2.78900 -21.39700 27.69700
2.76700 -21.31800 32.82700
2.88600 -21.38500 39.18300
2.73900 -21.42300 67.31900
3.34200 -21.37300 26.75800
3.26000 -21.34900 33.87200
3.30200 -21.38700 39.16900
3.24500 -21.40300 66.84500
3.89100 -21.35800 26.36400
3.76200 -21.28100 34.78400
3.76700 -21.32400 37.90300
3.72200 -21.38200 66.29000
4.33100 -21.37500 26.22400
4.23000 -21.36700 35.43000
4.23000 -21.34000 36.79200
4.24200 -21.37400 65.81500
4.85000 -21.37200 25.87500
4.70000 -21.37600 65.78600
5.30900 -21.38900 25.16200
5.20000 -21.37900 65.78300
5.84700 -21.38300 24.34700
5.70000 -21.37500 65.76600
6.29700 -21.28200 23.35200
6.25400 -21.38400 54.29400
6.40300 -21.37600 56.16900
6.20000 -21.35000 65.73300
6.79200 -21.28400 22.83700
6.70000 -21.33900 54.16600
6.86600 -21.37200 56.27100
6.70000 -21.32100 65.68700
7.27600 -21.37800 19.68800
7.22100 -21.33900 21.83900
7.32500 -21.40800 22.25800
7.20000 -21.33000 54.20100
7.33900 -21.46200 56.24800
7.19600 -21.32900 65.73000
7.78600 -21.28800 18.79700
7.70000 -21.36400 54.29600
7.83400 -21.38200 55.76400
7.81400 -21.35200 66.20300
8.33900 -21.28000 18.38500
8.20000 -21.39000 54.34100
8.39000 -21.38200 55.33000
8.26200 -21.34300 66.72600
8.86600 -21.39100 18.27100
8.67300 -21.38100 54.22800
8.86600 -21.38900 55.22800
8.66300 -21.38100 66.91200
9.36600 -21.41400 18.19000
9.25100 -21.38100 53.80800
9.36600 -21.37400 55.26800
9.23900 -21.34200 67.13800
9.86600 -21.40400 18.17700
9.68800 -21.36100 53.67500
9.86600 -21.36500 55.32500
9.68400 -21.32400 67.16300
10.36600 -21.36300 18.22900
10.26900 -21.38400 53.40300
10.33000 -21.36800 55.25700
10.26400 -21.39200 66.90200
10.87600 -21.29100 18.31500
10.75300 -21.38900 52.93300
10.90600 -21.34700 54.92700
10.71700 -21.34800 66.67400
11.36600 -21.31000 18.37700
11.27800 -21.40100 51.94000
11.36600 -21.35800 54.84600
11.28500 -21.37500 61.74800
11.31900 -21.31800 62.71300
11.31300 -21.33300 63.26500
11.33800 -21.34300 64.73500
11.23200 -21.39000 65.82700
11.86600 -21.31100 18.36300
11.70000 -21.39000 51.80900
11.86600 -21.35400 54.84300
11.75900 -21.34500 61.20500
12.36200 -21.29500 18.40000
12.17400 -21.38200 51.83800
12.36600 -21.36100 54.88700
12.24400 -21.38100 60.87000
12.90400 -21.40300 18.64500
12.76600 -21.35800 53.17400
12.79900 -21.39500 54.75100
12.70000 -21.37500 60.79700
13.26800 -21.36400 18.78200
13.31900 -21.37800 23.91500
13.32100 -21.32100 26.15600
13.24900 -21.41300 26.73700
13.35400 -21.38400 28.73300
13.17700 -21.35700 60.70600
13.81400 -21.39600 19.20900
13.74500 -21.31900 23.63000
13.76500 -21.35200 29.36000
13.75600 -21.38200 60.39000
14.29000 -21.37700 19.74700
14.30200 -21.39600 22.88800
14.25400 -21.34300 29.86000
14.17000 -21.37700 60.36600
14.79900 -21.42500 30.12300
14.79300 -21.36200 61.25800
15.28300 -21.43100 30.16500
15.20700 -21.37400 61.84400
15.81900 -21.43400 30.21300
15.73400 -21.36900 62.28600
16.32900 -21.37800 30.28800
16.33600 -21.31100 62.62200
16.86600 -21.36300 27.87500
16.73200 -21.35000 28.80700
16.90500 -21.39000 30.66100
16.70000 -21.30700 62.68900
17.39400 -21.36100 27.36200
17.19700 -21.37700 29.36100
17.36600 -21.38100 30.76300
17.24700 -21.29200 62.70500
17.86600 -21.36900 27.26700
17.69800 -21.37100 29.78700
17.78800 -21.40000 30.65500
17.74200 -21.29400 62.60900
18.32900 -21.36700 27.32400
18.27100 -21.36000 62.29000
18.90500 -21.36800 27.67100
18.79300 -21.37600 61.83300
19.36600 -21.34300 27.87900
19.24900 -21.39200 58.30000
19.32300 -21.31800 59.37000
19.26500 -21.32800 61.17200
19.81500 -21.34500 27.95600
19.76900 -21.39200 31.82800
19.83400 -21.42600 33.66100
19.74500 -21.39600 57.85200
20.39300 -21.37800 28.16700
20.16800 -21.34900 31.66200
20.33200 -21.41500 34.15500
20.22800 -21.39000 57.30000
20.80600 -21.34700 28.34100
20.72600 -21.37300 31.32600
20.81300 -21.34900 34.63900
20.78300 -21.44600 53.32100
20.82600 -21.35400 55.33400
20.72800 -21.39800 56.29800
21.31300 -21.33200 28.86000
21.22600 -21.37900 30.80300
21.27800 -21.26200 35.36400
21.31200 -21.39500 50.83800
21.80700 -21.23600 35.91900
21.76700 -21.34000 50.21700
22.29100 -21.37200 36.17000
22.26600 -21.33600 49.74100
22.80700 -21.45600 36.16800
22.79200 -21.38300 48.85900
23.35700 -21.35100 35.94900
23.26100 -21.40700 46.31300
23.83300 -21.31900 35.80500
23.77600 -21.40300 45.92600
24.28300 -21.36900 35.75800
24.20000 -21.38200 45.74400
24.78300 -21.36900 35.76100
24.66000 -21.37400 45.85300
24.83200 -21.37800 46.19700
24.75000 -21.35300 46.71200
25.28300 -21.36900 35.84300
25.25300 -21.36100 47.21000
25.73700 -21.34100 35.97300
25.69700 -21.36500 47.26100
26.30400 -21.31500 36.27300
26.25100 -21.37900 46.91700
26.80800 -21.33200 36.67400
26.74000 -21.37500 45.78600
27.30400 -21.27800 37.27500
27.26900 -21.41700 45.41900
27.91600 -21.32400 38.16900
27.74000 -21.38800 45.23900
28.34000 -21.28600 38.39800
28.27300 -21.43000 44.93200
28.88200 -21.39400 38.66300
28.70000 -21.40000 44.81400
29.27400 -21.36700 38.78100
29.20000 -21.37000 44.78500
29.86700 -21.38600 39.21100
29.68700 -21.35400 44.71600
30.29500 -21.38000 39.72600
30.26400 -21.39500 44.38700
30.84500 -21.35400 41.27500
30.75700 -21.40500 43.90800
-23.21300 -15.39900 53.28200
-23.22300 -15.33300 54.87800
-22.74000 -15.49300 52.13500
-22.68200 -15.26400 56.17000
-22.14600 -15.44500 51.38100
-22.17000 -15.33400 56.76500
-21.60500 -15.38400 50.93500
-21.63900 -15.33300 57.19600
-21.14500 -15.43300 50.68700
-21.24600 -15.31900 57.43800
-20.63000 -15.43300 50.44100
-20.74600 -15.31900 57.65000
-20.26900 -15.40300 50.15400
-20.25100 -15.37200 57.82000
-19.62400 -15.41100 48.93700
-19.66500 -15.31100 58.16100
-19.15000 -15.43500 48.32700
-19.21900 -15.37700 58.74900
-19.20200 -15.41300 59.40000
-19.21200 -15.32900 64.76600
-18.62900 -15.43200 47.88300
-18.72900 -15.37900 65.36100
-18.20800 -15.41500 47.63300
-18.26800 -15.26800 65.79000
-17.70200 -15.40300 25.85500
-17.72600 -15.30500 29.23100
-17.67200 -15.31700 47.38600
-17.66600 -15.28600 66.15700
-17.22600 -15.45300 25.18700
-17.20900 -15.29000 30.25100
-17.14100 -15.40400 47.31600
-17.26300 -15.36900 66.37000
-16.71400 -15.45300 24.71600
-16.75100 -15.41700 30.90400
-16.71700 -15.36900 47.26300
-16.67900 -15.28600 66.69400
-16.20000 -15.41900 24.38400
-16.26600 -15.41200 31.40900
-16.25100 -15.43400 47.26100
-16.28200 -15.36900 66.88700
-15.72500 -15.41800 24.18400
-15.76900 -15.40800 31.92100
-15.66500 -15.37500 46.94000
-15.69900 -15.28600 67.21900
-15.18000 -15.37800 23.92000
-15.24900 -15.28600 32.88000
-15.21600 -15.40100 44.72000
-15.20900 -15.40500 67.38600
-14.76500 -15.40300 23.63000
-14.76900 -15.35400 33.46600
-14.70000 -15.45300 43.28400
-14.66700 -15.24600 67.55500
-14.23100 -15.49400 23.15200
-14.25400 -15.38600 33.88700
-14.23500 -15.45300 42.69600
-14.21700 -15.30100 67.57800
-13.70900 -15.36800 22.28000
-13.73200 -15.37300 34.29300
-13.73200 -15.47300 42.20000
-13.68100 -15.37700 67.60200
-13.15600 -15.36000 21.80400
-13.21700 -15.30200 37.32300
-13.20900 -15.39600 41.72100
-13.21700 -15.36900 67.71200
-12.67400 -15.46800 21.62600
-12.72600 -15.28200 38.26300
-12.70600 -15.36300 41.34600
-12.82700 -15.33300 67.94300
-12.18800 -15.28600 21.32800
-12.26200 -15.36200 38.89600
-12.22300 -15.37700 40.77400
-12.18200 -15.34600 68.66800
-11.63400 -15.36300 21.30900
-11.70100 -15.32800 69.72700
-11.13400 -15.37900 21.30800
-11.21300 -15.32600 71.24200
-10.66800 -15.46400 21.28100
-10.73100 -15.30800 73.74600
-10.21900 -15.35900 20.84500
-10.23100 -15.42300 74.35200
-9.63800 -15.45000 19.83700
-9.75700 -15.37900 74.75700
-9.64200 -15.36600 80.35100
-9.78000 -15.35300 81.86600
-9.16700 -15.46900 19.25200
-9.22000 -15.30700 75.10400
-9.14200 -15.36500 79.77400
-9.23000 -15.33700 82.68400
-8.60300 -15.43100 18.82400
-8.75300 -15.37300 75.20500
-8.59400 -15.32900 79.43200
-8.81900 -15.36900 82.87500
-8.16200 -15.45600 18.64500
-8.26700 -15.36600 75.34400
-8.13400 -15.33900 79.37300
-8.23900 -15.33500 83.10100
-7.67000 -15.29400 18.40700
-7.78400 -15.46000 75.43700
-7.67900 -15.34700 79.41400
-7.83600 -15.31700 83.12600
-7.12600 -15.39200 18.37400
-7.21200 -15.39700 75.65600
-7.10200 -15.36900 79.67900
-7.26200 -15.37800 82.85700
-6.66700 -15.31900 18.29800
-6.76700 -15.34700 75.76700
-6.71000 -15.32900 79.89900
-6.73500 -15.40000 82.42300
-6.21700 -15.36900 18.28900
-6.30000 -15.39800 75.80200
-6.17900 -15.32800 80.91000
-6.26700 -15.39300 81.40600
-5.71700 -15.36900 18.31300
-5.80000 -15.41700 75.86500
-5.18600 -15.35900 18.41400
-5.30000 -15.43000 75.87200
-4.67900 -15.35900 18.59900
-4.80400 -15.44700 75.79300
-4.25000 -15.36900 18.84900
-4.27400 -15.35900 75.68300
-3.70300 -15.28600 19.27800
-3.74600 -15.41400 75.39000
-3.23500 -15.26300 19.87000
-3.25300 -15.44200 75.31900
-2.70700 -15.32100 21.31500
-2.72700 -15.40400 75.42200
-2.11800 -15.41800 22.15700
-2.19300 -15.30400 75.60300
-1.62300 -15.40700 22.68500
-1.66700 -15.31900 75.74300
-1.14600 -15.36500 23.21400
-1.21700 -15.36900 75.81400
-0.72600 -15.36200 24.38800
-0.76700 -15.41900 75.83800
-0.12000 -15.29300 24.82900
-0.28700 -15.38700 75.90500
0.36600 -15.30500 24.95200
0.22500 -15.27900 76.14900
0.75100 -15.28300 25.01400
0.72100 -15.34800 76.27400
1.26000 -15.30600 25.09000
1.23300 -15.37500 76.36700
1.74800 -15.29800 25.06800
1.74400 -15.45400 76.36300
2.27800 -15.35600 24.80700
2.33100 -15.31600 76.67000
2.73100 -15.40900 24.32400
2.82400 -15.32900 77.20500
3.27000 -15.40500 22.70300
3.23300 -15.26000 77.65200
3.83500 -15.44200 21.84100
3.66100 -15.32100 77.87300
4.33100 -15.39000 21.40000
4.26700 -15.25800 78.16100
4.70100 -15.43000 21.13800
4.78300 -15.30900 78.21200
5.21100 -15.43000 20.87900
5.28300 -15.31700 78.20500
5.69200 -15.42500 20.62700
5.75900 -15.30800 78.13400
6.21600 -15.39200 20.19600
6.30100 -15.35400 77.89400
6.85000 -15.44200 19.33300
6.74900 -15.32300 77.64700
7.27600 -15.38000 18.77900
7.25500 -15.31100 77.19800
7.81300 -15.38700 18.39100
7.78900 -15.32400 76.80300
8.28300 -15.34400 18.16800
8.31900 -15.37800 76.66000
8.79000 -15.48200 18.08100
8.83300 -15.31900 76.70600
9.32500 -15.28700 17.95400
9.28300 -15.36900 76.80000
9.85600 -15.38500 17.96100
9.78300 -15.36900 76.88300
10.33300 -15.31900 17.92600
10.28300 -15.36900 76.89500
10.78300 -15.36900 17.90600
10.78300 -15.36900 76.84000
11.23300 -15.41900 17.88200
11.30200 -15.40500 76.70500
11.72100 -15.38200 17.93400
11.81000 -15.45900 76.48800
12.31000 -15.29200 18.11200
12.24700 -15.36300 76.33600
12.82500 -15.36900 18.31800
12.73300 -15.37700 76.13800
13.35500 -15.31100 18.66500
13.29700 -15.38700 75.83000
13.78400 -15.31900 18.90500
13.81100 -15.41500 75.38800
14.32500 -15.28600 19.12300
14.23500 -15.41000 74.83400
14.74500 -15.36900 19.31800
14.76100 -15.38100 69.28800
14.81500 -15.32000 71.76300
14.75400 -15.39700 73.13300
15.30200 -15.28600 19.70900
15.20000 -15.34200 69.16000
15.79400 -15.28600 20.20900
15.66200 -15.31300 69.12600
16.25900 -15.34100 20.93500
16.23800 -15.38000 68.85600
16.84200 -15.28600 21.63700
16.65900 -15.35400 68.65000
17.28300 -15.36900 21.80200
17.24600 -15.31600 68.17400
17.78300 -15.36900 21.85700
17.76200 -15.32200 67.74300
18.28300 -15.36900 21.76600
18.21900 -15.36900 67.28100
18.80100 -15.45700 21.62300
18.81600 -15.39200 66.30300
19.38700 -15.33400 21.48900
19.31000 -15.44700 64.83000
19.86600 -15.33100 21.47400
19.80700 -15.36500 64.20000
20.28900 -15.28800 21.50100
20.27400 -15.42000 63.22400
20.78700 -15.33400 21.62900
20.76700 -15.39400 62.20600
21.27600 -15.36900 21.82400
21.30500 -15.41100 60.36400
21.85900 -15.28600 22.14700
21.87500 -15.43300 58.84600
22.21100 -15.34100 22.44200
22.32500 -15.32800 58.46100
22.73200 -15.25700 22.91400
22.75800 -15.43000 58.21600
23.24300 -15.26500 23.38400
23.23400 -15.36500 57.78300
23.80400 -15.34900 24.15800
23.81600 -15.37100 30.19300
23.78000 -15.29400 31.84900
23.83000 -15.40500 57.28800
24.31300 -15.28600 25.14900
24.20700 -15.36500 29.74200
24.35700 -15.28900 32.32400
24.32700 -15.37800 56.84700
24.81100 -15.33000 26.68200
24.73200 -15.41300 28.81700
24.86600 -15.29600 32.45700
24.73500 -15.37000 56.60300
25.33200 -15.27800 32.47800
25.20000 -15.43800 56.47800
25.79000 -15.41900 32.62400
25.74700 -15.36400 56.44800
26.28300 -15.39500 32.74700
26.28300 -15.36900 56.37600
26.68900 -15.38200 32.93200
26.78300 -15.36900 56.27400
27.27200 -15.36900 33.32600
27.28400 -15.40500 56.13100
27.81200 -15.43400 33.57900
27.82500 -15.39500 55.98400
28.28300 -15.42700 33.60900
28.28300 -15.36900 55.82200
28.78300 -15.41800 33.58800
28.69700 -15.42300 55.60400
29.30400 -15.35000 33.58900
29.27700 -15.46600 55.27600
29.78300 -15.36900 33.66500
29.85500 -15.44400 54.90700
30.23300 -15.41900 33.77600
30.36700 -15.41900 54.41700
30.67600 -15.35200 33.94900
30.79700 -15.41100 53.84800
31.25400 -15.28000 34.17000
31.29200 -15.42600 52.21200
31.78300 -15.36900 34.23300
31.78300 -15.45300 50.72800
32.28300 -15.36900 34.29100
32.29100 -15.45300 50.28200
32.76400 -15.36900 34.39700
32.79700 -15.45400 43.80400
32.77200 -15.36000 44.43300
32.80600 -15.45300 49.81900
33.34700 -15.28600 34.61500
33.21600 -15.34700 43.11800
33.29400 -15.25800 45.66100
33.26500 -15.46600 49.20600
33.74200 -15.36900 34.83500
33.72300 -15.36500 42.83200
34.29100 -15.28600 35.24600
34.23000 -15.45300 42.63800
34.79400 -15.28600 35.77400
34.80600 -15.45300 42.34300
35.30000 -15.28600 36.23200
35.35200 -15.45300 41.93600
35.79100 -15.28600 36.74300
35.82600 -15.45300 41.42600
36.25500 -15.30700 37.47500
36.25900 -15.45300 40.71600
-23.20400 -9.42100 24.77400
-23.21600 -9.24800 26.68400
-22.71900 -9.43300 23.77100
-22.69100 -9.25300 27.67300
-22.27400 -9.39900 23.15500
-22.17000 -9.34500 28.16700
-21.65600 -9.38300 21.79900
-21.76300 -9.36300 28.44900
-21.18200 -9.39000 21.19500
-21.16100 -9.41900 28.74000
-21.19100 -9.43700 59.81100
-21.18500 -9.42100 63.18600
-20.61800 -9.37200 20.85400
-20.74400 -9.40700 28.92000
-20.74100 -9.40900 59.21600
-20.70100 -9.39500 63.76300
-20.13400 -9.41100 20.76300
-20.20300 -9.40300 29.20900
-20.24000 -9.38400 58.14500
-20.17700 -9.40600 64.19800
-19.67600 -9.48500 20.70600
-19.75000 -9.43400 29.42200
-19.64700 -9.44500 57.35500
-19.68100 -9.43000 64.64600
-19.24300 -9.31800 18.25200
-19.29100 -9.37400 29.78300
-19.22600 -9.36400 49.72200
-19.13000 -9.39500 52.69300
-19.15300 -9.39900 56.95500
-19.21600 -9.31500 65.28900
-18.74000 -9.32200 17.33300
-18.79400 -9.38900 30.34100
-18.74700 -9.33100 49.18000
-18.64400 -9.37700 53.23600
-18.79000 -9.44700 56.70200
-18.65900 -9.25900 65.84800
-18.23500 -9.39200 16.08500
-18.17200 -9.26600 31.14500
-18.27600 -9.36700 48.78000
-18.20900 -9.31400 53.79800
-18.29700 -9.37100 56.16000
-18.19600 -9.34100 66.21600
-17.72800 -9.46500 14.29600
-17.67000 -9.28600 31.72900
-17.70700 -9.38100 48.34700
-17.75400 -9.33700 66.45100
-17.25300 -9.38600 13.64100
-17.15200 -9.28600 32.19600
-17.19700 -9.39800 42.36800
-17.23400 -9.34900 45.39900
-17.28800 -9.37800 47.70800
-17.25400 -9.33400 66.80800
-17.17900 -9.40000 77.36900
-17.24700 -9.33600 78.93100
-16.79900 -9.37400 13.21000
-16.77700 -9.34000 32.45500
-16.72000 -9.45800 41.69400
-16.68700 -9.33900 67.66000
-16.69300 -9.39400 76.34400
-16.69600 -9.24700 80.16200
-16.24400 -9.39600 12.83800
-16.25400 -9.24700 32.91300
-16.24600 -9.37600 41.21800
-16.19400 -9.28600 68.23900
-16.20500 -9.40300 74.83000
-16.17100 -9.33500 80.63100
-15.75200 -9.38400 12.60900
-15.70300 -9.32100 34.77700
-15.67400 -9.40300 40.83200
-15.66800 -9.33400 68.72600
-15.73800 -9.48900 74.15300
-15.81000 -9.31500 80.89900
-15.28900 -9.44400 12.45200
-15.23200 -9.34400 36.30500
-15.12500 -9.41400 40.43100
-15.16700 -9.33000 69.12300
-15.16500 -9.46800 73.21100
-15.25700 -9.42600 81.37200
-14.75300 -9.34700 12.40100
-14.72800 -9.26200 38.24100
-14.68700 -9.39000 39.91700
-14.76500 -9.35600 69.40500
-14.72000 -9.29800 72.27800
-14.71300 -9.36600 82.28700
-14.26700 -9.41900 12.37400
-14.20600 -9.36000 69.72700
-14.18900 -9.35400 71.85800
-14.20000 -9.36000 82.77700
-13.77900 -9.31200 12.44200
-13.73200 -9.40400 70.32900
-13.68300 -9.41600 70.91800
-13.76600 -9.26600 83.12200
-13.21700 -9.36900 12.47900
-13.26700 -9.33600 83.28200
-12.68100 -9.34600 12.48500
-12.81000 -9.37400 83.45600
-12.16700 -9.37500 12.43500
-12.27600 -9.29100 83.80200
-11.70300 -9.41600 12.29600
-11.65200 -9.27300 84.27100
-11.17300 -9.28000 11.89600
-11.14100 -9.29900 84.69200
-10.63400 -9.37000 11.82700
-10.71100 -9.31300 84.95200
-10.13400 -9.37900 11.78400
-10.20300 -9.33900 85.16800
-9.63400 -9.37700 11.78800
-9.71700 -9.36900 85.29300
-9.13400 -9.39200 11.74800
-9.21700 -9.36900 85.34000
-8.71200 -9.39400 11.61000
-8.71700 -9.36900 85.31400
-8.17900 -9.34400 11.46100
-8.26700 -9.41900 85.24700
-7.60600 -9.37800 11.66500
-7.79700 -9.43400 85.09800
-7.19500 -9.34700 11.84200
-7.25300 -9.41700 14.87600
-7.16600 -9.33700 15.38900
-7.20300 -9.42800 84.77200
-6.69000 -9.33000 12.38000
-6.74300 -9.33800 14.17900
-6.61200 -9.34400 16.28400
-6.69800 -9.41300 84.37400
-6.26800 -9.31400 16.42800
-6.18300 -9.45600 83.78700
-5.68300 -9.35600 16.63000
-5.75000 -9.40500 83.23400
-5.21700 -9.36900 16.70200
-5.13500 -9.34600 82.41400
-4.71700 -9.36900 16.67500
-4.64400 -9.37300 81.96900
-4.26700 -9.41900 16.61000
-4.21700 -9.36900 81.78700
-3.75300 -9.37200 16.57300
-3.74700 -9.38600 81.66000
-3.21700 -9.40200 16.61200
-3.24000 -9.31400 81.60400
-2.71700 -9.38500 16.70000
-2.73700 -9.39900 81.40600
-2.29200 -9.41000 16.86400
-2.24400 -9.39600 81.24200
-1.74300 -9.44700 17.21100
-1.71700 -9.35000 81.22600
-1.11800 -9.39400 17.61000
-1.21700 -9.34900 81.19700
-0.74700 -9.38600 17.87400
-0.73700 -9.33000 81.11800
-0.14400 -9.37400 18.69000
-0.23400 -9.40100 80.90300
0.38600 -9.38900 19.22300
0.18900 -9.42900 80.66300
0.86600 -9.40300 19.26200
0.76300 -9.41400 80.27500
1.30200 -9.48100 19.17600
1.28500 -9.45600 79.97700
1.87100 -9.38700 18.83700
1.70000 -9.41300 79.90200
2.36500 -9.44800 18.75600
2.20000 -9.40400 79.88000
2.83300 -9.37900 18.67300
2.70000 -9.42200 79.89200
3.28300 -9.41200 18.69000
3.20000 -9.44100 79.94600
3.80900 -9.47400 18.65900
3.70000 -9.45000 79.96600
4.31700 -9.38300 18.38200
4.20000 -9.44200 79.91200
4.91100 -9.37000 17.95100
4.70000 -9.41800 79.80900
5.35700 -9.42200 17.71100
5.20000 -9.39900 79.78000
5.89900 -9.33700 17.46500
5.68800 -9.43100 79.78900
6.35800 -9.40400 17.38300
6.20000 -9.39400 79.81800
6.83300 -9.31900 17.31300
6.70000 -9.37400 79.77000
7.28300 -9.36900 17.34600
7.23000 -9.33400 79.66000
7.81500 -9.35500 17.43200
7.72100 -9.45100 79.45200
8.32600 -9.36400 17.55900
8.22700 -9.46100 79.45800
8.78000 -9.40500 17.58400
8.78700 -9.35700 79.73800
9.27900 -9.46500 17.49000
9.28000 -9.36000 80.30000
9.70000 -9.42100 17.38800
9.75900 -9.39100 80.85100
10.24700 -9.34700 17.33100
10.26300 -9.31800 81.27700
10.78300 -9.36900 17.30900
10.82800 -9.25300 81.61600
11.28300 -9.36900 17.36200
11.31900 -9.37700 81.73600
11.79700 -9.34100 17.45800
11.83300 -9.31900 81.86000
12.34800 -9.29400 17.60700
12.28300 -9.36900 81.86600
12.78300 -9.36900 17.76300
12.78300 -9.36900 81.82900
13.23200 -9.34000 17.95700
13.28100 -9.40400 81.70800
13.83500 -9.27700 18.32300
13.68800 -9.37400 81.58300
14.31500 -9.35200 18.60200
14.27300 -9.33100 81.27400
14.81800 -9.44200 18.65900
14.72800 -9.48100 80.84800
15.40500 -9.37000 18.45600
15.28800 -9.45300 80.34000
15.75600 -9.41900 18.18100
15.80000 -9.45300 79.87100
16.22400 -9.45300 17.63600
16.26100 -9.45300 79.27500
16.73000 -9.45300 17.18100
16.76100 -9.37400 78.11100
17.30700 -9.36900 16.82600
17.24600 -9.38000 76.15100
17.74600 -9.45300 16.63500
17.75200 -9.37700 75.77000
18.32900 -9.36900 16.47900
18.19300 -9.42700 75.56100
18.78300 -9.36900 16.42800
18.74200 -9.45500 75.32200
19.28300 -9.36900 16.43000
19.32400 -9.41900 74.96800
19.72400 -9.36900 16.48200
19.69400 -9.41600 74.65800
20.30700 -9.28600 16.64700
20.27700 -9.39800 74.21600
20.75000 -9.36900 16.83600
20.79700 -9.36000 73.82900
21.32000 -9.28600 17.19600
21.29100 -9.46800 61.96700
21.29300 -9.30800 64.28300
21.25500 -9.39200 66.18300
21.28200 -9.33200 68.81200
21.30100 -9.35400 73.35100
21.82700 -9.28600 17.65700
21.77500 -9.42900 61.79100
21.79500 -9.28400 69.68400
21.72400 -9.35200 72.75100
22.28000 -9.28600 18.26000
22.33300 -9.31900 61.80500
22.77800 -9.27100 19.37000
22.78300 -9.36900 61.84500
23.28600 -9.31100 20.24700
23.28800 -9.46600 23.34600
23.30800 -9.28800 25.71000
23.28300 -9.36900 61.90500
23.77300 -9.31600 26.15900
23.78300 -9.36900 61.90000
24.20000 -9.30200 26.41000
24.28300 -9.36900 61.82000
24.76300 -9.27600 26.63700
24.72200 -9.44800 61.66800
25.28300 -9.36900 26.79400
25.27000 -9.40100 61.41000
25.72500 -9.35200 26.96400
25.74000 -9.37900 61.13700
26.25600 -9.33400 27.25400
26.20900 -9.44600 60.92300
26.83300 -9.28600 27.69400
26.74000 -9.44900 60.88600
27.30500 -9.28600 28.23500
27.33200 -9.32200 61.15900
27.80300 -9.28600 29.20400
27.70000 -9.34400 61.31600
28.31300 -9.24900 30.64800
28.20000 -9.40100 61.41000
28.75400 -9.28600 31.35100
28.70000 -9.42400 61.42600
29.30500 -9.28600 32.30500
29.20000 -9.41500 61.36700
29.83500 -9.28600 32.66200
29.73100 -9.36400 61.22300
30.23300 -9.41900 32.77200
30.26000 -9.41100 60.89800
30.71000 -9.33700 32.87800
30.74700 -9.34900 60.79100
31.22300 -9.43800 32.95100
31.25400 -9.31900 60.63700
31.75800 -9.34900 33.19700
31.78300 -9.36500 60.30100
32.17000 -9.31900 33.44500
32.29200 -9.38000 59.82800
32.74700 -9.39400 33.86400
32.80500 -9.35500 59.32500
33.22600 -9.27600 34.29700
33.28300 -9.32300 59.12200
33.80600 -9.28600 34.74000
33.74800 -9.29800 59.06000
34.29700 -9.28600 35.25100
34.25300 -9.39100 58.93700
34.79900 -9.35800 36.12100
34.78500 -9.49100 40.17500
34.76500 -9.34600 42.38500
34.78300 -9.36900 58.77400
35.35800 -9.36800 43.19300
35.16600 -9.41600 58.58500
35.81800 -9.34900 47.69800
35.77300 -9.43500 51.78600
35.80700 -9.31800 52.34000
35.70500 -9.35500 58.25100
36.30000 -9.32900 48.70000
36.25600 -9.40000 50.72400
36.28900 -9.31800 53.23800
36.21200 -9.37200 57.74300
36.80700 -9.34500 54.16800
36.77100 -9.41700 56.77500
-25.67900 -3.47500 20.41200
-25.72600 -3.28600 23.87700
-25.23100 -3.40100 19.73600
-25.16500 -3.38800 24.64500
-24.74600 -3.40800 18.70700
-24.62300 -3.32300 25.09300
-24.20800 -3.46600 17.93200
-24.27100 -3.36900 25.33500
-23.79800 -3.38400 17.65500
-23.74500 -3.28600 25.80500
-23.21100 -3.34900 17.34500
-23.22300 -3.28600 26.26100
-22.71700 -3.34200 17.18500
-22.71800 -3.28600 26.73900
-22.21700 -3.30500 17.12300
-22.20700 -3.28600 28.32600
-22.19300 -3.41600 72.14300
-22.29500 -3.37100 74.87800
-21.74900 -3.29200 17.10300
-21.71300 -3.26400 29.29600
-21.71300 -3.41600 71.64100
-21.81600 -3.39700 75.38000
-21.24400 -3.44100 16.82200
-21.21100 -3.28100 30.31600
-21.13200 -3.39200 71.27500
-21.26600 -3.37100 75.77100
-20.71100 -3.44800 16.28900
-20.77100 -3.33400 30.84000
-20.63400 -3.42000 71.16800
-20.82600 -3.39400 75.90400
-20.28900 -3.38600 15.73200
-20.15700 -3.26800 31.29800
-20.13400 -3.42000 71.13400
-20.23200 -3.36300 76.26500
-19.73000 -3.33400 15.24800
-19.63500 -3.29200 31.57100
-19.63400 -3.39200 71.16800
-19.73000 -3.31500 77.81000
-19.23500 -3.41500 14.91600
-19.21700 -3.36900 31.70300
-19.16900 -3.36900 71.30100
-19.21400 -3.30100 78.74500
-19.13600 -3.44700 80.32300
-19.23900 -3.39400 82.88900
-18.71700 -3.36900 14.74300
-18.71700 -3.36900 31.79700
-18.59400 -3.38000 71.65100
-18.68000 -3.33700 83.73000
-18.26700 -3.38100 14.62000
-18.21700 -3.36900 31.81800
-18.12400 -3.30100 71.79900
-18.26500 -3.25900 84.12500
-17.70500 -3.39800 14.33300
-17.71700 -3.36900 31.76900
-17.61300 -3.38300 71.88900
-17.81500 -3.30600 84.32100
-17.22400 -3.43100 13.93000
-17.21700 -3.36900 31.66900
-17.24200 -3.41300 45.79800
-17.22700 -3.36000 47.35800
-17.18900 -3.41900 48.31400
-17.25000 -3.32000 50.32800
-17.20100 -3.45300 53.37600
-17.23200 -3.27500 57.78600
-17.21400 -3.43900 60.18900
-17.21900 -3.32900 60.89400
-17.16700 -3.31900 71.81900
-17.31300 -3.40700 84.40600
-16.82300 -3.42200 13.64800
-16.71700 -3.36900 31.60400
-16.77600 -3.39900 43.75900
-16.74400 -3.28600 62.37100
-16.75500 -3.45300 71.70300
-16.69500 -3.30600 84.63300
-16.18100 -3.48200 12.93600
-16.26700 -3.41900 31.65700
-16.23300 -3.47300 42.84800
-16.18200 -3.28200 63.24000
-16.20700 -3.45300 71.35900
-16.19500 -3.31900 84.80400
-15.72800 -3.45300 11.71900
-15.82600 -3.35000 31.89300
-15.74400 -3.45300 42.24100
-15.70400 -3.31300 64.23500
-15.76700 -3.41100 64.74000
-15.73300 -3.33200 67.43300
-15.73000 -3.45300 70.74100
-15.65700 -3.28600 85.15400
-15.22500 -3.45300 10.75800
-15.22800 -3.31600 34.81800
-15.24100 -3.45300 41.71500
-15.25300 -3.28300 68.35000
-15.19800 -3.45300 69.90600
-15.27700 -3.36900 85.42500
-14.74400 -3.45300 10.22500
-14.72500 -3.31700 35.82400
-14.72900 -3.41900 41.33200
-14.69400 -3.28600 85.72500
-14.18700 -3.36900 9.81700
-14.22700 -3.38500 36.31500
-14.30000 -3.42500 41.11300
-14.21700 -3.36900 85.88300
-13.79400 -3.45300 9.59600
-13.78000 -3.29800 36.69200
-13.74300 -3.40500 40.82600
-13.71700 -3.36900 85.96900
-13.21100 -3.36900 9.40000
-13.34500 -3.36100 36.93700
-13.19900 -3.46900 40.28500
-13.21700 -3.36900 85.97900
-12.71700 -3.36900 9.30600
-12.74200 -3.35900 37.81700
-12.71200 -3.42500 38.34200
-12.71700 -3.36900 85.91800
-12.21700 -3.36900 9.26600
-12.21700 -3.36900 85.80100
-11.72600 -3.40500 9.17500
-11.71700 -3.36900 85.68300
-11.19300 -3.45500 8.84300
-11.24500 -3.38800 85.61400
-10.67800 -3.40000 8.40200
-10.75000 -3.31400 85.56200
-10.27600 -3.37300 8.12300
-10.26200 -3.38300 85.50100
-9.74900 -3.38500 7.84400
-9.63100 -3.30100 85.59400
-9.24600 -3.38700 7.68400
-9.21700 -3.36900 85.77400
-8.71700 -3.31500 7.64000
-8.70500 -3.33100 85.95800
-8.21700 -3.30400 7.65000
-8.20300 -3.41300 86.09600
-7.71700 -3.40000 7.67400
-7.71700 -3.41200 86.12900
-7.25300 -3.34800 7.85600
-7.19200 -3.47200 86.10800
-6.72300 -3.31800 8.14300
-6.64900 -3.34700 85.94000
-6.33100 -3.32100 8.42800
-6.13600 -3.41400 85.75200
-5.70100 -3.28300 9.19100
-5.59800 -3.37200 85.47900
-5.24500 -3.31900 10.27700
-5.16700 -3.31900 85.37100
-4.76000 -3.28600 11.83300
-4.71700 -3.36900 85.36300
-4.19900 -3.28600 12.22500
-4.21700 -3.36900 85.37000
-3.71700 -3.36900 12.40000
-3.71700 -3.36900 85.32800
-3.18100 -3.38300 12.45600
-3.21700 -3.36900 85.22000
-2.64400 -3.40300 12.36100
-2.76000 -3.37400 85.08700
-2.16700 -3.31900 12.22200
-2.29600 -3.44500 84.94700
-1.71700 -3.36900 12.18900
-1.75300 -3.37100 84.86200
-1.21700 -3.36900 12.20500
-1.26100 -3.38900 84.68900
-0.71700 -3.36900 12.29600
-0.72700 -3.47000 84.35000
-0.21700 -3.36900 12.41600
-0.14500 -3.43400 83.86000
0.25600 -3.36500 12.48300
0.23600 -3.42100 83.33400
0.79500 -3.33400 12.60100
0.70500 -3.35500 82.69000
1.27700 -3.36900 12.79400
1.25300 -3.37900 82.30100
1.86000 -3.28600 13.13200
1.68600 -3.41900 82.08100
2.20800 -3.35200 13.43200
2.20000 -3.37700 81.72200
2.76600 -3.31100 13.89000
2.77700 -3.48900 81.23100
3.34500 -3.33300 14.12200
3.35500 -3.44700 80.92800
3.78300 -3.38300 14.17200
3.78300 -3.30600 80.77000
4.31300 -3.34000 14.22300
4.28300 -3.41500 80.74500
4.81900 -3.35700 14.35100
4.79700 -3.48200 80.64900
5.33000 -3.26100 14.46700
5.33200 -3.30500 80.40700
5.78200 -3.36300 14.77800
5.85400 -3.28400 80.45000
6.31900 -3.43800 15.09600
6.31000 -3.35000 80.63700
6.78300 -3.41900 15.15100
6.69100 -3.43300 80.88100
7.31200 -3.35100 15.19500
7.35100 -3.33300 81.61800
7.81400 -3.35200 15.34800
7.69400 -3.31800 81.92500
8.34000 -3.36500 15.63300
8.20400 -3.31800 82.24200
8.78800 -3.31800 15.92100
8.72200 -3.38800 82.43400
9.38700 -3.32000 16.24900
9.26100 -3.26200 82.59600
9.86600 -3.30900 16.36300
9.78300 -3.32400 82.61200
10.33000 -3.28100 16.46500
10.25900 -3.32100 82.57500
10.78800 -3.42600 16.64500
10.76300 -3.39100 82.43800
11.28300 -3.39800 16.71600
11.28300 -3.36900 82.29200
11.78300 -3.38700 16.74600
11.78300 -3.36900 82.17600
12.27100 -3.46400 16.68800
12.18200 -3.42600 82.07300
12.82800 -3.41800 16.36900
12.75400 -3.38200 81.83800
13.33700 -3.46000 15.81800
13.18300 -3.41200 81.58100
13.77700 -3.30000 14.80000
13.68600 -3.33200 81.15900
14.27200 -3.29700 14.25400
14.24700 -3.30100 80.64800
14.83600 -3.28200 13.87100
14.73700 -3.37700 80.36400
15.36600 -3.39000 13.77000
15.20000 -3.37200 80.31600
15.86600 -3.41100 13.69800
15.70000 -3.38500 80.33500
16.36600 -3.40000 13.68900
16.24700 -3.34700 80.31900
16.86600 -3.35700 13.74000
16.77100 -3.33700 80.19300
17.25600 -3.33700 13.85400
17.27300 -3.41200 79.93100
17.80500 -3.38700 14.23000
17.79700 -3.40500 79.72500
18.30300 -3.38600 14.71800
18.30200 -3.46700 79.48900
18.79500 -3.38100 15.67700
18.74600 -3.42200 79.26900
19.32800 -3.34700 18.60600
19.31700 -3.39000 78.86500
19.80500 -3.27300 19.17900
19.76000 -3.37800 78.64200
20.24500 -3.33700 19.85000
20.28300 -3.29700 78.59700
20.82400 -3.34200 20.73300
20.78300 -3.29500 78.61100
21.15800 -3.37700 20.91900
21.25600 -3.29900 78.60600
21.76600 -3.37200 21.27600
21.71400 -3.45000 78.43400
22.30800 -3.33500 21.72600
22.19500 -3.45200 78.33400
22.73500 -3.24800 22.21900
22.70000 -3.39000 78.27200
23.27800 -3.28400 22.72800
23.16800 -3.35600 78.17200
23.74800 -3.28600 23.32700
23.78900 -3.40800 27.30800
23.78400 -3.27800 28.30800
23.70100 -3.36200 77.73300
24.28600 -3.29900 24.71800
24.28700 -3.38800 25.89000
24.22400 -3.28600 28.91100
24.30800 -3.37900 74.71900
24.78100 -3.33400 29.29700
24.74900 -3.39700 73.68700
25.27600 -3.27100 29.73900
25.29300 -3.35900 72.27200
25.77200 -3.26700 30.24600
25.77100 -3.40600 71.95100
26.25100 -3.35700 30.91300
26.28300 -3.36900 71.79800
26.70300 -3.31900 31.26500
26.70600 -3.44100 71.62600
27.17700 -3.35600 31.39800
27.22200 -3.46700 71.30900
27.70000 -3.41700 31.36100
27.76900 -3.45300 70.81800
28.20000 -3.40300 31.31600
28.25200 -3.38700 70.13600
28.70000 -3.39700 31.31900
28.75200 -3.39200 69.19900
29.23900 -3.43900 31.37900
29.32400 -3.39800 68.29100
29.77500 -3.32500 31.62700
29.77600 -3.35100 67.76900
30.24000 -3.35200 31.86200
30.35600 -3.43900 61.86400
30.30200 -3.39300 64.19200
30.20500 -3.35300 67.20400
30.78400 -3.37100 32.26800
30.81300 -3.35900 61.31200
31.26300 -3.40200 32.83200
31.30500 -3.41400 36.33900
31.23900 -3.36600 38.43800
31.31100 -3.29700 60.87900
31.81400 -3.28000 39.23800
31.86500 -3.43400 60.36100
32.36300 -3.32700 39.64900
32.31700 -3.38500 59.34300
32.83300 -3.31900 39.79600
32.77600 -3.46800 58.71700
33.28900 -3.40500 39.87200
33.28100 -3.48100 57.71500
33.83200 -3.24600 40.10100
33.79400 -3.39500 54.27700
34.24600 -3.32200 40.26300
34.36600 -3.43400 53.39000
34.79000 -3.25300 40.68300
34.85500 -3.36000 52.82500
35.28400 -3.30400 41.25200
35.25600 -3.31300 52.26800
35.80300 -3.25400 42.17900
35.78200 -3.37300 51.19000
36.34400 -3.27200 42.79100
36.27000 -3.41500 49.71300
36.86300 -3.29800 43.21700
36.79100 -3.46200 48.33800
37.28600 -3.32400 43.43200
37.28700 -3.43900 47.36700
37.86900 -3.35900 43.76300
37.76600 -3.39400 46.86400
38.36600 -3.34500 43.85900
38.20000 -3.36600 46.75000
38.80200 -3.34600 43.93500
38.68500 -3.35500 46.70100
39.33000 -3.36300 44.27800
39.24800 -3.38000 46.37100
39.83200 -3.34500 45.21100
39.71600 -3.37200 45.68900
-23.70700 2.54100 72.83500
-23.72400 2.71600 76.37800
-23.11800 2.54000 71.91300
-23.22000 2.74100 78.22600
-22.64000 2.60000 71.46800
-22.73900 2.66100 78.86900
-22.22600 2.52100 23.82100
-22.21800 2.71400 26.86400
-22.26200 2.54700 71.21100
-22.24100 2.62700 79.32000
-21.75700 2.61900 23.15000
-21.67600 2.71400 28.19400
-21.73200 2.54700 70.80600
-21.72500 2.67600 81.85400
-21.21200 2.54700 22.40200
-21.19400 2.71400 28.76700
-21.22600 2.53500 49.25600
-21.19600 2.64300 51.14400
-21.21300 2.54700 67.29000
-21.19300 2.75300 83.13400
-20.74800 2.60800 18.67000
-20.66100 2.71400 29.18400
-20.72000 2.59000 37.70700
-20.72100 2.72400 38.83300
-20.75200 2.54700 48.18600
-20.70100 2.67500 52.19100
-20.69600 2.60200 65.86500
-20.67300 2.71400 84.17400
-20.16600 2.53800 17.84800
-20.25500 2.63100 29.40600
-20.20500 2.54700 36.27400
-20.21200 2.72400 43.74000
-20.26400 2.60700 47.58400
-20.19100 2.71400 52.78100
-20.20700 2.60500 57.43900
-20.18700 2.65200 60.58400
-20.20500 2.54700 65.22400
-20.18800 2.71400 84.75000
-19.66400 2.59300 17.47300
-19.67200 2.71400 29.61900
-19.74900 2.54700 35.67100
-19.75400 2.64200 44.45000
-19.62800 2.58600 46.92200
-19.72600 2.75400 53.40500
-19.68300 2.54700 55.87600
-19.73100 2.71400 61.35300
-19.65500 2.54000 64.75500
-19.65700 2.71400 85.16700
-19.21700 2.63100 17.25800
-19.21700 2.63100 29.70600
-19.23800 2.54700 35.21000
-19.21900 2.69800 45.22200
-19.18800 2.60500 46.41300
-19.26700 2.71400 61.88100
-19.13000 2.56700 64.41500
-19.26800 2.63100 85.38700
-18.78200 2.62800 17.09100
-18.71700 2.63100 29.73500
-18.67400 2.63100 34.85200
-18.76200 2.65500 62.39400
-18.77000 2.59000 64.11900
-18.74000 2.71400 85.77000
-18.29400 2.55700 16.94900
-18.21700 2.63100 29.70000
-18.19200 2.53900 34.65900
-18.24900 2.71400 86.31900
-17.79300 2.55300 16.83900
-17.71700 2.63100 29.63400
-17.60400 2.61000 34.48800
-17.67700 2.66600 86.76900
-17.32900 2.62700 16.71400
-17.21700 2.63100 29.67600
-17.16700 2.68100 34.41900
-17.12600 2.69900 87.08300
-16.78700 2.63300 16.24200
-16.77900 2.63100 29.85600
-16.71700 2.63100 34.39500
-16.66700 2.68100 87.23600
-16.25300 2.61500 15.83600
-16.23300 2.67900 30.40200
-16.21700 2.56300 34.39000
-16.21700 2.63100 87.31700
-15.80000 2.63700 15.69800
-15.77300 2.73700 30.80800
-15.69200 2.59300 34.29700
-15.71700 2.63100 87.35400
-15.28600 2.68400 15.61900
-15.16300 2.66600 31.22800
-15.19300 2.72700 33.86400
-15.21700 2.63100 87.31900
-14.79900 2.64500 15.24200
-14.71000 2.68200 31.76600
-14.68400 2.65100 33.41100
-14.71700 2.63100 87.21200
-14.25200 2.61000 14.83200
-14.32600 2.58300 87.07100
-13.84000 2.65300 14.65200
-13.75000 2.62500 86.87500
-13.31200 2.67500 14.18400
-13.21700 2.63100 86.83300
-12.74400 2.69500 13.71200
-12.71700 2.63100 86.91600
-12.24200 2.60400 13.36200
-12.21700 2.63100 86.98600
-11.80800 2.57300 13.12800
-11.71700 2.63100 86.99100
-11.30800 2.62700 12.64600
-11.21700 2.63100 86.92700
-10.66900 2.54700 11.86000
-10.71700 2.63100 86.78800
-10.14900 2.63100 11.42900
-10.29300 2.55200 86.61000
-9.75200 2.54700 11.19200
-9.74000 2.57100 86.27300
-9.16900 2.63100 10.95300
-9.17300 2.62600 85.94500
-8.71700 2.63100 10.84800
-8.71700 2.63100 85.81000
-8.21700 2.63100 10.79500
-8.24200 2.60500 85.67800
-7.71700 2.63100 10.80700
-7.72000 2.57200 85.46600
-7.21700 2.63100 10.87500
-7.24600 2.60800 85.20700
-6.70700 2.65800 10.97400
-6.77800 2.53900 84.92500
-6.20500 2.58200 11.10000
-6.30000 2.59700 84.86900
-5.68900 2.65000 11.17400
-5.80000 2.60100 84.88400
-5.21700 2.63100 11.27100
-5.25300 2.64000 84.87800
-4.71700 2.63100 11.32800
-4.71700 2.63100 84.76900
-4.21700 2.63100 11.33500
-4.28500 2.54700 84.61700
-3.71700 2.63100 11.36400
-3.64700 2.57700 84.30900
-3.26200 2.63100 11.45100
-3.11100 2.57900 83.90700
-2.67900 2.71400 11.69200
-2.59600 2.60600 83.48300
-2.29100 2.63100 11.91900
-2.13800 2.63100 83.26100
-1.77200 2.71400 12.35700
-1.63800 2.60100 82.96900
-1.20300 2.66600 12.78000
-1.25000 2.54700 82.72000
-0.71500 2.74200 13.20300
-0.64800 2.54400 82.32100
-0.19100 2.71700 13.71100
-0.12100 2.57100 81.89300
0.27800 2.62700 14.29000
0.37200 2.66900 81.37600
0.79200 2.60700 14.84600
0.88500 2.58700 80.95300
1.23800 2.72400 15.09600
1.29500 2.59800 80.30500
1.69600 2.72900 15.18100
1.74600 2.54700 79.64100
2.24700 2.70300 15.24200
2.39600 2.57600 79.00800
2.78300 2.65200 15.17700
2.83300 2.68100 78.90800
3.18900 2.61800 15.07200
3.28200 2.59500 78.91300
3.78200 2.54100 14.78300
3.85300 2.68500 79.12200
4.39300 2.61200 14.46600
4.33300 2.68100 79.30300
4.83300 2.68100 14.30900
4.73300 2.58100 79.39700
5.28300 2.63100 14.21900
5.20600 2.65200 79.48200
5.73300 2.58100 14.18000
5.74700 2.63500 79.48900
6.24700 2.64100 14.15700
6.28300 2.63100 79.42000
6.78300 2.56800 14.15300
6.78300 2.63100 79.28400
7.28900 2.49700 14.09800
7.21600 2.54700 79.11100
7.86600 2.55700 13.80500
7.79900 2.63100 78.85800
8.33300 2.53200 13.62700
8.23300 2.58100 78.73400
8.73700 2.68500 13.21500
8.77400 2.58200 78.66600
9.29900 2.68600 12.78400
9.34400 2.71400 78.42300
9.84200 2.52900 12.71300
9.86600 2.67700 78.31700
10.30600 2.72400 12.37300
10.35200 2.70900 78.37000
10.86300 2.58400 12.31900
10.90700 2.67100 78.67600
11.34800 2.54600 12.15200
11.36100 2.69900 78.83100
11.81500 2.61200 11.92000
11.90300 2.63000 79.17600
12.28300 2.70200 11.77300
12.22900 2.66900 79.39200
12.80900 2.66100 11.76400
12.87200 2.64700 79.76000
13.28300 2.63100 11.82800
13.24700 2.66700 79.87800
13.80100 2.66000 11.94800
13.79100 2.68000 80.27300
14.30400 2.61400 12.10200
14.31800 2.63800 81.64000
14.78300 2.59500 12.14600
14.77900 2.73900 82.38400
15.28300 2.56700 12.11300
15.25900 2.74300 82.90400
15.78300 2.58200 12.09800
15.79800 2.67400 83.31300
16.29400 2.65400 12.14200
16.38100 2.68900 83.59900
16.78300 2.63100 12.29800
16.78300 2.63100 83.72900
17.22400 2.66700 12.48200
17.28300 2.63100 83.81400
17.76700 2.72000 12.84500
17.78300 2.63100 83.83100
18.28400 2.66600 13.23300
18.28300 2.63100 83.81100
18.79600 2.64900 13.44400
18.78300 2.63100 83.82600
19.35100 2.64200 13.61700
19.28300 2.63100 83.89400
19.81000 2.65600 13.72400
19.78300 2.63100 83.93800
20.30700 2.66000 13.88600
20.28300 2.63100 83.91800
20.81100 2.56900 14.13600
20.78300 2.63100 83.82400
21.31200 2.53000 14.17000
21.23500 2.54700 83.66800
21.83300 2.62500 13.93200
21.80600 2.54700 83.36000
22.30100 2.59900 13.68000
22.33400 2.54700 82.93100
22.80400 2.66800 13.42400
22.79400 2.54700 82.37000
23.34000 2.61300 13.29700
23.27900 2.59200 81.23700
23.84200 2.54700 13.16400
23.75700 2.51900 80.15500
24.33400 2.71400 12.90000
24.24900 2.62200 79.72100
24.86600 2.67800 12.85300
24.77200 2.62200 79.28400
25.36600 2.68700 12.86100
25.25400 2.59500 78.75000
25.84700 2.71600 12.92900
25.76800 2.54700 78.23200
26.40700 2.66900 13.17800
26.27400 2.54700 77.80300
26.83900 2.73000 13.38400
26.75800 2.54700 77.28100
27.26500 2.64900 13.80400
27.28600 2.56400 76.31900
27.75700 2.72100 14.37500
27.82000 2.61400 17.33400
27.79000 2.63800 19.30100
27.79500 2.53100 75.38900
28.38400 2.61000 19.70400
28.35800 2.55500 69.82900
28.30300 2.71700 71.74500
28.25900 2.60900 74.67100
28.86600 2.63800 19.75200
28.82200 2.61600 69.35600
29.37300 2.70700 19.79500
29.30800 2.59400 69.13000
29.83500 2.73000 19.93700
29.84000 2.64200 68.99200
30.27900 2.63000 20.26900
30.33300 2.68100 68.92400
30.79800 2.61600 20.73500
30.77700 2.65100 24.77100
30.76400 2.72600 26.88000
30.76600 2.59800 31.17900
30.79200 2.62200 33.77600
30.78300 2.63100 68.81400
31.28300 2.70100 21.32600
31.29800 2.61100 23.90400
31.27300 2.73000 27.84800
31.26500 2.60700 30.15900
31.31400 2.65200 34.17800
31.22700 2.54700 68.65100
31.79500 2.68600 34.42500
31.79200 2.54700 68.33700
32.23000 2.58000 34.75700
32.32300 2.54700 67.90300
32.79500 2.67200 35.23100
32.78700 2.54700 67.34100
33.34600 2.71400 35.67700
33.28500 2.58300 66.26800
33.78300 2.63100 35.83800
33.73700 2.50700 59.12100
33.75700 2.74100 60.89800
33.76500 2.61100 64.67700
34.23300 2.58100 35.90700
34.23400 2.62600 58.69400
34.27900 2.71800 62.29300
34.26800 2.61500 63.22700
34.67200 2.65000 35.99500
34.76000 2.63100 58.39900
35.20600 2.69500 36.19400
35.18400 2.56000 58.11600
35.67600 2.65300 36.44800
35.81400 2.61700 57.42700
36.18800 2.72500 36.86700
36.30400 2.62400 56.43000
36.81600 2.71400 37.66000
36.73500 2.59100 50.78800
37.31300 2.58600 38.69100
37.22600 2.62500 50.28400
37.87000 2.69700 39.19300
37.76700 2.59500 49.86400
38.24800 2.65400 39.42100
38.17200 2.58300 49.62000
38.81100 2.71600 39.78300
38.77900 2.54600 49.26900
39.27200 2.66600 40.25200
39.36400 2.56500 48.93800
39.78600 2.71400 40.77400
39.75200 2.61900 48.69800
40.25700 2.71400 41.27900
40.27100 2.59500 48.30600
40.73900 2.63400 41.95700
40.79900 2.54700 47.79200
41.27800 2.68400 44.28300
41.29800 2.61300 46.90700
-23.72300 8.54700 47.76900
-23.70200 8.66000 50.17100
-23.21500 8.50900 45.88400
-23.19200 8.67300 51.15700
-22.72100 8.53200 44.81800
-22.63800 8.73400 51.75500
-22.69200 8.61100 58.87500
-22.70700 8.75500 63.15400
-22.20700 8.59500 44.24900
-22.14200 8.70900 52.13900
-22.22300 8.52100 58.17800
-22.20400 8.70400 63.78600
-22.19600 8.60200 77.37500
-22.21500 8.70600 78.22700
-21.71300 8.54200 43.83000
-21.69400 8.65800 52.38300
-21.76800 8.62000 57.68300
-21.75500 8.75800 64.19900
-21.70000 8.60900 75.89700
-21.69300 8.71400 81.74900
-21.22700 8.57800 21.73400
-21.19300 8.67000 22.73700
-21.19600 8.52900 28.37400
-21.21500 8.67300 32.76500
-21.18500 8.54700 43.38100
-21.14300 8.70400 52.62000
-21.28500 8.60700 57.18400
-21.21300 8.75500 64.64700
-21.18800 8.61600 71.87200
-21.25300 8.71400 82.41700
-20.67000 8.55600 20.35300
-20.67000 8.56900 24.13000
-20.76200 8.54700 27.67800
-20.73100 8.67100 33.89200
-20.67400 8.60300 37.92800
-20.73700 8.67900 38.86200
-20.63200 8.56700 40.40100
-20.72500 8.59500 52.84000
-20.63100 8.57900 55.38800
-20.76800 8.74600 82.92000
-20.18300 8.55900 19.80400
-20.20500 8.65500 24.72700
-20.20100 8.52700 25.93100
-20.22800 8.67900 34.76200
-20.22600 8.55300 36.74100
-20.24700 8.65000 53.35600
-20.22800 8.61900 54.74200
-20.18100 8.57000 84.13900
-19.65300 8.57000 19.37100
-19.71200 8.61600 84.77900
-19.17800 8.54600 18.90400
-19.19500 8.61800 85.25300
-18.61600 8.57500 14.91700
-18.59900 8.67900 85.58600
-18.20500 8.63300 14.29200
-18.21700 8.63100 85.74900
-17.67500 8.67900 13.80500
-17.68100 8.61600 85.88800
-17.21000 8.51000 13.68300
-17.13400 8.66300 85.91900
-16.71100 8.67500 13.38100
-16.62900 8.60600 85.90000
-16.18100 8.68900 13.29000
-16.21700 8.63100 85.80700
-15.62600 8.70000 13.28800
-15.73400 8.55500 85.65700
-15.13700 8.70000 13.37600
-15.20400 8.59800 85.35800
-14.67900 8.58200 13.63200
-14.62600 8.66800 84.86000
-14.28900 8.59800 13.83000
-14.09400 8.64900 84.40300
-13.71200 8.62600 14.26300
-13.69800 8.60800 84.16500
-13.18900 8.65200 14.73500
-13.20100 8.70600 83.93200
-12.78300 8.64700 14.98000
-12.78100 8.72100 83.88600
-12.23800 8.66600 15.16400
-12.10400 8.63200 84.17100
-11.71700 8.63100 15.18000
-11.76700 8.66500 84.36700
-11.32000 8.57600 15.07300
-11.12500 8.65000 84.78800
-10.80600 8.65000 14.71100
-10.68100 8.65500 84.93500
-10.23900 8.59100 13.20300
-10.15000 8.50900 85.15700
-9.68700 8.54900 12.31800
-9.62800 8.64400 84.89300
-9.18900 8.54800 11.83800
-9.18500 8.61500 84.74000
-8.68300 8.54000 11.33800
-8.65400 8.62600 84.29800
-8.21800 8.53600 10.93300
-8.15200 8.62800 83.79600
-7.78300 8.59400 10.69300
-7.65600 8.70500 83.36700
-7.27700 8.54100 10.43400
-7.13400 8.65400 83.27500
-6.80000 8.57800 10.35100
-6.63400 8.67400 83.29300
-6.30000 8.59100 10.33100
-6.15800 8.71600 83.43000
-5.75900 8.55600 10.37400
-5.70000 8.58300 83.66300
-5.26600 8.72500 10.63700
-5.18100 8.57800 83.75200
-4.83600 8.68000 10.83000
-4.61100 8.55700 83.75300
-4.28300 8.73300 11.27300
-4.15300 8.54700 83.66300
-3.73400 8.71500 11.63600
-3.69500 8.66800 83.38500
-3.26200 8.65400 11.75800
-3.24300 8.56700 83.17300
-2.73400 8.59900 11.89400
-2.67300 8.64000 82.79300
-2.18300 8.66400 12.21800
-2.16700 8.68100 82.65500
-1.67000 8.68600 12.66800
-1.71700 8.63100 82.61500
-1.20100 8.65600 13.24400
-1.24900 8.62300 82.60900
-0.70200 8.69000 13.74000
-0.76700 8.65200 82.66300
-0.16700 8.68100 13.91600
-0.30000 8.69700 82.78800
0.28300 8.63100 13.91300
0.20000 8.63700 82.80300
0.81600 8.55500 13.80800
0.74700 8.67200 82.78900
1.38700 8.58400 13.43800
1.26700 8.67200 82.66900
1.89500 8.58400 12.96300
1.80900 8.63200 82.41100
2.30400 8.60900 12.69900
2.28300 8.65100 82.24200
2.84000 8.69700 12.43500
2.81900 8.61400 82.22800
3.36600 8.64000 12.34600
3.34000 8.63100 82.38300
3.86600 8.64100 12.32100
3.86700 8.68500 82.59100
4.36600 8.66800 12.36200
4.33300 8.68100 82.70000
4.84000 8.73600 12.46100
4.78300 8.63100 82.74000
5.29900 8.66000 12.69300
5.28300 8.63100 82.72800
5.83400 8.57200 12.87800
5.78900 8.59500 82.64100
6.33300 8.68100 12.84400
6.33100 8.60300 82.47100
6.73600 8.54700 12.71100
6.74500 8.54700 82.25500
7.25500 8.54700 12.29300
7.29900 8.54700 81.86500
7.76100 8.59400 11.68700
7.81200 8.54700 81.35900
8.25800 8.57600 11.26900
8.36700 8.55300 80.83800
8.82100 8.60600 10.95300
8.86600 8.58200 80.42700
9.28300 8.63100 10.80400
9.30900 8.60300 79.92400
9.78300 8.63100 10.70500
9.76000 8.51200 79.15100
10.28000 8.59600 10.66300
10.25800 8.62500 77.63700
10.77100 8.65500 10.64200
10.80300 8.53900 76.96900
11.22900 8.53600 10.45100
11.20000 8.58700 76.85000
11.70800 8.55400 10.32500
11.74600 8.57600 76.84800
12.20000 8.61500 10.29600
12.33100 8.68900 77.16300
12.74700 8.58400 10.29600
12.79800 8.63400 77.74500
13.26400 8.58100 10.40400
13.27500 8.59100 78.31700
13.76700 8.66600 10.66800
13.77800 8.61500 78.79600
14.23700 8.64500 10.91900
14.22900 8.72900 79.26700
14.74400 8.71800 11.22700
14.79200 8.71400 79.78400
15.34900 8.67000 11.60400
15.33300 8.71400 80.21600
15.75800 8.65300 11.89600
15.74600 8.66300 80.45600
16.26400 8.74700 12.10500
16.28700 8.66600 80.69500
16.75400 8.69000 12.08100
16.74600 8.63700 80.90400
17.25800 8.61700 11.87300
17.30900 8.68500 81.27800
17.77200 8.60500 11.67600
17.86000 8.70300 81.62200
18.28300 8.67700 11.59500
18.28300 8.63100 81.80400
18.78300 8.70500 11.57400
18.78300 8.63100 81.93800
19.28300 8.70200 11.57900
19.31900 8.64200 81.99800
19.75600 8.59800 11.55500
19.84500 8.72200 82.00400
20.36700 8.55200 11.45900
20.31400 8.65300 82.09900
20.81300 8.61900 11.27300
20.78300 8.63100 82.20600
21.31800 8.68100 10.94500
21.28300 8.63100 82.26100
21.81900 8.64100 10.75800
21.78300 8.63100 82.25100
22.36800 8.54100 10.70300
22.23300 8.58100 82.20500
22.83300 8.60500 10.63000
22.75800 8.55500 82.09700
23.31900 8.57900 10.71700
23.33300 8.64300 81.89100
23.86600 8.64400 10.77900
23.84100 8.54800 81.65900
24.37200 8.59900 10.82800
24.28000 8.58100 81.33500
24.85300 8.71000 10.75000
24.80500 8.54700 80.79100
25.28300 8.63100 10.80000
25.29600 8.59600 79.91000
25.81900 8.62200 10.87700
25.85100 8.53900 74.77300
26.29300 8.71600 10.96900
26.35000 8.62500 73.85900
26.79000 8.66600 11.20900
26.80200 8.56700 66.68600
26.75800 8.67800 67.35800
26.78700 8.55600 72.68500
27.22200 8.66600 11.46500
27.25300 8.60900 65.68100
27.28400 8.69700 68.25700
27.28000 8.56300 71.80100
27.74800 8.74300 11.88800
27.83400 8.70800 64.87100
27.75900 8.68000 69.74900
27.79500 8.57600 70.30900
28.30400 8.65300 12.68500
28.36600 8.60900 64.72300
28.78900 8.69000 14.87700
28.86600 8.61200 64.64900
29.25100 8.72000 15.88300
29.32600 8.62500 64.70800
29.81200 8.72100 17.26100
29.90200 8.62700 65.21100
30.32600 8.75400 17.88200
30.32000 8.62900 65.25300
30.78700 8.63000 18.25900
30.89700 8.64400 64.88700
31.32100 8.64400 18.66700
31.32800 8.63000 64.72600
31.81200 8.64800 18.91200
31.85100 8.71300 64.42000
32.31900 8.64400 19.10200
32.27200 8.52600 28.71500
32.28500 8.69800 29.31500
32.34000 8.56100 64.30100
32.76000 8.63100 19.33600
32.79300 8.54700 27.31600
32.81300 8.68000 34.30300
32.72400 8.59600 64.08300
33.32400 8.71400 19.73100
33.24800 8.61900 26.19200
33.28800 8.71400 35.27400
33.26800 8.66600 63.84400
33.80400 8.71400 20.26200
33.81700 8.61100 25.32700
33.81100 8.61300 35.83900
33.71200 8.54700 63.62400
34.29200 8.66700 21.19700
34.26300 8.58700 23.67700
34.31000 8.65200 36.23200
34.24700 8.54700 63.25300
34.81000 8.71300 36.62700
34.75900 8.54700 62.75300
35.28300 8.63100 36.75800
35.30200 8.54700 61.90100
35.72100 8.61800 36.90500
35.83700 8.59600 58.29200
36.24200 8.72900 37.20200
36.27000 8.58400 57.90000
36.80400 8.75400 37.64700
36.74300 8.61300 57.67800
37.29700 8.70800 38.23500
37.22400 8.53600 57.43800
37.75000 8.58300 38.89700
37.70000 8.57700 57.36600
38.22400 8.65100 39.78700
38.22400 8.62400 57.26100
38.79400 8.65900 42.25900
38.68600 8.64400 57.09500
39.27500 8.63200 42.79800
39.30700 8.60100 47.37600
39.31500 8.59400 49.20100
39.20300 8.65900 56.76000
39.79600 8.71900 43.69700
39.73200 8.60500 46.68700
39.86700 8.65000 49.66600
39.72100 8.61800 56.26900
40.21700 8.61500 49.87200
40.24900 8.57200 55.77400
40.89500 8.63600 50.18800
40.81600 8.60800 55.23400
41.23400 8.67400 50.37100
41.29400 8.60800 54.82800
41.76100 8.71200 50.85100
41.78700 8.63400 54.31300
42.32200 8.67800 52.18000
42.22700 8.60000 53.25800
-23.20300 14.60500 65.32600
-23.19600 14.75500 68.14000
-22.61700 14.62600 44.28000
-22.80200 14.62600 45.86500
-22.68300 14.62700 62.93200
-22.73800 14.66100 68.88600
-22.13400 14.62400 44.19800
-22.28100 14.63300 46.26500
-22.25800 14.57500 58.85300
-22.26500 14.58800 69.41500
-22.20100 14.64000 71.68500
-22.18500 14.67400 74.75300
-21.68500 14.62200 44.18700
-21.69300 14.61500 46.69700
-21.71900 14.52200 57.87200
-21.71500 14.68500 75.80300
-21.16800 14.60300 43.75900
-21.26700 14.63700 46.91400
-21.22200 14.54700 57.30900
-21.21500 14.72600 76.86500
-20.72000 14.56800 25.29000
-20.69900 14.68100 25.83100
-20.71700 14.53300 32.81800
-20.71600 14.67400 35.77200
-20.73500 14.55300 43.20200
-20.84100 14.57400 46.99800
-20.69100 14.54700 56.85400
-20.75100 14.75100 77.42200
-20.22000 14.54700 23.27100
-20.20300 14.73500 27.35200
-20.25900 14.61600 32.13000
-20.21700 14.67000 36.71800
-20.21500 14.60100 37.74500
-20.21900 14.73300 38.79500
-20.18700 14.54700 42.39000
-20.30100 14.66300 47.23600
-20.18100 14.59000 53.36300
-20.24000 14.67900 53.92300
-20.18600 14.54700 56.38100
-20.25800 14.66600 77.85200
-19.72800 14.54700 22.28600
-19.61200 14.67400 28.09900
-19.81300 14.66500 31.66200
-19.70600 14.71400 40.21900
-19.73800 14.61000 41.75800
-19.70200 14.68100 47.60700
-19.61900 14.58700 51.91800
-19.66100 14.71400 78.18500
-19.22200 14.58400 21.72200
-19.21100 14.68900 28.40800
-19.22600 14.63600 30.72000
-19.32500 14.65600 47.89700
-19.13800 14.57500 51.36900
-19.21700 14.63100 78.36800
-18.73400 14.59800 21.36200
-18.66000 14.65700 29.21100
-18.74400 14.57500 29.84200
-18.73100 14.67100 49.27400
-18.69900 14.59900 50.89100
-18.70300 14.66300 78.48400
-18.26400 14.61500 21.11700
-18.16900 14.52900 78.57600
-17.73000 14.56100 20.83900
-17.64800 14.72200 78.48800
-17.26200 14.58000 17.32600
-17.15600 14.66700 18.23000
-17.19900 14.54900 20.34800
-17.13400 14.66500 78.41500
-16.79200 14.63100 16.19500
-16.66700 14.61200 78.35100
-16.30800 14.64900 15.70600
-16.18100 14.66500 78.26400
-15.76000 14.62200 15.34500
-15.63400 14.63700 78.28400
-15.30000 14.63200 15.24000
-15.20600 14.65200 78.39900
-14.80000 14.64400 15.23900
-14.66700 14.64300 79.83200
-14.30600 14.63100 15.31400
-14.12000 14.64900 80.29800
-13.72300 14.67500 15.64400
-13.71400 14.65400 80.45700
-13.33000 14.64300 15.86300
-13.18900 14.59800 80.60000
-12.74300 14.65300 16.25700
-12.61300 14.64100 80.39100
-12.32400 14.68000 16.47100
-12.13400 14.64200 80.31200
-11.74800 14.70900 16.68700
-11.63400 14.66800 80.37400
-11.25400 14.63100 16.87500
-11.13400 14.67700 80.43700
-10.67100 14.71400 17.18100
-10.63400 14.65800 80.42200
-10.20600 14.67000 17.42400
-10.16700 14.63700 80.29100
-9.68700 14.64800 17.61200
-9.59200 14.63600 79.91700
-9.21700 14.63100 17.64900
-9.13400 14.61000 79.73400
-8.69800 14.59500 17.59200
-8.67800 14.62900 79.78600
-8.20500 14.53800 17.52900
-8.19700 14.60200 80.22100
-7.72800 14.70700 17.57200
-7.71800 14.63100 80.79800
-7.21700 14.63100 17.66200
-7.19400 14.61200 81.27000
-6.76700 14.58100 17.77900
-6.67800 14.57200 81.58700
-6.28500 14.61000 17.94200
-6.21700 14.60300 81.72300
-5.76700 14.72300 18.22900
-5.68100 14.60100 81.81900
-5.20000 14.72700 18.59500
-5.13400 14.62100 81.81100
-4.79900 14.70000 18.78900
-4.64300 14.55500 81.77300
-4.30000 14.62000 18.83700
-4.16100 14.54000 81.63600
-3.75900 14.64500 18.73400
-3.68800 14.71200 81.33600
-3.22400 14.58500 18.45300
-3.17400 14.64600 81.38200
-2.71600 14.59500 18.25600
-2.68100 14.58300 81.64400
-2.19500 14.56000 17.85500
-2.28700 14.60200 81.86800
-1.72700 14.51900 14.82200
-1.69200 14.57100 82.13100
-1.13900 14.52600 13.90200
-1.21700 14.58200 82.20900
-0.65200 14.58900 13.48500
-0.71700 14.57600 82.22500
-0.21900 14.59500 13.22900
-0.19300 14.52600 82.18100
0.28000 14.53800 12.98700
0.32600 14.69600 81.86000
0.70000 14.58200 12.89900
0.80300 14.52200 81.73900
1.20300 14.58500 12.77100
1.25700 14.62200 81.23700
1.74000 14.51600 12.46500
1.81200 14.68700 76.26500
1.79600 14.64700 78.20200
1.75400 14.67600 80.38000
2.18700 14.55700 12.27100
2.36600 14.61300 76.19600
2.70000 14.65100 12.18900
2.87600 14.69700 76.25800
3.20000 14.68600 12.15800
3.32900 14.74200 76.45000
3.70000 14.68600 12.18800
3.73100 14.67600 76.89300
4.24700 14.61400 12.26800
4.33400 14.63800 77.34300
4.74300 14.57000 12.45900
4.82300 14.55200 77.61000
5.19600 14.60200 12.82700
5.34300 14.51200 77.69000
5.79800 14.64600 13.70200
5.82800 14.53600 77.61300
6.26600 14.65900 14.75300
6.37000 14.62900 77.34000
6.74700 14.56500 14.90600
6.86600 14.60000 77.25600
7.23300 14.58500 14.94900
7.35100 14.52600 77.24100
7.70000 14.57200 14.82800
7.90300 14.64000 76.90600
8.17600 14.57900 14.74500
8.31900 14.53200 76.75400
8.70000 14.63800 14.75400
8.81900 14.52800 76.18900
9.24700 14.58900 14.78900
9.26700 14.61100 72.68700
9.75600 14.58100 14.92800
9.81200 14.68700 72.28200
10.29400 14.68500 15.20100
10.36600 14.62400 72.25400
10.83300 14.68100 15.28600
10.87200 14.69900 72.30700
11.28300 14.63100 15.29900
11.36600 14.69800 72.40500
11.78300 14.63100 15.34600
11.85600 14.71100 72.43100
12.23300 14.58100 15.39100
12.39800 14.61000 72.66100
12.70800 14.66600 15.43200
12.79200 14.66500 72.86100
13.22600 14.57400 15.48000
13.34300 14.63600 73.79600
13.79600 14.67700 15.64800
13.77400 14.63900 78.82900
14.33300 14.68100 15.82400
14.23600 14.66700 79.39600
14.78300 14.63100 15.86000
14.81300 14.65400 79.86000
15.28300 14.63100 15.80300
15.30600 14.57200 80.16200
15.78300 14.63100 15.73700
15.81900 14.58200 80.27200
16.26200 14.60700 15.64700
16.36600 14.61100 80.27400
16.77000 14.55700 15.43000
16.88100 14.54900 80.25300
17.17900 14.60700 15.25700
17.33200 14.53200 80.12600
17.75800 14.61300 14.81700
17.85700 14.63800 73.79200
17.83400 14.66400 75.19200
17.84900 14.54700 79.82600
18.15800 14.64700 14.63800
18.35600 14.65300 73.36200
18.32300 14.66400 75.67300
18.28600 14.63700 79.32500
18.73300 14.60700 14.42800
18.77300 14.53100 73.11700
18.72600 14.65300 76.27700
18.78700 14.56200 78.72700
19.17400 14.58600 14.41400
19.25600 14.67300 72.34700
19.75100 14.65200 14.63200
19.84600 14.54200 70.76300
20.25600 14.61400 14.43100
20.34500 14.53600 70.28200
20.73400 14.58500 12.79500
20.84100 14.70300 69.89100
21.28200 14.54500 11.93800
21.30100 14.52200 69.74000
21.67400 14.61200 11.70700
21.70200 14.64500 69.20100
22.25200 14.59000 11.39900
22.27000 14.59100 68.66700
22.70000 14.59600 11.30800
22.79900 14.60200 68.35000
23.20000 14.61300 11.30900
23.37600 14.58500 67.92100
23.70000 14.59600 11.36400
23.81400 14.61100 67.38800
24.20000 14.58000 11.37300
24.29300 14.57700 66.31900
24.70000 14.60500 11.27600
24.79000 14.59800 64.28900
25.20000 14.64200 11.21600
25.38000 14.60600 63.93600
25.70000 14.65300 11.22700
25.83300 14.68100 63.85900
26.19400 14.63300 11.31100
26.23300 14.58100 63.84500
26.77400 14.66800 11.65600
26.69500 14.65300 63.91800
27.26000 14.67400 12.14400
27.20000 14.58500 63.95500
27.80800 14.66000 14.72400
27.70000 14.57300 63.96600
28.26500 14.66900 15.23800
28.24700 14.64000 63.99000
28.66600 14.67700 15.47900
28.78400 14.67600 64.01300
29.26100 14.62300 15.81000
29.28400 14.56600 64.08000
29.75400 14.73300 16.23200
29.79700 14.51300 64.07500
30.35000 14.71400 16.62100
30.33800 14.64700 63.92300
30.74300 14.63100 16.85400
30.83000 14.61700 24.17900
30.77100 14.62500 24.88400
30.86600 14.58800 63.74800
31.28900 14.71400 17.27300
31.29400 14.60200 23.66300
31.26700 14.67900 26.86400
31.38300 14.58800 63.46000
31.76800 14.71400 17.83600
31.83400 14.59000 22.32900
31.77700 14.66200 28.34500
31.73200 14.60800 63.17400
32.26500 14.75000 18.92000
32.26400 14.62600 20.60800
32.24800 14.68900 30.15400
32.35700 14.54500 32.27300
32.27800 14.62900 33.82300
32.27600 14.58300 35.69200
32.30200 14.68900 36.35000
32.21200 14.60300 62.64700
32.79000 14.68100 37.24700
32.81700 14.51700 61.68400
33.36700 14.69700 38.13300
33.33200 14.60600 60.27700
33.70800 14.63100 38.43300
33.79900 14.62900 59.26300
34.29100 14.71400 38.68500
34.32700 14.61900 58.88900
34.80300 14.66400 38.86700
34.75700 14.61800 58.66400
35.35000 14.71200 39.16700
35.28000 14.71100 49.82200
35.31200 14.65300 50.72700
35.32200 14.58700 58.33700
35.75900 14.63100 39.40900
35.83000 14.71400 49.35000
35.81800 14.64600 51.19500
35.82000 14.61100 57.91900
36.34200 14.71400 39.59800
36.30900 14.61300 49.20800
36.19900 14.63900 51.25200
36.30400 14.54000 57.30100
36.78300 14.63100 39.74600
36.77000 14.70100 48.76300
36.78200 14.59200 50.95300
36.86800 14.56600 55.91300
37.22600 14.63100 39.93300
37.28800 14.63500 48.29200
37.20000 14.61000 50.78500
37.38700 14.59600 55.28200
37.78000 14.71400 40.27500
37.71700 14.64800 47.68700
37.70000 14.64100 50.70900
37.82900 14.59300 55.13400
38.29800 14.71400 40.74300
38.32000 14.62300 46.91100
38.20000 14.65100 50.71600
38.40500 14.65400 54.92500
38.75800 14.71400 41.36100
38.79500 14.58500 45.84900
38.70000 14.63600 50.80400
38.81800 14.62300 54.76800
39.27600 14.74300 42.86800
39.27500 14.61200 43.70000
39.15900 14.60200 50.92900
39.39500 14.63300 54.35900
39.73400 14.64600 51.13000
39.86600 14.60500 54.24700
40.18600 14.64200 51.28100
40.28400 14.59100 54.10600
40.73300 14.64000 51.73400
40.78700 14.59400 53.65500
-25.69800 20.51000 42.40100
-25.72200 20.72600 46.28900
-25.24200 20.54700 41.76800
-25.24000 20.65500 49.40500
-24.74600 20.53800 41.21000
-24.71600 20.70300 50.72700
-24.25600 20.61700 40.70300
-24.26000 20.65000 51.91700
-23.68200 20.59800 40.29300
-23.72900 20.74100 52.73100
-23.09400 20.68200 39.97600
-23.18200 20.66200 53.14300
-22.61300 20.60500 39.88400
-22.81500 20.68300 53.40800
-22.16700 20.68100 39.80000
-22.22300 20.69400 54.33300
-22.23000 20.61700 55.13900
-22.21700 20.71400 57.27000
-21.68100 20.60000 39.84200
-21.70500 20.67100 59.68800
-21.13200 20.60000 39.88900
-21.24600 20.63800 60.85200
-20.66700 20.68100 39.87000
-20.74700 20.66100 62.38700
-20.23500 20.54700 39.76800
-20.22700 20.63800 66.30000
-19.73500 20.61600 27.65700
-19.72900 20.61700 30.34200
-19.69500 20.54700 39.37700
-19.67800 20.65200 67.86400
-19.20500 20.71500 26.80800
-19.22300 20.75300 31.17100
-19.25000 20.61400 38.60400
-19.10300 20.70200 68.27300
-18.68200 20.68100 26.43600
-18.74200 20.72700 31.73000
-18.70900 20.58800 37.82800
-18.67400 20.73700 68.46300
-18.19400 20.58900 26.26500
-18.13300 20.67600 68.72900
-17.68000 20.67400 25.94500
-17.64700 20.70200 68.88500
-17.22000 20.58400 25.74700
-17.08600 20.66100 69.15500
-16.72700 20.65700 25.38700
-16.64200 20.70200 69.30100
-16.21600 20.54700 24.76900
-16.20200 20.61900 69.72000
-15.73500 20.58000 22.73700
-15.73100 20.71400 70.30800
-15.17900 20.60700 21.75800
-15.17900 20.64200 71.66500
-14.68400 20.61100 20.28900
-14.74700 20.66600 72.32100
-14.15300 20.56700 19.31900
-14.22600 20.71400 72.86100
-13.76800 20.51900 18.91000
-13.64900 20.70600 73.28600
-13.29500 20.60100 18.66900
-13.11000 20.67600 73.56200
-12.78300 20.54800 18.40900
-12.71700 20.63100 73.68800
-12.29400 20.55200 18.30700
-12.21700 20.63100 73.78300
-11.75300 20.56500 18.29600
-11.71700 20.63100 73.80800
-11.22100 20.58500 18.37900
-11.21700 20.63100 73.76500
-10.66000 20.69000 18.64100
-10.68900 20.54400 73.67100
-10.32000 20.65500 18.80600
-10.09300 20.61500 73.43300
-9.71400 20.63200 19.26900
-9.64500 20.58200 73.22300
-9.20100 20.69100 19.72800
-9.13000 20.65000 72.93700
-8.71700 20.63100 19.87100
-8.68100 20.66200 72.77300
-8.30800 20.65400 19.93800
-8.13400 20.61700 72.72700
-7.78100 20.55100 19.98300
-7.63400 20.62600 72.71800
-7.24500 20.65900 20.11700
-7.19600 20.64600 72.83000
-6.76100 20.71200 20.30300
-6.66500 20.63700 73.33100
-6.34000 20.58900 20.44700
-6.10800 20.60300 73.67400
-5.76400 20.58900 20.87100
-5.63400 20.62100 73.74000
-5.22400 20.75200 21.67400
-5.17800 20.63200 73.81200
-4.74600 20.71400 22.30600
-4.64900 20.63000 74.27400
-4.23900 20.71400 22.77900
-4.10900 20.62400 74.71300
-3.74000 20.66800 23.41000
-3.67300 20.69900 70.34300
-3.71900 20.66200 71.65600
-3.63400 20.63400 74.80700
-3.18600 20.55900 23.89400
-3.13400 20.60900 70.19600
-3.32400 20.62300 71.88200
-3.13400 20.62000 74.79700
-2.73600 20.74400 24.12200
-2.67400 20.62500 70.24700
-2.76700 20.64200 72.12100
-2.70400 20.60300 74.65800
-2.24600 20.68800 24.09700
-2.21500 20.62900 70.73700
-2.25900 20.60600 71.43000
-2.20200 20.59600 74.15400
-1.72100 20.54900 23.85300
-1.62000 20.61000 73.17000
-1.16000 20.55800 23.39600
-1.13400 20.63000 73.20500
-0.68700 20.58400 22.78700
-0.73100 20.64600 73.33400
-0.16700 20.55400 22.31200
-0.18500 20.59100 73.64700
0.34900 20.58900 22.00300
0.32300 20.64800 73.79600
0.78300 20.63100 21.84500
0.86600 20.69300 73.90800
1.28300 20.63100 21.71400
1.36600 20.69500 73.95400
1.78300 20.63100 21.65900
1.86600 20.67000 73.95200
2.28300 20.63100 21.67600
2.36600 20.66000 73.95000
2.73300 20.58100 21.73700
2.80200 20.70300 73.98700
3.18400 20.65600 21.89600
3.29700 20.66600 74.07800
3.76600 20.72700 22.19500
3.73300 20.58100 74.10600
4.21200 20.63100 22.42400
4.20600 20.57400 74.06300
4.79500 20.71400 22.64700
4.77800 20.66600 73.91200
5.23300 20.58100 22.75600
5.25700 20.54700 73.72500
5.78300 20.60200 22.74800
5.84100 20.63100 73.38700
6.37000 20.53900 22.69300
6.29600 20.53600 73.14500
6.83300 20.59700 22.61300
6.80700 20.69800 73.00800
7.28300 20.57800 22.66600
7.28700 20.66600 73.11400
7.78300 20.58800 22.70300
7.78100 20.59500 73.33000
8.25300 20.52500 22.65000
8.35200 20.68500 73.66200
8.78200 20.59500 22.37200
8.78300 20.63100 73.84600
9.30000 20.54700 21.89300
9.19900 20.60200 73.96800
9.77200 20.58200 19.31600
9.75100 20.72700 74.10700
10.26800 20.58400 17.72900
10.28300 20.68000 74.10600
10.70300 20.64700 17.21500
10.74800 20.69200 74.06000
11.19200 20.66200 16.68200
11.25300 20.62200 73.90000
11.78000 20.54700 15.78400
11.76100 20.60200 73.68100
12.26900 20.54700 15.26100
12.26800 20.59400 73.41800
12.82200 20.63100 14.86800
12.78300 20.59500 73.21500
13.22500 20.54700 14.64300
13.32400 20.59500 72.95900
13.80900 20.63100 14.44700
13.75700 20.54700 72.71800
14.28300 20.63100 14.35500
14.34000 20.63100 72.42700
14.78300 20.63100 14.32200
14.73500 20.54700 72.20400
15.28300 20.63100 14.35500
15.27200 20.54700 71.77500
15.72600 20.63100 14.43700
15.74900 20.54700 71.19200
16.31000 20.71400 14.65400
16.34000 20.54700 69.90700
16.72700 20.63100 14.85700
16.86000 20.55500 23.33100
16.80800 20.74700 24.68700
16.84300 20.63100 69.38200
17.26600 20.71400 15.26000
17.28200 20.62000 22.71900
17.28400 20.70600 25.15700
17.23300 20.58100 69.23600
17.76100 20.71400 15.78200
17.81500 20.69500 22.31900
17.68300 20.66600 25.33200
17.70700 20.57900 69.10100
18.28400 20.71400 16.69100
18.36600 20.61300 22.24500
18.31400 20.65400 25.75700
18.23600 20.63100 68.88200
18.75200 20.65400 17.84800
18.82000 20.62800 22.27800
18.70000 20.63400 25.85100
18.68800 20.57200 68.62800
19.21600 20.61900 18.32800
19.33800 20.65900 23.24000
19.23700 20.63600 25.77200
19.20700 20.61700 68.17000
19.72500 20.65800 18.60200
19.75200 20.65400 24.39300
19.72500 20.61800 25.30500
19.80500 20.54700 67.34000
20.25400 20.60400 18.38700
20.34400 20.61100 62.34700
20.27300 20.69000 62.71900
20.29300 20.60100 65.81800
20.70000 20.61500 18.25800
20.84700 20.57400 60.76900
21.20000 20.64600 18.22300
21.31100 20.53200 60.23300
21.70000 20.64400 18.26500
21.83400 20.71300 59.92700
22.17400 20.61000 18.37100
22.34600 20.71100 59.93900
22.72700 20.63700 18.75100
22.80400 20.57900 60.11300
23.21300 20.63000 19.33100
23.28300 20.58700 60.17000
23.77000 20.66600 21.18900
23.90700 20.63600 30.89900
23.76700 20.69300 31.76000
23.81900 20.57200 60.22100
24.20000 20.64200 21.30200
24.28500 20.59600 30.63400
24.25900 20.66300 32.17900
24.36600 20.59700 60.18400
24.70000 20.63800 21.25900
24.78400 20.67000 30.36000
24.68600 20.63600 32.32200
24.78400 20.59500 60.09600
25.19500 20.64400 21.28200
25.29200 20.59000 30.22800
25.26300 20.66100 32.69800
25.28500 20.68900 59.75200
25.82900 20.66100 21.68100
25.81500 20.66900 29.95400
25.78100 20.75400 33.13000
25.86600 20.62100 59.70400
26.31600 20.67100 22.20300
26.26800 20.59400 29.74000
26.28300 20.69200 33.23000
26.32400 20.63600 59.82400
26.79500 20.64000 22.75500
26.74200 20.63500 29.32900
26.77500 20.67700 33.20000
26.91700 20.68200 60.17300
27.28400 20.62200 23.29100
27.28000 20.53100 28.72400
27.23300 20.53500 32.93500
27.33500 20.73900 60.41500
27.77000 20.61700 23.80100
27.79900 20.59200 27.37900
27.68100 20.56100 32.79400
27.87100 20.68000 60.74300
28.26800 20.61000 24.90700
28.23500 20.66500 25.80700
28.20000 20.64700 32.71100
28.34600 20.70900 60.92600
28.70000 20.67000 32.67800
28.80400 20.59600 61.10600
29.20000 20.66400 32.71900
29.28300 20.61300 61.16300
29.68400 20.63000 32.82800
29.78300 20.60100 61.17200
30.24700 20.65400 33.20800
30.30700 20.52700 61.12700
30.81900 20.63700 33.77000
30.82300 20.61700 60.94700
31.34100 20.68800 34.12600
31.30700 20.60100 60.71700
31.69800 20.67300 34.25900
31.80300 20.60300 60.37300
32.34200 20.67700 34.66400
32.30500 20.59900 59.87300
32.82000 20.66500 35.16500
32.76900 20.51100 59.16700
33.29300 20.64200 36.16700
33.30500 20.58400 54.77000
33.70000 20.60200 38.36200
33.77200 20.54700 53.74300
34.25300 20.59500 38.81400
34.35500 20.63200 45.78200
34.28600 20.74500 48.82300
34.27000 20.60600 52.74700
34.75800 20.59300 39.33500
34.86200 20.63800 45.35000
35.26400 20.59900 40.40700
35.35800 20.54500 44.81300
-25.21200 26.52600 42.84200
-25.20300 26.66100 45.73100
-25.24000 26.57300 48.87700
-25.19300 26.67000 50.17400
-25.19600 26.61400 52.40500
-25.22400 26.68100 52.90300
-24.75600 26.62600 42.11600
-24.74900 26.63500 54.44100
-24.31500 26.67200 41.65700
-24.19200 26.69700 55.24000
-23.74900 26.59700 41.23300
-23.62800 26.60200 55.69000
-23.17700 26.61200 40.95400
-23.25500 26.57900 55.94200
-23.20400 26.61400 59.35400
-23.21600 26.74300 60.73300
-22.71700 26.63100 40.78700
-22.79800 26.61700 56.28300
-22.73000 26.51200 58.16100
-22.73700 26.66200 61.92100
-22.33300 26.58400 40.58900
-22.14800 26.65400 62.63800
-21.80900 26.66900 40.21300
-21.80000 26.68600 62.93600
-21.17800 26.60200 39.24800
-21.24400 26.67200 63.28400
-20.70200 26.59100 38.79800
-20.70500 26.74200 63.69300
-20.26400 26.51400 38.46700
-20.16600 26.67000 64.10500
-19.80000 26.58000 38.31500
-19.76600 26.70600 64.35100
-19.27800 26.63400 38.22500
-19.28800 26.55300 64.48500
-18.76700 26.63000 38.17400
-18.71600 26.67000 64.64900
-18.30200 26.69500 38.25600
-18.16700 26.68100 64.72000
-17.80000 26.62400 38.32300
-17.71700 26.63100 64.77700
-17.28400 26.63200 28.71000
-17.18400 26.67700 30.68400
-17.26300 26.58800 31.36900
-17.18400 26.67900 32.26100
-17.32300 26.57900 38.41100
-17.21700 26.63100 64.86300
-16.79700 26.64500 28.23500
-16.70700 26.69000 33.28500
-16.67400 26.68300 38.59800
-16.68100 26.64300 64.93700
-16.25600 26.62400 27.80900
-16.18300 26.73500 33.80500
-16.22600 26.64900 38.32000
-16.13400 26.68500 64.94700
-15.72100 26.57600 27.45700
-15.70700 26.74100 34.29700
-15.77500 26.59600 35.77400
-15.64300 26.71800 64.96700
-15.30100 26.58900 27.31900
-15.18500 26.65000 65.13100
-14.71700 26.56500 26.96100
-14.78700 26.65400 65.41600
-14.30000 26.58800 26.81800
-14.21000 26.71400 66.20700
-13.80000 26.62700 26.75700
-13.71300 26.71000 67.24800
-13.30000 26.63600 26.76500
-13.22000 26.68500 68.28600
-12.80000 26.62500 26.79900
-12.74600 26.58100 68.86500
-12.25300 26.66200 26.76400
-12.18100 26.64900 69.73200
-11.78400 26.60100 26.62900
-11.66500 26.67100 70.15700
-11.27300 26.55500 26.46700
-11.30000 26.65700 70.29100
-10.71900 26.59300 26.28700
-10.80000 26.61700 70.35700
-10.16000 26.69900 25.90100
-10.30000 26.60600 70.34600
-9.69300 26.51900 25.74300
-9.80500 26.62500 70.26100
-9.18000 26.72200 25.34800
-9.22400 26.59200 69.91400
-8.63400 26.65100 25.31400
-8.73800 26.58100 69.42200
-8.13400 26.66900 25.31400
-8.21100 26.61600 68.76900
-7.74300 26.67300 25.38600
-7.73300 26.58900 68.40000
-7.10900 26.64900 25.71000
-7.25200 26.61000 68.18800
-6.77800 26.68500 25.91600
-6.72600 26.58300 67.97600
-6.25100 26.67100 26.36800
-6.21700 26.63100 67.91200
-5.61600 26.60700 26.69600
-5.71700 26.63100 67.87700
-5.12200 26.56900 26.76100
-5.21700 26.63100 67.80500
-4.65200 26.52700 26.64800
-4.71700 26.63100 67.73500
-4.16800 26.64500 26.36500
-4.26700 26.58100 67.68200
-3.77000 26.65300 26.12400
-3.79800 26.56300 67.57700
-3.23900 26.65300 25.71000
-3.19600 26.59700 67.31700
-2.74100 26.59900 25.35500
-2.62000 26.63400 66.95600
-2.24800 26.61400 25.12700
-2.23100 26.57100 66.72200
-1.78300 26.54400 24.97000
-1.76800 26.67000 66.14600
-1.30000 26.59100 24.92400
-1.26800 26.68700 65.68900
-0.80000 26.59800 24.93100
-0.67500 26.62500 65.24500
-0.30000 26.58600 24.94500
-0.16800 26.64800 64.93600
0.20000 26.59000 24.91400
0.33500 26.66100 66.29400
0.70000 26.59900 24.91900
0.84800 26.62400 62.76700
0.73700 26.64900 63.28900
0.81100 26.67300 67.40100
1.16600 26.57800 24.97500
1.38300 26.61200 62.23500
1.24200 26.64100 63.66500
1.29700 26.67000 67.90100
1.70800 26.67800 25.18800
1.86600 26.61900 62.15200
1.66900 26.66000 63.64700
1.87400 26.64100 68.26300
2.22700 26.61200 25.39200
2.29900 26.65300 62.30200
2.21500 26.62900 63.32900
2.36600 26.67100 68.36700
2.75100 26.75200 25.59800
2.86600 26.67300 68.40500
3.25900 26.60300 25.41500
3.36600 26.64600 68.37500
3.68200 26.58500 25.13700
3.82900 26.62500 68.24900
4.24600 26.70600 24.66200
4.40500 26.62500 67.89600
4.75100 26.56700 24.24500
4.83100 26.59800 63.66900
4.74300 26.66500 64.24900
4.79900 26.51900 67.66900
5.27800 26.53400 23.98000
5.32100 26.67800 62.95700
5.22700 26.65500 65.29000
5.37000 26.55200 66.43600
5.69900 26.55500 23.83000
5.71600 26.62100 62.72600
6.18800 26.64400 23.70800
6.21800 26.59500 62.18400
6.73000 26.54000 23.43600
6.79900 26.63100 61.79200
7.17900 26.53700 23.35300
7.28300 26.63100 61.66900
7.70000 26.59900 23.28200
7.78300 26.63100 61.69000
8.20000 26.64200 23.22100
8.31800 26.63300 61.83000
8.70000 26.65900 23.21900
8.90700 26.62300 62.15400
9.24700 26.60600 23.26400
9.23300 26.67700 62.36900
9.75100 26.57300 23.41800
9.87500 26.65300 62.77700
10.22000 26.63000 23.76600
10.28400 26.71800 27.85200
10.22900 26.66100 28.82200
10.30900 26.66500 62.92800
10.71900 26.63600 24.29400
10.75900 26.69500 27.29700
10.79400 26.63800 29.27100
10.80500 26.55200 63.11900
11.20000 26.63400 29.32400
11.29600 26.52000 63.14200
11.68200 26.62300 29.37100
11.88200 26.65500 62.89200
12.29600 26.65000 29.73600
12.36600 26.62400 62.78600
12.78000 26.64100 30.28400
12.86600 26.61300 62.69700
13.29100 26.74400 31.18600
13.30100 26.61400 62.62400
13.78200 26.72600 32.20800
13.88100 26.62200 62.30000
14.38600 26.69100 33.11400
14.29300 26.59900 62.13200
14.82300 26.63100 33.35000
14.79200 26.66000 61.83700
15.28100 26.71500 33.64600
15.27100 26.58100 61.70600
15.67200 26.66600 33.86100
15.86300 26.65400 61.45500
16.26900 26.61800 34.30600
16.35900 26.56600 61.25100
16.71900 26.71600 34.67400
16.89200 26.61100 60.90000
17.22400 26.64800 34.78200
17.24400 26.58100 60.61000
17.75600 26.58200 34.91900
17.82400 26.54700 59.91400
18.28300 26.63300 35.26300
18.29800 26.60600 58.87200
18.78700 26.63500 35.75800
18.89900 26.61600 57.92900
19.27100 26.74900 36.71200
19.35200 26.63100 57.67300
19.79100 26.68500 37.31900
19.85200 26.62200 57.46600
20.33700 26.68300 37.61900
20.34500 26.59800 57.26200
20.68700 26.68200 37.66700
20.90700 26.60400 56.97200
21.26700 26.59600 37.39100
21.34100 26.54900 56.69000
21.67400 26.62800 37.19000
21.87000 26.59700 56.36300
22.25200 26.59000 36.92000
22.33300 26.68100 56.19900
22.70000 26.58400 36.85400
22.77400 26.54700 56.13900
23.19200 26.58800 36.87900
23.35800 26.63100 55.98000
23.77400 26.67300 37.11100
23.77700 26.54700 55.80000
24.24700 26.71100 37.18900
24.32600 26.58100 55.46700
24.74500 26.70200 37.10700
24.67900 26.58100 55.14900
25.23800 26.61600 36.85900
25.28700 26.54700 54.31600
25.71300 26.65800 36.63400
25.85100 26.54100 51.22200
26.23500 26.61800 36.35400
26.38600 26.62600 50.30400
26.70000 26.62400 36.27200
26.86600 26.61500 50.25800
27.20000 26.63500 36.29100
27.30200 26.60700 50.15500
27.69700 26.61500 36.35400
27.81700 26.61300 49.74600
28.34100 26.68500 36.63800
28.26600 26.69200 48.27700
28.74700 26.61700 36.78700
28.76700 26.61500 47.67300
29.24500 26.56500 36.95100
29.35900 26.54900 45.77200
29.73100 26.63700 37.23300
29.75600 26.54400 45.21500
30.32700 26.66300 37.68300
30.22000 26.60300 44.65500
30.79900 26.64500 38.21800
30.75700 26.61600 43.67300
31.28000 26.62700 39.33100
31.26200 26.69800 42.79800
31.79000 26.63600 40.71100
31.79400 26.56400 42.19900
-23.66800 32.60100 52.30100
-23.70400 32.69000 54.80800
-23.29200 32.62700 51.71700
-23.18900 32.59100 55.72700
-22.71500 32.61200 50.77700
-22.61800 32.68800 56.16700
-22.22600 32.63800 50.24300
-22.20600 32.68100 56.42000
-21.74500 32.59100 49.86000
-21.73800 32.62500 56.78900
-21.30000 32.63100 49.70800
-21.24000 32.66100 57.34300
-20.80000 32.68700 49.64100
-20.72000 32.62800 57.80300
-20.30000 32.70700 49.63800
-20.18900 32.60000 58.13300
-19.80000 32.69100 49.69700
-19.78000 32.61000 58.33700
-19.31400 32.63600 49.81700
-19.10300 32.62800 58.67700
-18.63400 32.59900 50.19400
-18.69400 32.64600 58.86000
-18.22600 32.58100 50.40400
-18.11400 32.63100 59.28600
-17.66800 32.68700 50.63700
-17.68100 32.62900 59.28700
-17.30800 32.66600 50.77400
-17.17300 32.61500 58.69700
-16.68100 32.66400 51.19600
-16.69800 32.72000 57.85100
-16.21400 32.63300 51.75600
-16.19200 32.64900 57.34300
-15.71600 32.70400 53.24900
-15.72400 32.62200 56.75500
-15.22700 32.56100 30.42000
-15.14500 32.62700 33.24800
-14.72500 32.57300 29.90900
-14.60800 32.64500 33.74400
-14.68900 32.61300 39.32500
-14.71500 32.62700 40.28900
-14.31500 32.61900 29.71300
-14.21300 32.67400 33.94200
-14.24000 32.56400 35.88800
-14.24700 32.66100 41.38700
-14.25300 32.61600 44.80500
-14.15100 32.63000 46.80600
-14.17800 32.61400 65.27500
-14.21100 32.61900 67.76900
-13.73400 32.57800 29.44000
-13.69300 32.65300 34.31300
-13.76700 32.60800 35.32600
-13.71200 32.62600 42.20800
-13.76800 32.62000 44.37900
-13.60300 32.60300 47.15600
-13.65900 32.52500 64.39100
-13.66700 32.57600 68.67500
-13.31900 32.59000 29.29900
-13.13400 32.60200 47.19300
-13.20400 32.53100 63.96700
-13.12200 32.63400 69.12300
-12.68300 32.61900 28.29400
-12.70900 32.60000 47.11400
-12.77000 32.57800 63.72700
-12.78600 32.60300 69.35000
-12.18000 32.60300 27.25100
-12.12700 32.65900 46.85900
-12.27400 32.61900 54.76500
-12.09800 32.64000 57.19900
-12.26500 32.52500 63.45200
-12.19100 32.58000 69.63600
-11.72000 32.63600 26.77900
-11.63100 32.71700 46.86000
-11.75000 32.61800 54.32900
-11.71300 32.65900 57.43100
-11.82900 32.56600 63.27400
-11.68100 32.61500 69.77600
-11.28300 32.61800 26.24700
-11.17100 32.74400 46.98400
-11.32600 32.63900 54.18500
-11.13000 32.61300 57.70800
-11.27000 32.61300 62.82300
-11.13400 32.67500 69.85100
-10.73800 32.67700 25.71700
-10.70200 32.65800 47.18800
-10.78700 32.62900 53.77300
-10.63400 32.60000 57.72600
-10.80200 32.63900 62.19400
-10.63400 32.67200 69.91600
-10.24200 32.60600 25.34000
-10.21700 32.63100 47.33300
-10.23200 32.59600 52.19400
-10.20200 32.59400 57.63500
-10.26400 32.62900 61.81200
-10.13400 32.64900 69.90200
-9.76300 32.62100 25.12400
-9.75800 32.67200 47.48700
-9.71100 32.55600 49.82500
-9.62100 32.62600 57.32200
-9.80000 32.63700 61.72100
-9.67400 32.62900 69.77000
-9.28500 32.54900 24.95700
-9.23400 32.75500 47.90000
-9.29600 32.64700 49.19100
-9.13400 32.63800 57.27700
-9.30000 32.64000 61.76700
-9.14200 32.63400 69.34900
-8.80000 32.58100 24.91700
-8.73000 32.65300 57.35300
-8.83500 32.61500 61.90000
-8.76000 32.67500 68.67500
-8.26000 32.55400 24.93300
-8.17900 32.64100 57.63600
-8.29700 32.64200 62.10900
-8.23200 32.62100 67.67000
-7.72400 32.67500 25.10100
-7.77200 32.64300 57.89500
-7.75600 32.62800 61.81200
-7.64500 32.63300 66.81800
-7.22500 32.66400 25.30700
-7.17400 32.58800 58.64500
-7.30000 32.63700 61.70400
-7.16600 32.60500 66.28300
-6.75000 32.76400 25.65800
-6.69600 32.63000 59.23500
-6.80000 32.64100 61.74700
-6.60900 32.61800 64.30800
-6.22000 32.75200 26.16800
-6.10100 32.70100 59.74000
-6.33800 32.62100 61.89700
-6.21600 32.59400 64.11600
-5.70500 32.69000 26.78700
-5.66800 32.71800 59.93900
-5.22100 32.76100 27.10800
-5.11700 32.54200 60.16200
-4.72800 32.69800 27.11500
-4.64100 32.55100 60.10100
-4.26900 32.54400 26.96200
-4.13000 32.66000 59.99800
-3.75300 32.63500 26.89700
-3.66700 32.68100 59.94700
-3.26700 32.58100 26.83200
-3.21700 32.63100 59.85200
-2.79500 32.66500 26.87500
-2.73900 32.54700 59.69600
-2.27000 32.57400 26.94000
-2.19300 32.58100 59.40600
-1.70100 32.68600 27.16800
-1.74200 32.55300 59.13600
-1.16700 32.68100 27.34400
-1.17500 32.69000 58.91100
-0.71700 32.63100 27.39900
-0.64600 32.70800 58.92900
-0.20600 32.59500 27.45100
-0.24500 32.55100 59.17700
0.36500 32.68500 27.58300
0.32500 32.59000 59.70800
0.78300 32.63100 27.73900
0.87900 32.63100 60.10000
1.17000 32.63900 27.94300
1.28800 32.66300 60.27200
1.70200 32.68300 28.26300
1.79600 32.67800 60.45000
2.22400 32.61300 28.42400
2.23200 32.56000 60.73600
2.81200 32.70500 28.60300
2.81800 32.60400 61.23000
3.28300 32.63100 28.74300
3.38000 32.63100 61.58600
3.65400 32.63700 28.93500
3.78700 32.66400 61.73800
4.24800 32.60200 29.34900
4.31900 32.63400 61.89900
4.74700 32.58200 29.89000
4.86600 32.68800 61.93900
5.30300 32.70100 30.73200
5.36600 32.66200 61.92100
5.69400 32.61600 30.88900
5.82900 32.55100 61.87500
6.27600 32.66700 31.09300
6.30800 32.60400 61.68200
6.70000 32.67400 31.18600
6.81900 32.61600 61.39900
7.18300 32.63900 31.31500
7.28400 32.56900 61.10100
7.74000 32.64800 31.72100
7.79200 32.66300 60.74500
8.21400 32.63300 32.34000
8.36600 32.60600 60.71200
8.80200 32.72500 35.73900
8.86600 32.65700 60.80200
9.32800 32.63700 36.17600
9.30500 32.66400 60.93800
9.73600 32.63700 36.40900
9.80200 32.54900 61.12300
10.25600 32.61900 36.80600
10.28300 32.51500 61.12800
10.78300 32.62800 38.82700
10.86700 32.62400 60.85400
11.30700 32.67500 39.16800
11.32000 32.52700 60.73700
11.70000 32.68400 39.20500
11.84200 32.54000 60.28800
12.23500 32.61900 35.28200
12.40700 32.61800 37.64100
12.20000 32.66300 39.27500
12.37100 32.55400 59.40000
12.75800 32.60900 34.89900
12.86600 32.62800 37.75800
12.66600 32.62800 39.40200
12.90000 32.62900 55.36600
13.20000 32.61400 34.81900
13.36600 32.61900 37.75300
13.29600 32.68500 39.62400
13.31000 32.60700 55.19900
13.68100 32.61500 34.86400
13.80300 32.61000 37.64800
13.70000 32.70200 39.67900
13.83500 32.62600 54.78400
14.23700 32.63900 35.21800
14.32600 32.61800 37.27300
14.20000 32.67800 39.78400
14.38800 32.62800 54.31000
14.66200 32.60800 39.91700
14.86600 32.63100 54.29400
15.21200 32.70600 40.27000
15.36600 32.62600 54.30800
15.79000 32.74100 40.67700
15.86600 32.61700 54.22300
16.28300 32.74600 41.17800
16.36600 32.62600 54.22900
16.75400 32.64600 41.87000
16.87200 32.68900 54.28200
17.21800 32.63100 45.33800
17.36600 32.69600 54.41400
17.74400 32.65000 45.69300
17.83000 32.63100 54.57600
18.24700 32.67700 45.76900
18.28300 32.63100 54.69200
18.78300 32.64000 45.72300
18.78300 32.63100 54.79500
19.23300 32.61300 45.70100
19.28300 32.63100 54.84200
19.69400 32.69900 45.75400
19.78300 32.63100 54.81900
20.20000 32.66000 45.72800
20.28300 32.63100 54.72400
20.68400 32.65200 45.67900
20.71300 32.54700 54.59300
21.25100 32.62000 45.35000
21.32800 32.54700 54.29000
21.77000 32.59900 44.92000
21.89300 32.61900 53.97300
22.20000 32.61300 44.79500
22.28300 32.63100 53.84100
22.70000 32.62900 44.78200
22.72400 32.58900 53.67900
23.17900 32.61900 44.85900
23.32200 32.58700 53.34200
23.73200 32.63800 45.23300
23.82100 32.61000 52.92800
24.23100 32.64900 46.21800
24.32700 32.59900 46.72500
24.28100 32.63700 48.30700
24.31100 32.54700 52.32500
24.77400 32.68000 49.77100
24.78300 32.51300 51.20700
-5.73200 38.65200 48.19800
-5.67400 38.66500 51.16200
-5.30200 38.65500 47.71700
-5.22700 38.64500 52.83600
-4.78600 38.65100 47.26200
-4.75100 38.67400 53.36000
-4.23600 38.61400 46.83500
-4.13000 38.70300 53.77100
-3.81700 38.58700 46.58500
-3.67200 38.74400 53.97600
-3.15900 38.53900 45.89400
-3.22500 38.62900 54.24900
-2.68800 38.61400 45.28500
-2.69800 38.60500 54.73200
-2.28600 38.63000 42.70000
-2.21300 38.62100 55.28900
-1.81000 38.65300 42.19900
-1.70300 38.62300 55.74300
-1.26200 38.62700 41.80900
-1.17400 38.65700 56.30400
-0.80000 38.64800 41.68100
-0.64600 38.62700 57.27900
-0.30000 38.67300 41.65700
-0.10400 38.61100 57.68000
0.20000 38.67100 41.70100
0.36600 38.63400 57.78400
0.68100 38.64700 41.81900
0.86600 38.62900 57.81200
1.23500 38.64800 42.23600
1.32800 38.62200 57.72300
1.71500 38.63300 42.83900
1.90400 38.65000 57.40900
2.24100 38.64100 43.23300
2.36600 38.61500 57.26800
2.70000 38.63600 43.30400
2.88600 38.66300 57.21300
3.28300 38.63800 43.28800
3.38200 38.60100 57.30200
3.78300 38.63100 43.28600
3.83300 38.68100 57.34100
4.19400 38.66100 43.34900
4.28300 38.63100 57.39700
4.72300 38.56500 43.43300
4.78300 38.63100 57.38200
5.21300 38.71200 43.65000
5.28300 38.63100 57.30100
5.67900 38.70500 43.71600
5.75900 38.54700 57.17200
6.26700 38.58600 43.41100
6.30400 38.58100 56.89900
6.76800 38.57900 42.87600
6.68500 38.56600 56.62700
7.27700 38.56600 42.44100
7.31400 38.62000 55.94400
7.70000 38.59700 42.29100
7.81800 38.62800 54.93800
8.20000 38.64900 42.20100
8.36300 38.52900 54.30100
8.70000 38.67700 42.16800
8.79400 38.58600 53.84600
9.20000 38.67900 42.19300
9.40700 38.67900 47.93100
9.28000 38.70200 50.25100
9.22500 38.60100 53.15700
9.70000 38.65000 42.28000
9.86600 38.61100 47.82400
10.16300 38.59700 42.41000
10.29900 38.51700 47.70400
10.73600 38.63600 42.74400
10.75700 38.62400 47.25100
11.27100 38.66200 43.14500
11.26500 38.54700 46.70800
11.73500 38.64900 43.72000
11.83300 38.60500 45.27100
-11.19000 -6.52400 8.56300
-11.22100 -4.05600 8.52700
-10.73000 -7.16300 8.52000
-10.73200 -3.18600 8.61000
-10.21600 -7.63700 8.53000
-10.18400 -2.75000 8.58000
-9.77100 -7.97900 8.62900
-9.69100 -2.53700 8.51500
-9.31300 -8.12400 8.60400
-9.15600 -2.26300 8.62600
-8.80000 -8.16500 8.52800
-8.63400 -2.21900 8.59200
-8.30000 -8.16300 8.51200
-8.13400 -2.22800 8.60100
-7.75300 -8.11700 8.56700
-7.66700 -2.29500 8.62800
-7.25000 -7.96500 8.58900
-7.14700 -2.57100 8.55100
-6.73800 -7.60900 8.53500
-6.67000 -2.77200 8.64600
-6.22300 -7.12800 8.53100
-6.24600 -3.17800 8.61700
-5.77700 -6.21800 8.43700
-5.73100 -4.11600 8.53500
-19.24500 10.25900 14.57500
-19.19200 11.42400 14.47800
-18.76500 -5.58700 14.55200
-18.68200 -4.00800 14.51300
-18.70000 8.91200 14.61500
-18.61000 12.80900 14.51000
-18.23600 -6.70900 14.50600
-18.15000 -3.57300 14.47300
-18.20100 8.39400 14.55400
-18.11200 13.34800 14.51000
-17.72000 -11.62900 14.59500
-17.70900 -9.09100 14.46700
-17.74300 -8.17200 14.57200
-17.63500 -3.14500 14.47500
-17.77200 8.01400 14.64000
-17.62400 13.71700 14.53300
-17.20600 -12.53000 14.64700
-17.25000 -0.60200 14.57500
-17.31400 7.80800 14.57600
-17.17700 13.90500 14.50200
-16.71200 -13.03700 14.64300
-16.62700 0.37500 14.46800
-16.72300 7.56200 14.65500
-16.66100 14.04000 14.44800
-16.22100 -13.55000 14.64600
-16.15400 1.00700 14.43000
-16.21700 7.51400 14.59900
-16.16900 14.21200 14.62900
-15.71900 -14.06200 14.64000
-15.66300 1.49800 14.43300
-15.71700 7.51800 14.58800
-15.64500 14.21400 14.61200
-15.16700 -14.45400 14.65700
-15.22100 1.91300 14.52700
-15.24900 7.57500 14.59800
-15.18700 14.05900 14.45700
-14.71700 -14.57800 14.49800
-14.68800 2.23000 14.58700
-14.74400 7.78300 14.51000
-14.68100 13.98400 14.46200
-14.29400 -14.76500 14.59100
-14.18100 2.38200 14.54200
-14.27400 7.98900 14.52000
-14.13400 13.92800 14.54400
-13.80000 -14.79700 14.46900
-13.67300 2.55200 14.41700
-13.78100 8.39900 14.44500
-13.71800 13.83100 14.60700
-13.30000 -14.81100 14.45500
-13.10200 3.29500 14.52100
-13.29100 8.92500 14.45100
-13.17100 13.42700 14.58000
-12.75300 -14.76900 14.51200
-12.63800 3.80400 14.55200
-12.67100 9.88100 14.57300
-12.66700 12.92600 14.58100
-12.21700 -14.62500 14.53300
-12.25500 6.41400 14.57500
-12.19800 10.94000 14.59300
-12.16500 11.98700 14.58000
-11.77500 -14.45100 14.52700
-11.63800 7.34900 14.54100
-11.28900 -14.27500 14.44900
-11.20100 7.81500 14.54800
-10.80200 -14.17900 14.44800
-10.79000 8.40200 14.54300
-10.25400 -14.10500 14.59300
-10.16100 9.38100 14.52200
-9.68100 -13.71100 14.51300
-9.61300 9.74100 14.50500
-9.18700 -13.23600 14.51200
-9.22800 10.00600 14.48300
-8.80000 -12.54700 14.46300
-8.68400 10.30700 14.53300
-8.20200 -10.19300 14.43300
-8.30000 10.56300 14.48700
-7.70700 -9.72600 14.48300
-7.73600 10.92400 14.49900
-7.23800 -9.49400 14.46600
-7.15900 11.18900 14.52200
-6.67000 -9.16800 14.53500
-6.71700 11.29900 14.53300
-6.09300 -8.74400 14.53000
-6.21700 11.36200 14.53300
-5.60400 -8.21500 14.49100
-5.71700 11.35000 14.53300
-5.13000 -7.70500 14.58500
-5.19900 11.26400 14.49700
-4.73700 -7.48600 14.50100
-4.62700 11.06300 14.60100
-4.28100 -7.30600 14.42600
-4.20600 10.84300 14.58300
-3.77100 -7.25100 14.44700
-3.66600 10.50100 14.61600
-3.28000 -7.52600 14.61300
-3.21700 10.34900 14.53300
-2.83500 -7.71800 14.57200
-2.71700 10.30400 14.53300
-2.23100 -7.97000 14.64600
-2.21700 10.31400 14.48700
-1.71700 -8.00300 14.59800
-1.73900 10.49300 14.55700
-1.73000 12.85000 14.58600
-1.69900 13.97900 14.47100
-1.22200 -7.98000 14.59300
-1.11500 15.33900 14.50100
-0.76300 -7.77600 14.44100
-0.61100 15.85100 14.51000
-0.25800 -7.64000 14.53400
-0.15600 3.51400 14.54300
-0.22800 6.38800 14.48200
-0.09500 16.21900 14.58100
0.32900 -7.23800 14.51000
0.26200 2.80600 14.54800
0.24500 7.32400 14.43400
0.34700 16.32400 14.45900
0.75800 -6.70700 14.42700
0.79700 2.35400 14.54400
0.70000 7.43200 14.53300
0.78300 16.48900 14.57400
1.25000 -6.22500 14.42800
1.31800 1.87300 14.48500
1.24700 7.41400 14.51800
1.28300 16.49500 14.46800
1.70000 -6.19400 14.50400
1.90600 1.50400 14.52900
1.74500 7.20900 14.47800
1.79400 16.51800 14.42400
2.20000 -6.25000 14.50800
2.28800 1.26200 14.55500
2.33700 6.88400 14.47100
2.32900 16.74500 14.63000
2.70000 -6.26500 14.49500
2.87000 0.92100 14.51900
2.75700 6.71900 14.47800
2.85500 16.72600 14.61400
3.20000 -6.18700 14.50300
3.36600 0.95300 14.49300
3.21500 6.53400 14.61300
3.36100 16.48700 14.47300
3.75700 -6.05900 14.60100
3.78800 1.06000 14.49200
3.70600 6.46500 14.61800
3.79800 16.40400 14.58800
4.24600 -5.24600 14.50300
4.31600 1.36100 14.52600
4.23700 2.40400 14.55900
4.32200 3.52100 14.50900
4.20000 6.40800 14.56300
4.33800 15.98900 14.53900
4.76200 -3.66900 14.51200
4.83800 4.35900 14.51800
4.66000 6.25000 14.50300
4.72600 15.70800 14.57100
5.23600 -3.51600 14.61200
5.23700 15.34500 14.56800
5.79400 -3.13000 14.61200
5.84600 14.89300 14.62100
6.19900 -2.52400 14.54400
6.36600 14.48600 14.55600
6.73600 -1.10100 14.51300
6.75600 14.25000 14.53100
7.25500 -0.66800 14.52600
7.38100 14.00200 14.50000
7.70000 -0.58500 14.54000
7.78400 14.07000 14.50300
8.17300 -0.72600 14.53100
8.36700 14.30900 14.55200
8.74000 -0.94200 14.55400
8.86600 14.32300 14.56100
9.27200 -0.76900 14.51800
9.29700 14.22900 14.56700
9.67300 -0.57300 14.52800
9.82400 13.86500 14.54400
10.25100 -0.27900 14.51600
10.31500 13.29600 14.56800
10.74700 -0.21900 14.47100
10.89600 11.96100 14.52500
11.25900 -0.28100 14.45500
11.36600 11.84700 14.56100
11.75400 -0.53700 14.55300
11.86600 11.79000 14.55500
12.16600 -0.73000 14.51900
12.36200 11.81000 14.48200
12.73600 -1.21600 14.50500
12.86000 11.92200 14.46800
13.29600 -2.58900 14.61200
13.31000 12.26800 14.58200
13.78600 -3.12800 14.53800
13.78800 12.51700 14.48800
13.71600 19.32700 14.53600
13.90700 21.24600 14.54300
14.26600 -3.53100 14.57600
14.37100 12.86400 14.52300
14.24300 18.92600 14.53800
14.36600 21.42100 14.52000
14.72700 -3.76700 14.53900
14.86600 12.95500 14.50200
14.70000 18.83900 14.53100
14.86600 21.48800 14.51900
15.25700 -4.01400 14.63300
15.36600 12.97900 14.49900
15.19200 18.89800 14.53100
15.36600 21.42100 14.54300
15.78300 -4.07500 14.57400
15.84900 12.98800 14.46300
15.75100 19.27600 14.51900
15.78400 21.21900 14.56700
16.28300 -4.07900 14.56100
16.29100 13.32300 14.54300
16.78300 -4.01900 14.56800
16.79700 13.82600 14.56800
17.24300 -3.91200 14.59500
17.31400 14.23600 14.56800
17.76900 -3.62100 14.53600
17.82000 14.43500 14.49000
18.31400 -3.20800 14.51200
18.32500 14.56200 14.44100
18.79500 -2.67800 14.52100
18.81900 14.72200 14.62900
19.26300 -1.66100 14.47400
19.34000 14.69500 14.62000
19.68800 0.48500 14.46800
19.83200 14.55500 14.43200
20.24100 1.83400 14.43300
20.33500 14.70000 14.53200
20.70000 1.97400 14.53000
20.75800 14.92300 14.52200
21.19100 1.93400 14.55300
21.26400 15.33000 14.55000
21.81900 1.44300 14.55900
21.78800 15.54300 14.40900
22.33200 0.98300 14.57600
22.37600 15.79300 14.49100
22.69300 0.81900 14.54900
22.83300 15.94900 14.51800
23.27800 0.52800 14.64800
23.29200 16.03100 14.42200
23.78300 0.50800 14.60800
23.82800 16.21600 14.62300
24.25900 0.53500 14.60600
24.36300 16.20500 14.60700
24.75400 0.75800 14.50300
24.82200 16.06700 14.48000
25.25200 0.90600 14.59100
25.29700 15.95600 14.55700
25.76500 1.31600 14.50000
25.79300 15.74100 14.58100
26.23000 1.52100 14.51700
26.29500 15.46600 14.51800
26.76500 1.79000 14.50300
26.73000 15.33500 14.53200
27.17000 2.06300 14.48800
27.34300 15.00700 14.55200
27.67600 2.54600 14.49000
27.84700 14.55000 14.54600
28.25300 3.44900 14.51000
28.28700 6.27800 14.65400
28.32200 7.72600 14.42200
28.32600 14.04000 14.54800
28.79000 8.78000 14.44800
28.80500 13.06400 14.56200
-25.74100 -4.22500 20.57700
-25.68400 -3.15300 20.48800
-25.19200 -6.97800 20.56200
-25.22300 -2.05900 20.45600
-24.71300 -7.66100 20.61600
-24.68800 -1.23500 20.50800
-24.20100 -8.14400 20.61600
-24.18100 -0.61900 20.44900
-23.65500 -8.49700 20.61600
-23.69500 -0.20000 20.48300
-23.21700 -8.69600 20.53300
-23.29000 0.03200 20.47100
-22.78400 -8.83600 20.56600
-22.71800 0.28300 20.56800
-22.23900 -8.96300 20.56800
-22.23900 0.43600 20.44900
-21.71700 -9.07400 20.53300
-21.70500 0.86200 20.44900
-21.26700 -9.13500 20.48300
-21.20700 2.31300 20.43300
-20.81100 -9.20400 20.55800
-20.71000 3.32000 20.44900
-20.72700 4.81900 20.57800
-20.62100 8.85000 20.48200
-20.30000 -9.20700 20.49800
-20.22800 9.44200 20.51800
-19.83500 -9.28100 20.47300
-19.79100 9.87200 20.53600
-19.20600 -9.59100 20.53100
-19.28200 10.42600 20.49300
-18.81400 -9.74100 20.52000
-18.64900 13.02200 20.44100
-18.22800 -9.99300 20.63000
-18.16500 13.74700 20.54000
-17.76700 -10.13700 20.48300
-17.70800 13.98300 20.44200
-17.32100 -10.26300 20.55900
-17.26200 14.79900 20.56800
-16.76300 -10.44900 20.60500
-16.73000 16.52300 20.41300
-16.33800 -10.75400 20.54000
-16.22900 17.88900 20.44900
-15.75000 -12.25000 20.54400
-15.75300 18.54800 20.50900
-15.20600 -13.13900 20.58000
-15.20100 19.81000 20.50700
-14.77500 -13.53100 20.61400
-14.60300 20.79000 20.49900
-14.33400 -13.78300 20.55100
-14.13100 21.24500 20.47000
-13.79000 -14.00600 20.59500
-13.75600 21.51900 20.51800
-13.25700 -14.22400 20.52900
-13.21500 21.80200 20.56800
-12.72300 -14.41600 20.59400
-12.76700 21.93100 20.48300
-12.26300 -14.58000 20.61400
-12.25300 22.03700 20.53500
-11.80000 -14.65900 20.51400
-11.71700 22.04800 20.49000
-11.30000 -14.75400 20.49100
-11.21700 22.01400 20.49500
-10.83400 -14.81800 20.47200
-10.71700 21.97700 20.48100
-10.23800 -15.12900 20.52100
-10.22600 21.98300 20.46200
-9.73700 -15.69300 20.49000
-9.69200 22.26500 20.59000
-9.30400 -16.21600 20.50200
-9.13400 22.37200 20.53100
-8.74600 -16.70900 20.46100
-8.63400 22.40600 20.53500
-8.21800 -17.11100 20.52700
-8.17200 22.32000 20.54200
-7.69300 -17.48200 20.60800
-7.62500 21.96500 20.51500
-7.21700 -17.66100 20.53300
-7.12400 21.45500 20.51700
-6.78400 -17.78000 20.51000
-6.59500 20.99700 20.53600
-6.23400 -17.90300 20.64600
-6.24200 20.79100 20.61200
-5.75800 -17.88400 20.61100
-5.66400 18.80800 20.55300
-5.25300 -17.75200 20.52200
-5.19800 18.28300 20.56300
-4.72700 -17.55000 20.49900
-4.69700 17.77700 20.56300
-4.20700 -17.23800 20.49000
-4.14200 17.05900 20.52100
-3.66600 -16.74900 20.50300
-3.60500 17.28500 20.53100
-3.22800 -16.10400 20.49700
-3.16600 17.49800 20.44100
-2.71100 -14.65500 20.46100
-2.72800 17.93900 20.51200
-2.24200 -13.58900 20.48900
-2.17200 18.29500 20.51500
-1.66400 -12.18700 20.51400
-1.68900 18.49700 20.50700
-1.17300 -11.69100 20.52000
-1.15300 18.69300 20.63100
-0.67200 -11.23500 20.51600
-0.63400 18.70200 20.60800
-0.25100 -11.00900 20.52300
-0.17400 18.66800 20.63600
0.26200 -10.75000 20.41200
0.37200 18.44400 20.53700
0.74000 -10.95800 20.61700
0.84100 18.28400 20.61700
1.17300 -11.15400 20.60100
1.29900 18.00200 20.50100
1.79100 -11.62500 20.54000
1.79800 17.92100 20.56200
2.23300 -12.02500 20.65700
2.28300 17.82000 20.53300
2.77100 -12.57800 20.63800
2.75700 17.70500 20.55500
3.31800 -12.98600 20.56000
3.29600 17.47600 20.56800
3.75700 -13.22200 20.55100
3.74100 17.21900 20.55000
4.22600 -13.44200 20.62900
4.28300 17.04800 20.56800
4.73900 -13.56500 20.56500
4.75900 17.04400 20.44900
5.19000 -13.76200 20.53200
5.36800 17.31000 20.45400
5.73200 -15.10600 20.57400
5.89900 17.69900 20.52500
6.26800 -20.20200 20.61600
6.33300 17.92800 20.58300
6.79800 -21.09300 20.61600
6.79000 18.07000 20.43300
7.30200 -21.60200 20.61600
7.37500 18.19000 20.54400
7.84400 -21.97700 20.61600
7.86600 18.21900 20.54100
8.28300 -22.17600 20.53300
8.33300 18.26200 20.45500
8.70800 -22.32500 20.53300
8.74900 18.47300 20.52000
9.29200 -22.42900 20.61600
9.31200 19.25400 20.52800
9.78300 -22.44500 20.53300
9.80000 21.36400 20.44900
10.30400 -22.44600 20.47600
10.40200 22.27500 20.48400
10.83300 -22.55700 20.58300
10.89100 22.72200 20.51200
11.28300 -22.62900 20.53300
11.30100 22.98300 20.48300
11.78300 -22.66800 20.53300
11.84000 23.22500 20.53300
12.28300 -22.63800 20.53300
12.28300 23.36600 20.53300
12.78300 -22.53900 20.53300
12.69400 23.56300 20.48500
13.17300 -22.40700 20.48400
13.24900 23.86100 20.52700
13.71400 -22.12700 20.45600
13.75100 24.06300 20.51800
14.28800 -21.70300 20.44900
14.21300 24.17400 20.44900
14.77200 -21.17500 20.44900
14.74100 24.18500 20.45500
15.29700 -20.20200 20.43900
15.30900 24.06200 20.60300
15.69400 -17.01000 20.47600
15.78300 23.91900 20.53300
16.27000 -13.25100 20.49500
16.16700 23.73000 20.54600
16.78300 -13.10400 20.52400
16.75700 23.38400 20.57500
17.33300 -13.05900 20.58300
17.28100 22.95900 20.61800
17.78300 -13.10200 20.53300
17.75800 22.40600 20.61600
18.23300 -13.21200 20.48300
18.34500 21.52800 20.56900
18.67700 -13.31500 20.54200
18.70100 21.24300 20.59700
19.20000 -13.33500 20.46300
19.29000 21.09300 20.58100
19.70000 -13.28400 20.46600
19.85400 21.17200 20.51100
20.28200 -13.13800 20.54000
20.33200 -3.05700 20.55100
20.28300 -1.19100 20.42000
20.28300 21.30800 20.53300
20.85900 -12.79900 20.50000
20.86600 -3.47400 20.54800
20.84800 -0.23700 20.51100
20.78300 21.41400 20.53300
21.23200 -12.54800 20.44900
21.22900 -3.63900 20.53200
21.33200 0.22500 20.50700
21.28300 21.44700 20.53300
21.76300 -12.08700 20.44900
21.84900 -4.00000 20.55200
21.78300 0.40000 20.53300
21.78300 21.40800 20.53300
22.23700 -11.48300 20.42700
22.34500 -4.46300 20.54000
22.28300 0.47400 20.53300
22.27400 21.29700 20.53300
22.75800 -10.46700 20.51900
22.79300 -5.07000 20.57500
22.78300 0.45300 20.53300
22.85700 21.06800 20.61600
23.27000 -9.60800 20.48800
23.28900 -6.60600 20.59200
23.28300 0.47900 20.53300
23.25300 20.83400 20.53300
23.79000 0.57200 20.42600
23.83700 20.54000 20.61600
24.36300 0.76300 20.49700
24.28300 20.48400 20.53300
24.83300 0.84000 20.58300
24.78300 20.53400 20.53300
25.28300 0.86300 20.53300
25.28300 20.57700 20.53300
25.78300 0.94700 20.53300
25.78300 20.55900 20.53300
26.23600 1.07700 20.52900
26.28300 20.47300 20.53300
26.75200 1.30300 20.51600
26.76500 20.32200 20.53300
27.22000 1.55900 20.52900
27.34800 20.03000 20.61600
27.72300 1.88100 20.45100
27.71500 19.77200 20.53300
28.20000 1.88300 20.54400
28.29900 19.34400 20.61600
28.74700 1.86900 20.58300
28.71200 19.17200 20.55500
29.28300 1.95100 20.57000
29.25800 18.96900 20.56800
29.74500 2.06900 20.59500
29.72200 18.73700 20.53300
30.26300 2.38800 20.53600
30.25600 18.34600 20.61600
30.79600 2.82700 20.52300
30.77300 17.88400 20.61600
31.20600 3.41900 20.45700
31.27500 17.44100 20.61600
31.73100 5.91400 20.49200
31.77500 16.83800 20.57500
32.26200 6.45100 20.59900
32.28900 13.37500 20.59600
32.28400 14.48900 20.41000
32.27200 15.41700 20.58600
32.78100 6.86600 20.53100
32.77600 12.39800 20.53100
33.29000 7.34200 20.52500
33.27300 11.80100 20.61000
33.69400 7.99000 20.47900
33.74400 10.79700 20.55900
-23.18100 -9.47100 26.53900
-23.22700 -7.04000 26.49400
-22.72000 -10.22000 26.64200
-22.75200 -6.05400 26.52100
-22.68900 -5.00900 26.56900
-22.76100 -1.64300 26.50900
-22.23800 -10.74900 26.59000
-22.20400 -1.11300 26.60500
-22.17800 0.03000 26.57400
-22.20400 3.26400 26.41900
-21.69900 -11.13100 26.57700
-21.73400 4.43600 26.44900
-21.16400 -11.52100 26.55400
-21.27700 5.01200 26.44900
-20.59600 -11.92900 26.57900
-20.69600 5.71200 26.51700
-20.70500 13.31400 26.59000
-20.71500 14.25300 26.40800
-20.21700 -12.13600 26.53300
-20.19300 9.81200 26.51700
-20.21700 11.89300 26.57600
-20.22800 15.45700 26.49200
-19.75700 -12.30700 26.56600
-19.79700 16.00600 26.48200
-19.75400 21.81400 26.57800
-19.63800 23.94500 26.45500
-19.20100 -12.58700 26.53300
-19.23900 16.46700 26.50500
-19.17800 20.94500 26.56500
-19.23300 24.81300 26.60900
-18.70400 -13.02200 26.62800
-18.72700 16.84600 26.50600
-18.76600 20.52100 26.64000
-18.69200 25.26200 26.60100
-18.25600 -13.72300 26.55700
-18.17200 17.19900 26.49700
-18.33200 20.31800 26.59200
-18.17000 25.46200 26.51700
-17.72000 -16.17100 26.59300
-17.78000 17.45200 26.44900
-17.76100 19.96900 26.64700
-17.64700 25.71300 26.63400
-17.17000 -16.99800 26.64700
-17.27300 18.03000 26.41000
-17.21900 19.44400 26.60900
-17.13400 25.74400 26.59400
-16.62500 -17.45700 26.59900
-16.63400 25.78500 26.56200
-16.17600 -17.70400 26.53300
-16.16700 25.82900 26.45200
-15.67600 -17.97900 26.55800
-15.71700 25.96200 26.57700
-15.30100 -18.27800 26.58500
-15.19300 25.95600 26.43200
-14.81300 -18.71200 26.61300
-14.69600 26.26700 26.60300
-14.25300 -19.08200 26.58300
-14.13400 26.37600 26.52600
-13.82000 -19.28600 26.55100
-13.63400 26.42700 26.51500
-13.24700 -19.47100 26.62200
-13.13400 26.41700 26.53200
-12.71700 -19.54100 26.53300
-12.63400 26.35500 26.55400
-12.21700 -19.57700 26.53300
-12.13400 26.29400 26.55300
-12.25700 30.31700 26.58300
-12.15700 31.32500 26.51300
-11.71700 -19.65100 26.53300
-11.68400 26.33700 26.53500
-11.73700 28.84500 26.58200
-11.71000 32.33400 26.54100
-11.21700 -19.71200 26.53300
-11.29600 32.93300 26.53000
-10.71700 -19.71100 26.53300
-10.68200 25.45900 26.51800
-10.78200 25.84800 26.52800
-10.74300 33.49800 26.45800
-10.21700 -19.64400 26.53300
-10.22600 33.92300 26.51800
-9.74500 -19.51600 26.44900
-9.65800 34.23400 26.60700
-9.16200 -19.26500 26.53300
-9.13400 34.32900 26.55400
-8.77800 -19.02300 26.44900
-8.63400 34.36200 26.55200
-8.25000 -18.57800 26.44900
-8.13400 34.32800 26.57300
-7.66700 -18.08500 26.45300
-7.65400 34.23200 26.62100
-7.10300 -17.79300 26.58800
-7.16700 24.92200 26.56400
-7.18700 25.76800 26.51400
-7.18300 33.97600 26.54800
-6.63400 -17.75100 26.59400
-6.73100 24.32100 26.54100
-6.77800 26.31900 26.44200
-6.76500 33.71600 26.56800
-6.16700 -17.79700 26.62300
-6.20100 23.96100 26.56700
-6.28600 26.47400 26.56800
-6.25800 33.24600 26.60100
-5.70900 -17.99800 26.47400
-5.71700 23.81600 26.53300
-5.76900 26.83200 26.42800
-5.69500 32.37700 26.53100
-5.21700 -18.04100 26.47500
-5.26700 23.81900 26.48300
-5.30000 26.87800 26.51200
-5.14000 31.94100 26.48900
-4.68500 -18.02700 26.43300
-4.74000 24.00300 26.45900
-4.81900 26.83800 26.53000
-4.69400 31.78700 26.55700
-4.18000 -17.77500 26.58800
-4.16400 24.73800 26.50000
-4.28800 26.30600 26.53500
-4.21400 31.36800 26.49200
-3.69200 -17.58600 26.52100
-3.68700 30.74900 26.56000
-3.14200 -17.23600 26.55600
-3.09600 28.51200 26.51100
-2.71700 -17.03800 26.53300
-2.63400 28.42700 26.50500
-2.22900 -16.92000 26.56700
-2.14500 28.45800 26.46300
-1.73500 -16.93300 26.51800
-1.60400 28.79800 26.52700
-1.31000 -16.92300 26.56000
-1.21400 29.03100 26.49500
-0.77800 -16.75800 26.50800
-0.63200 29.34500 26.53700
-0.27600 -17.06500 26.53600
-0.13400 29.39800 26.53400
0.27800 -19.15200 26.52800
0.36600 29.36300 26.56200
0.77000 -19.64900 26.51900
0.77600 29.27900 26.61300
1.29400 -20.10800 26.51900
1.29800 28.85500 26.59500
1.77300 -20.49600 26.56900
1.79900 28.36600 26.58700
2.26500 -20.75100 26.56700
2.36600 27.91200 26.55300
2.76600 -20.98100 26.57500
2.83200 27.71400 26.61900
3.25400 -21.22100 26.55100
3.30600 27.55200 26.41400
3.76800 -21.46700 26.64900
3.81200 27.76200 26.51600
4.31900 -21.52300 26.53900
4.23900 28.02000 26.51400
4.83300 -21.56600 26.58300
4.78100 28.33800 26.56800
5.28300 -21.57100 26.53300
5.31000 28.51100 26.45300
5.75200 -21.69500 26.53300
5.89800 28.65900 26.58100
6.35200 -22.05900 26.56800
6.36600 28.67600 26.58100
6.85300 -22.45300 26.56800
6.77800 28.65300 26.62000
7.18900 -22.77100 26.57800
7.28000 28.52400 26.56800
7.76200 -23.14000 26.56700
7.77000 28.32700 26.53300
8.33700 -23.41400 26.65500
8.35300 28.01400 26.61600
8.78300 -23.48900 26.58400
8.73300 27.82100 26.48300
9.28300 -23.51400 26.55000
9.17200 27.69800 26.54900
9.78300 -23.47400 26.55100
9.76300 27.50500 26.62100
10.18400 -23.39500 26.54700
10.22900 27.31800 26.53300
10.74800 -23.20400 26.53200
10.77700 26.93800 26.61600
11.26900 -23.02800 26.44900
11.37900 26.42300 26.59500
11.85200 -22.78200 26.53300
11.88700 26.09100 26.59200
12.23400 -22.55200 26.44900
12.33300 26.00700 26.58300
12.76400 -22.09600 26.44900
12.78300 26.01400 26.53300
13.25300 -21.43400 26.45800
13.28300 26.02200 26.53300
13.84800 -20.76100 26.53300
13.78300 25.97900 26.53300
14.28300 -20.60100 26.53300
14.28300 25.86800 26.53300
14.78300 -20.53600 26.53300
14.74400 25.71200 26.53300
15.28300 -20.49600 26.53300
15.32800 25.45300 26.61600
15.80700 -20.47800 26.47700
15.73900 25.20600 26.56800
16.28300 -20.57000 26.53300
16.31100 24.90000 26.56600
16.71300 -20.71600 26.51100
16.88300 24.53400 26.57700
17.26800 -20.97700 26.64500
17.22100 24.22000 26.57100
17.78300 -21.01700 26.59400
17.79300 23.43100 26.58100
18.28300 -21.00100 26.58800
18.32400 21.96400 26.57000
18.78200 -20.95500 26.59300
18.89300 21.48500 26.56700
19.24000 -20.81200 26.44000
19.37800 21.38000 26.50800
19.74700 -20.72000 26.51800
19.88500 21.48600 26.50100
20.26800 -20.52900 26.50100
20.38600 21.74400 26.49300
20.77400 -20.25000 26.48400
20.73700 22.05500 26.48300
21.18000 -19.95000 26.48600
21.29400 22.44300 26.49700
21.83600 -19.21700 26.51200
21.83400 22.70600 26.52600
22.32800 -18.77100 26.50900
22.28300 22.84700 26.53300
22.73700 -18.54900 26.44900
22.80900 22.98900 26.43600
23.29400 -18.17800 26.44900
23.38700 23.19400 26.50700
23.79900 -17.69700 26.44900
23.85400 -8.64000 26.53200
23.78100 -6.15100 26.46500
23.83300 23.30600 26.58300
24.24800 -17.04200 26.44900
24.33300 -9.11200 26.53800
24.29800 -2.16600 26.50000
24.28300 23.34800 26.53300
24.79700 -15.18500 26.45000
24.80500 -10.13500 26.52100
24.83800 -1.68500 26.53300
24.78300 23.33200 26.53300
25.25200 -14.01200 26.50600
25.30000 -12.99900 26.57500
25.26700 -1.52400 26.44900
25.27200 23.24700 26.53300
25.81400 -1.26300 26.48300
25.85500 23.05500 26.61600
26.19600 -1.00400 26.48300
26.24900 22.83200 26.53300
26.76700 -0.65800 26.56800
26.80100 22.42100 26.61600
27.25000 -0.45700 26.52200
27.27800 21.86900 26.61600
27.76700 -0.28300 26.49500
27.80000 20.96000 26.61600
28.26800 -0.07800 26.50400
28.26300 20.33300 26.56100
28.79400 0.25800 26.48900
28.76900 19.28800 26.56200
29.32900 0.74700 26.50400
29.32800 18.55300 26.55200
29.83800 1.34300 26.56300
29.81100 18.03800 26.56400
30.19500 2.00500 26.46700
30.26500 17.29000 26.63500
30.76500 3.40300 26.43100
30.80800 15.36500 26.58900
31.38100 4.35100 26.48400
31.29400 14.43500 26.56900
31.78200 4.87200 26.54000
31.80800 13.78100 26.51900
32.20600 5.42800 26.52900
32.26900 13.33900 26.50100
32.79200 6.93300 26.47700
32.80000 12.92600 26.54800
33.27000 8.97700 26.44500
33.30100 12.44100 26.54700
33.79100 9.96700 26.46500
33.73900 11.48700 26.57800
-21.21200 7.35600 32.58900
-21.22900 8.99100 32.50200
-20.66100 6.06500 32.53300
-20.73000 13.47000 32.43500
-20.17300 5.50000 32.56300
-20.13900 15.45900 32.44700
-19.61900 5.06400 32.58300
-19.68000 16.28500 32.49200
-19.18600 4.81900 32.53900
-19.17100 18.28600 32.52200
-18.60800 4.59600 32.58200
-18.73600 19.00300 32.41600
-18.71100 21.81300 32.64200
-18.74300 24.94700 32.44900
-18.21700 4.49900 32.53300
-18.15600 25.79500 32.52500
-17.71700 4.43900 32.53300
-17.65900 26.25600 32.52300
-17.21700 4.44400 32.53300
-17.29800 26.52600 32.47100
-16.71800 -10.49600 32.52100
-16.69100 -9.58900 32.58200
-16.71700 4.46500 32.53300
-16.73100 27.40300 32.49400
-16.70000 28.97800 32.55100
-16.70800 30.77500 32.41400
-16.24700 -11.74100 32.60100
-16.20800 -8.59500 32.60300
-16.26700 4.40600 32.48300
-16.21700 31.85100 32.44500
-15.72100 -13.67300 32.60800
-15.76200 -7.73300 32.40200
-15.81800 4.22500 32.56100
-15.74700 32.41800 32.44900
-15.16200 -16.48800 32.53700
-15.22900 -7.13000 32.50300
-15.20800 -4.12600 32.59100
-15.21600 -1.01000 32.41100
-15.22900 3.87200 32.53200
-15.17000 32.86400 32.49700
-14.73300 -17.17500 32.54800
-14.72800 -6.19100 32.46700
-14.74300 -5.23600 32.60000
-14.69500 0.28800 32.44900
-14.74400 3.21100 32.48600
-14.64600 33.15600 32.49100
-14.23800 -17.66800 32.54700
-14.26400 1.07700 32.51100
-14.22400 2.39100 32.62100
-14.21700 33.29100 32.53300
-13.75700 -18.06800 32.52200
-13.71700 33.41100 32.53300
-13.23200 -18.71400 32.61600
-13.25000 33.51100 32.44900
-12.76900 -19.27000 32.61600
-12.65400 33.79800 32.49700
-12.23900 -19.69500 32.61600
-12.18900 34.29900 32.44400
-11.66700 -20.00200 32.61600
-11.66400 34.86000 32.49700
-11.19500 -20.20500 32.54900
-11.15900 35.23500 32.52500
-10.62300 -20.47400 32.59400
-10.70300 35.47100 32.49700
-10.21700 -20.64200 32.53300
-10.15900 35.66500 32.50800
-9.68100 -20.75900 32.53500
-9.71700 35.73800 32.53300
-9.13400 -20.77200 32.57300
-9.21700 35.76700 32.53300
-8.63200 -20.73200 32.50800
-8.76700 35.74200 32.48300
-8.21700 -20.61400 32.53300
-8.34900 35.65700 32.53600
-7.79200 -20.46000 32.46900
-7.79800 35.45500 32.57900
-7.22100 -20.15700 32.56800
-7.32800 35.21700 32.54700
-6.78500 -19.96500 32.44900
-6.74700 35.01900 32.61900
-6.18200 -19.64600 32.49700
-6.21700 35.00700 32.53300
-5.66300 -19.26600 32.42100
-5.71700 34.98600 32.53300
-5.17800 -18.75800 32.44900
-5.21700 34.90200 32.53300
-4.70900 -18.09500 32.44900
-4.76700 34.78600 32.48300
-4.11200 -17.20700 32.49300
-4.27500 34.68200 32.58000
-3.62700 -16.58900 32.47400
-3.71700 34.75900 32.53300
-3.10800 -16.28900 32.56100
-3.21700 34.94100 32.53300
-2.63400 -16.25800 32.57000
-2.78700 35.08500 32.44900
-2.24200 -16.32500 32.61800
-2.20400 35.26100 32.53300
-1.74900 -16.69400 32.58300
-1.75700 35.46800 32.44900
-1.20100 -18.16100 32.59300
-1.17300 35.78500 32.53300
-0.71600 -19.14900 32.59900
-0.68600 35.97400 32.45600
-0.25500 -19.69500 32.55900
-0.09700 36.16600 32.58100
0.30400 -20.12600 32.52400
0.36600 36.21200 32.55700
0.82300 -20.40600 32.47300
0.86600 36.21000 32.57500
1.28300 -20.52000 32.50400
1.28400 36.16400 32.62000
1.80300 -20.60400 32.56100
1.78400 36.00300 32.56800
2.23100 -20.80200 32.57100
2.26000 35.78500 32.53300
2.79500 -21.54300 32.56100
2.86100 35.42500 32.62300
3.32400 -22.47600 32.55700
3.37300 34.98400 32.59700
3.82200 -22.98800 32.56900
3.73900 34.71700 32.56800
4.37900 -23.49200 32.56800
4.24900 34.35000 32.56800
4.88600 -23.94100 32.60100
4.79000 33.81000 32.61600
5.33900 -24.20300 32.53300
5.32700 33.45700 32.61600
5.86700 -24.43100 32.58500
5.78300 33.34200 32.53300
6.33300 -24.53900 32.58300
6.28300 33.31100 32.53300
6.78300 -24.57600 32.53300
6.81900 33.24700 32.52700
7.28300 -24.55800 32.53300
7.26900 33.16700 32.62300
7.78500 -24.46800 32.49700
7.77300 32.93900 32.56800
8.30900 -24.35600 32.40900
8.21600 32.69300 32.56700
8.80000 -24.45100 32.57800
8.74000 32.26900 32.58400
9.27800 -24.67600 32.58300
9.31500 31.53900 32.53800
9.82100 -25.07000 32.61600
9.81800 30.47400 32.55400
10.21500 -25.28900 32.53300
10.35300 29.97200 32.61100
10.79900 -25.51000 32.61600
10.78300 29.79900 32.53300
11.28300 -25.61800 32.53300
11.30100 29.71600 32.56300
11.73300 -25.66600 32.48300
11.80400 29.54600 32.47400
12.19300 -25.73500 32.55400
12.27800 29.35700 32.48400
12.72300 -25.77100 32.45000
12.85800 28.94100 32.45600
13.25900 -25.95400 32.63900
13.33700 28.44700 32.48000
13.75800 -25.93100 32.60800
13.78600 27.42500 32.52400
14.21700 -25.74200 32.45400
14.28000 25.79800 32.61300
14.73200 -25.61600 32.54400
14.78800 24.76400 32.51800
15.32600 -25.22700 32.51000
15.26900 24.26700 32.53700
15.81400 -24.74300 32.51100
15.78500 23.31200 32.60500
16.27900 -24.10800 32.53700
16.29100 22.85900 32.56600
16.72600 -23.65100 32.43600
16.81900 22.69300 32.55100
17.26200 -23.60600 32.59500
17.38800 22.70900 32.51600
17.74100 -23.17300 32.42700
17.83300 22.79100 32.58300
18.24600 -22.71800 32.42400
18.23300 22.80700 32.48300
18.80700 -22.13800 32.51400
18.78200 22.93700 32.48700
19.24100 -21.65800 32.42700
19.32300 23.19700 32.59300
19.85400 -21.14100 32.44800
19.81900 23.31100 32.58400
20.36900 -20.76400 32.51600
20.36600 23.32000 32.55500
20.78700 -20.49900 32.48200
20.79500 23.30800 32.60600
21.26000 -20.02200 32.50100
21.32000 23.07500 32.47800
21.78500 -19.15800 32.53400
21.75100 22.90400 32.51700
22.28200 -18.07400 32.46500
22.33600 22.49500 32.55100
22.80700 -17.14000 32.44900
22.80900 21.98100 32.56000
23.30900 -16.60600 32.49700
23.35000 21.34200 32.62800
23.77100 -16.12600 32.48400
23.88100 21.02200 32.60200
24.22900 -15.60800 32.44400
24.31900 20.86500 32.52800
24.70000 -15.52400 32.53900
24.85200 20.77000 32.61100
25.16500 -15.47500 32.55900
25.34000 20.51100 32.54200
25.74200 -15.22800 32.50800
25.79200 20.26300 32.57500
26.20000 -15.10200 32.50900
26.29300 19.95300 32.48700
26.73700 -15.02700 32.61400
26.81900 19.89700 32.45200
27.28800 -14.66500 32.48100
27.33100 20.01400 32.43900
27.74400 -14.46400 32.57800
27.87200 20.36100 32.52200
28.20000 -14.07100 32.55300
28.30500 -1.62400 32.49000
28.19800 -0.97000 32.45200
28.36600 20.45900 32.49000
28.74100 -13.66300 32.52400
28.83900 -2.06500 32.48900
28.71100 -0.02600 32.46200
28.86600 20.49000 32.49100
29.25800 -13.24300 32.51200
29.36200 -2.15500 32.61400
29.24200 0.99900 32.44900
29.36600 20.45300 32.52700
29.76400 -11.24800 32.50300
29.84300 -10.10000 32.53500
29.72000 -8.59800 32.44600
29.82700 -2.31800 32.64800
29.80100 1.79500 32.49300
29.80200 20.37300 32.59600
30.26400 -8.02200 32.54500
30.24500 -2.63100 32.54400
30.29100 2.41200 32.44900
30.31500 19.92200 32.47700
30.68100 -7.52100 32.46800
30.78200 -3.09400 32.52900
30.78500 3.81500 32.49700
30.81300 5.01000 32.53600
30.78200 5.46100 32.47400
30.79800 19.46400 32.51900
31.27700 -6.68800 32.46100
31.24300 -3.68800 32.55500
31.25100 6.54100 32.51800
31.30700 15.50900 32.56700
31.23100 17.83300 32.49300
31.31100 18.32500 32.58900
31.83600 7.22800 32.44900
31.83500 14.89000 32.56800
32.26600 7.94200 32.44900
32.36300 14.46400 32.64700
32.81200 8.80000 32.44900
32.81800 14.05500 32.59100
33.26700 9.37500 32.44900
33.31300 13.44800 32.61600
33.77100 10.42300 32.50900
33.78500 12.43300 32.59300
-20.71700 2.35100 38.56900
-20.72400 3.47000 38.44000
-20.68900 8.55200 38.56900
-20.71000 11.87400 38.44900
-20.71200 23.37800 38.53600
-20.72400 26.27200 38.61300
-20.18900 0.92100 38.61600
-20.23400 4.97500 38.51800
-20.21000 7.88400 38.61600
-20.25800 12.56600 38.52900
-20.21200 14.41700 38.56200
-20.22200 15.51800 38.51500
-20.23100 16.31200 38.61600
-20.18700 18.68900 38.53100
-20.21300 22.87400 38.53500
-20.19000 26.75800 38.59600
-19.72700 0.31800 38.61600
-19.73700 19.49200 38.43600
-19.72400 22.39500 38.53500
-19.63400 26.93000 38.49500
-19.20400 -0.14300 38.61600
-19.21600 20.40900 38.45800
-19.23800 20.97100 38.58600
-19.21200 27.06000 38.49600
-18.65300 -0.48100 38.61600
-18.78500 27.25100 38.63800
-18.21700 -0.66600 38.53300
-18.10800 27.00900 38.50800
-17.69900 -0.81000 38.55000
-17.63400 26.89400 38.56500
-17.12100 -0.89500 38.59400
-17.22700 26.77900 38.62200
-16.71700 -0.98300 38.53300
-16.68600 26.56300 38.41500
-16.23200 -1.18800 38.53300
-16.20400 26.81300 38.55000
-15.64900 -1.43000 38.61600
-15.76000 27.21400 38.58200
-15.21700 -1.54600 38.53300
-15.24300 31.55400 38.52300
-14.71300 -8.72000 38.65400
-14.73500 -7.00200 38.51200
-14.73900 -1.67300 38.53300
-14.72700 32.39900 38.44900
-14.18100 -9.99100 38.54000
-14.21700 -6.08300 38.49300
-14.15500 -2.00100 38.61600
-14.21900 32.90100 38.44900
-13.69300 -11.02900 38.54600
-13.70900 -5.62000 38.50300
-13.78300 -2.25300 38.53300
-13.66600 33.28500 38.53300
-13.22500 -12.19400 38.62300
-13.21300 -5.23700 38.48600
-13.24500 -2.61100 38.61600
-13.26700 33.45900 38.48300
-12.70500 -14.55100 38.58400
-12.73600 -4.51800 38.50600
-12.71700 -3.55800 38.64200
-12.81700 33.60300 38.46400
-12.15600 -16.03200 38.56200
-12.29200 33.78000 38.53300
-11.68800 -16.61000 38.52600
-11.75300 33.95400 38.51500
-11.12100 -17.04600 38.47400
-11.21500 34.04700 38.41700
-10.63400 -17.15400 38.56800
-10.71500 34.28500 38.59300
-10.13400 -17.23200 38.59400
-10.11800 34.34600 38.53900
-9.61100 -17.23000 38.62700
-9.66700 34.41400 38.58300
-9.15700 -17.28300 38.62800
-9.21700 34.39600 38.53300
-8.68800 -17.52700 38.54800
-8.68100 34.33300 38.51500
-8.28900 -17.78900 38.54200
-8.11100 34.29800 38.51200
-7.65500 -18.47800 38.64600
-7.64300 34.42500 38.46700
-7.12100 -18.97300 38.59100
-7.11200 34.82900 38.48200
-6.73400 -19.23700 38.58300
-6.63600 35.26100 38.46400
-6.18900 -19.50100 38.61600
-6.25700 35.52800 38.51400
-5.71700 -19.63700 38.53300
-5.71500 35.80300 38.56800
-5.26700 -19.70900 38.48300
-5.19800 35.96800 38.43900
-4.78900 -19.76900 38.52200
-4.62400 36.37800 38.49200
-4.25800 -20.01500 38.65000
-4.11400 36.74300 38.47600
-3.70000 -20.51700 38.65000
-3.68500 36.96700 38.51900
-3.16600 -20.93900 38.57000
-3.14900 37.18000 38.62000
-2.73700 -21.19100 38.55600
-2.63200 37.26200 38.51400
-2.22800 -21.46000 38.65600
-2.14500 37.46000 38.45800
-1.71700 -21.55100 38.57900
-1.61600 37.70800 38.50400
-1.21700 -21.58600 38.55300
-1.16700 37.85100 38.58300
-0.71700 -21.57200 38.55000
-0.71700 37.92000 38.53300
-0.26700 -21.50400 38.52400
-0.21700 37.93500 38.53300
0.19600 -21.54000 38.61400
0.28300 37.87600 38.53300
0.70000 -21.53100 38.58600
0.73300 37.77900 38.48300
1.23600 -21.52400 38.64100
1.20100 37.70100 38.55100
1.75400 -21.22600 38.50900
1.70000 37.70100 38.48700
2.24700 -21.08400 38.57200
2.23400 37.69000 38.44900
2.81900 -21.03500 38.54500
2.80200 37.54300 38.59500
3.29200 -21.17400 38.58300
3.28300 37.41200 38.53300
3.85900 -21.51700 38.61800
3.69000 37.24300 38.55100
4.30500 -21.95200 38.55200
4.24700 37.17100 38.51900
4.79800 -24.08500 38.56800
4.78300 37.24300 38.53300
5.31300 -25.00900 38.55200
5.28300 37.37700 38.53300
5.77700 -25.62800 38.61600
5.78300 37.46800 38.53300
6.23900 -26.19500 38.61600
6.28300 37.49400 38.53300
6.75100 -26.66500 38.61600
6.78300 37.45200 38.53300
7.32100 -27.01400 38.61600
7.28300 37.34200 38.53300
7.78300 -27.19700 38.53300
7.71200 37.19600 38.53300
8.28300 -27.31800 38.50800
8.27300 36.89600 38.61600
8.79800 -27.35800 38.64600
8.82100 36.47500 38.61600
9.36600 -27.32800 38.57000
9.29700 35.94100 38.61600
9.85900 -27.23400 38.50200
9.79900 35.00400 38.61600
10.35500 -27.04300 38.47100
10.31800 32.98200 38.56000
10.88800 -26.76700 38.51600
10.86700 32.52600 38.60200
11.33300 -26.59100 38.58300
11.28300 32.40900 38.53300
11.77800 -26.44500 38.51700
11.78300 32.40400 38.53300
12.31900 -26.39800 38.55200
12.28300 32.43800 38.53300
12.83300 -26.51200 38.58300
12.78300 32.45600 38.53300
13.23000 -26.74600 38.54200
13.28300 32.45500 38.53300
13.78800 -27.18500 38.59400
13.78300 32.39700 38.53300
14.34300 -27.50900 38.61400
14.25600 32.28100 38.53300
14.78300 -27.67400 38.53300
14.84000 32.02800 38.61600
15.28300 -27.76300 38.53300
15.22300 31.80600 38.53300
15.78300 -27.78600 38.53300
15.74900 31.36600 38.61600
16.30200 -27.81400 38.55900
16.26300 30.76900 38.57700
16.86100 -27.91000 38.60500
16.71500 30.29900 38.63600
17.28300 -27.95200 38.53300
17.32100 30.01000 38.61600
17.73300 -27.95200 38.48300
17.81800 29.82500 38.53500
18.18900 -27.89500 38.47300
18.37400 29.56000 38.57700
18.76000 -27.71900 38.56800
18.73400 29.29000 38.53900
19.24100 -27.52000 38.44900
19.25600 28.78500 38.58000
19.80100 -27.15600 38.44900
19.81500 27.90200 38.61900
20.30900 -26.68000 38.44900
20.34000 27.33300 38.56500
20.76200 -26.04600 38.44900
20.86600 27.18200 38.60300
21.27400 -24.49800 38.43000
21.38300 27.18800 38.52600
21.83400 -23.70900 38.53300
21.83300 27.32500 38.58300
22.28100 -23.50100 38.49800
22.28300 27.40900 38.53300
22.81900 -23.47600 38.50600
22.78300 27.45800 38.53300
23.33300 -23.61500 38.58300
23.23300 27.45200 38.48300
23.78300 -23.73000 38.53300
23.76400 27.52400 38.46800
24.28300 -23.80400 38.53300
24.33200 27.76800 38.58900
24.78300 -23.80300 38.53300
24.83800 27.83800 38.45200
25.28300 -23.72900 38.53300
25.28300 28.01100 38.55900
25.79400 -23.56600 38.49700
25.78300 28.04900 38.45500
26.33700 -23.29600 38.50300
26.28300 28.06900 38.46200
26.75000 -23.00900 38.51000
26.78300 28.03400 38.50000
27.20200 -22.52100 38.47900
27.28600 27.97200 38.56600
27.85200 -21.68800 38.51000
27.78300 27.87900 38.53300
28.25700 -21.50200 38.57500
28.28300 27.76900 38.53300
28.75200 -21.26800 38.49600
28.79600 27.66700 38.57800
29.27400 -21.15100 38.57700
29.31300 27.54600 38.54800
29.72800 -20.67200 38.43100
29.78300 27.38400 38.53300
30.30600 -20.16900 38.51800
30.22900 27.19300 38.56600
30.77900 -19.79500 38.47800
30.77400 26.82100 38.57700
31.28300 -19.60600 38.53300
31.31300 -3.20400 38.58900
31.31700 -2.53900 38.57100
31.28400 26.32300 38.57300
31.68900 -19.43300 38.47500
31.82000 -4.54000 38.55900
31.75500 -2.04100 38.54600
31.75400 25.76900 38.58300
32.25400 -19.22100 38.51900
32.32600 -5.23500 38.60200
32.22600 -1.76800 38.44500
32.27900 24.82800 38.63700
32.78300 -19.11500 38.53300
32.80700 -5.53000 38.55900
32.74000 -1.60900 38.54500
32.81200 21.38300 38.57200
33.28300 -19.04500 38.53300
33.23000 -5.78100 38.56400
33.27200 -1.24600 38.48500
33.30700 21.00200 38.49300
33.71500 -18.94700 38.45700
33.71800 -6.19700 38.56800
33.76400 -1.03300 38.51400
33.71700 20.78000 38.56200
34.26800 -18.76400 38.50300
34.29900 -7.01000 38.64500
34.26400 -0.96400 38.58500
34.36700 13.96600 38.52400
34.21000 15.43500 38.54000
34.22500 20.25600 38.55900
34.72300 -18.52800 38.44900
34.78300 -8.05200 38.60600
34.72300 -0.77600 38.44900
34.84600 10.91600 38.50600
34.72700 12.36400 38.51900
34.82600 13.33900 38.56500
34.72400 15.84200 38.53000
34.84500 17.91800 38.54000
35.26100 -18.14000 38.44900
35.27200 -12.25000 38.64700
35.25300 -0.60600 38.53500
35.25900 10.78700 38.61300
35.75800 -17.62100 38.44900
35.82300 -13.03300 38.61600
35.83000 -0.21200 38.51600
35.79800 10.43000 38.55800
36.28300 -16.71500 38.43000
36.25600 -13.74900 38.64800
36.29600 0.26800 38.42300
36.23500 10.20200 38.56700
36.77100 0.92400 38.49900
36.75900 9.79900 38.59000
37.33700 2.82900 38.55800
37.32300 9.02000 38.54500
37.77300 3.39300 38.53700
37.73800 8.30800 38.56400
38.28200 3.85700 38.52900
38.23000 7.83300 38.55300
38.68400 4.50800 38.47100
38.79100 6.96200 38.52100
-25.71900 16.90500 44.62600
-25.70100 21.81900 44.51900
-25.18100 15.98100 44.63200
-25.22700 27.43000 44.44900
-24.67500 15.46000 44.61900
-24.67400 28.28200 44.44900
-24.11900 15.06500 44.59900
-24.20600 28.92600 44.42200
-23.66700 14.84900 44.58300
-23.60900 30.29600 44.50900
-23.23800 14.71200 44.49700
-23.20500 30.83700 44.56500
-22.70000 14.57700 44.63500
-22.66200 31.23900 44.52500
-22.19100 5.96100 44.61900
-22.13500 9.30700 44.55500
-22.21700 14.54400 44.55900
-22.21700 31.47400 44.55300
-21.67100 5.44100 44.57000
-21.71200 9.81700 44.54600
-21.68100 14.52300 44.51700
-21.71500 31.56300 44.41500
-21.34100 5.24900 44.52100
-21.18700 11.35700 44.48600
-21.21700 14.42100 44.53300
-21.17900 31.73700 44.60900
-20.76200 4.82400 44.51000
-20.67900 12.28000 44.51400
-20.85300 14.21100 44.53600
-20.63400 31.72100 44.58200
-20.31300 4.23300 44.65400
-20.13400 31.67700 44.59600
-19.69600 2.83900 44.58700
-19.72600 31.64500 44.62100
-19.16000 1.49800 44.54900
-19.22400 31.58000 44.56800
-18.72400 0.77500 44.59000
-18.71700 31.53000 44.53300
-18.19100 -0.02500 44.57200
-18.21700 31.43700 44.53300
-17.71800 -7.07600 44.63500
-17.72000 -4.59300 44.48200
-17.67800 -0.50100 44.56900
-17.73600 31.28300 44.53300
-17.20700 -10.17700 44.61600
-17.19800 -3.59700 44.44900
-17.18700 -0.93900 44.56600
-17.15200 31.09000 44.61600
-16.66800 -10.97400 44.55600
-16.69500 31.06100 44.44000
-16.12600 -11.44200 44.58400
-16.13900 31.25500 44.46600
-15.74100 -11.68700 44.53300
-15.77900 31.54600 44.49500
-15.19300 -12.05400 44.61600
-15.25000 31.95300 44.46900
-14.67000 -16.97000 44.65400
-14.70400 32.31400 44.50100
-14.18700 -17.54900 44.62100
-14.19300 32.53600 44.50700
-13.63000 -17.98400 44.58500
-13.65500 32.70000 44.55700
-13.16700 -18.22100 44.53300
-13.18700 32.87800 44.48300
-12.63900 -18.42000 44.59100
-12.69000 33.28000 44.44900
-12.16700 -18.50200 44.58300
-12.22400 33.87800 44.44900
-11.71700 -18.51900 44.53300
-11.67200 34.36900 44.49700
-11.21700 -18.55000 44.53300
-11.15600 34.69600 44.50800
-10.71700 -18.61800 44.53300
-10.71700 34.87000 44.53300
-10.21700 -18.64500 44.53300
-10.21700 35.00800 44.53300
-9.71700 -18.65800 44.53300
-9.72900 35.07600 44.51300
-9.22900 -18.71700 44.49700
-9.18100 35.06400 44.52100
-8.70400 -19.08200 44.61600
-8.66700 34.97100 44.58300
-8.24300 -20.69700 44.58000
-8.26700 34.91700 44.48300
-7.70600 -22.04000 44.61000
-7.75800 34.86600 44.59300
-7.24900 -22.55000 44.56700
-7.27100 35.01900 44.52400
-6.73500 -23.05100 44.55400
-6.78100 35.22000 44.44700
-6.33700 -23.24700 44.51500
-6.25300 35.29800 44.52200
-5.76100 -23.46500 44.55300
-5.82900 35.51100 44.48200
-5.33000 -23.47700 44.56900
-5.22200 36.36900 44.47200
-4.75200 -23.23900 44.49500
-4.73500 36.93100 44.51500
-4.22400 -23.12000 44.57200
-4.20000 37.33200 44.48300
-3.76000 -22.80000 44.42700
-3.80300 37.52300 44.52000
-3.25600 -22.58300 44.53300
-3.28900 37.87600 44.45000
-2.69200 -22.19200 44.52700
-2.73700 38.40100 44.44900
-2.28000 -21.94500 44.44900
-2.18800 38.86300 44.44900
-1.74200 -21.82400 44.48300
-1.63900 39.20200 44.53300
-1.31800 -21.84800 44.59400
-1.26700 39.32800 44.48300
-0.77400 -21.98800 44.59500
-0.75300 39.46000 44.56100
-0.21700 -22.08900 44.53300
-0.19300 39.48700 44.56400
0.28300 -22.09700 44.53300
0.28300 39.42600 44.53300
0.73300 -22.07000 44.48300
0.78300 39.36700 44.53300
1.19000 -22.19200 44.56300
1.23300 39.38500 44.48300
1.78400 -22.61900 44.52700
1.75800 39.51700 44.45800
2.25100 -23.27200 44.51900
2.31300 39.86200 44.51400
2.82800 -24.07200 44.61600
2.83000 40.03400 44.44100
3.27400 -28.66700 44.61600
3.32300 40.26400 44.61900
3.77000 -30.22700 44.61600
3.86600 40.26600 44.59700
4.34300 -31.03400 44.61600
4.34200 40.21500 44.62200
4.85500 -31.49500 44.61600
4.85800 39.94400 44.49700
5.23500 -31.75200 44.53300
5.26900 39.83200 44.61200
5.81900 -32.01700 44.61600
5.84200 39.42200 44.49000
6.28300 -32.15800 44.53300
6.37700 39.37400 44.53900
6.78300 -32.23800 44.53300
6.83300 39.42600 44.58300
7.28300 -32.25000 44.53300
7.25800 39.51800 44.44900
7.78300 -32.19500 44.53300
7.84100 39.72400 44.53300
8.23300 -32.09400 44.48300
8.28300 39.80700 44.53300
8.68500 -31.92900 44.47700
8.78300 39.84500 44.53300
9.22900 -31.61900 44.49700
9.28300 39.81700 44.53300
9.80300 -31.16300 44.44900
9.76800 39.72900 44.53300
10.27500 -30.59600 44.44900
10.35100 39.54400 44.61600
10.77600 -29.56400 44.44900
10.75500 39.32700 44.53300
11.31600 -28.75500 44.42000
11.33800 38.96100 44.61600
11.76300 -28.12300 44.44900
11.72300 38.74100 44.53300
12.23600 -27.53000 44.44900
12.27900 38.40300 44.61600
12.80500 -27.26000 44.53300
12.80600 37.95300 44.61600
13.28300 -27.22900 44.53300
13.27100 37.36900 44.61600
13.79800 -27.30300 44.56200
13.77000 36.22200 44.57800
14.31900 -27.49100 44.55300
14.35000 35.02900 44.55100
14.80200 -27.73400 44.56100
14.76200 34.76400 44.55900
15.30600 -27.94300 44.48700
15.26600 34.48600 44.56900
15.78300 -28.01400 44.50200
15.67800 34.21000 44.58100
16.28300 -28.02900 44.50000
16.23100 33.74500 44.47900
16.81200 -28.01800 44.55300
16.78400 32.91700 44.62200
17.31700 -28.16900 44.53500
17.31400 31.96100 44.56100
17.88000 -28.40400 44.52300
17.86200 31.47800 44.60500
18.30800 -28.49300 44.56000
18.31900 31.29700 44.54600
18.78300 -28.56500 44.53300
18.83300 31.28200 44.53200
19.23300 -28.58600 44.48300
19.29900 31.46300 44.50700
19.74700 -28.50400 44.52400
19.80200 31.79300 44.56800
20.22800 -28.41700 44.40800
20.34000 31.93300 44.49600
20.79900 -28.12000 44.49100
20.84500 32.02700 44.44200
21.39800 -27.69800 44.51200
21.30300 32.26100 44.56900
21.82500 -27.26000 44.52300
21.83700 32.38700 44.51800
22.29400 -26.58900 44.42600
22.33300 32.48100 44.53000
22.79000 -23.58600 44.47000
22.78300 32.46200 44.49900
23.26600 -23.06300 44.48500
23.33000 32.40900 44.54400
23.79200 -22.66200 44.56600
23.85400 32.28800 44.60700
24.36600 -22.58800 44.52600
24.33100 31.99700 44.54200
24.86600 -22.66400 44.55300
24.73800 31.72300 44.56900
25.36600 -22.72900 44.56100
25.34200 31.02900 44.54400
25.86600 -22.71300 44.54300
25.83900 30.04200 44.53300
26.33100 -22.58400 44.52900
26.34400 29.40500 44.56800
26.88100 -22.30000 44.56200
26.83300 29.02200 44.55000
27.34400 -22.17900 44.53100
27.25200 28.78600 44.55300
27.85600 -22.05500 44.46100
27.73100 28.44400 44.63700
28.33000 -21.74400 44.55300
28.32500 27.97300 44.55500
28.83300 -21.58000 44.53700
28.73200 27.70400 44.53600
29.28300 -21.56000 44.48400
29.33900 27.42800 44.49600
29.80800 -21.50500 44.43000
29.68600 27.20600 44.53100
30.34100 -21.26400 44.52600
30.23000 26.76900 44.47700
30.80100 -21.03700 44.49200
30.77600 25.86000 44.52000
31.28400 -20.62600 44.52400
31.25900 24.88300 44.63300
31.70600 -20.11300 44.53800
31.72800 24.26800 44.61600
32.27900 -19.09200 44.49700
32.27900 22.84200 44.59700
32.77400 -17.18100 44.47800
32.78700 -15.17100 44.60000
32.77200 -14.06700 44.44400
32.81700 21.90100 44.61600
33.26300 -12.99700 44.41600
33.33300 21.47500 44.61600
33.77500 -10.96600 44.44900
33.73300 21.33700 44.48300
34.32600 -10.13600 44.53300
34.17100 21.21200 44.55200
34.70100 -9.92100 44.45400
34.71700 20.99600 44.59700
35.23800 -9.65200 44.42900
35.17300 20.75200 44.55000
35.85000 -9.24700 44.44900
35.75000 20.29500 44.51700
36.33900 -8.76800 44.44900
36.29700 19.51800 44.65600
36.78200 -8.12900 44.44900
36.78900 18.44700 44.63400
37.29300 -4.18100 44.44900
37.31500 17.99200 44.54900
37.81500 -3.73000 44.53300
37.68300 17.72400 44.58400
38.28300 -3.57500 44.53300
38.23500 17.25500 44.48300
38.78300 -3.51600 44.53300
38.82900 10.44600 44.61600
38.77300 11.85100 44.44900
38.77000 16.36200 44.57200
39.19700 -3.43900 44.46500
39.30000 9.90200 44.61600
39.76700 -3.26700 44.51100
39.76500 9.30700 44.62700
40.22400 -3.03600 44.44900
40.28500 7.85200 44.64900
40.76500 -2.66100 44.44900
40.75100 5.69200 44.57200
41.26600 -2.15700 44.44900
41.28700 2.91800 44.59600
41.74400 -1.45200 44.52700
41.77400 1.80700 44.63800
-25.69700 23.93600 50.56300
-25.70900 25.32800 50.44300
-25.18000 21.49800 50.53800
-25.23200 26.47200 50.48900
-25.21700 27.91700 50.60300
-25.19500 29.37500 50.48400
-24.67300 20.50100 50.54200
-24.73000 30.43900 50.45200
-24.17300 19.89700 50.62800
-24.28300 30.98200 50.48000
-23.64500 19.38100 50.56900
-23.72900 31.41300 50.48800
-23.22600 6.79400 50.61600
-23.16200 9.86500 50.55200
-23.17300 19.07100 50.53600
-23.21400 31.82200 50.55200
-22.68600 5.93000 50.55900
-22.79400 10.47000 50.47900
-22.71700 18.87200 50.53300
-22.72100 32.40400 50.53600
-22.13100 5.45800 50.59600
-22.24600 10.97100 50.51600
-22.18100 18.72400 50.52100
-22.21400 32.88100 50.54400
-21.76500 5.20100 50.57200
-21.74100 11.30400 50.50500
-21.66000 18.65700 50.60700
-21.65500 33.24400 50.60700
-21.19300 1.05800 50.54000
-21.22900 3.04200 50.53200
-21.26000 4.73100 50.60300
-21.25000 11.51400 50.51800
-21.18700 18.61500 50.54300
-21.16700 33.34400 50.49800
-20.76200 -15.59900 50.54900
-20.68100 -13.66200 50.48700
-20.68400 0.02800 50.56500
-20.72900 11.69700 50.48800
-20.70100 18.58500 50.49100
-20.68100 33.44700 50.54400
-20.27200 -16.11900 50.53300
-20.18300 -10.28500 50.52300
-20.13100 -0.57300 50.62800
-20.23800 11.88800 50.44900
-20.15800 18.39700 50.53300
-20.13400 33.43400 50.52700
-19.69500 -16.55100 50.51200
-19.70900 -9.57100 50.44900
-19.63600 -0.95500 50.60300
-19.67800 12.29400 50.44900
-19.71900 17.98800 50.64600
-19.64400 33.38800 50.60200
-19.30900 -16.78800 50.52000
-19.20900 -9.07100 50.44900
-19.18600 -1.19200 50.54400
-19.17600 12.85100 50.44900
-19.24000 16.30400 50.54100
-19.16000 33.24000 50.62700
-18.70700 -17.12200 50.52900
-18.66300 -8.68600 50.53300
-18.62100 -1.42900 50.58800
-18.70000 13.35600 50.44000
-18.71400 14.90100 50.57400
-18.64400 32.90100 50.51200
-18.33400 -17.28900 50.49800
-18.19800 -8.49100 50.44000
-18.26100 -1.69200 50.53300
-18.18100 32.80700 50.61500
-17.74600 -17.50500 50.61300
-17.60500 -8.27500 50.51100
-17.70300 -2.58200 50.56300
-17.60100 32.50300 50.52100
-17.21700 -17.57800 50.53300
-17.21700 -8.14000 50.53300
-17.21700 -3.21200 50.64000
-17.20500 32.37000 50.59500
-16.71700 -17.60300 50.53300
-16.80000 -7.96600 50.46500
-16.73700 -3.71500 50.57500
-16.70500 31.83800 50.59700
-16.21700 -17.56800 50.53300
-16.22400 -5.07800 50.50700
-16.22000 -4.65600 50.60700
-16.25400 30.75900 50.55200
-15.71700 -17.50000 50.53300
-15.77100 30.27500 50.56800
-15.20400 -17.48500 50.47800
-15.21000 30.03800 50.49500
-14.68300 -17.64800 50.53300
-14.70300 30.00300 50.55900
-14.22100 -18.10800 50.59300
-14.21700 29.99800 50.53300
-13.73800 -19.13200 50.62600
-13.79400 30.08900 50.44900
-13.25100 -19.74400 50.55500
-13.21100 30.36300 50.53300
-12.75100 -20.15900 50.57800
-12.79000 30.56400 50.44900
-12.15500 -20.48500 50.58500
-12.20700 30.71000 50.53300
-11.71700 -20.62200 50.53300
-11.71700 30.77900 50.53300
-11.27200 -20.73600 50.52100
-11.21700 30.88200 50.53300
-10.77000 -21.07800 50.64000
-10.79000 31.07400 50.44900
-10.21400 -21.43900 50.62600
-10.22300 31.90200 50.48400
-9.81000 -21.63700 50.59200
-9.72000 32.98200 50.41200
-9.24100 -22.18300 50.49800
-9.20800 35.35500 50.49700
-8.75300 -23.73300 50.55300
-8.71400 35.96800 50.43100
-8.20500 -24.53200 50.64700
-8.19900 36.41500 50.48200
-7.66700 -24.93400 50.57100
-7.61700 36.79900 50.51100
-7.22600 -25.17700 50.56000
-7.26400 37.07500 50.48300
-6.71900 -25.42400 50.66600
-6.72000 37.84500 50.44900
-6.21700 -25.49800 50.59700
-6.24900 38.40300 50.44900
-5.71700 -25.51900 50.57500
-5.73900 38.85100 50.44900
-5.21900 -25.47900 50.57600
-5.25800 39.48800 50.44900
-4.76100 -25.32300 50.43400
-4.64800 40.22200 50.49900
-4.25300 -25.26100 50.52500
-4.30900 40.53500 50.48400
-3.75300 -25.27700 50.53300
-3.75000 40.87500 50.52700
-3.17000 -25.49000 50.61600
-3.26700 41.08400 50.52700
-2.69600 -25.72800 50.55800
-2.74700 41.20800 50.52000
-2.14000 -25.93200 50.60400
-2.21700 41.25200 50.53300
-1.71700 -26.02300 50.53300
-1.71700 41.24100 50.53300
-1.21700 -26.06200 50.53300
-1.21700 41.22600 50.53300
-0.76700 -26.04700 50.48300
-0.68300 41.35800 50.44600
-0.28000 -25.95400 50.49200
-0.09800 41.76500 50.49400
0.29100 -25.75200 50.56800
0.39200 42.23100 50.51400
0.73300 -25.58700 50.48300
0.78700 42.50300 50.48300
1.25800 -25.42900 50.46000
1.32800 42.77000 50.53300
1.79700 -25.24600 50.50500
1.78300 42.90900 50.53300
2.30800 -25.03400 50.50800
2.28300 42.99700 50.53300
2.81700 -24.73800 50.51600
2.78300 43.01300 50.53300
3.21700 -24.43400 50.49100
3.28300 42.95900 50.53300
3.81900 -23.72700 50.51600
3.78300 42.83300 50.53300
4.34600 -23.20700 50.53300
4.20700 42.67500 50.55800
4.73800 -22.99200 50.44900
4.72900 42.36900 50.56800
5.32100 -22.80000 50.53300
5.35400 41.90900 50.61700
5.81400 -22.79200 50.54000
5.88700 41.48400 50.59000
6.31900 -22.89500 50.47100
6.28400 41.20000 50.59800
6.80500 -22.93800 50.54900
6.78800 40.91900 50.56300
7.28300 -22.95000 50.53300
7.30500 40.73800 50.56900
7.79400 -22.92000 50.45100
7.81000 40.50100 50.55600
8.37900 -22.83700 50.57200
8.22900 40.23200 50.56100
8.86800 -22.73100 50.50500
8.74400 39.76400 50.59300
9.28800 -22.52200 50.48300
9.28900 38.93000 50.58000
9.82900 -22.15200 50.53300
9.82900 38.07700 50.58300
10.23300 -21.98300 50.48300
10.19000 37.81000 50.56000
10.78200 -21.90700 50.48100
10.72200 37.49400 50.60600
11.35600 -21.83700 50.56300
11.15800 37.22200 50.53500
11.83300 -21.77800 50.58300
11.79900 36.51600 50.65500
12.24400 -21.80900 50.53300
12.25500 35.77400 50.54600
12.79900 -22.05800 50.61600
12.75400 34.84400 50.57500
13.27700 -22.63800 50.61600
13.35000 34.40100 50.48200
13.72900 -23.24700 50.61600
13.73300 34.25600 50.53400
14.23100 -23.71200 50.61600
14.20000 34.23800 50.48200
14.80700 -24.07800 50.61600
14.71300 34.18000 50.43900
15.23400 -24.26500 50.53300
15.22700 34.07600 50.63300
15.81700 -24.43600 50.61600
15.76200 34.26200 50.52100
16.28300 -24.49000 50.53300
16.22200 34.51800 50.44900
16.78300 -24.49400 50.53300
16.87900 35.20700 50.48700
17.23500 -24.43900 50.44900
17.23200 35.51300 50.51600
17.81800 -24.28900 50.53300
17.73200 35.82800 50.53300
18.25800 -24.09400 50.44900
18.26200 36.03800 50.47300
18.84200 -23.74000 50.53300
18.83100 36.19800 50.58400
19.19400 -23.44200 50.48300
19.36600 36.23300 50.54300
19.70300 -23.00700 50.46500
19.86600 36.20900 50.58000
20.21000 -22.59400 50.43900
20.25800 36.15000 50.62900
20.78300 -22.10200 50.44900
20.76500 35.95500 50.56800
21.34100 -21.57300 50.43000
21.22800 35.72600 50.55000
21.77500 -21.07700 50.53700
21.77200 35.47000 50.56800
22.31200 -20.68600 50.52900
22.23300 35.33700 50.48300
22.83300 -20.46400 50.42100
22.67700 35.18600 50.55700
23.29200 -20.12600 50.52400
23.22400 34.89500 50.62900
23.85200 -19.98000 50.60100
23.80300 34.44900 50.61600
24.28300 -20.01200 50.53300
24.27700 33.89700 50.61600
24.73300 -20.08900 50.48300
24.80200 28.02000 50.55600
24.79200 30.80800 50.44900
24.77300 32.87100 50.61600
25.21500 -20.27900 50.51000
25.37200 27.04500 50.57900
25.78900 -20.50900 50.57900
25.76600 26.77000 50.49700
26.33300 -20.62300 50.58300
26.30400 26.51500 50.63700
26.78300 -20.62600 50.53300
26.73300 26.49400 50.53100
27.28300 -20.57800 50.53300
27.25000 26.41500 50.55200
27.74100 -20.46100 50.51300
27.77600 26.30000 50.51500
28.26700 -20.23700 50.50300
28.27700 26.03200 50.58400
28.71500 -19.97800 50.44900
28.68000 25.76300 50.58800
29.32300 -19.63100 50.49700
29.25700 25.43900 50.61500
29.89100 -19.23200 50.50000
29.78300 25.32600 50.53300
30.39000 -18.77600 50.47300
30.28300 25.27500 50.53300
30.76900 -18.47400 50.48300
30.81900 25.26500 50.50400
31.27000 -17.98800 50.40900
31.25700 -13.73900 50.55000
31.23100 -12.02100 50.49400
31.36600 25.24200 50.57300
31.85800 -17.06900 50.45400
31.74400 -14.72400 50.56300
31.75000 -11.62000 50.55100
31.78300 25.17200 50.62200
32.30000 -11.52600 50.55900
32.28300 24.97200 50.56800
32.78300 -11.54500 50.53300
32.73600 24.73800 50.55200
33.23300 -11.55100 50.48300
33.28300 24.33400 50.57000
33.77800 -11.47300 50.48600
33.77100 23.80800 50.58100
34.35000 -11.28600 50.55600
34.27300 16.30400 50.58700
34.29100 19.83100 50.44900
34.29600 22.87700 50.63600
34.85600 -11.06300 50.45400
34.84200 15.03500 50.55100
35.39100 -10.67400 50.47100
35.38500 14.57500 50.58600
35.80800 -10.24100 50.50300
35.75200 -3.11800 50.64100
35.78300 0.92600 50.44900
35.78300 14.40600 50.53300
36.27300 -9.53800 50.42300
36.21700 -3.77500 50.61600
36.38500 2.20500 50.48300
36.23300 14.33200 50.48300
36.77100 -8.07000 50.44900
36.79300 -4.59800 50.61600
36.79300 2.49900 50.49100
36.74700 14.41700 50.54900
37.31300 2.78100 50.51100
37.28300 14.47000 50.47900
37.75000 3.02100 50.50300
37.78300 14.50200 50.47100
38.23400 3.39600 50.49500
38.28300 14.48700 50.48300
38.71600 3.95800 50.49100
38.81900 14.40900 50.50300
39.30400 6.27600 50.53200
39.35500 14.37900 50.60100
39.84800 7.72700 50.49600
39.86600 14.32700 50.58200
40.22700 8.02100 50.52600
40.35100 14.25100 50.61300
40.78200 8.33200 50.48100
40.89200 13.97500 50.53000
41.25000 8.52300 50.57300
41.34000 13.78400 50.63200
41.68500 8.96800 50.47400
41.75100 13.35900 50.54500
42.27600 9.80900 50.46200
42.22100 12.75800 50.57000
-24.21200 28.32500 56.53700
-24.22900 30.34900 56.46900
-23.66100 27.44500 56.51200
-23.73000 30.95200 56.54300
-23.16100 27.02500 56.53500
-23.29800 31.44200 56.45400
-22.76500 26.74900 56.55800
-22.79200 31.86500 56.44500
-22.15100 -16.07400 56.54100
-22.16500 -13.63900 56.56500
-22.20200 18.48300 56.56300
-22.21500 22.36300 56.44800
-22.26000 26.27500 56.59000
-22.19400 32.38800 56.59900
-21.73600 -16.68900 56.54700
-21.67000 -12.71800 56.43500
-21.67000 17.55300 56.54900
-21.71000 23.34600 56.44900
-21.76100 25.78000 56.57900
-21.71800 32.90700 56.60800
-21.22500 -17.16200 56.54200
-21.26400 -12.52500 56.58600
-21.21100 8.98400 56.64000
-21.13000 12.40600 56.47000
-21.20200 16.96600 56.61600
-21.25100 24.02700 56.51200
-21.20500 24.98900 56.62200
-21.24500 33.46700 56.55000
-20.62700 -17.55600 56.47200
-20.73300 -12.09600 56.53100
-20.76700 7.76800 56.56100
-20.64200 12.91600 56.45700
-20.75000 16.27400 56.54400
-20.72100 33.90500 56.53500
-20.13400 -17.63600 56.55200
-20.28300 -11.64100 56.43100
-20.18800 5.94400 56.55100
-20.27400 34.22900 56.42900
-19.61200 -17.67300 56.60900
-19.75700 -11.03000 56.44400
-19.71900 1.35300 56.59500
-19.67900 4.23600 56.50000
-19.72600 5.38600 56.52500
-19.75300 34.37300 56.54500
-19.15500 -17.76300 56.62700
-19.30700 -10.50600 56.49700
-19.23100 0.28700 56.64700
-19.24700 34.50500 56.51500
-18.68100 -18.00900 56.55100
-18.62300 -9.67400 56.46100
-18.67700 -1.05300 56.55800
-18.71700 34.51700 56.58100
-18.18300 -18.21800 56.54100
-18.19400 -8.22300 56.52300
-18.23000 -1.65200 56.54100
-18.21700 34.51800 56.49700
-17.67700 -18.39200 56.46200
-17.71200 -7.19800 56.44900
-17.71200 -2.57900 56.55300
-17.76000 34.36000 56.61500
-17.21700 -18.43400 56.46900
-17.27700 34.24900 56.47200
-16.70000 -18.42800 56.42000
-16.71400 33.90100 56.53000
-16.15300 -18.27700 56.55300
-16.19700 33.43600 56.55900
-15.66700 -18.19600 56.58300
-15.72800 32.85500 56.50500
-15.23500 -18.25600 56.53300
-15.26200 32.24100 56.47600
-14.64400 -18.53300 56.56800
-14.75000 31.95200 56.60700
-14.22900 -19.08600 56.62700
-14.21700 31.94400 56.53300
-13.71200 -20.54900 56.64200
-13.75500 32.03600 56.44900
-13.25900 -21.16400 56.61600
-13.17100 32.23400 56.53300
-12.76200 -21.63300 56.61600
-12.78500 32.49800 56.44900
-12.26900 -22.22000 56.61600
-12.20100 32.78700 56.53300
-11.61500 -22.97700 56.59100
-11.71700 32.95000 56.53300
-11.25200 -23.27500 56.58300
-11.21700 33.04000 56.53300
-10.70500 -23.59100 56.61600
-10.74300 33.06200 56.50200
-10.21700 -23.77100 56.49700
-10.21700 33.01200 56.54300
-9.64600 -23.90900 56.58100
-9.71700 32.99300 56.55900
-9.16700 -23.94500 56.58300
-9.25400 33.07000 56.59100
-8.69500 -23.93100 56.47300
-8.82700 33.48600 56.47500
-8.16700 -23.98400 56.58300
-8.29000 35.39300 56.44500
-7.76000 -24.12200 56.53300
-7.79700 35.95300 56.54000
-7.23900 -24.61100 56.61600
-7.26100 36.37900 56.53300
-6.71200 -25.16300 56.57800
-6.76100 36.50100 56.61800
-6.27100 -25.47100 56.61200
-6.21200 36.82200 56.56000
-5.80300 -25.66000 56.56300
-5.75600 37.05400 56.58000
-5.30000 -25.74400 56.50900
-5.29700 37.29500 56.47200
-4.75300 -25.76300 56.54100
-4.75300 37.37200 56.55200
-4.21700 -25.67300 56.53300
-4.24800 37.46300 56.42900
-3.75200 -25.50700 56.44900
-3.79600 37.33300 56.60900
-3.16900 -25.25300 56.53300
-3.30000 37.30900 56.50500
-2.71700 -25.18400 56.53300
-2.75300 37.34800 56.54100
-2.26300 -25.23800 56.53300
-2.31700 37.57000 56.48900
-1.67900 -25.53300 56.61600
-1.65200 38.22400 56.50100
-1.27900 -25.74900 56.53300
-1.30600 38.51800 56.47000
-0.69600 -25.98500 56.61600
-0.74600 38.82500 56.51400
-0.21700 -26.07500 56.53300
-0.23700 39.02200 56.50500
0.28300 -26.11000 56.53300
0.23000 39.20800 56.42500
0.78300 -26.07200 56.53300
0.68400 39.36800 56.47100
1.22900 -25.96900 56.44900
1.17900 39.47100 56.55900
1.81200 -25.75000 56.53300
1.75800 39.78100 56.51800
2.24500 -25.51900 56.44900
2.20000 39.90500 56.52700
2.84700 -25.13300 56.44700
2.70000 39.92600 56.53600
3.37400 -24.74700 56.47400
3.16500 40.00900 56.55800
3.72500 -24.46800 56.50100
3.74200 40.29600 56.51100
4.18600 -24.00200 56.48000
4.20000 40.39000 56.51800
4.80700 -23.13100 56.44900
4.70000 40.38600 56.53300
5.25600 -22.51400 56.44900
5.18800 40.31500 56.51400
5.69600 -21.97100 56.57200
5.76800 39.98800 56.56600
6.27900 -21.59800 56.50100
6.28300 35.81900 56.53400
6.37400 36.38800 56.46900
6.32400 39.50000 56.56200
6.73300 -21.51100 56.51600
6.74600 34.86000 56.61600
6.86500 37.40900 56.44900
6.71900 38.82500 56.54500
7.19500 -21.63000 56.59200
7.30300 34.39500 56.61600
7.77900 -21.96500 56.66500
7.78300 34.23500 56.53300
8.28300 -22.07400 56.49300
8.28300 34.21200 56.53300
8.71200 -22.24200 56.59800
8.83100 34.25400 56.47200
9.20000 -22.24200 56.48900
9.33300 34.29900 56.58300
9.74700 -22.22700 56.53000
9.81900 34.22900 56.54000
10.27200 -22.08700 56.50200
10.25500 34.15200 56.63200
10.75500 -21.94400 56.56900
10.76300 33.97100 56.56800
11.21300 -21.80300 56.46600
11.24200 33.75400 56.53700
11.73000 -21.80500 56.47300
11.76500 33.41900 56.56800
12.29900 -21.99500 56.59500
12.31200 32.93000 56.61600
12.78300 -22.17400 56.53300
12.83300 32.38000 56.56800
13.19700 -22.28700 56.54800
13.33300 32.04900 56.55600
13.66200 -22.33800 56.46700
13.77800 31.84300 56.56700
14.25000 -22.40700 56.60400
14.23700 31.56000 56.65000
14.78300 -22.47500 56.53300
14.68300 31.33300 56.58300
15.28300 -22.54600 56.53300
15.27300 31.01100 56.65100
15.73300 -22.57200 56.48300
15.78300 30.98600 56.60400
16.24700 -22.50100 56.53500
16.28300 30.97700 56.59100
16.78700 -22.41400 56.41700
16.81900 30.96300 56.52800
17.30200 -22.32100 56.64000
17.28300 30.88600 56.53300
17.80100 -22.40900 56.48500
17.71500 30.76700 56.51800
18.28300 -22.42400 56.47100
18.22200 30.52000 56.62400
18.72800 -22.39300 56.40900
18.68500 30.39800 56.59600
19.22800 -22.23500 56.53300
19.20000 30.36000 56.53000
19.72000 -22.03300 56.49400
19.67200 30.27200 56.49000
20.31500 -21.65500 56.48500
20.23800 29.93600 56.54600
20.88700 -21.28100 56.51300
20.80500 29.44400 56.55000
21.33300 -21.14700 56.58300
21.22000 28.86400 56.54900
21.81800 -21.04200 56.46100
21.70500 26.29400 56.53200
22.40000 -20.79000 56.53200
22.25500 25.84600 56.52900
22.80000 -20.56000 56.48300
22.78300 25.39100 56.55600
23.31100 -20.15000 56.44900
23.26900 24.85000 56.52800
23.78300 -19.58800 56.44400
23.78500 23.90200 56.59500
24.29200 -18.56100 56.42200
24.35400 23.38100 56.46600
24.81600 -15.47200 56.52000
24.73300 23.21500 56.51600
25.36700 -15.16300 56.53800
25.20000 23.23900 56.46700
25.79400 -14.99900 56.51400
25.70000 23.28300 56.48400
26.30500 -14.51100 56.51500
26.20000 23.28600 56.49300
26.87500 -14.20900 56.59000
26.72800 23.23200 56.45300
27.35800 -14.21300 56.62900
27.29800 23.00600 56.59100
27.86600 -14.26000 56.60200
27.83300 22.92300 56.58300
28.36600 -14.23900 56.58300
28.28300 22.92800 56.53300
28.85100 -14.21200 56.46700
28.73300 23.00300 56.48300
29.30900 -14.02800 56.50700
29.22600 23.09600 56.54900
29.85300 -13.76700 56.55500
29.78900 23.11300 56.61700
30.33300 -13.64100 56.58300
30.31900 23.05900 56.54400
30.73300 -13.57300 56.48300
30.83300 22.90300 56.58300
31.19700 -13.43700 56.48500
31.21600 22.73200 56.53300
31.76600 -13.17200 56.49700
31.75300 22.33400 56.61600
32.38700 -12.74300 56.45600
32.26200 21.79400 56.61600
32.86700 -12.28000 56.48500
32.78500 20.91300 56.57200
33.22800 -11.96200 56.49900
33.28000 19.91000 56.62400
33.77100 -11.71300 56.56800
33.81700 -4.13100 56.56800
33.86800 -1.61800 56.45700
33.77300 18.93000 56.64700
34.23300 -11.64600 56.48300
34.34600 -4.50600 56.57100
34.33500 -1.31300 56.52900
34.28600 17.89900 56.57800
34.76900 -11.49000 56.46100
34.82800 -4.68300 56.53300
34.76600 -1.06900 56.52800
34.78400 16.81900 56.57700
35.30300 -11.22300 56.49900
35.32800 -4.94400 56.57100
35.28800 -0.67400 56.49700
35.27600 16.44300 56.59200
35.72000 -10.94600 56.49800
35.70300 -5.21200 56.60100
35.80000 -0.10900 56.43500
35.79500 15.99300 56.64400
36.18600 -10.51200 56.48000
36.25500 -5.69700 56.50400
36.27400 0.93700 56.44500
36.27700 2.47700 56.60300
36.30200 5.76000 56.50300
36.28100 15.37700 56.57400
36.79800 -9.61500 56.43100
36.78400 -6.59400 56.59500
36.79900 6.78800 56.56500
36.77900 13.90600 56.59800
37.26900 7.36300 56.59400
37.35200 13.37000 56.46700
37.82100 7.72400 56.60200
37.74600 13.21200 56.46600
38.31900 7.84500 56.57100
38.28900 12.95700 56.56000
38.79700 7.99800 56.49200
38.67300 12.80600 56.53000
39.27100 8.41400 56.51400
39.27100 12.36900 56.52800
39.79500 9.24700 56.55400
39.71500 11.85800 56.54300
-23.20600 9.38400 62.57800
-23.20500 11.31100 62.44300
-22.69300 8.34300 62.61600
-22.74700 12.38700 62.48800
-22.21100 7.80300 62.62100
-22.14400 17.48100 62.44000
-22.16200 26.37400 62.56100
-22.25700 27.95700 62.48600
-21.69800 -11.58400 62.56900
-21.72800 -10.04400 62.48800
-21.73600 7.39600 62.56800
-21.74200 18.01500 62.48300
-21.69700 25.41900 62.52700
-21.80300 29.02600 62.47200
-21.22300 -12.63800 62.59100
-21.25200 -8.98100 62.52500
-21.17800 6.53500 62.54100
-21.31000 18.40900 62.51400
-21.20500 21.88800 62.58500
-21.16200 30.28600 62.51100
-20.70400 -13.56100 62.57100
-20.65300 -8.29200 62.49600
-20.69400 5.85100 62.61600
-20.68800 19.22000 62.53000
-20.72900 20.82400 62.61500
-20.67800 30.82900 62.52300
-20.19000 -14.53700 62.61600
-20.24500 -8.00300 62.51000
-20.23400 5.31600 62.61600
-20.17000 31.22600 62.50600
-19.74700 -15.16000 62.61600
-19.74100 -7.74100 62.50100
-19.72900 4.30500 62.61600
-19.71800 31.46000 62.49700
-19.23100 -17.24000 62.54800
-19.21700 -7.58500 62.53300
-19.17900 3.51200 62.54800
-19.21900 31.66400 62.43700
-18.73700 -18.14700 62.61600
-18.71700 -7.48700 62.53300
-18.71900 2.90400 62.60000
-18.80000 31.72900 62.47700
-18.24700 -18.65800 62.61600
-18.32600 -7.41600 62.47500
-18.19900 1.80600 62.65200
-18.30000 31.75100 62.50100
-17.68500 -19.04500 62.61600
-17.76600 -7.16500 62.44700
-17.72200 1.26200 62.65500
-17.76500 31.71600 62.46400
-17.22100 -19.23900 62.49700
-17.17700 -6.70100 62.44900
-17.20000 0.82600 62.63900
-17.23000 31.54600 62.57100
-16.65000 -19.43800 62.58900
-16.69600 -6.14900 62.43000
-16.67300 0.44200 62.57600
-16.72400 31.33300 62.56800
-16.16700 -19.58400 62.58300
-16.22000 -1.19100 62.45700
-16.20500 -0.02000 62.57200
-16.26600 31.07000 62.65000
-15.70800 -19.74000 62.49700
-15.80100 30.95800 62.61400
-15.16500 -19.90500 62.64700
-15.27100 30.99300 62.63500
-14.71700 -19.94400 62.57100
-14.74700 31.30000 62.50800
-14.21700 -19.93800 62.55000
-14.25100 31.46600 62.50900
-13.71700 -19.91500 62.58000
-13.78200 31.56500 62.52600
-13.26700 -19.91800 62.57500
-13.22800 31.68400 62.51600
-12.80300 -20.06500 62.61400
-12.71700 31.75100 62.53300
-12.23000 -23.64200 62.58800
-12.19200 -21.63000 62.48000
-12.21000 -20.54900 62.54100
-12.19100 31.89900 62.43800
-11.71700 -24.59700 62.60700
-11.63700 32.27300 62.46400
-11.23600 -25.60300 62.63600
-11.20800 32.54200 62.48300
-10.72600 -26.17500 62.58100
-10.67700 32.77300 62.53400
-10.23700 -26.53700 62.57500
-10.16700 32.90400 62.58300
-9.76000 -26.78200 62.54300
-9.71700 32.92600 62.53300
-9.20800 -27.01900 62.58400
-9.21700 32.89400 62.53300
-8.73000 -27.24300 62.58300
-8.71700 32.80100 62.53300
-8.22300 -27.67200 62.61600
-8.17900 32.73700 62.47300
-7.65400 -28.14700 62.62500
-7.66700 32.81600 62.58300
-7.13400 -28.47700 62.59900
-7.21700 32.84200 62.53300
-6.71700 -28.66100 62.53300
-6.71700 32.82000 62.53300
-6.18700 -28.79700 62.55400
-6.23100 32.73100 62.53300
-5.66100 -28.88800 62.42300
-5.64700 32.54300 62.61600
-5.15500 -28.81200 62.60100
-5.24900 32.31700 62.53300
-4.64600 -28.75400 62.49700
-4.69300 31.91800 62.61600
-4.16700 -28.68100 62.58300
-4.21000 31.38600 62.61600
-3.71700 -28.72200 62.53300
-3.67700 30.50700 62.56200
-3.21700 -28.73300 62.53300
-3.12300 30.03600 62.58400
-2.71700 -28.68100 62.53300
-2.75900 29.77400 62.55400
-2.26700 -28.58800 62.48300
-2.23900 29.29200 62.58900
-1.80800 -28.42400 62.46500
-1.69500 28.47800 62.56100
-1.25800 -28.10000 62.49700
-1.19700 27.85700 62.56800
-0.68900 -27.64500 62.44900
-0.69300 27.38600 62.60400
-0.22000 -27.07100 62.43600
-0.32600 27.27200 62.51700
0.29900 -25.76700 62.51100
0.26100 26.99500 62.56200
0.88800 -23.69600 62.50800
0.75800 26.75200 62.55200
1.33400 -23.44900 62.47300
1.26100 26.52800 62.63400
1.87500 -23.26500 62.57000
1.78300 26.49100 62.54600
2.35400 -23.19400 62.46300
2.19900 26.56000 62.50700
2.80500 -23.01700 62.50000
2.75900 26.82800 62.51400
3.35800 -22.73200 62.55500
3.16200 27.07800 62.48600
3.83300 -22.63000 62.58300
3.77300 27.82200 62.47000
4.28300 -22.64800 62.53300
4.25300 29.80700 62.50800
4.78300 -22.71500 62.53300
4.76000 30.29800 62.51700
5.23300 -22.78900 62.48300
5.20000 30.42100 62.53000
5.74300 -22.83800 62.57400
5.73600 26.92500 62.55500
5.85900 27.89800 62.53600
5.70000 30.39600 62.53700
6.28300 -22.79600 62.53300
6.26800 25.78500 62.57200
6.36900 28.28600 62.53800
6.16200 30.26000 62.52100
6.78300 -22.69900 62.53300
6.75400 25.42900 62.55600
7.28300 -22.62600 62.53300
7.23500 25.26300 62.60800
7.78300 -22.66300 62.53300
7.74700 25.34600 62.52600
8.28300 -22.70800 62.53300
8.24500 25.54200 62.57300
8.78300 -22.69300 62.53300
8.78000 26.26900 62.41100
9.28300 -22.60700 62.53300
9.23200 26.46100 62.58900
9.71900 -22.46600 62.44900
9.71300 26.88200 62.44600
10.32400 -22.16400 62.49700
10.24700 26.93500 62.58700
10.86300 -21.76700 62.50300
10.78300 27.00800 62.59900
11.34400 -21.26800 62.42100
11.23300 27.03200 62.56700
11.85200 -20.75200 62.53300
11.73200 26.94100 62.57100
12.28300 -20.55200 62.53300
12.23300 26.80900 62.55000
12.80000 -20.43200 62.43200
12.70000 26.73100 62.47900
13.38100 -20.33000 62.50400
13.22400 26.67800 62.43800
13.83300 -20.27400 62.58300
13.76000 26.54700 62.62800
14.29500 -20.30700 62.57400
14.28300 26.45900 62.47600
14.83000 -20.60700 62.47300
14.74900 26.23500 62.55500
15.32100 -20.95900 62.48000
15.29200 25.93700 62.58400
15.77400 -21.16300 62.54400
15.88800 25.75200 62.54900
16.31900 -21.43600 62.46100
16.39300 25.59000 62.57500
16.78300 -21.49900 62.46900
16.83300 25.41200 62.58300
17.28300 -21.50000 62.45900
17.21500 25.20900 62.53300
17.78300 -21.44600 62.40900
17.74700 24.81100 62.61600
18.36500 -21.13900 62.49500
18.24700 24.27500 62.63100
18.81100 -20.75000 62.57300
18.84100 23.45700 62.61600
19.29900 -20.23400 62.55600
19.32300 22.97300 62.61600
19.80000 -19.23900 62.56200
19.76500 22.29800 62.61600
20.32700 -18.26200 62.49600
20.39400 20.53700 62.54900
20.81000 -14.75800 62.52300
20.78400 -11.07100 62.63500
20.78900 -9.61400 62.49600
20.73200 20.24000 62.49800
21.33100 -9.02200 62.40400
21.25600 19.82200 62.52900
21.80900 -8.62600 62.50400
21.81700 19.28800 62.46200
22.28600 -8.45800 62.48400
22.34800 18.91200 62.47600
22.74100 -8.13700 62.57800
22.73300 18.76600 62.53000
23.30400 -7.68100 62.59800
23.19500 18.86400 62.45600
23.87000 -7.24400 62.53800
23.74100 19.19600 62.41800
24.34000 -7.08100 62.50700
24.18900 19.39300 62.45900
24.83100 -6.94100 62.42000
24.70000 19.48100 62.55600
25.33000 -6.71300 62.53700
25.20000 19.51700 62.59500
25.83300 -6.60300 62.58300
25.70000 19.49300 62.59800
26.28300 -6.65800 62.48500
26.24700 19.42600 62.52700
26.81900 -6.60600 62.57300
26.73300 19.25900 62.52400
27.36600 -6.62000 62.53500
27.20000 19.23200 62.46200
27.80000 -6.67200 62.53900
27.72200 19.20800 62.43100
28.39800 -7.51700 62.52200
28.21200 18.99800 62.60900
28.81800 -7.52200 62.52500
28.71900 -6.14000 62.53200
28.87000 -5.60600 62.53300
28.67200 18.85200 62.58700
29.32200 -7.10200 62.52100
29.22000 -6.60000 62.53400
29.31800 -5.48400 62.52900
29.33600 18.47900 62.58100
29.83400 -5.13700 62.52400
29.65800 18.25300 62.53000
30.26500 -1.58500 62.44400
30.28300 17.39400 62.53700
30.88100 -0.63400 62.46400
30.80200 16.38100 62.53900
31.38600 -0.25300 62.50600
31.31600 15.94900 62.56500
31.83300 -0.07900 62.58300
31.80900 15.45900 62.56300
32.20700 0.06300 62.45700
32.25900 14.78400 62.49500
32.72600 0.35500 62.43300
32.70300 13.79000 62.51700
33.29900 0.80500 62.44900
33.22900 13.40900 62.53100
33.76900 1.37300 62.44900
33.83300 12.98200 62.56700
34.26800 2.52600 62.51500
34.28800 3.93100 62.62200
34.29200 6.80700 62.55300
34.31400 12.48400 62.55900
34.82400 7.75000 62.49600
34.78200 9.79500 62.53300
34.82500 10.30100 62.48600
34.73700 11.48700 62.57700
-22.66600 13.97600 68.54900
-22.64700 17.31100 68.54400
-22.22600 13.35500 68.53600
-22.21600 17.89400 68.53400
-21.73400 10.74400 68.56500
-21.69400 18.35500 68.52100
-21.19200 0.98800 68.62500
-21.18800 5.78200 68.51900
-21.23000 9.40100 68.61600
-21.17700 18.77000 68.50700
-20.74300 0.24000 68.57300
-20.71600 6.82800 68.44900
-20.70300 8.39500 68.64000
-20.71800 19.40300 68.53700
-20.25700 -0.24300 68.51600
-20.22500 19.91700 68.54000
-19.79100 -0.58500 68.60500
-19.78100 20.28800 68.44700
-19.33000 -0.80200 68.55600
-19.27100 20.44700 68.52900
-18.71800 -1.08600 68.63200
-18.75800 20.55100 68.59600
-18.13800 -1.45200 68.59700
-18.29900 20.87200 68.53900
-17.68600 -1.69200 68.54000
-17.75000 21.79200 68.42900
-17.12400 -1.90000 68.53900
-17.33300 21.97800 68.52700
-16.70900 -1.96800 68.56600
-16.75600 22.28000 68.51300
-16.17200 -8.48900 68.55600
-16.21500 -5.10200 68.46500
-16.21700 -2.06700 68.53300
-16.30000 22.36400 68.51500
-15.69000 -12.64100 68.50500
-15.79300 -4.52300 68.47900
-15.75100 -2.23600 68.55900
-15.75300 22.40200 68.57100
-15.22700 -13.17500 68.54400
-15.23100 -3.70200 68.46700
-15.25400 -2.72500 68.59900
-15.23700 22.54000 68.58500
-14.65400 -13.62400 68.51500
-14.73400 22.73900 68.51500
-14.20000 -13.71800 68.61800
-14.21700 22.91600 68.53300
-14.21000 28.81800 68.59800
-14.15300 31.79400 68.55200
-13.70200 -13.97200 68.46000
-13.80800 23.09000 68.48800
-13.73200 27.75800 68.65200
-13.65800 32.75900 68.50500
-13.20700 -19.64500 68.61600
-13.21200 -17.20500 68.42400
-13.18100 -14.01900 68.46400
-13.25100 23.28900 68.53000
-13.20400 26.94500 68.59400
-13.22500 33.25700 68.44200
-12.70900 -20.64900 68.61600
-12.71000 -16.16300 68.47200
-12.67100 -14.08700 68.52500
-12.78600 23.49200 68.45300
-12.76400 26.28400 68.56400
-12.78300 33.46500 68.55800
-12.18200 -24.61200 68.58200
-12.22900 -22.64000 68.47000
-12.19000 -21.47700 68.55200
-12.29600 -15.14900 68.45700
-12.17100 -14.51300 68.58000
-12.28900 23.97900 68.47200
-12.27800 25.76400 68.56300
-12.28700 33.77200 68.45500
-11.65200 -25.54700 68.55700
-11.79900 33.88800 68.46700
-11.18100 -26.07500 68.51200
-11.30000 33.89800 68.52400
-10.66200 -26.58100 68.50900
-10.75300 33.87700 68.48600
-10.17700 -26.92800 68.48200
-10.23800 33.75000 68.48800
-9.76700 -27.11700 68.53700
-9.64200 33.45400 68.50600
-9.24400 -27.61900 68.56800
-9.22800 23.84100 68.52800
-9.13000 25.41200 68.48000
-9.31600 33.20900 68.52600
-8.72000 -28.57000 68.62200
-8.72800 23.35100 68.57700
-8.70900 25.83400 68.54200
-8.77000 32.76800 68.48800
-8.18200 -29.50500 68.64500
-8.13400 23.03100 68.57200
-8.24600 26.37900 68.58300
-8.30300 32.33700 68.61400
-7.69500 -30.03000 68.63300
-7.66700 22.84300 68.58300
-7.74500 26.83300 68.59000
-7.77100 31.81700 68.61600
-7.21300 -30.56600 68.63300
-7.26700 22.81500 68.48300
-7.25400 27.36500 68.57400
-7.22200 30.94200 68.63800
-6.72000 -31.08900 68.62100
-6.77900 22.84700 68.59200
-6.14200 -31.49600 68.58800
-6.27200 23.03300 68.52500
-5.67300 -31.71200 68.53300
-5.78200 23.21000 68.44800
-5.17300 -31.91700 68.65200
-5.30000 23.24800 68.46800
-4.71700 -31.97900 68.58200
-4.80500 23.28000 68.44800
-4.21700 -31.99600 68.55300
-4.30000 23.27000 68.49100
-3.72100 -31.95600 68.55700
-3.80100 23.32200 68.51300
-3.22000 -31.82200 68.47900
-3.21800 23.71800 68.51400
-2.71700 -31.63800 68.53300
-2.80000 23.88400 68.52600
-2.32500 -31.42100 68.48800
-2.30000 23.88800 68.53200
-1.80200 -31.01100 68.47100
-1.75300 23.93900 68.57800
-1.30800 -30.46200 68.48900
-1.25700 24.07300 68.60800
-0.72100 -29.17300 68.46600
-0.71500 24.31600 68.57000
-0.09300 -23.29600 68.53000
-0.30400 24.52800 68.54000
0.34400 -23.03400 68.45800
0.22600 25.01500 68.52800
0.86700 -22.62100 68.47100
0.76500 25.80700 68.42400
1.35900 -22.06000 68.46500
1.23700 25.98800 68.59900
1.77600 -21.60900 68.48600
1.70700 26.41300 68.44600
2.36100 -21.15400 68.43300
2.20000 26.47300 68.55100
2.86000 -20.74000 68.45800
2.70000 26.50700 68.58400
3.28900 -20.47900 68.49100
3.20000 26.48000 68.58600
3.78800 -20.20100 68.58100
3.74700 26.40600 68.51700
4.36600 -20.14500 68.51800
4.24600 26.22400 68.47300
4.85000 -20.04500 68.46400
4.70200 25.85100 68.51400
5.35200 -19.65200 68.53700
5.31300 24.99200 68.55600
5.87400 -19.17100 68.47900
5.85900 24.40500 68.48700
6.31500 -18.51300 68.50400
6.27500 24.21300 68.48200
6.82700 -18.19300 68.62300
6.77600 24.09600 68.57300
7.34400 -18.25000 68.62600
7.28500 24.10900 68.47700
7.80600 -18.59400 68.58900
7.81400 24.24700 68.51200
8.38900 -19.06600 68.55100
8.29400 24.49700 68.48900
8.80700 -19.24500 68.56400
8.82700 24.79200 68.51400
9.38700 -19.47800 68.50500
9.31100 24.98300 68.50600
9.79700 -19.43900 68.50900
9.85600 25.22800 68.55500
10.37800 -19.18300 68.53400
10.28300 25.38100 68.53300
10.78900 -18.98100 68.50000
10.74700 25.50100 68.53700
11.28700 -18.66800 68.58400
11.28300 25.55000 68.48400
11.86600 -18.63000 68.53900
11.81300 25.54900 68.54900
12.31900 -18.53700 68.52400
12.28300 25.46000 68.53300
12.76200 -18.18300 68.58600
12.81200 25.29200 68.54800
13.24400 -17.61700 68.56500
13.32400 25.03500 68.54300
13.87100 -16.09600 68.48700
13.73500 24.75700 68.55700
14.33600 -15.73100 68.60700
14.25300 24.27300 68.59200
14.86600 -15.67000 68.56300
14.81000 23.51500 68.56200
15.36600 -15.67900 68.55400
15.34700 22.91700 68.56800
15.83300 -15.68300 68.49400
15.81200 22.58600 68.63000
16.31500 -15.57700 68.49300
16.20200 22.40800 68.60600
16.82600 -15.42000 68.41100
16.70000 22.31700 68.51900
17.30500 -15.06500 68.51300
17.17600 22.26200 68.48700
17.88600 -14.73600 68.51100
17.75400 21.96500 68.55100
18.27000 -14.50500 68.48300
18.29900 16.85800 68.53900
18.34000 18.49500 68.44600
18.26700 21.52400 68.57600
18.81400 -14.20500 68.53300
18.73000 16.56600 68.63500
18.86300 19.39500 68.45500
18.72400 20.86800 68.54800
19.26100 -14.00100 68.50500
19.25100 16.45900 68.57800
19.71700 -13.72100 68.43400
19.77200 16.31600 68.51300
20.20800 -13.51200 68.56900
20.27400 15.99500 68.57800
20.77500 -13.09100 68.61600
20.71800 15.72000 68.53900
21.28700 -12.19200 68.52600
21.28700 -9.70400 68.60700
21.35800 -7.75900 68.50100
21.20500 15.43400 68.59900
21.70600 -7.46100 68.44900
21.64600 15.23900 68.55600
22.27700 -7.13100 68.44900
22.25100 14.84700 68.52200
22.85400 -6.79600 68.53300
22.70800 14.33000 68.53000
23.28300 -6.66900 68.53300
23.30600 13.45500 68.55300
23.78300 -6.59400 68.53300
23.75800 12.77600 68.50600
24.26900 -6.49800 68.44900
24.28900 11.95800 68.63300
24.85300 -6.30300 68.53300
24.76800 11.39100 68.61600
25.28300 -6.23000 68.53300
25.24700 10.75600 68.62700
25.78300 -6.16300 68.53300
25.81500 10.31600 68.58500
26.23300 -6.06200 68.48300
26.28400 10.00100 68.50700
26.66800 -5.90900 68.51100
26.84700 9.54000 68.53300
27.18900 -5.60900 68.49700
27.30500 8.96200 68.56600
27.80300 -5.12700 68.44900
27.79300 7.94100 68.56600
28.35600 -4.61000 68.42700
28.28700 6.93800 68.60000
28.77500 -4.12700 68.45900
28.76900 4.53900 68.56400
29.38300 -3.15400 68.48000
29.16000 4.53300 68.56400
29.71000 -2.59300 68.54000
29.77200 5.31800 68.52300
30.29900 -0.16100 68.48000
30.18800 5.40800 68.53100
30.83600 1.42400 68.51700
30.74100 4.41100 68.54200
31.31700 1.94300 68.50200
31.21400 3.85800 68.53300
-23.70700 -1.60700 74.57300
-23.69100 3.72700 74.41300
-23.21000 -2.58700 74.57500
-23.18100 5.72300 74.52100
-22.65700 -3.17200 74.63900
-22.69400 6.40300 74.44900
-22.69600 11.42300 74.56500
-22.72000 13.90100 74.47100
-22.15700 -3.56000 74.61500
-22.19400 6.88200 74.44900
-22.18900 10.47300 74.55300
-22.22000 14.83000 74.42800
-21.71200 -3.80400 74.59300
-21.72100 7.38700 74.44900
-21.69600 8.98400 74.54400
-21.74100 15.36800 74.44900
-21.20600 -3.99400 74.56400
-21.25600 15.99200 74.44900
-20.71700 -4.10300 74.53300
-20.77300 16.53200 74.44900
-20.21700 -4.13900 74.53300
-20.24300 16.95800 74.44900
-19.71700 -4.12100 74.53300
-19.67100 17.28300 74.53300
-19.21700 -4.08200 74.53300
-19.21700 17.45500 74.53300
-18.71700 -4.09900 74.53300
-18.75900 17.59100 74.51900
-18.27500 -4.22600 74.53300
-18.28900 17.70800 74.47500
-17.76200 -4.67300 74.61600
-17.80000 17.76400 74.51900
-17.23600 -6.28500 74.54600
-17.32100 17.78800 74.46600
-16.71400 -8.02600 74.65200
-16.72100 17.56100 74.65000
-16.25400 -8.69900 74.55800
-16.26700 17.53200 74.57000
-15.73700 -10.17100 74.57900
-15.80900 17.41600 74.60700
-15.25100 -10.70100 74.49500
-15.32000 17.31600 74.51900
-14.71600 -11.14100 74.53100
-14.68500 16.92500 74.54900
-14.22300 -11.45600 74.66100
-14.21800 16.56000 74.66100
-13.71700 -11.53600 74.50600
-13.71700 16.50700 74.59800
-13.29200 -11.73500 74.60500
-13.24800 16.55400 74.59100
-12.78600 -12.12300 74.63000
-12.74100 16.90800 74.53700
-12.20100 -13.17400 74.63800
-12.16500 17.86600 74.56300
-11.70200 -14.06700 74.57200
-11.73700 18.44200 74.54300
-11.19900 -14.56400 74.58000
-11.20400 18.83800 74.56200
-10.61600 -14.95500 74.58700
-10.75700 19.03700 74.59300
-10.20800 -15.21400 74.57700
-10.23200 19.35000 74.40200
-9.70600 -18.11600 74.49800
-9.77100 -16.60600 74.50500
-9.70500 -15.70000 74.60600
-9.76700 19.29700 74.52100
-9.18200 -18.70100 74.55100
-9.30000 19.29700 74.48200
-8.61900 -19.07400 74.53000
-8.75900 19.23500 74.44700
-8.13400 -19.16400 74.54700
-8.16100 18.99400 74.61900
-7.63400 -19.17100 74.53700
-7.75600 19.06600 74.61000
-7.17500 -19.06400 74.52600
-7.26400 19.30500 74.52100
-6.59900 -18.74500 74.56600
-6.72400 19.75400 74.41100
-6.13400 -18.70400 74.56900
-6.25300 19.84700 74.53000
-5.66900 -21.19100 74.53700
-5.72600 -19.73500 74.51600
-5.63400 -18.75300 74.56600
-5.74400 20.02400 74.58500
-5.11600 -21.51200 74.51300
-5.30000 -19.57000 74.53300
-5.13400 -18.70300 74.53900
-5.24000 20.30800 74.51700
-4.69900 -21.46900 74.51400
-4.80200 -19.59100 74.53900
-4.71200 -18.48600 74.50400
-4.74000 20.51800 74.51000
-4.18700 -21.08000 74.51800
-4.25000 -19.98300 74.54400
-4.16400 -18.01600 74.44700
-4.27600 20.68400 74.43500
-3.68900 -17.22500 74.58400
-3.80000 20.73700 74.48700
-3.13400 -17.07300 74.50400
-3.30000 20.73800 74.50000
-2.63400 -17.09400 74.54900
-2.77900 20.68300 74.45300
-2.23700 -17.21000 74.61700
-2.24400 20.48700 74.54200
-1.64000 -17.57000 74.46900
-1.75200 20.25400 74.55300
-1.13400 -17.61400 74.52300
-1.21300 19.88900 74.53800
-0.63400 -17.61900 74.50600
-0.68400 19.44000 74.56200
-0.14100 -17.58600 74.45200
-0.16400 19.02900 74.58100
0.33300 -17.51100 74.53200
0.19600 18.97000 74.58200
0.83900 -17.62000 74.54600
0.77800 19.21300 74.49900
1.36600 -17.71900 74.59400
1.20000 19.33600 74.51500
1.86600 -17.75900 74.59800
1.70000 19.37200 74.53900
2.33300 -17.76500 74.53700
2.20000 19.35900 74.53700
2.83000 -17.65300 74.51800
2.70000 19.36600 74.53000
3.34200 -17.49700 74.43900
3.20000 19.42900 74.53500
3.80900 -17.16000 74.51200
3.70000 19.42800 74.54000
4.23000 -16.92700 74.50000
4.16900 19.30500 74.52800
4.77400 -16.76100 74.56800
4.77200 17.94300 74.55400
5.28300 -16.68000 74.53300
5.27900 17.57500 74.58300
5.78300 -16.60100 74.53300
5.70000 17.51400 74.59300
6.28300 -16.58400 74.53300
6.19000 17.39000 74.56700
6.80400 -16.71100 74.56100
6.82400 16.95900 74.58300
7.29600 -17.04100 74.57300
7.24500 16.49700 74.66800
7.79100 -17.59200 74.57600
7.77100 15.96300 74.64300
8.35800 -18.03200 74.60300
8.25000 15.35200 74.61600
8.79400 -18.27200 74.57500
8.77200 14.85700 74.61600
9.29600 -18.46700 74.51200
9.28800 14.38800 74.61600
9.79400 -18.53200 74.56700
9.74700 13.75600 74.61600
10.23300 -18.57500 74.48300
10.37500 13.01000 74.58200
10.74700 -18.50100 74.52300
10.83300 12.79700 74.58300
11.22900 -18.41600 74.40800
11.28300 12.77300 74.53300
11.80100 -18.12700 74.49800
11.73700 12.90800 74.44900
12.37600 -17.77800 74.53700
12.25800 13.33300 74.44900
12.79900 -17.54800 74.49800
12.77500 13.97300 74.48400
13.27800 -17.09500 74.51500
13.24100 14.37200 74.42700
13.75000 -16.25600 74.58600
13.84300 14.70100 74.53300
14.23100 -15.60600 74.51000
14.28300 14.83900 74.53300
14.89300 -14.67600 74.50600
14.78300 14.91900 74.53300
15.30600 -14.24200 74.60600
15.28300 14.92800 74.53300
15.86200 -14.13400 74.46600
15.78300 14.91200 74.53300
16.35400 -14.01100 74.45600
16.28300 14.89700 74.53300
16.82500 -13.73700 74.54400
16.78300 14.86000 74.53300
17.33500 -13.50700 74.43500
17.25300 14.74600 74.53300
17.74200 -13.07400 74.56300
17.83600 14.47100 74.61600
18.39100 -12.74000 74.55700
18.23400 14.26300 74.53300
18.86600 -12.71900 74.54700
18.78900 13.90300 74.61600
19.36600 -12.65100 74.52000
19.22600 -7.68300 74.55800
19.36200 -7.00800 74.45300
19.30000 13.43400 74.61600
19.79000 -12.47900 74.49600
19.73500 -9.04500 74.57700
19.80200 -6.17100 74.55900
19.75500 12.79600 74.61600
20.34500 -11.69100 74.51800
20.20700 -10.19100 74.53200
20.35800 -5.75700 74.55800
20.31900 11.51000 74.55600
20.78300 -5.58700 74.53300
20.85400 11.01000 74.61200
21.19400 -5.42600 74.46200
21.28300 10.86000 74.53300
21.76600 -5.22500 74.56800
21.78300 10.84600 74.53300
22.23300 -5.10000 74.48300
22.28300 10.93200 74.53300
22.71200 -4.94300 74.46300
22.78300 10.96500 74.53300
23.30300 -4.62300 74.48700
23.23300 10.92400 74.48300
23.87500 -4.13600 74.48600
23.73000 10.77200 74.52500
24.28300 -3.61500 74.47100
24.21100 10.41100 74.64600
24.70000 -3.02700 74.51000
24.75800 9.83600 74.57700
25.20900 -2.57200 74.49700
25.29700 9.04600 74.63000
25.80300 -2.14700 74.49700
25.66900 8.79200 74.57900
26.27400 -1.69100 74.44100
26.32900 8.36600 74.47400
26.76200 -1.04500 74.50700
26.78600 7.90000 74.52800
27.26900 0.42100 74.44900
27.28700 6.96800 74.61200
27.78400 1.35000 74.47000
27.77800 5.44900 74.62100
28.28600 2.37400 74.47000
28.25200 4.29400 74.55500
-21.70700 2.44900 80.61600
-21.69300 4.74800 80.44900
-21.71000 6.84400 80.61600
-21.72100 9.87500 80.44900
-21.18300 1.48100 80.63300
-21.15800 10.74200 80.50300
-20.70600 0.94900 80.61600
-20.64700 11.28200 80.54000
-20.21300 -0.49900 80.48300
-20.21100 11.79800 80.48700
-19.74400 -2.73700 80.54600
-19.72300 12.23100 80.44200
-19.19500 -3.53800 80.63900
-19.25900 12.41700 80.54800
-18.68600 -4.00200 80.64500
-18.76700 12.72200 80.43200
-18.22100 -4.56100 80.62800
-18.26200 12.92100 80.54800
-17.73700 -5.69300 80.61600
-17.77000 13.19700 80.43300
-17.19700 -6.47700 80.57900
-17.30000 13.27800 80.47600
-16.65800 -8.59700 80.55600
-16.80000 13.31000 80.49300
-16.15700 -9.58200 80.47100
-16.30000 13.34000 80.49500
-15.65900 -10.02700 80.49900
-15.78100 13.47500 80.56500
-15.18900 -10.60200 80.52000
-15.23600 13.93800 80.54600
-14.66600 -11.03400 80.54700
-14.73900 14.29400 80.50100
-14.21100 -11.27700 80.57900
-14.24100 14.49000 80.51700
-13.71100 -11.51600 80.50100
-13.75600 14.56600 80.59700
-13.21100 -11.62300 80.56300
-13.26800 14.68600 80.42700
-12.78100 -11.82100 80.57000
-12.78000 14.54100 80.61300
-12.30600 -12.26200 80.56800
-12.29500 14.45200 80.61500
-11.74700 -13.19900 80.61600
-11.75300 14.47900 80.61100
-11.18000 -13.97700 80.65200
-11.21700 14.54700 80.60700
-10.71900 -14.60000 80.61600
-10.76700 14.56300 80.58000
-10.16300 -15.08600 80.56800
-10.26600 14.45500 80.57700
-9.62300 -15.42700 80.59900
-9.73400 14.31100 80.50000
-9.16700 -15.60500 80.58300
-9.18100 14.01900 80.56700
-8.71700 -15.70900 80.53300
-8.82300 13.99800 80.57600
-8.21700 -15.77000 80.53300
-8.20300 14.35400 80.52000
-7.71700 -15.76000 80.53300
-7.70700 14.87500 80.52800
-7.21700 -15.67800 80.53300
-7.23400 15.29600 80.48900
-6.72100 -15.51500 80.49700
-6.77500 15.53600 80.52700
-6.18000 -15.25200 80.52900
-6.29100 15.76200 80.46000
-5.80300 -14.97900 80.47000
-5.80000 15.83900 80.49500
-5.30000 -14.48500 80.47800
-5.30000 15.85400 80.50800
-4.73000 -13.55400 80.50300
-4.80000 15.80400 80.50000
-4.22800 -11.53900 80.43800
-4.28600 15.69800 80.44500
-3.58500 -10.73500 80.50400
-3.66400 15.42000 80.47800
-3.16700 -10.56400 80.51400
-3.26700 15.29900 80.54500
-2.70400 -10.49800 80.42900
-2.75300 15.37600 80.54700
-2.27400 -10.30100 80.60500
-2.27200 15.57500 80.53000
-1.65200 -10.51200 80.43400
-1.75000 15.75100 80.51800
-1.19800 -10.44500 80.48000
-1.21700 15.83500 80.53300
-0.61800 -10.20900 80.54000
-0.76700 15.86800 80.48300
-0.19700 -10.03400 80.50100
-0.31200 15.78900 80.56100
0.32000 -9.57600 80.49800
0.16500 15.70400 80.49000
0.90800 -8.76300 80.55300
0.75900 15.40400 80.56900
1.36600 -8.62400 80.51000
1.27900 2.34400 80.53300
1.28800 3.85200 80.54900
1.29600 15.00100 80.65100
1.86600 -8.55900 80.49800
1.74100 1.74500 80.48800
1.88000 4.38600 80.50500
1.78200 14.49000 80.65100
2.36600 -8.57600 80.53100
2.26300 0.79000 80.55400
2.36600 4.44000 80.50800
2.25700 13.79200 80.55400
2.86600 -8.69400 80.57400
2.78700 -1.55800 80.60800
2.86600 4.37700 80.54300
2.74300 13.26300 80.50300
3.36600 -8.76800 80.58800
3.27100 -2.60100 80.59000
3.36600 4.32400 80.55800
3.24500 12.75600 80.49200
3.86600 -8.76600 80.57200
3.76900 -2.97000 80.57300
3.86600 4.32900 80.53600
3.75500 12.44800 80.61700
4.36600 -8.68700 80.52600
4.20000 -3.07500 80.55700
4.37800 4.38500 80.45600
4.28300 12.42100 80.53300
4.81300 -8.51600 80.50900
4.67400 -3.19700 80.52200
4.82800 4.55200 80.42200
4.76800 12.46800 80.50100
5.32400 -8.31200 80.56100
5.25200 -3.56100 80.54200
5.35300 4.93700 80.46800
5.28300 12.47500 80.45600
5.87600 -8.52500 80.50500
5.68700 -3.66500 80.52800
5.80200 5.26000 80.60400
5.73800 12.33300 80.61400
6.36600 -8.54700 80.50000
6.22100 -3.06200 80.52700
6.36600 5.35000 80.52500
6.22400 12.23800 80.47200
6.79900 -8.46600 80.49700
6.77700 -1.08100 80.47800
6.86600 5.42900 80.48100
6.71900 11.91700 80.61800
7.33100 -8.12000 80.52700
7.35700 -0.24900 80.50700
7.33000 5.53500 80.43600
7.27100 11.47100 80.64500
7.82900 -7.59600 80.52100
7.84100 0.19500 80.49400
7.85400 5.88800 80.47600
7.77900 10.89100 80.58900
8.33500 -6.03400 80.52700
8.24300 0.47600 80.52000
8.36500 6.38200 80.46800
8.25300 9.80600 80.56600
8.79900 -5.75600 80.62200
8.76100 0.94800 80.54800
8.86400 7.42500 80.44700
8.73700 8.48900 80.57200
9.31700 -9.01600 80.51600
9.30100 -7.05100 80.60500
9.30700 -6.15300 80.56800
9.25800 1.32400 80.50600
9.86200 -10.01400 80.54900
9.73000 1.52600 80.52500
10.37900 -10.57000 80.50100
10.21800 1.70500 80.44800
10.74700 -10.71300 80.62400
10.70000 1.73300 80.46900
11.35800 -11.08900 80.48300
11.22400 1.71700 80.44000
11.86600 -11.14900 80.55300
11.71400 1.50400 80.61000
12.36600 -11.17500 80.55600
12.18100 1.42100 80.60400
12.86600 -11.14600 80.53600
12.67700 1.47200 80.55400
13.33200 -11.04000 80.52600
13.23600 1.81900 80.51500
13.81400 -10.76800 80.60100
13.73500 -5.13500 80.57200
13.73300 -4.55200 80.55700
13.71200 2.42700 80.44800
14.30400 -10.56600 80.51200
14.20000 -5.68000 80.50500
14.27000 -3.52600 80.52700
14.27700 3.38000 80.50200
14.32900 10.82100 80.55500
14.22400 13.35300 80.43900
14.81300 -10.03900 80.49600
14.69400 -6.20500 80.49600
14.87000 -3.05100 80.50700
14.79200 4.36200 80.58000
14.81200 10.29100 80.55600
14.72500 13.89300 80.44100
15.33000 -8.72400 80.48800
15.24800 -7.57200 80.58700
15.36600 -3.04400 80.51500
15.27100 4.94000 80.61700
15.33300 6.33200 80.55700
15.22200 7.81100 80.43900
15.38000 9.92300 80.54000
15.15800 14.02100 80.54800
15.86600 -3.08400 80.51600
15.71300 8.42700 80.53100
15.80500 9.76900 80.55500
15.73300 14.27900 80.51500
16.31300 -3.00900 80.51200
16.20000 14.33700 80.50900
16.89100 -2.67400 80.52000
16.68900 14.29400 80.50500
17.33300 -2.49500 80.46700
17.27000 14.00700 80.56200
17.82600 -2.26900 80.63400
17.66500 13.79100 80.53100
18.35100 -2.31300 80.61800
18.24300 12.98100 80.56500
18.80900 -2.43300 80.47200
18.75900 11.38200 80.54700
19.28300 -2.43900 80.47300
19.34600 11.03600 80.63200
19.79400 -2.41100 80.40500
19.74700 11.28300 80.51500
20.29900 -2.25900 80.50600
20.23600 11.45900 80.60500
20.80800 -2.04800 80.51200
20.74700 11.87200 80.43000
21.34200 -1.71100 80.54800
21.24700 11.92800 80.56700
21.87900 -1.22300 80.57900
21.73300 12.02600 80.55200
22.35700 -0.70200 80.54200
22.20600 11.96700 80.62400
22.84400 0.36900 80.52500
22.74700 11.93500 80.53200
23.22600 1.01100 80.54700
23.26100 11.77500 80.49400
23.75800 3.97400 80.43600
23.79300 11.41400 80.54300
24.21100 4.46400 80.47900
24.29300 10.91900 80.54300
24.70300 5.00400 80.47800
24.75900 9.94300 80.59400
25.29800 6.34800 80.47900
25.25900 7.42500 80.58700
-17.67400 1.91700 86.48100
-17.75300 4.82300 86.49700
-17.14000 1.43000 86.49800
-17.24500 5.33900 86.50900
-16.69900 1.25400 86.56400
-16.72100 5.70900 86.48200
-16.15300 0.96700 86.45500
-16.30000 5.82700 86.50200
-15.63400 0.95900 86.48500
-15.80000 5.88500 86.52700
-15.14700 0.99000 86.45900
-15.33600 5.99300 86.55000
-14.60600 1.27700 86.53700
-14.80100 6.44800 86.54900
-14.19200 1.46800 86.51000
-14.25800 6.83500 86.52100
-13.65500 1.71600 86.55100
-13.80000 6.95700 86.54100
-13.10300 1.46600 86.53200
-13.30000 6.97500 86.56500
-12.70200 1.25300 86.55400
-12.80000 6.91400 86.55600
-12.12100 0.99200 86.49700
-12.33000 6.78900 86.51500
-11.67400 1.02000 86.51000
-11.78600 6.37500 86.53100
-11.09800 1.25600 86.54000
-11.26100 5.49800 86.56500
-10.70100 1.45300 86.50500
-10.79100 4.33300 86.53100
-10.15800 2.30700 86.51200
-10.26100 3.47700 86.55600
7.95300 -26.85900 35.46400
10.04300 -26.85900 35.53500
15.09800 -26.82400 35.49200
17.63600 -26.91000 35.58300
7.15000 -26.78400 36.05800
10.59200 -26.88100 36.07800
14.15800 -26.82300 36.02200
19.03500 -26.85600 36.03600
7.01800 -26.84200 36.44900
10.93600 -26.84300 36.63900
13.66900 -26.81200 36.52500
19.54800 -26.86400 36.53400
6.92900 -26.88900 36.94900
11.01000 -26.86000 37.11600
13.48300 -26.85200 36.94900
19.92500 -26.83400 37.09100
6.92600 -26.90500 37.44900
11.01400 -26.84800 37.61600
13.38800 -26.91300 37.41800
20.04900 -26.88700 37.61600
6.99300 -26.89100 37.94900
10.91600 -26.84200 38.05900
13.22800 -26.82800 37.95500
20.10500 -26.89900 38.11600
7.04600 -26.86600 38.44900
10.60900 -26.88100 38.63800
13.40100 -26.89900 38.49300
20.09900 -26.88100 38.61600
6.96900 -26.86900 38.94900
10.55100 -26.87800 39.11600
13.55900 -26.88900 38.93600
20.03800 -26.85200 39.11600
6.91100 -26.93200 39.45200
10.56400 -26.87800 39.61600
13.90800 -26.90400 39.51700
20.00500 -26.86700 39.61600
6.54100 -26.86900 39.96500
10.54300 -26.88700 40.11600
14.05900 -26.87900 39.94900
20.13700 -26.92100 40.04700
6.07400 -26.77600 40.47000
10.63400 -26.90700 40.55200
14.12800 -26.85200 40.44900
20.93100 -26.83500 40.62000
5.38100 -26.78600 40.98100
10.99500 -26.93100 41.14000
14.03400 -26.85300 40.94500
21.49000 -26.83700 41.11700
4.41400 -26.78600 41.49800
11.20100 -26.98700 41.58100
13.63500 -26.77700 41.56700
21.85300 -26.86200 41.62900
3.71400 -26.81100 42.14100
11.63900 -26.93600 42.04900
13.50700 -26.89000 41.97300
22.04500 -26.89600 42.07600
3.44400 -26.81900 42.54400
12.16300 -26.90800 42.54300
13.05300 -26.86200 42.46900
22.18500 -26.95200 42.59100
3.20100 -26.86900 43.08400
22.34800 -26.79900 43.04900
3.08000 -26.86900 43.53300
22.36800 -26.76600 43.56200
2.98800 -26.86900 44.03300
22.20400 -26.92500 44.06600
2.94900 -26.86900 44.53300
22.07800 -26.85500 44.57800
2.96900 -26.86900 45.03300
21.88800 -26.76100 45.08600
3.05600 -26.86900 45.53300
21.52000 -26.84800 45.51600
3.18900 -26.86900 45.98500
12.49100 -26.85200 46.08300
15.09600 -26.88800 45.97400
21.01700 -26.79400 46.02200
3.46100 -26.95300 46.56800
12.08500 -26.85400 46.58100
16.01400 -26.82300 46.56800
19.99400 -26.80200 46.53600
3.71200 -26.86900 46.95400
11.88900 -26.82200 47.04200
4.11500 -26.95300 47.47700
11.53800 -26.86900 47.52300
4.64000 -26.95500 47.98400
11.02900 -26.86400 48.02500
5.66100 -26.97700 48.50800
7.46600 -26.83000 48.53100
8.54700 -26.91200 48.52300
9.65700 -26.82600 48.57100
-6.94900 -26.79600 58.53500
-2.03500 -26.88100 58.60000
-7.61000 -26.86700 58.97800
-1.41100 -26.91200 58.97700
-8.12600 -26.90700 59.51500
-0.86700 -26.98100 59.53800
-8.49100 -26.86900 60.03500
-0.44300 -26.87100 60.03100
-8.75300 -26.74800 60.48800
-0.16300 -26.81200 60.56800
-8.85400 -26.81000 60.94900
-0.05900 -26.83800 61.03300
-8.96500 -26.81900 61.44300
-0.00500 -26.84300 61.53300
-9.05900 -26.89500 61.92300
-0.01400 -26.82900 62.03300
-9.49200 -26.86800 62.46500
-0.07900 -26.76700 62.55700
-9.94600 -26.86200 62.99700
-0.32700 -26.86100 63.08400
-10.09200 -26.92200 63.45100
-0.56700 -26.82200 63.54800
-10.51100 -26.93300 63.97200
-0.96800 -26.85700 64.02500
-11.00000 -26.87600 64.53100
-1.52600 -26.82700 64.51400
-11.30900 -26.77200 64.97800
-1.94800 -26.84400 65.12600
-11.41600 -26.81400 65.44900
-1.98900 -26.86400 65.61600
-11.47500 -26.80800 65.92600
-1.87300 -26.93100 66.05600
-11.44500 -26.81200 66.49700
-1.47000 -26.83900 66.53800
-11.33100 -26.81400 67.00400
-1.10400 -26.93000 67.12000
-11.01400 -26.93100 67.46200
-0.89300 -26.86900 67.53300
-10.81900 -26.80100 68.00200
-0.75100 -26.90700 67.99300
-10.34400 -26.78200 68.53500
-0.65500 -26.90500 68.53400
-9.56600 -26.91700 69.02400
-0.61700 -26.86900 69.03300
-9.31300 -26.92400 69.42400
-0.58500 -26.86900 69.53300
-9.09200 -26.95200 70.00700
-0.55500 -26.86900 70.03300
-8.96900 -26.86900 70.53300
-0.55100 -26.81900 70.48300
-8.84900 -26.83400 71.03900
-0.63100 -26.80300 71.01900
-8.61900 -26.92600 71.61100
-0.82200 -26.84900 71.56000
-8.37900 -26.86900 72.06100
-1.06000 -26.85600 72.00400
-7.96900 -26.95800 72.50500
-1.46200 -26.78400 72.56000
-7.31700 -26.87100 72.99700
-2.01300 -26.76600 73.03500
-4.42100 -26.90700 73.51500
-3.36200 -26.82700 73.54600
8.14200 -20.83700 18.08900
11.03200 -20.92900 18.05800
7.54100 -20.86100 18.55700
13.56500 -20.90600 18.58400
7.11700 -20.77500 18.97300
14.10300 -20.90100 19.01400
6.93400 -20.87300 19.42300
14.55500 -20.86800 19.53100
6.67100 -20.78800 19.96500
14.86900 -20.82400 20.06300
6.60900 -20.81500 20.44900
15.00200 -20.85500 20.53300
6.61100 -20.82200 20.94900
15.09200 -20.85500 21.06800
6.67200 -20.81100 21.44900
15.08300 -20.87800 21.61600
6.70100 -20.79300 21.94900
15.04900 -20.80700 22.11000
6.57400 -20.82500 22.47900
14.91200 -20.78600 22.59800
6.08000 -20.84300 23.09300
14.61200 -20.82000 23.14600
5.62400 -20.78200 23.56600
14.37600 -20.75800 23.57600
5.09900 -20.80600 24.01400
13.66500 -20.89200 24.15700
4.53400 -20.85600 24.48200
13.46600 -20.82900 24.61600
4.06800 -20.80600 25.01000
13.41500 -20.84800 25.11600
3.92800 -20.87400 25.41200
13.50600 -20.90700 25.61600
2.98200 -20.86600 25.96700
13.58600 -20.96400 26.10700
2.56500 -20.86600 26.49200
13.65500 -20.89700 26.58300
17.07700 -20.83400 26.49000
19.17600 -20.89800 26.57200
2.17600 -20.84200 27.00500
13.54700 -20.91900 27.06800
16.48100 -20.87200 26.96000
20.04900 -20.87700 27.09100
1.11900 -20.79600 27.54100
13.49500 -20.86500 27.61600
16.07100 -20.86100 27.49400
20.59800 -20.90600 27.57000
0.61000 -20.79300 28.04200
13.56500 -20.87300 28.07500
15.93600 -20.88400 27.94900
21.46500 -20.82000 28.06300
0.46400 -20.85900 28.43600
13.93600 -20.87000 28.65100
15.90400 -20.90800 28.44900
21.87000 -20.80600 28.57200
0.15400 -20.78100 29.03000
14.13800 -20.90000 29.05800
15.90700 -20.90800 28.92700
22.04600 -20.84400 29.06800
0.14800 -20.81300 29.44900
14.53000 -20.90400 29.57500
15.58100 -20.86400 29.47300
22.10500 -20.90200 29.61600
0.16800 -20.78900 30.01000
22.11100 -20.88800 30.11600
-9.89400 -20.85000 30.51900
-8.57600 -20.86600 30.65500
0.44500 -20.88500 30.49700
22.04800 -20.83900 30.61600
-10.27900 -20.84400 31.02900
-8.38900 -20.88200 31.11600
0.64200 -20.86100 30.91300
21.92000 -20.82100 30.98600
-10.32400 -20.84200 31.42100
-8.36400 -20.87200 31.61600
1.07800 -20.86400 31.44900
21.51200 -20.85700 31.51000
-10.01400 -20.87100 31.97100
-8.52900 -20.85400 32.04800
1.95300 -20.90000 32.01600
20.92600 -20.83800 31.99700
2.38700 -20.96700 32.48800
20.11000 -20.88800 32.64200
2.62100 -20.86800 33.00600
20.06400 -20.89700 33.11600
2.94000 -20.89600 33.51400
20.15800 -20.93600 33.55600
3.19200 -20.93700 33.95100
20.47900 -20.84100 34.04900
3.50000 -20.92000 34.52300
20.86200 -20.93500 34.61700
3.84900 -20.89500 35.09100
21.12400 -20.86900 34.99900
4.04900 -20.95100 35.48800
21.48600 -20.95300 35.56100
4.06800 -20.85400 35.94900
26.07300 -20.95300 36.04100
4.00700 -20.86300 36.46400
26.86800 -20.92200 36.62300
3.67200 -20.76800 36.98000
27.17500 -20.88400 36.97200
-1.58100 -20.82300 37.48700
-0.51700 -20.89200 37.59200
3.50100 -20.85100 37.47200
27.56100 -20.92700 37.53300
-2.88700 -20.78800 38.05700
0.57700 -20.89200 38.01300
3.10300 -20.79600 38.03600
28.08700 -20.95600 38.01500
-3.37200 -20.78000 38.56800
29.61900 -20.88300 38.51900
-3.51700 -20.84700 38.93000
30.37500 -20.86500 39.13000
-3.97600 -20.87100 39.53500
30.63900 -20.86400 39.50800
-5.41800 -20.85300 40.06600
30.91400 -20.82500 40.05000
-6.00500 -20.87700 40.52700
31.07800 -20.83100 40.52700
-6.46300 -20.86200 41.06500
31.38700 -20.81400 41.06900
-6.77600 -20.75900 41.48800
31.58800 -20.87000 41.56800
-6.90200 -20.80800 41.94900
31.70400 -20.91500 42.04400
-6.99300 -20.81200 42.43000
31.86800 -20.79000 42.54200
-7.00700 -20.91200 42.96100
31.86600 -20.75300 43.03500
-7.34300 -20.79800 43.52100
31.60800 -20.86400 43.61800
-7.83100 -20.84600 44.09500
31.46200 -20.83500 43.99600
-8.12100 -20.81600 44.44700
31.03400 -20.86500 44.52500
-8.42300 -20.85900 45.00000
30.45200 -20.84300 45.00400
-8.62500 -20.78600 45.47600
28.09300 -20.88100 45.61100
-8.81700 -20.86900 46.06000
27.64000 -20.89300 46.14200
-8.97700 -20.86900 46.53300
27.59800 -20.87700 46.61600
-9.08100 -20.81900 46.98300
27.52900 -20.84300 47.11600
-9.15400 -20.87100 47.49700
27.39100 -20.83200 47.47500
-9.17900 -20.76400 47.98800
23.96500 -20.85000 48.08900
24.40200 -20.90100 48.00500
26.93800 -20.84500 47.98000
-9.29200 -20.90500 48.53000
23.42500 -20.84500 48.55500
-9.50000 -20.83900 49.01700
23.11800 -20.89200 49.12800
-9.94800 -20.81100 49.51900
22.96100 -20.84900 49.55900
-10.50000 -20.87600 50.02600
22.53300 -20.86100 50.08800
-10.95300 -20.86500 50.48300
22.01700 -20.86600 50.53300
-11.34900 -20.85200 51.01400
21.59200 -20.85200 51.14100
-11.48500 -20.87100 51.44900
21.44900 -20.91200 51.58300
-11.57900 -20.93400 51.96500
21.40100 -20.82700 52.03300
-11.85600 -20.85200 52.49100
21.34800 -20.76200 52.54100
-11.94500 -20.85900 52.94900
21.22200 -20.94500 53.04300
-11.95600 -20.87400 53.44900
21.19200 -20.94900 53.51100
-11.96100 -20.91000 53.99700
21.48300 -20.86300 54.09200
-12.10200 -20.92300 54.51300
22.01300 -20.86000 54.61700
-12.41600 -20.86200 55.03800
22.38200 -20.83500 55.15700
-12.92300 -20.84600 55.58900
22.45500 -20.84700 55.61600
-13.28800 -20.75200 55.98600
22.42200 -20.85600 56.08200
-13.48000 -20.79800 56.44800
22.16800 -20.87600 56.65700
-13.54800 -20.92800 56.99700
21.95300 -20.84100 57.04500
-13.60300 -20.93500 57.53300
21.00100 -20.86000 57.59400
-13.60600 -20.90100 57.98300
20.54800 -20.87700 58.10100
-13.49100 -20.89700 58.47500
20.15300 -20.86500 58.65500
-13.33300 -20.82600 59.00400
19.96800 -20.78200 59.12700
-12.95400 -20.85300 59.52700
19.86600 -20.83700 59.58300
-12.46600 -20.88200 60.04200
19.92000 -20.80700 60.03300
-12.12700 -20.94700 60.55600
19.91100 -20.79600 60.53300
-11.94500 -20.91900 61.08300
19.85600 -20.74500 61.03300
-11.86300 -20.86900 61.53300
12.12200 -20.88400 61.62300
14.42400 -20.96100 61.48700
19.56000 -20.87700 61.53000
-11.91000 -20.86900 62.03300
11.66700 -20.93200 62.15000
14.64400 -20.81900 62.00600
19.15100 -20.91800 62.09100
-12.09700 -20.79500 62.45500
11.60500 -20.96400 62.61500
15.10900 -20.84300 62.44300
18.64700 -20.90500 62.56800
-12.54500 -20.88100 63.07000
11.66900 -20.95600 63.05900
16.13400 -20.92200 62.93600
17.66500 -20.82900 63.07300
-12.76500 -20.75800 63.48700
11.96800 -20.87000 63.62700
-12.78300 -20.77400 63.97600
12.13600 -20.87700 64.07700
-12.62000 -20.91400 64.54500
12.40800 -20.86200 64.65300
-12.43300 -20.91900 65.08300
12.53000 -20.86500 65.11600
-12.31000 -20.86900 65.53300
12.44900 -20.85800 65.55100
-12.28800 -20.86900 66.03300
11.98500 -20.86100 66.07700
-12.35800 -20.86900 66.53300
5.51200 -20.86600 66.60400
7.43500 -20.95600 66.48300
11.54200 -20.87600 66.59800
-12.49800 -20.83600 67.02900
5.11400 -20.88000 67.11900
7.67800 -20.80200 67.00300
11.10800 -20.89100 67.05900
-12.55300 -20.89300 67.53300
4.55400 -20.84700 67.58600
8.50600 -20.89800 67.48000
10.49600 -20.80500 67.54300
-12.56000 -20.91800 68.03300
2.90700 -20.84400 68.05700
-12.55900 -20.88400 68.48300
2.61800 -20.88200 68.62400
-12.45700 -20.88600 68.97100
2.51100 -20.86000 69.02700
-12.30900 -20.81500 69.49800
2.14600 -20.86400 69.65400
-11.99500 -20.88700 70.00300
1.91800 -20.82300 69.97300
-11.80300 -20.87400 70.47100
1.44500 -20.82400 70.48500
-11.50400 -20.88000 71.03400
0.94700 -20.83300 70.98900
-11.07700 -20.90800 71.55100
0.00800 -20.81400 71.55400
-10.50500 -20.87400 72.03600
-0.54800 -20.75500 72.04200
-8.96200 -20.85400 72.60600
-1.04800 -20.75300 72.53000
-8.05800 -20.91700 73.12300
-1.89100 -20.84600 73.06200
-7.58900 -20.98200 73.56600
-2.42500 -20.78600 73.55800
-7.01700 -20.95300 74.02900
-2.99200 -20.78600 74.02600
-5.91300 -20.90400 74.52600
-4.05600 -20.76300 74.52000
-14.53100 -14.86900 14.96000
-12.32900 -14.89500 15.05300
-14.95700 -14.86800 15.49000
-11.89300 -14.88300 15.55500
-15.08400 -14.88400 15.94900
-10.98300 -14.87000 16.14700
-15.08500 -14.89600 16.44900
-10.89500 -14.86800 16.61600
-14.98600 -14.88400 16.94700
-11.08500 -14.85800 17.03600
-14.60800 -14.89300 17.52400
-12.37300 -14.87400 17.61500
-14.04100 -14.88100 17.98100
-13.46700 -14.84800 18.08500
-11.01500 -14.87000 17.97000
-9.48000 -14.87900 18.08300
7.91400 -14.83900 17.99400
11.47200 -14.93000 18.02900
-11.29300 -14.85200 18.48600
-4.60700 -14.90500 18.55400
7.05100 -14.85600 18.55700
12.97400 -14.89700 18.59700
-11.07800 -14.87600 19.00300
-3.90300 -14.95300 19.02400
6.60900 -14.82300 19.01700
13.96300 -14.98300 19.03400
-10.56600 -14.88500 19.52000
-3.41300 -14.95300 19.53200
6.34600 -14.86800 19.46300
14.99800 -14.96000 19.53300
-10.46200 -14.87700 19.94900
-3.03800 -14.95300 20.08500
6.06700 -14.82900 19.98200
15.55200 -14.95300 20.00900
-10.53900 -14.92000 20.46000
-2.80700 -14.91200 20.54400
5.66100 -14.76700 20.56800
15.95200 -14.91900 20.51900
-12.32700 -14.86800 21.03200
-2.57600 -14.88500 21.07000
5.11800 -14.78600 21.05300
16.18200 -14.88500 20.92700
-13.39400 -14.84800 21.56500
-2.35900 -14.92900 21.54600
4.40900 -14.76500 21.49000
16.55500 -14.95700 21.44800
18.88700 -14.82400 21.52500
20.59300 -14.95300 21.53300
-13.95300 -14.87500 22.02000
-1.54600 -14.85800 22.11000
3.92400 -14.76600 21.98400
21.68700 -14.95300 21.99500
-14.41200 -14.85000 22.50700
-0.97700 -14.84700 22.54200
3.57300 -14.86900 22.47600
22.42400 -14.95300 22.58900
-14.82500 -14.83100 23.02900
-0.56300 -14.83700 23.09100
3.35900 -14.79400 23.01100
22.98600 -14.95300 23.07400
-15.06400 -14.88100 23.41200
-0.41100 -14.91600 23.61600
3.17200 -14.88000 23.57900
23.50800 -14.96200 23.61200
-15.89600 -14.74500 23.97500
-0.29200 -14.93800 24.03700
3.08400 -14.86900 24.03300
23.86000 -14.93600 24.11600
-16.56600 -14.78600 24.48200
0.03400 -14.90700 24.49500
2.92800 -14.82000 24.45500
24.07700 -14.86900 24.53300
-17.15700 -14.82600 24.98900
0.88400 -14.99300 25.05100
2.43000 -14.75800 24.99500
24.24200 -14.88000 24.95800
-17.53400 -14.76700 25.45300
24.47700 -14.90500 25.50400
-17.86600 -14.86900 26.06400
24.71300 -14.92800 26.03800
-18.02500 -14.86900 26.53300
24.96200 -14.90000 26.54500
-18.13700 -14.84000 27.02700
25.13800 -14.87600 27.06800
-18.17600 -14.91200 27.51900
25.19200 -14.93500 27.61600
-18.26300 -14.78100 27.97800
25.18400 -14.91700 28.11600
-18.28400 -14.76300 28.46400
25.14700 -14.80100 28.59200
-18.10300 -14.94600 28.95300
24.95700 -14.85000 29.06100
-17.95300 -14.89000 29.50800
24.67100 -14.86000 29.57900
-17.62600 -14.92300 30.03000
24.37100 -14.80900 30.03400
-17.32400 -14.91600 30.42300
23.97200 -14.81200 30.61800
-16.90400 -14.90600 30.92000
23.89300 -14.81300 31.11600
-16.39600 -14.92900 31.42200
23.95300 -14.92600 31.63500
-15.85100 -14.92300 31.91600
24.19500 -14.96900 32.01700
-15.47200 -14.92000 32.52400
27.01500 -14.85100 32.54000
-15.15000 -14.89800 33.10300
27.59300 -14.92200 33.06500
-14.86100 -14.89400 33.50400
29.53300 -14.92300 33.53700
-14.43400 -14.91100 33.92400
30.68200 -14.89500 34.01200
-13.87100 -14.88300 34.41700
33.08000 -14.95300 34.51800
-13.52700 -14.94300 34.99900
34.01000 -14.95300 35.03700
-13.47500 -14.86900 35.53300
34.54300 -14.95300 35.52400
-13.47400 -14.86900 36.03300
35.02500 -14.95300 36.02000
-13.44800 -14.86900 36.53300
35.56900 -14.95300 36.51200
-13.37900 -14.81900 36.98300
35.96600 -14.91900 37.02200
-13.25000 -14.87100 37.41000
36.19500 -14.88400 37.42800
-12.96000 -14.90200 38.00800
36.42700 -14.95600 38.00000
-12.62500 -14.88300 38.58300
36.53900 -14.86900 38.53300
-12.43100 -14.94700 38.98400
36.58300 -14.86900 39.03300
-12.42000 -14.84500 39.44900
36.56000 -14.86900 39.53300
-12.49600 -14.81600 39.94200
36.46900 -14.86900 40.03300
-12.50800 -14.91300 40.47200
36.33900 -14.80400 40.44700
-12.81700 -14.79100 41.03600
36.07400 -14.77800 40.98500
-13.33900 -14.80800 41.57200
35.65900 -14.78600 41.57600
-13.86000 -14.84800 42.08400
35.15800 -14.78600 42.06000
-14.13600 -14.81700 42.44200
34.44200 -14.82800 42.52000
-14.51100 -14.78900 42.97100
33.16600 -14.81600 43.09700
-14.87500 -14.86900 43.58200
32.76700 -14.82900 43.61500
-15.05600 -14.86900 44.03300
32.68500 -14.81900 43.98300
-15.18000 -14.77300 44.53600
32.70800 -14.89800 44.43800
-15.24400 -14.90500 45.12000
32.91500 -14.97000 45.01400
-15.23900 -14.85400 45.63300
33.10800 -14.83400 45.52000
-15.30300 -14.91900 46.08300
33.39800 -14.92200 46.09200
-15.50600 -14.78600 46.47900
33.55000 -14.91900 46.58300
-16.38400 -14.79900 47.03300
33.60600 -14.86900 47.03300
-18.46000 -14.77500 47.52000
33.62000 -14.86900 47.53300
-19.10400 -14.85000 47.99800
33.56100 -14.86900 48.03300
-19.53200 -14.78400 48.44300
33.42300 -14.83900 48.51800
-19.88700 -14.86900 49.04700
33.19100 -14.81500 49.02500
-20.10400 -14.83400 49.51900
32.92200 -14.80500 49.44800
-20.38000 -14.77800 50.03500
32.43700 -14.84300 49.99600
-20.95700 -14.78600 50.52900
31.86700 -14.86000 50.47500
-21.87800 -14.78600 51.07600
31.55500 -14.86300 51.00000
-22.42700 -14.83400 51.61000
31.37000 -14.84000 51.50800
-22.79000 -14.86800 52.10800
31.17100 -14.83800 52.01200
-23.00300 -14.86900 52.53300
31.00200 -14.84300 52.52000
-23.17300 -14.78600 52.96200
30.90300 -14.90800 53.01700
-23.29700 -14.86900 53.54500
30.67400 -14.83200 53.51900
-23.33200 -14.86900 54.03300
30.46100 -14.78600 54.00100
-23.31400 -14.81900 54.48300
30.10900 -14.78700 54.60800
-23.24400 -14.89600 54.92200
29.67200 -14.91200 55.07000
-23.06300 -14.91800 55.47400
29.05800 -14.90600 55.54100
-22.83200 -14.86900 55.96900
28.12100 -14.84200 56.07700
-22.45500 -14.95300 56.50800
25.99000 -14.78700 56.52700
-21.95000 -14.95300 57.01400
24.48800 -14.81100 57.04900
-21.08500 -14.95300 57.55200
23.47300 -14.78600 57.52300
-20.30000 -14.83100 58.03400
22.42500 -14.84600 57.99900
-19.84900 -14.83400 58.50500
21.68800 -14.83500 58.59500
-19.52800 -14.96100 58.99900
21.39300 -14.86100 58.99700
-19.61500 -14.94000 59.49800
21.20100 -14.79400 59.45600
-19.92900 -14.86300 59.99100
21.13300 -14.87200 59.99700
-20.05500 -14.88900 60.44900
21.08100 -14.86900 60.53300
-20.07800 -14.91900 60.94900
21.05300 -14.86900 61.03300
-20.02800 -14.91300 61.44900
20.99900 -14.86900 61.53300
-19.95300 -14.87800 61.94900
20.90600 -14.79300 62.06200
-19.96300 -14.85600 62.44900
20.71100 -14.92700 62.65000
-19.98800 -14.86700 62.94900
20.64300 -14.84900 63.08300
-19.98100 -14.83400 63.49700
20.50900 -14.82900 63.56600
-19.86800 -14.83000 64.02000
20.34100 -14.77000 64.03300
-19.60300 -14.91100 64.52200
19.98200 -14.76100 64.58300
-19.32800 -14.87600 64.98000
19.60500 -14.88700 65.13200
-18.89400 -14.88400 65.41900
19.54200 -14.83900 65.61600
-17.97200 -14.97200 66.01800
19.44700 -14.82700 66.00800
-17.01900 -14.95300 66.53800
19.10100 -14.90500 66.56800
-16.10100 -14.95300 67.06000
18.70900 -14.86800 67.10200
-15.03100 -14.96500 67.52700
18.38800 -14.81300 67.53500
-12.85700 -14.89700 68.00800
17.95600 -14.83900 68.05500
-12.09200 -14.89800 68.64100
17.56600 -14.86900 68.63200
-11.78900 -14.94900 69.08000
17.45400 -14.85600 69.11600
-11.60100 -14.94900 69.59600
17.42900 -14.85900 69.61600
-11.45500 -14.85500 70.06800
15.06800 -14.88000 70.13900
16.50200 -14.87700 69.98300
17.37900 -14.85600 70.04200
-11.34000 -14.94200 70.60700
15.02600 -14.88800 70.61600
-11.16900 -14.87800 71.07600
15.08000 -14.90900 71.11600
18.53800 -14.86700 70.99900
18.98500 -14.86800 71.09900
-11.08500 -14.86900 71.53300
15.07900 -14.96000 71.62300
-11.05600 -14.83500 72.03000
15.18900 -14.95500 72.07800
-11.06800 -14.88700 72.53300
15.36300 -14.85300 72.57500
-11.07800 -14.91500 73.03300
15.16600 -14.93800 73.06400
-11.07700 -14.89200 73.48300
15.02600 -14.90300 73.56800
-10.96700 -14.93900 73.93400
14.94100 -14.85200 74.01700
-10.87300 -14.82000 74.51100
14.69700 -14.86300 74.59100
-10.46500 -14.86700 74.96300
14.47800 -14.84100 75.05600
-9.86800 -14.85900 75.44800
14.08900 -14.89600 75.55500
-8.40200 -14.87900 75.96800
-3.89900 -14.88400 76.04700
-0.52800 -14.86500 76.10900
13.58100 -14.82000 76.04600
0.43600 -14.94100 76.52400
12.44300 -14.79500 76.53000
2.12600 -14.92100 76.93700
7.92200 -14.75000 77.03900
2.61600 -14.88200 77.41800
7.43400 -14.75200 77.51900
3.44600 -14.95300 78.04400
6.66500 -14.85100 78.07900
-9.38300 -14.79400 79.03600
-6.90100 -14.87400 79.02400
-9.95300 -14.80400 79.53100
-6.10800 -14.82700 79.60200
-10.35600 -14.77500 80.07200
-5.87500 -14.89400 80.05800
-10.44800 -14.82600 80.44900
-5.59000 -14.82200 80.58600
-10.51100 -14.87200 80.94900
-5.52300 -14.83700 81.11600
-10.50400 -14.88500 81.44900
-5.53000 -14.81700 81.61600
-10.43200 -14.83400 82.03000
-5.60600 -14.81600 81.98900
-10.11200 -14.91600 82.52800
-5.95500 -14.87200 82.59000
-9.85900 -14.81700 83.00600
-6.40300 -14.87400 83.10900
-9.01100 -14.82900 83.57100
-6.99900 -14.86000 83.52100
-9.06700 -8.86700 9.95900
-7.83700 -8.88300 10.06300
-10.02300 -8.85900 10.47500
-7.41000 -8.87500 10.57500
-10.97100 -8.86000 10.98300
-7.01800 -8.86300 11.10800
-11.41400 -8.90100 11.53000
-6.51800 -8.84000 11.55800
-12.02200 -8.82500 11.98000
-6.11000 -8.81500 12.10000
-14.56200 -8.81900 12.54900
-14.06500 -8.92800 12.52500
-13.50600 -8.75100 12.53300
-5.97400 -8.87800 12.61600
-16.34100 -8.86100 13.07200
-5.90700 -8.89300 13.11600
-16.95400 -8.78600 13.56900
-5.91100 -8.87400 13.61600
-17.38400 -8.81900 14.05200
-5.99400 -8.86000 14.03200
-17.62800 -8.80800 14.43800
-6.32500 -8.89200 14.65700
-17.89400 -8.90500 15.00900
-6.45600 -8.86100 15.11600
-18.05100 -8.83400 15.55700
-6.41900 -8.86900 15.57800
-18.26900 -8.84400 16.10300
-6.07100 -8.84600 16.05700
-18.52300 -8.84800 16.50400
-5.44100 -8.89600 16.48600
-4.08000 -8.83300 16.52000
-1.99300 -8.89200 16.59400
18.16400 -8.85900 16.55200
19.91300 -8.98900 16.54400
-18.96900 -8.86800 17.04800
-1.33800 -8.94500 17.05100
-0.37500 -8.84400 16.98700
1.12200 -8.88500 17.07500
17.01600 -8.78600 17.05000
21.03000 -8.95300 17.02600
-19.37300 -8.77600 17.47400
1.94200 -8.87400 17.59800
5.44000 -8.84900 17.51300
8.43600 -8.91200 17.53700
10.47600 -8.80100 17.53100
12.39600 -8.87900 17.55000
16.42600 -8.78600 17.50500
21.61800 -8.95300 17.48600
-19.54200 -8.86400 17.94600
2.66800 -8.91400 18.05100
4.45100 -8.87600 17.96200
13.55800 -8.95300 18.04900
15.94900 -8.78600 17.98600
22.08600 -8.90500 18.04300
-19.85100 -8.79000 18.53700
14.44300 -8.90700 18.54100
15.08900 -8.83100 18.53100
22.42400 -8.90700 18.60300
-19.90800 -8.84000 18.94900
22.63000 -8.91900 19.04800
-22.43300 -8.85700 19.50700
-21.46200 -8.87500 19.59500
-20.00900 -8.87400 19.42500
22.99000 -8.95100 19.61100
-22.78600 -8.85200 20.00900
23.34600 -8.92300 20.13000
-22.63000 -8.87700 20.52300
23.53800 -8.86900 20.53300
-22.54600 -8.88300 20.94900
23.70100 -8.87900 21.05900
-22.58400 -8.89300 21.44900
23.79700 -8.79500 21.56400
-22.59600 -8.90400 21.94900
23.80100 -8.73600 22.04200
-22.56200 -8.90200 22.44900
23.68400 -8.87500 22.57300
-22.56700 -8.94500 22.94400
23.54500 -8.86900 23.03300
-22.86200 -8.84400 23.51300
23.36500 -8.81000 23.44300
-23.08300 -8.83400 24.02500
23.07600 -8.90500 24.01500
-23.29500 -8.85500 24.56500
22.95400 -8.86900 24.53300
-23.40600 -8.86900 25.03300
22.95400 -8.86900 25.03300
-23.46200 -8.86900 25.53300
22.99000 -8.81900 25.48300
-23.44200 -8.86900 26.03300
23.17400 -8.88000 25.90000
-23.35600 -8.83400 26.53400
24.07000 -8.91200 26.51900
-23.12700 -8.93400 27.10500
25.98200 -8.95300 27.05300
-22.90300 -8.91900 27.51800
26.64700 -8.95300 27.49600
-22.49800 -8.95300 28.01200
27.13800 -8.95300 27.98500
-21.89200 -8.86200 28.56500
27.52900 -8.95300 28.55500
-21.38400 -8.85100 29.01400
27.73300 -8.86900 28.95800
-20.91700 -8.81200 29.54900
27.92200 -8.95300 29.54100
-20.45600 -8.81600 30.05600
28.03600 -8.86900 30.03300
-19.42000 -8.81800 30.56400
28.15900 -8.86900 30.47200
-18.46200 -8.98500 30.96100
28.51800 -8.95300 31.03600
-17.85200 -8.95300 31.48500
28.90600 -8.95300 31.59700
-17.33500 -8.98700 31.98500
29.15300 -8.89400 31.98900
-16.46800 -8.96500 32.57500
29.60500 -8.94400 32.47500
-15.97800 -8.91200 33.07400
30.71600 -8.87400 33.00300
-15.80900 -8.94800 33.61100
31.96700 -8.95500 33.55000
-15.66700 -8.80900 34.06900
32.59600 -8.91900 33.93400
-15.58000 -8.88800 34.55300
33.56000 -8.95300 34.52700
-15.42500 -8.86900 35.03300
34.10000 -8.95300 35.00600
-15.33600 -8.86900 35.53300
34.55100 -8.92500 35.61600
-15.33300 -8.81900 35.98300
34.82200 -8.92300 36.14000
-15.32600 -8.90200 36.44300
34.96000 -8.91900 36.58300
-15.29300 -8.81600 36.98600
35.04300 -8.86900 37.03300
-15.12800 -8.93600 37.55500
35.07300 -8.86900 37.53300
-14.92700 -8.86900 38.08500
35.04000 -8.86900 38.03300
-14.65100 -8.98900 38.58500
34.95500 -8.86900 38.53300
-14.58300 -8.91300 39.03300
34.84500 -8.86200 38.99200
-14.62900 -8.85600 39.45600
34.68800 -8.79000 39.45900
-14.97000 -8.82200 40.02900
34.59400 -8.87700 39.99700
-15.59000 -8.86300 40.49000
34.54900 -8.86900 40.53300
-16.34600 -8.80500 41.06100
34.61300 -8.86900 41.03300
-16.79900 -8.83300 41.58900
34.73100 -8.92500 41.53400
-17.07600 -8.78600 41.97500
35.04500 -8.89300 42.01100
-17.36200 -8.86900 42.55900
35.55100 -8.86500 42.53200
-17.51800 -8.86900 43.03300
35.94800 -8.84700 43.08800
-17.61100 -8.86900 43.53300
36.09300 -8.91600 43.61600
-17.62900 -8.86900 44.03300
36.16900 -8.93900 44.11600
-17.57400 -8.86900 44.53300
36.18300 -8.93100 44.61600
-17.46600 -8.81900 44.98300
36.13900 -8.89600 45.11600
-17.28900 -8.89100 45.42500
36.05800 -8.86400 45.61600
-17.03400 -8.96200 46.00200
36.05400 -8.81600 46.13700
-16.94500 -8.86900 46.53300
35.99600 -8.87900 46.58300
-16.94600 -8.86900 47.03300
35.97300 -8.83900 47.03300
-16.97000 -8.81900 47.48300
35.99200 -8.89700 47.54200
-17.06000 -8.81300 48.02200
36.18300 -8.90100 48.04600
-17.36300 -8.88200 48.64300
36.38700 -8.89700 48.55500
-17.57100 -8.82700 49.04000
36.51600 -8.86900 49.03300
-18.45200 -8.87600 49.60700
36.57400 -8.86900 49.53300
-18.85900 -8.89100 50.14800
36.56100 -8.86900 50.03300
-18.97600 -8.85900 50.61600
36.50900 -8.81900 50.48300
-19.02900 -8.85400 51.11600
36.39600 -8.81000 51.01400
-19.00100 -8.87800 51.61600
36.16900 -8.91600 51.55000
-18.87300 -8.89700 52.05900
36.02300 -8.95100 52.09000
-18.47700 -8.85600 52.60700
36.11000 -8.93200 52.61100
-18.15500 -8.81000 53.07200
36.36100 -8.87600 53.07900
-18.06000 -8.88900 53.55600
36.63900 -8.90000 53.54900
-18.00300 -8.86900 54.03300
36.90000 -8.94600 54.09900
-18.03400 -8.86900 54.53300
37.05200 -8.86900 54.53300
-18.10100 -8.86900 55.03300
37.14500 -8.86900 55.03300
-18.13800 -8.86900 55.53300
37.16900 -8.86900 55.53300
-18.18000 -8.78600 55.99100
37.12500 -8.86900 56.03300
-18.44600 -8.77100 56.59000
37.03900 -8.81900 56.48300
-18.96900 -8.81700 57.03500
36.87400 -8.81400 56.95500
-19.55500 -8.76100 57.54300
36.55900 -8.83400 57.51600
-19.98800 -8.82900 58.05900
36.11400 -8.78600 58.08700
-20.31900 -8.90000 58.64600
35.55600 -8.78600 58.55400
-20.41100 -8.78800 59.07800
34.57100 -8.79900 59.03200
-20.60800 -8.81900 59.54000
32.97800 -8.74800 59.60100
-20.97800 -8.87300 60.04600
32.53900 -8.85800 60.02800
-21.28400 -8.96400 60.60400
32.04300 -8.80200 60.52900
-21.36600 -8.91900 61.11600
31.02700 -8.86200 61.03300
-21.39000 -8.92100 61.61600
25.21200 -8.86600 61.55800
27.09500 -8.91600 61.43500
30.07300 -8.87800 61.54000
-21.34300 -8.94300 62.11000
22.03400 -8.84900 62.09100
-21.11600 -8.82400 62.56800
21.41200 -8.83000 62.55300
-20.91200 -8.85800 63.01700
21.14200 -8.96100 63.07600
-20.50500 -8.86500 63.54000
21.21100 -8.96600 63.59000
-19.92300 -8.89900 64.02400
21.44300 -8.90300 64.09400
-19.44000 -8.88500 64.53300
21.58700 -8.92600 64.61600
-19.08900 -8.87700 65.08300
21.64500 -8.93300 65.11600
-18.79700 -8.90800 65.48100
21.63000 -8.92200 65.61600
-18.06200 -8.89500 66.06700
21.59300 -8.80700 66.11500
-17.37200 -8.94700 66.49800
21.40000 -8.82600 66.54500
-16.94300 -8.91300 67.04900
21.10700 -8.88500 67.09300
-16.62000 -8.92800 67.61700
20.98800 -8.91900 67.58300
-16.36900 -8.83400 68.02300
21.00100 -8.86900 68.03300
-15.97300 -8.89500 68.58500
21.04700 -8.81900 68.48300
-15.52700 -8.91800 69.08900
21.21000 -8.88100 68.91300
-15.00900 -8.86800 69.60900
21.50400 -8.92400 69.45500
-14.44300 -8.87500 70.03200
21.67000 -8.84700 69.96000
-14.04800 -8.97400 70.51200
21.87400 -8.98300 70.52100
-14.07500 -8.93200 71.01800
21.89800 -8.93900 71.03300
-14.41400 -8.84900 71.56200
21.87300 -8.93500 71.51800
-14.93900 -8.84700 72.07200
21.66800 -8.78400 71.97700
-15.31900 -8.75600 72.48000
21.53100 -8.84700 72.44600
-15.51700 -8.85600 72.98800
21.12500 -8.84200 73.08500
-15.66600 -8.92500 73.49700
20.65800 -8.78400 73.51300
-15.89000 -8.86300 74.00200
20.13400 -8.81300 74.05400
-16.14100 -8.81600 74.42900
19.67100 -8.75700 74.57300
-16.41600 -8.85900 75.00300
19.12800 -8.78600 75.04000
-16.59100 -8.84300 75.50400
18.36900 -8.78600 75.48200
-16.78400 -8.81300 76.03000
17.63100 -8.84100 76.06200
-17.05400 -8.83400 76.51700
17.13500 -8.86900 76.60200
-17.30700 -8.84800 77.05600
16.97100 -8.86900 77.03300
-17.43300 -8.86900 77.53300
16.87800 -8.86900 77.53300
-17.50000 -8.86900 78.03300
16.81400 -8.79000 77.95900
-17.51300 -8.81900 78.48300
16.66000 -8.83700 78.50700
-17.40900 -8.90500 78.96100
16.45600 -8.78600 78.99400
-17.29900 -8.83700 79.41500
16.10400 -8.78600 79.56100
-16.96600 -8.90800 80.00100
7.49800 -8.80600 80.04100
8.61000 -8.92600 79.93700
15.63100 -8.79200 80.12400
-16.53400 -8.96600 80.51500
0.69900 -8.86900 80.59400
9.16800 -8.87700 80.41100
15.18600 -8.82000 80.62000
-15.93500 -8.85700 81.07200
-0.00100 -8.76700 81.03900
9.63000 -8.88800 80.91300
14.87300 -8.83500 80.96000
-15.54900 -8.90500 81.51400
-2.42700 -8.82000 81.54000
10.46400 -8.95400 81.52600
14.08100 -8.78600 81.55800
-15.32800 -8.83500 82.00400
-4.59400 -8.74800 82.02900
-14.95400 -8.85100 82.52800
-5.32600 -8.84900 82.64000
-14.47900 -8.92500 82.94300
-5.64800 -8.81900 82.98700
-13.46700 -8.92100 83.50700
-6.27800 -8.83100 83.60800
-11.91800 -8.95300 84.02700
-6.56500 -8.78600 83.95900
-11.06200 -8.89500 84.56400
-7.11000 -8.86300 84.48700
-10.06300 -8.90800 85.05500
-8.09500 -8.85700 84.99700
-9.40200 -2.88600 8.04600
-7.52600 -2.85700 8.09900
-10.41900 -2.88700 8.61100
-6.53500 -2.95600 8.56200
-10.91200 -2.89600 9.04100
-6.09900 -2.98100 8.98300
-13.44200 -2.83900 9.54100
-5.86600 -2.87100 9.48900
-14.39900 -2.82800 10.04700
-5.58400 -2.95200 9.96600
-14.97100 -2.77200 10.60500
-5.47700 -2.94300 10.43900
-15.36500 -2.84300 11.13300
-5.43300 -2.84800 11.03200
-15.58500 -2.81400 11.60400
-5.08800 -2.94000 11.57700
-15.77400 -2.85800 12.16200
-4.60800 -2.99000 12.05000
-15.89000 -2.86900 12.53300
0.56500 -2.95300 12.52900
-16.10200 -2.82300 12.95400
1.66500 -2.95300 12.99300
-16.44900 -2.82700 13.55300
2.39600 -2.96100 13.58600
14.64800 -2.83700 13.58600
17.52200 -2.89200 13.59200
-16.85600 -2.84400 14.06000
4.59000 -2.92600 14.05200
14.01600 -2.87000 14.03900
18.12900 -2.90900 14.01000
-17.47900 -2.77100 14.54100
6.01300 -2.88400 14.59400
13.53600 -2.86200 14.56000
18.60900 -2.90900 14.50700
-18.92500 -2.88900 15.04400
7.58600 -2.93500 15.03900
13.20400 -2.76100 14.98300
18.98500 -2.86700 15.07800
-19.84500 -2.92800 15.59100
8.56400 -2.94400 15.52200
13.03900 -2.83900 15.49100
19.15200 -2.90200 15.58200
-20.28400 -2.87900 16.13100
9.55300 -2.87900 16.00200
12.86900 -2.87800 15.93900
19.32400 -2.78900 16.07400
-20.50600 -2.91000 16.47000
19.35500 -2.76100 16.55400
-20.88500 -2.89800 17.05700
19.17300 -2.95600 17.09000
-22.85900 -2.89300 17.55500
19.14400 -2.91500 17.61600
-23.56200 -2.77600 18.00400
19.19200 -2.96000 18.10100
-24.29100 -2.86900 18.58600
19.42800 -2.89000 18.55900
-24.57600 -2.85000 19.00200
19.68800 -2.87800 18.97100
-24.91200 -2.82300 19.56600
19.90700 -2.86900 19.47100
-25.33600 -2.80800 20.12000
20.04500 -2.90000 19.94900
-25.61600 -2.81800 20.54100
20.14700 -2.83700 20.42300
-25.87400 -2.87000 21.07200
20.53400 -2.90100 20.93700
-26.02800 -2.91900 21.58300
21.42000 -2.89200 21.55000
-26.06700 -2.86900 22.03300
22.09400 -2.91200 21.93700
-26.05600 -2.86900 22.53300
23.00700 -2.88800 22.59700
-25.96900 -2.86900 23.03300
23.49800 -2.90600 23.11200
-25.82100 -2.88300 23.50300
23.84800 -2.93900 23.62400
-25.52100 -2.91000 24.07000
24.04200 -2.91900 24.08300
-25.06700 -2.87800 24.61800
24.15800 -2.81900 24.48300
-24.57100 -2.91400 25.05700
24.26100 -2.90000 24.90600
-24.04000 -2.95300 25.56300
24.30200 -2.83000 25.48700
-23.56800 -2.95300 26.05300
24.21100 -2.84300 26.11800
-22.94800 -2.95300 26.52700
24.05600 -2.91900 26.58300
-22.52300 -2.95300 27.06600
23.92000 -2.78000 27.05000
-22.34200 -2.87300 27.56800
23.72100 -2.91100 27.63600
-22.25100 -2.96300 28.02200
23.72400 -2.94400 28.04400
-22.02400 -2.90500 28.52500
23.95400 -2.90500 28.53600
-21.78300 -2.89900 28.97700
24.42900 -2.95300 29.08000
-21.56300 -2.90500 29.52100
24.97800 -2.95300 29.54300
-21.34700 -2.86900 29.99000
25.52000 -2.95300 30.03500
-20.98800 -2.95300 30.54600
25.92000 -2.91900 30.53600
-20.48800 -2.95300 31.04400
26.17400 -2.89800 30.92700
-19.62900 -2.87700 31.55000
26.93800 -2.95000 31.54200
-15.84700 -2.89200 32.01000
29.99800 -2.86600 32.10300
-15.52200 -2.95700 32.50700
30.54400 -2.87200 32.53100
-15.44600 -2.86900 33.03300
30.97700 -2.94400 32.96900
-15.48200 -2.86900 33.53300
31.14600 -2.82100 33.51200
-15.49900 -2.86900 34.03300
31.42500 -2.97400 34.00900
-15.47200 -2.81900 34.48300
31.45100 -2.93000 34.53300
-15.33700 -2.85900 34.97500
31.42100 -2.92800 35.03200
-15.08800 -2.90200 35.51900
31.20600 -2.77500 35.49100
-14.81700 -2.92500 35.93800
31.12700 -2.85200 35.99700
-14.38400 -2.89500 36.41900
30.96200 -2.82800 36.59400
-13.49200 -2.87300 37.11200
30.77200 -2.82100 37.13000
-13.06700 -2.97000 37.47100
30.74400 -2.88200 37.47300
-12.92000 -2.95700 37.98600
30.85300 -2.90200 37.95400
-12.97800 -2.90500 38.53300
31.15100 -2.91000 38.43000
-13.01800 -2.91100 39.03300
31.59300 -2.94900 38.93700
-13.11800 -2.92200 39.51400
32.08100 -2.93900 39.46900
-13.38500 -2.84500 40.09300
33.47600 -2.95300 40.03000
-13.57300 -2.85400 40.44500
34.49500 -2.95300 40.53500
-14.39800 -2.76700 41.01900
34.93800 -2.91900 41.02400
-15.03800 -2.78600 41.50100
35.15800 -2.88300 41.41600
-15.54400 -2.78600 42.00400
35.49500 -2.95500 41.96800
-15.91700 -2.81900 42.52100
36.06800 -2.95300 42.51100
-16.13100 -2.81500 42.94900
36.98900 -2.92500 43.05200
38.05000 -2.81600 42.98800
38.62400 -2.90000 43.08300
-16.36800 -2.86900 43.47700
39.93800 -2.82500 43.56800
-16.56900 -2.81700 43.97000
40.38200 -2.82600 44.10200
-16.87000 -2.90500 44.54100
40.53600 -2.88400 44.61600
-17.01100 -2.86900 45.03300
40.61800 -2.89900 45.11600
-17.10900 -2.81900 45.48300
40.62300 -2.88700 45.61600
-17.17800 -2.87200 45.99700
40.55200 -2.84800 46.11600
-17.19700 -2.75500 46.51600
40.41300 -2.83300 46.48200
-17.23600 -2.86900 47.01600
39.97900 -2.85200 46.99600
-17.30100 -2.89900 47.44600
39.02200 -2.86600 47.52700
-17.44500 -2.86400 47.99800
37.18600 -2.86500 48.09100
-17.58200 -2.90400 48.52400
36.88400 -2.83700 48.48900
-17.76700 -2.77700 48.98200
36.60000 -2.90500 49.03100
-17.79500 -2.76700 49.48600
36.37500 -2.78600 49.46800
-17.62600 -2.95400 49.97900
36.00500 -2.83400 50.04800
-17.51200 -2.90700 50.48800
35.65000 -2.79400 50.53200
-17.33400 -2.83100 51.00400
35.46100 -2.87500 50.93700
-16.99100 -2.91700 51.54200
35.02300 -2.79700 51.54400
-16.84900 -2.91900 52.08300
34.95600 -2.90500 51.96500
-16.88100 -2.86900 52.53300
34.66500 -2.83600 52.51500
-17.04200 -2.79300 52.96600
34.46100 -2.78600 52.99900
-17.35600 -2.84000 53.51900
34.07800 -2.86900 53.58300
-17.56200 -2.85000 54.00000
33.85200 -2.77000 54.03300
-17.62900 -2.91900 54.53300
33.68600 -2.84200 54.62300
-17.64700 -2.93300 55.03300
33.55500 -2.91900 55.08300
-17.67700 -2.93800 55.53300
33.44000 -2.86900 55.53300
-17.68900 -2.94500 56.03300
33.37600 -2.86900 56.03300
-17.66200 -2.88300 56.56800
33.34600 -2.83400 56.55400
-17.55900 -2.91900 57.08300
33.26400 -2.77200 57.06300
-17.41400 -2.83400 57.54800
33.17300 -2.86000 57.49700
-17.14400 -2.91600 58.12000
32.96600 -2.83400 58.03100
-17.00900 -2.91900 58.58300
32.67000 -2.84300 58.57200
-17.01700 -2.86900 59.03300
32.38400 -2.78600 58.95500
-17.13200 -2.82400 59.58900
31.99900 -2.83400 59.55100
-17.23000 -2.89600 60.14900
31.68800 -2.84300 60.09100
-17.24300 -2.86300 60.58300
31.40700 -2.81600 60.45000
-17.22600 -2.97500 60.94600
30.65100 -2.80600 61.08000
-17.11100 -2.92400 61.47200
30.18100 -2.84700 61.58000
-16.92100 -2.86900 62.01800
30.04100 -2.86900 62.03300
-16.61400 -2.95300 62.60200
30.01400 -2.86900 62.53300
-16.33900 -2.86900 62.96900
30.11000 -2.87100 63.06700
-15.87000 -2.97100 63.55900
30.34300 -2.86700 63.63100
-15.59100 -2.94600 64.10200
30.58100 -2.83300 64.03000
-15.51000 -2.81900 64.48300
30.82200 -2.80800 64.57100
-15.53100 -2.88900 64.99700
30.91300 -2.83200 65.03300
-15.59400 -2.76900 65.49400
30.95600 -2.83500 65.53300
-15.86500 -2.90500 66.03500
30.93800 -2.81500 66.03300
-15.94900 -2.86900 66.53300
30.86700 -2.74800 66.54300
-15.99500 -2.76200 67.03300
30.61500 -2.84900 67.05600
-15.83400 -2.88400 67.50100
30.37700 -2.83700 67.49300
-15.53300 -2.91800 68.05500
29.96400 -2.74800 68.08200
-15.15000 -2.98700 68.59500
29.54800 -2.86800 68.53500
-15.06200 -2.91300 69.03300
29.12100 -2.95100 69.00800
-15.09800 -2.85000 69.46700
28.62600 -2.85100 69.64000
-15.36700 -2.84700 70.02200
28.37800 -2.81900 70.01300
-15.61400 -2.78800 70.46500
28.05900 -2.78600 70.53400
-21.92000 -2.79500 71.04200
-18.51400 -2.86300 71.10600
-15.90400 -2.76400 70.98200
27.61500 -2.78600 71.06000
-22.46600 -2.80500 71.53400
-17.98300 -2.88900 71.50800
-16.48400 -2.83600 71.52500
27.01800 -2.78600 71.52000
-22.82600 -2.76600 71.98200
25.89400 -2.75200 72.01900
-23.00700 -2.80700 72.43200
25.19900 -2.85700 72.65300
-23.08100 -2.90500 72.94900
25.03800 -2.91900 73.08300
-23.11100 -2.93800 73.44900
25.00800 -2.81900 73.48300
-23.08300 -2.93900 73.94900
24.95300 -2.83500 74.03300
-23.01000 -2.86500 74.49700
24.87500 -2.84000 74.57600
-22.83000 -2.81900 75.00100
24.69400 -2.92600 75.15200
-22.44200 -2.80800 75.55600
24.68300 -2.91600 75.61600
-21.92800 -2.86500 75.96100
24.65800 -2.91600 76.11600
-20.58000 -2.91600 76.56100
24.71600 -2.90200 76.54400
-20.14000 -2.95200 77.06300
24.85300 -2.81100 77.00400
-20.02400 -2.86900 77.53300
24.63900 -2.88000 77.62900
-19.86700 -2.85800 77.97400
24.50300 -2.85700 78.00600
-19.57900 -2.90400 78.51800
24.05500 -2.87200 78.53400
-19.34400 -2.92700 78.96000
19.54000 -2.87400 79.10200
22.11500 -2.82300 79.06200
23.06500 -2.86900 79.03200
-19.32700 -2.80900 79.44900
18.99500 -2.84100 79.57300
-19.43200 -2.86300 79.99700
17.63600 -2.91500 80.05800
-19.63300 -2.86500 80.47100
3.56100 -2.79200 80.53500
6.39200 -2.88800 80.62000
16.58100 -2.81800 80.55000
-19.82700 -2.79500 80.95800
2.96700 -2.77400 80.95300
6.68700 -2.78300 80.93600
13.92000 -2.78600 81.00100
-19.87800 -2.82300 81.44900
2.48700 -2.78600 81.49200
7.08800 -2.95100 81.44200
13.40600 -2.78600 81.47000
-19.86700 -2.82800 81.94900
1.91400 -2.78600 81.98100
7.65800 -2.90800 82.00400
12.49600 -2.78600 82.02100
-19.80000 -2.78400 82.47000
1.01100 -2.76800 82.59900
8.62300 -2.90000 82.52000
10.91800 -2.75800 82.52400
-19.54100 -2.88900 83.00600
0.64600 -2.79300 83.10200
-19.31200 -2.87500 83.44000
0.42200 -2.85300 83.50500
-18.90000 -2.88600 83.92100
0.04800 -2.78500 84.06900
-18.00100 -2.93200 84.52100
-0.47100 -2.77300 84.55400
-15.94200 -2.96400 85.01600
-1.43700 -2.81100 85.03700
-14.98300 -2.95600 85.54800
-10.11200 -2.75400 85.52200
-9.48400 -2.92300 85.54100
-6.06200 -2.85900 85.50700
-9.33100 3.14400 11.05800
-5.42000 3.06700 11.04100
-10.30100 3.07500 11.58500
-2.92700 3.02600 11.53900
11.99000 3.15700 11.47900
13.06800 3.07800 11.55500
-10.84500 3.14700 12.14300
-2.08000 3.04700 12.09300
9.94700 3.12700 12.03800
16.44200 3.11300 12.04900
-11.11900 3.18100 12.53100
-1.57400 3.04700 12.57200
8.91400 3.10800 12.49800
17.52800 3.04700 12.56100
-11.45600 3.22000 13.09000
-1.03400 3.09500 13.07800
8.45100 3.05900 12.96900
18.09000 3.04000 13.02400
23.15700 3.25500 13.02700
26.61700 3.04700 13.02100
-11.97200 3.14100 13.52400
-0.56600 3.10800 13.57300
7.11000 3.20700 13.53800
20.07100 3.07300 13.55100
22.01500 3.19300 13.53300
27.48700 3.15600 13.61400
-12.88200 3.07800 14.07700
-0.29100 3.12500 13.97100
6.11600 3.25000 14.01600
27.86200 3.08200 14.15000
-13.33500 3.13200 14.62500
0.02300 3.14100 14.53200
4.16800 3.17900 14.55000
28.10100 3.11500 14.56200
-13.57000 3.11600 14.94600
0.41900 3.03900 14.96300
3.45800 3.21400 15.01700
28.33400 3.18900 15.06700
-14.02000 3.20000 15.52800
1.59700 3.16800 15.57100
2.54800 3.19300 15.54600
28.41500 3.16800 15.53300
-14.94100 3.13400 16.03300
28.44600 3.17000 16.03300
-15.91700 3.12500 16.55900
28.41600 3.19500 16.53300
-16.45100 3.15500 17.08000
28.33500 3.26700 17.03300
-19.35500 3.07700 17.56900
28.07900 3.19100 17.61300
-19.95700 3.11500 18.04500
27.91400 3.16300 18.08300
-20.37000 3.10200 18.55700
27.94800 3.17700 18.56800
-20.58200 3.11500 18.95800
28.09500 3.07500 19.04900
-20.82500 3.04400 19.58600
29.51400 3.08400 19.56200
-20.86000 3.07700 20.11600
30.56700 3.09800 20.08400
-20.83600 3.06500 20.61600
31.06500 3.12700 20.52600
-20.78000 3.06500 21.11600
31.44300 3.11300 21.07700
-20.81300 3.14300 21.61900
31.66100 3.09800 21.55100
-20.98900 3.18100 22.07500
31.86400 3.18800 22.05400
-21.29500 3.13100 22.61000
31.91800 3.18000 22.53300
-21.50500 3.21100 23.06100
31.91700 3.19300 23.03300
-21.80600 3.18300 23.64600
31.86300 3.25100 23.54200
-22.03400 3.14500 24.06600
31.60800 3.17400 24.13300
-22.27000 3.03500 24.60200
31.40300 3.23600 24.58600
-22.31700 3.07200 25.11600
31.01000 3.15200 25.01700
-22.31100 3.06900 25.61600
30.61000 3.07400 25.58500
-22.26700 3.06400 26.11600
30.58400 3.10900 26.11600
-22.23500 3.03900 26.53600
30.66300 3.06100 26.55100
-22.13600 3.09500 27.03500
30.92300 3.09500 27.04600
-21.97100 3.13100 27.53300
31.14700 3.13100 27.50000
-21.77800 3.10300 27.96500
31.35600 3.04700 28.08300
-21.42000 3.09500 28.46900
31.44100 3.13100 28.53300
-20.88100 3.03500 29.00400
31.47500 3.13100 29.03300
-19.92300 3.04700 29.52700
31.43500 3.13100 29.53300
-16.62600 3.03600 30.06000
31.34300 3.21400 29.96700
-16.34500 3.09800 30.41500
31.11800 3.13100 30.55100
-15.47200 3.03200 31.02800
30.93900 3.18100 30.98300
-14.96900 3.08100 31.51000
30.83100 3.20200 31.51500
-14.79400 3.16100 31.95000
30.68700 3.11500 32.08700
-14.64300 3.02500 32.47000
30.57300 3.08100 32.58300
-14.91200 3.15800 33.07500
30.63100 3.12300 33.06300
-15.36500 3.21700 33.51900
30.91900 3.18900 33.55900
-15.93900 3.19900 34.02800
31.45000 3.11000 34.05500
-18.00800 3.17000 34.52900
32.40500 3.17100 34.62800
-19.00900 3.21400 35.02300
32.88500 3.08100 35.13000
-19.58400 3.21400 35.49200
33.19300 3.09600 35.46300
-20.03300 3.21400 36.01300
34.61800 3.09400 36.02600
-20.37800 3.13100 36.57800
35.67700 3.11300 36.50600
-20.55800 3.13100 37.03300
36.39100 3.06400 37.13100
-20.68500 3.23500 37.53400
36.67600 3.08100 37.50000
-20.75700 3.12200 38.11800
37.08600 3.02700 38.06300
-20.75200 3.07400 38.55800
37.51400 3.13900 38.53800
-20.67400 3.09500 39.05100
37.99100 3.11200 39.00400
-20.52900 3.13100 39.53300
38.61000 3.05400 39.48900
-20.34700 3.13100 40.03300
39.14600 3.04600 39.96600
-20.26300 3.18500 40.57600
39.57700 3.09500 40.48100
-20.35100 3.08100 41.08300
39.99300 3.09500 41.08200
-20.46800 3.13100 41.53300
40.35000 3.09400 41.59000
-20.54300 3.13100 42.03300
40.60900 3.09700 42.02200
-20.54400 3.13100 42.53300
40.85200 3.04500 42.55600
-20.47000 3.13100 43.03300
40.96500 3.08100 43.08300
-20.33900 3.13100 43.49000
41.03300 3.13100 43.53300
-20.09000 3.08100 44.03100
41.11200 3.18100 43.98300
-19.83900 3.10300 44.42800
41.20800 3.14800 44.47800
-19.52800 3.05700 44.95500
41.33100 3.00900 45.02800
-19.38900 3.11500 45.43100
41.36900 3.06700 45.53300
-19.44000 3.16000 45.99300
41.36500 3.08500 46.03300
-19.61600 3.12500 46.44100
41.31200 3.10800 46.43800
-20.00300 3.12700 47.06700
41.10500 3.13300 47.00000
-20.31800 3.18400 47.52900
40.86500 3.18300 47.42900
-20.59800 3.21300 47.96600
40.41600 3.14900 47.98000
-20.86600 3.16500 48.51200
39.63200 3.24400 48.56200
-21.02800 3.18100 48.98300
39.09100 3.22000 49.10700
-21.15600 3.18700 49.51800
38.59700 3.09900 49.57100
-21.24600 3.02700 50.08800
38.15300 3.12000 50.15400
-21.18800 3.18300 50.57400
37.97100 3.15800 50.48900
-21.11400 3.10400 51.03800
37.44800 3.15800 50.99500
-20.92200 3.12700 51.56600
36.96500 3.21500 51.50400
-20.63500 3.08500 52.12800
36.59300 3.09500 52.03800
-20.35200 3.10800 52.48000
36.47200 3.13100 52.53300
-19.88100 3.05000 52.99200
36.41200 3.13100 53.03300
-19.51400 3.09500 53.53700
36.35800 3.19300 53.58600
-19.30500 3.09100 54.04400
36.25800 3.24100 54.10500
-19.13600 3.19300 54.54600
36.24600 3.18700 54.51500
-19.15500 3.24900 54.98800
36.33100 3.01700 55.01800
-19.44500 3.18100 55.55600
36.33100 3.06100 55.52200
-19.80400 3.15200 56.14000
36.22900 3.16900 56.02400
-19.99900 3.08100 56.58300
36.09700 3.13100 56.53300
-20.10200 3.18100 56.98300
35.90000 3.19200 56.94600
-20.18200 3.15600 57.49700
35.53800 3.17600 57.50300
-20.20100 3.25500 57.98200
35.04500 3.21500 57.99600
-20.32100 3.09500 58.52500
34.16200 3.19700 58.56400
-20.38400 3.13100 59.03300
33.62200 3.13200 59.07500
-20.38000 3.13100 59.53300
33.44100 3.13100 59.53300
-20.30000 3.09600 60.05700
33.42200 3.13100 60.03300
-20.12800 3.04900 60.60300
33.56800 3.13100 60.51200
-19.90400 3.13100 61.00300
33.90300 3.04700 61.09500
-19.52300 3.09500 61.60600
34.13000 3.16000 61.59500
-19.16600 3.03300 62.07000
34.29500 3.11500 62.16200
-18.92200 3.12000 62.51400
34.33800 3.08100 62.58300
-18.65000 3.01100 63.01800
34.34200 3.18100 62.98300
-18.68200 3.05600 63.49700
34.29600 3.18700 63.42200
-18.99800 3.16600 63.99300
34.13100 3.12100 63.97100
-19.50100 3.22600 64.45600
33.91100 3.20300 64.56700
-20.10100 3.21400 64.97000
33.74500 3.13200 65.16100
-20.55100 3.21400 65.48300
33.63600 3.08100 65.58300
-20.88100 3.13100 66.06100
33.48700 3.21300 66.06500
-21.05800 3.13100 66.53300
33.20000 3.14200 66.64100
-21.17300 3.21400 66.98400
32.97500 3.18100 67.04100
-21.27900 3.13100 67.56800
32.62100 3.21400 67.56300
-21.36500 3.13100 68.03300
32.14800 3.21400 68.06400
-21.41900 3.13100 68.53300
31.51100 3.21400 68.51200
-21.41800 3.13100 69.03300
28.91800 3.16600 69.01900
-21.37800 3.13100 69.53300
28.13900 3.15100 69.57300
-21.37400 3.13100 70.03300
27.95300 3.13100 70.03300
-21.49700 3.21400 70.51700
27.91100 3.13100 70.53300
-21.89700 3.21400 71.07300
28.02800 3.13100 71.03300
-22.54300 3.22500 71.54000
28.22100 3.13100 71.46500
-23.05900 3.22300 72.02800
28.45600 3.04700 72.04900
-23.41700 3.13100 72.49300
28.58200 3.13100 72.53300
-23.64000 3.21300 73.00400
28.63700 3.13100 73.03300
-23.82700 3.12400 73.58400
28.62300 3.13100 73.53300
-23.89600 3.08100 74.08300
28.53800 3.13100 74.03300
-23.86700 3.13100 74.53300
28.40300 3.21400 74.49300
-23.79800 3.10600 75.05500
28.14000 3.18100 75.03500
-23.68800 3.19200 75.55900
27.87100 3.18800 75.43100
-23.70000 3.12100 76.06800
27.55400 3.13100 75.95500
-23.70500 3.13200 76.49900
27.36100 3.18100 76.44800
-23.66900 3.10500 77.06800
27.07000 3.16600 77.00900
-23.55800 3.08100 77.58300
26.63800 3.21400 77.59000
-23.41200 3.16600 78.03800
26.10400 3.21400 78.06200
-23.10800 3.11300 78.58000
8.66000 3.23900 78.56600
11.08800 3.05000 78.52600
25.40600 3.21400 78.49500
-22.81900 3.07300 78.94300
2.58700 3.07600 79.05000
3.44900 3.09800 79.09800
7.54500 3.17400 79.02900
12.57200 3.14100 79.02900
24.66300 3.19200 79.09900
-22.34300 3.11200 79.41300
2.03400 3.11900 79.48800
5.14700 3.08500 79.52500
5.89000 3.18300 79.52700
13.49100 3.14400 79.59900
24.17000 3.21400 79.62700
-21.95600 3.05700 79.99800
1.46300 3.21400 80.04000
13.97800 3.06600 80.11700
23.68400 3.17600 80.13500
-21.87100 3.13100 80.53300
1.07100 3.21400 80.56100
14.17500 3.10900 80.56800
23.46900 3.08100 80.58300
-21.88100 3.13100 81.03300
0.60800 3.21400 81.06100
14.25800 3.01300 81.07500
23.35300 3.21400 80.98500
-21.86900 3.18100 81.48300
-0.00500 3.21400 81.52800
14.45400 3.10100 81.53800
23.19000 3.13100 81.56800
-21.78400 3.10600 81.92900
-0.45200 3.21400 82.04000
14.67700 3.10400 81.99700
23.00000 3.21400 82.00600
-21.56900 3.03500 82.51100
-0.92500 3.21400 82.56400
15.03100 3.06100 82.51600
22.64700 3.21400 82.58000
-21.34800 3.13100 82.96300
-1.50900 3.22600 83.03100
15.55700 3.06400 83.00500
22.18500 3.21400 83.08000
-21.00000 3.04700 83.54600
-2.55700 3.23700 83.54000
16.54300 3.06200 83.53200
21.55500 3.21400 83.52500
-20.78500 3.10400 83.96200
-3.08400 3.24300 84.00000
-20.42700 3.09500 84.46500
-3.82200 3.13800 84.56600
-19.88900 3.04700 84.99900
-4.93700 3.18900 85.03700
-19.02300 3.04700 85.56100
-7.44800 3.21700 85.55100
-18.54900 3.04700 86.05900
-9.05400 3.21300 86.02800
-18.06900 3.04700 86.55700
-10.10300 3.17000 86.51000
-17.41700 3.04700 87.00400
-13.94200 3.15400 87.04300
21.50200 9.18600 10.52300
25.05200 9.08000 10.55800
-7.52700 9.14100 11.02100
-5.02800 9.05700 11.03100
9.10000 9.16100 11.06700
14.03000 9.06500 11.02600
20.62700 9.24700 11.03800
26.64800 9.01300 11.02800
-8.44600 9.11300 11.54500
-4.08200 9.08200 11.60700
8.14000 9.07900 11.57800
15.05600 9.04100 11.50400
19.95800 9.21400 11.49400
27.52300 9.04700 11.57100
-8.96000 9.12200 12.03600
-3.41200 9.17000 12.07800
7.64600 9.08200 12.08400
15.65200 9.11200 11.99200
17.39000 9.24800 12.00600
28.03100 9.03600 12.10600
-9.45600 9.11700 12.54800
-2.37000 9.14700 12.51900
2.14000 9.24500 12.55100
5.37600 9.12200 12.56800
7.20800 9.13100 12.58900
28.37900 9.06200 12.61400
-16.48900 9.18500 13.01800
-15.48000 9.08300 13.06100
-9.83500 9.08500 13.06200
-1.85000 9.16700 13.00700
1.52700 9.21400 13.00900
28.58200 9.13100 13.03300
-17.85700 9.19700 13.55700
-14.01800 9.14300 13.60600
-10.01400 9.12900 13.56800
-1.41500 9.10000 13.41900
1.05800 9.21400 13.50700
28.74100 9.07800 13.53700
-18.41600 9.18500 14.03400
-13.45800 9.13300 14.09500
-10.09700 9.17900 13.99900
28.84000 9.15400 14.03800
-18.82100 9.16100 14.56700
-13.08400 9.15600 14.52600
-10.43200 9.08900 14.53800
28.86000 9.10200 14.56700
-19.05200 9.15100 15.01000
-12.50800 9.04700 15.04800
-10.97300 9.16400 15.03300
28.89800 9.13100 15.03300
-19.27400 9.23200 15.48100
29.05900 9.16600 15.55200
-19.34600 9.18900 15.94900
29.37900 9.08900 16.12400
-19.36700 9.17200 16.44900
29.58200 9.08100 16.58300
-19.33400 9.20700 16.98800
29.71400 9.13100 16.97200
-19.12700 9.06200 17.55600
30.06100 9.04700 17.51900
-19.05200 9.08100 18.08300
30.94100 9.14000 18.11300
-19.09100 9.18100 18.48300
31.44500 9.10000 18.55400
-19.17400 9.20100 18.94900
32.38800 9.09900 19.05300
-19.50900 9.24200 19.57000
33.13600 9.04700 19.51000
-20.02800 9.15700 20.01100
33.64500 9.04700 19.99200
-20.48800 9.13200 20.53100
34.06200 9.04300 20.58400
-20.82500 9.05600 21.09400
34.32300 9.06900 21.12100
-20.91500 9.16200 21.58300
34.44200 9.13100 21.53300
-21.01200 9.10000 22.06800
34.52700 9.13100 22.03300
-21.00600 9.08400 22.61900
34.54000 9.13100 22.53300
-20.90700 9.07700 23.11600
34.49800 9.13100 23.03300
-20.77000 9.01000 23.57900
34.48900 9.18100 23.48300
-20.44500 9.15100 24.02200
34.46500 9.12300 23.99700
-20.10700 9.06700 24.61700
34.44500 9.18700 24.53300
-19.97700 9.13100 25.03300
34.35900 9.25900 25.03900
-19.97800 9.18100 25.48300
34.06600 9.12000 25.54200
-20.13900 9.18500 25.95500
33.69500 9.13200 26.09000
-20.38100 9.09500 26.52600
33.35900 9.17200 26.47100
-20.51700 9.13100 27.03300
32.94900 9.16600 26.97000
-20.60600 9.22500 27.55300
32.61900 9.13100 27.56200
-20.86100 9.20000 28.10800
32.41200 9.13100 28.03300
-21.12000 9.17900 28.54200
32.30300 9.20500 28.49700
-21.35700 9.12400 29.08100
32.31800 9.04100 29.05900
-21.49500 9.08100 29.58300
32.40800 9.13100 29.53300
-21.52900 9.13100 30.03300
32.49100 9.13100 30.03300
-21.52200 9.13100 30.53300
32.62200 9.10500 30.55600
-21.44700 9.13100 31.03300
32.87800 9.18200 31.06000
-21.32800 9.13300 31.56800
32.98800 9.16000 31.53300
-21.27600 9.05800 32.10800
33.06300 9.16000 32.06800
-21.17100 9.12500 32.58200
33.08300 9.09400 32.61600
-21.04500 9.13100 33.03300
33.13200 9.07800 33.11600
-20.92300 9.18100 33.48300
33.13200 9.09100 33.61600
-20.80100 9.15600 33.96700
33.07400 9.07800 34.12800
-20.59000 9.05500 34.45800
33.13100 9.16100 34.62000
-20.43600 9.12400 34.98000
33.20700 9.08100 35.03200
-20.31900 9.14800 35.48300
33.38400 9.08100 35.53200
-20.37200 9.18500 35.94900
33.60200 9.14800 35.97000
-20.45400 9.11700 36.49700
34.09300 9.16100 36.52200
-20.62500 9.14900 36.99700
35.55000 9.07300 37.02400
-20.80900 9.16500 37.51000
36.50700 9.09400 37.58400
-20.90400 9.13100 38.03300
36.95400 9.10800 38.05900
-20.95200 9.18100 38.48300
37.21200 9.12900 38.47000
-20.88700 9.09800 38.95100
37.46300 9.07200 38.95100
-20.83100 9.15900 39.44900
37.56500 9.13500 39.44900
-20.84200 9.13400 39.99700
37.61500 9.18200 39.94900
-20.97500 9.13100 40.53300
37.64300 9.19200 40.43800
-21.07500 9.15500 41.01000
37.87000 9.09100 41.01900
-21.08200 9.14000 41.56800
37.97200 9.08500 41.44900
-21.00400 9.08100 42.08300
38.10600 9.17800 42.01300
-20.98900 9.13100 42.53300
38.61700 9.16400 42.51900
-21.05400 9.20700 43.06700
39.11300 9.16100 43.01600
-21.28100 9.17800 43.63700
39.48800 9.10700 43.50600
-21.58900 9.16700 43.98300
39.69600 9.12500 43.97300
-22.29800 9.17700 44.64500
39.89600 9.02800 44.50700
-22.58500 9.17600 45.04300
39.92200 9.07900 45.03300
-22.86300 9.15300 45.56700
39.89100 9.08100 45.53000
-23.04700 9.07400 46.03300
39.71400 9.22700 45.98900
-23.09500 9.23900 46.55600
39.56300 9.16100 46.46500
-23.33400 9.11500 47.09500
39.22400 9.19400 47.03100
-23.53100 9.13100 47.53300
39.07100 9.13100 47.53300
-23.66700 9.21300 48.00100
39.05100 9.13100 48.03300
-23.80400 9.07400 48.56800
39.17300 9.10900 48.54600
-23.81700 9.10000 49.11600
39.52300 9.12200 49.08100
-23.77800 9.05100 49.60200
40.45500 9.11300 49.59800
-23.64500 9.11600 50.06600
41.47500 9.15800 50.11300
-23.43900 9.12500 50.56600
41.92000 9.12000 50.58900
-23.12700 9.08200 51.12300
42.20200 9.07500 51.03400
-22.83300 9.10500 51.47100
42.49100 9.12900 51.57000
-22.12400 9.12500 52.06700
42.58400 9.05100 52.11100
-21.09900 9.11900 52.56700
42.64600 9.07200 52.61600
-20.55000 9.08100 53.04400
42.65800 9.13200 53.08300
-20.34200 9.10600 53.45000
42.55500 9.14800 53.58000
-20.28900 9.17300 53.94900
42.41100 9.22200 54.09300
-20.40800 9.16100 54.49100
42.07000 9.11700 54.54600
-20.77300 9.16700 55.08800
41.60000 9.10300 55.05700
-20.97200 9.13100 55.53300
41.02000 9.19600 55.53400
-21.13500 9.14200 55.99400
40.12300 9.09400 56.08000
-21.26300 9.22200 56.47300
39.67600 9.07000 56.59100
-21.38600 9.16500 56.99400
39.16900 9.13600 57.07600
-21.82200 9.19000 57.57300
38.40200 9.25600 57.52600
-22.33000 9.14600 58.09000
36.50600 9.23400 58.04900
-22.60300 9.19900 58.44900
35.91700 9.23400 58.51800
-22.86900 9.15300 59.00700
35.64800 9.09500 59.03200
-23.02500 9.13100 59.53300
35.62300 9.13100 59.53300
-23.09700 9.13100 60.03300
35.65100 9.13100 60.03300
-23.13300 9.15900 60.51300
35.64000 9.13100 60.53300
-23.24200 9.24400 60.98600
35.56700 9.13100 61.03300
-23.28000 9.19800 61.44900
35.43100 9.21400 61.50000
-23.27100 9.21900 61.97700
35.18300 9.13100 62.08300
-23.10000 9.07500 62.54700
34.93400 9.21400 62.46600
-22.91700 9.13100 63.06900
34.49400 9.21400 62.98700
-22.60000 9.09900 63.56900
33.87400 9.15200 63.49700
-22.29200 9.08700 63.92600
28.47700 9.18300 64.01900
30.50500 9.10500 64.08700
32.52200 9.16600 64.02800
-21.50100 9.09100 64.58600
27.62300 9.19300 64.57500
-21.09000 9.01800 65.06100
27.19000 9.22700 65.03400
-21.02000 9.08500 65.53300
26.99000 9.14200 65.42700
-21.04100 9.09800 66.03300
26.58700 9.20400 66.03900
-21.05300 9.10500 66.53300
26.55900 9.10600 66.49700
-21.06900 9.10900 67.03300
26.47000 9.14900 66.98300
-21.04700 9.11000 67.53300
26.56200 9.11900 67.51800
-21.00000 9.12100 68.03300
26.90000 9.02400 67.98200
-21.02700 9.11200 68.53300
27.14000 9.13900 68.49600
-21.10200 9.07700 69.02400
27.43400 9.02600 69.01000
-21.28200 9.24200 69.50900
27.48500 9.13200 69.48300
-21.10000 9.02500 70.01700
27.56400 9.05200 69.97800
-21.05200 9.06600 70.53300
27.48600 9.10500 70.53300
-21.05900 9.08900 71.03300
27.38000 9.08300 71.00800
-21.17000 9.11200 71.43400
27.10800 9.15800 71.51100
-21.49100 9.16300 72.00700
26.87400 9.14800 71.98300
-21.75300 9.22600 72.54100
26.68800 9.14800 72.51300
-21.83700 9.17800 72.94900
26.47800 9.16600 73.03000
-21.88000 9.14300 73.44900
26.17000 9.15600 73.57100
-21.85800 9.14000 73.94900
25.87600 9.13100 73.98100
-21.77600 9.20100 74.46900
25.20200 9.22800 74.55000
-21.62000 9.05000 75.00500
24.98500 9.19200 74.93700
-21.65900 9.16500 75.44900
24.94700 9.10100 75.44900
-21.87300 9.15700 76.00900
25.01600 9.14600 75.99700
-22.09800 9.16600 76.53600
25.16900 9.10000 76.46700
-22.25300 9.15200 77.07800
25.35700 9.03200 77.02100
-22.30200 9.13100 77.53300
10.58400 9.16600 77.51300
12.17700 9.16600 77.51200
25.48600 9.13100 77.53300
-22.31200 9.18100 77.98300
10.06500 9.13100 78.06400
12.56400 9.15500 78.02300
25.57500 9.13100 78.03300
-22.25700 9.11500 78.40700
9.84000 9.13900 78.47600
12.99500 9.12700 78.53900
25.59400 9.13100 78.53300
-22.10700 9.04400 79.00700
9.64900 9.14400 79.00800
13.55300 9.07800 78.93800
25.54300 9.13100 79.03300
-22.01800 9.13100 79.53300
9.42400 9.20000 79.45600
14.52500 9.11400 79.59900
25.42900 9.21400 79.51000
-21.99100 9.13100 80.03300
9.06600 9.22600 79.96700
15.04100 9.04200 80.01400
25.19500 9.13100 80.09400
-21.96200 9.13100 80.53300
8.55600 9.21400 80.50600
16.12000 9.04700 80.53100
24.96000 9.21400 80.47900
-21.87400 9.13100 81.03300
8.06600 9.21400 81.04200
17.10400 9.03300 81.02900
24.52200 9.21400 81.01000
-21.75100 9.09400 81.47100
7.64800 9.21400 81.58100
17.91800 9.11700 81.55600
23.93200 9.21400 81.48600
-21.46900 9.09500 82.00200
7.12700 9.21400 82.05700
20.47800 9.08200 82.04100
22.51500 9.18200 82.03100
-21.03300 9.04700 82.58400
2.12200 9.15800 82.56200
3.58200 9.04700 82.51900
6.34900 9.17500 82.50800
-20.49200 9.05600 83.12100
-3.57600 9.15000 83.00400
-0.40100 9.09400 83.00200
1.02300 9.19200 83.03900
-20.14300 9.12700 83.62700
-13.04600 9.18200 83.49500
-12.48400 9.09800 83.59400
-8.95200 9.18900 83.50800
-19.93700 9.15200 84.02400
-14.31400 9.19200 84.02900
-11.38700 9.12800 84.02400
-9.55700 9.13300 83.95400
-19.55400 9.18400 84.56000
-14.59000 9.18300 84.42300
-19.05100 9.16100 85.05000
-15.08100 9.14000 84.96500
-18.39600 9.08800 85.47600
-16.02000 9.16800 85.49800
22.46000 15.15200 12.08100
23.55000 15.10200 11.98100
25.00800 15.14200 12.08700
25.93200 15.09900 11.99900
21.61300 15.12900 12.64900
26.55600 15.12700 12.47500
1.94500 15.19300 13.05900
4.55300 15.11200 12.97500
21.41100 15.15000 13.05400
26.90600 15.11000 13.00600
-0.39800 15.08100 13.56100
5.05400 15.13100 13.47000
21.16500 15.08400 13.63400
26.97200 15.11000 13.44900
-0.95000 15.10300 14.05100
5.44300 15.06000 13.97000
21.14300 15.10300 14.11600
26.96100 15.11000 13.94900
-1.31800 15.09600 14.56300
5.52800 15.10800 14.44900
21.03100 15.12400 14.51600
27.08100 15.17200 14.51400
-1.50500 15.16400 15.06900
5.56900 15.16900 15.03200
20.61100 15.17600 15.05700
27.56500 15.08500 14.93700
-1.62300 15.20800 15.60400
5.88700 15.09900 15.51000
7.08500 15.14200 15.60100
12.65900 15.08700 15.51900
18.55900 15.18100 15.57500
28.45900 15.04300 15.54900
-1.76300 15.01900 16.07100
29.11300 15.08800 15.92800
-15.91600 15.12200 16.62200
-12.47500 15.09000 16.53100
-1.63000 15.18900 16.54800
30.12300 15.04700 16.50200
-16.33400 15.12300 17.15600
-10.94800 15.04700 17.02800
-1.57700 15.18600 17.03300
31.04100 15.04700 17.03700
-16.47400 15.20500 17.62500
-9.48400 15.10200 17.53800
-1.61400 15.24700 17.49800
31.55500 15.04700 17.53200
-16.61600 15.16800 18.08300
-6.42600 15.09200 18.02500
-1.96900 15.22300 18.05800
31.93500 15.04700 18.08100
-16.64200 15.20100 18.53300
-5.46900 15.11100 18.58300
-2.87900 15.08900 18.55400
32.14600 15.16600 18.55600
-16.66700 15.19400 19.03300
-4.89000 15.11200 18.99100
-3.55100 15.22000 19.01100
32.31700 15.08700 19.12700
-16.68800 15.24400 19.48600
32.37000 15.08100 19.58300
-16.82000 15.13100 19.98600
32.36200 15.13100 20.03300
-17.04000 15.17500 20.46200
32.31200 15.20300 20.45200
-17.60100 15.25300 21.00400
32.15400 15.15700 21.00600
-18.84600 15.15700 21.56500
31.93100 15.16600 21.52400
-19.44100 15.22500 22.11500
31.64600 15.14300 22.06400
-19.84400 15.15300 22.63800
31.42200 15.14600 22.50100
-20.07000 15.18200 23.10800
31.01400 15.20400 23.02700
-20.26000 15.09300 23.65000
30.51300 15.19900 23.53900
-20.33000 15.12400 24.11600
30.20500 15.23700 23.97600
-20.39100 15.12700 24.61600
30.15100 15.21800 24.49700
-20.43200 15.21200 25.08400
30.36200 15.08200 25.03300
-20.56200 15.02600 25.56100
30.50000 15.08200 25.48300
-20.48900 15.13100 26.03300
30.58400 15.17400 25.99200
-20.38100 15.12000 26.56800
30.89500 15.07800 26.52700
-20.25900 15.03100 27.02200
31.18500 15.06500 26.94600
-19.93600 15.02500 27.54100
31.47300 15.03900 27.50400
-19.49900 15.09700 27.98500
31.61400 15.18100 27.98300
-18.55600 15.16500 28.62800
31.72300 15.11700 28.44500
-18.15000 15.19800 29.07200
31.74300 15.19200 28.94900
-18.02900 15.24000 29.57200
31.73200 15.20100 29.44900
-18.14700 15.22600 30.03600
31.71600 15.20500 29.94900
-18.53400 15.25100 30.58400
31.68000 15.23200 30.42600
-18.94100 15.13300 31.03900
31.86600 15.10400 30.99000
-19.41700 15.05000 31.49400
31.88400 15.08400 31.41600
-19.97200 15.12100 32.03400
31.64400 15.15400 31.99300
-20.38400 15.20000 32.60900
31.53600 15.19400 32.49700
-20.62100 15.17300 33.04300
31.60700 15.13100 32.98300
-20.83300 15.07300 33.57900
31.69600 15.18900 33.41000
-20.89500 15.12100 34.11600
32.06600 15.09100 33.95000
-20.89400 15.11000 34.61600
32.31500 15.02700 34.53100
-20.83100 15.06700 35.11100
32.41000 15.13100 35.03300
-20.65100 15.12600 35.58500
32.52900 15.18900 35.53300
-20.41400 15.11800 36.06200
32.50000 15.04100 36.09100
-20.17500 15.12300 36.57800
32.63100 15.04800 36.60200
-20.13000 15.13100 37.03300
32.90800 15.12100 37.07300
-20.18400 15.21400 37.49100
33.11900 15.11600 37.56400
-20.25500 15.13100 38.07500
33.37500 15.11000 38.07500
-20.24900 15.12900 38.50500
33.94700 15.04000 38.55400
-20.17100 15.09500 39.04500
35.39100 15.12800 39.07300
-20.02200 15.13100 39.53300
36.15900 15.01600 39.51400
-19.83200 15.13100 39.97700
37.46200 15.04700 40.05600
-19.55300 15.04700 40.56000
38.07300 15.04700 40.51700
-19.45800 15.13100 41.03300
38.53800 15.04700 41.03700
-19.51300 15.21400 41.52100
38.88300 15.04700 41.59100
-19.83000 15.21400 42.08200
39.06000 15.13100 42.03300
-20.46900 15.12500 42.58000
39.20400 15.16600 42.54900
-22.42800 15.17100 42.98600
-21.95500 15.10600 43.08500
-21.42800 15.12700 43.03000
39.29300 15.01800 43.09300
-23.50500 15.13800 43.46800
39.29400 15.11400 43.45200
-23.96700 15.13300 43.98700
39.22000 15.14400 44.01100
-24.33800 15.21500 44.52900
39.08500 15.13100 44.53300
-24.36000 15.17900 44.94900
38.89900 15.16600 45.01800
-24.34300 15.17400 45.42900
38.67400 15.14500 45.55700
-24.07600 15.11100 46.00900
38.48700 15.15600 46.02100
-23.86800 15.18100 46.50600
38.33500 15.11700 46.43400
-23.06900 15.10200 46.99200
37.96400 15.11000 47.03000
-19.97200 15.10600 47.57900
37.51800 15.11700 47.51300
-19.33800 15.17000 48.08100
37.04100 15.12900 48.02400
-19.06400 15.03100 48.50500
36.54300 15.13000 48.52300
-19.02900 15.19100 49.03300
35.62500 15.15400 49.07100
-18.88200 15.06500 49.46400
35.00100 15.13100 49.55900
-18.82900 15.18300 49.94900
34.71500 15.22900 49.97400
-18.84900 15.15000 50.49700
34.69000 15.22700 50.47400
-19.08000 15.19000 50.94500
35.00000 15.07600 50.95400
-19.58300 15.15300 51.49400
35.42100 15.04800 51.48000
-19.96800 15.17600 52.01400
35.60200 15.13300 51.92900
37.43700 15.13700 52.07400
38.53400 15.12100 51.98900
-20.25800 15.22600 52.54200
35.91100 15.11700 52.50800
37.06700 15.13300 52.62500
38.89700 15.11800 52.50600
-20.35000 15.13500 52.99700
36.08400 15.13400 52.91700
36.91700 15.13700 53.08200
38.92100 15.11500 52.92400
-20.43700 15.18100 53.48300
38.61400 15.13600 53.49700
-20.40300 15.09500 53.96000
36.97800 15.13800 54.01500
37.49700 15.11600 54.08500
38.13000 15.14000 53.98500
-20.34600 15.18000 54.48900
36.71000 15.16000 54.52100
-20.13200 15.05800 55.05700
36.60500 15.21000 54.99700
-20.04000 15.08100 55.58300
36.61600 15.10300 55.53300
-20.09000 15.21400 56.00700
36.50500 15.16500 56.02200
-20.33700 15.21400 56.58700
36.42300 15.11200 56.52600
-20.83800 15.20500 57.13500
36.19400 15.18100 57.02700
-21.28900 15.17600 57.63400
35.93900 15.19200 57.44300
-21.57700 15.16900 58.04600
35.46300 15.15300 57.99300
-21.85200 15.15500 58.56000
34.55300 15.18900 58.52300
-22.04400 15.07800 59.03300
33.56300 15.17800 59.04800
-22.09400 15.18100 59.53300
33.21500 15.21600 59.53800
-22.11800 15.17600 60.03300
33.08700 15.12900 59.99700
-22.08600 15.15300 60.53300
32.85800 15.13100 60.48300
-22.03800 15.14600 61.03300
32.67900 15.19600 60.95000
-22.08200 15.22500 61.50700
32.54900 15.14900 61.50100
-22.34200 15.09500 62.04600
32.37700 15.10100 62.00500
-22.58400 15.21400 62.46600
32.05100 15.12800 62.52700
-22.86500 15.13100 63.05000
31.55000 15.19300 63.03400
-23.02900 15.13100 63.53300
30.93500 15.14000 63.48700
-23.12500 15.13100 64.03300
24.90400 15.13900 64.01100
26.56700 15.10400 64.01900
28.41800 15.25100 64.03000
-23.16900 15.15100 64.49900
24.23400 15.23000 64.55200
-23.24100 15.18500 65.03200
24.08700 15.21200 64.95100
-23.37900 15.13100 65.53300
24.07900 15.15200 65.44900
-23.49800 15.13100 66.03300
24.06800 15.10500 65.99700
-23.55100 15.13100 66.53300
23.95200 15.10200 66.52600
-23.53700 15.13100 67.03300
23.68000 15.17900 67.02700
-23.45500 15.13100 67.53300
23.41600 15.18300 67.42100
-23.33000 15.13100 67.97100
22.91200 15.13600 67.95800
-23.07600 15.08100 68.50900
21.93200 15.10600 68.49400
-22.81700 15.11700 68.92100
21.46600 15.05900 68.96400
-22.37600 15.08600 69.41700
20.63700 15.14400 69.54800
-21.90800 15.03700 70.02400
19.56900 15.19200 70.02300
-21.63300 15.14500 70.61300
19.44900 15.08000 70.49700
-21.54600 15.21300 71.06800
19.36900 15.05700 71.02200
-21.63500 15.18500 71.47100
19.14900 15.22400 71.55400
-21.97500 15.16100 72.11700
9.63000 15.19700 72.04600
11.00900 15.07800 72.06100
12.42600 15.17700 71.99100
13.11900 15.11200 72.08200
19.07400 15.12900 71.98500
-22.09900 15.17600 72.50500
9.10900 15.17300 72.52700
13.67300 15.10700 72.54300
18.63200 15.22000 72.56400
-22.30700 15.02600 73.08800
8.69900 15.21700 73.03500
14.03800 15.12400 73.06400
18.15500 15.15500 73.06900
-22.28100 15.04000 73.58300
8.57800 15.16900 73.44900
16.05700 15.10900 73.58100
17.07800 15.18300 73.49000
-22.06700 15.14700 74.12400
8.50100 15.17700 73.94600
-21.95300 15.05500 74.62100
8.48100 15.12800 74.44900
-21.78500 15.03500 75.08400
8.43500 15.10900 74.94600
-21.62900 15.11700 75.56500
8.14100 15.20400 75.53300
14.90300 15.15300 75.56300
17.44100 15.05100 75.47300
-21.48500 15.13100 76.03300
1.52700 15.13800 76.05200
3.03300 15.08000 76.05100
7.98600 15.14200 75.92000
14.46000 15.14600 76.06400
17.98600 15.06200 75.97600
-21.30100 15.10200 76.49200
1.02100 15.17100 76.51100
4.01700 15.11000 76.58900
6.96900 15.14900 76.47500
14.12300 15.11500 76.63900
18.16100 15.14100 76.41200
-20.97500 15.06500 77.01700
-15.08100 15.16400 76.95600
-12.60600 15.17200 77.10200
0.91100 15.08800 76.94900
14.02900 15.13600 77.11600
18.42200 15.11000 76.98700
-20.49100 15.08200 77.52200
-15.56800 15.16800 77.46200
-12.34300 15.11100 77.53800
0.96200 15.07500 77.44900
14.00000 15.13200 77.61600
18.47900 15.10300 77.44900
-19.85300 15.05200 77.98000
-16.52700 15.17900 78.00900
-12.02800 15.13700 78.12100
-9.43700 15.19200 78.01900
-8.58700 15.12900 78.15700
1.14100 15.13100 77.91500
14.04800 15.10100 78.11600
18.43800 15.10000 77.93500
-12.01600 15.13000 78.61600
-9.94100 15.14300 78.50700
-8.31700 15.10100 78.53300
1.47100 15.07000 78.45700
14.18500 15.08100 78.54100
18.14700 15.15600 78.51600
-11.90400 15.12000 79.05700
-10.09800 15.11600 78.91200
-8.07800 15.16600 79.11600
1.54200 15.11500 78.94900
14.59100 15.10000 79.05800
17.94700 15.09000 78.95400
-7.99500 15.11100 79.61600
1.54200 15.13200 79.44900
15.45100 15.11100 79.59600
17.10000 15.15600 79.48600
-7.84200 15.07300 80.04800
1.49700 15.08300 79.98500
-7.43500 15.10000 80.57100
1.16700 15.17200 80.52400
-6.89100 15.06700 81.06500
-3.95000 15.13300 81.02500
-2.53800 15.13900 81.11300
0.95700 15.09300 80.94500
-1.93000 15.08400 81.57700
0.12800 15.11800 81.53200
13.69900 21.13100 14.56700
15.89600 21.00600 14.54500
12.65100 21.08800 15.06800
16.96000 21.10300 15.11500
12.09700 21.11700 15.56100
17.50600 21.10600 15.60500
11.66100 21.14600 16.14600
17.90600 21.07500 16.11300
11.43000 21.18900 16.60100
18.13600 21.13100 16.56900
11.11800 21.09300 17.07300
18.36000 21.01900 17.06900
10.71100 21.11700 17.63200
18.41900 21.18500 17.53300
10.47800 21.09400 17.97000
18.56500 21.05800 17.97700
10.18300 21.04900 18.59500
18.60500 21.17100 18.44900
-13.03800 21.16400 19.07700
-10.84400 21.14300 19.02000
10.11000 21.19800 19.09000
18.64600 21.22500 18.97100
20.61400 21.12700 19.10800
21.62900 21.11100 18.97400
-13.83500 21.10900 19.65700
-10.02900 21.05300 19.45700
9.90600 21.14800 19.55800
18.98700 21.12900 19.49600
20.02500 21.13100 19.60000
22.46000 21.10900 19.51400
-14.05600 21.15500 20.05700
-8.45300 21.07100 20.02500
9.72800 21.04600 20.09400
19.13200 21.14600 19.94900
19.66200 21.13000 20.14900
22.63000 21.13400 19.94900
-14.36300 21.08700 20.63700
-6.83300 21.12300 20.48700
9.68500 21.09200 20.61600
19.03300 21.14800 20.43000
19.68300 21.12500 20.55700
22.67300 21.15500 20.44900
-14.43100 21.12300 21.11600
-5.99100 21.10600 21.03800
9.65000 21.15300 21.12400
18.56300 21.14800 20.98700
19.94900 21.12700 21.13600
22.65500 21.15400 20.92700
-14.54300 21.15600 21.55800
-5.51100 21.06800 21.54900
9.48200 21.18100 21.54800
18.06200 21.21900 21.55000
20.10800 21.10500 21.61600
23.01600 21.12600 21.47700
-14.97900 21.12400 22.10000
-5.07700 21.08800 22.10800
0.62000 21.07600 22.05400
3.10500 21.08900 22.01500
9.08500 21.21400 22.03200
17.64000 21.21700 22.01300
20.11200 21.11900 22.11600
25.41100 21.03600 21.96900
-15.30300 21.07000 22.56800
-4.51500 21.10900 22.61200
-0.04300 21.22300 22.50700
4.39000 21.01100 22.54400
5.41200 21.16100 22.49900
17.08800 21.17600 22.52400
20.01600 21.13800 22.61600
26.08600 21.13800 22.52500
-15.45300 21.09100 23.06800
-4.07000 21.11900 23.08200
-0.59700 21.26800 23.06700
16.61100 21.14800 23.05900
19.99000 21.13300 23.11600
26.53700 21.08000 22.94300
-15.52700 21.14300 23.52500
-3.80300 21.07800 23.44500
-0.99300 21.13700 23.51300
16.42900 21.15600 23.51300
20.05500 21.10200 23.61600
26.97900 21.05800 23.46600
-15.83000 21.10400 24.10400
-3.43100 21.14200 23.97400
-1.45900 21.13100 24.02400
16.45000 21.15500 24.06800
20.20700 21.09800 24.03500
27.41400 21.04000 23.98400
-16.09500 21.18100 24.50200
16.63000 21.08100 24.51900
20.35900 21.18200 24.49400
27.60200 21.11800 24.43900
-16.59300 21.14100 24.98300
17.01200 21.04700 25.01000
20.14200 21.08900 25.04700
27.87400 21.04000 24.98000
-17.47800 21.19300 25.52700
17.63400 21.10500 25.50600
19.98600 21.09900 25.52100
27.92100 21.03100 25.47400
-18.54900 21.16800 26.00600
18.09100 21.09700 25.92700
19.55000 21.14700 26.08400
27.71000 21.19100 26.08300
-19.37000 21.19300 26.56100
27.66900 21.20200 26.44900
-19.81300 21.22300 27.03300
27.66500 21.13700 26.99700
-20.01300 21.14200 27.44800
27.58400 21.13100 27.53300
-20.28900 21.22800 27.97700
27.43000 21.15700 28.00800
-20.37300 21.18400 28.44900
27.16200 21.17900 28.52300
-20.40400 21.16500 28.94900
26.87200 21.17900 28.92700
-20.37000 21.16800 29.44900
26.11400 21.22400 29.55500
-20.28100 21.21900 29.96400
24.99800 21.17200 30.01000
-19.98400 21.13100 30.53200
23.56100 21.13500 30.56100
-19.57300 21.05800 31.05800
23.42000 21.07600 31.03300
-19.06100 21.08300 31.59900
23.36800 21.09700 31.48300
-18.60400 21.07200 32.10800
23.47000 21.05100 31.93600
-18.41900 21.08100 32.58300
23.55300 21.12000 32.43500
-18.35100 21.13100 33.03300
24.08800 21.12700 32.96700
-18.30800 21.13100 33.53300
29.62900 21.19400 33.55700
-18.37600 21.13100 34.03300
30.41400 21.04100 33.97800
-18.47000 21.13100 34.53300
31.09200 21.06800 34.44300
-18.50900 21.13100 35.03300
32.05500 21.07300 34.94800
-18.47800 21.13100 35.53300
32.51700 21.07300 35.46600
-18.38700 21.13100 36.03300
32.66000 21.14800 35.91600
-18.29700 21.13100 36.53300
32.91300 21.05900 36.45800
-18.31200 21.13100 37.03300
32.91500 21.07500 36.94300
-18.44500 21.21400 37.51900
32.68900 21.21800 37.56800
-18.84400 21.16600 38.11100
32.70400 21.21000 38.00100
-19.28800 21.17100 38.59600
33.05100 21.19500 38.55100
-19.56400 21.19400 38.95400
33.94800 21.03600 38.96600
-20.01400 21.15800 39.50800
34.45800 21.04600 39.47500
-23.52300 21.21400 40.00600
34.65200 21.17800 40.00700
-24.34000 21.18700 40.58300
34.93500 21.05500 40.45700
-24.79500 21.16300 41.10000
34.99000 21.08400 40.94900
-25.04000 21.21400 41.49200
34.97200 21.09500 41.44900
-25.32300 21.18100 42.03400
34.90700 21.08500 41.92600
-25.52000 21.13200 42.49700
34.69300 21.15900 42.50500
-25.64400 21.24400 43.03800
34.61800 21.15700 42.94900
-25.82500 21.04700 43.57400
34.61700 21.14400 43.44900
-25.82000 21.14500 44.13100
34.60600 21.14500 43.94900
-25.83900 21.08100 44.58300
34.50000 21.13300 44.43000
-25.85400 21.13100 45.03300
34.04900 21.13600 44.97600
-25.85800 21.13100 45.53300
33.55900 21.14200 45.49900
-25.80400 21.13100 46.00600
33.42800 21.11400 45.94900
-25.64500 21.04700 46.58900
33.46000 21.13100 46.49700
-25.50700 21.13100 47.03300
33.62800 21.14900 47.02700
-25.47300 21.13100 47.53300
33.85800 21.06300 47.56000
-25.51900 21.13100 48.03300
34.07500 21.08100 48.08300
-25.52100 21.13100 48.53300
34.23400 21.13100 48.47900
-25.47700 21.18100 48.98300
34.36800 21.04700 49.06300
-25.35100 21.13400 49.49700
34.43800 21.13100 49.53300
-25.15100 20.99200 50.03200
34.48900 21.13100 50.03300
-25.04100 21.16700 50.53300
34.51100 21.13100 50.53300
-24.81900 21.11500 50.99200
34.56000 21.13100 51.03300
-24.63600 21.08900 51.52200
34.58400 21.13100 51.53300
-24.41900 21.09700 52.02300
34.54400 21.13100 52.03300
-24.05500 21.06300 52.56100
34.43500 21.20600 52.56700
-23.55300 21.09700 53.09900
34.20600 21.13500 53.14200
-22.94600 21.08300 53.52700
33.98000 21.18100 53.54900
-22.47100 21.05800 53.96300
33.58100 21.16600 54.09900
-22.26200 21.16200 54.45800
33.19300 21.14900 54.59600
-22.20900 21.05300 54.91100
32.93200 21.16300 55.00800
-22.31400 21.13600 55.50000
32.65500 21.22800 55.46400
-22.38100 21.13100 56.03300
32.57500 21.15700 55.94900
-22.37500 21.13100 56.53300
32.62200 21.19100 56.49000
-22.30900 21.13100 56.99600
32.84500 21.00800 57.02500
-22.13900 21.04700 57.57900
32.88000 21.06500 57.53300
-22.00100 21.13100 58.03300
32.86400 21.07300 58.02600
-21.90900 21.13100 58.53300
32.71200 21.22300 58.48500
-21.81800 21.11600 59.06400
25.60800 21.19800 59.00800
26.06100 21.10100 59.08900
32.55800 21.16200 58.99900
-21.66900 21.12400 59.57600
24.91500 21.10400 59.48700
26.88000 21.17300 59.57100
32.35500 21.13400 59.43700
-21.53900 21.13100 60.03300
21.12800 21.18400 60.02500
27.13500 21.09700 59.95800
31.93100 21.14700 59.96900
-21.48200 21.18100 60.48300
20.83700 21.17700 60.43100
27.93800 21.10100 60.56500
31.11900 21.21600 60.54600
-21.41700 21.10000 60.95000
20.62800 21.13500 60.99800
-21.35600 21.18900 61.48900
20.42000 21.16600 61.52000
-21.12800 21.08400 62.02400
20.16900 21.14400 62.06000
-20.89100 21.10100 62.52000
20.07600 21.18100 62.48300
-20.66100 21.04800 63.05800
20.15500 21.13700 62.97100
-20.53100 21.08100 63.58300
20.32900 21.05600 63.56100
-20.38000 21.12400 64.05800
20.42100 21.08100 64.08300
-20.13400 21.14700 64.61900
20.43900 21.13100 64.53300
-19.96300 21.16700 65.06800
20.39800 21.13100 65.03300
-19.90000 21.09800 65.61600
20.31100 21.18700 65.43800
-19.81300 21.09000 66.05400
20.13800 21.14300 66.00000
-19.62800 21.18700 66.55100
19.96900 21.13100 66.53300
-19.45000 21.19400 67.03200
19.83000 21.18100 66.91500
-19.13600 21.14500 67.63100
19.54400 21.16800 67.50600
-18.87500 21.10500 67.97400
19.14600 21.18600 68.04000
-18.03500 21.10900 68.55800
18.56200 21.19700 68.54300
-16.87300 21.04400 69.02700
17.52500 21.17600 69.01800
-15.98900 21.16900 69.55200
16.46100 21.16900 69.52400
-15.63500 21.12700 70.09000
-3.95600 21.13000 70.05400
-2.12000 21.12700 70.12700
16.18100 21.15800 70.01600
-15.37700 21.12200 70.56800
-4.55300 21.13100 70.45300
-1.87400 21.16300 70.53100
16.00600 21.13100 70.53300
-15.26100 21.01600 71.08000
-6.04000 21.13800 70.98600
-1.68400 21.20100 71.07300
15.82400 21.17600 70.92800
-15.05600 21.09900 71.54200
-6.41400 21.13600 71.47400
-5.86100 21.12700 71.60000
-5.40800 21.12700 71.48500
-1.54200 21.17600 71.53300
15.43200 21.17400 71.49700
-14.82400 21.10800 71.98900
-7.86800 21.21100 72.03700
-5.91000 21.12600 72.06000
-5.12800 21.12300 71.95400
-1.29800 21.13100 71.99300
14.91500 21.16500 72.00500
-14.46000 21.07100 72.50300
-9.05100 21.17300 72.50700
-0.95000 21.11400 72.51500
14.16000 21.17500 72.55500
-13.93300 21.07400 72.99500
-9.61400 21.13700 72.97400
-0.46600 21.11100 73.02800
6.53700 21.21400 73.03500
6.99000 21.04700 73.03700
13.50200 21.22000 73.03700
-12.96600 21.05300 73.52800
-10.59600 21.13700 73.49900
0.45500 21.08600 73.56500
5.54400 21.21400 73.51600
7.96100 21.04700 73.53400
12.42000 21.24600 73.52400
3.15200 21.01000 74.02500
4.05600 21.17000 74.02600
8.98200 21.05800 74.03900
11.40100 21.25000 74.01200
7.45700 27.17400 24.07100
9.56500 27.11100 23.97400
4.93700 27.21000 24.52900
10.10000 27.14200 24.45000
-9.40600 27.14400 25.06100
-7.49900 27.10600 25.09300
4.10200 27.08400 25.07700
10.48600 27.12100 24.99100
-10.35100 27.19800 25.56900
-6.53400 27.16300 25.61700
-2.55600 27.21600 25.52000
2.06400 27.15200 25.60100
3.62300 27.11100 25.61300
10.60600 27.13800 25.44900
-10.86500 27.24900 26.03100
-6.00900 27.14200 26.03400
-3.42800 27.16200 26.03800
10.61900 27.15600 25.94900
-11.43000 27.21400 26.53800
10.55100 27.14700 26.44900
-12.06000 27.24900 27.03100
10.43900 27.07700 26.95800
-14.34100 27.16300 27.58100
10.00500 27.07900 27.50700
-15.37900 27.11200 28.05800
9.65000 27.15400 27.99600
-16.04900 27.16500 28.50800
9.59100 27.15200 28.44900
-16.51700 27.16100 29.01700
9.65100 27.15400 28.91600
-16.84900 27.10400 29.64100
10.38100 27.03000 29.46300
-16.89700 27.16500 30.12200
11.95200 27.03900 29.96400
-16.97000 27.05000 30.58300
12.55200 27.08300 30.44200
-16.91200 27.18100 30.98300
13.05900 27.08100 31.00500
-16.97800 27.09900 31.49700
13.43300 27.08400 31.59600
-16.95600 27.09700 32.05100
13.64500 27.13100 32.07500
-16.82300 27.09400 32.54700
13.91100 27.09500 32.59800
-16.57900 27.11200 33.06900
14.22500 27.04000 32.98800
-16.30100 27.09200 33.47500
14.98500 27.04700 33.54100
-15.85500 27.09500 33.96900
15.60000 27.09500 34.01900
-15.50600 27.04700 34.55800
16.05000 27.07600 34.43800
-15.36500 27.12500 35.06800
16.97200 27.14100 35.09700
-15.30700 27.10900 35.58300
17.96800 27.10800 35.54600
-15.39700 27.13900 36.07900
18.52100 27.12800 36.04100
-15.52800 27.14200 36.58300
18.99600 27.08800 36.55400
-15.55800 27.18100 37.03300
19.38500 27.10700 37.07800
26.02500 27.15500 37.08900
28.08800 27.06500 36.94400
-15.54800 27.17400 37.53300
19.67900 27.12300 37.48600
24.47900 27.16600 37.58200
28.99200 27.10000 37.48200
-15.54100 27.22000 38.06800
20.12200 27.16300 38.01100
21.58400 27.12100 38.11500
29.97400 27.05700 37.97300
-19.06500 27.13300 38.53100
-18.40800 27.16200 38.58100
-15.84300 27.08000 38.58500
30.41500 27.05000 38.48300
-20.44400 27.11700 39.04700
-17.02900 27.05200 38.94700
-16.46500 27.14300 39.02600
30.55900 27.11000 38.94800
-20.98600 27.13000 39.59500
30.88600 27.04300 39.49000
-21.38600 27.05400 40.06300
31.05400 27.10000 39.94900
-21.84500 27.07000 40.56000
31.16100 27.15900 40.43200
-22.96000 27.17800 41.04800
31.36900 27.05100 40.95300
-23.96800 27.11100 41.53600
31.19700 27.16200 41.50800
-24.49000 27.12900 42.02600
31.06600 27.16300 41.94900
-24.87500 27.20000 42.60900
30.93200 27.08100 42.45600
-25.10100 27.16000 43.05100
30.56600 27.13300 42.98800
-25.30100 27.05900 43.58600
30.45800 27.06800 43.45000
-25.35400 27.10400 44.11600
30.13300 27.16100 44.01100
-25.35100 27.09100 44.61600
29.93400 27.07900 44.43200
-25.29200 27.04500 45.09800
29.12700 27.20900 45.03200
-25.11500 27.11600 45.56700
29.02300 27.10300 45.49700
-24.93100 27.13100 46.03300
28.94700 27.08200 46.03300
-24.84100 27.18600 46.57400
28.88100 27.07100 46.51000
-24.94900 27.08100 47.08300
28.59000 27.20900 47.04200
-25.04000 27.13100 47.53300
28.47200 27.08900 47.43700
-25.09300 27.13100 48.03300
27.99100 27.11500 48.00800
-25.06900 27.18100 48.48300
27.43700 27.12100 48.44700
-25.03400 27.09900 48.99700
26.01900 27.18700 49.00400
-24.97600 27.13600 49.53300
25.43400 27.16800 49.48000
-25.03100 27.09600 50.03900
25.18600 27.21600 49.96400
-25.08600 27.13100 50.53300
25.20500 27.23200 50.46500
-25.14500 27.15200 51.01600
25.41300 27.05900 51.03700
-25.17700 27.07800 51.51300
25.44100 27.13300 51.56800
-25.26300 27.16100 52.01600
25.53400 27.08100 52.08300
-25.30000 27.18100 52.48300
25.57300 27.13100 52.53300
-25.27400 27.09600 52.95400
25.57500 27.13100 53.03300
-25.17500 27.02500 53.52900
25.49900 27.13100 53.53300
-25.04900 27.18100 53.98300
25.36700 27.20000 53.95300
-24.83800 27.13300 54.47900
25.07800 27.18200 54.52600
-24.55700 27.08500 55.00800
24.65900 27.23900 55.06200
-24.30300 27.12700 55.47400
24.10900 27.21400 55.53000
-23.90900 27.16500 56.01600
23.00400 27.15200 56.02200
-23.34900 27.21600 56.54700
21.49100 27.21400 56.52800
-22.94800 27.19400 57.03600
20.92200 27.22700 56.99500
-22.79700 27.14900 57.48300
19.90600 27.24700 57.51300
-22.84300 27.12700 57.99700
18.64700 27.13100 58.10100
-23.00200 27.13100 58.53300
18.38400 27.20600 58.46000
-23.15400 27.21400 58.97700
18.18500 27.16000 59.00900
-23.27500 27.13100 59.56100
17.98500 27.21400 59.49900
-23.30200 27.13100 60.03300
17.65100 27.13100 60.08200
-23.27600 27.13100 60.49500
17.35000 27.17400 60.43700
-23.14900 27.04700 61.07800
16.58300 27.21400 61.02500
-23.00000 27.18100 61.48300
14.93500 27.16200 61.51500
-22.77700 27.10500 61.92200
0.60300 27.20500 62.03100
2.94400 27.17300 62.12600
6.55300 27.15700 62.04500
9.46500 27.13800 62.10000
12.12700 27.20000 62.03400
-22.40500 27.08800 62.42000
-0.02100 27.17400 62.47400
3.35100 27.20100 62.57000
5.63500 27.23800 62.54300
-21.78600 27.09500 62.99400
-0.78700 27.23900 62.99000
3.54400 27.17100 63.02200
4.61300 27.19900 63.03600
-20.99900 27.11700 63.60100
-0.87500 27.23000 63.43000
-20.52600 27.03200 64.01200
-0.90500 27.18900 63.94900
-19.84500 27.12100 64.49400
-1.02400 27.15200 64.43100
1.55800 27.12400 64.61000
3.98500 27.11900 64.49700
-15.11300 27.10700 65.07000
-1.35000 27.22000 64.97300
1.14500 27.11200 65.14900
4.42500 27.10300 65.01400
-14.59800 27.04700 65.59800
-1.55800 27.13600 65.44100
1.03900 27.13200 65.61600
4.56300 27.12100 65.44900
-14.40300 27.16600 66.03300
-1.99600 27.17100 65.96100
1.01000 27.12700 66.11600
4.59200 27.14200 65.94900
-14.12100 27.06500 66.60400
-2.46000 27.22200 66.48900
1.10000 27.12100 66.57400
4.52600 27.13700 66.44900
-13.96800 27.13100 67.03300
-3.03500 27.15800 67.01000
1.46300 27.14000 67.11600
4.18000 27.16000 67.02700
-13.81900 27.15400 67.45400
-4.06100 27.15200 67.51200
1.99700 27.11400 67.59000
3.64600 27.15500 67.49500
-13.57100 27.10300 68.00500
-6.48000 27.22400 68.05200
-13.36600 27.11800 68.50500
-7.42400 27.11800 68.55600
-13.12200 27.04000 68.98300
-7.91100 27.15100 69.14000
-12.95100 27.14700 69.52300
-8.06100 27.18000 69.49000
-12.52800 27.11700 70.04400
-8.47600 27.14100 70.01800
-11.94700 27.14400 70.53100
-9.01100 27.20300 70.52800
-10.02600 33.14600 25.52100
-7.34200 33.10400 25.48900
-10.82100 33.13300 26.12900
-6.52900 33.07800 26.09000
-11.08300 33.12100 26.44200
-6.13600 33.03400 26.53100
-11.49000 33.15000 27.06800
-5.90400 33.13300 26.99700
-3.45200 33.17700 27.06100
-2.86200 33.08200 27.01400
-11.93600 33.14900 27.63800
-0.00400 33.01700 27.52900
-12.10600 33.17700 27.97600
1.14300 33.09300 28.01500
-12.38500 33.09400 28.62000
1.97900 33.06500 28.53300
-12.42600 33.12100 29.11600
3.51200 33.13400 29.11300
-12.46600 33.14900 29.61600
4.07000 33.13500 29.52600
-12.59300 33.15800 29.97600
4.53900 33.12200 30.03300
-14.34800 33.12700 30.65600
4.88500 33.02500 30.47800
-14.59300 33.15100 31.04300
5.07600 33.12600 31.00200
-14.87700 33.10700 31.62400
5.43800 33.10400 31.50000
-14.88300 33.09600 32.11600
6.62400 33.11800 31.97000
-14.78200 33.08800 32.53300
7.39700 33.10200 32.52300
-14.38800 33.10200 33.04500
7.54300 33.11900 32.94900
-13.46000 33.12900 33.60200
7.57900 33.13400 33.44900
-13.00200 33.14200 34.10800
7.61000 33.14100 33.93500
-12.60300 33.15600 34.65200
7.92200 33.13700 34.56000
-12.59600 33.14700 35.06800
8.17200 33.12500 34.94300
-12.94400 33.13600 35.59000
8.57100 33.04900 35.46300
-13.51400 33.13900 36.08300
9.05200 33.04700 36.01700
-13.88400 33.11600 36.63900
9.58900 33.13800 36.57200
-13.97700 33.13600 37.11600
9.92900 33.09600 37.01800
-13.99900 33.13000 37.61600
10.12400 33.12200 37.48300
-13.95200 33.11400 38.11600
10.16000 33.18300 37.94900
-13.93600 33.13200 38.61600
10.19000 33.21400 38.48100
-14.07400 33.14800 39.07200
10.47200 33.12400 39.04000
-14.31300 33.05500 39.64900
11.03900 33.13900 39.52700
-14.28800 33.08300 40.06100
12.90000 33.04700 39.95000
-14.08300 33.14600 40.64000
15.44100 33.08500 40.60200
-13.92200 33.11300 41.06500
16.00300 33.08900 41.08600
-13.56900 33.16800 41.56000
16.37300 33.09800 41.57000
-13.38400 33.15800 42.02600
16.59900 33.10600 42.02200
-13.13200 33.18800 42.56800
16.83100 32.99900 42.53200
-12.93000 33.15000 43.06800
16.88300 33.06100 43.03300
-12.86700 33.09500 43.61600
16.88100 33.07500 43.53300
-12.86400 33.09700 44.11600
16.83200 33.06400 43.99700
-12.86200 33.09900 44.61600
16.63100 33.19900 44.45500
-12.80100 33.10500 45.05200
16.51000 33.18500 44.93100
-12.52700 33.14900 45.54600
16.45300 33.11900 45.44400
-12.07200 33.17300 46.06000
16.19200 33.14800 46.02600
18.43900 33.19000 46.06000
19.55800 33.07700 46.00300
-11.53300 33.13500 46.52600
16.10000 33.14500 46.41600
16.51600 33.14800 46.57600
20.64600 33.19700 46.55400
-10.53800 33.08700 47.05300
22.94100 33.11200 47.01100
-9.34300 33.00600 47.54700
23.42800 33.14500 47.56400
-8.96700 33.07300 48.10300
23.69900 33.15300 47.93400
-8.89100 33.15800 48.61600
24.08800 33.14100 48.48000
-9.02300 33.18900 49.11100
24.41900 33.06300 49.04800
-9.31200 33.18900 49.61100
24.56400 33.13100 49.53300
-9.55000 33.09000 50.03300
24.65300 33.10900 49.93800
-21.93400 33.12000 50.61000
-19.01200 33.05600 50.46000
-9.67400 33.25100 50.46300
24.66800 33.16900 50.44900
-22.41100 33.10400 51.11800
-17.86700 33.06100 50.94200
-9.85100 33.09500 51.00800
24.63500 33.12000 50.99700
-22.81500 33.08500 51.57300
-16.96100 33.07100 51.45200
-10.00200 33.13100 51.53300
24.48000 33.16500 51.53000
-23.09300 33.11900 51.93900
-16.54700 33.05700 51.97200
-10.10900 33.18100 51.98300
13.11700 33.18900 52.00500
15.08300 33.11400 52.08700
24.33600 33.13300 51.93600
-23.45000 33.14400 52.62100
-16.41600 33.16000 52.52500
-10.18000 33.15400 52.49700
12.62700 33.15000 52.50300
15.56300 33.11900 52.57400
23.96900 33.16500 52.49600
-23.53600 33.21900 53.12200
-16.08100 33.04200 52.98000
-10.17500 33.23500 53.05900
12.48900 33.13800 52.93000
16.00100 33.16100 53.04800
23.48400 33.16100 53.00900
-23.63000 33.16500 53.58300
-15.87200 33.13200 53.49900
-10.27200 33.05000 53.56400
10.94200 33.15100 53.47000
16.44800 33.19200 53.55500
22.59800 33.20800 53.53800
-23.56200 33.20100 54.06800
-15.59000 33.02000 54.01500
-10.33600 33.06200 54.06800
10.57500 33.13500 53.98400
17.00500 33.11000 54.05800
21.60400 33.21400 54.03600
-23.51500 33.07400 54.62900
-15.51700 33.08000 54.53300
-10.37200 33.12700 54.61600
10.59100 33.14400 54.42300
17.95800 33.08200 54.53800
20.86100 33.14000 54.50000
-23.33800 33.03000 55.08800
-15.50000 33.09500 55.03300
-10.49100 33.14700 55.11600
11.13800 33.19400 55.04600
-22.96200 33.10600 55.52400
-15.54900 33.09200 55.53300
-10.62200 33.14200 55.54300
11.58200 33.15000 55.45100
-22.46100 33.09000 55.98700
-15.65200 33.07000 55.99800
-10.94600 33.12500 56.04900
11.94800 33.10900 56.00100
-21.51700 33.17700 56.56000
-15.94100 33.13600 56.53200
-9.06300 33.19100 56.56400
12.08300 33.12700 56.44900
-21.08000 33.19400 57.06800
-16.36400 33.16300 57.08900
-8.55100 33.17700 57.05700
12.13300 33.16300 56.94900
-20.56500 33.16500 57.55300
-16.87900 33.15200 57.57500
-8.06600 33.09500 57.55500
12.12200 33.17300 57.44900
-19.55100 33.10000 58.09200
-17.87100 33.19600 58.01700
-7.45900 33.03500 58.10700
12.04800 33.15200 57.94900
-7.03000 33.12400 58.61100
11.92900 33.10900 58.42500
-6.53300 33.12700 59.10500
-1.90900 33.22800 59.03100
-0.06000 33.11800 59.10600
11.65900 33.15200 59.00300
-5.95000 33.06900 59.54000
-2.58900 33.14300 59.49700
0.56400 33.07900 59.58100
11.49200 33.13600 59.42700
1.41900 33.09500 60.07200
8.03200 33.15900 59.98400
8.95000 33.12600 60.10400
11.02900 33.13300 59.96700
2.50100 33.15400 60.54800
7.47300 33.11900 60.49500
3.00000 33.12700 61.03800
6.95000 33.14600 60.97200
3.91200 33.09700 61.56800
6.01300 33.17700 61.50200
-12.53300 33.14400 64.02000
-9.56400 33.11300 64.00700
-13.36800 33.12400 64.65300
-8.91400 33.12600 64.46900
-13.57800 33.17500 64.97900
-8.12500 33.11200 65.02100
-13.93300 33.13100 65.62200
-8.07400 33.11300 65.43600
-14.02500 33.16900 66.11600
-8.30100 33.16100 66.01700
-14.05700 33.17000 66.61600
-8.39400 33.17300 66.44900
-14.03000 33.13500 67.11600
-8.45700 33.15500 66.94900
-13.91400 33.11600 67.58000
-8.52200 33.07500 67.45000
-13.60900 33.15100 68.10200
-8.91700 33.20500 68.03600
-13.36500 33.05100 68.54200
-9.07500 33.08100 68.43600
-12.57000 33.14900 69.04800
-9.93100 33.19200 69.00700
-1.00800 39.14100 42.58500
0.42900 39.09700 42.51000
-1.53100 39.13600 43.08400
0.93800 39.10700 43.01500
7.51900 39.14100 43.09000
10.03400 39.10700 42.98100
-1.82100 39.09200 43.64700
1.09900 39.12800 43.42200
3.43900 39.18400 43.56300
4.06200 39.07700 43.51400
6.99400 39.13800 43.58700
10.55900 39.13100 43.46800
-1.82900 39.08700 44.11600
5.49800 39.15100 44.08500
6.56100 39.14800 44.08400
10.94100 39.11000 44.00400
-1.83500 39.10700 44.61600
11.06500 39.12600 44.44900
-1.98500 39.13200 45.00100
11.09400 39.14600 44.94900
-2.47900 39.12900 45.52700
11.06400 39.14600 45.44900
-2.97100 39.11600 46.03600
11.00100 39.12800 45.94900
-3.40500 39.11000 46.50400
10.68800 39.17700 46.53200
-4.32700 39.07400 47.08700
10.45600 39.09700 46.94500
-4.81100 39.17900 47.63900
8.12600 39.17100 47.52400
-5.08100 39.17000 48.04700
7.67200 39.23800 48.12100
-5.39300 39.14500 48.63300
7.90100 39.11300 48.52100
-5.47200 39.21200 49.11200
8.15700 39.19300 49.00600
-5.55400 39.14900 49.58300
8.57300 39.19200 49.55500
-5.48700 39.19700 50.06800
8.94400 39.09500 50.01300
-5.46900 39.12800 50.61600
9.15400 39.11600 50.49500
-5.43100 39.06600 51.10800
9.35600 39.01400 51.02100
-5.35900 39.07100 51.61600
9.38500 39.06700 51.53300
-5.27800 39.02400 52.07800
9.36400 39.07200 52.02200
-4.99100 39.13700 52.53200
9.19900 39.21900 52.48100
-4.56800 39.19900 53.06400
9.05500 39.15500 52.96200
-4.07400 39.10800 53.57400
8.69900 39.19500 53.53100
-2.99100 39.10900 54.09700
8.38400 39.17700 53.92000
-2.45800 39.12700 54.53400
7.89400 39.14300 54.46800
-2.00800 39.13700 55.04100
7.63700 39.13900 55.00500
-1.42600 39.10900 55.52200
7.42400 39.20100 55.45700
-0.41400 39.14300 56.02700
7.06800 39.18300 56.01200
0.11300 39.11100 56.55400
6.55000 39.18800 56.54200
3.10100 39.06000 57.03300
5.86800 39.13200 56.98500
-11.13200 -26.93900 64.85700
-11.23700 -26.81100 67.26200
-10.74000 -26.88500 64.19500
-10.65900 -26.83000 68.16700
-10.19000 -26.98200 63.68800
-10.15700 -26.81800 68.65100
-9.67800 -26.88600 62.70300
-9.83300 -26.84900 68.84800
-9.19200 -26.90900 62.22300
-9.24400 -26.75800 69.72600
-8.63600 -26.91500 60.39300
-8.73600 -26.84900 71.37800
-8.28500 -26.86400 59.69300
-8.21000 -26.82600 72.30100
-7.76900 -26.89900 59.14200
-7.72900 -26.81100 72.76000
-7.20400 -26.88400 58.72700
-7.14400 -26.79900 73.10800
-6.68900 -26.82800 58.43800
-6.71700 -26.86900 73.24000
-6.18100 -26.86200 58.29100
-6.29400 -26.83500 73.35000
-5.62100 -26.95900 58.24800
-5.75300 -26.83600 73.39600
-5.16700 -26.91300 58.12500
-5.26700 -26.91900 73.40400
-4.71700 -26.95000 58.11300
-4.77800 -26.88700 73.46300
-4.21700 -26.93600 58.12100
-4.23200 -26.75300 73.57700
-3.68100 -26.91700 58.21200
-3.72500 -26.80400 73.58000
-3.14300 -26.80800 58.27900
-3.22300 -26.91100 73.48500
-2.63400 -26.81100 58.37500
-2.71700 -26.86900 73.34700
-2.17000 -26.76200 58.47300
-2.30400 -26.93200 73.14700
-1.71600 -26.87900 58.75900
-1.72600 -26.83800 64.71900
-1.69700 -26.83600 66.24700
-1.77200 -26.89300 72.80300
-1.22700 -26.96300 59.16100
-1.22700 -26.83300 64.27000
-1.21600 -26.76300 66.83600
-1.27400 -26.90200 72.28900
-0.68500 -26.91300 59.68400
-0.77700 -26.88100 63.79000
-0.70100 -26.86500 68.16700
-0.72400 -26.91300 71.27000
-0.22900 -26.78700 60.34700
-0.23600 -26.92600 62.80200
3.30600 -26.95300 42.82700
3.29900 -26.78600 46.25200
3.89600 -26.88300 41.94100
3.84600 -26.78600 47.13400
4.25500 -26.91900 41.62000
4.36700 -26.76500 47.73100
4.80200 -26.86900 41.28200
4.85900 -26.78900 48.12700
5.20200 -26.95300 41.08200
5.31400 -26.85500 48.36700
5.76500 -26.95300 40.77600
5.86700 -26.81000 48.55800
6.35200 -26.97700 40.28600
6.28300 -26.86900 48.61800
6.82100 -26.97800 39.70700
6.78300 -26.86900 48.62600
7.32700 -26.80400 35.88900
7.25200 -26.90400 48.56600
7.78700 -26.90700 35.64500
7.70500 -26.96100 48.47800
8.37000 -26.86800 35.31500
8.22800 -26.93800 48.48700
8.86600 -26.87700 35.24900
8.76400 -26.75700 48.60300
9.36600 -26.85600 35.26500
9.27900 -26.80000 48.61300
9.75400 -26.84600 35.36200
9.73700 -26.95800 48.48700
10.34200 -26.86400 35.76700
10.20000 -26.94000 48.38400
10.82500 -26.83200 36.32400
10.73100 -26.88900 38.31400
10.83800 -26.85500 40.77800
10.71100 -26.89600 48.20000
11.36900 -26.90500 41.72400
11.28300 -26.86600 47.80100
11.87000 -26.88700 42.22200
11.71600 -26.87700 47.25100
12.40500 -26.88600 42.64000
12.25700 -26.91500 46.22600
12.80700 -26.88500 42.65100
12.75500 -26.89100 45.86300
13.33400 -26.91100 37.69300
13.24000 -26.82200 38.18700
13.35700 -26.95100 42.31000
13.20000 -26.86800 45.78400
13.87200 -26.85400 36.34500
13.72100 -26.85900 39.30500
13.77100 -26.79800 41.35900
13.70000 -26.87400 45.86000
14.40400 -26.86100 35.90300
14.20000 -26.89300 45.89000
14.81600 -26.88800 35.70500
14.69300 -26.89600 45.87300
15.39400 -26.82400 35.40800
15.27600 -26.82900 46.14700
15.86600 -26.83400 35.35500
15.67600 -26.85800 46.36100
16.36600 -26.81800 35.35700
16.30900 -26.82800 46.66600
16.86700 -26.77000 35.39500
16.70000 -26.82600 46.72500
17.35900 -26.78600 35.45600
17.24700 -26.80300 46.72700
17.90000 -26.91900 35.63100
17.78300 -26.79900 46.63200
18.36600 -26.86900 35.70500
18.28300 -26.79400 46.62200
18.75200 -26.84400 35.84100
18.78300 -26.80600 46.65900
19.28700 -26.87400 36.25800
19.28300 -26.81600 46.65100
19.76800 -26.85700 36.81600
19.75100 -26.80500 46.59100
20.40800 -26.81800 40.22200
20.29300 -26.85400 46.38500
20.77700 -26.77000 40.45900
20.75500 -26.84000 46.15700
21.28400 -26.75700 40.85100
21.27400 -26.83400 45.77200
21.77500 -26.74700 41.39600
21.71400 -26.86500 45.25300
22.30300 -26.81900 42.73300
22.25700 -26.92400 43.83500
-13.11200 -20.91900 55.91700
-13.21500 -20.79800 59.25900
-12.69400 -20.85600 55.33100
-12.71700 -20.86500 59.78900
-12.68900 -20.88600 63.41100
-12.71500 -20.79100 64.28500
-12.27700 -20.84400 54.79700
-12.24200 -20.89900 60.34900
-12.27300 -20.87600 62.69500
-12.21000 -20.79400 69.72700
-11.64300 -20.96200 52.24000
-11.72300 -20.80300 70.73900
-11.15500 -20.88500 50.78700
-11.24500 -20.91000 71.36600
-10.64600 -20.95800 50.28900
-10.74700 -20.90700 71.84600
-10.13400 -20.86400 30.86200
-10.25100 -20.84800 31.71500
-10.24200 -20.80700 49.72800
-10.14900 -20.89700 72.20800
-9.60500 -20.85500 30.38600
-9.74600 -20.86000 32.22400
-9.73200 -20.81400 49.32600
-9.76700 -20.86000 72.37600
-9.13400 -20.85300 30.34000
-9.30000 -20.86800 32.30800
-9.22400 -20.89300 48.22400
-9.27600 -20.95900 72.44500
-8.71200 -20.84300 30.44600
-8.82600 -20.86500 32.22200
-8.70700 -20.95300 45.79600
-8.65000 -20.90400 72.70900
-8.22600 -20.98200 44.66700
-8.31000 -20.86400 72.93800
-7.63700 -20.93000 43.91200
-7.76300 -20.91400 73.41700
-7.15100 -20.94100 43.35700
-7.30200 -20.78800 73.86000
-6.61900 -20.92500 41.42100
-6.69600 -20.78600 74.23100
-6.21900 -20.87400 40.75700
-6.21900 -20.90500 74.42200
-5.70700 -20.86900 40.27900
-5.64800 -20.82300 74.58400
-5.18800 -20.82200 39.92600
-5.16700 -20.81900 74.63500
-4.68100 -20.85500 39.76400
-4.71700 -20.86900 74.61700
-4.15900 -20.98000 39.73000
-4.31700 -20.92900 74.56200
-3.75000 -20.81700 39.25000
-3.74400 -20.88500 74.39500
-3.20000 -20.77800 38.35700
-3.27600 -20.95300 74.17600
-2.66100 -20.78500 37.89300
-2.73200 -20.95300 73.80700
-2.13400 -20.90800 37.74600
-2.18300 -20.90500 73.30300
-1.71000 -20.91200 37.60800
-1.68000 -20.89100 72.89000
-1.17600 -20.76700 37.41100
-1.32300 -20.92000 72.63800
-0.66700 -20.77900 37.45400
-0.79800 -20.84300 72.23300
-0.12500 -20.86900 37.70100
-0.23800 -20.80500 71.72100
0.25700 -20.81000 28.78200
0.29500 -20.86000 30.22800
0.27300 -20.84300 37.84800
0.24800 -20.90900 71.36600
0.78700 -20.78400 27.82400
0.76700 -20.83500 31.16700
0.81800 -20.94100 38.11000
0.71700 -20.83600 71.15900
1.32900 -20.78500 27.39300
1.27200 -20.84800 31.66600
1.28300 -20.91100 38.15700
1.25400 -20.81500 70.70300
1.83200 -20.87100 27.24900
1.67000 -20.87200 31.85200
1.81900 -20.88300 38.27400
1.75000 -20.80900 70.17000
2.35800 -20.86900 26.87600
2.20000 -20.88200 32.36400
2.36600 -20.83100 38.34000
2.30000 -20.88900 69.38600
2.81900 -20.88700 26.18500
2.78300 -20.85400 33.27800
2.82700 -20.85900 38.27800
2.72600 -20.89400 68.23300
3.37500 -20.88900 25.78100
3.29400 -20.77000 34.20700
3.31000 -20.85700 37.88100
3.23800 -20.86400 67.77300
3.78900 -20.91300 25.63400
3.74800 -20.85000 34.92900
3.86700 -20.93400 36.86400
3.70000 -20.85200 67.72300
4.25300 -20.80600 24.73200
4.18600 -20.84400 67.69100
4.84600 -20.87000 24.25100
4.76300 -20.88900 67.38900
5.29400 -20.77300 23.84500
5.25500 -20.89700 66.90700
5.83100 -20.84000 23.41400
5.75900 -20.88900 66.31900
6.31300 -20.85500 22.85100
6.20000 -20.85200 66.15900
6.85000 -20.95500 19.75300
6.70000 -20.82600 66.18100
7.36400 -20.94200 18.83000
7.16400 -20.86700 66.36400
7.81900 -20.85700 18.32600
7.84200 -20.81200 67.15600
8.32200 -20.81000 17.97500
8.17900 -20.84800 67.35100
8.81900 -20.82500 17.80800
8.72000 -20.78400 67.65700
9.36600 -20.88900 17.74700
9.18100 -20.78800 67.74500
9.86600 -20.87700 17.73500
9.74700 -20.79900 67.73400
10.37200 -20.80400 17.76800
10.25200 -20.80400 67.62800
10.84900 -20.79400 17.90100
10.78500 -20.87200 67.31200
11.30800 -20.94700 18.11000
11.25500 -20.91100 66.88200
11.78300 -20.94500 18.10600
11.77600 -20.92700 61.88800
11.84300 -20.85900 63.25200
11.73500 -20.89200 66.31200
12.28300 -20.92300 18.13000
12.28100 -20.92600 61.47200
12.32400 -20.85500 64.40600
12.22100 -20.87400 65.77600
12.83300 -20.86300 18.22700
12.70000 -20.92500 61.39700
13.34700 -20.78300 18.38500
13.20000 -20.90000 61.32900
13.80200 -20.88900 18.73800
13.74100 -20.98900 23.94700
13.81400 -20.83100 28.39300
13.70000 -20.87100 61.29800
14.30600 -20.89700 19.21600
14.14500 -20.91600 23.65400
14.34200 -20.86400 29.30800
14.16300 -20.88400 61.40300
14.77700 -20.79600 19.81200
14.73300 -20.91600 22.82300
14.88300 -20.90800 29.71500
14.83200 -20.83200 62.19200
15.31300 -20.90200 29.68300
15.23700 -20.75900 62.63200
15.82000 -20.89900 29.25100
15.68000 -20.81000 62.84000
16.31800 -20.89900 27.18900
16.28100 -20.74800 63.11100
16.82100 -20.88400 26.71100
16.78300 -20.79600 63.15500
17.39000 -20.83700 26.39400
17.28000 -20.80400 63.14400
17.86600 -20.84500 26.34000
17.73800 -20.96000 62.93700
18.36600 -20.84100 26.34800
18.21900 -20.93300 62.77500
18.83200 -20.85000 26.40900
18.82200 -20.92600 62.39900
19.40700 -20.88300 26.64300
19.30700 -20.90700 61.89900
19.80600 -20.85100 26.82700
19.71300 -20.87600 61.18300
20.33900 -20.86100 27.33200
20.26900 -20.90900 32.34400
20.30600 -20.84100 33.75100
20.26300 -20.91200 58.41900
20.89400 -20.86600 27.68800
20.71400 -20.82800 32.13600
20.74100 -20.76900 34.42300
20.74000 -20.88600 57.78700
21.23500 -20.83300 27.86700
21.26200 -20.84000 31.75500
21.30700 -20.78600 35.26800
21.26800 -20.91900 52.69300
21.33900 -20.85400 53.80000
21.25700 -20.88900 57.39700
21.76400 -20.78900 28.36600
21.76500 -20.82900 31.22200
21.82400 -20.78600 35.80200
21.78700 -20.88900 50.76400
21.80900 -20.84300 54.36100
21.67000 -20.86900 57.21200
22.31900 -20.83600 35.99300
22.23500 -20.88700 50.32800
22.29900 -20.82700 54.92700
22.24700 -20.89600 56.42900
22.87900 -20.87000 35.98600
22.73100 -20.89100 49.81400
23.33300 -20.81900 35.84000
23.23000 -20.91200 48.75600
23.78300 -20.86900 35.73000
23.70800 -20.85800 48.22100
24.28300 -20.86900 35.65900
24.20300 -20.89200 47.97800
24.78300 -20.86900 35.66300
24.73700 -20.86400 48.23600
25.28300 -20.86900 35.74200
25.20000 -20.87700 48.36100
25.75800 -20.86900 35.89100
25.70000 -20.89500 48.37600
26.34200 -20.78600 36.18300
26.20000 -20.88600 48.30300
26.70600 -20.83800 36.45900
26.71600 -20.83700 48.14700
27.31300 -20.83600 37.13100
27.24800 -20.82800 47.67600
27.86700 -20.78800 37.77600
27.76500 -20.90600 45.84100
28.31700 -20.92900 38.10500
28.27500 -20.93000 45.45600
28.81900 -20.90500 38.22800
28.70000 -20.92400 45.37000
29.27300 -20.84200 38.31900
29.20000 -20.91000 45.35800
29.91300 -20.82800 38.66900
29.70000 -20.89800 45.28300
30.27500 -20.77200 38.93100
30.21800 -20.84100 45.14600
30.80500 -20.82000 39.73600
30.77000 -20.84900 44.77200
31.27700 -20.79200 40.85000
31.27400 -20.84300 44.26200
31.82100 -20.82100 42.18900
31.72100 -20.89100 43.19800
-23.22500 -14.95300 53.15500
-23.20200 -14.80700 55.11200
-22.68800 -14.91800 51.94400
-22.68500 -14.78600 56.21000
-22.17300 -14.95300 51.33800
-22.20800 -14.78600 56.78400
-21.65000 -14.86900 50.91400
-21.67000 -14.78600 57.22200
-21.25000 -14.95300 50.68400
-21.28700 -14.86900 57.45200
-20.64700 -14.96900 50.34600
-20.69400 -14.83400 57.75500
-20.21500 -14.90900 49.82800
-20.17300 -14.77400 58.19500
-19.69600 -14.95300 48.74300
-19.69900 -14.85600 58.67500
-19.71100 -14.93400 59.72400
-19.74900 -14.82800 64.36000
-19.23200 -14.97800 48.17100
-19.18200 -14.77900 65.23000
-18.70900 -14.92300 47.72800
-18.72100 -14.80400 65.62800
-18.19900 -14.91300 27.85200
-18.23800 -14.81100 28.70400
-18.11800 -14.89500 47.39300
-18.30200 -14.80500 65.89800
-17.71300 -14.95300 25.75000
-17.74800 -14.90100 29.89200
-17.71700 -14.86900 47.24200
-17.73400 -14.77800 66.17600
-17.26900 -14.95800 25.12500
-17.21600 -14.74900 30.67400
-17.25300 -14.85600 47.14300
-17.27900 -14.86900 66.38200
-16.79700 -14.90500 24.68400
-16.69100 -14.77600 31.18900
-16.68400 -14.96200 47.11200
-16.69600 -14.78600 66.75900
-16.17000 -14.95200 24.26200
-16.16000 -14.77300 31.66100
-16.13000 -14.84000 46.97500
-16.29700 -14.86900 66.96100
-15.59200 -14.92100 23.88000
-15.68600 -14.77000 32.13500
-15.71300 -14.91900 46.74200
-15.76300 -14.81900 67.25800
-15.17000 -14.98300 23.63400
-15.25100 -14.85300 32.94300
-15.22200 -14.96500 44.68800
-15.32100 -14.84400 67.45100
-14.68900 -14.89000 15.16900
-14.79500 -14.87100 17.36700
-14.63900 -14.87100 22.86500
-14.68900 -14.80600 33.74200
-14.71600 -14.95300 43.28000
-14.74400 -14.77300 67.63000
-14.12800 -14.88600 14.76100
-14.30000 -14.87900 17.85400
-14.14400 -14.95000 22.31500
-14.25500 -14.73800 34.17700
-14.26100 -14.98400 42.64900
-14.21700 -14.86900 67.69100
-13.63400 -14.89800 14.65500
-13.77200 -14.84700 18.10500
-13.71500 -14.86300 21.79800
-13.73400 -14.74700 34.66900
-13.63800 -14.93200 41.88400
-13.76700 -14.91900 67.68500
-13.13400 -14.88800 14.65000
-13.23700 -14.89000 17.95500
-13.16400 -14.80300 21.37700
-13.17800 -14.74700 37.62200
-13.12100 -14.92200 41.43700
-13.26500 -14.87400 67.81300
-12.66900 -14.87300 14.77400
-12.80100 -14.88900 17.82300
-12.67800 -14.97800 21.26800
-12.73800 -14.83600 38.39000
-12.63500 -14.93200 40.90100
-12.71900 -14.84300 68.15300
-12.13500 -14.87700 15.19500
-12.21800 -14.89600 17.43100
-12.09600 -14.83900 20.92200
-12.29800 -14.77700 68.45300
-11.60500 -14.86400 15.74600
-11.80000 -14.87200 17.18400
-11.63400 -14.87700 20.82200
-11.69000 -14.78300 69.20100
-11.19400 -14.85900 15.88600
-11.33500 -14.85600 17.13600
-11.16200 -14.87500 18.23700
-11.26400 -14.85300 18.79800
-11.13400 -14.89900 20.74600
-11.21600 -14.80600 70.82900
-10.62500 -14.87800 17.74500
-10.79500 -14.87200 19.32100
-10.67500 -14.97300 20.70500
-10.69000 -14.85700 74.73300
-10.13400 -14.87100 17.69700
-10.23700 -14.84400 75.20900
-10.21300 -14.78900 79.85900
-10.23900 -14.88800 82.38600
-9.70000 -14.85800 17.84200
-9.71700 -14.82800 75.60800
-9.71800 -14.78800 79.28400
-9.66400 -14.83100 83.18400
-9.11900 -14.87800 18.23700
-9.30000 -14.84800 75.76600
-9.16700 -14.77400 78.89900
-9.32800 -14.86300 83.37400
-8.63400 -14.88700 18.27000
-8.80600 -14.87400 75.83900
-8.63400 -14.86500 78.81400
-8.69600 -14.83200 83.68100
-8.13400 -14.92900 18.26900
-8.22400 -14.83100 76.12200
-8.13400 -14.87700 78.75500
-8.30000 -14.83400 83.74500
-7.66700 -14.85500 18.18500
-7.80000 -14.83900 76.24400
-7.63400 -14.85700 78.76600
-7.80000 -14.84500 83.73500
-7.21700 -14.88800 18.17500
-7.30000 -14.86100 76.27200
-7.23200 -14.84700 78.84900
-7.27500 -14.82000 83.65400
-6.70900 -14.83700 18.15000
-6.80000 -14.85900 76.24200
-6.60200 -14.85900 79.19000
-6.75600 -14.88500 83.35000
-6.21700 -14.86900 18.16600
-6.30000 -14.85500 76.27100
-6.27700 -14.82400 79.40400
-6.24200 -14.91100 82.89600
-5.71700 -14.86900 18.22300
-5.80000 -14.87700 76.33900
-5.72100 -14.86600 80.28400
-5.72700 -14.84000 82.23300
-5.21700 -14.86900 18.33100
-5.30000 -14.90200 76.36200
-4.78300 -14.85800 18.47500
-4.80000 -14.89900 76.32700
-4.25700 -14.83400 18.75900
-4.26100 -14.85800 76.21900
-3.67400 -14.78600 19.20900
-3.72800 -14.91800 75.91400
-3.18700 -14.78600 19.77500
-3.25300 -14.83800 75.73900
-2.68900 -14.82900 20.71500
-2.68100 -14.86400 75.63100
-2.09500 -14.82300 21.73600
-2.16700 -14.81900 75.69400
-1.67200 -14.76300 21.94700
-1.76700 -14.91900 75.77800
-1.24600 -14.85300 22.30400
-1.31500 -14.85300 75.91800
-0.73600 -14.85200 22.81900
-0.78300 -14.95800 75.97800
-0.17700 -14.90100 24.18100
-0.16000 -14.91700 76.24500
0.31100 -14.88300 24.73000
0.24200 -14.92600 76.45000
0.68400 -14.96800 24.98500
0.73400 -14.85100 76.69800
1.24800 -14.79700 25.19400
1.20000 -14.85200 76.78900
1.78300 -14.86900 25.20100
1.69500 -14.87300 76.83200
2.17300 -14.92500 25.08600
2.24100 -14.74500 77.16900
2.70700 -14.86700 24.74900
2.82300 -14.83600 77.65400
3.26400 -14.89800 23.20700
3.22300 -14.86800 77.94900
3.76000 -14.89500 22.16900
3.74900 -14.85800 78.24400
4.20100 -14.87000 21.67000
4.20100 -14.81400 78.43000
4.72100 -14.95900 21.25800
4.70000 -14.93700 78.45500
5.35400 -14.96000 20.88200
5.20000 -14.94900 78.46100
5.84800 -14.93400 20.39500
5.74700 -14.89100 78.41200
6.27200 -14.95400 19.69200
6.26000 -14.89500 78.24100
6.85600 -14.94100 18.82000
6.78000 -14.92800 77.94300
7.32700 -14.88400 18.36600
7.17200 -14.91900 77.64700
7.78700 -14.91900 18.11100
7.69600 -14.83500 77.18700
8.28800 -14.84400 17.87100
8.25100 -14.87400 76.83100
8.82000 -14.87900 17.77700
8.78300 -14.86900 76.74500
9.33300 -14.83400 17.72800
9.28300 -14.86900 76.80200
9.78600 -14.83500 17.76900
9.78300 -14.86900 76.88100
10.28300 -14.86900 17.85400
10.28300 -14.86900 76.90100
10.73300 -14.91900 17.92000
10.78300 -14.86900 76.86500
11.22300 -14.89500 17.98200
11.28300 -14.86900 76.79100
11.78800 -14.81300 18.13700
11.77900 -14.89800 76.66900
12.28300 -14.86900 18.27400
12.24300 -14.82000 76.57000
12.64700 -14.86300 18.43400
12.74900 -14.88800 76.40000
13.29400 -14.87400 18.80100
13.24700 -14.89000 76.19200
13.66900 -14.90300 18.95100
13.79600 -14.88800 75.83100
14.21100 -14.81600 19.16200
14.24100 -14.92600 75.34900
14.68600 -14.84000 19.37600
14.81400 -14.89200 74.30200
15.21800 -14.76900 19.75700
15.26100 -14.89600 69.83700
15.33800 -14.85500 72.20600
15.24300 -14.92100 72.82200
15.75000 -14.78600 20.28500
15.70000 -14.87500 69.75300
16.31800 -14.76300 21.17800
16.17800 -14.87300 69.82100
16.83100 -14.78600 21.69000
16.75700 -14.86300 70.19300
17.28300 -14.86900 21.84200
17.16400 -14.86200 70.17700
17.78300 -14.86900 21.85800
17.72800 -14.89100 68.28200
18.23300 -14.91900 21.74500
18.20000 -14.85300 67.69700
18.69800 -14.90900 21.58900
18.85000 -14.93300 66.85400
18.82400 -14.86600 70.84700
18.72400 -14.86900 71.30100
19.26900 -14.83400 21.46100
19.28500 -14.86500 66.30900
19.78300 -14.86900 21.43600
19.73300 -14.91000 64.77800
20.25400 -14.86900 21.47100
20.19900 -14.83700 64.18800
20.83700 -14.78600 21.60100
20.78300 -14.98800 62.37400
21.27800 -14.86900 21.78000
21.29400 -14.92800 59.22600
21.86200 -14.78600 22.11100
21.90300 -14.91900 58.45600
22.21400 -14.86900 22.39700
22.28900 -14.92400 58.15900
22.75100 -14.78600 22.85700
22.82900 -14.86000 57.82000
23.27500 -14.78600 23.31100
23.26800 -14.91900 57.61700
23.75400 -14.76900 23.89300
23.81200 -14.86900 57.37100
24.30300 -14.83300 25.12000
24.19800 -14.85200 30.19500
24.38200 -14.89200 32.09400
24.24000 -14.87700 57.15100
24.81600 -14.85200 26.17300
24.78700 -14.94200 29.33000
24.78300 -14.91000 32.23800
24.70900 -14.94500 56.84800
25.28300 -14.91700 32.26400
25.22100 -14.88700 56.72800
25.81900 -14.92000 32.27200
25.75100 -14.82100 56.60100
26.36600 -14.85000 32.28300
26.25500 -14.88200 56.42200
26.74700 -14.83700 32.38200
26.78300 -14.86900 56.31800
27.33600 -14.86300 32.78300
27.28300 -14.86900 56.24000
27.89300 -14.90100 33.20300
27.76400 -14.89100 56.15600
28.36600 -14.87200 33.29000
28.23100 -14.97200 55.96700
28.88000 -14.81300 33.31400
28.74200 -14.92400 55.74900
29.35000 -14.78900 33.42000
29.32800 -14.95000 55.33500
29.82500 -14.85600 33.61100
29.83400 -14.98100 54.90900
30.31000 -14.90500 33.82100
30.31300 -14.95300 54.32300
30.88100 -14.81600 34.10300
30.80300 -14.91700 53.33600
31.33300 -14.81900 34.23300
31.28000 -14.92500 51.79000
31.78300 -14.86900 34.26500
31.76400 -14.98700 50.65200
32.28300 -14.86900 34.32100
32.22100 -14.88400 50.18700
32.73400 -14.86900 34.41600
32.86900 -14.91200 43.44800
32.77800 -14.77800 44.77100
32.73400 -14.88400 49.71200
33.31800 -14.78600 34.64900
33.38700 -14.88700 42.94300
33.26600 -14.84300 45.82900
33.30200 -14.89300 48.88300
33.72500 -14.86900 34.85700
33.78300 -14.86900 42.77800
34.26000 -14.78600 35.27200
34.20500 -14.91100 42.62800
34.76400 -14.78600 35.80300
34.77200 -14.90500 42.34000
35.27100 -14.78600 36.25400
35.35600 -14.95300 41.91400
35.76700 -14.78600 36.76900
35.83000 -14.95300 41.39900
36.29100 -14.76200 37.66200
36.26200 -14.97100 40.68500
-23.20600 -8.90200 24.33500
-23.23600 -8.86000 26.91800
-22.64400 -8.86800 19.81200
-22.76700 -8.85600 20.33600
-22.66700 -8.96400 23.27300
-22.73300 -8.78600 27.79700
-22.11100 -8.85600 19.38100
-22.20200 -8.83400 28.31400
-21.69600 -8.85600 19.41500
-21.69300 -8.81100 28.75400
-21.11600 -8.86900 19.76200
-21.17700 -8.84300 29.18400
-21.16400 -8.91300 60.36300
-21.19600 -8.80800 62.34500
-20.63400 -8.87000 19.81800
-20.69400 -8.85800 29.74500
-20.78700 -8.88300 59.73800
-20.72300 -8.86300 63.31100
-20.19800 -8.89200 19.72100
-20.17900 -8.85000 30.21900
-20.22100 -8.98200 58.34100
-20.21500 -8.86900 63.79900
-19.70600 -8.86200 18.33800
-19.81100 -8.87000 30.36900
-19.74900 -8.88900 57.67700
-19.69900 -8.91500 64.21500
-19.13300 -8.94300 17.33300
-19.17000 -8.82100 30.65600
-19.23500 -8.83200 57.22600
-19.21100 -8.80200 64.82600
-18.75700 -8.83100 16.78000
-18.81800 -8.84700 30.81500
-18.74100 -8.91600 49.87600
-18.66400 -8.84500 52.31400
-18.77600 -8.97500 56.83600
-18.59600 -8.82500 65.61300
-18.19800 -8.88900 15.95800
-18.24000 -8.77800 31.21300
-18.23400 -8.90400 49.36900
-18.22800 -8.79500 52.87200
-18.25700 -8.95300 56.20000
-18.20900 -8.81600 65.91300
-17.74100 -8.88400 14.63300
-17.62100 -8.79100 31.67400
-17.83300 -8.86600 49.18200
-17.76000 -8.93500 66.24900
-17.23100 -8.95300 13.80400
-17.11800 -8.82000 32.10700
-17.21100 -8.95300 42.24700
-17.20400 -8.76900 45.67400
-17.26000 -8.91900 48.34400
-17.18100 -8.86300 66.63400
-17.19900 -8.89400 76.82100
-17.20900 -8.75400 79.69300
-16.68900 -8.90500 13.30300
-16.70000 -8.84400 32.38100
-16.63200 -8.91600 41.42600
-16.72800 -8.76100 67.37100
-16.69100 -8.89000 75.91200
-16.73600 -8.83500 80.36600
-16.17100 -8.90400 12.96200
-16.21500 -8.88800 32.74700
-16.12200 -8.91900 40.91700
-16.20900 -8.82300 68.29400
-16.22500 -8.98300 74.68100
-16.25500 -8.81700 80.82200
-15.71700 -8.86900 12.77100
-15.70200 -8.81400 33.85300
-15.75500 -8.90600 40.62600
-15.73800 -8.91500 68.85300
-15.72800 -8.96000 73.72000
-15.73500 -8.82400 81.30400
-15.24300 -8.88300 12.62000
-15.22400 -8.82600 37.35800
-15.23100 -8.87100 40.26800
-15.19600 -8.96000 69.38000
-15.13000 -8.92200 72.36600
-15.20700 -8.79400 82.26200
-14.75800 -8.80200 12.56800
-14.75100 -8.86300 38.43000
-14.75200 -8.88700 39.76700
-14.72700 -8.87800 69.79700
-14.69200 -8.85900 71.84000
-14.71400 -8.86400 82.79100
-14.28700 -8.97700 12.50200
-14.22300 -8.87200 70.26300
-14.26100 -8.83400 71.32500
-14.23300 -8.82500 83.18400
-13.82500 -8.79300 12.56500
-13.76700 -8.86000 83.41400
-13.23800 -8.87500 12.45700
-13.23800 -8.76300 83.65700
-12.76700 -8.91900 12.37700
-12.68100 -8.87300 83.74000
-12.23600 -8.93600 12.20500
-12.20300 -8.81900 83.90000
-11.72000 -8.87500 11.78500
-11.66300 -8.78600 84.14800
-11.17100 -8.88100 11.26100
-11.20900 -8.81600 84.41300
-10.61800 -8.87900 10.78700
-10.69900 -8.84100 84.74500
-10.20800 -8.88800 10.62700
-10.20900 -8.82600 84.95700
-9.62600 -8.87000 10.35100
-9.70800 -8.91400 85.12900
-9.21700 -8.88500 10.12200
-9.21700 -8.91100 85.17300
-8.63400 -8.86400 9.81200
-8.71700 -8.93100 85.15700
-8.17100 -8.86500 9.84500
-8.21400 -9.00400 85.08700
-7.64000 -8.87000 10.20000
-7.70900 -8.89900 84.85500
-7.17600 -8.84700 10.87700
-7.26800 -8.90500 84.61000
-6.74900 -8.85600 11.34000
-6.76600 -8.90500 84.21200
-6.25700 -8.83800 11.87900
-6.19800 -8.89100 14.40500
-6.24300 -8.84800 15.88600
-6.09800 -8.87200 83.42500
-5.72600 -8.85600 16.32300
-5.75500 -8.91900 83.10300
-5.18500 -8.92100 16.57400
-5.13900 -8.88700 82.44300
-4.71700 -8.91400 16.59200
-4.80400 -8.91500 82.12500
-4.21200 -8.98600 16.55700
-4.25100 -8.87300 81.91300
-3.71100 -8.83100 16.46500
-3.71700 -8.86900 81.84700
-3.18100 -8.80100 16.37500
-3.21700 -8.86900 81.77200
-2.63400 -8.83200 16.38000
-2.75300 -8.89100 81.63700
-2.20200 -8.83500 16.45000
-2.23300 -8.90500 81.45300
-1.65600 -8.88700 16.76300
-1.71700 -8.86900 81.39500
-1.09500 -8.92600 17.13500
-1.21700 -8.86900 81.36200
-0.67900 -8.89100 17.13500
-0.71700 -8.86900 81.26900
-0.10200 -8.84800 16.90300
-0.30400 -8.93400 81.12300
0.36600 -8.85400 16.83500
0.27400 -8.91800 80.83900
0.82100 -8.85600 16.88700
0.80000 -8.96900 80.47800
1.39800 -8.86100 17.19600
1.20100 -8.94800 80.28600
1.78500 -8.84300 17.43700
1.70000 -8.86200 80.21600
2.33200 -8.87300 17.76400
2.20000 -8.84600 80.25800
2.90600 -8.90500 18.14700
2.70000 -8.88300 80.37000
3.36600 -8.88200 18.26900
3.20000 -8.93000 80.43400
3.88100 -8.94400 18.28000
3.70000 -8.94800 80.43300
4.28600 -8.96700 18.10900
4.20000 -8.93000 80.36700
4.82700 -8.90100 17.79800
4.74700 -8.83800 80.27300
5.24400 -8.97800 17.64000
5.23300 -8.85500 80.19800
5.78500 -8.83400 17.39700
5.68400 -8.80300 80.29200
6.28300 -8.86900 17.28700
6.20000 -8.86000 80.28900
6.78300 -8.86900 17.23200
6.74700 -8.81900 80.26100
7.28300 -8.86900 17.24600
7.25200 -8.81200 80.12700
7.78300 -8.86900 17.33200
7.74600 -8.89500 79.88500
8.23100 -8.86300 17.46300
8.19600 -8.89600 79.84700
8.77400 -8.83400 17.63100
8.76900 -8.74700 80.14700
9.27800 -8.90200 17.67600
9.33700 -8.74800 80.63400
9.78300 -8.83800 17.63900
9.84900 -8.84200 81.12800
10.24800 -8.80200 17.56300
10.21000 -8.78800 81.40800
10.75300 -8.89200 17.46900
10.75600 -8.76400 81.70400
11.28300 -8.86900 17.44400
11.23300 -8.91900 81.84700
11.78300 -8.86900 17.46400
11.69900 -8.85300 81.96500
12.22600 -8.83600 17.51200
12.20000 -8.93000 81.99600
12.77000 -8.83400 17.65900
12.74700 -8.88400 81.97100
13.25900 -8.86900 17.86700
13.28300 -8.86900 81.86100
13.84200 -8.78600 18.19900
13.73300 -8.95300 81.68800
14.29200 -8.82500 18.45800
14.31600 -8.86900 81.39000
14.78500 -8.96200 18.57600
14.68700 -8.91800 81.10800
15.31200 -8.83400 18.44900
15.33500 -8.98700 80.42100
15.72000 -8.95300 18.20600
15.82700 -8.95300 79.89700
16.22800 -8.95300 17.67200
16.28500 -8.95300 79.30800
16.73600 -8.95300 17.21800
16.76600 -8.95700 78.18900
17.31100 -8.86900 16.87300
17.32200 -8.90500 76.31900
17.79400 -8.90500 16.66400
17.82100 -8.88700 75.87000
18.29800 -8.95900 16.50900
18.20100 -8.95300 75.58400
18.70000 -8.91100 16.46700
18.77500 -8.95300 75.27600
19.20000 -8.88800 16.46400
19.38000 -8.95200 74.87900
19.66300 -8.91500 16.50500
19.85800 -8.92400 74.42900
20.25100 -8.79300 16.68600
20.37400 -8.92800 73.87600
20.72500 -8.86900 16.87200
20.88900 -8.92200 73.41800
21.27700 -8.78600 17.23300
21.24000 -8.91300 62.68300
21.29400 -8.89000 63.75100
21.26000 -8.90800 66.72000
21.30900 -8.75800 69.15600
21.29900 -8.85600 72.86600
21.79200 -8.78600 17.70000
21.71900 -8.85800 62.23300
21.75400 -8.82900 70.35100
21.81100 -8.91800 71.84600
22.27500 -8.82200 18.34600
22.22500 -8.96200 61.97900
22.78900 -8.78600 19.30400
22.70000 -8.94900 61.98900
23.24900 -8.75600 19.90300
23.25700 -8.88600 23.63200
23.34400 -8.84000 26.14300
23.20000 -8.94600 62.00100
23.77800 -8.78300 21.32000
23.76500 -8.88300 22.19500
23.76200 -8.85100 26.41200
23.74700 -8.87100 61.99200
24.30000 -8.80200 26.58600
24.28300 -8.86900 61.90700
24.83300 -8.81900 26.66900
24.80600 -8.90500 61.73500
25.28300 -8.86900 26.77800
25.35100 -8.90800 61.49100
25.72600 -8.86900 26.93400
25.78300 -8.86900 61.31700
26.29400 -8.78600 27.24100
26.20900 -8.93500 61.19900
26.83400 -8.78600 27.66200
26.69200 -8.81700 61.31200
27.30600 -8.78600 28.19600
27.23200 -8.76400 61.63100
27.80300 -8.78600 29.13500
27.69100 -8.80500 61.81100
28.30300 -8.78600 30.75800
28.20000 -8.89700 61.87700
28.77300 -8.78600 31.35700
28.70000 -8.92700 61.89000
29.31800 -8.90700 32.21700
29.20000 -8.91600 61.84200
29.86800 -8.80600 32.62900
29.73500 -8.85200 61.71900
30.31400 -8.90500 32.85200
30.26600 -8.91400 61.38400
30.86100 -8.74900 33.08700
30.72900 -8.84700 61.18200
31.28300 -8.90700 33.21900
31.26400 -8.90100 60.90300
31.72900 -8.86600 33.45300
31.73800 -8.88600 60.67200
32.22300 -8.78700 33.78900
32.28100 -8.84700 60.29200
32.86100 -8.81200 34.13100
32.72700 -8.88300 59.77800
33.28500 -8.81900 34.35400
33.26000 -8.88600 59.33400
33.79800 -8.78600 34.72500
33.78300 -8.86900 59.17700
34.29000 -8.78600 35.23200
34.23700 -8.89000 59.09200
34.75300 -8.84400 35.97300
34.79400 -8.92500 39.24400
34.81600 -8.90400 41.67000
34.76700 -8.89100 58.93400
35.29100 -8.87100 42.26600
35.22800 -8.95300 58.70900
35.77300 -8.86100 42.79600
35.77500 -8.95300 58.34400
36.28700 -8.81300 48.22500
36.26800 -8.92500 51.23700
36.27500 -8.79500 52.85500
36.28000 -8.95300 57.85500
36.79700 -8.78000 53.77700
36.75800 -8.89300 57.17600
-25.73100 -2.89700 20.69000
-25.70600 -2.83600 23.74000
-25.20000 -2.97400 19.87500
-25.23200 -2.75700 24.40000
-24.73400 -2.89600 19.24200
-24.74000 -2.78100 24.87600
-24.13600 -2.90800 18.39300
-24.27800 -2.83400 25.32000
-23.75800 -2.82500 18.10700
-23.76800 -2.78600 25.88700
-23.21900 -2.84900 17.75000
-23.24500 -2.78600 26.32400
-22.76100 -2.96900 17.46800
-22.71300 -2.78600 26.75300
-22.64400 -2.86200 71.82800
-22.71000 -2.79700 75.24300
-22.30000 -2.94200 17.40100
-22.18400 -2.86300 28.14400
-22.21600 -2.79200 71.27800
-22.19600 -2.85300 75.76200
-21.80000 -2.93300 17.38000
-21.69600 -2.85500 29.14600
-21.68400 -2.81700 70.92600
-21.76900 -2.76700 76.14800
-21.27800 -2.92400 17.27800
-21.18400 -2.78600 30.24800
-21.18100 -2.86300 70.74500
-21.31900 -2.80900 76.33100
-20.70900 -2.88100 16.84700
-20.70800 -2.78600 30.82000
-20.63400 -2.93600 70.67100
-20.83900 -2.91100 76.42200
-20.16400 -2.97300 15.89100
-20.17000 -2.78600 31.24400
-20.13400 -2.93600 70.64300
-20.27300 -2.90900 76.89800
-19.71000 -2.96600 15.45100
-19.77500 -2.83400 31.47400
-19.63400 -2.90300 70.67100
-19.72400 -2.81800 78.33300
-19.70000 -2.93000 80.73600
-19.71600 -2.79900 82.74700
-19.27400 -2.91300 15.20900
-19.23100 -2.83400 31.66800
-19.11700 -2.80600 70.74500
-19.21000 -2.75100 83.68700
-18.77200 -2.96600 14.95300
-18.71700 -2.86900 31.77300
-18.66600 -2.76500 70.92600
-18.67800 -2.83800 84.14900
-18.25300 -2.87100 14.84700
-18.21700 -2.86900 31.79600
-18.22900 -2.85300 71.30800
-18.26600 -2.86100 84.41400
-17.80200 -2.93700 14.66900
-17.71700 -2.86900 31.74600
-17.67300 -2.90800 48.88100
-17.74300 -2.82100 49.85900
-17.69200 -2.90600 71.64500
-17.78900 -2.79600 84.68100
-17.20300 -2.84700 14.30200
-17.21700 -2.86900 31.65400
-17.22100 -2.88200 46.85400
-17.21400 -2.79600 51.25900
-17.19100 -2.96000 53.30400
-17.23900 -2.83500 57.93600
-17.21000 -2.94600 59.93100
-17.20300 -2.84600 61.10100
-17.21700 -2.89000 71.69500
-17.25200 -2.85100 84.79300
-16.76800 -2.99400 13.88700
-16.71700 -2.86900 31.63900
-16.73300 -2.89600 44.24300
-16.73700 -2.78600 62.39200
-16.74700 -2.96700 71.65000
-16.76700 -2.83700 84.86800
-16.23500 -2.90500 13.15400
-16.20200 -2.90500 31.78200
-16.23700 -2.89300 43.15300
-16.15600 -2.78600 63.17500
-16.23100 -2.90500 71.35600
-16.31600 -2.89300 84.90700
-15.71500 -2.98100 11.84600
-15.71600 -2.76300 32.20600
-15.73100 -2.95300 42.22900
-15.70000 -2.77900 63.73100
-15.73400 -2.89800 65.72800
-15.73700 -2.81600 67.76100
-15.72800 -2.95500 70.74100
-15.73000 -2.77200 85.13200
-15.20900 -2.96400 10.83500
-15.22200 -2.81500 35.33500
-15.25000 -2.95300 41.69800
-15.25600 -2.92000 68.41400
-15.19600 -2.96800 69.82900
-15.20200 -2.83600 85.38900
-14.68900 -2.90500 10.27400
-14.68400 -2.75800 36.17800
-14.66800 -2.96000 41.25500
-14.65600 -2.78900 85.66100
-14.17700 -2.87600 9.89100
-14.16200 -2.83900 36.62700
-14.13800 -2.93400 40.91100
-14.21700 -2.86900 85.81600
-13.73300 -2.90500 9.65000
-13.76100 -2.85800 36.90200
-13.76000 -2.89700 40.66200
-13.71700 -2.86900 85.90300
-13.19400 -2.88600 9.46200
-13.23900 -2.89600 37.29000
-13.27000 -2.83900 39.81000
-13.21700 -2.86900 85.91300
-12.71700 -2.86900 9.37900
-12.71700 -2.86900 85.86000
-12.21700 -2.86900 9.35100
-12.21700 -2.86900 85.77700
-11.76700 -2.91900 9.32400
-11.71700 -2.86900 85.73400
-11.28500 -2.85600 9.24300
-11.21700 -2.86900 85.70900
-10.74200 -2.92800 8.86500
-10.71700 -2.86900 85.64000
-10.26700 -2.97700 8.41700
-10.33000 -2.92100 85.55000
-9.78400 -2.91300 8.19300
-9.74100 -2.87800 85.50000
-9.26900 -2.96400 7.95700
-9.19500 -2.90600 85.60900
-8.80000 -2.93800 7.89600
-8.70500 -2.83900 85.74500
-8.30000 -2.93000 7.89200
-8.18100 -2.87100 85.88200
-7.78300 -2.96500 7.94100
-7.63400 -2.82900 85.89800
-7.15900 -2.90400 8.21200
-7.14600 -2.93600 85.90100
-6.75300 -2.92000 8.43700
-6.71700 -2.82500 85.74000
-6.30300 -2.89900 8.83700
-6.25100 -2.98600 85.64000
-5.71500 -2.86800 9.75900
-5.71000 -2.83400 85.41300
-5.24400 -2.91000 11.39900
-5.21700 -2.86900 85.36300
-4.77600 -2.92500 11.94200
-4.76700 -2.91900 85.36700
-4.25100 -2.79400 12.20500
-4.31000 -2.84300 85.42100
-3.71700 -2.86900 12.33700
-3.80000 -2.89500 85.40800
-3.21700 -2.86900 12.36500
-3.25300 -2.85000 85.35000
-2.71700 -2.86900 12.26700
-2.71700 -2.86900 85.24000
-2.21700 -2.86900 12.15100
-2.24900 -2.89400 85.15700
-1.71700 -2.86900 12.09300
-1.73700 -2.82900 85.10100
-1.21700 -2.86900 12.11000
-1.23400 -2.89900 84.92000
-0.71700 -2.86900 12.20100
-0.79200 -2.94000 84.69300
-0.21700 -2.86900 12.35400
-0.26300 -2.90300 84.32700
0.22900 -2.86900 12.46900
0.22600 -2.89800 83.78900
0.81200 -2.78600 12.61300
0.77100 -2.96000 82.80600
1.26600 -2.86900 12.78600
1.31000 -2.86900 82.33000
1.81300 -2.81900 13.10300
1.70900 -2.95300 82.11200
2.17800 -2.84100 13.40800
2.23800 -2.95300 81.73200
2.75100 -2.77000 13.79700
2.76000 -2.95300 81.20400
3.31900 -2.84400 13.97000
3.33600 -2.95700 80.74400
3.86600 -2.80000 13.96900
3.81300 -2.80600 80.44600
4.35900 -2.79100 13.97000
4.31900 -2.83000 80.33500
4.81800 -2.91900 14.09900
4.86800 -2.94400 80.27300
5.29200 -2.84300 14.21200
5.33300 -2.87900 80.16100
5.79400 -2.81100 14.43300
5.80000 -2.84900 80.24800
6.36600 -2.82200 14.75000
6.21600 -2.83500 80.47000
6.86600 -2.83600 14.87300
6.83200 -2.75600 81.13900
7.35800 -2.79900 14.93600
7.34500 -2.83400 81.73800
7.83400 -2.86300 15.10400
7.87000 -2.82500 82.15600
8.30900 -2.85200 15.32400
8.33200 -2.86900 82.39900
8.81300 -2.89600 15.65000
8.86000 -2.82000 82.59400
9.22000 -2.88900 15.85600
9.33300 -2.81900 82.68100
9.81400 -2.91600 16.12300
9.78300 -2.86900 82.69500
10.28300 -2.89200 16.23000
10.28300 -2.86900 82.65100
10.81900 -2.89900 16.30600
10.68200 -2.92400 82.56500
11.36600 -2.82600 16.34000
11.25300 -2.88100 82.41500
11.86600 -2.81800 16.39700
11.78300 -2.86900 82.25700
12.38200 -2.92200 16.36900
12.22600 -2.95300 82.11500
12.77400 -2.96500 16.14500
12.80900 -2.86900 81.86300
13.37500 -2.92800 14.89000
13.20600 -2.95300 81.62100
13.78600 -2.87100 14.27100
13.71600 -2.95300 81.17400
14.31300 -2.86000 13.81100
14.29300 -2.86900 80.75400
14.85300 -2.78100 13.45400
14.75000 -2.87600 80.59800
15.33300 -2.88200 13.36100
15.28300 -2.80500 80.61500
15.81900 -2.83600 13.25200
15.78300 -2.81500 80.63600
16.36600 -2.85800 13.26000
16.26600 -2.81600 80.60700
16.85800 -2.79300 13.29500
16.72400 -2.95200 80.43400
17.33900 -2.77400 13.43200
17.24000 -2.91600 80.24400
17.79800 -2.88500 13.74400
17.73800 -2.98300 79.97300
18.32600 -2.91400 14.18300
18.21000 -2.96200 79.81600
18.79600 -2.88500 14.72800
18.67700 -2.88200 79.69900
19.29100 -2.80400 15.87900
19.24600 -2.91800 16.78500
19.30400 -2.82800 18.29200
19.23700 -2.89300 79.33000
19.79100 -2.83000 19.17500
19.72600 -2.96700 78.91800
20.27500 -2.76000 20.74700
20.20000 -2.93500 78.85000
20.76200 -2.78900 21.20900
20.70000 -2.92200 78.83000
21.15500 -2.84500 21.42000
21.20000 -2.91200 78.82600
21.77400 -2.85600 21.80400
21.68000 -2.94400 78.85400
22.27600 -2.81400 22.12300
22.33200 -2.81100 79.11100
22.70400 -2.80100 22.38600
22.73400 -2.80300 79.12800
23.26200 -2.88400 22.83500
23.26400 -2.89900 78.93000
23.74200 -2.92900 23.43800
23.78700 -2.97400 27.29500
23.80000 -2.84400 28.25600
23.73300 -2.87300 78.74600
24.28800 -2.81200 25.16200
24.28000 -2.96400 25.70500
24.27600 -2.78600 28.89900
24.28300 -2.86300 78.30200
24.77200 -2.78600 29.33000
24.73800 -2.91100 74.90000
24.83300 -2.82100 76.74000
24.77800 -2.85000 77.23600
25.27300 -2.78600 29.79900
25.34600 -2.89700 72.41500
25.75800 -2.78600 30.32600
25.68700 -2.91900 72.10700
26.35400 -2.86100 31.14700
26.24900 -2.87600 71.86300
26.73000 -2.86900 31.45500
26.73400 -2.95300 71.66700
27.24800 -2.78400 31.70900
27.29300 -2.95300 71.32900
27.78300 -2.83400 31.72200
27.80500 -2.95300 70.86100
28.23300 -2.86000 31.67300
28.25500 -2.95300 70.21600
28.67700 -2.79300 31.73100
28.82900 -2.94500 69.34800
29.24700 -2.89100 31.76200
29.33000 -2.89500 68.79600
29.75300 -2.92200 31.92000
29.72600 -2.88700 68.26300
30.27500 -2.87300 32.27800
30.36800 -2.93000 61.36800
30.28100 -2.74600 63.41200
30.20500 -2.85000 67.72500
30.78100 -2.87200 32.77500
30.81200 -2.91700 36.97100
30.78100 -2.81900 37.78400
30.89500 -2.92100 60.95500
30.76800 -2.78100 64.36600
30.74600 -2.89900 66.70500
31.28700 -2.86500 33.74000
31.33000 -2.90600 35.43100
31.31900 -2.87700 38.63600
31.23800 -2.90000 60.66400
31.81100 -2.89700 39.20400
31.81300 -2.88800 59.90300
32.38500 -2.80800 39.61700
32.26900 -2.95300 59.16400
32.78300 -2.86900 39.77300
32.80600 -2.88700 58.38400
33.22500 -2.86900 39.94300
33.30100 -2.87200 56.94900
33.80900 -2.78600 40.18000
33.77100 -2.96200 54.17500
34.23000 -2.86900 40.37200
34.29900 -2.95300 53.30100
34.74900 -2.78600 40.81700
34.85000 -2.95600 52.31100
35.27700 -2.76100 41.77000
35.28800 -2.87300 51.23400
35.76800 -2.78600 42.29600
35.80600 -2.89400 50.35400
36.33300 -2.78600 42.66700
36.24800 -2.95300 49.65900
36.79800 -2.83800 42.89200
36.76200 -2.88000 48.66900
37.30100 -2.94200 43.13100
37.32500 -2.96100 47.87700
37.76900 -2.93600 43.15300
37.70000 -2.88500 47.74000
38.26400 -2.76700 42.91900
38.20000 -2.82500 47.67500
38.89800 -2.90100 43.13800
38.72800 -2.81800 47.63600
39.36600 -2.85200 43.23700
39.25600 -2.89100 47.39700
39.72800 -2.83300 43.40400
39.72200 -2.85300 47.19100
40.23000 -2.83900 43.89500
40.25800 -2.83300 46.70400
-23.73500 3.11200 73.15800
-23.71700 3.19700 75.28800
-23.23400 3.09100 72.18400
-23.23600 3.15900 78.40800
-22.79600 3.10400 71.71100
-22.65800 3.24000 79.15700
-22.20900 3.05100 24.36900
-22.20200 3.13900 26.69100
-22.27300 3.03300 71.30000
-22.18200 3.25300 79.62900
-21.72700 3.01600 23.35900
-21.67800 3.14700 28.12400
-21.71300 3.04700 70.85700
-21.71300 3.22700 82.24100
-21.18200 3.04700 22.41800
-21.13200 3.22800 28.74500
-21.22200 3.07200 49.77000
-21.20900 3.18600 50.38000
-21.21800 3.04700 67.27200
-21.20000 3.21400 83.20800
-20.69000 3.12600 19.24100
-20.63900 3.20200 29.14500
-20.72500 3.04400 37.67300
-20.71900 3.17400 38.81400
-20.73200 3.04600 48.23100
-20.72100 3.25100 51.90300
-20.71200 3.04700 65.74400
-20.68200 3.14900 84.12000
-20.17300 3.09300 18.26500
-20.24600 3.13100 29.37900
-20.21900 3.04700 36.26900
-20.21800 3.21400 43.79800
-20.19400 3.10500 47.40600
-20.17700 3.09700 52.68200
-20.23200 3.13000 58.12300
-20.21000 3.21500 60.33500
-20.25800 3.04700 65.14800
-20.18200 3.21400 84.73500
-19.69700 3.08500 17.80800
-19.66300 3.21400 29.61600
-19.76600 3.04700 35.66700
[truncated: 2,809,496 more chars]
