# Supplementary material for: Modeling of the Electrostatic Interaction and Catalytic Activity of [NiFe] Hydrogenases on a Planar Electrode
Source: J Phys Chem B. 2022 Oct 21;126(43):8777–90. doi: 10.1021/acs.jpcb.2c05371 (PMC9639099; doi:10.1021/acs.jpcb.2c05371)
Supplement: Supplementary file 1 — jp2c05371_si_001.zip [file jp2c05371_si_001.zip › Supplementary data/1e3d_5_theta_40_phi_98/geometry/total_face.face]

3    17940    55538    59212
3    49249    56722    45686
3    71341    67764    60275
3    60275    67764    56722
3    97930    78720    71341
3    78720    67764    71341
3    78720    78716    67764
3    89622    93081    87104
3    78716    89622    87104
3    78720    89622    78716
3   100452    87105    93081
3    89622   100452    93081
3   100456   100452    89622
3   100456   111188   100452
3   111192   111188   100456
3   111192    97931   111188
3   111188    97931    87107
3    87106    22565    97926
3    97926    22565    22569
3    97932    22569    22565
3    97932    22565    87108
3     1211    97933     4655
3     1211     4655    15523
3     1211    15523    12041
3    12041    15523    26375
3    12041    26375    22943
3    37325    97927    22943
3    26375    37325    22943
3    60275    56722    49249
3    38133    34634    87103
3    34634    97929    87103
3    97929    45686    87103
3   124867   121434    97923
3   121434   110788    97923
3   121434   110784   110788
3    97924     1984   124867
3     1984   121434   124867
3     1984     1980   121434
3     1984    12834     1980
3    12838    12834     1984
3    12838    23736    12834
3    23740    23736    12838
3    38133    34630    97925
3    34630    23740    97925
3    34630    23736    23740
3    37327    37325    26375
3    38133    87103    34630
3    93081    87105    89618
3    11673    15149    87102
3    97922    15149    11673
3    87106    97922    11673
3    97926    97922    87106
3    33811    97927    37325
3    33811    37325    48385
3    33811    48385    44833
3    97928    44833    48385
3   121438   124867    97923
3    97924   124867   121438
3    34634    38133    97925
3    97929    49249    45686
3    93081    89618    87104
3    48387    37325    37327
3    48385    37325    48387
3    59403    55873    97928
3    26375    15527    87111
3    26375    15523    15527
3    33809    37327    22941
3    22941    37327    26375
3    44829    48387    33809
3    33809    48387    37327
3    87112    59405    44829
3    59405    48387    44829
3    59405    59403    48387
3    97934    59403    59405
3    97934    59405    97938
3    27516    24160    87109
3    97935    35060    38512
3    22941    26375    87111
3    97935    38512    87113
3    24160    27516    87113
3    35060    97939    38512
3    33419    36959    87110
3    44419    47999    33419
3    33419    47999    36959
3    55473    59001    44419
3    44419    59001    47999
3    59001    55473    97936
3    55473    66465    97936
3    55473    66461    66465
3    77453    66465    66461
3    77453    77457    66465
3    77453    87114    91905
3    27516    97935    87113
3   110788   110784   100026
3    15523     4655    15527
3    97937     4655    97933
3    48385    59403    97928
3    48387    59403    48385
3    97934    55873    59403
3    45690    49249    97929
3    49249    45690    56726
3    49249    56726    60275
3    60275    56726    67768
3    60275    67768    71341
3    97930    71341    67768
3   121846    87107    97931
3   121846    97931   121850
3   121850     2396   121846
3     2402     2396   121850
3    15527     4655     4659
3     2402    13260     2396
3    87109    13260    27516
3    13260    24166    27516
3    13260    13266    24166
3    24166    97935    27516
3    33423    97932    36959
3    97932    87110    36959
3    97932    87108    87110
3    33423    36959    47999
3    33423    47999    44423
3    44423    47999    59001
3    44423    59001    55477
3    97936    55477    59001
3    97937     4659     4655
3    13266    13260     2402
3   100026   110784   103477
3   110784    87101   103477
3   100026   103477    97921
3    38121    27133    27135
3    45685    49235    34629
3    34629    49235    38121
3    87092    60263    45685
3    60263    49235    45685
3    60263    60261    49235
3    71329    60261    60263
3    71327    60261    71329
3    82259    71327    71329
3    82255    71327    82259
3    89617    93059    87093
3    93059    82259    87093
3    93059    82255    82259
3    38121    27135    87091
3    87087    93059    89617
3    77115    80665    66109
3    66109    80665    69649
3    88031    91469    77115
3    77115    91469    80665
3    87094   102331    88031
3   102331    91469    88031
3   102331   102327    91469
3   113063   102327   102331
3   113059   102327   113063
3   123755   120309    97912
3   113059   123755    97912
3   113063   123755   113059
3   120309   123755     4287
3    66109    69649    87088
3   120309     4287      853
3    34629    38121    87091
3    27135    16245    12833
3    82255    71325    71327
3    82251    71325    82255
3    93059    82251    82255
3    93055    82251    93059
3    87083    93055    87087
3    87087    93055    93059
3    87088    69649    87084
3    87084    69649    69645
3    80665    69645    69649
3    80661    69645    80665
3    91469    80661    80665
3    91465    80661    91469
3   102327    91465    91469
3    27135    27133    16245
3   102323    91465   102327
3   113055   102323   113059
3    97910   113055   113059
3    97910   113059    97912
3    78268    81843    97911
3    81843    78268    97913
3    92657    81843    97913
3    92655    81843    92657
3    87085    92655    87089
3    87089    92655    92657
3     1979     5371    87086
3    12833    16245     1979
3     1979    16245     5371
3    87090    27135    12833
3   113059   102323   102327
3    88389    77453    91905
3      853     4287    15133
3    97914    11679    15133
3   123763   113067   113071
3   123759   113067   123763
3     4295   123759   123763
3     4291   123759     4295
3    97916     4291     4295
3    97916     4295    97918
3    87097    97919    87099
3    97917    97919    87097
3   109689   113071    87098
3    87100   123767   109689
3   123767   113071   109689
3   123767   123763   113071
3     4299   123763   123767
3   113071   113067   102335
3     4295   123763     4299
3    97918     4299    97920
3    97921   103477   100022
3    87099    97921   100022
3    97919    97921    87099
3   103477    87101   100022
3   120303   123767    87100
3      847     4299   120303
3   120303     4299   123767
3    11681    97920    15149
3    15149    97920    87102
3    97920     4299    87102
3     4299      847    87102
3    97922    11681    15149
3    97918     4295     4299
3      853    15133    11679
3   113071   102335    98929
3    98929   102335    87096
3    97915    92659    92657
3    97915    92657    97913
3    87089    92657    87095
3    87095    92657    92659
3    23735    27135    87090
3    87091    27135    23735
3    56721    60263    87092
3    67763    71329    56721
3    56721    71329    60263
3    78715    82259    67763
3    67763    82259    71329
3    87093    82259    78715
3    87096   102335    87094
3    87098   113071    98929
3    87094   102335   102331
3   113063   102331   113067
3   123759   113063   113067
3   123755   113063   123759
3     4291   123755   123759
3     4287   123755     4291
3     4291    97916    11680
3    15133     4291    11680
3     4287     4291    15133
3    97914    15133    11680
3    89186    92659    97915
3    89186    97917    92659
3    97917    87095    92659
3    97917    87097    87095
3   113067   102331   102335
3    71325    60259    71327
3    77457    77453    88389
3    97941     4663     4659
3    97973    97975    87149
3    87150   121039    97974
3    97974   121039   121043
3    97976   121043   121039
3    97976   121039    87152
3    56727    97977    60323
3    60323    87153    56727
3    87153    97975    56727
3    87153    87151    97975
3     5070    97978     1585
3    97978    87152     1585
3    97978    97976    87152
3    87154     5070     1585
3    87155    56723    60323
3    97977    87155    60323
3    97979    87155    97977
3    87153    60323    56723
3     5070     1589    97978
3    97980     1589     5070
3    87154    97980     5070
3    87156    97980    87154
3    45691    97981    87157
3    45691    87157    45687
3    45687    87155    45691
3    45691    87155    97979
3    15932    97982    12419
3    97982    87156    12419
3    87149    97975    87151
3    97974   110405    87150
3    97974   110409   110405
3   110405   110409    99643
3    97962    81509    97964
3    87139    97965    87141
3    97963    97965    87139
3    77843    81509    87140
3    97964    81509    77843
3    87142    97964    77843
3    97966    97964    87142
3    67769    97967    87143
3    67769    87143    67765
3    67765    87141    67769
3    67769    87141    97965
3    97968    87142    87144
3    97968    97966    87142
3    97982    97980    87156
3    87143    97969    87145
3    97970    87144    87146
3    97970    97968    87144
3    87145    97971    87147
3    97969    97971    87145
3    87146    88771    97970
3    97970    88771    88775
3    97972    88775    88771
3    97972    88771    87148
3    87147    97973    87149
3    97971    97973    87147
3    87148    99639    97972
3    97972    99639    99643
3   110405    99643    99639
3    97967    97969    87143
3    87158    15932    12419
3    23741    97983    27197
3    23741    27197    87159
3    78263    87162    92749
3    89187    78263    92749
3    78269    78263    89187
3    89187    92749   103537
3    89187   103537   100027
3    97988   100027   103537
3   121439    97989   124927
3   121439   124927    87163
3     1981   121439    87163
3     1985   121439     1981
3     1981    87161     1985
3     1985    87161    97987
3    89183    92749    87162
3    67317    78263    78269
3   100023   103537    89183
3   103537   100023    97988
3   100023   110789    97988
3   100023   110785   110789
3    97989   110789   124927
3   110789   121435   124927
3   110789   110785   121435
3    87163   124927   121435
3    97990    89240    87164
3    87164    89240    89236
3    89240   100074    89236
3   100078   100074    89240
3    87165   100074   113966
3   100074   110836   113966
3    89183   103537    92749
3    97962    81507    81509
3    67317    78269    97986
3    67317    70969    87160
3    34631    23741    87159
3    34635    23741    34631
3    34631    87157    34635
3    34635    87157    97981
3    15932    12423    97982
3    87158    23323    15932
3    23323    12423    15932
3    23323    23327    12423
3    34207    37780    97984
3    23327    34207    97984
3    23323    34207    23327
3    45253    97985    37780
3    34207    45253    37780
3    70969    67317    97986
3    45249    45253    34207
3    56293    56297    45253
3    56293    87160    70969
3    67321    56293    70969
3    56297    56293    67321
3    97986    67321    70969
3    12839    97987    87161
3    12839    87161    12835
3    97983    12839    27197
3    12839    23737    27197
3    12839    12835    23737
3    87159    27197    23737
3    37780    34211    97984
3    37780    97985    34211
3    56293    45253    45249
3    87138    81509    81507
3    87140    81509    87138
3    78721    87137    97961
3    38520    87117    38516
3    38516    97943    38520
3    38520    97943    97947
3    88385    91909    87118
3    87122   102747    88385
3   102747    91909    88385
3   102747   102741    91909
3   113463   110027    97944
3   102741   113463    97944
3   102747   113463   102741
3   124139    97945   110027
3   113463   124139   110027
3   124143   124139   113463
3    38520    87121    87117
3     1209     4667    87123
3     4667   124139   124143
3    87119     4667     1209
3    44831    48393    87120
3    97946    48393    44831
3    87124    97946    44831
3    97948    97946    87124
3    38524    87125    87121
3    38524    87121    38520
3    38520    97947    38524
3    38524    97947    97949
3    99265   102747    87122
3   110025   113463    99265
3    99265   113463   102747
3     4667   124143    87123
3   120655   124143   110025
3    97942    59407    55874
3    97946    55874    44830
3    97941     4659    97937
3    12039    15527    87115
3    15527     4663    87115
3    15527     4659     4663
3    87111    15527    12039
3    87116    59407    87112
3    87112    59407    59405
3    97938    59405    59407
3    97938    59407    97942
3    38516    87117    87113
3    38516    87113    38512
3    38512    97939    38516
3    38516    97939    97943
3    48393    97946    44830
3    87118    91909    87114
3   102741    99267    97940
3    91905   102741    97940
3    91909   102741    91905
3    97944    99267   102741
3   120657    97945   124139
3     4663    97941   120657
3   124139     4663   120657
3     4667     4663   124139
3    87115     4663    87119
3    87119     4663     4667
3    48393    44830    87120
3    55874    59407    87116
3    55874    87116    44830
3    87114    91909    91905
3    97940    88389    91905
3   110025   124143   113463
3    97950    87124    87126
3    13267    24161    27533
3    13267    13261    24161
3    87131    27533    24161
3    97958    87132    87134
3    97958    97956    87132
3   100457    97959    87135
3   100457    87135   100453
3   111189   100457   100453
3   111189   111193   100457
3   125260   121851    87133
3   121851   111189    87133
3   121851   111193   111189
3   125260    97957   121851
3    97955    13267    27533
3    77847    97958    81505
3    97958    87134    87136
3    97960    77847    81505
3    89623    97961    87137
3    89623    87137    89619
3    89619    87135    89623
3    89623    87135    97959
3    87138    81507    87136
3    87136    81507    81505
3    97960    81505    81507
3    97960    81507    97962
3    78721    97963    87139
3    78721    87139    78717
3    78717    87137    78721
3    97958    87136    81505
3    87123   124143   120655
3    13261    13267     2403
3     2397     2403   121847
3    97950    97948    87124
3    87125    38524    35061
3    97951    87125    35061
3    87127    87125    97951
3    38524    97949    35061
3    55875    97950    59415
3    97950    87128    59415
3    97950    87126    87128
3    97952    55875    59415
3    87127    97953    87129
3    97951    97953    87127
3    55871    59415    87128
3    66871    97952    70499
3    13261     2403     2397
3    70499    97952    87130
3    59415    55871    87130
3    97954    66871    70499
3    24167    97955    27533
3    27533    87131    24167
3    87131    97953    24167
3    87131    87129    97953
3    66867    70499    87130
3    97954    70499    66867
3    87132    97954    66867
3    97956    97954    87132
3   121847   125260    87133
3     2403    97957   125260
3   121847     2403   125260
3    97952    59415    87130
3   100074   100078   110836
3    71327    60259    60261
3    60261    49233    49235
3    13258    87033    97859
3    13258    97859    13264
3    13264    97863    13258
3    13258    97863    87037
3   102271    87034    98930
3    87034    97864    98930
3    87034    87038    97864
3    97860   102271    98930
3    87035    97865    87039
3    97861    97865    87035
3    97866    67320    70838
3    87040    70838    67320
3    97862    87040    67320
3    87036    87040    97862
3    24158    87037    97863
3    24158    97863    24164
3    24164    35054    24158
3    35058    35054    24164
3    35058    46110    35054
3    46114    46110    35058
3    60611    57124    97867
3    57124    46114    97867
3    57124    46110    46114
3    71679    68170    60611
3    60611    68170    57124
3    71679    87041    68170
3    97868    87038    87042
3    97862    97858    87032
3    97862    87032    87036
3    97857    97861    87035
3    97857    87035    55868
3    97850    81803    81805
3    97850    81805    97854
3    97855     5711     5709
3    97855     5709    97851
3    87025     5709    87029
3    87029     5709     5711
3   112989    87026   109692
3    87026    97856   109692
3    87026    87030    97856
3    97852   112989   109692
3    59346    87031    87027
3    59346    87027    59342
3    59342    97853    59346
3    97868    97864    87038
3    59346    97853    97857
3    87028    97858    78266
3    87028    87032    97858
3    97854    81805    78266
3     2400     5711    97855
3     2400    97859     5711
3    97859    87029     5711
3    97859    87033    87029
3   102271    98926    87034
3    87030    98926   102271
3    97860    87030   102271
3    97856    87030    97860
3    59346    55868    87031
3    59346    97857    55868
3    81805    87028    78266
3    55869    59358    87043
3    55869    87039    59358
3    87039    97869    59358
3    87050   102294    98927
3    59362    55870    87047
3    97873    66870    70448
3    97873    70448    87051
3    59362    97873    87051
3    55870    59362    87051
3    66870    97877    70448
3    97878    87048    87052
3    97878    97874    87048
3    97879    71691    71687
3    97879    71687    97875
3    82631    71687    71691
3    82629    71687    82631
3    97876    97872    87046
3    87049    82629    87053
3   102294    98931    97876
3    97880    98931   102294
3    87050    97880   102294
3    87054    97880    87050
3    70448    66866    87051
3    97877    77846    81448
3    97877    81448    87055
3    70448    97877    87055
3    66866    70448    87055
3    77846    97881    81448
3    48767    45248    87056
3    87052    45248    48767
3    97882    87052    48767
3    87053    82629    82631
3    87024    81805    81803
3    97876    87046    98927
3    87049    82627    82629
3    87039    97865    97869
3    67316    87044    70838
3    87044    97866    70838
3    87044    97870    97866
3    70838    87040    67316
3    57132    60611    97867
3    60611    57132    97871
3    71683    60611    97871
3    71679    60611    71683
3    87041    71679    79158
3    71679    82627    79158
3    71679    71683    82627
3    82627    87045    79158
3   102294    97876    98927
3    97872    87042    87046
3    59362    87047    87043
3    59362    87043    59358
3    59358    97869    59362
3    59362    97869    97873
3    97874    56296    87048
3    87048    56296    56292
3    87044    56292    56296
3    87044    56296    97870
3    97875    71687    71683
3    97875    71683    97871
3    82629    71683    71687
3    82627    71683    82629
3    87045    82627    87049
3    97872    97868    87042
3    87028    81805    87024
3    59342    97849    97853
3    59338    97849    59342
3   120306    87006   109686
3    97836   120306   109686
3   112977    97836   109686
3    97832   123673   120306
3    99641    97837   103059
3    99641   103059   113771
3    99641   113771   110407
3   110407   113771   124441
3   110407   124441   121041
3     4945    97833   121041
3     4945   121041   124441
3     1581     4945   124441
3    87011     1581   124441
3   120306   123673    87006
3    12417    15795     1581
3    87007    15795    12417
3    67315    70819    87008
3    78265    97834    81797
3    81797    97834    87012
3    97834    70819    87012
3    70819    67315    87012
3    97838    78265    81797
3    87013    24157    27451
3    97835    87013    27451
3    97839    87013    97835
3    87009    27451    24157
3   102249    98924    87014
3    98924   102249    87010
3     1581    15795     4945
3   102249   112977    87010
3   112977   109686    87010
3    87009    35053    27451
3   123673   120300    87006
3    97832      850   123673
3      850   120300   123673
3      850      844   120300
3    11676    15061    87004
3      844    11676    87004
3      850    11676      844
3    97830    15061    11676
3     1587    97833     4945
3     1587     4945    15795
3     1587    15795    12421
3    12421    15795    87007
3    23321    12421    87007
3    87005    38439    35053
3    23325    12421    23321
3    34205    34209    23325
3    45247    34209    34205
3    45247    45251    34209
3    56291    45251    45247
3    56291    56295    45251
3    56291    87008    70819
3    67319    56291    70819
3    56295    56291    67319
3    97834    67319    70819
3    24163    97835    27451
3    38439    97831    24163
3    38439    24163    27451
3    35053    38439    27451
3    34205    23325    23321
3    97878    87052    97882
3   102249   112979   112977
3    97836   112979    97840
3    87017    97847    87021
3    97843    97847    87017
3    98925   102253    87018
3   109691    97844   112985
3   112985    97844    87022
3    97844   102253    87022
3   102253    98925    87022
3    97848   109691   112985
3    55867    59338    87023
3    66869    97849    59338
3    55867    66869    59338
3    66865    66869    55867
3    66865    87019    66869
3    97846    97842    87016
3    66869    87019    97845
3    87020    78262    81803
3    97850    87020    81803
3    97846    87020    97850
3     2399    97851     5709
3     5709    87025     2399
3    87025    97847     2399
3    87025    87021    97847
3    87026   112989    87022
3    87022   112989   112985
3    97848   112985   112989
3    97848   112989    97852
3    59342    87027    87023
3    59342    87023    59338
3    81803    78262    87024
3    97836   112977   112979
3    97846    87016    87020
3    77845    77841    88769
3    88773    97841    92253
3   103059    97837    88773
3   103059    88773    92253
3    99637   103059    92253
3    87015    99637    92253
3   110403   113771    99637
3    99637   113771   103059
3   121035   124441   110403
3   110403   124441   113771
3    87011   124441   121035
3    78261    81797    87012
3    97838    81797    78261
3    87016    97838    78261
3    87015    92253    88769
3    97842    97838    87016
3    13263    87017    13257
3    13257    87013    13263
3    13263    87013    97839
3    87018   102253    87014
3    87014   102253   102249
3   102253    97844   109690
3   112979   102253   109690
3   102249   102253   112979
3    97840   112979   109690
3    77845    97845    87019
3    77845    87019    77841
3    97841    77845    92253
3    77845    88769    92253
3    13263    97843    87017
3    60259    49233    60261
3    87057    68171    71691
3    97883    87057    97879
3    71321    60255    71323
3    82249    71321    71323
3    82247    71321    82249
3    93051    82247    82249
3    93049    82247    93051
3    87073    93049    87079
3    87079    93049    93051
3    69641    66108    87080
3    66108    69641    87074
3    69641    80653    87074
3    69641    80657    80653
3    91461    80653    80657
3    91457    80653    91461
3    87075    91457    98928
3    91457   102319    98928
3    91457    91461   102319
3   113051   109688   102319
3   102319   109688    98928
3   120308   123739    87076
3   120308    87076   109688
3    97908   120308   109688
3   113051    97908   109688
3   123739   120308      852
3   123739      852     4271
3     4271      852    11678
3     4271    11678    15119
3    97904    15119    11678
3    71323    60255    60257
3    60257    60255    49231
3    49231    60255    45689
3    60255    97903    45689
3   123739     4271     4269
3    15119     4269     4271
3    15117     4269    15119
3    97900    15117    15119
3    97900    15119    97904
3   121037   124484    87077
3   124484   121037    87071
3     4994   124484    87071
3   124484     1584    87078
3   124484     4994     1584
3     4994    87072     1584
3    78267    97905    81835
3    78267    81835    92649
3   124484   121038    87077
3    78267    92649    89185
3    89185   103463   100025
3   100025   103463   114161
3   100025   114161   110787
3   124849    97901   110787
3   114161   124849   110787
3   124851   124849   114161
3     5367     1983    97902
3   124849     5367    97902
3   124851     5367   124849
3     1983     5367    16241
3     1983    16241    12837
3    97906    12837    16241
3    45689    97907    49231
3    89185    92649   103463
3   124484    87078   121038
3    97909    81839    81835
3    97909    81835    97905
3    87084    69645    87080
3    87080    69645    69641
3    80661    69641    69645
3    80657    69641    80661
3    91465    80657    80661
3    91461    80657    91465
3   102323    91461    91465
3   102319    91461   102323
3   113055   102319   102323
3   113051   102319   113055
3    97908   113051   113055
3    97908   113055    97910
3    97911    81843    81839
3    87083    93051    93055
3    97911    81839    97909
3    92653    81839    92655
3    87081    92653    87085
3    87085    92653    92655
3    87086     5371    87082
3    87082     5371     5369
3    16245     5369     5371
3    16243     5369    16245
3    27133    16243    16245
3    27131    16243    27133
3    38121    27131    27133
3    38119    27131    38121
3    49235    38119    38121
3    49233    38119    49235
3    92655    81839    81843
3   123739     4269    87070
3    87079    93051    87083
3    93055    82249    82251
3    92653    81835    81839
3    92649    81835    92653
3   100021   103463    87081
3   103463    92653    87081
3   103463    92649    92653
3   110783   114161   100021
3   100021   114161   103463
3   121433   124851   110783
3   110783   124851   114161
3    87082     5369   121433
3     5369   124851   121433
3     5369     5367   124851
3    16243     5367     5369
3    93051    82249    93055
3    16241     5367    16243
3    16241    27131    97906
3    16243    27131    16241
3    23739    27131    38119
3    23739    38119    34633
3    49231    97907    34633
3    38119    49231    34633
3    49233    49231    38119
3    60259    49231    49233
3    60257    49231    60259
3    71325    60257    60259
3    71323    60257    71325
3    82251    71323    71325
3    82249    71323    82251
3    27131    23739    97906
3   120302   123739    87070
3   123739   120302    87076
3    91457    87075    88030
3   110404    97885   110408
3    87063   110404   124468
3   110404   121042   124468
3   110404   110408   121042
3   121042    97889   124468
3    26691    23322    87064
3    23322    26691    87060
3    26691    37655    87060
3    26691    37659    37655
3    97886    37655    37659
3    97886    37659    97890
3    87065    57125    60623
3    97887    87065    60623
3   110404    87059    97885
3    97891    87065    97887
3      845     4263    87062
3    11677    97888    15113
3    15113    97888    87066
3    97888     4263    87066
3     4263      845    87066
3    97892    11677    15113
3   124468   121036    87063
3   121036   124468    97889
3     1588   121036    97889
3     1582   121036     1588
3    15831    12418    97893
3    12418     1588    97893
3    12418     1582     1588
3    87061    60623    57125
3    12418    15831    87064
3    97888      851     4263
3    97884    87062     4263
3    79159    82631    68171
3    68171    82631    71691
3    87053    82631    79159
3    87054   109687    97880
3    97880   109687   109693
3   120301   109693   109687
3   120301   120307   109693
3    97884   120307   120301
3    97884   120301    87058
3    81448    77842    87055
3    77842    81448    97881
3    88774    77842    97881
3    88770    77842    88774
3    97884    87058    87062
3    88774    99638    88770
3    99642    97885    99638
3    99638    97885    87059
3    37655    34206    87060
3    45252    48767    87056
3    45252    87056    34206
3    97886    45252    34206
3    37655    97886    34206
3    97882    48767    45252
3    57133    97887    60623
3    60623    87061    57133
3    87061    97883    57133
3    87061    87057    97883
3      851    97884     4263
3    99642    99638    88774
3    97879    87057    71691
3    15831    26691    87064
3    26697    97894    34210
3      846     4269    87068
3     4269    15115    87068
3     4269    15117    15115
3    97896    15115    15117
3    97896    15117    97900
3     1583     4994    87071
3    87072     4994     1583
3   121437    97901   124849
3    97902   121437   124849
3    56725    97903    60255
3    71319    97897    56725
3    60255    71319    56725
3    71321    71319    60255
3     4269      846    87070
3    82247    71319    71321
3    93049    89621    97898
3    82245    93049    97898
3    82247    93049    82245
3    89621    93049    87073
3   100451    89621    87073
3   100455    89621   100451
3   111187   100455   100451
3   111187   111191   100455
3   111187    87069   111191
3   111191    87069    97899
3    80653    77114    87074
3    91457    88030    80653
3    80653    88030    77114
3    82245    71319    82247
3    15831    26697    26691
3    35059    87067    97895
3    35055    35059    24165
3    37659    26697    34210
3    26691    26697    37659
3    97890    37659    34210
3    46115    97895    87067
3    46115    87067    46111
3    46111    87065    46115
3    46115    87065    97891
3    87068    15115    87066
3    87066    15115    15113
3    97892    15113    15115
3    97892    15115    97896
3    12422    15831    97893
3    15831    12422    23326
3    35055    87067    35059
3    15831    23326    26697
3    67767    97897    71319
3    67767    71319    82245
3    67767    82245    78719
3    97898    78719    82245
3   121849    97899    87069
3   121849    87069   121845
3     2395   121849   121845
3     2395     2401   121849
3    13259     2401     2395
3    13259    13265     2401
3    24159    13265    13259
3    24159    24165    13265
3    35055    24165    24159
3    97894    26697    23326
3    87003    49547    46109
3   110836    97991   113966
3    97992    67822    60009
3    38441    27447    27449
3    38437    27447    38441
3    49553    38437    38441
3    49549    38437    49553
3    87257    49549    87261
3    87261    49549    49553
3    87262    92247    87258
3    87258    92247    92245
3    99691   103055    87263
3   103055    92247    87263
3   103055    92245    92247
3   110453   113765    99691
3    99691   113765   103055
3   121091   124435   110453
3   110453   124435   113765
3     1639    98102     4947
3     4947    98102    87264
3    98102   124435    87264
3   124435   121091    87264
3     1639     4947    15797
3     1639    15797    12475
3    12475    15797    87265
3    23373    12475    87265
3    23377    12475    23373
3    98103    23377    37625
3    23377    34253    37625
3    23377    23373    34253
3    27447    16569    27449
3    27449    16569    98105
3    16569    13330    98105
3     5693    13330    16569
3    38437    27445    27447
3    38433    27445    38437
3    49549    38433    38437
3    49545    38433    49549
3    87253    49545    87257
3    87257    49545    49549
3    87258    92245    87254
3    87254    92245    92243
3   103055    99695    98098
3    92243   103055    98098
3    92245   103055    92243
3    99695   103055   113765
3    99695   113765   110457
3    87259    37625    34253
3   110457   113765   124435
3    98102   121093   124435
3    98103    37625    37623
3    98103    37623    98099
3    87255    37623    87259
3    87259    37623    37625
3    87260   103787    87256
3    87256   103787   103785
3   103787    98104   111254
3   114469   103787   111254
3   103785   103787   114469
3    98100   114469   111254
3     2470     5693    98101
3     5693     2470    13330
3   110457   124435   121093
3   103787    87260   100520
3    87260    98106   100520
3    87260    87266    98106
3    16577    98109     2471
3     5703    16577     2471
3    16581    16577     5703
3    87269    16577    87271
3    87271    16577    16581
3   100513   103793    87270
3   111251   114477   100513
3   100513   114477   103793
3   114477   111251    98110
3   111251   121919    98110
3   111251   121915   121919
3    98111   121919     5703
3   121919     2467     5703
3     2471    98111     5703
3   121919   121915     2467
3     2467    16581     5703
3    87271    16581    13329
3    82227    78780    87272
3    93031    89680    82227
3    82227    89680    78780
3   103805   100514    93031
3    93031   100514    89680
3   103805    87273   100514
3    87274    82229    87272
3    87272    82229    82227
3    93033    82227    82229
3    93031    82227    93033
3   103807    93031    93033
3    13329    16581     2467
3    27445    16567    27447
3    98110   111255   114477
3   103791   114477    98108
3    98104   103787   100520
3    98107    27453    27449
3    98107    27449    98105
3    35129    38441    87267
3    38441    27453    87267
3    38441    27449    27453
3    46181    49553    35129
3    35129    49553    38441
3    87261    49553    46181
3    88825    92247    87262
3    87263    92247    88825
3     1637     4947    87264
3    12473    15797     1637
3   103793   114477   103791
3     1637    15797     4947
3   100521    98106   103791
3    98106    87268   103791
3    98106    87266    87268
3    98108   100521   103791
3    13331    98109    16577
3    27453    98107    13331
3    27453    13331    16577
3    24231    27453    16577
3    87269    24231    16577
3    87267    27453    24231
3    87270   103793    87268
3    87268   103793   103791
3   114477   111255    98108
3    87265    15797    12473
3    27447    16567    16569
3    16567     5691    16569
3    16569     5691     5693
3    45303    98091    48727
3    59741    98087    45303
3    59741    45303    48727
3    56345    59741    48727
3    87243    56345    48727
3    67371    70807    56345
3    56345    70807    59741
3    78321    81783    67371
3    67371    81783    70807
3    89241    98088    92601
3    92601    98088    87244
3    98088    81783    87244
3    81783    78321    87244
3    98090    55915    59317
3    98092    89241    92601
3     5319    98089   121485
3     5319   121485   124805
3     2029     5319   124805
3    87245     2029   124805
3    87241     5319     2029
3    55913    59317    87242
3    66927    98090    70405
3    70405    98090    87246
3    98090    59317    87246
3    59317    55913    87246
3    66927    70405    81411
3    66927    81411    77899
3    98094    77899    81411
3   121485    98093   124805
3    87247    45297    48727
3    48305    44859    87242
3    59317    98086    87242
3    23791    98085    27079
3    23791    27079    87239
3    34683    23791    87239
3    34685    23791    34683
3    45739    34685    34683
3    45739    45743    34685
3    45739    87237    45743
3    45743    87237    98083
3    87240    48305    87238
3    87238    48305    48303
3    98084    48303    48305
3    98084    48305    98086
3    56349    98087    59741
3    98086    48305    87242
3    56349    59741    70807
3    67375    70807    81783
3    67375    81783    78325
3    98088    78325    81783
3     2031    98089     5319
3     2031     5319    87241
3    12883     2031    87241
3    12885     2031    12883
3    98085    12885    27079
3    12885    23789    27079
3    12885    12883    23789
3    87239    27079    23789
3    44859    48305    87240
3    55915    98086    59317
3    56349    70807    67375
3   103805    93031   103807
3    98091    87247    48727
3    87243    48727    45297
3    16567    27443    87248
3    16567    27445    27443
3    38433    27443    27445
3    38429    27443    38433
3    49545    38429    38433
3    49541    38429    49545
3    87249    49541    87253
3    87253    49541    49545
3    77897    81413    87250
3    88829    98096    92243
3    92243    98096    87254
3    98096    81413    87254
3    81413    77897    87254
3    13328    16567    87248
3    98098    88829    92243
3    98099    37621    98097
3    87251    37621    87255
3    87255    37621    37623
3   103785   100512    87256
3   114469   111250   103785
3   103785   111250   100512
3   121918   125169    87252
3   121918    87252   111250
3    98100   121918   111250
3   114469    98100   111250
3   125169   121918    98101
3     5693   125169    98101
3     5691   125169     5693
3    98099    37623    37621
3    98095    87247    98091
3     5691    13328     2466
3   125169     2466   121914
3    89237    92601    87244
3    92601    89237    98092
3    89237   100079    98092
3    89237   100075   100079
3   110833   100079   100075
3   110833   110837   100079
3    98093   110837   124805
3   110837   121483   124805
3   110837   110833   121483
3    87245   124805   121483
3    27443    24230    87248
3    38429    35128    27443
3    27443    35128    24230
3    16567    13328     5691
3    49541    46180    38429
3    49541    87249    46180
3    66925    70405    87246
3    87250    81413    66925
3    81413    70405    66925
3    81413    81411    70405
3    98094    81411    81413
3    98094    81413    98096
3    34257    98097    37621
3    37621    87251    34257
3    87251    98095    34257
3    87251    87247    98095
3   125169   121914    87252
3     5691     2466   125169
3    38429    46180    35128
3    98084    44861    48303
3    87273   103805    87275
3    87276    82231    87274
3    87307    92707    89239
3   105246    22612    26268
3    26268    22612    37210
3    37210    22612    33476
3    37210    33476    48260
3    48260    33476    44480
3    48260    44480    59266
3    59266    44480    55530
3    55530   105247    59266
3   105248    11708    15410
3   105246    26268    11708
3    26268    15410    11708
3    26268    26272    15410
3    26268    37218    26272
3    26268    37210    37218
3    37210    48266    37218
3    37210    48260    48266
3    48260    59272    48266
3    48260    59266    59272
3    59266   105247    59272
3    59272   105247   105249
3    15410    11709   105248
3    11709    15410   105250
3    15410    26276   105250
3    15410    26272    26276
3    26272    37224    26276
3    26272    37218    37224
3    78323    92707    81893
3    89239    92707    78323
3    78323    81893    87306
3    87305   114207   110835
3    98126    48843    98128
3    87301    98129    87303
3    98127    98129    87301
3    34255    37727    87302
3    45299    48843    34255
3    34255    48843    37727
3    48843    45299    98128
3    45299    56351    98128
3    45299    56347    56351
3    98130    56351    56347
3    98130    56347    87304
3   110839    98131   114207
3   114207    87305   110839
3    37218    48272    37224
3    87305    98129   110839
3    87304    67373    98130
3    98130    67373    67377
3    67373    87306    81893
3    78327    67373    81893
3    67377    67373    78327
3    78327    81893    92707
3    78327    92707    89243
3    89243    92707    87307
3   100077    89243    87307
3   100081    89243   100077
3    98131   100081   114207
3   100081   110835   114207
3   100081   100077   110835
3    87305    87303    98129
3    37218    48266    48272
3    48266    59278    48272
3    48266    59272    59278
3    48152    33502    44506
3    44506   105257    48152
3   105258   100128   103700
3   105254   114374   100128
3   100128   114374   103700
3   114374   110872   103700
3   110872    94508   103700
3   125068   121520   110872
3   125068   110872   114374
3     5582     2066   121520
3     5582   121520   125068
3    16446    12924     2066
3    16446     2066     5582
3    37104    33502    48152
3   105255    23832    27342
3    16446   105255    94509
3    12924    16446    94509
3    23832   105259    27342
3   105260      898     4430
3     4430      898    15298
3    15298      898    11734
3   105256    26162    11734
3    11734    26162    15298
3    26162    22636    15298
3    22636    94510    15298
3    37104    33498    22636
3    37104    22636    26162
3    48154    94511    33498
3   105255    27342    94509
3    98126    48841    48843
3    37104    22638    33502
3   105256    22638    26162
3    59272   105249    59278
3    59278   105249   105251
3    26280   105252    26276
3    26276   105252   105250
3    26276    37230    26280
3    26276    37224    37230
3    37224    48278    37230
3    37224    48272    48278
3    48272    59284    48278
3    48272    59278    59284
3    59278   105251    59284
3    59284   105251   105253
3    26280    22613   105252
3    26162    22638    37104
3    22613    26280    33477
3    33477    37230    44481
3    44481    37230    48278
3    44481    48278    55531
3    55531    48278    59284
3    59284   105253    55531
3   105254   110878   114374
3   114374   110878   125068
3   125068   110878   121526
3   125068   121526     5582
3     5582   121526     2072
3     5582     2072    16446
3    16446     2072    12930
3    12930   105255    16446
3    33477    26280    37230
3    48841    37725    48843
3    48843    37725    37727
3    37727    37725    26769
3    87282    92295    92293
3   103117    92293    92295
3   103115    92293   103117
3   113827   103115   103117
3   113823   103115   113827
3    87283   113823    87285
3    87285   113823   113827
3    88827    92295    87284
3    99693   103117    88827
3    88827   103117    92295
3   110455   113827    99693
3    99693   113827   103117
3    87285   113827   110455
3    87284    92295    87282
3    98112    45304    87286
3    45304    56346    45298
3    56350    56346    45304
3    56350    67372    56346
3    67376    67372    56350
3    81871    78322    98113
3    78322    67376    98113
3    78322    67372    67376
3    81871    87287    78322
3    98114    34258    87288
3    87288    34258    34254
3    87286    34254    34258
3    87286    34258    98112
3    78326    81871    98113
3    87286    45304    45298
3    98115    92681    89238
3    87283   113819   113823
3   113819   103111   113823
3    87274    82231    82229
3    93035    82229    82231
3    93033    82229    93035
3   103809    93033    93035
3   103807    93033   103809
3    87275   103807    87277
3    87277   103807   103809
3    78781    82231    87276
3    87278    93037    78781
3    93037    82231    78781
3    93037    93035    82231
3   100515   103809    87279
3   103809    93037    87279
3    87281   113819    87283
3   103809    93035    93037
3    89681    93037    87278
3    87279    93037    89681
3    92291    88826    87280
3   103111    99692    92291
3    92291    99692    88826
3   113819   110454   103111
3   103111   110454    99692
3   113819    87281   110454
3    87282    92293    87280
3    87280    92293    92291
3   103115    92291    92293
3   103111    92291   103115
3   113823   103111   103115
3    87277   103809   100515
3    87275   103805   103807
3    98115    89238    87287
3    81871    78326    87287
3   103499   100080    98123
3   114199   103499    98123
3   114197   103499   114199
3    87295   114197    87297
3    87297   114197   114199
3    87298    26767    87296
3    87296    26767    26765
3    37723    34259    98122
3    26765    37723    98122
3    26767    37723    26765
3    98124    34259    37723
3   110838   114199    98123
3   110838    98125   114199
3   100080   103499    98121
3    98125    87297   114199
3    87300    26769    87298
3    87298    26769    26767
3    37725    26767    26769
3    37723    26767    37725
3    48841    45305    98124
3    37723    48841    98124
3    37725    48841    37723
3    98126    45305    48841
3    87299    98127    87301
3    98125    98127    87299
3    23375    26769    87300
3    87302    37727    23375
3    37727    26769    23375
3    98125    87299    87297
3    78326    98115    87287
3    98120    26765    98122
3    87294    26765    26763
3    92681    87289    89238
3    26757    23374    87290
3    87288    23374    26757
3    98116    87288    26757
3    98114    87288    98116
3    89242    92681    98115
3    89242    98117    92681
3    98117    87289    92681
3    98117    87291    87289
3    87292    26759    87290
3    87290    26759    26757
3    98116    26757    26759
3    98116    26759    98118
3    98120    26763    26765
3    98119   103497   100076
3    98117    98119    87291
3   103497    87293   100076
3    87294    26763    87292
3    87292    26763    26759
3    98118    26759    26763
3    98118    26763    98120
3    98121   103499   103497
3    98121   103497    98119
3    87293   103497   110834
3   103497   114197   110834
3   103497   103499   114197
3   114197    87295   110834
3    87296    26765    87294
3    87291    98119   100076
3    60009    56776    87166
3    37251    33837    87238
3    48303    98082    87238
3   120692     1246   120690
3     4465     1246    12072
3     4465    12072    15333
3    98018    15333    12072
3    87193    98021    87195
3    98019    98021    87193
3    98022    99304    87196
3    87196    99304    99302
3    87194    99302    99304
3    87194    99304    98020
3    78783    98023    82117
3    82117    87197    78783
3    87197    98021    78783
3    87197    87195    98021
3    98024    87196    87198
3    98024    98022    87196
3    98025    82121    82117
3    98025    82117    98023
3    87197    82117    87199
3    87199    82117    82121
3    98026    87198    87200
3    98026    98024    87198
3    87201    78775    82121
3    98025    87201    82121
3    98027    87201    98025
3    87199    82121    78775
3    98028    87200    87202
3   120690     1246    87192
3     1246     4465    87192
3   120692   120690   110066
3   110066   120690   110064
3   100517    98015   103711
3   103711    87189   100517
3    87189    98013   100517
3    87189    87187    98013
3    98016    33838    87190
3    87190    33838    33836
3    87188    33836    33838
3    87188    33838    98014
3    89683    98017    92923
3   103711    98015    89683
3   103711    89683    92923
3   100509   103711    92923
3    87191   100509    92923
3    98028    98026    87200
3    87189   103711   100509
3    15333    12070     4465
3     4465    12070     1242
3    98018    22970    15333
3    22970    12070    15333
3    22970    22968    12070
3    87190    22968    22970
3    87190    22970    98016
3    87193    89677    92923
3    98017    87193    92923
3    98019    87193    98017
3    87191    92923    89677
3    98020   110066    87194
3    87194   110066   110064
3     4465     1242    87192
3    98029    82129    78776
3    87201    98029    78776
3    98027    98029    87201
3    98036     1247     4531
3    87207    98037    87209
3    98033    98037    87207
3    98038    11700    87210
3    87210    11700    11698
3    11700    98034    25864
3    22602    11700    25864
3    11698    11700    22602
3    25864    87208    22602
3    98039   113321   113315
3    98039   113315    98035
3   124003   113315   113321
3   123993   113315   124003
3   120693     4531     1247
3     4537   123993   124003
3    15403    12073    98036
3     4531    15403    98036
3     4537    15403     4531
3    98040    12073    15403
3    78785    98041    87211
3    78785    87211    78777
3    78777    87209    78785
3    78785    87209    98037
3    98042      868    87212
3    87212      868      866
3    87210      866      868
3    87210      868    98038
3   110068   113321    98039
3     4531   123993     4537
3    98014    98012    87186
3   120693   123993     4531
3   110067   113315   123993
3    82129    87203    78776
3    98030    88436    87204
3    87204    88436    88434
3    87202    88434    88436
3    87202    88436    98028
3    78784    82129    98029
3    78784    98031    82129
3    98031    87203    82129
3    98031    87205    87203
3    98032    77510    87206
3    87206    77510    77508
3    87204    77508    77510
3    87204    77510    98030
3   110067   123993   120693
3    87205    98033    87207
3    98034    22604    25864
3    25864    22604    87208
3    22604    33464    87208
3    22604    33466    33464
3    33466    44468    33464
3    44470    44468    33466
3    44470    55518    44468
3    55520    55518    44470
3    55520    66522    55518
3    66524    66522    55520
3    87206    66522    66524
3    87206    66524    98032
3   110067    98035   113315
3    98031    98033    87205
3    98014    87186    87188
3    87185   114393   111247
3    98013    87187    98011
3    87168    67370    67374
3    87168    67374    97994
3     2028    87169    97995
3     2028    97995     2030
3     2030    97999     2028
3     2028    97999    87173
3    98000    34684    87174
3    87174    34684    34682
3    45740    49005    87170
3    34682    45740    87170
3    34684    45740    34682
3    97996    49005    45740
3    98001   103677   103661
3    87172    67374    67370
3    98001   103661    97997
3    87175   103661   103677
3    48547    45296    87176
3    98002    56348    48547
3    56348    45296    48547
3    56348    56344    45296
3    87172    56344    56348
3    87172    56348    97998
3    12882    87173    97999
3    12882    97999    12884
3    12884    23788    12882
3    23790    23788    12884
3    87174    23788    23790
3    87174    23790    98000
3    87171   103661    87175
3    98003   103685   103677
3    97998    67374    87172
3    92855    89682    87167
3    67822    56776    60009
3    67822    67818    56776
3    67822    78774    67818
3    78782    78774    67822
3    92855    89676    97993
3    89676    78782    97993
3    89676    78774    78782
3    92855    87167    89676
3    97994    78324    87168
3    87168    78324    78320
3    87164    78320    78324
3    87164    78324    97990
3   113966   110832    87165
3   103661    87171   100508
3   110832   113966    97991
3   121482   110832   121484
3   121484    97995   121482
3   121482    97995    87169
3    49005    45738    87170
3    56780    60009    87166
3    56780    87166    45738
3    97996    56780    45738
3    49005    97996    45738
3    97992    60009    56780
3    89682    92855    97993
3    97997   103661   100508
3    97997   100508    87167
3    89682    97997    87167
3   121484   110832    97991
3   113321   110068    98043
3    98003   103677    98001
3    87177   103677   103685
3    87182    98008    98006
3   102904    87180    99690
3   100516   103699    98007
3    98009   114387   111246
3    98009   111246    87181
3   100516    98009    87181
3   103699   100516    87181
3   114387    87183   111246
3    98010    66926    87184
3    87184    66926    66924
3    66926    77896    66924
3    77898    77896    66926
3    77898    88824    77896
3    87182    98006   102904
3    88828    88824    77898
3    87182    88828    98008
3    98011   114393   114387
3    98011   114387    98009
3    87183   114387    87185
3    87185   114387   114393
3    98012    44860    87186
3    87186    44860    44858
3    44860    55912    44858
3    55914    55912    44860
3    87184    55912    55914
3    87184    55914    98010
3    87187   111247   114393
3    98011    87187   114393
3    87182    88824    88828
3    87175   103677    87177
3    99690    87182   102904
3    87179   103693    87181
3    98004   110456   113620
3   113620   110456    87178
3   110456   121090    87178
3   110456   121092   121090
3   121092     1636   121090
3     1638     1636   121092
3     1638    12472     1636
3    12474    12472     1638
3    12474    23372    12472
3    23376    23372    12474
3    23376    34252    23372
3    34256    34252    23376
3    45300    48547    87176
3    87181   103693   103699
3    34252    45300    87176
3    98002    48547    45300
3    98005   103693   103685
3    98005   103685    98003
3    87177   103685    87179
3    87179   103685   103693
3    98006    99694   102904
3    98004   113620    99694
3    99694   113620   102904
3   113620   110452   102904
3   110452    87180   102904
3   113620    87178   110452
3    98007   103699   103693
3    98007   103693    98005
3    34256    45300    34252
3    98082    37251    87238
3   124011   113321    98043
3     4543   124003   124011
3    98071    48713    98065
3    98066    48713    48715
3    98066    48715    98072
3    67824    71249    98067
3    71249    67824    98073
3    82187    71249    98073
3    82181    71249    82187
3    82187    98074    89684
3    92989    82187    89684
3    82181    82187    92989
3    98068    92989    89684
3    98075    16551    16549
3    98075    16549    98069
3    87227    16549    87229
3    87229    16549    16551
3     4571     1244    87230
3     1244     4571    87228
3     4571    15435    87228
3     4571    15437    15435
3    26297    22971    98070
3    15435    26297    98070
3    15437    26297    15435
3    98076    22971    26297
3    45302    48715    98071
3    98072    48715    45302
3    98077    82191    82187
3    98077    82187    98073
3    98071    48715    48713
3    98070    12075    15435
3     4567     1243    87228
3    98064     4567    87228
3    87226     4567   120691
3     4567   124037   120691
3     4567     4565   124037
3    98060     4565     4567
3    98060     4567    98064
3    45301    98065    48713
3    98066    45301    48713
3    56782    60179    98061
3    60179    56782    98067
3    71249    60179    98067
3    71243    60179    71249
3    82181    71243    71249
3    82175    71243    82181
3    92995    89685    98074
3    92989    82175    82181
3    92989    98068   100518
3   103763    92989   100518
3    92983    92989   103763
3    98062   103763   100518
3     2468     5671    98063
3    98069    16549    13326
3    98069    13326    87225
3     2468    98069    87225
3     5671     2468    87225
3    16549    87227    13326
3     1243     4567    87226
3    12075    98064    15435
3    15435    98064    87228
3    92983    82175    92989
3    82187    92995    98074
3    82191    92995    82187
3    98078    89685    92995
3    87235    13327     5679
3    87231    16553    13327
3    87236    15441    87232
3    87232    15441    15439
3    26301    15439    15441
3    26299    15439    26301
3    37251    33839    98080
3    26299    37251    98080
3    26301    37251    26299
3    98082    33839    37251
3    56783    98083    87237
3    56783    87237    56779
3    56779    87233    56783
3    13327    16553     5679
3    56783    87233    98081
3   111249   114455   100511
3   100511   114455   103771
3   121913   125157   111249
3   111249   125157   114455
3     2465     5679   121913
3   121913     5679   125157
3    87235     5679     2465
3    12071    15441    87236
3    22969    26301    12071
3    12071    26301    15441
3    33837    37251    22969
3    22969    37251    26301
3    44861    98082    48303
3   100511   103771    87234
3   120691   124037    87224
3    16553     2469     5679
3   121917     5679     2469
3    98079    16553    16551
3    98079    16551    98075
3    87229    16551    87231
3    87231    16551    16553
3     1245     4571    87230
3    87232    15439     1245
3    15439     4571     1245
3    15439    15437     4571
3    26299    15437    15439
3    26297    15437    26299
3    98076    26297    26299
3    98076    26299    98080
3    67825    98081    87233
3    16553    98079     2469
3    67825    87233    67821
3    67825    78779    82191
3    67825    67821    78779
3    89679    92995    78779
3    78779    92995    82191
3   100519    98078   103771
3   103771    98078    87234
3    98078    92995    87234
3    92995    89679    87234
3   100519   103771   114455
3   100519   114455   111253
3   111253   114455   125157
3   111253   125157   121917
3   121917   125157     5679
3    98077    67825    82191
3    87225     5669     5671
3    87223     5669    87225
3     5669   125147     5671
3    60163    49149    87219
3    60163    49145    49149
3    87217    60163    56777
3    98052    87218    87220
3    98052    98050    87218
3    98053    49153    49149
3    98053    49149    98051
3    87219    49149    87221
3    87221    49149    49153
3    87220   120317    98052
3    98052   120317   120319
3    98054   120319   120317
3    98054   120317    87222
3    56777    60163    87219
3    55521    98055    58891
3    55521    69969    66525
3    66525    69969    80965
3    66525    80965    77511
3    98056    77511    80965
3   110069    98057   113345
3    98058   110069   113345
3    98059    49157    49153
3    98059    49153    98053
3    87221    49153    56778
3    49153    60175    56778
3    49153    49157    60175
3    71237    67820    60175
3    60175    67820    56778
3    55521    58891    69969
3    82169    78778    71237
3    98051    49145    98049
3    98050    98048    87216
3     4537   124003     4543
3     4543    98044    12074
3    15403     4543    12074
3     4537     4543    15403
3    98040    15403    12074
3    67823    98045    87213
3    67823    87213    67819
3    67819    87211    67823
3    67823    87211    98041
3    98046   120318    87214
3    87214   120318   120316
3    87212   120316   120318
3    87212   120318    98042
3    98051    49149    49145
3   120694   124011    98043
3   124011     1248     4543
3    98044     4543     1248
3    87213    98047    87215
3    98045    98047    87213
3    98048    87214    87216
3    98048    98046    87214
3    45741    98049    49145
3    45741    49145    60163
3    45741    60163    56781
3    60163    87217    56781
3    87217    98047    56781
3    87217    87215    98047
3    98050    87216    87218
3   124011   120694     1248
3   124003   113321   124011
3    71237    78778    67820
3    82169    89678    78778
3    99305   110065   113345
3    99305    99303   110065
3   120695    98058   124037
3   124037    98058    87224
3    98058   113345    87224
3   113345   110065    87224
3   120695   124037     4565
3   120695     4565     1249
3    98060     1249     4565
3    45742    49157    98059
3    49157    45742    98061
3    60179    49157    98061
3    60175    49157    60179
3    98057    99305   113345
3    71243    60175    60179
3    82175    71237    71243
3    82169    71237    82175
3    92983    82169    82175
3    92977    82169    92983
3   103763    92977    92983
3   103759    92977   103763
3   103763    98062   111252
3   114445   103763   111252
3   103759   103763   114445
3   114445   111252   121916
3   114445   121916   125147
3   125147   121916    98063
3     5671   125147    98063
3    71237    60175    71243
3    92977    89678    82169
3    99303    99305    88437
3    77509    88435    88437
3   103759   100510    92977
3    92977   100510    89678
3   114445   111248   103759
3   103759   111248   100510
3   125147   121912   114445
3   114445   121912   111248
3     5669     2464   125147
3   125147     2464   121912
3     5669    87223     2464
3    87222      867    98054
3    98054      867      869
3    11699      869      867
3    11699    11701      869
3    99303    88437    88435
3    22603    11701    11699
3    33465    22605    22603
3    33465    33467    22605
3    44469    33467    33465
3    44469    44471    33467
3    98055    44471    58891
3    44471    55519    58891
3    44471    44469    55519
3    66523    69969    55519
3    55519    69969    58891
3    77509    80965    66523
3    66523    80965    69969
3    80965    77509    98056
3    77509    88437    98056
3    22603    22605    11701
3    37104    48154    33498
3    87005    46109    38439
3    49547    35057    38439
3    97609    82995    82987
3    97609    82987    97605
3    86781    82987    86785
3    86785    82987    82995
3    77063    80635    86782
3    97606    80635    77063
3    86786    97606    77063
3    97610    97606    86786
3    86783    97611    86787
3    97607    97611    86783
3    97612    86784    86788
3    97612    97608    86784
3    86789    79567    82995
3    97609    86789    82995
3    86789    79574    83000
3    86789    97609    79574
3    79574    97613    83000
3    86785    82995    79567
3    97614    86786    86790
3    97614    97610    86786
3    86787    97615    86791
3    97611    97615    86787
3    97616    67280    86792
3    86792    67280    67276
3    86788    67276    67280
3    86788    67280    97612
3    83008    86793    86789
3    97608    97604    86780
3    97608    86780    86784
3    97603    97607    86779
3    86779    97607    86783
3    86774    97594    77061
3    97598    97594    86774
3    86771    97599    86775
3    97595    97599    86771
3    97600    86772    86776
3    97600    97596    86772
3    79573    97601    82981
3    82981    86777    79573
3    86777    97597    79573
3    86777    86773    97597
3    87977    97598    91437
3    97598    86778    91437
3    97598    86774    86778
3    83008    86789    83000
3    97602    87977    91437
3    97599    97603    86775
3    97604    86776    86780
3    97604    97600    86776
3    97605    82987    82981
3    97605    82981    97601
3    86777    82981    86781
3    86781    82981    82987
3    80635    77062    86782
3    87978    91437    86778
3    87978    86778    77062
3    97606    87978    77062
3    80635    97606    77062
3    97602    91437    87978
3    86775    97603    86779
3    83000    97613    83008
3    83008    97613    97617
3    97618    86790    86794
3    90440    97623    93844
3   102314    97624    98875
3    97624    86798    98875
3    97624    97622    86798
3    86800   102314    98875
3    93844    90434    86799
3    97623   101236   104624
3    97623   104624    86801
3    93844    97623    86801
3    90434    93844    86801
3   104624   101236   115256
3   115256   101236   111948
3   111948    97625   115256
3    79568    83016    86799
3   102314    98877    97624
3    86800    97626   102314
3    86802    97626    86800
3   104624   101232    86801
3   115262    86803   101232
3   104624   115262   101232
3   115256   115262   104624
3   122612   125996    97625
3   125996   115256    97625
3   125996   115262   115256
3   122612    97627   125996
3    97628    98878   102322
3   113054   102322   109635
3   102322    97626   109635
3    97626    98877   102314
3    97594    80621    77061
3    83016    97621    86799
3    97621    90440    93844
3    97618    97614    86790
3    12364    86791    97615
3    12364    97615    12368
3    12368    97619    12364
3    12364    97619    86795
3    97620    56248    59802
3    86796    59802    56248
3    97616    86796    56248
3    86792    86796    97616
3    83016    86797    86793
3    83016    86793    83008
3    83008    97617    83016
3    83016    97617    97621
3    97621    93844    86799
3    86794    87975    97618
3    97622    87979    87975
3    97622    87975    86798
3    23266    86795    97619
3    23266    97619    23270
3    23270    34150    23266
3    34156    34150    23270
3    34156    45194    34150
3    45198    45194    34156
3    45198    97620    59802
3    56244    45198    59802
3    45194    45198    56244
3    59802    86796    56244
3    83016    79568    86797
3    97618    87975    87979
3    77061    80621    86770
3    90439    86769    97593
3    90433    86769    90439
3    97571   122610   125914
3    86753    97571   125914
3    86749    97571    86753
3   122610    97575   125914
3    86750      477    97572
3    97572      477      479
3    11289      479      477
3    11289    11291      479
3    22209    11291    11289
3    22209    22211    11291
3    97573    22211    36473
3    22211    33065    36473
3    22211    22209    33065
3    97574    77065    80567
3    86751    36473    33065
3    97574    80567    77059
3    86754    97574    77059
3    97576    97574    86754
3   125914   122606    86753
3   125914    97575   122606
3    97575    86755   122606
3    97575    97577    86755
3    97578    86754    86756
3    97578    97576    86754
3    86755    97579    86757
3    97577    97579    86755
3    97580    86756    86758
3    97580    97578    86756
3    77059    80567    86752
3   122611    97581   125921
3    69545    66061    86752
3    80567    97570    86752
3    57510    86745    97565
3    57510    97565    57514
3    57514    68546    57510
3    68550    68546    57514
3    68550    79566    68546
3    79572    79566    68550
3    86746    79566    79572
3    86746    79572    97566
3   104542   101230    86747
3   101230   104542    97567
3   111946   101230    97567
3   111942   101230   111946
3   111946    97571   111942
3    97570    69545    86752
3   111942    97571    86749
3    97568   119921   119923
3    97572   119923   119921
3    97572   119921    86750
3    33067    97573    36473
3    47517    97569    33067
3    47517    33067    36473
3    44075    47517    36473
3    86751    44075    36473
3    55091    58507    44075
3    44075    58507    47517
3    66061    69545    55091
3    55091    69545    58507
3    77065    97570    80567
3    86748   119921    97568
3    97626    86802   109635
3   125921    86759   122611
3    86759    86757    97579
3    97587    23269    37643
3    23269    34149    37643
3    23269    23265    34149
3    37643    34149    97588
3    34149    45197    97588
3    34149    45193    45197
3    56243    45197    45193
3    56243    56247    45197
3    97592    56247    56243
3    97592    56243    86768
3   101235    97593    86769
3   101235    86769   101231
3   101231    86765   101235
3    23269    12367    23265
3   101235    86765    97589
3    97590    86770    80621
3    97590    86766    86770
3    97594    77067    80621
3    86771    12363    15815
3    97591    86771    15815
3    97595    86771    97591
3    86767    15815    12363
3    86768    67275    97592
3    97592    67275    67279
3    97596    67279    67275
3    97596    67275    86772
3    90439    97597    86773
3    90439    86773    90433
3    77067    97590    80621
3    86759    97579   122611
3    23265    12367    86767
3    12367    97591    15815
3    97582    77066    86760
3    86760    77066    77060
3    86758    77060    77066
3    86758    77066    97580
3    86761   122607   125921
3    97581    86761   125921
3    97583    86761    97581
3    86759   125921   122607
3    69587    66062    86762
3    86760    66062    69587
3    97584    86760    69587
3    97582    86760    97584
3   111947    97585    86763
3    12367    15815    86767
3   111947    86763   111943
3   111947    86761    97583
3    86764    69593    86762
3    86762    69593    69587
3    97584    69587    69593
3    97584    69593    97586
3    34155    97587    37643
3    97588    34155    37643
3    86763    97589    86765
3    97585    97589    86763
3    66063    69593    86764
3    97586    69593    66063
3    86766    97586    66063
3    97590    97586    86766
3   111943    86761   111947
3    97570    66065    69545
3   102322    98878    97626
3   111565    97629   114895
3    86828    38915    38911
3    97656    38911    38915
3    97656    38915    97660
3   101237    97661    86833
3   101237    86833   101233
3   101233    86829   101237
3   101237    86829    97657
3    97662    86830    86834
3    97662    97658    86830
3    86831    97663    86835
3    97659    97663    86831
3    35457    38915    86832
3    38915    35457    97660
3    35457    46539    97660
3    35457    46535    46539
3    46535    86836    61009
3    57515    46535    61009
3    46539    46535    57515
3    57515    61009    86837
3    68547    57515    86837
3    68551    57515    68547
3    79569    83072    97664
3    68551    79569    97664
3    68547    79569    68551
3    90441    97665    83072
3    79569    90441    83072
3    90435    90441    79569
3    86832    38915    86828
3    68123    86827    97655
3    68119    86827    68123
3    68123    86831    68119
3    27903    38907    97648
3    27907    38907    27903
3    97652    35463    38907
3   122609   126028    86825
3     6552     3147    86821
3    86821     3147   122609
3     3147    97653   122609
3    97653   126028   122609
3     6552    97649     3147
3    97654    86822    86826
3    97654    97650    86822
3    86823    97655    86827
3    97651    97655    86823
3    90435    86833    90441
3    24565    27907    86824
3    38911    27907    24565
3    38911    38907    27907
3    97652    38907    38911
3    97652    38911    97656
3   111949    97657    86829
3   111949    86829   111945
3   126028   122613    86825
3   122613   111945    86825
3   122613   111949   111945
3   126028    97653   122613
3    97658    86826    86830
3    97658    97654    86826
3    68123    97659    86831
3    86828    38911    24565
3    90441    86833    97661
3    36957    33388    86838
3    86834    33388    36957
3    97670     4313     4315
3    97670     4315    97672
3    86843    97673    86845
3    97671    97673    86843
3      801     4315    86844
3    97672     4315      801
3    86846    97672      801
3    97674    97672    86846
3    86845    97675    86847
3    97673    97675    86845
3    97676    86846    86848
3    97676    97674    86846
3    86847    97677    86849
3    86842     4315     4313
3    97675    97677    86847
3    97678    86848    11625
3    97678    97676    86848
3    86850    15182    11625
3    66435    70116    86851
3    77427    81104    70116
3    77427    70116    66435
3    86852    81104    77427
3    79113    97679    86853
3    79113    86853    79109
3    79109    86849    79113
3    79113    86849    97677
3    15182    11629    97678
3    26046    97680    22527
3    15182    97678    11625
3    38907    35463    97648
3    86844     4315    86842
3    86841    97671    86843
3    97666    86834    36957
3    97662    86834    97666
3    68120    86835    97663
3    68120    97663    68124
3    68124    97667    68120
3    68120    97667    86839
3    57511    61009    86836
3    86837    61009    57511
3    83072    79575    97664
3    83072    97665    79575
3    15163    11624    86840
3    97668    22530    15163
3    22530    11624    15163
3    97669    97671    86841
3    22530    22526    11624
3    22526    33392    86838
3    22530    33392    22526
3    97666    36957    33392
3    79108    86839    97667
3    79108    97667    79112
3    79112    97669    79108
3    79108    97669    86841
3     4313      800    86842
3    11628    15163    86840
3    11628    86840      800
3    97670    11628      800
3     4313    97670      800
3    97668    15163    11628
3    33392    36957    86838
3    27907    27903    17023
3    27907    17023    13651
3    86824    27907    13651
3    13653    97630    17011
3    17011    97630    86808
3    97630     6135    86808
3     6135     2793    86808
3    97634    13653    17011
3     6534     3144    86805
3     6534    97631     3144
3    97631    86809     3144
3    97631    97635    86809
3   102326    98879    97632
3    98879   102326    97636
3   102326   113062    97636
3   102326   113058   113062
3   122249     6135   125609
3   113058   123754   113062
3    97637   123754      803
3   123754     4282      803
3   123754   123750     4282
3    86806    11623     4282
3    11623      803     4282
3    11623    11627      803
3    22525    25994    97638
3    11627    22525    97638
3    11623    22525    11627
3    86810    25994    22525
3    89993    97639    93475
3   104239    97633    89993
3    93475   104239    89993
3   113058   123750   123754
3   104243   104239    93475
3     2793     6135   122249
3   125609   114899    86807
3   111565   114895   125609
3   111565   125609   122251
3   122251   125609     6135
3   122251     6135     2795
3    97630     2795     6135
3   115262   111944    86803
3   125996   122608   111944
3   125996   111944   115262
3    97627     3146     6534
3    97627     6534    86805
3   125996    97627    86805
3   122608   125996    86805
3     3146    97631     6534
3   125609   114895   114899
3   102326    97632   102322
3   102322   113058   102326
3   102322   113054   113058
3   113054    86804   120253
3   123750   113054   120253
3   113058   113054   123750
3      799     4282   123750
3      799   123750   120253
3    86806     4282      799
3   100821    97633   104239
3   114895    97629   100821
3   104239   114895   100821
3   114899   114895   104239
3   122249   125609    86807
3   102322    97632    97628
3    86804   113054   109635
3   111563   114899    86811
3   114899   104239   104243
3    36934    86818    36938
3    79111    97647    82663
3    93479    97643    79111
3    93479    79111    82663
3    89991    93479    82663
3    86819    89991    82663
3   100819   104247    89991
3    89991   104247    93479
3    86815   104247   100819
3    86820    17023    86816
3    86816    17023    17019
3    27903    24567    97644
3    17019    27903    97644
3    36934    86814    86818
3    17023    27903    17019
3     3145     6552    86821
3     3145    86817     6552
3    86817    97649     6552
3    86817    97645    97649
3    36938    33391    97646
3    97650    33391    36938
3    86818    97650    36938
3    86822    97650    86818
3    86823    79107    82663
3    97647    86823    82663
3    97651    86823    97647
3    86819    82663    79107
3    13651    17023    86820
3    97648    24567    27903
3   114899   104243    86811
3    36934    97646    97642
3    97641    97645    86813
3    86807   114899   111563
3    86812    17015    86808
3    86808    17015    17011
3    97634    17011    17015
3    97634    17015    97640
3    86809    97641    86813
3    97635    97641    86809
3   113062   109637    97636
3   109637   113062   120255
3   120255   113062   123754
3   123754    97637   120255
3    25994    22529    97638
3    36934    97642    33387
3    36938    97646    36934
3    33387    97642    86810
3    22529    25994    86810
3    86814    36934    33387
3    97643    93479    93475
3    97643    93475    97639
3   104247    93475    93479
3   104243    93475   104247
3    86811   104243    86815
3    86815   104243   104247
3    86816    17019    86812
3    86812    17019    17015
3    97640    17015    17019
3    97640    17019    97644
3    86813    97645    86817
3    97642    22529    86810
3    22527    97680    86850
3    55093    69545    66065
3    44077    58507    55093
3    86688   115527    86680
3    86680   115527   115523
3    97496   115523   115527
3    97496   115527    97504
3    36079    97505    39459
3    39459    86689    36079
3    86689    97497    36079
3    86689    86681    97497
3    36183    32704    86690
3    97506    43702    36183
3    43702    32704    36183
3    43702    43700    32704
3    86682    43700    43702
3    86682    43702    97498
3    66060    86683    97499
3    66060    97499    66064
3    66064    77058    66060
3    77064    77058    66064
3    77064    97507    77058
3    77058    97507    86691
3    15007    11622    86692
3    97508    22528    15007
3    22528    11622    15007
3    22528    22524    11622
3    22528    33386    22524
3    33390    33386    22528
3    47871    44390    97509
3    97495    97503    86679
3    86679    97503    86687
3    97502    88713    86686
3    97502    88717    88713
3    54696    65652    54694
3    65654    65652    54696
3    65654    76660    65652
3    76662    76660    65654
3    76662    87612    76660
3    87614    87612    76662
3    87614    98508    87612
3    98510    98508    87614
3    86674    98508    98510
3    86674    98510    97490
3    44076    47439    97491
3    55090    86675    47439
3    44076    55090    47439
3    44390    33390    97509
3    55092    55090    44076
3    55090    97499    86683
3    97500    77428    86684
3    86684    77428    77426
3    86676    77426    77428
3    86676    77428    97492
3    12016    15395    97493
3    22916    86677    15395
3    12016    22916    15395
3    22918    22916    12016
3    22918    97501    22916
3    22916    97501    86685
3    86678    88713    97494
3    97494    88713    88717
3    55092    97499    55090
3    44390    33386    33390
3    58873    55446    47871
3    47871    55446    44390
3    87974    97507    87976
3    87976    98874    87974
3    98876    98874    87976
3    98876   109634    98874
3   109636   109634    98876
3   109636   120252   109634
3   120254   120252   109636
3   120254      798   120252
3      802      798   120254
3    11626    15007    86692
3      798    11626    86692
3      802    11626      798
3    97508    15007    11626
3    87974    86691    97507
3    44392    47871    97509
3    47871    55448    58873
3    97510    58873    55448
3    86693    97517    86699
3    97511    97517    86693
3    97518    86694    86700
3    97518    97512    86694
3    90437    97519    86701
3    90437    86701    90431
3    90431    86695    90437
3    90437    86695    97513
3   122933   126249    86696
3   126249   122933    97514
3   122933     3465    97514
3    47871    44392    55448
3    86682    54696    54694
3    97506    36185    97516
3    25289    36185    36183
3    97510    66436    58873
3    66436    55446    58873
3    66436    66434    55446
3    86684    66434    66436
3    86684    66436    97500
3    86685    97511    86693
3    97501    97511    86685
3    97512    86686    86694
3    97512    97502    86686
3    86687    97513    86695
3    97503    97513    86687
3   112271   115527    86688
3   122935    97504   126249
3    97506    36183    36185
3   126249    97504    86696
3   115527   112271    86696
3    97514   122935   126249
3    25175    97515    28513
3    39459    97505    25175
3    39459    25175    28513
3    36077    39459    28513
3    86697    36077    28513
3    86689    39459    36077
3    14435    10936    86698
3    25289    21870    14435
3    14435    21870    10936
3    21870    25289    86690
3    25289    36183    86690
3    97504   115527    86696
3    97498    54696    86682
3    97489    97497    86673
3    86673    97497    86681
3     3464    14316     3462
3    14318    14316     3464
3    14318    25172    14316
3    25174    25172    14318
3    25174    97479    25172
3    25172    97479    86659
3     3721      476    86660
3    14567    11288     3721
3     3721    11288      476
3    25447    22208    14567
3    14567    22208    11288
3    25447    86661    22208
3    88712    86662    92168
3     3464     3462   122932
3    86662    97476    92168
3    92168    86656    88712
3    86657    97481    86663
3    97477    97481    86657
3   115511   112270    86664
3   122934   126227    86658
3   122934    86658   112270
3    97482   122934   112270
3   115511    97482   112270
3    97478   126227   122934
3    36076    86659    97479
3    36076    97479    36078
3    36078    97483    36076
3    36076    97483    86665
3    86662    97480    97476
3   112505   109286    86666
3     3464   122932   126227
3   126227   122932    86658
3    86653   120976     4888
3   120976     1530     4888
3   120976   120978     1530
3     4888     1530    86654
3     1530    12362    86654
3     1530    12366    12362
3    12366    97472    26592
3    23264    12366    26592
3    12362    12366    23264
3    37564    34148    23264
3    37564    23264    26592
3    37564    86648    34148
3    86649    97475    86655
3    97478     3464   126227
3    97473    97475    86649
3    86651     4495     1183
3    97476    88716    92168
3    97474   102976    88716
3    88716   102976    92168
3   102976    99582    92168
3    99582    86656    92168
3   113694   110342    99582
3   113694    99582   102976
3   113694    86652   110342
3     4888     1528    86653
3     4888    86654     1528
3    86655    97477    86657
3    97475    97477    86655
3     1183     4495    86650
3   122933     3463     3465
3    97484   119922   112505
3   119922   119920   109286
3    97491    47439    44074
3    86667    97491    44074
3    97485    97491    86667
3    47439    86675    44074
3    97492    88360    86676
3    86676    88360    88358
3    88360    99240    88358
3    99242    99240    88360
3   110002   113307    86668
3    99240   110002    86668
3    99242   110002    99240
3   113307   110002   120632
3   113307   120632   123985
3    97484   112505   109288
3   123985   120632     1186
3    97493    15395    12014
3    97493    12014    86669
3     1186    97493    86669
3     4521     1186    86669
3    15395    86677    12014
3    97494    86670    86678
3    97494    97486    86670
3    86671    97495    86679
3    97487    97495    86671
3   112273    97488   115523
3    97488    86680   115523
3    97488    86672    86680
3    97496   112273   115523
3   123985     1186     4521
3   119922   109286   112505
3    86666    86674    97490
3   112505    86666   109288
3      478     3721    86660
3   119920      478    86660
3   119922      478   119920
3     3721      478    11290
3     3721    11290    14567
3    14567    11290    22210
3    14567    22210    25447
3    33064    86661    25447
3    22210    33064    25447
3    33066    33064    22210
3    33066    97485    33064
3    33064    97485    86667
3   113307   110000    86668
3    86666    97490   109288
3   123985   120630   113307
3     4521     1184   123985
3   123985     1184   120630
3     4521    86669     1184
3    97486    86662    86670
3    97486    97480    86662
3    86663    97487    86671
3    97481    97487    86663
3   115511    86664   112272
3    86664    97488   112272
3    86664    86672    97488
3    97482   115511   112272
3    86665    97489    86673
3    97483    97489    86665
3   113307   120630   110000
3    55093    58507    69545
3    14317     3465     3463
3    97515    14319    28513
3    87335    87337    76409
3    97550    87337    87335
3    97550    87335    86730
3      131    97551    86731
3      131    86731      129
3    10937      131      129
3    10937    10939      131
3    21871    10939    10937
3    21871    21873    10939
3    97552    21873    21871
3    97552    21871    86732
3    86729    97553    86733
3    97547    97553    86729
3    47184    43501    97548
3    43501    47184    54485
3    54485    47184    58128
3    54485    58128    65427
3    65427    58128    69132
3    69132    97549    65427
3    86730    98175    97550
3    97550    98175    98177
3   108925    98177    98175
3   108925   108927    98177
3   119541   108927   108925
3   119541   119543   108927
3   119541    86731   119543
3   119543    86731    97551
3    87335    76409    76407
3    76407    76409    65425
3    65425    76409    69132
3    76409    97549    69132
3    25266    97542    97540
3    25266    86722    86724
3    25266    86724    25268
3    86725    35453    38805
3    97541    86725    38805
3    97543    86725    97541
3    86723    38805    35453
3    25270    97544    25268
3    25268    97544    97542
3    25268    86724    86726
3    25268    86726    25270
3    86725    97545    86727
3    97543    97545    86725
3    86732    32705    97552
3    25270    21719    97544
3    86726    97546    25270
3    86728    97546    86726
3    86727    97547    86729
3    97545    97547    86727
3    86728    32519    97546
3    97546    32519    32521
3    43499    47184    97548
3    32521    43499    97548
3    32519    43499    32521
3    54483    58128    47184
3    54483    47184    43499
3    65425    69132    58128
3    65425    58128    54483
3    97546    21719    25270
3    97552    32705    32707
3    43701    32707    32705
3    43701    43703    32707
3    87615    87613    98511
3    97562    98511   101845
3    35456    86741    97561
3    35456    97561    35462
3    35462    97563    35456
3    35456    97563    86743
3    98509   101845    86742
3   109289    97562   112573
3   112573    97562    86744
3    97562   101845    86744
3   101845    98509    86744
3    97564   109289   112573
3    46534    86743    97563
3    98511    87613   101845
3    46534    97563    46538
3    46534    97565    86745
3    97566    90438    86746
3    86746    90438    90432
3    86747    90432   104542
3    90432   101234   104542
3    90432    90438   101234
3   101234    97567   104542
3   109287   112573    86744
3    97564   112573   109287
3    86748    97564   109287
3    97568    97564    86748
3    44077    97569    47517
3    44077    47517    58507
3    46538    97565    46534
3    25268    97542    25266
3    87613    86742   101845
3    86740    87613    97560
3    54695    43703    43701
3    54695    54697    43703
3    54695    86734    69205
3    65655    54695    69205
3    54697    54695    65655
3    97554    65655    69205
3    35454    86733    97553
3    35454    97553    35460
3    35460    97555    35454
3    35454    97555    86735
3    65653    69205    86734
3    97554    69205    65653
3    86736    97554    65653
3    97560    87613    87615
3    97556    97554    86736
3    97555    97557    86735
3    97558    86736    86738
3    97558    97556    86736
3    35461    97559    86739
3    35461    86739    35455
3    35455    86737    35461
3    35461    86737    97557
3    86738    76661    97558
3    97558    76661    76663
3    97560    76663    76661
3    97560    76661    86740
3    86739    97561    86741
3    97559    97561    86739
3    86735    97557    86737
3    86721    49895    46533
3    86723    46533    38805
3    46533    49895    38805
3    37228    97521    33778
3    97521    86707    33778
3    97521    97525    86707
3    92205    88714    86708
3    86704    88714    92205
3    97526    86704    92205
3    97522    86704    97526
3    68549    97527    71945
3    71945    86709    68549
3    86709    97523    68549
3    86709    86705    97523
3    97528   119542    86710
3    86710   119542   119540
3    37228    33778    86703
3    86706   119540   119542
3    44792    86707    97525
3    44792    97525    44794
3    44794    97529    44792
3    44792    97529    86711
3    81381    77790    86712
3    88718    92205    86708
3    88718    86708    77790
3    97530    88718    77790
3    81381    97530    77790
3    97526    92205    88718
3    57513    97531    60885
3    71945    97527    57513
3    71945    57513    60885
3    86706   119542    97524
3    68545    71945    60885
3    97520    25291    21872
3    14437    10938    21872
3    14319    25173    28513
3    14319    14317    25173
3    86697    28513    25173
3     3587      128    86702
3      128     3587    86698
3     3587    14435    86698
3     3587    14437    14435
3    25291    14435    14437
3    25289    14435    25291
3    25291    97520    32706
3    36185    25291    32706
3    25289    25291    36185
3    97516    36185    32706
3    14437    21872    25291
3    97517    33780    37228
3    86699    97517    86703
3    33780    97521    37228
3    97522    86700    86704
3    97522    97518    86700
3    79571    97523    86705
3    79571    86705    79565
3    79565    86701    79571
3    79571    86701    97519
3     3587    86702      130
3    86702    97524      130
3    86702    86706    97524
3     3587      130    10938
3     3587    10938    14437
3    86703    97517    37228
3    14317    14319     3465
3    86713    68545    60885
3    97532    65426    69116
3    86717    60889    60893
3    97536    43500    47172
3    86718    47172    43500
3    97534    86718    43500
3    86716    86718    97534
3    97537    60897    60893
3    97537    60893    97535
3    86717    60893    86719
3    86719    60893    60897
3    97538    32520    86720
3    86720    32520    32518
3    32520    97536    47172
3    43498    32520    47172
3    86715    60889    86717
3    32518    32520    43498
3    46537    97539    49895
3    60897    97537    46537
3    60897    46537    49895
3    57509    60897    49895
3    86721    57509    49895
3    86719    60897    57509
3    97540    21718    25266
3    86722    25266    21718
3    97538    86722    21718
3    86720    86722    97538
3    35459    97541    38805
3    49895    97539    35459
3    49895    35459    38805
3    47172    86718    43498
3    86709    71945    68545
3    97535    60889    97533
3    69116    86714    65424
3    69116    65426    86714
3    65426    76406    86714
3    65426    76408    76406
3    76408    87334    76406
3    87336    87334    76408
3    87336    98174    87334
3    98176    98174    87336
3    98176   108924    98174
3   108926   108924    98176
3    86710   108924   108926
3    86710   108926    97528
3    55824    86711    97529
3    55824    97529    55826
3    97535    60893    60889
3    55826    66820    55824
3    77792    81381    86712
3    66820    77792    86712
3    66822    77792    66820
3    97530    81381    77792
3    97533    60889    60885
3    97533    60885    97531
3    86713    60885    86715
3    86715    60885    60889
3    97534    54484    86716
3    86716    54484    54482
3    54484    97532    69116
3    65424    54484    69116
3    54482    54484    65424
3    66822    66820    55826
3    46109    49547    38439
3    97680    11629    86850
3    33389    36986    26046
3    97784    86958    86960
3    97784    97782    86958
3    97785   104153   104151
3    97785   104151    97783
3    86959   104151    86961
3    86961   104151   104153
3   123621   120298    86962
3    86960   120298   123621
3    97786    86960   123621
3    97784    86960    97786
3    97787   104155   104153
3    97787   104153    97785
3    86961   104153    86963
3    86963   104153   104155
3    86964   123625    86962
3    86962   123625   123621
3    97786   123621   123625
3    97786   123625    97788
3    79163    97789    82573
3    79163    82573    93385
3    79163    93385    90037
3   104155    97787    90037
3    93385   104155    90037
3   104157   104155    93385
3    86963   104155    86965
3    86965   104155   104157
3    86966   123629    86964
3    86959   104149   104151
3    86957   104149    86959
3    97783   104149    97781
3    97783   104151   104149
3    55474    58851    86950
3    44416    55474    86950
3    44420    55474    44416
3    97774    58851    55474
3    97777   104145   100856
3    86951    97777   100856
3    97775    97777    86951
3   104145    86953   100856
3     4149      842    86954
3    11674    14999    86952
3    11674    86952      842
3    97778    11674      842
3     4149    97778      842
3    86964   123629   123625
3    97776    14999    11674
3    97779   104145    97777
3    86953   104145    86955
3    86955   104145   104147
3     4149    86954      848
3    86954    97780      848
3    86954    86956    97780
3    97778     4149      848
3    97781   104149   104147
3    97781   104147    97779
3    86955   104147    86957
3    86957   104147   104149
3    97782    86956    86958
3    97782    97780    86956
3    97779   104147   104145
3    97788   123625   123629
3    97788   123629    97790
3    68175    97791    71625
3    86968   123633   123631
3    97792   123631   123633
3    97792   123633    97794
3    44421    97795    47893
3    44421    47893    58897
3    44421    58897    55475
3    55475    58897    86971
3    66459    55475    86971
3    66463    55475    66459
3    66459    86972    80973
3    77455    66459    80973
3    66463    66459    77455
3    97796    77455    80973
3    86970   123633    86968
3    57129    97797    60555
3    60555    71627    57129
3    71629    71627    60555
3    82579    71627    71629
3    82577    71627    82579
3    93391    82577    82579
3    93389    82577    93391
3   104163    93389    93391
3   104161    93389   104163
3   114817   104161   104163
3   114815   104161   114817
3   125533   114815   114817
3   125531   114815   125533
3    86969   125531    86973
3    71627    97793    57129
3    44420    44416    33420
3    86969   125529   125531
3   125529   114813   125531
3    82573    97789    68175
3    71625    82573    68175
3    82575    82573    71625
3    93387    82573    82575
3    93385    82573    93387
3   104159    93385    93387
3   104157    93385   104159
3    86965   104157   111602
3   104157   114813   111602
3   104157   104159   114813
3   125529   122286   114813
3   114813   122286   111602
3   125529    86967   122286
3    86967   125529    86969
3    86968   123631    86966
3    97790   123629   123631
3    97790   123631    97792
3    97793    71627    71625
3    97793    71625    97791
3    82577    71625    71627
3    82575    71625    82577
3    93389    82575    82577
3    93387    82575    93389
3   104161    93387    93389
3   104159    93387   104161
3   114815   104159   104161
3   114813   104159   114815
3   125531   114813   114815
3    86966   123631   123629
3    33420    44416    33418
3    33420    33418    22566
3    22566    33418    22562
3    37119    44832    48169
3    48169    44832    55872
3    48169    55872    59173
3    59173    55872    66868
3    59173    66868    70261
3    97756    70261    66868
3    97759    60509    60503
3    97759    60503    97757
3    86933    60503    86935
3    86935    60503    60509
3    97760   120656    86936
3    86936   120656   120654
3   120656    97758     4454
3    37119    33810    44832
3     1208   120656     4454
3     4454    86934     1208
3    57128    60509    97759
3    97761    71591    68166
3    97761    68166    86935
3    57128    97761    86935
3    60509    57128    86935
3    71591    86937    68166
3    97762    88386    91694
3    91694    88386    86938
3    88386    99264    86938
3    88386    99266    99264
3    99266   110024    99264
3   110026   110024    99266
3   120654   120656     1208
3    86936   110024   110026
3    22942    33810    22940
3    33810    37119    86932
3    71567    57127    60495
3    68165    71567    60495
3    86931    68165    60495
3    86929    71567    68165
3    37119    33808    86932
3    48169    44828    37119
3    37119    44828    33808
3    59173    55866    48169
3    48169    55866    44828
3    70261    66864    59173
3    59173    66864    55866
3    97756    77844    70261
3    77844    66864    70261
3    22940    33810    86932
3    77844    77840    66864
3    88772    88768    77844
3    86930    88768    88772
3    86930    88772    97754
3    97757    60503    60495
3    97757    60495    97755
3    86931    60495    86933
3    86933    60495    60503
3    97758     1210     4454
3     4454     1210    86934
3     1210    12038    86934
3     1210    12040    12038
3    12040    22940    12038
3    22942    22940    12040
3    77844    88768    77840
3    86973   125531   125533
3    86936   110026    97760
3    97763    71591    97761
3    97771    71605    71603
3    97771    71603    97769
3    86945    71603    86947
3    86947    71603    71605
3    69915    66458    86948
3    86946    66458    69915
3    97772    86946    69915
3    97770    86946    97772
3    68174    71605    97771
3    79154    86947    71605
3    68174    79154    71605
3    79162    79154    68174
3    79162    97773    79154
3    80904    86944    77450
3    79154    97773    86949
3    66462    69915    86948
3    66462    86948    55470
3    97774    66462    55470
3    58851    97774    55470
3    97772    69915    66462
3    90032    86949    97773
3    90032    97773    90036
3    90036    97775    90032
3    90032    97775    86951
3    14999    11670    86952
3    97776    22566    14999
3    22566    11670    14999
3    22566    22562    11670
3    58851    55470    86950
3    97763    71595    71591
3    86946    97770    97768
3    77450    86946    80904
3    86937    71591    86939
3    86939    71591    71595
3    91706    97764    91694
3    91694    97764    97762
3    91694    86938    86940
3    91694    86940    91706
3    97765    71599    71595
3    97765    71595    97763
3    86939    71595    86941
3    86941    71595    71599
3    91714    97766    91706
3    91706    97766    97764
3    91706    86940    86942
3    86946    97768    80904
3    91706    86942    91714
3    97765    86943    71599
3    97767    86943    97765
3    86941    71599    68167
3    97768    77454    80904
3    97766    91714    77454
3    77454    91714    80904
3    91714    88382    80904
3    88382    86944    80904
3    91714    86942    88382
3    97769    71603    68168
3    86943    97769    68168
3    97767    97769    86943
3    71603    86945    68168
3    86943    68167    71599
3    71567    97753    57127
3   112931   109684    86974
3   120304    86970   109684
3    66464    66460    55476
3    77456    80987    86990
3    66460    77456    86990
3    66464    77456    66460
3    97814    80987    77456
3   122289    97817   125543
3   122289   125543     6075
3   122289     6075     2839
3    16947    97815     2839
3     6075    16947     2839
3    16949    16947     6075
3    27823    16947    16949
3    27819    16947    27823
3    86991    27819    86993
3    86993    27819    27823
3    22563    25913    86992
3    97816    25913    22563
3    86994    97816    22563
3    97818    97816    86994
3   111605    97819   114829
3   125543    97817   111605
3   114829   125543   111605
3   125545   125543   114829
3     6077   125543   125545
3     6075   125543     6077
3    16951     6075     6077
3    16949     6075    16951
3    55476    66460    58905
3    66460    86989    58905
3    47901    55476    58905
3    47901    44422    55476
3    47899    58905    55472
3    47899    47901    58905
3    58905    86989    55472
3    80987    77452    86990
3    88388    91805    86986
3    88388    86986    77452
3    97814    88388    77452
3    80987    97814    77452
3    97808    91805    88388
3    68176    71641    97809
3    71641    68176    79164
3    71641    79164    82585
3    97810    82585    79164
3    27827    16949    16951
3     2838     6071    97811
3    16947     6071    97815
3    16945     6071    16947
3    27819    16945    16947
3    27815    16945    27819
3    86987    27815    86991
3    86991    27815    27819
3    11671    15045    86988
3    86992    25913    11671
3    25913    15045    11671
3    25913    25911    15045
3    97812    25911    25913
3    97812    25913    97816
3    44422    47901    97813
3     6071     2838    97815
3    27823    16949    27827
3    86993    27823    86995
3    86995    27823    27827
3    79157    90039    97822
3    79157    90033    90039
3    97823    90039   104177
3    90039   100857   104177
3    90039    90033   100857
3   111603   114831   100857
3   100857   114831   104177
3    86997   114831   111603
3    97826    86998    87000
3    97826    97824    86998
3    97827    49543    49539
3    97827    49539    97825
3    86999    49539    87001
3    82593    79157    97822
3    87001    49539    49543
3    87002    22568    22564
3    87000    22564    22568
3    87000    22568    97826
3    97829    49547    49543
3    97829    49543    97827
3    87001    49543    87003
3    87003    49543    49547
3    15061    11672    87004
3    87002    11672    15061
3    97830    87002    15061
3    97828    87002    97830
3    35057    97831    38439
3    49547    97829    35057
3    97828    22568    87002
3    86985    47899    55472
3    68169    82593    71649
3    57131    57123    68169
3    97820    86994    86996
3    97820    97818    86994
3    68177    97821    71649
3    68177    71649    82593
3    68177    82593    79165
3    97822    79165    82593
3   100859    97823   104177
3   114829    97819   100859
3   104177   114829   100859
3   114831   114829   104177
3   122287   125545    86997
3   125545   114831    86997
3   125545   114829   114831
3    79157    82593    68169
3     2837     6077   122287
3    13695    16951     2837
3     2837    16951     6077
3    24603    27827    13695
3    13695    27827    16951
3    86995    27827    24603
3    97824    86996    86998
3    97824    97820    86996
3    46113    97825    49539
3    46113    49539    86999
3    57123    46113    86999
3    57131    46113    57123
3    97821    57131    71649
3    57131    68169    71649
3   122287     6077   125545
3    47899    36843    47901
3    47901    36843    97813
3    36843    33422    97813
3    86979   125533   125535
3   109685   112931    86974
3   120305    97798   123637
3   123637    97798    86980
3    97798   112931    86980
3   112931   109685    86980
3    97802   120305   123637
3    33421    97803    36841
3    47895    97799    33421
3    47895    33421    36841
3    44417    47895    36841
3    86981    44417    36841
3    86975    47895    44417
3    86973   125533    86979
3    88383    91795    86976
3    86982    97800    88383
3    97804    97800    86982
3    97805    60563    60559
3    97805    60559    97801
3    71637    60559    60563
3    71633    60559    71637
3    86977    71633    79156
3    71633    82583    79156
3    71633    71637    82583
3    79156    82583    86978
3    82583    93393    86978
3    82583    93395    93393
3   104167    93393    93395
3    97800    91795    88383
3   104165    93393   104167
3   125533   114817   125535
3   114817   104163   114819
3    97798   120304   109684
3   112931    97798   109684
3    97794   123633   120304
3    97799    47895    47893
3    97799    47893    97795
3    55471    58897    86975
3    58897    47895    86975
3    58897    47893    47895
3    86971    58897    55471
3    77451    80973    86972
3    88387    97796    91795
3    91795    97796    86976
3    97796    80973    86976
3   125535   114817   114819
3    80973    77451    86976
3    97801    60559    60555
3    97801    60555    97797
3    71633    60555    60559
3    71629    60555    71633
3    79155    82579    86977
3    82579    71633    86977
3    82579    71629    71633
3    86978    93393    79155
3    93393    82579    79155
3    93393    93391    82579
3   104165    93391    93393
3   104163    93391   104165
3   114819   104163   104165
3    97800    88387    91795
3   120304   123633    86970
3   104167    97806   111604
3   104165   104167   114819
3    82583    71637    82585
3    82585    97810    90038
3    93395    82585    90038
3    82583    82585    93395
3    93395    90038   100858
3    93395   100858   104167
3    97806   104167   100858
3   122288   125537    97807
3   125537   122288    97811
3     6071   125537    97811
3     6069   125537     6071
3    86983     6069    13694
3     6069    16945    13694
3    82585    71637    71641
3     6069     6071    16945
3    16945    24602    13694
3    27815    86987    24602
3   120299   123639    86984
3      843     4187   120299
3   120299     4187   123639
3    86988    15045      843
3    15045     4187      843
3    15045    15043     4187
3    25911    15043    15045
3    25909    15043    25911
3    25911    97812    33422
3    36843    25911    33422
3    25909    25911    36843
3    27815    24602    16945
3   114819   104167   111604
3    71637    60563    71641
3    60563    57130    97809
3   114819   111604    97807
3   125537   114819    97807
3   125535   114819   125537
3    86979   125535     2836
3   125535     6069     2836
3   125535   125537     6069
3     6069    86983     2836
3    86984   123639    86980
3    86980   123639   123637
3     4187      849    97802
3   123637     4187    97802
3   123639     4187   123637
3      849     4187    15043
3    71641    60563    97809
3      849    15043    11675
3    11675    25909    22567
3    36841    97803    22567
3    25909    36841    22567
3    36843    36841    25909
3    86981    36841    44418
3    36841    47899    44418
3    36841    36843    47899
3    47899    86985    44418
3    91805    88384    86986
3    86982    88384    91805
3    97808    86982    91805
3    97804    86982    97808
3    57130    60563    97805
3    11675    15043    25909
3    11629    15182    86850
3    57127    97755    60495
3    97754    86928    86930
3    55825    59467    86876
3    97704    59467    55825
3    86878    97704    55825
3    97706    97704    86878
3     1955     5428    86879
3    12809    16302     5428
3    12809     5428     1955
3    86880    16302    12809
3    78681    82336    86881
3    78681    86877    82336
3    86877    97707    82336
3    86877    97705    97707
3    97708    86878    86882
3    97708    97706    86878
3   121407   124916    86883
3     5428     1957    86879
3    86879     1957   121407
3     1957    97709   121407
3    97709   124916   121407
3     1957     5428    12811
3    12811     5428    16302
3    27196    97710    23711
3    23711    97710    86880
3    97710    12811    86880
3    12811    16302    86880
3    86884    27196    23711
3    67727    71406    86885
3    86875   103917   100407
3    89585    89583   100407
3    89585   100407   103917
3    97703    89585   103917
3    97699   125287   125281
3    97699   125281    97697
3    86869   125281    86871
3    86871   125281   125287
3    55827    97698    59457
3    97698    86872    59457
3    97698    86870    86872
3    97700    55827    59457
3    86873   121803   125287
3    97699    86873   125287
3    97701    86873    97699
3    86871   125287   121803
3    86874    59461    86872
3    82336    78683    86881
3    86872    59461    59457
3    97700    59461    97702
3   100409    97703   103917
3   100409   103917    86875
3   111143   100409    86875
3   111145   100409   111143
3   111143    86873   111145
3   111145    86873    97701
3    86876    59467    86874
3    86874    59467    59461
3    97702    59461    59467
3    97702    59467    97704
3    89585    97705    86877
3    89585    86877    89583
3    97700    59457    59461
3    86881    78683    67727
3    78683    97711    67727
3    97711    71406    67727
3    37785    37779    26815
3    48891    45199    97714
3    37779    48891    97714
3    37785    48891    37779
3    45199    48891    59903
3    45199    59903    56249
3    56249    59903    70971
3    56249    70971    67281
3    67281    70971    86889
3    78237    67281    86889
3    78239    67281    78237
3    89159    78239    78237
3    89159    89161    78239
3    26815    37779    23271
3   103530    99999    86887
3    99999    89161    89159
3    99999   103530   110759
3   110759   103530   114230
3   114230    97715   110759
3    38186    34605    97716
3    34605    38186    45661
3    45661    38186    49300
3    45661    49300    56691
3    56691    49300    60336
3    56691    60336    67729
3    67729    60336    71410
3    71410    97717    67729
3    86888    66821    97718
3    99999    89159    86887
3    97698    97696    86870
3    37779    97713    23271
3    97718    97712    86886
3    82336    97707    78683
3    97712    86882    86886
3    97712    97708    86882
3    34157    97713    37779
3    97714    34157    37779
3    99997   103530    86887
3   110757   114230   103530
3   110757   103530    99997
3   124916   121409    86883
3    86883   121409   110757
3   121409    97715   110757
3    97715   114230   110757
3   124916    97709   121409
3    23271    97719    26815
3    27196    23713    97710
3    34603    97716    86884
3    97716    23713    86884
3    23713    27196    86884
3    45659    49300    38186
3    45659    38186    34603
3    56689    60336    49300
3    56689    49300    45659
3    60336    56689    86885
3    71406    60336    86885
3    71410    60336    71406
3    71406    97711    71410
3    71410    97711    97717
3    97718    86886    86888
3    38186    97716    34603
3    86870    97696    44793
3    97696    48435    44793
3    44793    48435    86868
3    99241    88361    91940
3    99241    99243    88361
3    97684    99243    99241
3    97684    99241    86856
3    57081    97685    60677
3    60677    86857    57081
3    86857    97683    57081
3    86857    86855    97683
3    86856   110001    97684
3    97684   110001   110003
3   120631   110003   110001
3   120631   120633   110003
3     1185   120633   120631
3    86854    99241    91940
3     1185     1187   120633
3    12015    12017     1187
3    97686    12017    12015
3    97686    12015    86858
3    46065    97687    49647
3    60677    97685    46065
3    49647    60677    46065
3    60679    60677    49647
3    86857    60677    86859
3    86859    60677    60679
3    86858    22917    97686
3    97686    22917    22919
3    97688    22919    22917
3    97688    22917    86860
3    12015     1187     1185
3     2355    97689     5785
3    91940    88361    97682
3    66437    59034    70124
3    33389    26046    22527
3    44391    48030    36986
3    44391    36986    33389
3    55447    59034    48030
3    55447    48030    44391
3    59034    55447    86851
3    70116    59034    86851
3    70124    59034    70116
3    97681    70124    77429
3    70124    81104    77429
3    70124    70116    81104
3    91940    97682    88359
3    88359    97682    86852
3    70124    97681    66437
3    97682    77429    86852
3    86854    91940    88359
3    68125    97683    86855
3    68125    86855    68121
3    68121    86853    68125
3    68125    86853    97679
3    26046    22531    97680
3    22531    26046    33393
3    33393    26046    36986
3    33393    36986    44393
3    44393    36986    48030
3    44393    48030    55449
3    55449    48030    59034
3    55449    59034    66437
3    77429    81104    86852
3    97718    66821    66823
3     2355     5785    16659
3    13213    16659    27545
3     5789   125269   125273
3    13211    16663     2353
3     2353    16663     5789
3    24111    27549    13211
3    13211    27549    16663
3    35007    38549    24111
3    24111    38549    27549
3    46063    49653    35007
3    35007    49653    38549
3    86863    49653    46063
3    33781    97692    37367
3    97692    86866    37367
3    97692    86864    86866
3     5789   125273    86865
3    97694    33781    37367
3    97695   125273    97693
3    86865   125273    86867
3    86867   125273   125277
3    33779    37367    86866
3    44795    97694    48435
3    48435    97694    86868
3    97694    37367    86868
3    37367    33779    86868
3    97696    44795    48435
3    97697   125281   125277
3    97697   125277    97695
3    86867   125277    86869
3    86869   125277   125281
3    97695   125277   125273
3     2355    16659    13213
3     2353     5789    86865
3    97693   125273   125269
3    13213    27545    24113
3    24113    27545    38545
3    24113    38545    35009
3    49647    97687    35009
3    38545    49647    35009
3    49649    49647    38545
3    57079    60679    86861
3    60679    49649    86861
3    60679    49647    49649
3    86859    60679    57079
3    97690    86860    86862
3    97690    97688    86860
3   121805    97691   125269
3    97693   125269    97691
3     5785    97689   121805
3     5789     5785   125269
3    16663     5785     5789
3    16659     5785    16663
3    27549    16659    16663
3    27545    16659    27549
3    38549    27545    27549
3    38545    27545    38549
3    49653    38545    38549
3    49649    38545    49653
3    86861    49649    86863
3    86863    49649    49653
3    97692    86862    86864
3    97692    97690    86862
3   125269     5785   121805
3    97754    97752    86928
3    97720    66823    66821
3    23272    26815    97719
3    68164    86907    60435
3    57126    68164    60435
3    68172    68164    57126
3    68172    79152    68164
3    79160    79152    68172
3    79160    97735    79152
3    79152    97735    86911
3   110401   113605    86908
3    97732   113605   110401
3    86912    97732   110401
3    97736    97732    86912
3    23734    86909    97733
3    23734    97733    23738
3    86913    23734    37898
3    23734    34632    37898
3    23734    23738    34632
3    34632    97737    37898
3    97738   100454    86914
3    86914   100454   100450
3   100454   111186   100450
3   111190   111186   100454
3   111190   121844   111186
3   121848   121844   111190
3   121848     2394   121844
3     2398     2394   121848
3    13262    16415    86910
3     2394    13262    86910
3    49387    57126    60435
3    49387    46112    57126
3    38281    46112    49387
3    38281    35056    46112
3    97728   113601    97730
3    97729    12836    16022
3    86905    97729    16022
3    86903    97729    86905
3    12836    97731    16022
3    27301    24156    86906
3    38281    35052    27301
3    27301    35052    24156
3    49387    46108    38281
3    38281    46108    35052
3    60435    57122    49387
3    49387    57122    46108
3    60435    86907    57122
3     2398    13262     2394
3    86908   113605    86904
3    97730   113601   113605
3    97730   113605    97732
3    16022    12832    86905
3    16022    97731    12832
3    97731    86909    12832
3    97731    97733    86909
3    16415    13256    86910
3    24162    27301    86906
3    24162    86906    13256
3    97734    24162    13256
3    16415    97734    13256
3    27301    24162    35056
3    27301    35056    38281
3    86904   113605   113601
3    97734    16415    13262
3    90030    86911    97735
3    90030    97735    90034
3    97746    86920    86922
3    97746    97744    86920
3    86921    97747    86923
3    97745    97747    86921
3    97748   110406    86924
3    86924   110406   110402
3    86922   110402   110406
3    86922   110406    97746
3    86923    97749    86925
3    97747    97749    86923
3    97750    99640   102908
3    86926   102908    99640
3    97748    86926    99640
3    97743    97745    86919
3    86924    86926    97748
3    90035    86927    90031
3    90031    86925    90035
3    90035    86925    97749
3    99636    86928   102908
3    86928    97750   102908
3    86928    97752    97750
3   102908    86926    99636
3    68173    97753    71567
3    68173    71567    86929
3    79153    68173    86929
3    79161    68173    79153
3    79153    86927    79161
3    79161    86927    97751
3    90035    97751    86927
3    97728   113597   113601
3    86919    97745    86921
3    67766    78718    67762
3    90034    97739    90030
3    90030    97739    86915
3    97740    86912    86916
3    97740    97736    86912
3    37898    34628    86913
3    34628    37898    97737
3    45688    34628    97737
3    45684    34628    45688
3    60033    56720    97741
3    56720    45688    97741
3    56720    45684    45688
3    60033    86917    56720
3    82057    78714    86918
3    97742    82057    78718
3    97742    89620    82057
3    89620    89616    78714
3    86914    89616    89620
3    86914    89620    97738
3    86915    97743    86919
3    97739    97743    86915
3    97744    86916    86920
3    97744    97740    86916
3    56724    60033    97741
3    67762    86917    60033
3    56724    67762    60033
3    67766    67762    56724
3    78718    82057    86918
3    67762    78718    86918
3    89620    78714    82057
3    86902   113601   113597
3    86904   113601    86902
3    97727    97729    86903
3    59909    48901    86893
3    59909    48897    48901
3    86891    59909    56245
3    88715    92387    86892
3    99583   103207    88715
3    88715   103207    92387
3   110343   113911    99583
3    99583   113911   103207
3   120977   124579   110343
3   110343   124579   113911
3    86894     5099   120977
3     5099   124579   120977
3     5099     5095   124579
3    56245    59909    86893
3    15959     5095     5099
3    26829    23273    97722
3    15955    26829    97722
3    15959    26829    15955
3    37793    97723    23273
3    26829    37793    23273
3    37797    37793    26829
3    48905    37793    37797
3    48901    37793    48905
3    86893    48901    86895
3    86895    48901    48905
3     1529     5099    86894
3    86896    15963     1529
3    15963     5099     1529
3    15955     5095    15959
3    15963    15959     5099
3    48897    37789    48901
3    97723    37789    97721
3    26815    23272    97721
3    37789    26815    97721
3    37785    26815    37789
3    48897    37785    37789
3    48891    37785    48897
3    59909    48891    48897
3    59903    48891    59909
3    67277    70971    86891
3    70971    59909    86891
3    70971    59903    59909
3    86889    70971    67277
3    86890    77791    97720
3    97720    77791    77793
3    48901    37789    37793
3    77791    86892    92387
3    77793    77791    88719
3    88719    92387   103207
3    88719   103207    99585
3    99585   103207   113911
3    99585   113911   110345
3   110345   113911   124579
3   110345   124579   120979
3   120979   124579     5095
3   120979     5095     1531
3     1531     5095    15955
3     1531    15955    12369
3    97722    12369    15955
3    97723    37793    37789
3    88719    77791    92387
3    97720    66821    86890
3    26831    15959    15963
3    37799    26829    26831
3    12420    15627    86898
3    12420    86898     1580
3    97726    12420     1580
3     4777    97726     1580
3    97724    15627    12420
3    89184    92425    97725
3   100020    86899    92425
3    89184   100020    92425
3   100024   100020    89184
3   100024   110782   100020
3   110786   110782   100024
3   110786   121432   110782
3   121436   121432   110786
3   124265     1580   121034
3    86901   121432     5158
3   121432   121436     1982
3     1982    97727     5158
3   113597   110400    86902
3   121040   124265    86900
3   121040    86900   110400
3    97728   121040   110400
3   113597    97728   110400
3   124265   121040     1586
3   124265     1586     4777
3    97726     4777     1586
3     5158     1978    86901
3     5158    97727     1978
3    97727    86903     1978
3   121432     1982     5158
3    26829    15959    26831
3     4777     1580   124265
3    92425    86899    89182
3    37797    26829    37799
3    45195    48905    86897
3    48905    37799    86897
3    48905    37797    37799
3    86895    48905    45195
3    12365    15963    86896
3    23267    26831    12365
3    12365    26831    15963
3    34151    37799    23267
3    23267    37799    26831
3    86897    37799    34151
3    15627    12416    86898
3    97724    23324    15627
3   124265   121034    86900
3    23324    12416    15627
3    23324    34204    23320
3    34208    34204    23324
3    34208    45246    34204
3    45250    45246    34208
3    45250    56290    45246
3    56294    56290    45250
3    56294    67314    56290
3    67318    67314    56294
3    67318    78260    67314
3    78264    78260    67318
3    92425    89182    97725
3    89182    78264    97725
3    89182    78260    78264
3    23324    23320    12416
3    48152    48154    37104
3    55556    59160   105257
3    59160    48152   105257
3   105679   105683    94935
3    59862    55997   105680
3    94936    94940    59862
3    94940    67023    59862
3    67023    55997    59862
3    94940    70935    67023
3   105684    67023    70935
3    24272    27959   105681
3   105685    38955    35158
3   105685    35158    94937
3    24272   105685    94937
3    27959    24272    94937
3    38955    94941    35158
3    55177    59055    94938
3    59055    55177   105682
3    55177    66165   105682
3    55177    66159    66165
3   105686    66165    66159
3   105686    66159    94942
3    33553   105687    94943
3    33553    94943    33549
3    33549    94939    33553
3    33553    94939   105683
3    67021    70935    94940
3   105684    70935    67021
3    94944   105684    67021
3   105688   105684    94944
3    94935   105683    94939
3   105682    55183    59055
3    48045    44141    94938
3   105678    48045    94938
3   105672    33893    33895
3   105676    33895    33893
3   105676    33893    94932
3    94929   105677    94933
3   105673   105677    94929
3    94934    48045    94930
3    94930    48045    48039
3   105674    48039    48045
3   105674    48045   105678
3    37346    33548    94931
3    37346   105675    33548
3   105675    94935    33548
3   105675   105679    94935
3    35164    38955   105685
3    94932    44927   105676
3    55995    59862   105680
3    44929    55995   105680
3    44927    55995    44929
3    94936    59862    55995
3    13364    94933   105677
3    13364   105677    13370
3    27959    24264   105681
3    24264    13370   105681
3    24264    13364    13370
3    27959    94937    24264
3    44141    48045    94934
3    55183   105678    59055
3    59055   105678    94938
3   105676    44927    44929
3   105689    50035    46212
3   105689    46212    94941
3    35164   105689    94941
3      945   120389   120385
3      945      947   120389
3      945    94947      947
3      947    94947   105691
3    92706    88925   105692
3   105696    88925    92706
3    94948   105696    92706
3    94950   105696    94948
3    94949   105697    94951
3   105693   105697    94949
3   102794    98999   105694
3    98999   102794   109765
3   109765   102794   113508
3   120385   120389   109759
3   113508   105695   109765
3   105698   105696    94950
3    46219   105699    94953
3    46219    94953    46213
3    46213    94951    46219
3    46219    94951   105697
3   105700    94952    94954
3   105700   105698    94952
3    35165   105701    94955
3    35165    94955    35159
3    35159    94953    35165
3    35165    94953   105699
3   105702    94954    94956
3   105702   105700    94954
3   105698    94950    94952
3    94928    33893   105672
3   109759   120389   113508
3   109759   102794    98993
3    38955    35164    94941
3    50035    94945    46212
3    94942    77169   105686
3   105686    77169    77175
3   105690    77175    77169
3   105690    77169    94946
3    11785   105691    94947
3    11785    94947    11783
3    22687    11785    11783
3    22687    22689    11785
3    22687    94943    22689
3    22689    94943   105687
3    94944    77991   105688
3   120389   105695   113508
3   105688    77991    77993
3    77993    88921   105692
3    77991    88921    77993
3    94948    92706    88921
3    46218    50035   105689
3    46218   105693    50035
3   105693    94945    50035
3   105693    94949    94945
3    94946    88085   105690
3   105690    88085    88091
3    98993   102794   105694
3    88091    98993   105694
3    88085    98993    88091
3   109759   113508   102794
3    88921    92706   105692
3    37346   105671   105675
3    37344   105671    37346
3    37346    94927    37344
3    94910    77174   105654
3    33547    37338    94915
3    44547    48398    37338
3    44547    37338    33547
3    55591    59414    48398
3    55591    48398    44547
3    66591   105659    59414
3    55591    66591    59414
3    66589    66591    55591
3    81494    77569    94911
3    77569    66589    94911
3    77569    66591    66589
3    81494   105655    77569
3    94910    77168    77174
3   103146    99367   105656
3   110131    99367   103146
3   110131   110133    99367
3   105660   110133   110131
3   105660   110131    94916
3    13369   105661    94917
3    13369    94917    13363
3    13363    94913    13369
3    13369    94913   105657
3    59023    55176    94918
3   105662    66164    59023
3    66164    55176    59023
3    66164    66158    55176
3    94914    66158    66164
3    94912   110131   103146
3    94914    66164   105658
3    94914    77174    77168
3    24271    94909   105653
3    46211    46217    35163
3   105651    46217    61019
3    46217    57195    61019
3    46217    46211    57195
3    68215    72093    57195
3    57195    72093    61019
3    79191    83087    68215
3    68215    83087    72093
3    94907    83087    79191
3   105654    88090    94910
3    94910    88090    88084
3    88090    98992    88084
3    98998    98992    88090
3   105658    77174    94914
3    98998   105652   113460
3    98992    98998   109758
3   113460    94908   109758
3    77567    81494    94911
3    88493   105655    81494
3    77567    88493    81494
3    88491    88493    77567
3    99365   103146   105656
3    88493    99365   105656
3    88491    99365    88493
3    94912   103146    99365
3    24271   105657    94913
3    24271    94913    24263
3    24263    94909    24271
3   109758    98998   113460
3    24265    27988    94957
3    22685    26388    94919
3    37338    26388    94915
3    12133    12135     1307
3    23029    26762   105668
3    12135    23029   105668
3    12133    23029    12135
3    94924    26762    23029
3    94921   105669    94925
3   105665   105669    94921
3    94926    48033    94922
3    94922    48033    48027
3   105666    48027    48033
3   105666    48033   105670
3    26390    22686    94923
3   105667    33552    37344
3    12133     1307     5038
3   105667    37344    94927
3    22686    26390    94927
3    33552   105671    37344
3    26762    23031   105668
3   105672    23031    26762
3    94924   105672    26762
3    94928   105672    94924
3    94925   105673    94929
3   105669   105673    94925
3    94930    48039    94926
3    94926    48039    48033
3   105670    48033    48039
3   105670    48039   105674
3    37346    94931    94927
3    26390   105667    94927
3    26388    22685    94915
3    94920    12133     5038
3   120761   124526     1307
3    37340    26388    37338
3   105663    37340    44549
3    37340    48398    44549
3    37340    37338    48398
3    44549    48398    55593
3    55593    48398    59414
3    59414   105659    55593
3   124526   105664   120759
3   105664    94916   120759
3   105664   105660    94916
3     1305     5038   124526
3     1305   124526   120759
3    94920     5038     1305
3     1307   124526     5038
3    94917   105665    94921
3    48027    44140    94922
3    55182    59023    94918
3    55182    94918    44140
3   105666    55182    44140
3    48027   105666    44140
3   105662    59023    55182
3    26390    94923    94919
3    26390    94919    26388
3   105667    26390    33551
3    26390    37340    33551
3    26390    26388    37340
3    37340   105663    33551
3   124526   120761   105664
3   105661   105665    94917
3    46211    35163    35157
3    24265    94955    27988
3    94955   105701   105703
3    60360    71430    60364
3    60360    71428    71430
3    71428    94984    94986
3    71428    94986    71430
3    67907   105731    94987
3    67907    94987    67901
3    67901    94988    82765
3    78865    67901    82765
3    67907    67901    78865
3    78865    82765    93585
3    78865    93585    89749
3    89749    93585    94989
3   100565    89749    94989
3   100571    89749   100565
3   105727   100571   115015
3   100571   111295   115015
3   100571   100565   111295
3    94985   115015   111295
3   124968   121181   105728
3   121181   124968     1733
3     1733   124968     5478
3     1733     5478    12575
3    12575     5478    16352
3    16352   105729    12575
3    38222    34361   105730
3    34361    38222    45411
3    45411    38222    49334
3    49330    60360    60364
3    49330    60364    49334
3    38218    49330    49334
3    38218    49334    38222
3    38214    49330    38218
3    38214    49326    49330
3    49326    60360    49330
3    49326    60356    60360
3    60356    94982    67477
3    71428    60356    67477
3    60360    60356    71428
3    94984    71428    67477
3   111301   105727   115015
3   111301   115015    94985
3   121951   111301    94985
3   121957   111301   121951
3   121951    94983   121957
3    45411    49334    56449
3   121957    94983   105725
3   110545   114270   105728
3   114270   124968   105728
3   114270   124964   124968
3   124964     5478   124968
3   124964     5474     5478
3     5474    16352     5478
3     5474    16348    16352
3   105729    16352    23475
3    16352    27234    23475
3    16352    16348    27234
3    23475    27234   105730
3    27234    38222   105730
3    27234    38218    38222
3   114270   110545   105726
3    56449    49334    60364
3    56449    60364   105732
3    60364    71436   105732
3    71440    94994    71446
3   121585   125342    94995
3   125342   121585    94993
3     5862   125342    94993
3     5868   125342     5862
3   105737     5868    12991
3     5868    16740    12991
3     5868     5862    16740
3    12991    16740    23893
3    23893    16740    27624
3    27624   105735    23893
3    71446    67479   105736
3    82380   105738    78439
3    71440    94992    94994
3    78439   105738    94994
3    67479    71446    94994
3    94996    82380    78439
3   110939   114632    94997
3   125342   121587    94995
3    94995   121587   110939
3   121587   105739   110939
3   105739   114632   110939
3   121587   125342     2131
3     2131   125342     5868
3     5868   105737     2131
3    82380    78441   105738
3    93198   105740    89359
3    89359   105740    94996
3   105738    67479    94994
3    27230    38214    38218
3    71440   105736   105734
3    38618   105733    34789
3    60364    71430    71436
3    71430    94986    94990
3    71430    94990    71436
3    34787    38618    94991
3    45855   105733    38618
3    34787    45855    38618
3    45853    45855    34787
3    56869    45855    45853
3    56869    56875    45855
3    56869    94987    56875
3    56875    94987   105731
3    78859    82765    94988
3    89743    93585    78859
3    71446   105736    71440
3    78859    93585    82765
3    71440   105734    71436
3    71436   105734   105732
3    71436    94990    94992
3    71436    94992    71440
3     2129     5862    94993
3    12989    16740     5862
3    12989     5862     2129
3    23891    27624    16740
3    23891    16740    12989
3    38618    34789    94991
3    94991    34789    23891
3    34789   105735    23891
3   105735    27624    23891
3    94989    93585    89743
3    27230    38218    27234
3    27234    16348    27230
3    27230    16348    94981
3    92744    94966    94968
3    92744    94968    92750
3    24273   105715    28013
3    28013    94969    24273
3    94969   105713    24273
3    94969    94967   105713
3    92750    88927   105714
3   103546   105716    99777
3    99777   105716    94968
3   105716    88927    94968
3    88927    92750    94968
3   110543   114246   103546
3   110543   103546    99777
3    92744   105714   105712
3    94970   114246   110543
3    28013   105715    13371
3    28013    13371    17127
3    24267    28013    17127
3    94971    24267    17127
3    94969    28013    24267
3   103546    99779   105716
3    99779   103546   105718
3   103546   114250   105718
3   103546   114246   114250
3   114246    94970    94972
3   114246    94972   114250
3    94973    13365    17127
3   105717    94973    17127
3    13371   105717    17127
3   105719    94973   105717
3    92750   105714    92744
3    94965   105713    94967
3   105704    94956    94958
3   105704   105702    94956
3    27992    94959    94957
3    27992    94957    27988
3    27988   105703    27992
3    27992   105703   105705
3   105706    94958    94960
3   105706   105704    94958
3    27992    24266    94959
3    27992   105705    24266
3   105705    94961    24266
3   105705   105707    94961
3   105708    88926    92736
3   105711   105713    94965
3    94962    92736    88926
3    94960    94962   105706
3    94961   105709    94963
3   105707   105709    94961
3    88922    94964    92736
3    94964   105708    92736
3    94964   105710   105708
3    92736    94962    88922
3    94963   105711    94965
3   105709   105711    94963
3    92744   105712    88923
3   105712    94964    88923
3   105712   105710    94964
3    94966    92744    88923
3   105706    94962    88926
3    94955   105703    27988
3    94971    17127    13365
3   114250   105720   105718
3   114264   105724   114258
3   114258   105724   105722
3   114258    94976    94980
3   114258    94980   114264
3    27230    94981    94977
3    27230    94977    27226
3    27226    94978    34359
3    38214    27226    34359
3    27230    27226    38214
3    45409    49326    38214
3    45409    38214    34359
3    56447    60356    49326
3    56447    49326    45409
3    94979     6273     6279
3    94982    60356    56447
3   105723    94983     6279
3   105725    94983   105723
3    94979     6279     2505
3   114270   105726   114264
3   114264   105726   105724
3   114264    94980   121179
3   124964   114264   121179
3   114270   114264   124964
3     1731     5474   124964
3     1731   124964   121179
3    12573    16348     5474
3    12573     5474     1731
3    16348    12573    94981
3    94983     2505     6279
3   114254   105720   114250
3    94975     6273    94979
3   105723     6279     6273
3   114250    94972   121177
3   124944   114250   121177
3   114254   114250   124944
3     1729     5460   124944
3     1729   124944   121177
3    12571    16334     5460
3    12571     5460     1729
3    23473    27222    16334
3    23473    16334    12571
3    94974    27222    23473
3     2509   105721     6273
3     6273    94975     2509
3    94975   105719     2509
3   105723     6273   105721
3    94975    94973   105719
3   114254   105722   105720
3   124944   121178    94976
3   114258   124944    94976
3   114254   124944   114258
3     5460     1730   121178
3     5460   121178   124944
3    16334    12572     1730
3    16334     1730     5460
3    27226    94977    12572
3    16334    27226    12572
3    27222    27226    16334
3    27222    94974    94978
3    27222    94978    27226
3   114258   105722   114254
3   105740    78441    94996
3    35163    94909    35157
3   124136    94906   120384
3    47954    94854    47958
3    89742    94853   105597
3    89742   105597    89748
3    89748   100564    89742
3   100570   100564    89748
3   100570   105599   100564
3   100564   105599    94855
3   105600    22264    94856
3    94856    22264    22260
3    36904    36908    94857
3    22264    36904    94857
3    22260    22264    94857
3    36904    22264   105598
3    47958    44138    94858
3    36908    47958    94858
3    36904    47958    36908
3    47958    94854    44138
3   105601   114869   111294
3    94855   105601   111294
3   105599   105601    94855
3   114869    94859   111294
3   105602   109320    94860
3    94860   109320   109316
3   109320   119950   109316
3   119954   119950   109320
3   119954      522   119950
3      526      522   119954
3    47954    94852    94854
3    36900    47954    47958
3    36900    47958    36904
3    36900   105598   105596
3    56873    94847    56867
3    56867    94845    56873
3    56873    94845   105589
3   105592    94846    94848
3   105592   105590    94846
3    56868    94847   105591
3    56868   105591    56874
3    56874   105593    56868
3    56868   105593    94849
3    36896   105594    33119
3   105594    94848    33119
3   105594   105592    94848
3    94850    36896    33119
3      526    11342      522
3    94849   105595    94851
3    36900   105596    36896
3    36896   105596   105594
3    36896    94850    44137
3    47954    36896    44137
3    36900    36896    47954
3    94852    47954    44137
3    67900    94851   105595
3    67900   105595    67906
3    67906    78858    67900
3    78864    78858    67906
3    78864   105597    78858
3    78858   105597    94853
3    36904   105598    36900
3   105593   105595    94849
3    11346    11342      526
3    94856    11342    11346
3    94856    11346   105600
3   108946   119562   108944
3   105604   123347   119562
3    21892    25597   105605
3    32722    94863    25597
3    21892    32722    25597
3    32724    32722    21892
3    32724   105606    47598
3    43718    32724    47598
3    32722    32724    43718
3    58580    54712    43718
3    58580    43718    47598
3    54712    58580   105607
3    65676    54712   105607
3   108944   119562    94862
3    65672    54712    65676
3    76686    76682    65676
3    76686    87636    76682
3    87642    87636    76686
3    94864    87636    87642
3    94864    87642   105608
3    94865   105611    94867
3   105609   105611    94865
3   101955    98192    94868
3    94866    98192   101955
3   105612    94866   101955
3   105610    94866   105612
3    94867   105613    94869
3   105611   105613    94867
3    65676    76682    65672
3    56873   105591    94847
3   119562   123347    94862
3   105610   108946    94866
3    36908    33120    94857
3    36908    94858    33120
3   105603   114873   114869
3   105603   114869   105601
3    94859   114869    94861
3    94861   114869   114873
3   123347   119560    94862
3   105604      150   123347
3      150   119560   123347
3      150      148   119560
3      150    10956      148
3    10958    10956      150
3    25597    21890   105605
3    94866   108946   108944
3    21890    10958   105605
3    25597    94863    21890
3   105606    43720    47598
3    47598    43720    58580
3    58580    43720    54714
3    54714   105607    58580
3   105608    98538    94864
3    94864    98538    98534
3    94860    98534    98538
3    94860    98538   105602
3   111300   114873   105603
3   111300   105609   114873
3   105609    94861   114873
3   105609    94865    94861
3    21890    10956    10958
3    36882    94844    33118
3    94846   105590   105588
3    94846   105588    36882
3   125558   105571   121955
3    91826    88087   105572
3    88087    91826   105574
3    91826   102660   105574
3    91826   102658   102660
3   102658   113382   102660
3   102658   113380   113382
3   113380    94828    94830
3   113380    94830   113382
3   111293   114842    94831
3   111293    94829   114842
3    94829   105575   114842
3    94829   105573   105575
3    94829    94827   105573
3   102660    98995   105574
3   102660   113384   105576
3   102660   113382   113384
3   113382    94830    94832
3   113382    94832   113384
3    94831   114842   111299
3   105577    94831   111299
3    94833    94831   105577
3   114842   105575   111299
3   113386   105578   113384
3   113384   105578   105576
3   113384    94832    94834
3   113384    94834   113386
3    94833   105579    94835
3    98995   102660   105576
3   105577   105579    94833
3   105573    94827   121955
3    94828   113380   109755
3   121954   105567   125552
3    91822   105568    91820
3    91820   105568   105566
3    91820    94822    98989
3   102654    91820    98989
3    91822    91820   102654
3    94824   102654    98989
3   125556    94825    94823
3   125556    94823   125552
3   125552   105567   125556
3   125556   105567   105569
3    91824   105570    91822
3    91822   105570   105568
3    94827   125558   121955
3    91822   102656    91824
3   102654    94824    94826
3   102654    94826   102656
3   125558    94827    94825
3   125558    94825   125556
3   125556   105569   125558
3   125558   105569   105571
3    91826   105572    91824
3    91824   105572   105570
3    91824   102658    91826
3    91824   102656   102658
3   102656    94826   109755
3   113380   102656   109755
3   102658   102656   113380
3    91822   102654   102656
3    94870   101963    94868
3   105580    77172    81010
3    91834    77172    88088
3    89747    94841    89741
3    89741    94839    89747
3    89747    94839   105583
3   105586    44144    47934
3   105584    58938    44144
3    58938    47934    44144
3    58938    58940    47934
3    58938    94840    94842
3    58938    94842    58940
3    67905   105587    71673
3    67905    71673    94843
3    78857    67905    94843
3    78863    67905    78857
3    89747   105585    94841
3    78857    94841    78863
3   105588    33124    36882
3   105586    47934    33124
3    33124    47934    36882
3    47934    44136    36882
3    44136    94844    36882
3    58940    55174    44136
3    58940    44136    47934
3    58940    94842    55174
3    94845    67899    71673
3   105587    94845    71673
3   105589    94845   105587
3    94843    71673    67899
3    33118    94846    36882
3    78863    94841   105585
3    81010    77172    91834
3    81012    94838    77166
3    81012    77166    66156
3    91834    88088   102666
3   102666    88088    98996
3   105578   113386    98996
3    98996   113386   102666
3   113386   109756   102666
3   109756    94836   102666
3   113386    94834   109756
3    94835   105581    94837
3   105579   105581    94835
3   105582    66162    70018
3   105580    81010    66162
3    81010    70018    66162
3    81010    81012    70018
3    81012    66156    70018
3    91834    88082    94838
3    81010    91834    81012
3   102666    98990    88082
3   102666    88082    91834
3   102666    94836    98990
3   100569   105583    94839
3   100569    94839   100563
3   100563    94837   100569
3   100569    94837   105581
3   105584    55180    58938
3   105582    70018    55180
3    55180    70018    58938
3    70018    66156    58938
3    66156    94840    58938
3    81012    91834    94838
3    35163   105653    94909
3    94868   101963   101955
3   105612   101963   105614
3    91486    91484   102344
3   102344   105635    98539
3    58992    55181   105636
3    70076   105640    66157
3    66157   105640    94896
3   105640    55181    94896
3    55181    58992    94896
3    77167    81062    70076
3    77167    70076    66157
3    88083    91888    81062
3    88083    81062    77167
3    98991   102720    91888
3    98991    91888    88083
3    94898   102720    98991
3    90065   105641    93889
3    93889    94899    90065
3    94899   105637    90065
3    94899    94897   105637
3    58618    54715   105638
3    54715    58618   105642
3    58618    69668   105642
3    58618    69666    69668
3    69666    80684    69668
3    69666    80682    80684
3   105643    80684    87643
3    80684    91486    87643
3    80684    80682    91486
3    91486   102344    98539
3   105639    91486    98539
3    91486    80682    91484
3    91484    80682    94895
3    44145    47988    94890
3    94896    58992    55175
3    94891   105637    94897
3   105633   105637    94891
3    94892   108945   105634
3   105634   108945   108947
3   119561   108947   108945
3   119561   119563   108947
3      149   119563   119561
3      149      151   119563
3    10957      151      149
3    10957    10959      151
3    21891    10959    10957
3    91486   105639    87643
3    21891    21893    10959
3    32725    21891    94893
3    32725    21893    21891
3    32725    36576    43721
3    43721    36576    47624
3    58618   105638    54713
3    54713   105638    94894
3   105638    43721    94894
3    43721    47624    94894
3    65673    69666    58618
3    65673    58618    54713
3    76683    80682    69666
3    76683    69666    65673
3    80682    76683    94895
3    36576    32725    94893
3    70076    66163   105640
3    66163    70076    77173
3    77173    70076    81062
3   124128   105648   105646
3   124128    94902    94904
3   124128    94904   124132
3   105649    83081    83075
3   105649    83075   105647
3    93909    83075    83081
3    93903    83075    93909
3    94903    93903    94905
3    94905    93903    93909
3   124136   105650   124132
3   124132   105650   105648
3   124132    94904    94906
3   124132    94906   124136
3   124132   105648   124128
3    57199   105651    61019
3    57199    72093    68217
3    83081   105649    68217
3    72093    83081    68217
3    83087    83081    72093
3    90063    93909    94907
3    93909    83087    94907
3    93909    83081    83087
3    94905    93909    90063
3   105652   109764   113460
3   105650   124136   109764
3   109764   124136   113460
3   124136   120384   113460
3   120384    94908   113460
3    57199    61019    72093
3   105636    44145    94890
3    94903    93897    93903
3    93897    83067    93903
3    77173    81062    88089
3    88089    81062    91888
3    88089    91888    98997
3    98997    91888   102720
3   113444   105644   109757
3   109757   105644    94898
3   105644    98997    94898
3    98997   102720    94898
3    94900   113444   109757
3    79193   105645    83067
3    93889   105641    79193
3    83067    93889    79193
3    93897    93889    83067
3    94901    93897    94903
3    94899    93889    94901
3    69668    65677   105642
3    65677    69668    76687
3    76687    69668    80684
3    80684   105643    76687
3   113444   109763   105644
3   124128   105646   120383
3   120383   105646    94900
3   105646   109763    94900
3   109763   113444    94900
3    94902   124128   120383
3   105647    83075    83067
3   105647    83067   105645
3    93903    83067    83075
3    94901    93889    93897
3    55175   105636    94890
3    58992   105636    55175
3    44145    36940    47988
3    13368     2504   105619
3    13362     2504    13368
3    13368    24262    13362
3    24270    24262    13368
3    24270    35156    24262
3    35162    35156    24270
3    35162   105621    35156
3    35156   105621    94879
3   105622    94876    94880
3   105622   105620    94876
3   102332    94881    94877
3   102332    94877   102328
3   105623   102332   109321
3     2504     6136   105619
3   102332   113060   109321
3   109321   113060   119955
3   119955   113060   123752
3     4288   105624      523
3      523   105624    94878
3   105624   119955    94878
3   119955   123752    94878
3    94882     4288      523
3    46210    94879   105621
3    46210   105621    46216
3    46216    57194    46210
3    57198    57194    46216
3    57198    68214    57194
3    68216    68214    57198
3   102332   102328   113060
3    83039    79190   105625
3     6136     2504    94875
3   119951   113060   109317
3   105613   121956   125600
3    94871   105613   125600
3    94869   105613    94871
3   121956   105615   125600
3    94872   101969    94870
3    94870   101969   101963
3   105614   101963   101969
3   105614   101969   105616
3   125606    94873    94871
3   125606    94871   125600
3   125600   105615   125606
3   125606   105615   105617
3   101969    94872    98194
3    94878   123752   119951
3    94872   105618    98194
3   105616   101969    98194
3   125606   121950    94873
3   105617     2508     6136
3   105617     6136    94875
3   125606   105617    94875
3   121950   125606    94875
3     2508   105619     6136
3   105620    94874    94876
3   105620   105618    94874
3    98535   102328    94877
3   109317   113060   102328
3   109317   102328    98535
3   119951   123752   113060
3    94872    94874   105618
3   105612   101955   101963
3    79190    68216   105625
3    83039    94883    79190
3    11347    15138    94886
3    33121    36940    26004
3    33121    26004    22261
3    44139    47988    36940
3    44139    36940    33121
3    94890    47988    44139
3    90064    93871   105629
3    90064   105633    93871
3   105633    94887    93871
3   105633    94891    94887
3    94888    98193   105630
3   105630    98193    98195
3   105634    98195    98193
3   105632    11347    94886
3   105634    98193    94892
3    43719    47624    36576
3    43719    36576    32723
3    94894    47624    43719
3    87639    91484    94895
3    91484    87639    94889
3   102340    91484    94889
3   102344    91484   102340
3   102340   105631   102344
3   102344   105631   105635
3    26004    22265   105632
3    22265    26004    33125
3    33125    26004    36940
3    33125    36940    44145
3    32723    36576    94893
3    79190    68214    68216
3    22261   105632    94886
3    15138    11347   105628
3   105626    94880    94884
3   105626   105622    94880
3    87637    91478    94885
3    91478    87637    94881
3   102332    91478    94881
3   102336    91478   102332
3   102332   105623   102336
3   102336   105623   105627
3     4288      527   105624
3    15138   105628    11343
3    11343   105628    94882
3   105628      527    94882
3      527     4288    94882
3    26004   105632    22261
3    94886    15138    11343
3   105629    93871    90062
3   105629    90062    94883
3    79192   105629    94883
3    83039    79192    94883
3    93871    94887    90062
3   105630    94884    94888
3   105630   105626    94884
3    91478    87638    94885
3   102340    94889    87638
3    91478   102340    87638
3   102336   102340    91478
3   102336   105627   102340
3   102340   105627   105631
3    79192    83039   105625
3   111292   114832    94823
3    78441    82380    94996
3   100191    93198    89359
3    95072    24336    38763
3    95073    38763    46278
3    38763    49849    46278
3    38763    38767    49849
3    46278    49849    95074
3    49849    60853    95074
3    49849    60857    60853
3    95075    60853    95083
3    60853    60857    95083
3    68276    71918   105828
3    68276   105829    71918
3   125846   122317   105818
3   122317   125846   105830
3   125846     6384   105830
3   125846     6382     6384
3     6382    17252     6384
3     6382    17250    17252
3    17250    28144    17252
3    17250    28142    28144
3    28142   105819    28144
3    28144   105819   105831
3    36363    95076    32754
3    95076   105832    32754
3    95076    95084   105832
3   105820    36363    32754
3   105833    37161    37155
3   105833    37155   105821
3    38767    38763   105827
3    38763    24336   105827
3    24336    24342   105827
3    24342    24336    13444
3   105824    45437    49083
3     2156     5633   105817
3     5633     2156    13014
3     5633    13014    16509
3    23918    95069    16509
3    13014    23918    16509
3    23920    23918    13014
3    23920    34812    23918
3    34814    34812    23920
3    34814    45880    34812
3    45882    45880    34814
3    45882    56900    45880
3    56902    56900    45882
3    95077    37155    95085
3    67940    71593    95070
3    56902    67940    56900
3    71593    67940    78906
3    71593    78906    82541
3   105825    93357    89792
3   105825    89792    95071
3    78906   105825    95071
3    82541    78906    95071
3    93357    95081    89792
3     6033     2578    95082
3   105826    13444     6033
3    13444     2578     6033
3    13444    13440     2578
3    13444    24336    13440
3    56900    67940    95070
3    95085    37155    37161
3     1330    95086     4864
3    95086   105822     4864
3    35232    38767   105827
3    38767    35232    46286
3    38767    46286    49849
3    49849    46286    57260
3    49849    57260    60857
3    57260    95089    95083
3    60857    57260    95083
3    57260    71924    95089
3    71918    57260   105828
3    57260    71918    71924
3    71918   105829    71924
3    71924   105829   105839
3     6384     2863   105830
3   105826     6033     2582
3     2863     6384   105840
3     6384    17252    17254
3   105841    17254    24617
3    17254    28144    24617
3    17254    17252    28144
3    28144   105831    24617
3   105842    95084    95090
3   105842   105832    95084
3    22713   105843    26225
3    37161   105833    22713
3    26225    37161    22713
3    37167    37161    26225
3    95085    37161    95091
3    95091    37161    37167
3     6384    17254   105840
3    34389    34385    45437
3   122032     2582   122028
3     2582     6033    95082
3    95086   105834   105822
3     4864    95078     1330
3   121208   124731   105823
3   105835    95087     1755
3   124731   105835     1755
3     5245   124731     1755
3   105835   124731   121208
3    95079     5245     1755
3    45433    49083    95080
3    56475   105824    60107
3    60107   105824    95088
3   105824    49083    95088
3    49083    45433    95088
3   122028     2582    95082
3    56475    60107    71173
3    67505    71173    82119
3    67505    82119    78465
3   105836    78465    82119
3    89796    93357   105825
3   100620    95081    93357
3    89796   100620    93357
3   100624   100620    89796
3   114787   111352   105837
3   111352   100624   105837
3   111352   100620   100624
3   105838   122032   114787
3   122032   111352   114787
3   122032   122028   111352
3    56475    71173    67505
3    45437    34385    49083
3    34385    95080    49083
3    23499    34385    34389
3   125101   114403   125107
3    95059   125101     2154
3   125101     5627     2154
3   125101   125107     5627
3     5627    95065     2154
3    93678    90115   105804
3    90115    93678   100925
3   100925    93678   104450
3    95060   111635   104450
3   111635   100925   104450
3   111635   111641   100925
3   122311   125844   105810
3   111641   122311   105810
3   125107   114403   105809
3   111635   122311   111641
3     2859   125844   122311
3    13715    17248     6380
3    13715     6380     2859
3    17248    13715    95061
3    28134    17248    95061
3    28138    17248    28134
3    28134   105805    28138
3    28138   105805   105811
3   105812    43752    95066
3    95066    43752    43748
3    95062    43748    43752
3    95062    43752   105806
3    33579   105813    37145
3     2859     6380   125844
3    37145    95067    33579
3   114403   110966   105809
3   105808   105802    95064
3   105802   120793   124331
3   105803   114403   114399
3   105803   114399   105797
3    95053   114399   121608
3   114399   125101   121608
3   114399   114403   125101
3   125101    95059   121608
3   105804    90114    93678
3   105798   104448    90114
3   104448    93678    90114
3   104448   104450    93678
3   104448    95054    95060
3   104448    95060   104450
3   110966   114403   105803
3    28134    95061    95055
3    28128   105799    28134
3    28134   105799   105805
3   105806    54758    95062
3    95062    54758    54754
3    95056    54754    54758
3    95056    54758   105800
3    95063    44571    48173
3   105801    95063    48173
3   105807    95063   105801
3    95057    48173    44571
3   120787   124331    95058
3   105802   124331   120787
3    95064   105802   120787
3    28134    95055    28128
3   105844    95086    95092
3    95067   105807    33579
3    95064     1329   105808
3     6380    17248    17250
3    17248    28142    17250
3    17248    28138    28142
3    28138   105811    28142
3    28142   105811   105819
3    36363    32750    95076
3    95066    32750    36363
3   105820    95066    36363
3   105812    95066   105820
3   105821    37155    37145
3   105821    37145   105813
3    95067    37145    95077
3    95077    37145    37155
3     6380    17250     6382
3   105822     1334     4864
3   105814    95078     1334
3    95068    95078   105814
3   105823   124731   124727
3   105823   124727   105815
3     5245   124727   124731
3     5241   124727     5245
3    12597    16107    95079
3    16107     5245    95079
3    16107     5241     5245
3    23499    26989    12597
3    12597    26989    16107
3    26989    23499   105816
3    23499    34389   105816
3    95078     4864     1334
3    95067    95063   105807
3   125844     6380     6382
3   125844   105818   105810
3   105808     1329     1333
3   105814     1333     1329
3   105814     1329    95068
3   121207   105815   124727
3   121207   124727     5241
3   121207     5241     1759
3     1759     5241    16107
3     1759    16107    12601
3    12601    16107    26989
3    12601    26989    23503
3   105816    23503    26989
3   121610   125107   105809
3   125107   121610   105817
3   125844     6382   125846
3     5633   125107   105817
3    95065     5627    13012
3     5627    16509    13012
3     5627     5633    16509
3    16509    95069    13012
3    71593    67938    95070
3    82541    78904    71593
3    71593    78904    67938
3    82541    95071    78904
3    38763    35226    95072
3    38763    95073    35226
3    60853    57254    95074
3    60853    95075    57254
3   125846   105818   125844
3     5627   125107     5633
3   110163   110159   120793
3   105844   105834    95086
3   105835   105845    95087
3    92947    82131    82135
3    92943    82131    92947
3   105862    92943    92947
3   105862    92947   105870
3   125856   122312    95105
3   125856   105863   122312
3   105863    95109   122312
3   105863   105871    95109
3    32755   105864    36393
3   105864    95110    36393
3   105864    95106    95110
3   105872    32755    36393
3   105873    80931    80923
3   105873    80923   105865
3    91749    80923    80931
3    91741    80923    91749
3   102591    91741    91749
3   102583    91741   102591
3   113311   102583   102591
3   113303   102583   113311
3   123989   113303   113311
3   123981   113303   123989
3     4525   123981   123989
3     4515   123981     4525
3   105866     4515     4525
3   105866     4525   105874
3    22714    26245   105867
3    95104    82135    82131
3    95108    82135    95104
3    38011    95107    34386
3    34386    23500    23504
3   123981     4515   123973
3     4515   105866    11810
3    15373     4515    11810
3     4515   105859      971
3     4515    15373   105859
3    15373    11810   105867
3    26245    15373   105867
3    26237    15373    26245
3    37189    26237    26245
3    37181    26237    37189
3    48239    37181    37189
3    48231    37181    48239
3    59245    48231    48239
3    26245    22714    33580
3    59237    48231    59245
3    70323    59237    70331
3    81343    70323    70331
3    81335    70323    81343
3    81343   105868    88524
3    92171    81343    88524
3    81335    81343    92171
3   105860    92171    88524
3    12598    95103   105861
3    12598   105861    12602
3    12602    23500    12598
3    23504    23500    12602
3    38011    34386   105869
3    34386    23504   105869
3    70331    59237    59245
3    26245    33580    37189
3    37189    33580    44576
3    37189    44576    48239
3    91749    80931    91757
3    91757   105880    99034
3   102591    91757    99034
3    91749    91757   102591
3   102591    99034   109790
3   102591   109790   113311
3   113311   109790   120414
3   113311   120414   123989
3   123989   120414      972
3   123989      972     4525
3   105874     4525      972
3    45438    49123   105875
3    49123    45438    56476
3    91757    80931    80937
3    49123    56476    60137
3    60137    67506    71203
3    71203    67506    78466
3    71203    78466    82139
3   105876    82139    78466
3    95111   105881    95113
3   105877   105881    95111
3   105882   122634   126242
3   126242   122634    95114
3   122634     3160    95114
3   122634     3162     3160
3    95115     3160    17632
3     3160    14004    17632
3     3160     3162    14004
3    60137    56476    67506
3   123973     4515   105858
3   105879    80931   105873
3   105878   105872    95112
3    48239    44576    55622
3    48239    55622    59245
3    59245    55622    66620
3    59245    66620    70331
3    70331    66620    77600
3    70331    77600    81343
3   105868    81343    77600
3    34390    38011   105869
3   105875    49123    45434
3   105875    45434    95107
3    34390   105875    95107
3    38011    34390    95107
3    60137    56472    49123
3   105879    80937    80931
3    49123    56472    45434
3    60137    67502    56472
3    67502    71203    95108
3    71203    82135    95108
3    71203    82139    82135
3    82139   105876    89386
3    92947    82139    89386
3    82135    82139    92947
3   105870    92947    89386
3    95109   105877    95111
3   105871   105877    95109
3    32751    36393    95110
3   105872    36393    32751
3    95112   105872    32751
3    71203    67502    60137
3     4515      971   105858
3   123973   113295   123981
3   123981   113295   113303
3   105852   120794    95098
3    95098   120794   120788
3    95092   120788   120794
3    95092   120794   105844
3   105853     5261     1756
3    95093   105853     1756
3   105845   105853    95093
3     5261    95099     1756
3    95100    82127    95094
3    95094    82127    82123
3    92939    82123    82127
3    92935    82123    92939
3   105846    92935    92939
3    95091    37167    33575
3   105846    92939   105854
3    79238    82886   105847
3    90116    79238   105847
3    90106    79238    90116
3    95101    90106   104468
3    90106   100926   104468
3    90106    90116   100926
3   104468   100926   115116
3   115116   100926   111642
3   115116   111642   125854
3   125854   111642   122318
3   122318   105855   125854
3   105856    95096    95102
3   105856   105848    95096
3    82886    79238    95095
3    77213   105857    80915
3    37167    26225    26231
3    33575    37167    95097
3    56471    60107    95088
3    67501    71173    56471
3    56471    71173    60107
3    95094    82123    67501
3    82123    71173    67501
3    82123    82119    71173
3    92935    89385   105836
3    82119    92935   105836
3    82123    92935    82119
3   105846    89385    92935
3   111356   114787   105837
3   105838   114787   111356
3    71924    68270    95089
3    37167    26231    95097
3   105839    79244    82886
3    71924   105839    95095
3    68270    71924    95095
3    79244   105847    82886
3    17254    13721   105840
3    17254   105841    13721
3   105848    95090    95096
3   105848   105842    95090
3    88133   105849    91725
3    88133    91725   102567
3    88133   102567    99033
3   105850    99033   102567
3   105851    26231    26225
3   105851    26225   105843
3   105839    82886    95095
3    95087   105845    95093
3    91725   105849    77213
3    91733    91725    80915
3     1760     5261   105853
3     1760   105861     5261
3   105861    95099     5261
3   105861    95103    95099
3    95104    82131    95100
3    95100    82131    82127
3    92943    82127    82131
3    92939    82127    92943
3   105854    92939    92943
3   105854    92943   105862
3   104468   100920    95101
3   115116   111636   100920
3   115116   100920   104468
3    95098   110164   105852
3   125856    95105   111636
3   125854   125856   115116
3   125854   105855   125856
3   125856   105855   105863
3   105864    95102    95106
3   105864   105856    95102
3   105865    80923    80915
3   105865    80915   105857
3    91741    80915    80923
3    91733    80915    91741
3   102583    91733    91741
3   102575    91733   102583
3   113303   102575   102583
3   113295   102575   113303
3   115116   125856   111636
3    80915    91725    77213
3    95098   110160   110164
3    99400   110160    99396
3   102575    91725    91733
3   102567    91725   102575
3   113295   109789   105850
3   102567   113295   105850
3   102575   113295   102567
3   109789   113295   123973
3   109789   123973   120413
3   105858   120413   123973
3    11809   105859    15373
3    26231   105851    11809
3    15373    26231    11809
3    26237    26231    15373
3    95097    26231    33576
3   110164   110160    99400
3    26231    37181    33576
3    48231    44572    37181
3    37181    44572    33576
3    59237    55618    48231
3    48231    55618    44572
3    70323    66616    59237
3    59237    66616    55618
3    81335    77596    70323
3    70323    77596    66616
3    92171    88520    81335
3    81335    88520    77596
3   105860    99400    92171
3    99400    88520    92171
3    99400    99396    88520
3    26231    26237    37181
3   100191   103976    93198
3   120793   110159   124331
3   110159   110163    99399
3    34384    23502    37902
3    23498    23502    34384
3    49008    45432    34384
3    49008    34384    37902
3    45432    49008   105755
3    56474    45432   105755
3    56470    45432    56474
3    56474    67500    56470
3    67504    67500    56474
3    67504    78462    67500
3    78464    78462    67504
3    78464    89382    78462
3    89384    89382    78464
3    89384   105761    89382
3    89382   105761    95017
3    95018    91631    95014
3    95014    91631    91629
3   105756    91629    91631
3   105756    91631   105762
3   120791   105763   124293
3     4799   105757   120791
3   124293     4799   120791
3     4805     4799   124293
3    15653     4799     4805
3    15649     4799    15653
3    26509    15649    15653
3    26503    15649    26509
3    23502   105754    37902
3    95016    23502    23498
3   105760    23502    95016
3   124663    95015   121202
3   105750    91629   105756
3   120790   124283   105751
3   124283   120790   105757
3     4799   124283   105757
3     4795   124283     4799
3    95011     4795    12156
3     4795    15649    12156
3     4795     4799    15649
3    26503    23052    15649
3    15649    23052    12156
3    23052    26503    95012
3    26503    37451    95012
3    26503    37455    37451
3    37463    26503    26509
3    37455   105758    44960
3    37451    37455    48531
3    48531    44960    56020
3    48531    56020    59569
3   105752    59569    56020
3    88955   105759    92455
3   103275   105753    88955
3    92455   103275    88955
3   103281   103275    92455
3    95013   103275   110566
3   103275   113985   110566
3   103275   103281   113985
3   124663   121202   113985
3   113985   121202   110566
3    48531    37455    44960
3    37455    26503    37463
3   105758    37455    37463
3   105758    37463   105764
3    95018    95024   105770
3   105762    91631    88132
3   105771   124299   124293
3   105771   124293   105763
3     4811   124293   124299
3     4805   124293     4811
3    15657     4805     4811
3    15653     4805    15657
3    26513    15653    15657
3    26509    15653    26513
3    37469    26509    26513
3    37463    26509    37469
3    48559    44961   105764
3    95018   105770    88132
3    37463    48559   105764
3    44961    48559    59599
3    44961    59599    56021
3    70667   105765    56021
3    59599    70667    56021
3    70679    70667    59599
3    81655    70667    70679
3    81645    70667    81655
3    88951    92467    95025
3    92467    81655    95025
3    92467    81645    81655
3    95019    92467    88951
3    95026     5205    95020
3    95020     5205     5191
3    37469    48559    37463
3   105750    91627    91629
3    91631    95018    88132
3     6356   122316     2862
3    67049   105765    70667
3    67049    70667    81645
3    67049    81645    78025
3    92455   105759    78025
3    81645    92455    78025
3    92467    92455    81645
3    99803   103281    95019
3   103281    92467    95019
3   103281    92455    92467
3   110567   113985    99803
3    99803   113985   103281
3   121203   124663   110567
3   110567   124663   113985
3     2862   105769     6356
3    95015   124663   121203
3   105766    12600     5191
3    12600     1754     5191
3    12600    12596     1754
3    95016    12596    12600
3    95016    12600   105760
3   100214    95017   105761
3   100214   105761   100216
3   100216   105767   100214
3   100214   105767    95021
3    60457    56898    95022
3    60457    95023    56898
3   105768   122316   125824
3   125824   122316     6356
3     5191     1754    95020
3    91629    91627    80819
3    91629    80819    77209
3    95014    91629    77209
3    77598    77594    66618
3    77598   105743    77594
3    77594   105743    95001
3    91623    88130    95002
3    88130    91623    94998
3    91623   102463    94998
3    91623   102465   102463
3   113191   102463   102465
3   113189   102463   113191
3   105742   113189   113191
3   105742   113191   105744
3    26148    22710    94999
3    37090    33574    22710
3    66618    77594    66614
3    37090    22710    26148
3    48138    33574    37090
3    48138    95000    44570
3    88518    95001   105743
3    88518   105743    88522
3    88522   105745    88518
3    88518   105745    95003
3    59555    56018    95004
3    70633    67044    59555
3    59555    67044    56018
3    81609    78020    70633
3    70633    78020    67044
3    92433    88950    81609
3    81609    88950    78020
3    48138    44570    33574
3    92433    95005    88950
3    66618    66614    55620
3    44574    55620    55616
3   114632   110941    94997
3    94997   110941   100191
3   110941   105741   100191
3   105741   103976   100191
3   114632   105739   110941
3    93198    89361   105740
3    89361    93198   100193
3   100193    93198   103976
3   103976   105741   100193
3   102463    99030    94998
3   113189   109786   102463
3   102463   109786    99030
3   105742   120412   113189
3    55620    66614    55616
3   120412   109786   113189
3   120412      968   120410
3      970      968   120412
3      970    11806      968
3    11808    11806      970
3    94999    11806    26148
3    11806    22712    26148
3    11806    11808    22712
3    26148    22712    37090
3    37090    22712    33578
3    37090    33578    48138
3    48138    33578    44574
3    48138    44574    95000
3    44574    55616    95000
3   120412   120410   109786
3   105766     5191     5205
3    80817    77208    95006
3    80817    91623    95002
3    91625    80817    91627
3   105746    91625    91627
3   105746    91627   105750
3   110162   113607   105747
3   105751   124283   120786
3   105751   120786    95007
3   110162   105751    95007
3   113607   110162    95007
3     4795     1328   124283
3   124283     1328   120786
3     4795    95011     1328
3    37451    33924    95012
3    33924    37451    95008
3    91627    80817    80819
3    37451    48527    95008
3    59569    48527    48531
3    59561    48527    59569
3   105748    59561    59569
3   105748    59569   105752
3   105753   103275   103267
3   105753   103267   105749
3    95009   103267    95013
3    95013   103267   103275
3   105754    34388    37902
3    37902    34388    49008
3    49008    34388    45436
3    45436   105755    49008
3    77209    80819    95010
3    37451    48531    48527
3    77208    80817    95002
3    95006    80819    80817
3   103267    95009    99802
3    80817    91625    91623
3    91625   105746    99032
3   102465    91625    99032
3    91623    91625   102465
3   102465    99032   109788
3   102465   109788   113191
3   105744   113191   109788
3    99394    95003   105745
3    99394   105745    99398
3   113607   110158   105747
3   110158    99398   105747
3   110158    99394    99398
3   113607    95007   110158
3    95010    80819    95006
3    48527    44956    95008
3    48527    59555    95004
3    48527    59561    59555
3    59561   105748    67048
3    70633    59561    67048
3    59555    59561    70633
3    70633    67048    78024
3    70633    78024    81609
3    81609    78024    88954
3    81609    88954    92433
3   105749   103267    99802
3   105749    99802    95005
3    88954   105749    95005
3    92433    88954    95005
3    44956    48527    95004
3   110159    95058   124331
3   105766     5205   105772
3    95021   105773   110962
3    37485    44962    48581
3    48581    44962    56022
3    48581    56022    59619
3   105791    70707    67046
3   105791    67046    95039
3    56022   105791    95039
3    59619    56022    95039
3    81683    78022    70707
3    70707    78022    67046
3    78022    81683    95040
3    81683    92497    95040
3    81683    92505    92497
3   103327    92497    92505
3   103321    92497   103327
3   114029   103321   103327
3   114023   103321   114029
3   124711   114023   114029
3   124705   114023   124711
3     5225   124705   124711
3     5221   124705     5225
3   105786     5221     5225
3   105786     5225   105792
3    95041   105793    95047
3   105787   105793    95041
3    95048    71569    95042
3    95042    71569    71561
3    82519    71561    71569
3    37485    33928    44962
3    26529    33928    37485
3    26529    23054    33928
3    15669    23054    26529
3     6368     2858    95035
3    17226    13714     2858
3    17226     2858     6368
3    17226   105781    13714
3   105781    95045    13714
3   105781   105789    95045
3   105790    76738    95046
3    95046    76738    76734
3    76738    87688    76734
3    87692    87688    76738
3    87692    98586    87688
3    98590    98586    87692
3    98590   105782   112840
3    82509    71561    82519
3   109368    98590   112840
3   112840    95036   109368
3    33172    95037   105783
3    33172   105783    33176
3    33176    44188    33172
3    44192    44188    33176
3    44192    55232    44188
3    55236    55232    44192
3    95038    55232    55236
3    95038    55236   105784
3     1332     4819   105785
3     4819     1332    12158
3     4819    12158    15669
3    15669    12158    23054
3    98586    98590   109368
3    95043    82509    95049
3    95049    82509    82519
3   105794    90112    93672
3    78903    82519    67937
3    67937    82519    71569
3    95049    82519    78903
3    93672    90113   105794
3    90113    93672   105798
3    93672   104448   105798
3    93672   104446   104448
3   104446    95050    95054
3   104446    95054   104448
3    28128    95055    95051
3    28128    95051    28124
3    28124   105795    28128
3    28128   105795   105799
3    67937    71569    95048
3   105800    95052    95056
3    44575   105801    48173
3    44575    48173    95057
3    55617    44575    95057
3    55621    44575    55617
3    66615    55621    55617
3    66615    66619    55621
3    77595    66619    66615
3    77595    77599    66619
3    88519    77599    77595
3    88519    88523    77599
3    99395    88523    88519
3    99395    99399    88523
3   110159    99399    99395
3   105800   105796    95052
3   115094    95034   111634
3   114399    95053   110964
3    95047   105797   110964
3   105788   104438    90112
3   104438    93672    90112
3   104438   104446    93672
3   104438    95044    95050
3   104438    95050   104446
3   105789    24616    28124
3    95051   105789    28124
3    95045   105789    95051
3    24616   105795    28124
3   105796    65730    95052
3    95052    65730    65726
3    95046    65726    65730
3    95046    65730   105790
3   105793   105797    95047
3    67050    70707   105791
3    70707    78026    81683
3    81683    78026    88956
3    81683    88956    92505
3    92505    88956    99806
3    92505    99806   103327
3   103327    99806   110570
3   103327   110570   114029
3   114029   110570   121206
3   114029   121206   124711
3   124711   121206     1758
3   124711     1758     5225
3   105792     5225     1758
3   105797   114399   110964
3    70707    67050    78026
3   104434   115094   104438
3   104438   115094    95044
3   115094   111634    95044
3    48571    37469    37477
3    48559    37469    48571
3    59609    48559    48571
3    59599    48559    59609
3    67045    70679    95031
3    70679    59609    95031
3    70679    59599    59609
3    78021    81655    67045
3    67045    81655    70679
3    95025    81655    78021
3   124697   121204    95032
3   121204   124697    95026
3   124697     5205    95026
3    37469    26513    37477
3   124697     5213     5205
3   105772     5213   105778
3   105779   114385   114379
3   105779   114379   105773
3    95027   114379    95033
3    95033   114379   114385
3    56899    60467    95028
3    67935    71545    56899
3    56899    71545    60467
3    95029    71545    67935
3   105780   100924   104434
3   105774   115090   100924
3   115090   104434   100924
3   115090   115094   104434
3   105772     5205     5213
3   125828   122310    95034
3    37477    26513    26519
3    26519    15657    15663
3   105767   105773    95021
3   114379    95027   110962
3    95028    60467    95022
3    95022    60467    60457
3    95023    60457    67934
3    60457    71545    67934
3    60457    60467    71545
3    71545    95029    67934
3   105774   111640   115090
3   105768   125824   111640
3   125824   115090   111640
3   125824   125828   115090
3   125824     6362   125828
3    26513    15657    26519
3   125824     6356     6362
3    17220     6356   105769
3    17220     6362     6356
3    13720   105775    17220
3    80835    77210    95030
3    95024    77210    80835
3   105776    95024    80835
3   105770    95024   105776
3   120792   124299   105771
3   124299   120792   105777
3     4815   124299   105777
3     4811   124299     4815
3    15663     4811     4815
3    15657     4811    15663
3    13720    17220   105769
3   105773   114379   110962
3   115094   125828    95034
3     6368    95035   122310
3    48581    37477    37485
3    48571    37477    48581
3    59619    48571    48581
3    59609    48571    59619
3    95031    59609    95039
3    95039    59609    59619
3    92497    88952    95040
3   103321    99804    92497
3    92497    99804    88952
3   114023   110568   103321
3   103321   110568    99804
3   110568   114023    95032
3   114023   124697    95032
3    37477    26519    37485
3   114023   124705   124697
3     5213   124697     5221
3   105778     5213     5221
3   105778     5221   105786
3    95041   110963   114385
3   105779    95041   114385
3   105787    95041   105779
3    95033   114385   110963
3    71561    67936    95042
3    82509    78902    71561
3    71561    78902    67936
3    82509    95043    78902
3   104438   105788   104434
3   104434   105788   105780
3     5221   124697   124705
3   115090   125828   115094
3    37485    26519    26529
3    26529    15663    15669
3   125828     6368   122310
3     6362     6368   125828
3     6362    17226     6368
3     6362    17220    17226
3    17220   105775    17226
3    17226   105775   105781
3   105782   109372   112840
3   112840   109372    95036
3   109372   120002    95036
3   109372   120006   120002
3   120006      574   120002
3      578      574   120006
3      578    11396      574
3    26519    15663    26529
3    11400    11396      578
3    22316    22312    11400
3    22316   105783    22312
3    22312   105783    95037
3   105784    66214    95038
3    95038    66214    66212
3    77212    80835    95030
3    66212    77212    95030
3    66214    77212    66212
3   105776    80835    77212
3   105785     4819     4815
3   105785     4815   105777
3    15669     4815     4819
3    15663     4815    15669
3    11400    22312    11396
3   114832   105565    94823
3   105565   125552    94823
3   105565   121954   125552
3    82608    94611    94609
3    82608    94609    82604
3    82604   105353    82608
3    82608   105353   105355
3   105356   121528   125180
3   125180   121528    94612
3   121528     2068    94612
3   121528     2074     2068
3     2074   105354    16578
3    12926     2074    16578
3     2068     2074    12926
3    16578    94610    12926
3    82610    94613    94611
3    82610    94611    82608
3    82608   105355    82610
3    82610   105355   105357
3   105358   100130   103796
3   103796   100130   114480
3   114480   100130   110880
3   105356   125180   110880
3   110880   125180   114480
3   125180   121522   114480
3   121522    94614   114480
3   125180    94612   121522
3    82612    94615    94613
3    82612    94613    82610
3    82610   105357    82612
3    38446    94608    34722
3    23828    23834    34722
3    34722    23834    38446
3    23834   105352    38446
3   105352    34726    38446
3   105348    49554    34726
3    34726    49554    38446
3    49554    45782    38446
3    45782    94608    38446
3    60594    56808    45782
3    60594    45782    49554
3    71658    67840    56808
3    71658    56808    60594
3   105349    78798    82604
3   105349    82604    94609
3    71658   105349    94609
3    67840    71658    94609
3    82612   105357   105359
3    78798   105353    82604
3    94606    77537    70414
3    77537    66559    70414
3    77537    77539    66559
3    88459    77539    77537
3    88459    88461    77539
3   103058    99327    94607
3    99327    88459    94607
3    99327    88461    88459
3   103058   105351    99327
3   105354    12932    16578
3    16578    12932    94610
3    12932    23828    94610
3    12932    23834    23828
3    70414    66559   105350
3   105360    78386    82220
3    82220    78386    94616
3    78386    89290    94616
3    94622    82226    78379
3    56813   105367    94623
3    56813    94623    56809
3    56809    94621    56813
3    56813    94621   105365
3    82228   105368    82226
3    82226   105368   105366
3    82226    94622    94624
3    82226    94624    82228
3    45787   105369    94625
3    45787    94625    45783
3    45783    94623    45787
3    45787    94623   105367
3   105366   105364    94620
3    82230   105370    82228
3    82228    94624    89291
3    93034    82228    89291
3    82230    82228    93034
3    94626    93034    89291
3   121523   125198    94627
3     2069     5720   125198
3     2069   125198   121523
3    12927    16596     5720
3    12927     5720     2069
3    23829    27474    16596
3    23829    16596    12927
3    34727   105371    27474
3    23829    34727    27474
3    82228   105370   105368
3    15794   105347    12097
3   105366    94620    78379
3    71670   105363    67843
3    78386    89296    89290
3    89296   105358   103796
3   100122    89296   103796
3    89290    89296   100122
3   114480   110874   100122
3   114480   100122   103796
3   114480    94614   110874
3    82614    94617    94615
3    82614    94615    82612
3    82612   105359    82614
3    82614   105359   105361
3    82222   105362    82220
3    82220   105362   105360
3    82226   105366    78379
3    82220    94616    94618
3    67841    71670    94619
3    82614    78799    94617
3    94617    78799    67841
3    78799   105363    67841
3   105363    71670    67841
3    82614   105361    78799
3    78378    94620    82222
3    94620   105362    82222
3    94620   105364   105362
3    82222    94618    78378
3    94619    71670    67843
3   105365    94619    67843
3    94621    94619   105365
3    82220    94618    82222
3    12097     4944    15794
3     1271     4944    12097
3     1271   124436     4944
3    26306    37256    26308
3    48306    44504    33500
3    48306    33500    37256
3    59316    55554    44504
3    59316    44504    48306
3    59316    94594    55554
3    66959    70810    94597
3    77931   105339    70810
3    66959    77931    70810
3    77927    77931    66959
3    92600    88863    94595
3    88863    77927    94595
3    88863    77931    77927
3    26308    37256    94596
3    92600   105337    88863
3    26308   105340   105338
3    26308    94596    33501
3    37260    26308    33501
3    26310    26308    37260
3    94598    37260    33501
3    55949   105341    94599
3    55949    94599    55945
3    70810    66963    94597
3    66963    55945    94597
3    66963    55949    55945
3    70810   105339    66963
3    26312   105342    26310
3    26310   105342   105340
3    26310   105340    26308
3    26310    37262    26312
3    37256    33500    94596
3    26308   105338    26306
3    48304    59316    48306
3    48304    59314    59316
3    70400    66556    94594
3    59316    70400    94594
3    59314    70400    59316
3    70400    94592    66556
3    88859    92600    94595
3    99731   105337    92600
3    88859    99731    92600
3    99725    99731    88859
3   110495    99731    99725
3   110495   110501    99731
3   121129   110501   110495
3    26306   105338   105336
3   121129   121135   110501
3     1681     1687   121135
3    12523     1687     1681
3    12523    12529     1687
3    23427    12529    12523
3    23427    23433    12529
3    34307    23433    23427
3    34307    34315    23433
3    45355    34315    34307
3    45355    45363    34315
3   105335    45363    60205
3    45363    56397    60205
3    45363    45355    56397
3    94593    60205    56397
3     1681   121135   121129
3    34723    34727    23829
3    26310    37260    37262
3    48312    37260    44505
3     1267   124436   120719
3    12093    15794     4944
3    12093     4944     1267
3    26654    22997    94603
3    94603    22997    12093
3    22997   105347    12093
3   105347    15794    12093
3    26654   105345    22997
3   105348    45786    49554
3    49554    45786    60594
3    60594    45786    56812
3    60594    56812    71658
3    71658    56812    67842
3     1267     4944   124436
3    67842   105349    71658
3    70414   105350    66557
3    66557   105350    94604
3   105350    55557    94604
3    55557    59326    94604
3    94606    70414    66557
3    99325   103058    94607
3   113766   110091    94605
3    94605   110091    99325
3   110091   105351    99325
3   105351   103058    99325
3   110091   113766   120723
3   120723   113766   124436
3   120723   124436     1271
3    59326    55557   105346
3    37260    94598    44505
3   120719   113766   110087
3   110087   113766    94605
3    37262    37260    48312
3    94600    48312    44505
3    44893   105343    94601
3    44893    94601    44891
3    44891    94599    44893
3    44893    94599   105341
3    26312    22641   105342
3    22641    26312    33505
3    33505    26312    37262
3    33505    37262   105344
3    37262    48314   105344
3    37262    48312    48314
3    48312    94600    55555
3   120719   124436   113766
3    59324    48312    55555
3    94602    59324    55555
3    22993    26654    94603
3    33863   105345    26654
3    22993    33863    26654
3    33861    33863    22993
3    33861    94601    33863
3    33863    94601   105343
3    48314    44509   105344
3    44509    48314   105346
3    48314    59326   105346
3    48314    59324    59326
3    59324    94602    94604
3    59324    94604    59326
3    48314    48312    59324
3    37254    48304    48306
3    34723    94625    34727
3    82232   105372    82230
3    94646    55950   105394
3    94647   105397    94649
3   105395   105397    94647
3   105398    44894    48812
3    94650    48812    44894
3   105396    94650    44894
3    94648    94650   105396
3    94649   105399    94651
3   105397   105399    94649
3    48814   105400    48812
3    48812   105400   105398
3    48812    94650    94652
3    48812    94652    48814
3   105401   103851   100124
3    94651   105401   100124
3   105399   105401    94651
3   103851    94653   100124
3    48814    44895   105400
3    59836   105402    55947
3    55947   105402    94652
3   105402    44895    94652
3    44895    48814    94652
3    94654    59836    55947
3   100132   103851   105401
3   100132   105403   103851
3   105403    94653   103851
3   105403    94655    94653
3    94646    55946    55950
3    94648    55950    55946
3   105396    55950    94648
3   105393   105395    94645
3   103464    94640   103466
3    93052    89292    94639
3    93052   105387    89292
3   105387    94641    89292
3   105387   105389    94641
3    92656   105390    92654
3    92654   105390   105388
3   103466    99726    94642
3    92656   103466    94642
3    92654   103466    92656
3   103466    94640    99726
3    94641   105391    94643
3   105389   105391    94641
3    59838   105404    59836
3   105392    77932    81848
3    77932    92656    81848
3    92656    88860    81848
3    88860    94644    81848
3    92656    94642    88860
3    94643   105393    94645
3   105391   105393    94643
3   105394    66964    94646
3    94646    66964    66960
3    66964   105392    81848
3    77928    66964    81848
3    66960    66964    77928
3    81848    94644    77928
3    94645   105395    94647
3   105390    92656    77932
3    59836   105404   105402
3    59836    94654    94656
3    59836    94656    59838
3   120720    94660   113846
3     5024     1268   120720
3     5024   120720   124510
3    15878    12094     1268
3    15878     1268     5024
3    26748    94661    12094
3    15878    26748    12094
3    26746    26748    15878
3    26746    37706    26748
3    26746    37704    37706
3    37704    48822    37706
3    37704    48820    48822
3    48820    59842    48822
3   124510   120720   113846
3    48820    59840    59842
3    59840    94662    59842
3    67437   105409    94663
3    67437    94663    67429
3    82276    78389    94659
3    78389    67429    94659
3    78389    67437    67429
3    82276   105407    78389
3   110088    94664   113846
3    94664   105408   113846
3    94664   105410   105408
3   113846    94660   110088
3    26748    22994    94661
3    37708    94665    22994
3    59840    94658    94662
3   103464    94638    94640
3   110092   124510   113846
3   105408   110092   113846
3   100125   103856    94657
3   100125    94655   103856
3    94655   105405   103856
3    94655   105403   105405
3   105406   120724   124510
3   124510   120724     5024
3     5024   120724     1272
3     5024     1272    15878
3    15878     1272    12098
3    15878    12098    26746
3    26746    12098    22998
3    26746    22998    37704
3    37704    22998    33864
3   105406   124510   110092
3    37704    33864    48820
3   105404    59838    44896
3    59838    48820    44896
3    59838    59840    48820
3    59838    94656    94658
3    59838    94658    59840
3    78381    82276    94659
3    89299   105407    82276
3    78381    89299    82276
3    89293    89299    78381
3   103856   100133    94657
3   100133    89293    94657
3   100133    89299    89293
3   103856   105405   100133
3    48820    33864    44896
3    92650   103464   103466
3    92650   103466    92654
3    92650   105388   105386
3     5722    16598    16600
3    16598   105373    16600
3    16600   105373   105375
3    93038    89297   105374
3    89297    93038   100131
3   100131    93038   103812
3   100131   103812   110881
3   110881   103812   114496
3   110881   114496   121529
3   121529   114496   125204
3   121529   125204     2075
3     2075   125204     5724
3     2075     5724    12933
3     5722    16600     5724
3    12933     5724    16600
3   105376     1688    94628
3    94628     1688     1682
3     1688    12524     1682
3    12530    12524     1688
3    94629    12524    27120
3    12524    23434    27120
3    12524    12530    23434
3    27120    23434    38108
3    38108    23434    34316
3    38108    34316    49220
3    49220    34316    45364
3    49220    45364    60246
3    60246    45364    56406
3    16600   105375    12933
3    56406   105377    60246
3   125202     5722     5724
3   114494   125202   125204
3    82230   105372   105370
3    82230    93036    82232
3    82230    93034    93036
3    93034    94626   100123
3   103810    93034   100123
3    93036    93034   103810
3   110875   114494   103810
3   110875   103810   100123
3   114494   110875    94627
3   125198   114494    94627
3   125202   114494   125198
3   125198     5722   125202
3   125198     5720     5722
3   125202     5724   125204
3     5720    16598     5722
3   105373    16598    23835
3    16598    27474    23835
3    16598    16596    27474
3    27474   105371    23835
3    82232    78387   105372
3    78387    82232   105374
3    82232    93038   105374
3    82232    93036    93038
3    93036   103812    93038
3    93036   103810   103812
3   103810   114496   103812
3   103810   114494   114496
3   114494   125204   114496
3     5720    16596    16598
3    34727    94625   105369
3   105378   121136    94630
3    94628   121130   121136
3   105381    78388    82246
3   105381    82246    94635
3    71318   105381    94635
3    67428    71318    94635
3    78388   105383    82246
3   105384    88864    92646
3   105382   103460    88864
3   103460    92646    88864
3   103460   103462    92646
3   114158   110496    94636
3   103462   114158    94636
3   103460   114158   103462
3   114158    94634   110496
3    71318    67428    94633
3    82246    78380    94635
3   105383    94637    78380
3   105383   105385    94637
3    92650   105386    92646
3    92646   105386   105384
3    92646   103464    92650
3    92646   103462   103464
3   103462    94636    94638
3   103462    94638   103464
3   105385    89298    93052
3    94639   105385    93052
3    94637   105385    94639
3    89298   105387    93052
3    92654   105388    92650
3    82246   105383    78380
3    94630   121136   121130
3   114156    94634   114158
3   114156   114158   103460
3    94628   121136   105376
3    27120    23428    94629
3    38108    34308    23428
3    38108    23428    27120
3    49222    94631    34308
3    38108    49222    34308
3    49220    49222    38108
3    49220    60248    49222
3    49220    60246    60248
3    67436    71314   105377
3    71314    60246   105377
3    71314    60248    60246
3    67436   105379    71314
3   114156    94632    94634
3   105380   110502   114156
3   105378    94632   110502
3    94630    94632   105378
3    49222    45356    94631
3    60248    56398    45356
3    60248    45356    49222
3    71318    94633    56398
3    60248    71318    56398
3    71314    71318    60248
3    71314   105379    71318
3    71318   105379   105381
3   105382    99732   103460
3   105380   114156    99732
3   114156   103460    99732
3    94632   114156   110502
3    26748    37708    22994
3    37254    48306    37256
3    37254    26306    22640
3   121527   114402   125100
3   121527   125100     2073
3     2073   125100     5620
3     2073     5620    12931
3    12931     5620    16494
3    16494   105277    12931
3     4094   105280     4086
3     4086   105280   105278
3     4086    94532    94536
3     4086    94536     4094
3    88033    91688    94537
3    91688    88033    94533
3   102518    91688    94533
3   102528    91688   102518
3   105281   102528   109709
3   102528   113238   109709
3   102528   102518   113238
3   109709   113238   105282
3   113238   123932   105282
3   113238   123922   123932
3   123922    94534    94538
3   123922    94538   123932
3    26558    22990    94535
3   105279    33862    37534
3   105279    37534    94539
3    26558   105279    94539
3    22990    26558    94539
3   110879   114402   121527
3   114402   110879   105276
3    22996   105279    26558
3    12092    15690    94535
3   105277    16494    12925
3    27368   105273    23833
3   105278      494     4086
3   105274    14942      494
3      494    14942     4086
3    14942    11308     4086
3    11308    94532     4086
3    14942    94526    11308
3   102518    94533    94527
3   102518    94527   102504
3   102504   113238   102518
3   102504   113228   113238
3   113228    94528   120335
3    33862   105283    37534
3   123922   113228   120335
3    94534   123922   120335
3    92110    88458    94529
3   102930    99324    88458
3   102930    88458    92110
3   113652   110086    99324
3   113652    99324   102930
3   124330   120718   110086
3   124330   110086   113652
3   124330    94530   120718
3    15690    12092    94531
3   105275    22996    26558
3   105275    26558    94535
3    15690   105275    94535
3   113238   113228   123922
3      492    94540     4094
3    94540   105280     4094
3    94540   105284   105280
3    37558    94547    22992
3    26576    37558    22992
3    37546    37558    26576
3    37546   105287    37558
3    37558   105287   105291
3     4106      495   105288
3    14972   105292    11309
3    11309   105292    94544
3   105292      495    94544
3      495     4106    94544
3    94548    14972    11309
3    91716    94549    94545
3    91716    94545    91708
3    26576    22992    94543
3    91708   105289    91716
3   105294   120340   123956
3   105290     4482   120340
3   120340     4482   123956
3     4482      896   123956
3      896    94550   123956
3     4482    94546      896
3    37566    94551    94547
3    37566    94547    37558
3    44892    48672   105291
3    48672    37558   105291
3    48672    37566    37558
3    44892   105295    48672
3    14978   105296    14972
3    91716   105289   105293
3    23833   105277    12925
3     4476    94546     4482
3     4476   105290   105286
3     4094    94536      492
3    91696    94541    94537
3    91696    94537    91688
3   105285    91696    98943
3    91696   102528    98943
3    91696    91688   102528
3   102528   105281    98943
3   123932   120339   105282
3     4476   105286      895
3      895   105286    94538
3   105286   120339    94538
3   120339   123932    94538
3    94542     4476      895
3     4476    94542    94546
3    22991    26576    94543
3    37534    26576    94539
3    37546    26576    37534
3    37534   105283    37546
3    37546   105283   105287
3     4106   105288      493
3   105288    94540      493
3   105288   105284    94540
3    94544     4106      493
3    91708    94545    94541
3    91708    94541    91696
3    91696   105285    91708
3    91708   105285   105289
3     4482   105290     4476
3    26576    22991    94539
3    94525    23833    12925
3    27368    23833    94525
3    12925     5620     2067
3    48154    44502    94511
3    59162    94517    44502
3    48154    59162    44502
3    59160    59162    48154
3    59160   105261    59162
3    59162   105261   105267
3   103708   105268   103704
3   103704   105268   105262
3   103704    94512    94518
3   103704    94518   103708
3    27360    94519    94513
3    27360    94513    27352
3    27352   105263    27360
3    15298    94510    11732
3    27360   105263   105269
3   105264    36740    22230
3    22230    36740    25806
3    36740    33086    25806
3    33086    94520    25806
3    36740    94514    33086
3    80842    77118    94515
3   105265    88036    91656
3   105265    91656    94521
3    80842   105265    94521
3    77118    80842    94521
3    91656    88036   102490
3   102490    88036    98942
3   105266   113212    98942
3   105270    22230    25806
3   113212   102490    98942
3    15298      894     4430
3      894    94516   123898
3    59160    48154    48152
3    55556   105261    59160
3   103704   105262   103700
3   103700   105262   105258
3   103700    94508    94512
3   103700    94512   103704
3    27352    94513    94509
3    27352    94509    27342
3    27342   105259    27352
3    27352   105259   105263
3   105264    33088    36740
3    36740    33088    94514
3    33088    44098    94514
3    15298    11732      894
3    33088    44100    44098
3    55136    55134    44100
3    55136    66112    55134
3    66114    66112    55136
3    94515    66112    80842
3    66112    77120    80842
3    66112    66114    77120
3    77120   105265    80842
3   105266   109708   113212
3   113212   109708   123898
3   123898   109708   120338
3   105260     4430   120338
3   120338     4430   123898
3     4430      894   123898
3    44100    55134    44098
3    14972   105296   105292
3   113212   113218   102490
3   113218   123898    94522
3    77538    66554   105271
3    77536    66554    77538
3    94529    77536    92110
3    77536    88460    92110
3    77536    77538    88460
3    92110    88460   102930
3   102930    88460    99326
3   102930    99326   113652
3   113652    99326   110090
3   113652   110090   124330
3   124330   110090   120722
3   124330   120722    94530
3   120722     1266    94530
3    66554    70254   105271
3   120722     1270     1266
3     1266    12096    15690
3     1266     1270    12096
3    12096   105275    15690
3   103710   100129   105272
3   114402   105276   110873
3   110873   105276    94524
3   105276   100129    94524
3   100129   103710    94524
3   121521   125100   114402
3   121521   114402   110873
3     2067     5620   125100
3     2067   125100   121521
3    12925    16494     5620
3    94531     1266    15690
3   123898   120334    94522
3    70254    66554    94523
3   113218    94522    94528
3   113212   123898   113218
3   123898    94516   120334
3    59162    55552    94517
3   105267    66558    70254
3   105267    70254    94523
3    59162   105267    94523
3    55552    59162    94523
3    66558   105271    70254
3   103710   105272   103708
3   103708   105272   105268
3   103708    94518    94524
3   103708    94524   103710
3    27368    94525    94519
3   113218    94528   113228
3    27368    94519    27360
3    27368   105269   105273
3   105274    11310    14942
3   105270    25806    11310
3    11310    25806    14942
3    25806    22228    14942
3    22228    94526    14942
3    25806    94520    22228
3    91656    88032    94521
3   102504    94527    88032
3    91656   102504    88032
3   102490   102504    91656
3   102490   113228   102504
3   102490   113218   113228
3    27360   105269    27368
3    37254    37256    26306
3    14972    94548    22229
3    14978    14972    25848
3    11735    15424    22639
3    22639    15424    26286
3    94574    33499    26286
3    33499    22639    26286
3    33499    33503    22639
3   105318    33503    33499
3   105318    33499    94576
3   105319    82165    78376
3    94575   105319    78376
3   105317   105319    94575
3    82165    94577    78376
3    94576    44503   105318
3   105318    44503    44507
3   105320    44507    44503
3   105320    44503    94578
3    78384    82165   105319
3   105321    92979    89288
3   105321    89288    94577
3    78384   105321    94577
3    82165    78384    94577
3    92979    94579    89288
3   105322    94578    94580
3   105322   105320    94578
3    78385   105323    82177
3    92979   105321    78385
3    82177    92979    78385
3    92985    92979    82177
3    15424    11735   105316
3   105317    94575    94573
3   105317    94573    71221
3    67434   105317    71221
3    45354    34306    45362
3    45362   105311    45354
3    45354   105311    94569
3   105312    94568    94570
3   105312   105310    94568
3    56396    94569   105311
3    56396   105311    56404
3    71217    67426   105313
3    67426    56404   105313
3    67426    56396    56404
3    71217    94571    67426
3    94570   120337   105312
3   105312   120337   120341
3    94579    92979    94581
3   105314   120341   120337
3   105315    71221    71217
3   105315    71217   105313
3    94571    71217    94573
3    94573    71217    71221
3    94572      897   105314
3   105314      897      899
3    11733    15424   105316
3      899    11733   105316
3      897    11733      899
3    22637    26286    15424
3    22637    15424    11733
3    94574    26286    22637
3    67434    71221   105315
3   105314   120337    94572
3    94581    92979    92985
3   105324    94580    94582
3   105324   105322    94580
3    59312   105332    59310
3    59310   105332   105330
3    59310    70398    59312
3    59310    70396    70398
3    70396    94588    94590
3    70396    94590    70398
3   105333    71269    71265
3   105333    71265   105331
3    94589    71265    94591
3    94591    71265    71269
3   105334    33504    37254
3    37254    33504    48304
3    48304    33504    44508
3    94589    71261    71265
3   105332    59312    44508
3    59312    59314    48304
3    59312    70400    59314
3    59312    70398    70400
3    70398    94590    94592
3    70398    94592    70400
3    56405   105335    60205
3    71269   105333    56405
3    71269    56405    60205
3    67427    71269    60205
3    94593    67427    60205
3    94591    71269    67427
3   105336    22640    26306
3   105334    37254    22640
3    59312    48304    44508
3    45362    34306   105309
3    94587    71261    94589
3   105331    71265    71261
3   105325    82183    82177
3   105325    82177   105323
3    89289    92985    94583
3    92985    82183    94583
3    92985    82177    82183
3    94581    92985    89289
3   105326    94582    94584
3   105326   105324    94582
3    67435   105327    71257
3    82183   105325    67435
3    82183    67435    71257
3    78377    82183    71257
3    94585    78377    71257
3   105331    71261   105329
3    94583    82183    78377
3   105328    94584    55553
3   105328   105326    94584
3    94586    59308    55553
3   105329    71261    71257
3   105329    71257   105327
3    94585    71257    94587
3    94587    71257    71261
3    59310   105330    59308
3    59308   105330   105328
3    59308    94586    66555
3    70396    59308    66555
3    59310    59308    70396
3    94588    70396    66555
3    59308   105328    55553
3    34306    38026   105309
3    38026    34306    94567
3   105310   105308    94566
3    70768    94557    55944
3    59694    70768    55944
3    70762    70768    59694
3    70762   105297    70768
3    70768   105297   105299
3    14984    11311   105298
3    11311    14984   105300
3    14984    25858   105300
3    14984    25852    25858
3    25852    94556    33087
3    36794    25852    33087
3    25858    25852    36794
3    44099    47852    36794
3    59694    55944    94555
3    44099    36794    33087
3    55135    47852    44099
3    66113    69918    58848
3    66113    58848    55135
3    77119    80922    69918
3    77119    69918    66113
3    94558    80922    77119
3    70768    66958    94557
3    70768   105299    66958
3   105299    94559    66958
3   105299   105301    94559
3    25858    22231   105300
3    22231    25858    33089
3    33089    25858    36794
3    55135    58848    47852
3    33089    36794    44101
3   113286    94554   109706
3    25848    94556    25852
3    94552    25848    22229
3    91716    88034    94549
3    88034    91716   105293
3    98944    88034   105293
3    98940    88034    98944
3    94553    98940   113286
3    98940   109710   113286
3    98940    98944   109710
3   105294   123956   109710
3   109710   123956   113286
3   123956   120336   113286
3   120336    94554   113286
3   123956    94550   120336
3   113286   109706    94553
3    37566    33860    94551
3    48672    33860    37566
3   105295    55948    59694
3   105295    59694    94555
3    48672   105295    94555
3    44890    48672    94555
3    59694    55948    70762
3    70762    55948    66962
3    66962   105297    70762
3    14984   105298    14978
3    14978   105298   105296
3    14978    25852    14984
3    14978    25848    25852
3    25848    94552    94556
3    48672    44890    33860
3    25848    14972    22229
3    44101    36794    47852
3    55137    47852    58848
3   105304     5276   121134
3   121134     5276   124766
3     5276     1680   124766
3     1680    94564   124766
3    16152    94565     1680
3     5276    16152     1680
3    16148    16152     5276
3    23432    27036   105305
3    27036    16148   105305
3    27036    16152    16148
3    23432   105307    27036
3    94562   109707   105306
3   105306   109707   109711
3   124766   110500   121134
3   105308   109711   109707
3   114084   110494    94563
3   124766   121128   110494
3   124766   110494   114084
3   124766    94564   121128
3    16152    12522    94565
3    27036    23426    12522
3    27036    12522    16152
3   105307    34314    38026
3   105307    38026    94567
3    27036   105307    94567
3    23426    27036    94567
3    34314   105309    38026
3   105310    94566    94568
3   105308   109707    94566
3    44101    47852    55137
3   114084   110500   124766
3    99724   110500   114084
3    55137    58848    66115
3    66115    58848    69918
3    66115    69918    77121
3    77121    69918    80922
3    94558    88035    80922
3    88035    77121    80922
3    88035    88037    77121
3   105302    88037    88035
3   105302    88035    94560
3   105301    77930    81752
3    94561   105301    81752
3    94559   105301    94561
3    77930   105303    81752
3    99724    99730   110500
3   105304     1686     5276
3    16148     1686    12528
3    12528   105305    16148
3    94560    98941   105302
3   105302    98941    98945
3   105306    98945    98941
3   105306    98941    94562
3    81752    77926    94561
3    77926    81752   105303
3    88862    77926   105303
3    88858    77926    88862
3    88862    99724    88858
3    99730    99724    88862
3    94563    99724   114084
3     5276     1686    16148
3    37706    37708    26748
3    37706    48824    37708
3    37706    48822    48824
3    94758   113206   109753
3    94757   105501    94759
3   105499   105501    94757
3   113206   109761   105500
3   105502   109761   113206
3    94758   105502   113206
3    94760   105502    94758
3    89358    94759   105501
3    89358   105501    89360
3    94761    89358   103706
3    89358   100192   103706
3    89358    89360   100192
3   100192   105503   103706
3   105504     2130    94762
3    94762     2130     2128
3     2130   105505     2128
3     2128   105505    94763
3   105506    94760    94764
3   105506   105502    94760
3   103706   100190    94761
3   100190   103706   105503
3   110940   100190   105503
3   110938   100190   110940
3   110940   121584   110938
3   121586   121584   110940
3    94762   121584   121586
3    94762   121586   105504
3   105500   105498    94756
3   105500    94756   109753
3   113206   105500   109753
3   105497   105499    94757
3    71086   105491    94753
3    67476    71086    94753
3    78440   105495    82060
3   105496   109760   113200
3    94754   113200   109760
3   105492    94754   109760
3    94750    94754   105492
3    88920    94751   105493
3    88920   105493    88924
3    88924    99776    88920
3    99778    99776    88924
3    99778   110542    99776
3   110544   110542    99778
3    12988    94763   105505
3   110544   105494   124660
3   110542   110544   121176
3   124660    94752   121176
3    82072    94755    94753
3    82072    94753    82060
3    82060   105495    82072
3    82072   105495   105497
3   109752    94756   113200
3    94756   105496   113200
3    94756   105498   105496
3   113200    94754   109752
3    82072    78438    94755
3    82072   105497    78438
3   105497    94757    78438
3   121176   110544   124660
3    12988   105505    12990
3    94765    12988    27362
3    12988    23892    27362
3    89744   100560    89738
3   100566   100560    89744
3   100566   111290   100560
3   111296   111290   100566
3   111296   105511   111290
3   111290   105511    94769
3   105512    88086    91680
3    94770    91680    88086
3   105510    94770    88086
3    94768    94770   105510
3   121948    94769   105511
3   121948   105511   121952
3   121952   105513   121948
3    89744    89738    78860
3   121948   105513    94771
3    94772   105512    91680
3    94772   105514   105512
3    91680    94770    88080
3     2502    94771   105513
3     2502   105513     2506
3     2506   105515     2502
3     2502   105515    94773
3   105516    33122    36772
3    36772    33122    47832
3    47832    33122    44142
3    44142   105517    47832
3   105518    66160    69878
3    69878    66160    94774
3    88080    94772    91680
3   105491    82060    94753
3    78860    89738    78854
3    78860    67896   105509
3    12988    12990    23892
3    23892   105507    27362
3   105508   109762    94766
3    94766   109762   109754
3    94764   109754   109762
3    94764   109762   105506
3    27362    23890    94765
3    23890    27362   105507
3    34788    23890   105507
3    34786    23890    34788
3    94767    34786    49452
3    34786    45854    49452
3    34786    34788    45854
3    78854    67896    78860
3    49452    45854    60496
3    60496    56870    71576
3    71576    56870    67902
3    67902   105509    71576
3   105510    98994    94768
3    94768    98994    98988
3    94766    98988    98994
3    94766    98994   105508
3    49452    45852    94767
3    60496    56864    45852
3    60496    45852    49452
3    71576    67896    56864
3    71576    56864    60496
3    67896    71576   105509
3    60496    45854    56870
3   105491    78440    82060
3    71086    67476    94749
3     5172    94748     1728
3   105473    94733    94731
3   105474      946    94734
3    94734      946      944
3    94732      944      946
3    94732      946   105472
3    94733   105475    94735
3   105473   105475    94733
3   105476    94734    94736
3   105476   105474    94734
3    94735   105477    94737
3   105475   105477    94735
3   105478   120386   123876
3    94738   123876   120386
3   105473    94731   113585
3   105476    94738   120386
3    94737   105479    94739
3   105477   105479    94737
3   123878   105480   123876
3   123876   105480   105478
3   123876    94738    94740
3   123876    94740   123878
3   120758    94739   105479
3   120758   105479   120760
3   120760   105481   120758
3   120758   105481    94741
3   123878   120387   105480
3   105482   120387   123878
3    94740   105482   123878
3    94736    94738   105476
3    94742   105482    94740
3   110132   105473   113585
3   105472   105470    94730
3    33550    33546    22684
3    33550    44546    33546
3    44548    44546    33550
3    44548   105466    59130
3    55590    44548    59130
3    44546    44548    55590
3    70216    66588    55590
3    70216    55590    59130
3    81226    77566    66588
3    81226    66588    70216
3    92056    88490    77566
3    92056    77566    81226
3    92056   105467    88490
3   110132   113585   105471
3   105467    94729    88490
3   105470    11784    94730
3    94730    11784    11782
3    22688    26135    94728
3    11782    22688    94728
3    11784    22688    11782
3   105468    26135    22688
3    99364    94729   105469
3    99364   105469    99366
3   113585   110130   105471
3   110130    99366   105471
3   110130    99364    99366
3   113585    94731   110130
3   105472    94730    94732
3   105467   105469    94729
3    66160    77164    94774
3     1304    94741   105481
3     1306    12132     1304
3    23474    23472    12574
3    23474    34358    23472
3    34360    34358    23474
3    34360   105486    48996
3    45408    34360    48996
3    34358    34360    45408
3    60010    56446    45408
3    60010    45408    48996
3   105487    67478    71086
3   105487    71086    94749
3    60010   105487    94749
3    56446    60010    94749
3    67478   105491    71086
3    12574    23472    12570
3   120382    94750   123884
3    94750   105492   105488
3   123884    94746   120382
3    67022    70645   105489
3    77990    94747    70645
3    67022    77990    70645
3    77992    77990    67022
3    77992   105493    77990
3    77990   105493    94751
3   105494   121180   124660
3   105490     5172   121180
3   121180     5172   124660
3     5172     1728   124660
3     1728    94752   124660
3    94750   105488   123884
3     1304   105481     1306
3     1732    12574    12570
3     5172     1732    94748
3    12134    12132     1306
3    12134    23028    12132
3    23030    23028    12134
3    23030   105483    23028
3    23028   105483    94743
3   105484    94742    94744
3   105484   105482    94742
3    33892    94743   105483
3    33892   105483    33894
3    33894    44926    33892
3    44928    44926    33894
3    44928   105485    44926
3    44926   105485    94745
3     1732    12570    94748
3   105486    45410    48996
3    60010    45410    56448
3    56448   105487    60010
3   105488   120388   123884
3    94746   123884   120388
3   105484    94746   120388
3    94744    94746   105484
3    55994    94745   105485
3    55994   105485    55996
3    70645    67020   105489
3    67020    55996   105489
3    67020    55994    55996
3    70645    94747    67020
3   105490     1732     5172
3    48996    45410    60010
3    33550    22684    26135
3    66160    77170    77164
3    94772    77170   105514
3   105551    60558    56865
3    67903    71628    78861
3    78861    71628    82578
3    82578   105549    78861
3    94806    76681   105550
3   105550    76681    76685
3    87635    91356   105552
3    76685    87635   105552
3    76681    87635    76685
3    98533   102212    91356
3    98533    91356    87635
3    94808   102212    98533
3    94807    60558    56871
3   105553    94807    56871
3    94809    94807   105553
3    60558   105551    56871
3    91356    87641   105552
3    87641    91356    98537
3    98537    91356   102212
3    94808   109315   102212
3   109315    98537   102212
3   109315   109319    98537
3   119949   123638   105554
3   109319   119949   105554
3   109315   119949   109319
3    94810   123638   119949
3    94809   105555    94811
3    67903   105551    56865
3    94805    67903    56865
3    71628    67903    94805
3    56865    60558    94807
3   105542    94800    65674
3    94798    94800   105542
3    94799   104156   100567
3   105545    94799   100567
3    94801    94799   105545
3   104156   105543   100567
3    65670    94802    69488
3    94802   105544    69488
3    94802   105546   105544
3    69488    94800    65670
3    89739    93388    94803
3    89739    94801    93388
3    94801   105547    93388
3   105553   105555    94809
3    94801   105545   105547
3   105548   105546    94802
3    67897    71628    94805
3    78855    82578    71628
3    78855    71628    67897
3    93388    89745    94803
3    94803    89745    78855
3    89745   105549    78855
3   105549    82578    78855
3    93388   105547    89745
3    94804    65671   105548
3   105548    65671    65675
3   105550    65675    65671
3   105550    65671    94806
3   105548    94802    94804
3   123638   119953   105554
3    94810      521   123638
3      521   119953   123638
3    78856   105561    78862
3    94819    78856    93404
3    78856    89746    93404
3    78856    78862    89746
3    89746   105563    93404
3    94818    66155   105562
3   105562    66155    66161
3    77165    80994   105564
3    66161    77165   105564
3    66155    77165    66161
3    94820    80994    77165
3    93404    89740    94819
3   105563   100568   104178
3    78856    94817   105561
3   105563   104178    94821
3    89740    93404    94821
3   104178   100568   114832
3   114832   100568   111298
3   111298   105565   114832
3    80994    77171   105564
3    91820   105566    88081
3    88081   105566    94820
3   105566    77171    94820
3    77171    80994    94820
3    94822    91820    88081
3   104178   100562    94821
3   114832   111292   100562
3   114832   100562   104178
3    93404   105563    94821
3    94800    69488    65674
3   105562   105560    94818
3   105560    58909    55173
3      521      525   119953
3    11341      525      521
3    11341    11345      525
3    22259    11345    11341
3    22259    22263    11345
3    33117    22263    22259
3    33117    33123    22263
3   105556    33123    33117
3   105556    33117    94812
3    94811   105557    94813
3   105555   105557    94811
3    94812    44135   105556
3   105556    44135    44143
3    94818   105560    55173
3   105558    44143    44135
3    56866    94813   105557
3    56866   105557    56872
3    56872   105559    56866
3    56866   105559    94815
3    55179   105558    58909
3   105558    94816    58909
3   105558    94814    94816
3   105560    55179    58909
3    67898    94815   105559
3    67898   105559    67904
3    67904   105561    67898
3    67898   105561    94817
3    55173    58909    94816
3   105558    44135    94814
3   105544    65674    69488
3   125524   105541   121953
3   121953   114808   125524
3   105524    11344    14980
3   105522    25844    11344
3    11344    25844    14980
3    25844    22258    14980
3    22258    94780    14980
3    25844    94778    22258
3    94779   105525    94781
3   105523   105525    94779
3    11340    94782    14980
3    94782   105524    14980
3    94782   105526   105524
3    14980    94780    11340
3    94781   105527    94783
3   105521   105523    94777
3   105525   105527    94781
3   105528   105526    94782
3    94783   105529    94785
3   105527   105529    94783
3   105530    94784    94786
3   105530   105528    94784
3    35155    38780    94787
3    46209    49864    38780
3    46209    38780    35155
3    57197   105531    49864
3    46209    57197    49864
3    57193    57197    46209
3    57193    94785    57197
3    57197    94785   105529
3   105528    94782    94784
3   105532      524    94788
3    94777   105523    94779
3   105520    94778    22262
3    13360    94773   105515
3    13360   105515    13366
3    13366    24260    13360
3    24268    24260    13366
3    24268    35154    24260
3    35160    35154    24268
3    35160    46208    35154
3    46214    46208    35160
3    46214   105519    46208
3    46208   105519    94775
3    33116    94776    36772
3    94776   105516    36772
3    94776   105520   105516
3    94776    94778   105520
3    47832    44134    33116
3    44134    47832   105517
3    55178    44134   105517
3    55172    44134    55178
3    55178   105518    69878
3    66154    55178    69878
3    55172    55178    66154
3    69878    94774    66154
3    57192    94775   105519
3    57192   105519    57196
3    57196   105521    57192
3    57192   105521    94777
3   105522    22262    25844
3    94778    25844    22262
3    47832    33116    36772
3    94772    77164    77170
3    94788      524      520
3    94786      524   105530
3     2503     6054    94795
3    16926    13367    94793
3    94793    13367     2503
3    13367   105539     2503
3   105539     6054     2503
3    16926   105537    13367
3   105540    87640    94796
3    94796    87640    87634
3    94794    87634    87640
3    94794    87640   105538
3   111291   114808    94797
3   121949   125524   114808
3   121949   114808   111291
3    94792   109318   105536
3     6054     2507    94795
3     2507   105541   121949
3   105541   125524   121949
3     6054   105539     2507
3   105542    76684    94798
3    94798    76684    76680
3    94796    76680    76684
3    94796    76684   105540
3   100561   104156    94799
3   114808   111297    94797
3    94797   111297   100561
3   111297   105543   100561
3   105543   104156   100561
3   111297   114808   121953
3    94795     2507   121949
3    94786      520      524
3    94792   109314   109318
3    98536   109314    98532
3    13361    16922    94789
3    24261    27790    16922
3    24261    16922    13361
3    38780    35161    94787
3    94787    35161    24261
3    35161   105533    24261
3   105533    27790    24261
3    35161    38780    46215
3    46215    38780    49864
3    49864   105531    46215
3   105534    94788    94790
3   105534   105532    94788
3    16924    94791    94789
3   109318   109314    98536
3    16924    94789    16922
3    16924    27790    24269
3    16924    16922    27790
3    27790   105533    24269
3   105536   119952    94792
3    94792   119952   119948
3    94790   119948   119952
3    94790   119952   105534
3    16926    94793    94791
3    16926    94791    16924
3    16924   105535    16926
3    16926   105535   105537
3   105538    98536    94794
3    94794    98536    98532
3   105535    16924    24269
3   105468    33550    26135
3    26135    22684    94728
3    88492   105467    92056
3   114194    94678   121131
3   124886   114194   121131
3   114196   114194   124886
3    94680   124886   121131
3    16650    12928    94679
3    27536    94681    12928
3    16650    27536    12928
3    27530    27536    16650
3    34728    38538   105421
3    38538    27530   105421
3    38538    27536    27530
3    34728   105425    38538
3    59854    55951   105422
3    55951    59854    66965
3    66965    59854    70924
3    70924   105423    66965
3   114198   105426   114196
3   114196   105426   105424
3   114196   124888   114198
3   114196   124886   124888
3   124886    94680    94682
3   124886    94682   124888
3    27536    23830    94681
3    38540    94683    23830
3    27536    38540    23830
3    38538    38540    27536
3    38538   105425    38540
3   103496   114194   114196
3   103496   114196   105424
3    99733   103496   105424
3   103496    99733   105420
3    82286    78382    94677
3    93096    89294    78382
3    93096    78382    82286
3   103868   100126    89294
3   103868    89294    93096
3   114542   110876   100126
3   114542   100126   103868
3   125254   121524   110876
3   125254   110876   114542
3     5772     2070   121524
3     5772   121524   125254
3    16650    94679     2070
3     5772    16650     2070
3    38540   105425   105427
3    16648    16650     5772
3    27530    16648   105417
3    27530    16650    16648
3    23836   105421    27530
3    48832    44897   105418
3    44897    48832   105422
3    48832    59854   105422
3    48832    59852    59854
3    59852    70924    59854
3    59852    70922    70924
3   105423    70924    77933
3    70924    81876    77933
3    70924    70922    81876
3    81876   105419    77933
3    23836    27530   105417
3   105428    99734   103502
3   105426   114198    99734
3   114198   103502    99734
3    94688    16284    12525
3    94687    38544    34729
3   105433    94687    34729
3    94689    94687   105433
3    38544   105431    34729
3   114204   110503   105432
3   110503   114204   121137
3   121137   114204   124894
3   121137   124894     1689
3     1689   124894     5410
3     1689     5410   105434
3     5410    16286   105434
3     5410    16284    16286
3     5410     5408    16284
3    16284    94688    23429
3    16286    16284    27174
3    94690    27174    23429
3   105433    34730    38550
3    94691   105433    38550
3    94689   105433    94691
3    34730   105435    38550
3    16288   105436    16286
3    16286   105436   105434
3    16286    27176    16288
3    16286    27174    27176
3    27174    94690    34311
3    38164    27174    34311
3    27176    27174    38164
3    27174    16284    23429
3    94678   114194   110497
3    16284     5408    12525
3   124892     5408     5410
3   114198   114200   103502
3   114198   124890   114200
3   114198   124888   124890
3   124888    94682    94684
3   124888    94684   124890
3    38542    94685    94683
3    38542    94683    38540
3    38540   105427    38542
3    38542   105427   105429
3   103502    99735   105428
3    99735   103502   105430
3   103502   114202   105430
3   103502   114200   114202
3     5408    94686    12525
3   114200   124892   114202
3   124890    94684     1683
3     5408   124890     1683
3   124892   124890     5408
3    94686     5408     1683
3    38544    94687    94685
3    38544    94685    38542
3    38542   105429    38544
3    38544   105429   105431
3   114204   105432   114202
3   114202   105432   105430
3   114202   124894   114204
3   114202   124892   124894
3   124892     5410   124894
3   114200   124890   124892
3   103496   103494   114194
3   114194   103494   110497
3   103494    94676   110497
3   105414   105412    94668
3    94672   113852   110089
3    37712    94673    94669
3    37712    94669    37710
3    37710    48828    37712
3    37710    48826    48828
3    48826    59848    48828
3    48826    59846    59848
3    59846    94670    66961
3    70918    59846    66961
3    59848    59846    70918
3    94674    70918    66961
3    38144    34310    94671
3   105414    94668   110089
3    49258    45358    34310
3    60284    56400    45358
3    60284    45358    49258
3   105413    67438    71352
3   105413    71352    94675
3    60284   105413    94675
3    56400    60284    94675
3    67438   105415    71352
3   113852   110093   105414
3   124520   105416   120721
3   120721   105416    94672
3   105416   110093    94672
3   110093   113852    94672
3     1269     5034   124520
3    49258    34310    38144
3     1269   124520   120721
3   113852   105414   110089
3    60282   105411    60284
3    48822    59844    48824
3    48822    59842    59844
3    59842    94662    94666
3    59842    94666    59844
3    34309    38142    94667
3    45357    49256    38142
3    45357    38142    34309
3    56399    60282    49256
3    56399    49256    45357
3    56399    94663    60282
3    94663   105411    60282
3    94663   105409   105411
3   105412    94664    94668
3    60284   105411   105413
3   105412   105410    94664
3    37710    94665    37708
3    37708    48826    37710
3    37708    48824    48826
3    48824    59846    48826
3    48824    59844    59846
3    59844    94666    94670
3    59844    94670    59846
3    38144    94671    94667
3    38144    94667    38142
3    38142    49258    38144
3    38142    49256    49258
3    49256    60284    49258
3    49256    60282    60284
3    37710    94669    94665
3    45359    49278    38164
3    12095    15888     5034
3    22995    26756    15888
3     5772   121530     2076
3     5772     2076    16648
3    16648     2076    12934
3    12934   105417    16648
3   124520   120725   105416
3   120725   124520     1273
3     1273   124520     5034
3     1273     5034    12099
3    12099     5034    15888
3    12099    15888    22999
3    22999    15888    26756
3    22999    26756    33865
3    33865    26756    37714
3   125254   121530     5772
3    33865    37714   105418
3    37714    48830    48832
3    48830    59852    48832
3    48830    59850    59852
3    59850    70922    59852
3    59850    70920    70922
3    70920    81876    70922
3    70920    81874    81876
3   105419    81876    88865
3    81876    92682    88865
3    81876    81874    92682
3    88865    92682   105420
3    92682   103496   105420
3    92682   103494   103496
3    37714    48832   105418
3    12095     5034     1269
3   125254   110882   121530
3   114542   100134   110882
3    22995    15888    12095
3    26756    22995    94673
3    37712    26756    94673
3    37714    26756    37712
3    37712    48830    37714
3    37712    48828    48830
3    48828    59850    48830
3    48828    59848    59850
3    59848    70920    59850
3    59848    70918    70920
3    70918    94674    77929
3    81874    70918    77929
3    70920    70918    81874
3   114542   110882   125254
3    88861    92682    81874
3    99727   103494    92682
3    99727    92682    88861
3    94676   103494    99727
3    71352    67430    94675
3   105415    78390    82286
3   105415    82286    94677
3    71352   105415    94677
3    67430    71352    94677
3    82286    78390    93096
3    93096    78390    89300
3    93096    89300   103868
3   103868    89300   100134
3   103868   100134   114542
3    88861    81874    77929
3    45359    38164    34311
3    56401    60310    49278
3    56401    49278    45359
3    71772    94713    71770
3    71770   105453    71772
3    71772   105453   105455
3    92738   105456    92734
3    92734   105456   105454
3    92734    94714    94716
3    92734    94716    92738
3    56811    60708    94717
3    71772    67845    94715
3    94715    67845    56811
3    67845   105457    56811
3   105457    60708    56811
3    71772   105455    67845
3    71772    94715    94713
3    92738    88867   105456
3    94716   105458    92738
3    94718   105458    94716
3    34317   105459    94719
3    34317    94719    34313
3    45361    34317    34313
3    45361    45367    34317
3    56403    45367    45361
3    56403    56409    45367
3   105460    56409    56403
3   105460    56403    94720
3    45789   105461    94721
3    45789    94721    45785
3    60708    56815    94717
3   105458    88867    92738
3    56815    45785    94717
3    60328    94712    56402
3    60328    56402    45360
3    77935    81908   105452
3    81908    92730   105452
3    81908    92726    92730
3    92726    94706    94710
3    92726    94710    92730
3    27188    23430    94707
3    38176    94711    23430
3    27188    38176    23430
3    38174    38176    27188
3    38174    49292    38176
3    38174    49290    49292
3    49290    60328    49292
3    49290    60326    60328
3    60328    45360    49292
3    71398    67432    94712
3    60326    71398    60328
3    71398    94708    67432
3    71770    94713    94709
3    71770    94709    71768
3    71768   105451    71770
3    71770   105451   105453
3    92734   105454    92730
3    92730   105454   105452
3    92730    94710    94714
3    92730    94714    92734
3    38176    34312    94711
3    49292    45360    34312
3    49292    34312    38176
3    60328    71398    94712
3    81908    77935   105450
3    56815    45789    45785
3   103538   105462    99729
3   105464    78383    78391
3    89295    78391    78383
3    89295    89301    78391
3    89295    94726   103939
3   100135    89295   103939
3    89301    89295   100135
3   100135   103939   114597
3   100135   114597   110883
3   110883   114597    94727
3   121525   110883    94727
3   121531   110883   121525
3     2071   121531   121525
3     2071     2077   121531
3    94724    78383   105464
3   105465     2077    16701
3     2077     2071    12929
3    94725    16701    12929
3   100127   103939    94726
3   110877   114597   100127
3   100127   114597   103939
3    94727   114597   110877
3   105466    55592    59130
3    59130    55592    70216
3    70216    55592    66590
3    70216    66590    81226
3    81226    66590    77568
3    81226    77568    92056
3    92056    77568    88492
3     2077    12929    16701
3    60708   105457    56815
3    12531    94723   105463
3    12527    12531     1691
3   105462    94718    99729
3   105462   105458    94718
3    94722   103538    99729
3    23435   105463    94723
3    23435    94723    23431
3    23431    94719    23435
3    23435    94719   105459
3    94720    67433   105460
3   105460    67433    67439
3   105464    67439    67433
3   105464    67433    94724
3    12935   105465    16701
3    12935    16701    94725
3    12527    94723    12531
3    23831    12935    94725
3    34725    23837    23831
3    34725    34731    23837
3    34725    94721    34731
3    34731    94721   105461
3   103538    99737   105462
3    94722   110499   103538
3   110499    99737   103538
3   110499   110505    99737
3   121133   110505   110499
3   121133   121139   110505
3     1685   121139   121133
3     1685     1691   121139
3    12527     1691     1685
3    23837    12935    23831
3   110344   120978   120976
3    71768   105449   105451
3    71768    94705    71766
3    27178    38166    38168
3    38166    49282    38168
3    38166    49280    49282
3    49280    60316    49282
3    49280    60314    60316
3    60314    94694    67431
3    71386    60314    67431
3    60316    60314    71386
3    94696    71386    67431
3    49662    45784    94695
3   105439    56814    60694
3   105439    60694    94697
3    49662   105439    94697
3    27178    38168    27180
3    45784    49662    94697
3   105442    99736   103516
3   103516    99736   114214
3   114214    99736   110504
3   105440   124902   110504
3   124902   114214   110504
3   124902   124904   114214
3     5418     1684    94698
3   124904     5418    94698
3   124902     5418   124904
3    16292    12526     1684
3    16292     1684     5418
3    27182    94699    12526
3    16292    27182    12526
3    56814   105441    60694
3    27180    27182    16292
3    16290    27178    27180
3     5416    16290    16292
3    94692    60310    56401
3    38550    34724    94691
3    38550   105435    34724
3   105435    94693    34724
3   105435   105437    94693
3   105438     1690     5416
3   105436    16288     1690
3    16288     5416     1690
3    16288    16290     5416
3    16288    27178    16290
3    16288    27176    27178
3    27176    38166    27178
3    27176    38164    38166
3    16290    27180    16292
3    38164    49280    38166
3    49278    60314    49280
3    49278    60310    60314
3    60310    94692    94694
3    60310    94694    60314
3   105437    45788    49662
3    94695   105437    49662
3    94693   105437    94695
3    45788   105439    49662
3   105440   121138   124902
3   105438     5416   121138
3     5416   124902   121138
3     5416     5418   124902
3     5416    16292     5418
3    38164    49278    49280
3    71766   105449    71768
3    27180    38170    27182
3   105443    38170    45365
3    71390    94704    71394
3   105445    67844    71766
3    94705   105445    71766
3    94701   105445    94705
3    67844   105449    71766
3   105450    77934    81908
3   105446    92722    77934
3    92722    81908    77934
3    92722    92726    81908
3   103518    99728    94706
3    92726   103518    94706
3    92722   103518    92726
3   103518    94702    99728
3    71390    94700    94704
3    27188    94707    94703
3    27184    38174    27188
3    27184    38172    38174
3    45366    49290   105447
3    49290    38172   105447
3    49290    38174    38172
3    49290    45366    60326
3    60326    45366    56408
3   105448    71394    56408
3    71394    60326    56408
3    71394    71398    60326
3    71394    94704    94708
3    71394    94708    71398
3    71768    94709    94705
3    27188    94703    27184
3    27180    38168    38170
3    71390   105448   105444
3    38172   105443   105447
3    38170    49282    45365
3    38170    38168    49282
3    45365    49282    56407
3    56407    49282    60316
3    56407    60316   105444
3    60316    71390   105444
3    60316    71386    71390
3    71386    94696    94700
3    71386    94700    71390
3    60694    56810    94697
3    60694   105441    56810
3   105441    94701    56810
3   105441   105445    94701
3    71394   105448    71390
3   105446    88866    92722
3   103516    92722    88866
3   103516   103518    92722
3   114214   110498    94702
3   103518   114214    94702
3   103516   114214   103518
3   124904   121132   110498
3   124904   110498   114214
3   124904    94698   121132
3    27184    94703    94699
3    27184    94699    27182
3    27182    38172    27184
3    27182    38170    38172
3    38170   105443    38172
3   105442   103516    88866
3   110344   120976    86652
3   113694   110344    86652
3   113694    99584   110344
3   123208    85738   123212
3   121324   124775    96513
3    96517     5293     1862
3    96517     1862    85735
3   121324    96517    85735
3   124775   121324    85735
3     5293    85739     1862
3    45565    49139    85736
3    56593    96514    60161
3    60161    96514    85740
3    96514    49139    85740
3    49139    45565    85740
3    96518    56593    60161
3     6778     3322    85737
3    17644    14152     3322
3    17644     3322     6778
3    14152    17644    96515
3    25044    14152    96515
3    25040    14152    25044
3    25044    35934    25040
3    35938    35934    25044
3    35938    47000    35934
3    47004    47000    35938
3    85741    47000    61488
3    47000    57968    61488
3    47000    47004    57968
3    57968    96519    61488
3   123208    85734    85738
3   123208    96516    96512
3   123212    96516   123208
3    14156    96515    17644
3    14580    85726    11168
3    85727    96509    85731
3    96505    96509    85727
3    85732    49135    85728
3    85728    49135    49131
3    96506    49131    49135
3    96506    49135    96510
3    96507     3326     6770
3    85733    96507     6770
3    85729    96507    85733
3     3326    96511     6770
3   123208    96512   123204
3   123204    96512    96508
3   119772    85742   123212
3   123204    85730    85734
3    96513   124775   121320
3    85731    96513   121320
3    96509    96513    85731
3   124775    85735   121320
3    85736    49139    85732
3    85732    49139    49135
3    96510    49135    49139
3    96510    49139    96514
3     6778    85737    85733
3     6778    85733     6770
3    14156    17644    96511
3    17644     6770    96511
3    17644     6778     6770
3   123204    85734   123208
3    85742    96516   123212
3    85742    96520    96516
3   123212    85738   119772
3    56594    85744    45566
3    96528    56594    45566
3    49151    96528    45566
3    96522    60165    56594
3    72558    68982    85745
3    68982    72558    96523
3    80006    68982    96523
3    80002    68982    80006
3    80006    90848    80002
3    90852    90848    80006
3    90852    96524   105100
3   101648    90852   105100
3    90848    90852   101648
3    56594    60165    85744
3   101648   105100    96525
3   112340   101648   112344
3    85747   112340   126444
3   112340   123020   126444
3   112340   112344   123020
3   123020    96529   126444
3    96530    43606    47222
3    47222    43606    58164
3    58164    43606    54610
3    58164    54610    69178
3    69178    54610    65566
3    69178    65566    80178
3    80178    65566    76560
3    80178    76560    91002
3   112344   101648    96525
3    14580      350     3734
3    38043    45566    34514
3    27057    34514    23616
3    96521     5297     5293
3    96521     5293    96517
3    85739     5293    85743
3    85743     5293     5297
3    85744    60165    85740
3    85740    60165    60161
3    96518    60161    60165
3    96518    60165    96522
3    61488    57962    85741
3    96519    68986    72558
3    96519    72558    85745
3    61488    96519    85745
3    57962    61488    85745
3    49151    45566    38043
3    68986    96523    72558
3   101652    96525   105100
3    96526   109144   112526
3    85746   112526   109144
3    96520    85746   109144
3    85742    85746    96520
3     1866     5297    96521
3    96527    16173    12712
3    96527    12712    85743
3     1866    96527    85743
3     5297     1866    85743
3    27057    23616    16173
3    16173    23616    12712
3    38043    34514    27057
3    96524   101652   105100
3    14580    11168      350
3      350    85730   123204
3     3734      350   123204
3    58386    54934    43936
3    58386    43936    47412
3    69420    65908    54934
3    69420    54934    58386
3    80448    76916    65908
3    80448    65908    69420
3    80448    85702    76916
3    70766    85709    85703
3    70766    85703    70760
3    81738    78150    85710
3    70766    81738    85710
3    70760    81738    70766
3    92550    89074    78150
3    47412    32932    36370
3    92550    78150    81738
3   103368    89074    92550
3   103368    85704    99918
3    85705    96489    85711
3    96485    96489    85705
3    85706    45563    96486
3    96486    45563    45571
3    96490    45571    45563
3    96490    45563    85712
3    96491   126225   122814
3    85707    96491   122814
3    96487    96491    85707
3   126225    85713   122814
3    11166    85714    14558
3   103368    99918    89074
3    85714    96488    14558
3    47412    43936    32932
3    32932    22084    36370
3    70754    81732    81738
3    81732    92550    81738
3    81732    92544    92550
3    92544   103368    92550
3    92544   103362   103368
3   103362    85700    85704
3   103362    85704   103368
3   121323    96485    85705
3   121323    85705   121319
3     1861   121323   121319
3     1861     1865   121323
3    12711     1865     1861
3    12711    12715     1865
3    22080    22084    32932
3    23615    12715    12711
3    34513    23619    23615
3    34513    34517    23619
3    96486    34517    34513
3    96486    34513    85706
3   112160   115489    96483
3   112160    96487   115489
3    96487    85701   115489
3    96487    85707    85701
3    96488    11172    14558
3    14558    11172    85708
3    11172    22080    85708
3    11172    22084    22080
3    22084    96484    36370
3    23615    23619    12715
3    91002    76560    87516
3    85714    96492    96488
3    70766    67182    85709
3    85719    96501   114081
3   114081    85723   110676
3    96497   110679   114078
3    49125    45564    85724
3    85720    45564    49125
3    96502    85720    49125
3    96498    85720    96502
3    85721    96503    85725
3    96499    96503    85721
3     3734    96504     3728
3     3728    96504    96500
3     3728    14580     3734
3     3728    14574    14580
3    85719   114081   110676
3    14574    85722    85726
3   110680   114081    96501
3   110680    96505   114081
3    96505    85723   114081
3    96505    85727    85723
3    85728    49131    85724
3    85724    49131    49125
3    96502    49125    49131
3    96502    49131    96506
3    85725    96507    85729
3    96503    96507    85725
3    96508   119776   123204
3    96504     3734   119776
3   119776     3734   123204
3    14574    85726    14580
3    14558    85708    11166
3    96501    85719   110679
3    85722    14574    11167
3    70766    85710    67182
3   110675   114074    85715
3   110675    85711   114074
3    85711    96493   114074
3    85711    96489    96493
3    96494    85712    85716
3    96494    96490    85712
3    96495   126231   126225
3    96495   126225    96491
3    85713   126225    85717
3    85717   126225   126231
3    96496    85714    85718
3    96496    96492    85714
3    85719   114078   110679
3   114078    85719    85715
3   114074    96493   114078
3   114078    96493    96497
3    96498    85716    85720
3    96498    96494    85716
3   122818   126231    96495
3   122818    96499   126231
3    96499    85717   126231
3    96499    85721    85717
3    96500      354     3728
3    14574     3728    11167
3     3728    96496    11167
3    96496    85718    11167
3     3728      354    96496
3   114078    85715   114074
3    70754    81738    70760
3    91002    87516   101812
3    96526   112526    98374
3   112388    96563   112386
3   112386    96563    85781
3    43605    47303    85780
3    54611    96562    58239
3    58239    96562    85782
3    96562    47303    85782
3    47303    43605    85782
3    96564    54611    58239
3   123056    85781    96563
3   123056    96563   123058
3   123058    96565   123056
3   123056    96565    85783
3    54607    58239    85782
3    58239    54607    96564
3    54607    65567    96564
3    54607    65563    65567
3    96566    65567    65563
3    96566    65563    85784
3    85783    96567    85785
3    96565    96567    85783
3    76561    96566    80233
3    96566    85786    80233
3    96566    85784    85786
3    96568    76561    80233
3    85785    96569    85787
3    96567    96569    85785
3    76557    80233    85786
3   112388   112386   101706
3   101706   112386   101704
3   101704    96561   101706
3   101704    85779    96561
3    85771    96555    85773
3    96553    96555    85771
3    21813    25335    85772
3    96554    25335    21813
3    85774    96554    21813
3    96556    96554    85774
3    85773    96557    85775
3    96555    96557    85773
3    96558    85774    85776
3    96558    96556    85774
3    96559    94479    90920
3    85775    96559    90920
3    96557    96559    85775
3    96568    80233    76557
3    94479    85777    90920
3    96558    85778    36265
3    96558    85776    85778
3    96560    32623    36265
3    90922    94479    96559
3    90922    96561    94479
3    96561    85777    94479
3    96561    85779    85777
3    32619    36265    85778
3    43609    96560    47303
3    47303    96560    85780
3    96560    36265    85780
3    36265    32619    85780
3    96562    43609    47303
3    32623    96558    36265
3    85788    96568    76557
3    96570    96568    85788
3    85787    96571    85789
3    85796   101905   101897
3    96578   101897   101905
3    96578   101905    96580
3    85797    96581    85799
3    96579    96581    85797
3   101905    85798    98376
3    85798    96582    98376
3    85798    85800    96582
3    96580   101905    98376
3    85799    96583    85801
3    96581    96583    85799
3    96584    85800    85802
3    96584    96582    85800
3    85798   101905    85796
3    80087    83728    85803
3    85801    96585    83728
3    85801    96583    96585
3    96586    85802    85804
3    96586    96584    85802
3     3543    96587     7053
3    96588     3543     7053
3    69097    72778    85805
3    83728    80089    85803
3    85803    80089    69097
3    80089    96589    69097
3    96589    72778    69097
3    83728    96585    80089
3    96590    87518    91098
3    80087    85801    83728
3    96552    25335    96554
3    94500    96577    90923
3    96579    85795    90923
3    96569    96571    85787
3    96572    85788    85790
3    96572    96570    85788
3   123059    96573    85791
3   123059    85791   123057
3   123057    85789   123059
3   123059    85789    96571
3    96574    85790    85792
3    96574    96572    85790
3   112389    96575    85793
3   112389    85793   112387
3   112387    85791   112389
3   112389    85791    96573
3    85797    85795    96579
3    85792    87513    96574
3    96576    87517    87513
3    96576    87513    85794
3    90921    94500    85795
3   101707    96577    94500
3    90921   101707    94500
3   101705   101707    90921
3   101705    85793   101707
3   101707    85793    96575
3    98375    96576   101897
3    96576    85796   101897
3    96576    85794    85796
3    96578    98375   101897
3    85795    94500    90923
3    96574    87513    87517
3    96552    25333    25335
3    85770    25335    25333
3    85772    25335    85770
3    85749    96533    85751
3    96531    96533    85749
3    36204    96534    36198
3    36198    96534    96532
3    36198    85750    85752
3    36198    85752    36204
3     3540    85751    96533
3     3540    96533     3542
3     3542    96535     3540
3     3540    96535    85753
3    36204    32621    96534
3    96536    32621    36204
3    85752    96536    36204
3   101812    85748    98370
3    85754    96536    85752
3    14386    96535    14388
3    14388    96537    14386
3    14386    96537    85755
3    47246    96538    43603
3    96538    85754    43603
3    96538    96536    85754
3    85756    47246    43603
3    25230    85755    96537
3    25230    96537    25232
3    39679    36124    96539
3    36124    25232    96539
3    36124    25230    25232
3    39679    85757    36124
3    14386    85753    96535
3    47246    43607    96538
3   101812    87512    91002
3    91002    76556    80178
3    98374   112526   101812
3   112526   109140   101812
3   109140    85748   101812
3   112526    85746   109140
3    12716    16173    96527
3    16173    12716    23620
3    16173    23620    27057
3    27057    23620    34518
3    27057    34518    38043
3    38043    34518    45572
3    38043    45572    49151
3    96528    49151    45572
3   126444   123018    85747
3   101812    98370    87512
3   126444    96529   123018
3    96529    96531    85749
3    96532    32620    36198
3    96530    47222    32620
3    32620    47222    36198
3    47222    43602    36198
3    43602    85750    36198
3    58164    54604    43602
3    58164    43602    47222
3    69178    65562    54604
3    69178    54604    58164
3    80178    76556    65562
3    80178    65562    69178
3    91002    87512    76556
3    96529    85749   123018
3   101812    87516    98374
3    58182    96540    54605
3    96540    43607    85756
3    85763    96547    85765
3    96545    96547    85763
3    36243    32618    85766
3    85764    32618    36243
3    96548    85764    36243
3    96546    85764    96548
3    96549    94473    90918
3    85765    96549    90918
3    96547    96549    85765
3    94473    85767    90918
3    25331    21812    85768
3    32622    36243    85766
3    32622    85766    21812
3    85762    43608    96544
3    96550    32622    21812
3    96548    36243    32622
3    96551    94475    94473
3    96551    94473    96549
3    85767    94473    85769
3    85769    94473    94475
3    85770    25333    85768
3    85768    25333    25331
3    96550    25331    25333
3    96550    25333    96552
3    85771    90919    94475
3    96551    85771    94475
3    96553    85771    96551
3    85769    94475    90919
3    25331    96550    21812
3    54605    96540    85756
3    85762    43604    43608
3    96546    43608    85764
3    43607    47246    85756
3    85758    58182    54605
3    36126    39679    96539
3    96541    50715    47148
3    96541    47148    85757
3    36126    96541    85757
3    39679    36126    85757
3    50715    85759    47148
3    58188    96542    58182
3    58182    96542    96540
3    58182    85758    85760
3    58182    85760    58188
3    47150    50715    96541
3    85764    43608    43604
3    58094    85759    50715
3    58096    58094    47150
3    58096    96543    58094
3    58094    96543    85761
3    54606    85762    58188
3    85762    96542    58188
3    85762    96544    96542
3    58188    85760    54606
3    69096    85761    96543
3    69096    96543    69098
3    69098    80086    69096
3    80088    80086    69098
3    80088    96545    80086
3    80086    96545    85763
3    47150    58094    50715
3    85806    91098    87518
3    70760    85699    70754
3    91278    85698    87864
3    96418   124655   121322
3    34516    37907    96419
3    37907    34516    96427
3    49021    37907    96427
3    49011    37907    49021
3    60041    49011    49021
3    60027    49011    60041
3    85633    60027    85641
3    85641    60027    60041
3    82065    78586    85642
3    78586    82065    85634
3    82065    92869    85634
3    82065    92881    92869
3    92881    96428   100320
3   103671    92881   100320
3    92869    92881   103671
3   111062    85635   103671
3   100320   111062   103671
3   111064   111062   100320
3   111064    96429   111062
3   111062    96429    85643
3    96430    85636    85644
3    96430    96420    85636
3     3325    96431    85645
3     3325    85645     3321
3     3321    85637     3325
3     3325    85637    96421
3   113989    96426   110674
3    96426   121322   110674
3   121322    85632   110674
3   121322   124655    85632
3    85638    98776    98774
3    98776   109540    98774
3   109542   109540    98776
3   109542   120152   109540
3   120154   120152   109542
3   120154      706   120152
3      708      706   120154
3      708    11524      706
3    11526    11524      708
3    11526    22436    11524
3    22438    22436    11526
3    22438    33292    22436
3    33294    33292    22438
3    96432    87866    85646
3    85639    33292    47774
3    33292    33294    44308
3    44308    96423    47774
3    37457    34052    85640
3    85630    34052    37457
3    96424    85630    37457
3    96416    85630    96424
3    89076    92451    96417
3    92451    89076    99920
3    92451    99920   103277
3    96425   113989   110674
3    96425   110674    85631
3    99920    96425    85631
3   103277    99920    85631
3    33292    44308    47774
3    85646    87866    87862
3    85638    87862    87866
3    85638    87866    96422
3    85644    68430    68432
3    85644    68432    96430
3   122817    96439    85651
3   122817    85651   122813
3   122813    85645   122817
3   122817    85645    96431
3    96440    76920    85652
3    85652    76920    76914
3    85646    76914    76920
3    85646    76920    96432
3    55362    85647    96433
3    55362    96433    55364
3    55364    96441    55362
3    85650    68432    68430
3    55362    96441    85653
3    85648    96442    34054
3    85648    85654    96442
3    96434    37465    34054
3    56592    60055    96435
3    60055    56592    67626
3    60055    67626    71119
3    71119    67626    78590
3    71119    78590    82079
3    96436    82079    78590
3    96437    13122    16452
3    85655    96437    16452
3    85649    96437    85655
3    13122    96443    16452
3    37465    85648    34054
3    96422    98776    85638
3    96438    68432    85650
3     2262    96437     2260
3    47774    44306    85639
3    47774    96423    44306
3    96423    85647    44306
3    96423    96433    85647
3    85648    37465    85640
3    85640    37465    37457
3    96424    37457    37465
3    96424    37465    96434
3   110678   113989    96425
3    96426   113989   110678
3    45570    49021    96427
3    49021    45570    96435
3    60055    49021    96435
3     2260    96437    85649
3    60041    49021    60055
3    60041    71119    67622
3    60041    60055    71119
3    67622    71119    85642
3    71119    82065    85642
3    71119    82079    82065
3    82079    96436    89492
3    92881    82079    89492
3    82065    82079    92881
3    96428    92881    89492
3   121712    85643    96429
3   121712    96429   121714
3   121714     2260   121712
3     2262     2260   121714
3    85641    60041    67622
3    14155    85629    96415
3    14151    85629    14155
3    14155    85637    14151
3    71065    60003    71069
3    82031    71065    71069
3    82027    71065    82031
3    85615    82027    85619
3    85619    82027    82031
3    96412    85616    85620
3    96412    96410    85616
3    28424    85621    85617
3    28424    85617    28422
3    28422    39384    28424
3    28422    39382    39384
3    96413    39384    47003
3    39384    50452    47003
3    71069    60003    60005
3    39384    39382    50452
3    59563    56154    85622
3    70639    67180    59563
3    59563    67180    56154
3    81615    78148    70639
3    70639    78148    67180
3    81615    85623    78148
3    16027    12710    85624
3    26915    23614    16027
3    16027    23614    12710
3    37895    34512    26915
3    26915    34512    23614
3    37895    85625    34512
3    85626    60015    85618
3    50452    96411    47003
3    85618    60015    60005
3    85614    60005    60003
3    50452    96409    96411
3    17536    85609    17532
3    17532    28420    17536
3    17532    28416    28420
3    28416    39380    28420
3    28416    39378    39380
3    47002    50450    96407
3    50450    39378    96407
3    50450    39380    39378
3    47002    96409    50450
3    85614    60003    85610
3    85610    60003    60001
3    71065    60001    60003
3    71063    60001    71065
3    85618    60005    85614
3    82027    71063    71065
3    85611    82023    85615
3    85615    82023    82027
3    96410    85612    85616
3    96410    96408    85612
3    17536    14150    85613
3    28422    85617    14150
3    17536    28422    14150
3    28420    28422    17536
3    28420    39382    28422
3    28420    39380    39382
3    39380    50452    39382
3    39380    50450    50452
3    50450    96409    50452
3    82023    71063    82027
3    96444    13558    16872
3    71079    60005    60015
3    82039    71069    71079
3     1860    12714    85624
3     1864    12714     1860
3    16027    12714    23618
3    16027    23618    26915
3    26915    23618    96419
3    37907    26915    96419
3    37895    26915    37907
3    85625    37895    45562
3    37895    49011    45562
3    37895    37907    49011
3    45562    49011    85626
3    49011    60015    85626
3    49011    60027    60015
3    12714    16027    85624
3    67621    71079    85633
3    71079    60015    60027
3    78585    82039    67621
3    67621    82039    71079
3    85627    82039    78585
3    92869    89490    85634
3   103671   100318    92869
3    92869   100318    89490
3   103671    85635   100318
3    96420    79418    85636
3    85636    79418    79416
3    85628    79416    79418
3    85628    79418    96414
3    14155    96421    85637
3    71079    60027    85633
3    71069    60005    71079
3     1864     1860   121318
3    96418     1864   124655
3    82031    71069    82039
3    85619    82031    85627
3    85627    82031    82039
3    96414    85620    85628
3    96414    96412    85620
3    85621    28424    25043
3    96415    85621    25043
3    85629    85621    96415
3    25043    28424    35937
3    35937    28424    39384
3    39384    96413    35937
3    96416    45100    85630
3    85630    45100    45098
3     1864   121318   124655
3    56156    59563    85622
3    45100    56156    45098
3    59563    56156    67184
3    59563    67184    70639
3    70639    67184    78152
3    70639    78152    81615
3    96417    92451    89072
3    96417    89072    85623
3    78152    96417    85623
3    81615    78152    85623
3   103277    99916    92451
3    92451    99916    89072
3   103277    85631    99916
3   124655   121318    85632
3    45098    56156    85622
3    70760    85703    85699
3    16872    13558    27748
3    27748    24464    38734
3    88258    85685    96471
3    88258    96471    88262
3   102533    99152    96475
3    99152    88262    96475
3    99152    88258    88262
3   113253   109906   102533
3   102533   109906    99152
3    96476   120540   113253
3   120540   109906   113253
3   120540   120538   109906
3     4471     1092    96477
3     1092   120540    96477
3     1092   120538   120540
3     4471    85689     1092
3    26207    22834    85690
3    37147    33692    26207
3    26207    33692    22834
3    37147    85691    33692
3    59199    55742    85692
3    96478    66740    59199
3    66740    55742    59199
3    66740    66738    55742
3    85686    66738    66740
3    85686    66740    96472
3    96473   101452   104850
3    85693    96473   104850
3    85687    96473    85693
3    96474    96470    85684
3    96474    85684    85688
3   104838    96469   101451
3    85687    85683    96473
3    96468    88630    92114
3    92114    88630    85682
3    88630    99504    85682
3    88630    99506    99504
3   110268   113647    85678
3    99504   110268    85678
3    99506   110268    99504
3   113647   110268   120902
3   113647   120902   124325
3    96464   124325   120902
3   104838    85683    85679
3   104838    85679   104832
3   104832    96465   104838
3   101452    96479   104850
3   104838    96465    96469
3    96470    96466    85680
3    77336    85681    96467
3    77336    96467    77340
3    77340    96471    77336
3    77336    96471    85685
3    96472    77706    85686
3    85686    77706    77704
3    77706    96468    92114
3    88628    77706    92114
3    77704    77706    88628
3    92114    85682    88628
3    85683   104838   101451
3    96473    85683   101451
3    96470    85680    85684
3    96480    87868    91270
3    85694    91270    87868
3    96474    85694    87868
3    91270    85698    91278
3    70754    85699    85695
3    70754    85695    70748
3    70748    81732    70754
3    70748    81726    81732
3    81726    85696    89073
3    92544    81726    89073
3    81732    81726    92544
3    99917   103362    92544
3    99917    92544    89073
3    85700   103362    99917
3    96483   115489   112156
3    85697    96483   112156
3    91270    85694    85698
3    96481    96483    85697
3    96484    32936    36370
3    36370    32936    47412
3    47412    32936    43940
3    47412    43940    58386
3    58386    43940    54938
3    58386    54938    69420
3    69420    54938    65912
3    69420    65912    80448
3    80448    65912    76922
3    96482    91278    76922
3    76922    91278    80448
3    91278    87864    80448
3    87864    85702    80448
3   115489    85701   112156
3    96463    96467    85677
3    91270    96482    96480
3    96479    96481    85697
3    85688    85694    96474
3    99154   102533    96475
3   102533    99154   109908
3   102533   109908   113253
3    96476   113253   109908
3     1094     4471    96477
3    11932    85689     4471
3     1094    11932     4471
3    11934    11932     1094
3    22836    26207    85690
3    11932    22836    85690
3    11934    22836    11932
3    26207    22836    33694
3    91278    96482    91270
3    26207    33694    37147
3    33694    44706    37147
3    44708    44706    33694
3    55744    59199    85692
3    44706    55744    85692
3    44708    55744    44706
3    96478    59199    55744
3    67181    70748    85695
3    78149    81726    70748
3    78149    70748    67181
3    85696    81726    78149
3   104850   101448    85693
3   104850    96479   101448
3    96479    85697   101448
3    44706    85691    37147
3    85677    96467    85681
3    96466    96462    85680
3    85680    96462    87863
3    38734    24462    27748
3    38734    85656    35354
3    85657   115448   112159
3    96451    85657   112159
3    85663    85657    96451
3   115448    96445   112159
3    96452    85658    85664
3    96452    96446    85658
3    85659    96453    85665
3    96447    96453    85659
3    96454    23170    85666
3    85666    23170    23168
3    85660    23168    23170
3    38734    35354    24462
3    85660    23170    96448
3    85667    96449    27358
3    85661    96449    85667
3    24022    96455    27358
3   104099   100728    85668
3    96456   111462   104099
3   111462   100728   104099
3   111462   111460   100728
3    85662   111460   111462
3    85662   111462    96450
3   101447   104824    85669
3   101447    85663   104824
3    85663    96457   104824
3    85663    96451    96457
3    96449    24022    27358
3    85664    76915    96452
3    27748    13556    16872
3     2698     2700    13556
3    38734    24464    35356
3    38734    35356    85656
3    35356    46428    85656
3    35356    46430    46428
3    46430    57400    46428
3    57402    57400    46430
3    85650    57400    57402
3    85650    57402    96438
3   112155   115448    85657
3   112155    85651   115448
3    85651    96445   115448
3    85651    96439    96445
3    96446    85652    85658
3    27748    24462    13556
3    96446    96440    85652
3    96441    96447    85653
3    96448    85654    85660
3    96448    96442    85654
3    16452    13120    85655
3    16452    96443    13120
3    96443    85661    13120
3    96443    96449    85661
3    96450   122154    85662
3    85662   122154   122152
3   122154     2698   122152
3     2700     2698   122154
3     2700    96444    16872
3    13556     2700    16872
3    85653    96447    85659
3    27748    13558    24464
3    96452    76915    76921
3    96458    76915    85670
3   104824    96457   104828
3   104828    96457    96461
3    87867    96458    91245
3    96458    85676    91245
3    96458    85670    85676
3    96462    87867    91245
3    66348    85671    96459
3    66348    96459    66350
3    66350    96463    66348
3    66348    96463    85677
3   113647   110266    85678
3   110266   113647    85672
3   113647   124317    85672
3   104828    85669   104824
3   113647   124325   124317
3     4829   124325     1446
3   124317   124325     4829
3    96460     4829     1446
3    49446    45974    85673
3    60492    56994    45974
3    60492    45974    49446
3    60492    85674    56994
3   104832    85679    85675
3   104832    85675   104828
3   104828    96461   104832
3   104832    96461    96465
3    87863    91245    85676
3    96462    91245    87863
3   124325    96464     1446
3    96458    76921    76915
3   104828    85675    85669
3    89900   100730    89898
3    85665    96459    85671
3    96453    96459    85665
3   124317   120900    85672
3     4829     1444   124317
3   124317     1444   120900
3    96460    12272     4829
3    12272     1444     4829
3    12272    12270     1444
3    85666    12270    12272
3    85666    12272    96454
3    27358    24020    85667
3    24020    27358    96455
3    34912    24020    96455
3    96456   104099   100730
3    34910    24020    34912
3    34910    45976    49446
3    34910    34912    45976
3    49446    45976    60492
3    60492    45976    56996
3    60492    56996    85674
3    56996    68032    85674
3    56996    68034    68032
3    68034    79006    68032
3    79008    79006    68034
3    79008    89898    79006
3    89900    89898    79008
3   100730   104099    85668
3    89898   100730    85668
3    85673    34910    49446
3    17536    85613    85609
3    96586    85806    87518
3   123021    96591   126543
3    85934    88264    88260
3    85926    88260    88264
3    85926    88264    96716
3    96725    92415    92413
3    96725    92413    96717
3    85927    92413    85935
3    85935    92413    92415
3    85928    56155    96718
3    96718    56155    56157
3    96726    56157    56155
3    96726    56155    85936
3    85929    60382    56595
3    96727    85929    56595
3    85937    85929    96727
3    60382    96719    56595
3   114636   111065    96720
3   125358    96728   121713
3   121713    96728    85930
3    96728   111065    85930
3   111065   114636    85930
3    85938   125358   121713
3    45975    49742    85939
3    56997    96729    49742
3    45975    56997    49742
3    56995    56997    45975
3    96721    56997    71823
3    56997    68033    71823
3    96724    88264    85934
3     6652    96715     3043
3    85933    85925    96723
3    96723    85925     3043
3    96718    45099    85928
3    56589    60382    85929
3    67627    96719    60382
3    56589    67627    60382
3    67623    67627    56589
3    78587    67627    67623
3    78587    78591    67627
3    89491    78591    78587
3    89491    89493    78591
3   100319    89493    89491
3   100319   100321    89493
3   111063   114636    96720
3   100321   111063    96720
3    56997    56995    68033
3   100319   111063   100321
3    68035    96721    71823
3    82777    96713    68035
3    82777    68035    71823
3    79007    82777    71823
3    85931    79007    71823
3    85921    82777    79007
3   100729   104363    85922
3    85923   104363   100729
3    57403    96714    61119
3    96714    85932    61119
3    96714    85924    85932
3    96722    57403    61119
3    85925     6652     3043
3    85930   114636   111063
3    85931    71823    68033
3    57401    61119    85932
3    61119    57401    96722
3    13121    24021    13123
3    85946    27646    24021
3    85939    49742    45977
3    96737    85939    45977
3    85947    85939    96737
3    49742    96729    45977
3    85940    79417    96730
3    96730    79417    79419
3    90285    79419    79417
3    90285    90287    79419
3   101095    90287    90285
3   101095   101097    90287
3   111821   101097   101095
3    13123    24021    96736
3   111821   111825   101097
3   111825    85941    96731
3    85948    81217    85942
3    85942    81217    81213
3    96732    81213    81217
3    96732    81217    96738
3    66741    96739    70617
3    81591    96733    66741
3    81591    66741    70617
3    77705    81591    70617
3    85949    77705    70617
3    85943    81591    77705
3    85944    67183    96734
3    96734    67183    67185
3   111821    85941   111825
3    96718    45101    45099
3    24021    27646    96736
3    13121     2263     2261
3    57401    68433    96722
3    57401    68431    68433
3    96730    68433    68431
3    96730    68431    85940
3   122495    96731    85941
3   122495    85941   122491
3   122491    85933   122495
3   122495    85933    96723
3    81213    77338    85942
3    85934    77338    81213
3    96732    85934    81213
3    96724    85934    96732
3    77707    96733    81591
3    13121    13123     2263
3    92415    96725    77707
3    88629    92415    81591
3    85943    88629    81591
3    85935    92415    88629
3    96734    85936    85944
3    96734    96726    85936
3    45567    49356    85945
3    45567    85937    49356
3    85937    96735    49356
3    85937    96727    96735
3   125358   121715    96728
3    85938     2261   125358
3     2261   121715   125358
3     2261     2263   121715
3    92415    77707    81591
3    96712    45099    45101
3    85920    45099    96712
3    85927    92411    92413
3    87865    87871    76925
3    87865    85907    87871
3    87871    85907    96697
3    85908    88259    96698
3    96698    88259    88263
3    96700    88263    88259
3    96700    88259    85910
3    85909    96701    85911
3    96699    96701    85909
3    96702    85910    85912
3    96702    96700    85910
3    96701     3042     6648
3    85913    96701     6648
3    87865    76925    76919
3    85911    96701    85913
3    96704    85912    85914
3    96704    96702    85912
3    99507    96705   103231
3    99507   103231   113937
3    99507   113937   110269
3   110269   113937   124607
3   110269   124607   120903
3   120903   124607     5123
3   120903     5123     1447
3    96706     1447     5123
3     2701    96707     6291
3     2701     6291    85915
3    13557     2701    85915
3     3042    96703     6648
3    13559     2701    13557
3    76919    76925    65915
3    65911    65915    54941
3    85904    59096    55363
3    85901    96695    85905
3    96691    96695    85901
3    85902    32935    96692
3    96692    32935    32939
3    43939    32939    32935
3    43939    43943    32939
3    96696    43943    43939
3    96696    43939    85906
3    98777    96697    85907
3    98777    85907    98775
3    98775    85903    98777
3    98777    85903    96693
3    76919    65915    65911
3    59096    55365    96694
3    66349    55365    59096
3    66349    66351    55365
3    77337    66351    66349
3    77337    77341    66351
3    96698    77341    77337
3    96698    77337    85908
3   122490    85905    96695
3   122490    96695   122494
3   122494    96699   122490
3   122490    96699    85909
3    85906    54937    96696
3    96696    54937    54941
3    65911    54941    54937
3    85904    66349    59096
3    96740    67185    67183
3    24463    13559    13557
3    24463    85916    39025
3    89901    79009    89899
3    89899    85922   104363
3   100731    89899   104363
3    89901    89899   100731
3   100731   104363    85923
3   111461   100731    85923
3   111463   100731   111461
3   122153   111463   111461
3   122153   122155   111463
3    96707   122155     6291
3   122155     2699     6291
3   122155   122153     2699
3    85915     6291     2699
3    89899    79009    85921
3    35355    39025    85916
3    35355    46431    96708
3    35355    46429    46431
3    96714    46431    46429
3    96714    46429    85924
3     3039     6652    85925
3     3039    85917     6652
3    85917    96715     6652
3    85917    96709    96715
3    96716    85918    85926
3    96716    96710    85918
3    96717    92413    92411
3    96717    92411    96711
3    85919    92411    85927
3    39025    35355    96708
3    24463    24465    13559
3    79009    82777    85921
3    96712    34053    85920
3    35357    24463    39025
3    24465    24463    35357
3    96708    35357    39025
3     6648     3038    85913
3     6648    96703     3038
3    96703    85917     3038
3    96703    96709    85917
3    96710    85914    85918
3    96710    96704    85914
3    88631    96711    92411
3   103231    96705    88631
3   103231    88631    92411
3    99505   103231    92411
3    79009    96713    82777
3    85919    99505    92411
3    99505   113937   103231
3   120901   124607   110267
3   110267   124607   113937
3     1445     5123   120901
3   120901     5123   124607
3     5123     1445    96706
3     1445    12273    96706
3     1445    12271    12273
3    23169    12273    12271
3    23169    23171    12273
3    34053    23171    23169
3    34053    34055    23171
3    96712    34055    34053
3   110267   113937    99505
3    44309    48090    85900
3    96740    67183    85950
3    49356    96735    45568
3    78593    71492    82430
3    78593    82430    89495
3    89495    82430    93244
3    89495    93244   100323
3   100323    93244   104016
3   104016    96763   100323
3    96764     2264     5922
3     5922     2264    16798
3    16798     2264    13124
3    13124    96765    16798
3    96766   121718   125400
3    96764     5922   121718
3     5922   125400   121718
3     5922     5924   125400
3     5922    16800     5924
3     5922    16798    16800
3    24024    27682    96765
3    27682    16798    96765
3    27682    16800    16798
3    24024    96767    27682
3   125402    96768   125400
3   125400    96768    96766
3   125400     5926   125402
3   125400     5924     5926
3     5924    16802     5926
3     5924    16800    16802
3    96769    16802    24025
3    67629    71492    78593
3    67629    60418    71492
3    56597    60418    67629
3    56597    96762    60418
3    38259    27279    27281
3    85970    49371    34515
3    49371    38259    34515
3    49371    49369    38259
3    56591    49369    49371
3    85971    56591    49371
3    56591    96758    49369
3    96762    56591    60418
3    56591    96762    96758
3    67625    71492    60418
3    67625    60418    56591
3    78589    82430    71492
3    78589    71492    67625
3    16802    27682    24025
3    82430    78589    85967
3    93244    82430    93238
3    93238   104016    93244
3    93238   104014   104016
3   104014    96759   104016
3   104016    96759    96763
3   125392   121717    96760
3   125392    96761   121717
3    12713    16387    85968
3    23617    27281    12713
3    12713    27281    16387
3    85969    27281    23617
3    45569    49371    85970
3    49371    45569    85971
3    93238    82430    85967
3    16802    16800    27682
3    27682    96767    24025
3   125404    96770   125402
3     5934    96777     2265
3    49791    46452    85972
3    60807    57424    49791
3    49791    57424    46452
3    71875    68454    60807
3    60807    68454    57424
3    82835    79446    71875
3    71875    79446    68454
3    93647    90318    82835
3    82835    90318    79446
3   104413   101134    93647
3    93647   101134    90318
3   104413    85973   101134
3     5934     2265    96776
3    96778   101484   104798
3    38703    35378    85974
3    46454    49791    85972
3    46454    85972    35378
3    96780    46454    35378
3    38703    96780    35378
3    49791    46454    57426
3    49791    57426    60807
3    60807    57426    68458
3    60807    68458    71875
3    71875    68458    79452
3    71875    79452    82835
3    82835    79452    90322
3    82835    90322    93647
3   101484    96779   104798
3    38259    27281    85969
3    16808    96775    13125
3     5934    16808    13125
3   125402    96770    96768
3   125402     5928   125404
3   125402     5926     5928
3     5926    16804     5928
3     5926    16802    16804
3    16802    96769    16804
3    16804    96769    96771
3   125406    96772   125404
3   125404    96772    96770
3   125404     5930   125406
3   125404     5928     5930
3     5928    16806     5930
3     5928    16804    16806
3     5934     5932    16808
3    16804    96771    16806
3   125408    96774   125406
3   125406    96774    96772
3   125406     5932   125408
3   125406     5930     5932
3     5930    16808     5932
3     5930    16806    16808
3    16806    96773    16808
3    16808    96773    96775
3   125408   121719    96774
3   121719   125408    96776
3   125408     5934    96776
3   125408     5932     5934
3    96777     5934    13125
3    16806    96771    96773
3    34515    38259    85969
3    27279    16385    27281
3    27281    16385    16387
3    88261    92047    85952
3    99155    96742   102867
3   102867    96742    85956
3    96742    92047    85956
3    92047    88261    85956
3    96746    99155   102867
3    85953    96747    85957
3    96743    96747    85953
3   110677   114299    85954
3   114299   110677    96744
3   110677   121325    96744
3   110677   121321   121325
3    96748   121325   121321
3    96741    96745    85951
3    96748   121321    85958
3    96745    96749    85955
3    99153   102867    85956
3   102867    99153    96746
3    99153   109909    96746
3    99153   109907   109909
3    96750   109909   109907
3    96750   109907    85960
3    44709    96751    85961
3    44709    85961    44707
3    44707    85957    44709
3    44709    85957    96747
3     1867    96748     5509
3    96748    85962     5509
3    85955    96749    85959
3    96748    85958    85962
3    85951    96745    85955
3    99921    99919   110681
3    96735    85951    45568
3    96735    96741    85951
3    27646    24023    96736
3    85946    34911    27646
3    34911    24023    27646
3    34911    34913    24023
3    34911    85947    34913
3    34913    85947    96737
3    77339    81217    85948
3    88265    96738    92047
3    92047    96738    85952
3    96738    81217    85952
3    81217    77339    85952
3    96744   110681   114299
3    96742    88265    92047
3    55745    85953    55743
3    96739    55745    70617
3    55745    66739    70617
3    55745    55743    66739
3    85949    70617    66739
3    85950    78151    96740
3    96740    78151    78153
3    89075    78153    78151
3    89075    89077    78153
3    99919    89077    89075
3    99919    99921    89077
3    99919    85954   114299
3   110681    99919   114299
3    55745    96743    85953
3    49356    45568    85945
3    96752     1867     5509
3    56590    96749    56596
3   104008    89494   100322
3   100322    96755   104008
3    96756   121716   125388
3   121716    96757   125388
3     1863     5513    85964
3    85966    16385     1863
3    16385     5513     1863
3    16385    16383     5513
3    27279    16383    16385
3    27277    16383    27279
3    38259    27277    27279
3    38257    27277    38259
3    49369    45573    96754
3    93234    89494   104008
3    38257    49369    96754
3    96758    45573    49369
3    93238    85967    85965
3    93238    85965    93234
3    93234   104014    93238
3    93234   104008   104014
3   104008    96755   104014
3   104014    96755    96759
3   125392    96760   125388
3   125388    96760    96756
3   125388    96757   125392
3   125392    96757    96761
3    85968    16387    85966
3    85966    16387    16385
3    38259    49369    38257
3    56590    85959    96749
3    78588    78592    89494
3    85965    78588    93234
3    56596    96753    56590
3    56590    96753    85963
3    85960   120539    96750
3    96750   120539   120541
3     1093   120541   120539
3     1093     1095   120541
3    11933     1095     1093
3    11933    11935     1095
3    22835    11935    11933
3    22835    22837    11935
3    33693    22837    22835
3    33693    33695    22837
3    33693    85961    33695
3    78588    89494    93234
3    33695    85961    96751
3    85962     5513     5509
3    16383    12717    96752
3     5509    16383    96752
3     5513    16383     5509
3    12717    16383    27277
3    12717    27277    23621
3    23621    27277    38257
3    23621    38257    34519
3    96754    34519    38257
3    67624    85963    96753
3    67624    96753    67628
3    67628    78588    67624
3    78592    78588    67628
3    85964     5513    85962
3    85804    85806    96586
3    96694    44309    85900
3    59096    96694    55363
3   112728   109146    85836
3   109146   119774    85836
3   109146   119778   119774
3    85832   119774   119778
3    85832   119778    96620
3    96625    50679    50675
3    96625    50675    96621
3    85833    50675    85837
3    85837    50675    50679
3    96626    65568    85838
3    85838    65568    65564
3    65568    76558    65564
3    76562    76558    65568
3    85834    76558    76562
3    85834    76562    96622
3    98372    85835    96623
3    98372    96623    98378
3    98378    96624   112728
3   109142    98378   112728
3    98372    98378   109142
3   112728    85836   109142
3    96627    50681    50679
3    96627    50679    96625
3    85837    50679    85839
3    85839    50679    50681
3    96628    85838    85840
3    96628    96626    85838
3    96624   109146   112728
3    87514    96623    85835
3    87520    96623    87514
3    85834    87520    87514
3    96612     3921      351
3    85826    96612      351
3    96614    96612    85826
3    47006    50663    96613
3    47006    96615    50663
3    96615    85825    50663
3    96615    85827    85825
3    96616    85826    85828
3    96616    96614    85826
3    85827    96617    85829
3    96615    96617    85827
3    96618    85828    85830
3    96618    96616    85828
3    96629    50683    50681
3    96619    61641    57964
3    96617    96619    85829
3    61641    85831    57964
3    96620      356    85832
3    85832      356      352
3    85830      352      356
3    85830      356    96618
3    47007    96621    50675
3    61641    96619    47007
3    61641    47007    50675
3    57965    61641    50675
3    85833    57965    50675
3    85831    61641    57965
3    96622    87520    85834
3    85829    96619    57964
3    96629    50681    96627
3    85839    50681    85841
3    85841    50681    50683
3    96638    65569    65565
3    96638    65565    85850
3    90850    85849    96637
3    90850    96637    90854
3    90854   101650    90850
3   101654   101650    90854
3   101654    96639   101650
3   101650    96639    85851
3    85850    76559    96638
3    96638    76559    76563
3    96640    76563    76559
3    96640    76559    85852
3    96639   112346   115836
3    96636    65565    65569
3    85853    96639   115836
3   112346    96641   115836
3    85852    87515    96640
3    96640    87515    87521
3    96642    87521    87515
3    96642    87515    85854
3    11173    96643    14827
3    96644    11173    14827
3   115836   112342    85853
3   115836    96641   112342
3    96641    85855   112342
3    96641    96645    85855
3    85854    98373    96642
3    96642    98373    98379
3    85851    96639    85853
3      351     3921    85824
3    85848    65565    96636
3    80008    96637    80004
3    96630    54612    85842
3    85842    54612    54608
3    85840    54608    54612
3    85840    54612    96628
3    47008    50683    96629
3    96631    61655    57966
3    96631    57966    85841
3    47008    96631    85841
3    50683    47008    85841
3    61655    85843    57966
3    96632    85842    85844
3    96632    96630    85842
3    57970    61655    96631
3    80004    96637    85849
3    57970    96633    61655
3    96633    85845    85843
3    85844    54609    96632
3    96632    54609    54613
3    96634    54613    54609
3    96634    54609    85846
3    68984    85845    96633
3    68984    96633    68988
3    68988    96635    68984
3    68984    96635    85847
3    96636    85846    85848
3    96636    96634    85846
3    80004    85847    96635
3    80004    96635    80008
3    96633    85843    61655
3    85825    50661    50663
3    85823    50661    85825
3    96613    50661    96611
3    39740    96593    36127
3    96596    85808    85810
3    96596    96594    85808
3    96597    17925    17923
3    96597    17923    96595
3    25231    28781    85811
3    28781    17925    85811
3    28781    17923    17925
3    85809    28781    25231
3    85810    98371    96596
3    96596    98371    98377
3    98371    85812   112667
3   109145    98371   112667
3    36127    85807    39740
3    98377    98371   109145
3    96599    17927    17925
3    96599    17925    96597
3    85811    17925    85813
3    85813    17925    17927
3   109141   112667    85812
3    96598   112667   109141
3    85814    96598   109141
3    96600    96598    85814
3   101653    96601   105201
3   101653   105201   115825
3   101653   115825   112345
3    96602   112345   115825
3     3545    96603     7063
3    96598   109145   112667
3    17927    96599     3545
3    85809    85807    28781
3    36127    25233    28781
3     7053    96587   123021
3   126543     7053   123021
3     7055     7053   126543
3    96588     7053     7055
3    96588     7055    96592
3    36125    39740    85807
3    47151    96593    39740
3    36125    47151    39740
3    47149    47151    36125
3    58095    47151    47149
3    58095    58097    47151
3    72778    69099    85805
3    69099    58095    85805
3    85807    36127    28781
3    69099    58097    58095
3    91098    87519    96590
3    96594    87519    91098
3    85806    96594    91098
3    85808    96594    85806
3   123022   126543    96591
3   126543   123022     3544
3   126543     3544     7055
3    17923    14389    96592
3     7055    17923    96592
3    17923     3544    96595
3    17923     7055     3544
3    14389    17923    28781
3    14389    28781    25233
3    72778    96589    69099
3   109143    98379    98373
3    17927     3545     7063
3    85815    14387     7063
3   123019   126553   112341
3   112341   126553   115827
3    85817   126553   123019
3    96608    85818    85820
3    96608    96606    85818
3    47005    96609    50659
3    61625    96607    47005
3    61625    47005    50659
3    57963    61625    50659
3    85821    57963    50659
3    68983    72683    57963
3    57963    72683    61625
3    85819    72683    68983
3   101649   115827   105203
3   119777    96608   123387
3    96608    85820    85822
3    96610   119777   123387
3    96611    50661    50659
3    96611    50659    96609
3    85821    50659    85823
3    85823    50659    50661
3   119773   123387    85822
3      355    96610     3921
3     3921    96610    85824
3    96610   123387    85824
3   123387   119773    85824
3    96612      355     3921
3    96613    50663    50661
3    96608    85822   123387
3    14387    17927     7063
3   112341   115827   101649
3   101649   105203    90849
3    85813    17927    14387
3    96604    85814    85816
3    96604    96600    85814
3    90853    96605    94439
3   105201    96601    90853
3    94439   105201    90853
3   105203   105201    94439
3   115827   105201   105203
3   115825   105201   115827
3   126553   123023    96602
3   115825   126553    96602
3   115827   126553   115825
3     7063    96603   123023
3    90849   105203    94439
3     7063   123023   126553
3    85817     3541   126553
3    85815     7063     3541
3    96606    85816    85818
3    96606    96604    85816
3    57969    96607    61625
3    57969    61625    72683
3    57969    72683    68987
3    68987    72683    85819
3    80003    68987    85819
3    80007    68987    80003
3    96605    80007    94439
3    80007    90849    94439
3    80007    80003    90849
3     3541     7063   126553
3    55363    96694    85900
3   109143   109147    98379
3   119775   119779   109147
3    85884    43938    43942
3    85884    43942    96674
3     3041    96677     6623
3    17489    96675     3041
3    17489     3041     6623
3    13895    17489     6623
3    85887    13895     6623
3    85885    17489    13895
3    96678    22086    25744
3    25744    22086    85888
3    22086    32934    85888
3    22086    32938    32934
3    85886    32934    32938
3    85886    32938    96676
3    96679     6625     6623
3    96679     6623    96677
3    85887     6623    85889
3    85889     6623     6625
3    96680    11174    14878
3    96678    25744    11174
3    11174    25744    14878
3    25744    22082    14878
3    22082    85890    14878
3    25744    85888    22082
3    96681     6627     6625
3    96681     6625    96679
3    85889     6625    85891
3    85886    43942    43938
3    96676    43942    85886
3    24801    85883    96673
3    24799    85883    24801
3    68985    85877    68989
3    68989    85877    96667
3    96670    65914    85880
3    85880    65914    65910
3    85878    65910    65914
3    85878    65914    96668
3    46763    50416    85881
3    61390    57737    85879
3    85879    57737    46763
3    57737    96671    46763
3    96671    50416    46763
3    61390    96669    57737
3    96672    54940    85882
3    85891     6625     6627
3    85882    54940    54936
3    85880    54940    96670
3    35701    96673    85883
3    35701    85883    35699
3    50416    46765    85881
3    46765    35699    85881
3    46765    35701    35699
3    50416    96671    46765
3    96674    85882    85884
3    96674    96672    85882
3    13897    96675    17489
3    13897    17489    85885
3    24799    13897    85885
3    24801    13897    24799
3    85880    54936    54940
3    11170    85892    14878
3    85892    96680    14878
3    85892    96682    96680
3   109543   113153    85899
3   120153   109543    85899
3   120155   109543   120153
3      707   120155   120153
3      707      709   120155
3    11525      709      707
3    11525    11527      709
3    22437    11527    11525
3    22437    22439    11527
3    33293    22439    22437
3    33293    33295    22439
3    44307    48090    96690
3    33295    44307    96690
3   109543    96689   113153
3    33293    44307    33295
3   111824   115389    96687
3   111824    96691   115389
3    96691    85897   115389
3    96691    85901    85897
3    25766    22087    96688
3    96692    22087    25766
3    85898    96692    25766
3    85902    96692    85898
3    85903   109541   113153
3    96689    85903   113153
3    96693    85903    96689
3    85899   113153   109541
3    48090    44309    96690
3    85900    48090    44307
3    68985    68989    57971
3    85898    25766    22083
3    96688    85896    22083
3    14878    85890    11170
3   122493    96683   126099
3     6627    96681   122493
3   126099     6627   122493
3     6629     6627   126099
3    85891     6627    85893
3    85893     6627     6629
3    14886    96684    11171
3    96684    85892    11171
3    96684    96682    85892
3    85894    14886    11171
3    96685   126101   126099
3    96685   126099    96683
3    96688    96686    85896
3     3037     6629    85895
3     6629   126099   126101
3    85893     6629     3037
3    14886    11175    96684
3    96686    11175    14886
3    85894    96686    14886
3    85896    96686    85894
3   111823    96687   115389
3   126101    96685   111823
3   126101   111823   115389
3   122489   126101   115389
3    85897   122489   115389
3    85895   126101   122489
3    25766    96688    22083
3     6629   126101    85895
3    68985    57971    57967
3    47001    57967    57971
3    47001    57971    96666
3    85860    96648    65909
3    96650    96648    85860
3   101651   105222    85861
3   101651    85859   105222
3    85859    96651   105222
3    85859    96649    96651
3    76923    96650    80737
3    96650    85862    80737
3    96650    85860    85862
3    76923    80737    91539
3    76923    91539    87869
3    96652    87869    91539
3     3327    96653    85863
3    96648    69713    65909
3     3327    85863     3323
3    96654     3323    85864
3    85861   105222   101655
3    96655    85861   101655
3    85865    85861    96655
3   105222    96651   101655
3    76917    80737    85862
3    85866    91543    76917
3    91543    80737    76917
3    91543    91539    80737
3    96652    91539    91543
3    96652    91543    96656
3   112157   115722    85867
3   122819    96657   115722
3    96654     3327     3323
3   112157   122819   115722
3    65909    69713    85858
3    85859    85857    96649
3      353   119779   119775
3      353      357   119779
3    96643      357    14827
3      357    11169    14827
3      357      353    11169
3    14827    11169    96644
3    11169    22085    96644
3    11169    22081    22085
3    32933    22085    22081
3    32933    32937    22085
3    43937    32937    32933
3    43937    43941    32937
3    43937    85856    58659
3   115840    96647   112347
3    54939    43937    58659
3    96646    54939    58659
3   112343   115840    85857
3   112343    85855   115840
3    85855    96647   115840
3    85855    96645    96647
3    54935    58659    85856
3    65913    96646    69713
3    69713    96646    85858
3    96646    58659    85858
3    58659    54935    85858
3    96648    65913    69713
3    85857   115840   112347
3    96649    85857   112347
3    43941    43937    54939
3   119775   109147   109143
3   122815   122819   112157
3   122819    85863    96653
3    35935    39671    85872
3    47009    96662    50711
3    50711    96662    85876
3    96662    39671    85876
3    39671    35935    85876
3    96666    47009    50711
3    80009    96667    85877
3    80009    85877    80005
3    96663    80009    94469
3    80009    90851    94469
3    80009    80005    90851
3    85873    94469    90851
3    96668    76924    85878
3   101453    85871    96661
3    85878    76924    76918
3    85874    76924    96664
3    57735    61390    85879
3    68763    96669    61390
3    57735    68763    61390
3    68761    68763    57735
3    79777    68763    68761
3    79777    79779    68763
3    90639    79779    79777
3    90639    90641    79779
3    90639    85875    90641
3    90641    85875    96665
3    47001    50711    85876
3    50711    47001    96666
3    85874    76918    76924
3   122815    85863   122819
3   101449    85871   101453
3   101453    96665    85875
3    85864    14153    96654
3    96654    14153    14157
3    25041    14157    14153
3    25041    25045    14157
3    96658    25045    25041
3    96658    25041    85868
3    85865    96659    85869
3    96655    96659    85865
3    85870    91547    85866
3    85866    91547    91543
3    96656    91543    91547
3    96656    91547    96660
3    85867   115722   112161
3   101453    85875   101449
3    96661    85867   112161
3   115722    96657   112161
3    35939    96658    39671
3    96658    85872    39671
3    96658    85868    85872
3    96662    35939    39671
3    90855    96663    94469
3    94469    85873    90855
3    85873    96659    90855
3    85873    85869    96659
3    91547    85870    87870
3    85870    96664    87870
3    85870    85874    96664
3    96660    91547    87870
3    85871    85867    96661
3    96408    96406    85612
3    85612    96406    79415
3    96406    82827    79415
3    96158    85376    85378
3    96162      297     3777
3    90822    94375    96159
3    96160    94375    90822
3     3516    85377    96161
3     3516    96161     3518
3     3518    96163     3516
3     3516    96163    85379
3     3777    85378      298
3    85378    96164      298
3    85378    85380    96164
3    96162     3777      298
3    96165    17863    14360
3    85379    96165    14360
3    96163    96165    85379
3    17863    85381    14360
3    96166    85380    85382
3    96166    96164    85380
3    14364    17863    96165
3    25200    85381    17863
3    14364    25200    17863
3    25204    25200    14364
3    39693    36092    96167
3    36092    25204    96167
3    36092    25200    25204
3    39693    85383    36092
3    96168   119716    85384
3    96158    85378     3777
3      297    96158     3777
3   122994    96161    85377
3   122996    96161   122994
3   123233    96154    85374
3    96154   112541    85374
3   112541   109083    85374
3    96156   119715   123233
3    57926    61545    96155
3    96157    72613    68942
3    96157    68942    85373
3    57926    96157    85373
3    61545    57926    85373
3    72613    85375    68942
3   119709   123233    85374
3    96156   123233   119709
3    85376    96156   119709
3    85384   119716   119710
3    96158    96156    85376
3    79968    85375    72613
3    68946    79968    72613
3    79972    79968    68946
3    94375    90820    96159
3    90820    79972    96159
3    90820    79968    79972
3    96160   101624    94375
3   101624    90820    94375
3   101624   101622    90820
3   101624   112316   101622
3   112318   112316   101624
3   112318   122994   112316
3   122996   122994   112318
3    68946    72613    96157
3    85382   119710   119716
3    85382   119716    96166
3    36096    39693    96167
3    36097    85393    36093
3    36093    85391    36097
3    36097    85391    96175
3    11117    96176    14643
3    96176    85394    14643
3    96176    85392    85394
3    96178    11117    14643
3    85393    96179    85395
3    96177    96179    85393
3    11113    14643    85394
3    96178    14643    11113
3    85396    96178    11113
3    96180    96178    85396
3    36097    96177    85393
3    96179    36098    39710
3    85395    96179    85397
3    36098    96181    39710
3    96182    85396    85398
3    96182    96180    85396
3    39712    85399    85397
3    39712    85397    39710
3    39710    96181    39712
3    39712    96181    96183
3    96184    85398    85400
3    96184    96182    85398
3    25201    28752    85401
3    28752    25201    85399
3    39712    28752    85399
3    85397    96179    39710
3   119715    96154   123233
3    96176      293    85392
3   119711      293      299
3    96169    50731    47112
3    96169    47112    85383
3    36096    96169    85383
3    39693    36096    85383
3    50731    85385    47112
3    96170    85384    85386
3    96170    96168    85384
3    96171    50735    50731
3    96171    50731    96169
3    85385    50731    85387
3    85387    50731    50735
3    96172    85386    85388
3    96172    96170    85386
3    96176      299      293
3    96173    50739    50735
3    85387    50735    85389
3    85389    50735    50739
3   119717    96172   123261
3    96172    85390   123261
3    96172    85388    85390
3    96174   119717   123261
3    85391    47113    50739
3    96173    85391    50739
3    96175    85391    96173
3    85389    50739    47113
3   119711   123261    85390
3   123261   119711    96174
3   119711      299    96174
3    96173    50735    96171
3   109083   112541    85372
3    61545    85373    57922
3    50565    46968    85371
3    85357    68941    61493
3    85355    72551    68941
3    76886    85358    80502
3    85358    96138    80502
3    85358    96140    96138
3    80502    85356    76886
3    85359    57921    61493
3    96139    85359    61493
3    96141    85359    96139
3    85357    61493    57921
3    96142    65876    85360
3    85360    65876    65872
3    85358    65872    65876
3    68941    72551    61493
3    85358    65876    96140
3    50537    85361    46967
3    85361    96141    46967
3    85361    85359    96141
3    58463    54884    85362
3    85360    54884    58463
3    96144    85360    58463
3    96142    85360    96144
3    85363    46963    50537
3    96143    85363    50537
3    96145    85363    96143
3    85361    50537    46963
3    96146    98310   101816
3   101816    98310   112532
3    46967    96143    50537
3   112532    98310   109086
3    72551    57925    61493
3    57925    96139    61493
3   120512   124018    85353
3     1068    96135     4554
3    55718    85354    59274
3    85354    96132    59274
3    85354    96136    96132
3    59274    85350    55718
3    68945    96137    72551
3    83509    96133    68945
3    83509    68945    72551
3    79967    83509    72551
3    85355    79967    72551
3    85351    83509    79967
3    80502    96138    80496
3    72551    96137    57925
3    80496    96138    96134
3    80496    85356    80502
3     4554     1064    85353
3     1064     4554    96135
3    11906     1064    96135
3    11902     1064    11906
3    11906    22804    11902
3    22808    22804    11906
3    22808    33664    22804
3    33668    33664    22808
3    33668    44678    33664
3    44682    44678    33668
3    85354    44678    44682
3    85354    44682    96136
3    80496    85352    85356
3    39714    28752    39712
3   112532   109086   123222
3   123222   119714    85364
3    91008    87449    96148
3    85368    96150    98306
3    96150    91008    98306
3    91008   101818    98306
3    91008    96150    87449
3   101818    85366    98306
3    96151    50559    50553
3    96151    50553    96149
3    85367    50553    85369
3    85369    50553    50559
3   101824    96152    98307
3    96152    85368    98307
3    96152    96150    85368
3    85367    50547    50553
3    85370   101824    98307
3    96153    50559    96151
3    85369    50559    85371
3    85371    50559    50565
3   101824    98311    96152
3    85370    85372   101824
3    85372   109087   101824
3   109087    98311   101824
3    85372   112541   109087
3    96154   109087   112541
3    46968    50565    96153
3    96155    61545    57922
3    96155    57922    85371
3    46968    96155    85371
3    96153    50565    50559
3   123222   109086   119714
3    85365    50547    85367
3    96149    50553    50547
3   119714      292    85364
3   119714      296      292
3      296    11112      292
3    11116    11112      296
3    11116    22032    11112
3    22034    22032    11116
3    22034    32882    22032
3    32884    32882    22034
3    32884    43886    32882
3    43888    43886    32884
3    54888    58463    85362
3    43886    54888    85362
3    43888    54888    43886
3    96149    50547    96147
3    96144    58463    54888
3    85363    96147    46964
3    96145    96147    85363
3    50547    85365    46964
3    96148    87448    91008
3    96146   101816    87448
3   101816    91008    87448
3   101816   101818    91008
3   112532   109082    85366
3   101818   112532    85366
3   101816   112532   101818
3   123222   119708   109082
3   123222   109082   112532
3   123222    85364   119708
3    96147    50547    46964
3   124018    96131    85353
3    47116    50752    96183
3    50752    39714    39712
3    28764    96211    25202
3    96211    85433    25202
3    96211    96215    85433
3    96216    85430    85434
3    96216    96212    85430
3    85431    96217    85435
3    96213    96217    85431
3    50314    46739    96214
3    96218    46739    50314
3    85432    96218    50314
3    85436    96218    85432
3    36094    85433    96215
3    36094    96215    36100
3    85437    36094    50772
3    36094    47118    50772
3    36094    36100    47118
3    47118    96219    50772
3    96220    85434    85438
3    96220    96216    85434
3    96217   101070   104608
3    85439    96217   104608
3    85435    96217    85439
3   101070    96221   104608
3    96222    46740    50326
3    85440    50326    46740
3    96218    85440    46740
3    85436    85440    96218
3    28764    25202    85429
3    85432    50314    46735
3    96214    96210    85428
3    96214    85428    46735
3    28762    85419    28760
3    28760    96203    28762
3    28762    96203    96207
3    25273    21714    85426
3    85420    21714    25273
3    96208    85420    25273
3    96204    85420    96208
3     3634       70    85421
3    14476    10878       70
3    14476       70     3634
3    14476    85422    10878
3    85423    96209    85427
3    96205    96209    85423
3    50772    47114    85437
3    85424    35665    96206
3    96210    35669    35665
3    96210    35665    85428
3    28764    85429    85425
3    28764    85425    28762
3    28762    96207    28764
3    28764    96207    96211
3    25273    85426    21716
3    85426    96212    21716
3    85426    85430    96212
3    96208    25273    21716
3    85427    96213    85431
3    96209    96213    85427
3    50314    96214    46735
3    96206    35665    35669
3    50772    96219    47114
3    96219    85441    47114
3    96219    96223    85441
3     3010    13864     3006
3    13868    13864     3010
3    13868    24766    13864
3    24770    24766    13868
3    24770    96226    39264
3    35666    24770    39264
3    24766    24770    35666
3    39264    85444    35666
3    85445    96229    85447
3    96227    96229    85445
3    43491    47199    85446
3    47199    43491    96228
3    43491    54475    96228
3     3010     3006   122462
3    43491    54473    54475
3    96230    54473    85448
3    85447    96231    85449
3    96229    96231    85447
3    85448    65415    96230
3    96230    65415    65417
3    96232    65417    65415
3    96232    65415    85450
3    58065    61738    85451
3    58065    85449    61738
3    85449    96233    61738
3    85449    96231    96233
3    85450    76395    96232
3    96232    76395    76397
3    96230    54475    54473
3    28762    85425    85419
3   122462     3006   122458
3   122462   111790    96225
3    85438    21715    96220
3    96220    21715    21717
3    96224    21717    21715
3    96224    21715    85442
3   104608   101066    85439
3    96221   111794   115244
3    96221   115244    85443
3   104608    96221    85443
3   101066   104608    85443
3   111794    96225   115244
3    96226    35670    39264
3    96222    50326    35670
3    35670    50326    39264
3   122458   111790   122462
3    50326    46736    39264
3    50326    85440    46736
3    58064    85441    96223
3    58064    96223    58066
3    58066    96227    58064
3    58064    96227    85445
3    85442    32513    96224
3    96224    32513    32515
3    32513    85446    47199
3    43493    32513    47199
3    32515    32513    43493
3    96228    43493    47199
3   115244   111790    85443
3   111790   115244    96225
3    46736    85444    39264
3    85424    96206    85418
3    85418    96206    28246
3    96206    24769    28246
3   119718   119712   109088
3   119718      294   119712
3      300      294   119718
3    11118    14671    85404
3      294    11118    85404
3      300    11118      294
3    96188    14671    11118
3   122461    96191    85407
3   122461    85407   122457
3    96192   122461   122457
3    96192   122457    85408
3    14361    17906    85409
3    28754    25205    85405
3   109088   119712   109084
3    85405    25205    14361
3    96193    17906    14361
3    28754    96189    25205
3    47317    43562    85410
3    54560    58249    85406
3    54560    85406    43562
3    96194    54560    43562
3    47317    96194    43562
3    96190    58249    54560
3   111793    96195    85411
3   111793    85411   111789
3   111789    85407   111793
3   111793    85407    96191
3    85408     3005    96192
3    25205    96193    14361
3    96192     3005     3009
3   109088   109084    98312
3   109084    85403   101873
3    47116    96185    50752
3    96186    76504    85402
3    85402    76504    76502
3    76504    87446    76502
3    87450    87446    76504
3   101873    98308    96187
3    98308    87450    96187
3    98308    87446    87450
3   101873    85403    98308
3    14671    11114    85404
3    85400    11114    14671
3    96188    85400    14671
3    96184    85400    96188
3    98312   109084   101873
3    28754    85405    85401
3    96189    28754    36099
3    28754    39714    36099
3    28754    28752    39714
3    36099    39714    47117
3    47117    39714    50752
3    50752    96185    47117
3    58249    54558    85406
3    96190    65516    58249
3    65516    54558    58249
3    65516    65514    54558
3    85402    65514    65516
3    85402    65516    96186
3    98312   101873    96187
3    28754    85401    28752
3    50752    39712    96183
3    13863     3009     3005
3    96196    13867    13863
3    25206    96203    28760
3    96204    32514    85420
3    85420    32514    32512
3    32514    43490    32512
3    43492    43490    32514
3    43492    54472    43490
3    54474    54472    43492
3    85414    54472    54474
3    85414    54474    96198
3   108878    85415    96199
3   108878    96199   108882
3   108882   119488   108878
3   119492   119488   108882
3    14362    17908    85419
3    85421   119488     3634
3   119488   119492       74
3     3634       74    14476
3    14476       74    10880
3    14476    10880    85422
3    10880    21792    85422
3    10880    21794    21792
3    21794    32586    21792
3    32588    32586    21794
3    85416    32586    32588
3    85416    32588    96200
3    85417    96205    85423
3    96201    96205    85417
3    28246    24769    96202
3   119488       74     3634
3    13863    13867     3009
3    17908    96197    85419
3    96197    25206    28760
3    96196    13863    85412
3    17908    85413    85409
3    17908    85409    17906
3    17906    96193    17908
3    17908    96193    96197
3    96198    65416    85414
3    85414    65416    65414
3    65416    76394    65414
3    76396    76394    65416
3    76396    87316    76394
3    87318    87316    76396
3    87318    98148    87316
3    98150    98148    87318
3    96197    28760    85419
3    98150    96199    98148
3    47317    85410    43564
3    85410    96200    43564
3    85410    85416    96200
3    96194    47317    43564
3   101069    96201    85417
3   101069    85417   101065
3   101065    85411   101069
3   101069    85411    96195
3    28246    96202    24765
3    96202    85412    24765
3    96202    96196    85412
3    85418    28246    24765
3    17908    14362    85413
3    98148    96199    85415
3    87317    76397    76395
3    96131     4554    85353
3   124018   120512    85349
3    85288     1830     1832
3    85288     1832    96066
3    56970    85289    96067
3    56970    96067    56972
3    56972    68008    56970
3    68010    68008    56972
3    68010    78982    68008
3    78984    78982    68010
3    78984    89874    78982
3    89876    89874    78984
3    85290    89874    89876
3    85290    89876    96068
3   112097    96071    85293
3   112097    85293   112093
3   112093    85291   112097
3   112097    85291    96069
3    59613    56104    85294
3    70693    67128    59613
3    59613    67128    56104
3    81667    78096    70693
3    70693    78096    67128
3    92489    89026    81667
3    81667    89026    78096
3   103313    99874    92489
3    92489    99874    89026
3    96072   110642   103313
3   110642    99874   103313
3    85292     1832     1830
3    96070     1832    85292
3     3269    85287    96065
3     3265    85287     3269
3    13084    23990    13082
3    23992    23990    13084
3    85285    23990    38300
3    23990    34886    38300
3    23990    23992    34886
3    34886    96063    38300
3    96064    85282    85286
3    96064    96060    85282
3    85283    96065    85287
3    96061    96065    85283
3    96066    12682    85288
3    85288    12682    12680
3    85284    12680    12682
3   110642   110640    99874
3    85284    12682    96062
3    34884    38300    96063
3    45952    34884    96063
3    45950    34884    45952
3    45952    96067    45950
3    45950    96067    85289
3    96068   100706    85290
3    85290   100706   100704
3    85286   100704   100706
3    85286   100706    96064
3   122755    96069    85291
3   122755    85291   122751
3     3265   122755   122751
3     3265     3269   122755
3    38300    34884    85285
3   110642   121282   110640
3   121284   121282   110642
3    85292   121282   121284
3    96074    48597    96078
3    85297    96079    85301
3    96075    96079    85297
3    80853    77306    85302
3    91661    88228    80853
3    80853    88228    77306
3    96080    99130    91661
3    99130    88228    91661
3    99130    99128    88228
3    99130   109882    99128
3   109884   109882    99130
3   109884   120510   109882
3   120514   120510   109884
3    96074    48585    48597
3   120514     1062   120510
3    85298     1062     1066
3    85298     1066    96076
3    48158    44676    85299
3    96077    55720    59168
3    96077    59168    85303
3    48158    96077    85303
3    44676    48158    85303
3    55720    96081    59168
3    85304    48609    85300
3    85300    48609    48597
3    96078    48597    48609
3    96078    48609    96082
3   112094    85301    96079
3     1066     1062   120514
3    13082    96059    13084
3    85296    48597    48585
3    44680    96077    48158
3    85292   121284    96070
3    85293    96073    85295
3    96071    96073    85293
3    48585    45054    85296
3    56108    59613    85294
3    56108    85294    45054
3    96074    56108    45054
3    48585    96074    45054
3    59613    56108    67132
3    59613    67132    70693
3    70693    67132    78100
3    70693    78100    81667
3    81667    78100    89028
3    85300    48597    85296
3    81667    89028    92489
3    92489    99876   103313
3    96072   103313    99876
3    85295    96075    85297
3    96073    96075    85295
3    96076    11904    85298
3    85298    11904    11900
3    11904    22802    11900
3    22806    22802    11904
3    22806    33662    22802
3    33666    33662    22806
3    85299    33662    48158
3    33662    44680    48158
3    33662    33666    44680
3    92489    89028    99876
3    13082    85281    96059
3    71090    85280    67590
3    71090    56560    60026
3   125418    96044   122123
3    96044    85266   122123
3    96044    96042    85266
3    85268   125418   122123
3   112092    85267    96043
3   112092    96043   112096
3   112096   122750   112092
3   122754   122750   112096
3    85269   122750     6662
3   122750     3268     6662
3   122750   122754     3268
3     3268    96045     6662
3   125418   122127    96044
3   101398    96043    85267
3    96046   122127   125418
3    85270    96046    85268
3     6662     3264    85269
3     6662    96045     3264
3    96045    85271     3264
3    96045    96047    85271
3    96048    85270    85272
3    96048    96046    85270
3    85271    96049    85273
3    96047    96049    85271
3    96050    85272    85274
3    96050    96048    85272
3    96049    14104    17538
3    85275    96049    17538
3    85268    96046   125418
3    85273    96049    85275
3   101400    96043   101398
3   101398    85265    96041
3    35664    24764    24768
3    96038    46738    39051
3    46738    35664    39051
3    46738    46734    35664
3    46738    57710    46734
3    57712    57710    46738
3    57712    68730    57710
3    68734    68730    57712
3    83193    79744    96039
3    79744    68734    96039
3    79744    68730    68734
3    83193    85263    79744
3    96040   122126   125414
3   101398    96041   101400
3    85264   125414   122126
3    85262    85264    96036
3    35668    39051    96037
3    96038    39051    35668
3    79748    83193    96039
3    90598    85263    83193
3    79748    90598    83193
3    90600    90598    79748
3    90600    96041    90598
3    90598    96041    85265
3   122122    85266   125414
3    85266    96040   125414
3    85266    96042    96040
3   125414    85264   122122
3    96036    85264   122126
3   112094    96079   112098
3    14104    96051    17538
3    85276   122128   122124
3    92858    78554    82038
3   103654   100294    89466
3   103654    89466    92858
3   100294   103654    96055
3   111036   100294    96055
3   111034   100294   111036
3   111036   121680   111034
3   121682   121680   111036
3   121682     2224   121680
3     2226     2224   121682
3     2226    96059     2224
3     2224    96059    85281
3   111436    85282   114702
3    92858    89466    78554
3    85282    96056   114702
3   114702    85278   111436
3    85279    96061    85283
3    96057    96061    85279
3    96062    23588    85284
3    85284    23588    23586
3    23588    96058    37906
3    34484    23588    37906
3    23586    23588    34484
3    49010    45534    34484
3    49010    34484    37906
3    60026    56560    45534
3    60026    45534    49010
3    71090    67590    56560
3    85282    96060    96056
3    96052   122128    85276
3    71078    82038    71090
3    82038    78554    85280
3    85274   122124   122128
3    85274   122128    96050
3    85275    17538    14105
3    96053    85275    14105
3    85277    85275    96053
3    17538    96051    14105
3    96054    67592    71078
3    71078    67592    82038
3    82038    67592    78556
3    82038    78556    92858
3    92858    78556    89468
3    92858    89468   103654
3   103654    89468   100296
3    71090    82038    85280
3   100296    96055   103654
3    85278   114702   111438
3    96052    85278   111438
3    85276    85278    96052
3    85277    96057    85279
3    96053    96057    85277
3    96058    34486    37906
3    37906    34486    49010
3    49010    34486    45536
3    49010    45536    60026
3    60026    45536    56562
3    96054    71078    56562
3    71078    60026    56562
3    71078    71090    60026
3    96056   111438   114702
3    96131     1068     4554
3    85305   112094   126180
3   112094   112098   122756
3    96112    96110    85328
3    96113    50495    46962
3    85329    96113    46962
3    96111    96113    85329
3    50495    85331    46962
3    96114    85330    85332
3    96114    96112    85330
3     1063     4520    85333
3    11905    96115     4520
3     1063    11905     4520
3    11901    11905     1063
3    22803    11905    11901
3    22803    22807    11905
3    33663    37192    96116
3    22807    33663    96116
3    22803    33663    22807
3    85334    37192    33663
3    46966    50495    96113
3    57920    85331    50495
3    46966    57920    50495
3    57924    57920    46966
3    72525    68940    96117
3    68940    57924    96117
3    68940    57920    57924
3    72525    85335    68940
3    96118    85332    85336
3    96118    96114    85332
3    96112    85328    85330
3    96109    96111    85329
3    96109    85329    35886
3    39428    96109    35886
3    85324    54886    54882
3    85320    54882    54886
3    85320    54886    96102
3   120128    85321    96103
3   120128    96103   120130
3     4117      682    96107
3      682   120130    96107
3      682   120128   120130
3     4117    85325      682
3    96108    33270    85326
3    85326    33270    33268
3    85322    33268    33270
3    85322    33270    96104
3    85333     4520     1067
3    39428    85327    85323
3    39420    96105    39428
3    39428    96105    96109
3    96110    85324    85328
3    96110    96106    85324
3      684     4117    96107
3    11500    85325     4117
3      684    11500     4117
3    11502    11500      684
3    11502    22412    11500
3    22414    22412    11502
3    85326    22412    22414
3    85326    22414    96108
3    39428    35886    85327
3    39428    85323    39420
3    96119    85333     1067
3    85337    85333    96119
3     4520    96115     1067
3    85341    96127    85345
3    96123    96127    85341
3    59268    96128    59262
3    59262    96128    96124
3    59262    85342    85346
3    59262    85346    59268
3    85343    96129    85347
3    96125    96129    85343
3    85344    65871    96126
3    96126    65871    65875
3    96130    65875    65871
3    96130    65871    85348
3    96127   120516   124018
3    96126    54883    85344
3    85349    96127   124018
3   120516    96131   124018
3    59274    96132    59268
3    59268    96132    96128
3    59268    85346    85350
3    59268    85350    59274
3    79971    96133    83509
3    83509    85351    79971
3    85351    96129    79971
3    85351    85347    96129
3    80496    96134    76885
3    96134    85348    76885
3    96134    96130    85348
3    85352    80496    76885
3    85345    96127    85349
3    96106    54886    85324
3    96126    54887    54883
3    85340    54883    96122
3    37192    33667    96116
3    48250    96120    44677
3    44677    96120    85334
3    96120    33667    85334
3    33667    37192    85334
3    85338    48250    44677
3    68944    72525    96117
3    96121    83495    79966
3    96121    79966    85335
3    68944    96121    85335
3    72525    68944    85335
3    83495    85339    79966
3    96122    85336    85340
3    96122    54883    54887
3    96122    96118    85336
3   120515    85341   120511
3   120511    85337   120515
3   120515    85337    96119
3    48250    44681    96120
3    59262    96124    55717
3    55717    96124    85338
3    96124    44681    85338
3    44681    48250    85338
3    85342    59262    55717
3    79970    83495    96121
3    79970    96125    83495
3    96125    85339    83495
3    96125    85343    85339
3   120515    96123    85341
3    39420    96101    96105
3    39412    96101    39420
3    39420    85319    39412
3    85306    69861    69853
3    96084    69853    69861
3    96084    69861    96090
3    70266    66714    85307
3    66714    70266    96085
3    77682    66714    96085
3    77680    66714    77682
3    77682    88604    77680
3    88606    88604    77682
3    88606    96086   102932
3    99480    88606   102932
3    88604    88606    99480
3    99480   102932    96087
3    85310    69861    85306
3   110244    99480    96087
3   110244    96091   110242
3   110242    96091    85311
3    37527    34018    85312
3    34018    37527    85308
3    37527    48619    85308
3    37527    48629    48619
3    59659    48619    48629
3    59651    48619    59659
3    96088    59651    59659
3    96088    59659    96092
3    24992    85309    96089
3    24992    96089    24994
3    24994    96093    24992
3   110242    99480   110244
3    24992    96093    85313
3    14102    96089    85309
3    14106    14102     3270
3   122756    96083   126180
3    69853    66324    85306
3    77308    80853    85302
3    77308    85302    66324
3    96084    77308    66324
3    69853    96084    66324
3    80853    77308    88230
3    80853    88230    91661
3    96080    91661    88230
3    59168    55716    85303
3    96081    66716    70266
3    96081    70266    85307
3    59168    96081    85307
3    14106    96089    14102
3    55716    59168    85307
3    96086    99482   102932
3    99482    96087   102932
3    85308    48619    85304
3    85304    48619    48609
3    59651    56109    96082
3    48609    59651    96082
3    48619    59651    48609
3    96088    56109    59651
3   126180   122752    85305
3   122752   126180    96083
3     3270   122752    96083
3     3266   122752     3270
3     3270    14102     3266
3    66716    96085    70266
3   112094   122756   126180
3    69861    85310    66326
3    85310    85314    96094
3    15704    85316    12234
3    45058    48641    96095
3    48641    45058    56110
3    48641    56110    59667
3    96096    59667    56110
3    96097    35888    39412
3    85319    96097    39412
3    85317    96097    85319
3    35888    96101    39412
3    96102    65874    85320
3    85320    65874    65870
3    65874    96098    80430
3    76884    65874    80430
3    15704    12234    85315
3    65870    65874    76884
3    91268    76884    80430
3    87834    91268    96099
3    98748    87834    96099
3    98746    87834    98748
3    98748   109516    98746
3   109518   109516    98748
3   109518    96103   109516
3   109516    96103    85321
3    96104    44282    85322
3    85322    44282    44280
3    85318    44280    44282
3    85318    44282    96100
3    39420    85323    85319
3    91268    87834    76884
3    85310    96094    66326
3    85314    55340    96094
3    85318    55340    55338
3    96090    69861    66326
3   120868    85311    96091
3   120868    96091   120872
3   120872     1410   120868
3     1414     1410   120872
3    85315     1410    15704
3     1410    12238    15704
3     1410     1414    12238
3    15704    12238    85316
3    12238    23134    85316
3    12238    23138    23134
3    34020    37527    85312
3    23134    34020    85312
3    85314    55338    55340
3    23138    34020    23134
3    48641    37527    96095
3    48629    37527    48641
3    59667    48629    48641
3    59659    48629    59667
3    96092    59659    59667
3    96092    59667    96096
3    85313    96097    85317
3    96093    96097    85313
3    96098    76888    80430
3    80430    76888    91268
3    91268    76888    87836
3    87836    96099    91268
3    96100    55340    85318
3    37527    34020    96095
3    87317    87319    76397
3    98149    87319    87317
3    98149    98151    87319
3    24439    28065    39047
3    24439    39047    35331
3    50125    96353    35331
3    50125    35331    39047
3    46403    50125    39047
3    85567    46403    39047
3    85561    50125    46403
3   109883   113575    85562
3   120517    96354   124251
3   124251    96354    85568
3    96354   113575    85568
3   113575   109883    85568
3    96360   120517   124251
3    44683    96361    85569
3    44683    85569    44679
3    44679    85563    44683
3    44683    85563    96355
3     5144     1415    96356
3    85564    12235     5144
3    12235     1415     5144
3    12235    12239     1415
3    96362    12239    12235
3    96362    12235    85570
3    34022    37857    96357
3    96363    48965    45056
3    96363    45056    85565
3    34022    96363    85565
3    24439    96359    28065
3    96352    92813    96358
3    96352    92807    92813
3    85560    92813    92807
3    85554    92807    92803
3    96346    92803    92807
3    96346    92807    96352
3    96353    50125    50123
3    96353    50123    96347
3    85555    50123    85561
3    85561    50123    50125
3   109885    96348   113575
3    96348    85562   113575
3    96348    85556    85562
3    96354   109885   113575
3    85563    55719    59537
3    96349    85563    59537
3    37857    34022    85565
3    96355    85563    96349
3    85558   110243    96350
3    96350   110243   110245
3   120869   110245   110243
3   120869   120873   110245
3     1411     5144    96356
3   120873     1411    96356
3   120869     1411   120873
3    85564     5144     1411
3    96357    37857    37851
3    96357    37851    96351
3    85559    37851    85565
3    85565    37851    37857
3    85566    92813    85560
3    85557    59537    55719
3    59977    56106    48965
3    48965    56106    45056
3    59977    85571    56106
3    96366    96362    85570
3    85574    26882    23135
3    45060    48965    96363
3    48965    45060    56112
3    48965    56112    59977
3    67130    85571    59977
3    56112    67130    59977
3    67134    67130    56112
3    78102    81999    85572
3    67130    78102    85572
3    67134    78102    67130
3    96364    81999    78102
3   111439    96367   115051
3    96366    85570    23135
3   125785    96365   111439
3   122125   125785   115051
3    85575   122125   115051
3    85573   125785   122125
3    26884    96368    26882
3    26882    96368    96366
3    26882    85574    85576
3    26882    85576    26884
3   100295   104010    85577
3   111037    96369   104010
3   100295   111037   104010
3   111035   111037   100295
3   121681   111037   111035
3   121681   121683   111037
3   125785   111439   115051
3    85560    92807    85554
3    26882    96366    23135
3    33665    85569    33669
3    81999    78098    85572
3    89030    92813    85566
3    89030    85566    78098
3    96364    89030    78098
3    81999    96364    78098
3    96358    92813    89030
3   122129    96365   125785
3   122129   125785    85573
3     2673   122129    85573
3     2675   122129     2673
3    13531     2675     2673
3    13531    13533     2675
3    96359    13533    28065
3    33669    85569    96361
3    13533    24437    28065
3    35329    39047    24437
3    24437    39047    28065
3    85567    39047    35329
3   120513   124251    85568
3   124251   120513    96360
3   120513     1069    96360
3   120513     1065     1069
3    11903     1069     1065
3    11903    11907     1069
3    22805    11907    11903
3    22805    22809    11907
3    33665    22809    22805
3    33665    33669    22809
3    13533    13531    24437
3    85559    37843    37851
3    85553    37843    85559
3    96351    37843    96345
3    79383    68403    85543
3    79383    68405    68403
3    79383    83178    90263
3    90263    83178    94004
3    94004    96333    90263
3    11501    15265    85544
3    22413    26127    11501
3    11501    26127    15265
3    26127    22413    96334
3    22413    33271    96334
3    22413    33269    33271
3    44281    33271    33269
3    44281    44283    33271
3    83178    79383    85543
3    55339    44283    44281
3    66325    55341    55339
3    66325    66327    55341
3    77307    66327    66325
3    77307    77309    66327
3    88229    92026    96336
3    77309    88229    96336
3    77307    88229    77309
3    85546    92026    88229
3    46405    96337    50117
3    50117    85547    46405
3    85547    96335    46405
3    85547    85545    96335
3    92026    88231    96336
3    55339    55341    44283
3   102848    96338    99129
3    68403    68405    57377
3    57377    85545    57375
3      685   120129     4397
3   120131   120129      685
3    96332      685     4397
3    79381    83178    85543
3    90261    94004    83178
3    90261    83178    79381
3   104768   101071    85541
3    85541   101071    90261
3   101071    96333    90261
3    96333    94004    90261
3   101071   104768   111795
3   111795   104768   115404
3   115404    96329   111795
3    68403    57377    57375
3    36708    32885    96330
3    43889    36708    47754
3    43889    47754    54889
3    54889    47754    58734
3    58734    96331    54889
3      683     4397    85542
3    11503    96332    15265
3    15265    96332    85544
3    96332     4397    85544
3     4397      683    85544
3    11503    15265    26127
3    11503    26127    22415
3    96334    22415    26127
3    57377    96335    85545
3    32885    36708    43889
3     2225     5914    96370
3    99129    96338    85546
3    88231    92026    85546
3    67129    71021    56105
3    56105    71021    59959
3    78097    81977    67129
3    67129    81977    71021
3    89029    96342    92803
3    92803    96342    85554
3    96342    81977    85554
3    81977    78097    85554
3    96346    89029    92803
3    96347    50123    50121
3    96347    50121    96343
3    85551    50121    85555
3    85555    50121    50123
3    45055    59959    48939
3    96348    85552    85556
3    55721    96349    59537
3    55721    59537    85557
3    66715    55721    85557
3    66717    55721    66715
3    77681    66717    66715
3    77681    77683    66717
3    88605    77683    77681
3    88605    88607    77683
3    99481    88607    88605
3    99481    99483    88607
3    96350    99483    99481
3    96350    99481    85558
3    96351    37851    37843
3    96348    96344    85552
3    96338    88231    85546
3    56105    59959    45055
3    45055    48939    37843
3    85548   102848    99129
3    96339    50119    50117
3    96339    50117    96337
3    85547    50117    85549
3    85549    50117    50119
3   102854    96340   102848
3   102848    96340    96338
3   102848    85548    85550
3   102848    85550   102854
3    45059    96341    48939
3    45059    48939    59959
3    45059    59959    56111
3    56111    59959    71021
3    85553    45055    37843
3    56111    71021    67133
3    67133    81977    78101
3    96342    78101    81977
3    96343    50121    50119
3    96343    50119    96339
3    85549    50119    85551
3    85551    50119    50121
3   102854    99131    96340
3    96344    99131   102854
3    85550    96344   102854
3    85552    96344    85550
3    34021    96345    37843
3    48939    96341    34021
3    48939    34021    37843
3    67133    71021    81977
3   120129    85542     4397
3   121683     2225    96370
3    85578     5914     2225
3   101096   111820   101094
3   111822   111820   101096
3   111822   122488   111820
3   122492   122488   111822
3   122492     3036   122488
3     3040     3036   122492
3    17185    13894    96397
3    13894     3040    96397
3    13894     3036     3040
3    13894    17185    85600
3    17185    28073    85600
3    17185    28075    28073
3    39055    28073    28075
3    39053    28073    39055
3    50135    39053    39055
3    50133    39053    50135
3    50133    50135    96398
3    57734    50133    96398
3    57736    57734    96398
3    50133    57734    85601
3    57736    96399    57734
3    57734    96399    85603
3    96400   101450   104782
3   104782   101450   115416
3   115416   101450   112158
3    96394   126134   112158
3   126134   115416   112158
3    85602   101096   101094
3    96396   101096    85602
3     3324    96395     6654
3     6654   122816     3324
3    45057    48984    85599
3    56113    96393    48984
3    45057    56113    48984
3    56107    56113    45057
3    67131    56113    56107
3    67131    67135    56113
3    67131    85597    67135
3    67135    85597    96391
3     5156     1417    96392
3    85598    12237     5156
3    12237     1417     5156
3    12237    12241     1417
3    23137    12241    12237
3   126134   126138   115416
3    23137    23139    12241
3    34019    34023    23139
3    48984    45061    85599
3    45061    34019    85599
3    45061    34023    34019
3    48984    96393    45061
3    28073    24798    85600
3    39053    35698    28073
3    28073    35698    24798
3    50133    46762    39053
3    39053    46762    35698
3    50133    85601    46762
3    96394   122816   126134
3   126134   122816     6654
3    34019    23139    23137
3   126134     6656   126138
3   126134     6654     6656
3    14154    17520    96395
3    17520    17524     6656
3    17520    96401    17524
3    17524    96401    96403
3    96404    85604    85606
3    96404    96402    85604
3    17528    85607    85605
3    17528    85605    17524
3    17524    96403    17528
3    17528    96403    96405
3    82827    79414    85608
3    85606    79414    82827
3    96406    85606    82827
3    96404    85606    96406
3     6656    17524     3320
3    17532    85609    85607
3    25042    28416    96405
3    28416    17528    96405
3    28416    17532    17528
3    28416    25042    39378
3    39378    25042    35936
3    35936    96407    39378
3    60001    56588    85610
3    71063    67620    60001
3    60001    67620    56588
3    82023    78584    71063
3    71063    78584    67620
3    82023    85611    78584
3    79415    82827    85608
3    17532    85607    17528
3    85598     5156     1413
3    17524    85605     3320
3     6656     3320   122812
3    17520     6654    96395
3    17520     6656     6654
3    14154    96401    17520
3    96402    90286    85604
3    85604    90286    90284
3    85602    90284    90286
3    85602    90286    96396
3    13896    17185    96397
3    17185    13896    24800
3    17185    24800    28075
3    28075    24800    35700
3    28075    35700    39055
3    39055    35700    46764
3     6656   122812   126138
3    39055    46764    50135
3    68760    85603    96399
3    68760    96399    68762
3    68762    79776    68760
3    79778    79776    68762
3    79778    90638    79776
3    90640    90638    79778
3    90640    96400   104782
3   101446    90640   104782
3    90638    90640   101446
3   115416   112154   101446
3   115416   101446   104782
3   126138   122812   112154
3   126138   112154   115416
3    96398    50135    46764
3   120875   124636    85596
3    96392   120875    85596
3     1413    96392    85596
3    85585    85581    96377
3    93240    96373    89469
3    85582    23991    96374
3    96374    23991    23993
3    96378    23993    23991
3    96378    23991    85586
3    78985    96379    82813
3    78985    82813    93629
3    78985    93629    89877
3   104393    96375    89877
3   104393    89877    93629
3   100705   104393    93629
3    85587   100705    93629
3    96377    85581    89469
3    85583   104393   100705
3    85588     1416     1412
3    85584     1412     1416
3    85584     1416    96376
3    85585    96381    85589
3    96377    96381    85585
3    85586    34885    96378
3    96378    34885    34887
3    45951    34887    34885
3    45951    45953    34887
3    56971    45953    45951
3    56971    56973    45953
3    68009    56973    56971
3    68009    68011    56973
3    96380     1416    85588
3    96379    68011    82813
3    85581    93240    89469
3    85580    12236    12240
3    96371   115053   115051
3    96371   115051    96367
3    85575   115051    85579
3    85579   115051   115053
3    23136    85580    26884
3    85580    96368    26884
3    85580    96372    96368
3    26884    85576    23136
3    89467    93240    85581
3   104010   100297    85577
3    85577   100297    89467
3   100297    96373    89467
3    96373    93240    89467
3    85580    12240    96372
3   104010    96369   100297
3    85578    13083     5914
3    13083     2227     5914
3    13083    13085     2227
3    96374    13085    13083
3    96374    13083    85582
3   100707    96375   104393
3   115053    96371   100707
3   115053   100707   104393
3   111437   115053   104393
3    85583   111437   104393
3    85579   115053   111437
3    96376    12240    85584
3    85584    12240    12236
3     5914     2227    96370
3   121681     2225   121683
3    68011    78983    82813
3    89875    93629    78983
3    96388    85592    85594
3    96388    96384    85592
3     1833    96389    85595
3     1833    85595     1831
3     1831    85593     1833
3     1833    85593    96385
3    49378    45537    96386
3    45537    49378    56563
3    56563    49378    60426
3    60426    96387    56563
3   124636    96390   120871
3    96390    85594   120871
3    96390    96388    85594
3    82440    96383    78557
3    85596   124636   120871
3    78103    85597    78099
3    89027    78103    78099
3    89027    89031    78103
3    99875    89031    89027
3    99875    99877    89031
3   110641    99877    99875
3   110641   110643    99877
3   121283   110643   110641
3   121283   121285   110643
3   121283    85595   121285
3   121285    85595    96389
3   124636   120875    96390
3     5156    96392     1413
3    78103    96391    85597
3    68011    68009    78983
3    78557    67593    67591
3    82440    78557    85591
3    78983    93629    82813
3    85587    93629    89875
3    96382   120874   124630
3    85590   124630   120874
3    96380    85590   120874
3    85588    85590    96380
3    78555    82440    85591
3    78555    85589    82440
3    85589    96383    82440
3    85589    96381    96383
3   120870    85592   124630
3    85592    96382   124630
3    85592    96384    96382
3    78557    67591    85591
3   124630    85590   120870
3    12683    85593    12681
3    23587    12683    12681
3    23587    23589    12683
3    34485    23589    23587
3    34485    34487    23589
3    45535    49378    96386
3    34487    45535    96386
3    34485    45535    34487
3    56561    60426    49378
3    56561    49378    45535
3    67593    96387    60426
3    56561    67593    60426
3    67591    67593    56561
3    12683    96385    85593
3   120129   120131   109519
3   120129   109519   113168
3    85540   120129   113168
3   112491    96268   119496
3   123175   112491   119496
3   112489   112491   123175
3    96266   123175   119496
3    96269   115707   115703
3    96269   115703    96267
3    85485   115703    85487
3    85487   115703   115707
3    85488   112493    85486
3    85486   112493   112491
3    96268   112491   112493
3    96268   112493    96270
3    21795    96271    25421
3    21795    25421    36345
3    21795    36345    32589
3    96272    32589    36345
3   112100   115707    96269
3   112100    96273   115707
3    96273    85487   115707
3    96273    85489    85487
3    85490   112495    85488
3    85488   112495   112493
3   123183   119497    96270
3   112493   123183    96270
3   112495   123183   112493
3   119497   123183     3707
3   119497     3707       77
3    85484   112491   112489
3    85486   112491    85484
3    85485    85483    96265
3    85485    96265   112099
3    85475    96259    85477
3    96257    96259    85475
3    96260    85476    85478
3    96260    96258    85476
3     3267     6926    85479
3     3267    85477     6926
3    85477    96261     6926
3    85477    96259    96261
3    96262    85478    85480
3    96262    96260    85478
3   122757    96263    85481
3   122757    85481   122753
3     6926     3271    85479
3       77     3707    14553
3     3271   122753    85479
3     6926    96261     3271
3    96264    85480    85482
3    96264    96262    85480
3    85481    96265    85483
3    96263    96265    85481
3   112489   108880    85484
3    96264    85482   108880
3   123175    96264   108880
3   112489   123175   108880
3    96264   123175   119495
3    96266   119495   123175
3   112099    96267   115703
3   115703    85485   112099
3     3271   122757   122753
3       77    14553    10883
3    25421    96271    10883
3    14553    25421    10883
3   126422    85493   126420
3     3272     6940    96275
3     6940   126420    96275
3     6940   126422   126420
3     3272    96277     6940
3   119491   123185    85494
3       73     3709   119491
3   119491     3709   123185
3    85495     3709       73
3    65517    96276    69341
3    96276    85498    69341
3    96276    85496    85498
3    96278    65517    69341
3   126422    85497    85493
3   126424    85499    85497
3   126422     6942   126424
3   126422     6940     6942
3     6940    96277     6942
3     6942    96277    96279
3    65515    69341    85498
3    76505    96278    80345
3    80345    96278    85500
3    96278    69341    85500
3    69341    65515    85500
3    76505    80345    91181
3    76505    91181    87451
3    87451    91181   102049
3    87451   102049    98313
3   126424    85497   126422
3    96256   123157   119494
3    96276    96274    85496
3    96274    58325    54559
3    25423    25421    14553
3    32587    36345    85491
3    36345    25423    85491
3    36345    25421    25423
3    36345    32587    96272
3    32587    43565    96272
3    32587    43563    43565
3    43563    85492    58325
3    54561    43563    58325
3    43565    43563    54561
3    96274    54561    58325
3    96273   122758   126420
3    85493    96273   126420
3    85496    96274    54559
3    85489    96273    85493
3   108881   112495    85490
3    85494   123185   108881
3   123185   112495   108881
3   123185   123183   112495
3     3709   123183   123185
3     3707   123183     3709
3    10879    14553    85495
3    14553     3709    85495
3    14553     3707     3709
3    21793    25423    10879
3    10879    25423    14553
3    85491    25423    21793
3    54559    58325    85492
3   122758    96275   126420
3    85474    85476    96258
3    85474    96258   119494
3   123157    85474   119494
3    14365    96241    17939
3    14365    17939    85459
3    25203    14365    85459
3    25207    14365    25203
3    96239    25207    39755
3    25207    36095    39755
3    25207    25203    36095
3    85457    39755    36095
3    85460    14511    85458
3    85458    14511    14509
3    96240    14509    14511
3    96240    14511    96242
3   112319    96243    85461
3    96240    10881    14509
3   112319    85461   112317
3   122995   122997   112319
3     3517   122997   122995
3     3517     3519   122997
3    96241     3519    17939
3     3519    14363    17939
3     3519     3517    14363
3    85459    17939    14363
3    85462    14515    85460
3    85460    14515    14511
3    96242    14511    14515
3    96242    14515    96244
3   101625    96245    85463
3   101625    85463   101623
3   122995   112319   112317
3   101623    85461   101625
3     3667       71    85458
3    14509    96238    85458
3    96234    98151    98149
3    96234    98149    85452
3    85451    61738    58067
3    96235    85451    58067
3    85453    85451    96235
3    61738    96233    58067
3    85452   108879    96234
3    96234   108879   108883
3   108879    85454   123145
3   119493   108879   123145
3   108883   108879   119493
3    96236   119493   123145
3    47119    96237    85455
3    96238     3667    85458
3    47119    85455    47115
3    47119    85453    96235
3   119489   123145    85454
3       75    96236     3667
3     3667    96236    85456
3    96236   123145    85456
3   123145   119489    85456
3    96238       75     3667
3    36101    96239    39755
3    39755    85457    36101
3    85457    96237    36101
3    85457    85455    96237
3       71     3667    85456
3    10881    96238    14509
3    47115    85453    47119
3    96280    98313   102049
3   101625    85461    96243
3    10882    14515    85462
3    24995    96253    28661
3    39629    96251    24995
3    28661    39629    24995
3    39633    39629    28661
3    46965    50673    85471
3    50673    39633    85471
3    50673    39629    39633
3    57923    61643    46965
3    46965    61643    50673
3    68943    72701    57923
3    57923    72701    61643
3    85469    72701    68943
3    96254    85470    85472
3    96252    96250    85468
3    96254    96252    85470
3    96253    85473    28661
3    96255    85473    96253
3    35887    39633    24993
3    24993    39633    28661
3    85471    39633    35887
3   123157   119490    85474
3    85472   119490   123157
3    96256    85472   123157
3    96254    85472    96256
3    14107    96257    85475
3    14107    85475    14103
3    14103    85473    14107
3    14107    85473    96255
3    85473    24993    28661
3     3671       72    85464
3    96252    85468    85470
3    85469    79969    72701
3    10882    85462       72
3    96246    10882       72
3     3671    96246       72
3    96244    14515    10882
3    85463    96247    85465
3    96245    96247    85463
3     3671    85464       76
3    85464    96248       76
3    85464    85466    96248
3    96246     3671       76
3    79973    96249    83659
3    79973    83659    85467
3    90821    79973    85467
3    85467    83659    79969
3    90823    79973    90821
3    90823    85465    96247
3    96250    85466    85468
3    96250    96248    85466
3    35889    96251    39629
3    35889    39629    50673
3    35889    50673    46969
3    46969    50673    61643
3    46969    61643    57927
3    57927    61643    72701
3    57927    72701    68947
3    83659    96249    68947
3    83659    68947    72701
3    79969    83659    72701
3    90821    85465    90823
3    79745    83440    85501
3    90601    96281    83440
3    79745    90601    83440
3    96314    85526    14889
3    96314    85524    85526
3    96316    11119    14889
3    46741    96317    50433
3    46741    50433    85527
3    57711    46741    85527
3    57713    46741    57711
3    57711    85525    57713
3    57713    85525    96315
3    14889    85526    11120
3    85526    96318    11120
3    85526    85528    96318
3    96316    14889    11120
3    11119    96314    14889
3    35671    96319    39361
3    50433    35671    39361
3    46737    50433    39361
3    85529    46737    39361
3    85527    50433    46737
3    96320    85528    85530
3    96320    96318    85528
3    24771    96321    28395
3    39361    96319    24771
3    39361    24771    28395
3    35667    39361    28395
3    85531    35667    28395
3    85529    39361    35667
3    96322    85530    85532
3    50433    96317    35671
3    96322    96320    85530
3    68737    85523    96313
3    68737    85525    68733
3    96307    83463    96305
3    85515    83463    85517
3    85517    83463    83467
3    96308    85516    85518
3    96308    96306    85516
3    79752    83467    96307
3    79752    96309    83467
3    96309    85517    83467
3    96309    85519    85517
3    96310    85518    85520
3    96310    96308    85518
3    79753    96311    83473
3    83473    85521    79753
3    68733    85523    68737
3    85521    96309    79753
3      301    96310     4033
3    96310    85522     4033
3    96310    85520    85522
3    96312      301     4033
3    85523    79747    83473
3    96311    85523    83473
3    96313    85523    96311
3    85521    83473    79747
3      295     4033    85522
3    96312     4033      295
3    85524    96312      295
3    96314    96312    85524
3    68737    96315    85525
3    85521    85519    96309
3    96307    83467    83463
3    85533    24767    28395
3    96323    85533    96321
3    85540   113168   109517
3   101067   104768    85541
3   111791   115404   104768
3   111791   104768   101067
3   122463    96329   115404
3   111791   122463   115404
3   122459   122463   111791
3   122459    85537   122463
3   122463    85537    96325
3    85538    22033    96326
3    96326    22033    22035
3    32883    36708    96330
3    22035    32883    96330
3    98749   102434    85536
3    22033    32883    22035
3    43887    36708    32883
3    54885    58734    47754
3    54885    47754    43887
3    69776    65877    85539
3    85539    65877    54885
3    65877    96331    54885
3    96331    58734    54885
3    65877    69776    76889
3    76889    69776    80788
3    76889    80788    87837
3    87837    80788    91594
3    91594    96327    87837
3   113168   109519    96328
3    43887    47754    36708
3    96321    85533    28395
3    96328    98749    85536
3   113168    96328   109517
3    85531    28395    24767
3    96324    85532    85534
3    96324    96322    85532
3    76887    80784    85535
3    87835    91590    80784
3    87835    80784    76887
3    98747   102434    91590
3    98747    91590    87835
3    85536   102434    98747
3     3011    96325    85537
3     3011    85537     3007
3    13865     3011     3007
3    13865    13869     3011
3   109517    96328    85536
3    13865    85533    13869
3    85534    11115    96324
3    96324    11115    11121
3    96326    11121    11115
3    96326    11115    85538
3    65873    69776    85539
3    69776    65873    85535
3    80784    69776    85535
3    80788    69776    80784
3    80784    91594    80788
3    80784    91590    91594
3    96327    91594    98749
3    91594   102434    98749
3    91594    91590   102434
3    13869    85533    96323
3    93647    90322   101136
3    96306    96304    85514
3    85515    85513    96303
3   101401   105074    96286
3   105074   115720    96286
3   105074   115718   115720
3   115718   126428   115720
3   115718   126426   126428
3   126426     6948   126428
3   126426     6944     6948
3     6944    17816     6948
3     6944    17814    17816
3    17814    96283    17816
3    17816    96283    96287
3   109085   112781    85502
3    96284   112781   109085
3   105074   101401    96282
3    85504    96284   109085
3    85503    72454    68735
3    96289    85503    68735
3    85505    85503    96289
3    72454    96285    68735
3   115726    96290   115720
3   115720    96290    96286
3   115720   126432   115726
3   115720   126428   126432
3   126428     6950   126432
3   126428     6948     6950
3     6948    17818     6950
3     6948    17816    17818
3    24996    28692    96287
3    96288    96284    85504
3    28692    17816    96287
3    83440    96281    79749
3    79749    96285    68731
3    90599    90601    79745
3   101399   105074    96282
3    90601   101399    96282
3    90599   101399    90601
3   112095   115718   105074
3   112095   105074   101399
3   115718   112095    85499
3   126424   115718    85499
3   126426   115718   126424
3   126424     6944   126426
3   126424     6942     6944
3    14108    17814    96279
3    17814     6942    96279
3    96285    72454    68731
3    17814     6944     6942
3    76503    80345    85500
3    87447    91181    76503
3    76503    91181    80345
3    98309   102049    87447
3    87447   102049    91181
3   109089    96280   112781
3   112781    96280    85502
3    96280   102049    85502
3   102049    98309    85502
3    96284   109089   112781
3    68731    72454    85503
3    83440    79749    85501
3    85501    79749    68731
3    14108    96283    17814
3    96306    85514    85516
3    28692    17818    17816
3    85504   119713    96288
3    17822    28694    24997
3    17822    17820    28694
3    28694    96295    24997
3    96300    85508    85510
3    96300    96296    85508
3    72464    68732    85509
3    96297    79750    83456
3    96297    83456    85511
3    72464    96297    85511
3    68732    72464    85511
3    79750    96301    83456
3   126436   122759    96298
3   122759   126436     3273
3    96299    17822    24997
3     3273   126436     6954
3    14109     6954    17822
3    17822    96299    14109
3    96302    85510    85512
3    96302    96300    85510
3    83456    79746    85511
3    83456    96301    79746
3    96301    85513    79746
3    96301    96303    85513
3    96304    85512    85514
3    96304    96302    85512
3    79751    96305    83463
3    83463    85515    79751
3    85515    96303    79751
3     3273     6954    14109
3    24996    96291    28692
3     6952    17820    17822
3   126434     6952     6954
3    96288   119713   119719
3    96292   119719   119713
3    96292   119713    85506
3    85505    96293    85507
3    96289    96293    85505
3   115728    96294   115726
3   115726    96294    96290
3   115726   126434   115728
3   115726   126432   126434
3   126432     6952   126434
3   126432     6950     6952
3     6950    17820     6952
3     6950    17818    17820
3     6952    17822     6954
3    17818    28694    17820
3    28692    96291    28694
3    28694    96291    96295
3    96296    85506    85508
3    96296    96292    85506
3    96293    68736    72464
3    85509    96293    72464
3    85507    96293    85509
3    68736    96297    72464
3   115728   112101    96294
3   112101   115728    96298
3   115728   126436    96298
3   115728   126434   126436
3   126434     6954   126436
3    17818    28692    28694
3    17632    14004    28504
3    93647   101136   104413
3   101136   111862   104413
3    92151   102957    86388
3    92151   102965   102957
3   102965    97218   110320
3   113677   102965   110320
3   102957   102965   113677
3    97210   113677   110320
3     4870     1498    86389
3     1498     4870    97211
3    12324     1498    97211
3    12322     1498    12324
3    12324    97212    26582
3    23220    12324    26582
3    12322    12324    23220
3    37554    34100    23220
3    37554    23220    26582
3    48658    45146    34100
3    48658    34100    37554
3    48658    86390    45146
3    97219   125851   125849
3    97219   125849    97213
3     6387   125849   125851
3     6385   125849     6387
3    97214     6385     6387
3    97214     6387    97220
3    97221   126213   122908
3    86391    97221   122908
3    97215    97221    86391
3    88678    92151    86388
3    81313    88678    77758
3    92151    88678    81313
3    77758    66786    66788
3    45148    56202    86390
3    45148    56204    56202
3    86384    56202    56204
3    86384    56204    97204
3    97213   125849   125847
3    97213   125847    97205
3     6385   125847   125849
3     6383   125847     6385
3    97206     6383     6385
3    97206     6385    97214
3    86385    97215    86391
3    97207    97215    86385
3    86386    44033    97208
3   126213    86393   122908
3    97208    44033    44037
3    55047    55051    44037
3    55047    86392    69415
3    66021    55047    69415
3    55051    55047    66021
3    97216    66021    69415
3    44762    48203    97209
3    55790    86387    48203
3    44762    55790    48203
3    55792    55790    44762
3    55792    66786    55790
3    66788    66786    55792
3    81313    77758    97217
3    77758    66788    97217
3    55047    44037    44033
3    66017    69415    86392
3    77025    97216    80451
3    80451    97216    86394
3    14292    97227    86399
3    80467    86398    77026
3    86398    97228    77026
3    86398    86400    97228
3    97226    80467    77026
3    25148    86399    97227
3    25148    97227    25150
3    25150    97229    25148
3    25148    97229    86401
3    47437    44034    86402
3    58411    55048    47437
3    47437    55048    44034
3    97230    66022    58411
3    14294    97227    14292
3    66022    55048    58411
3    86400    66018    66022
3    86400    66022    97228
3    36048    86401    97229
3    36048    97229    36052
3    36052    97231    36048
3    36048    97231    86403
3    97232    21848    25284
3    25284    21848    36180
3    36180    21848    32682
3    36180    32682    47206
3    47206    32682    43678
3    47206    43678    58148
3    58148    43678    54670
3    66022    66018    55048
3    48658    45148    86390
3    14292    97225    14294
3    97224    86396    97226
3    97216    69415    86394
3    69415    66017    86394
3    97222    77025    80451
3    77760    81313    97217
3    81313    77760    88680
3    81313    88680    92151
3    92151    88680    99556
3    92151    99556   102965
3    97218   102965    99556
3   122560   125851    97219
3   125851   122560     3106
3   125851     3106     6387
3    97220     6387     3106
3    14292    86397    97225
3   122910   126213    97221
3    97223    86393   126213
3    97223    86395    86393
3    77021    80451    86394
3    97222    80451    77021
3    86396    97222    77021
3    97224    97222    86396
3     3438    86395    97223
3     3438    97223     3440
3     3440    97225     3438
3     3438    97225    86397
3    80467    77022    86398
3    86396    77022    80467
3    97226    86396    80467
3   122910    97223   126213
3    48658    34102    45148
3    37554    34102    48658
3    37554    23222    34102
3    72247    72249    83241
3    83241    86377    79840
3    97198    86374    86378
3    97198    97194    86374
3    99214    86375    97195
3    99214    97195    99216
3    86379    99214   113244
3    99214   109974   113244
3    99214    99216   109974
3   113244   109974   123928
3   123928   109974   120606
3   123928   120606     4462
3     4462   120606     1160
3    72247    83241    79840
3     1160    97199     4462
3    86380    78200    78198
3    89124    92519    86376
3    78198    89124    86376
3    78200    89124    78198
3    97196    92519    89124
3    97201    61179    61175
3    97201    61175    97197
3    72253    61175    61179
3    72249    61175    72253
3    83245    72249    72253
3    83241    72249    83245
3    86377    83241    90708
3    83241    94083    90708
3    97200    78200    86380
3    83241    83245    94083
3    86373    72247    79840
3    72249    61169    61175
3    97194    22174    86374
3    86374    22174    22168
3    86368    22168    22174
3    86368    22174    97188
3    88332    86369    97189
3    88332    97189    88334
3    88334    97195    88332
3    88332    97195    86375
3    92519    89122    86376
3    99968   103335    86370
3    99968    86370    89122
3    97196    99968    89122
3    92519    97196    89122
3    72247    61169    72249
3    97190   103335    99968
3    89964    93342    97191
3   100794    89964    97191
3   100790    89964   100794
3   100794   111530   100790
3   111534   111530   100794
3   111534   122220   111530
3   122224   122220   111534
3   122224    97192     6016
3     2766   122224     6016
3   122220   122224     2766
3     6016    86372     2766
3    97197    61175    61169
3    97197    61169    97193
3    93342    89964    86371
3    54670    97233    58148
3   104845   101530    94083
3   104845    86381   101530
3    94083   101532   104845
3   112246    86381   104845
3   101532   112246   104845
3   112248   112246   101532
3   112248    97207   112246
3   112246    97207    86385
3    86382    33023    97202
3    97202    33023    33029
3    97208    33029    33023
3    97208    33023    86386
3    33746    86383    97203
3    33746    97203    33748
3    48203    44760    97209
3    94083    90710   101532
3    44760    33748    97209
3    48203    86387    44760
3   102957    99554    86388
3   113677   110318   102957
3   102957   110318    99554
3    97210   120954   113677
3   120954   110318   113677
3   120954   120952   110318
3    86389   120952     4870
3   120952     1500     4870
3   120952   120954     1500
3     1500    97211     4870
3    97212    23222    26582
3    26582    23222    37554
3    44760    33746    33748
3    94083   101530    90708
3    83245    90710    94083
3    72253    79842    83245
3    86378    22169    97198
3    97198    22169    22175
3    97202    22175    22169
3    97202    22169    86382
3   113244   109972    86379
3   123928   120604   109972
3   123928   109972   113244
3     4462     1158   120604
3     4462   120604   123928
3     1158     4462    97199
3    11990     1158    97199
3    11988     1158    11990
3    11990    22888    11988
3    83245    79842    90710
3    22890    22888    11990
3    22888    97203    86383
3    97204    67232    86384
3    86384    67232    67230
3    86380    67230    67232
3    86380    67232    97200
3   122559    97205   125847
3   122559   125847     6383
3   122559     6383     3105
3    97206     3105     6383
3    57796    61179    97201
3    61179    57796    68826
3    61179    68826    72253
3    72253    68826    79842
3    22890    97203    22888
3    86373    72245    72247
3    97234    22176    86404
3    22176    33024    22170
3   112249    97263   101531
3    97263   104944   101531
3   115586    97261   112249
3    86434   101749    86432
3    86432   101749   101745
3    97262   101745   101749
3    97262   101749    97264
3    57797    97265    86435
3    57797    86435    57793
3    68825    57797    57793
3    68825    68827    57797
3    79841    68827    68825
3    79841    79843    68827
3    94150    90711    86433
3    90711    79841    86433
3    90711    79843    79841
3    90711    94150   101533
3   101533    94150   104944
3   104944    97263   101533
3    86436   101753    86434
3    86434   101753   101749
3    97264   101749   101753
3    97264   101753    97266
3    46831    97267    86437
3    46831    86437    46829
3    46829    86435    46831
3    46831    86435    97265
3    86431   112249   101531
3   115586   112249    86431
3   101531    94150    90709
3   101531   104944    94150
3    14293    14295     3441
3    14293    86425    14295
3    14295    86425    97255
3    86428   101737    86426
3    86426   101737   101733
3   112431   108905    97256
3   101733   112431    97256
3   101737   112431   101733
3    97258   108905   112431
3   122911    97259    86429
3   122911    86429   122909
3   122909    86427   122911
3   122911    86427    97257
3    98169   101753    86436
3    86430   101741    86428
3   101741    97260   108906
3   112431   101741   108906
3   101737   101741   112431
3    97258   112431   108906
3   112247   115586    86431
3   112247    86429   115586
3    86429    97261   115586
3    86429    97259    97261
3    86432   101745    86430
3    86430   101745   101741
3    97260   101741   101745
3    97260   101745    97262
3    90709    94150    86433
3    86428   101741   101737
3   108907    97266   112451
3   112451    97266    86438
3    97266   101753    86438
3    86441    97275    86443
3    97273    97275    86441
3    86442    65625    97274
3    97274    65625    65627
3    97276    65627    65625
3    97276    65625    86444
3    86443    97277    86445
3    97275    97277    86443
3    97278    86444    86446
3    97278    97276    86444
3    35765    39188    86447
3    35765    86445    39188
3    86445    97279    39188
3    97274    97272    86440
3    86445    97277    97279
3    97278    76635    76637
3    97280    76637    76635
3    97280    76635    86448
3    86447    39188    35767
3    97281    86447    35767
3    86449    86447    97281
3    39188    97279    35767
3    86448    87587    97280
3    97280    87587    87589
3    97282    87589    87587
3    97282    87587    86450
3    24869    97283    28207
3    28207    86451    24869
3    86446    76635    97278
3    14293     3441     3439
3    97274    86440    86442
3    86439    97273    86441
3   101753    98169    86438
3    97268   108907   112451
3    10915    97269    14473
3    10915    14473    25329
3    10915    25329    21849
3    97270    21849    25329
3    86437    97271    86439
3    97267    97271    86437
3   108903   112451    86438
3   112451   108903    97268
3   108903   119521    97268
3   108903   119519   119521
3      105   119521   119519
3    97271    97273    86439
3      105      107   119521
3      107    10913    14473
3      107      105    10913
3    21847    25329    10913
3    10913    25329    14473
3    25329    21847    97270
3    21847    32683    97270
3    21847    32681    32683
3    43677    32683    32681
3    43677    43679    32683
3    54669    43679    43677
3    54669    54671    43679
3    97272    54671    54669
3    97272    54669    86440
3    97269      107    14473
3     3441    86427     3439
3     3441    97257    86427
3    97254   101733    97256
3    97235    97239    86405
3    97240      106     3584
3    97236    14432      106
3      106    14432     3584
3    14432    10912     3584
3    10912    86410     3584
3    14432    86406    10912
3    69158    65624    86407
3    80156    76634    65624
3    80156    65624    69158
3    76634    80156    97237
3    87588    76634    97237
3    87586    76634    87588
3    86405    97239    86409
3   101801    98476    97241
3    98476    87586    87588
3   112519   109248   101801
3   101801   109248    98476
3    86411   109248   112519
3   119882   123210    97242
3   123210   119882    86412
3   119882      440    86412
3   119882      442      440
3      442    97238    14588
3    11256      442    14588
3      440      442    11256
3    14588    86408    11256
3    36049    39466    86413
3    98476    87588    97241
3    36049    86409    39466
3    86404    86408    97234
3    86408    14588    11258
3    33030    33024    22176
3    44038    47437    86402
3    33024    44038    86402
3    33030    44038    33024
3    47437    44038    55052
3    47437    55052    58411
3    97230    58411    55052
3    86403    97235    86405
3    97231    97235    86403
3    97236    10914    14432
3    97232    25284    10914
3    10914    25284    14432
3    25284    21846    14432
3    97234    86408    11258
3    21846    86406    14432
3    36180    21846    25284
3    47206    43676    32680
3    47206    32680    36180
3    58148    54668    43676
3    58148    43676    47206
3    97233    65626    69158
3    97233    69158    86407
3    58148    97233    86407
3    54668    58148    86407
3    69158    65626    80156
3    80156    65626    76636
3    76636    97237    80156
3    97238    11258    14588
3    36180    32680    21846
3    86404    22176    22170
3    86409    97243    39466
3     3586    97244     3584
3    97250   119520   108902
3   112415    97250   108902
3    97248   123073   119520
3    86419    97251    86421
3    97249    97251    86419
3   101725    98168    86422
3    98168   101725    86420
3   101725   112415    86420
3   101725   112419   112415
3    97250   112415   112419
3    97250   112419    97252
3    36053    97253    86423
3    36053    86423    36051
3   119520    86418   108902
3    36051    86421    36053
3    86424   101729    86422
3    86422   101729   101725
3   101729    97254   108904
3   112419   101729   108904
3   101725   101729   112419
3    97252   112419   108904
3    25151    97255    86425
3    25151    86425    25149
3    25149    86423    25151
3    25151    86423    97253
3    86426   101733    86424
3    86424   101733   101729
3    97254   101729   101733
3    36053    86421    97251
3    86409    97239    97243
3   119520   123073    86418
3    97247    97249    86417
3     3584    97244    97240
3     3584    86410    86414
3     3584    86414     3586
3    98480   101801    97241
3   101801    98480   109252
3   101801   109252   112519
3   109252    97242   123210
3   119880   109252   123210
3   109252    86411   112519
3   109252   119880    86411
3   123210    86412   119880
3    39472    86415    86413
3    39472    86413    39466
3   112415   108902    86420
3    39466    97243    39472
3      104    86416     3586
3    86416    97244     3586
3    86416    97246    97244
3     3586    86414      104
3    39472    36050    86415
3    39472    97245    36050
3    97245    86417    36050
3    97245    97247    86417
3   123073   119518    86418
3    86416   119518   123073
3    97248    86416   123073
3    97246    86416    97248
3    86417    97249    86419
3    39472    97243    97245
3    86451    97281    24869
3    86367    72245    86373
3    61169    72245    57795
3    11586    22488    11584
3    22490    22488    11586
3    33354    36715    86310
3    22488    33354    86310
3    22490    33354    22488
3    36715    33354    44364
3    36715    44364    47771
3    47771    44364    97143
3    58763    47771    97143
3    58759    47771    58763
3    86311    58759    66408
3    58759    69811    66408
3    58759    58763    69811
3    69811    86319    66408
3    49013    45634    86320
3    45634    49013    86312
3    49013    60017    86312
3    49013    60029    60017
3    60029    97144    67704
3    71081    60029    67704
3    60017    60029    71081
3    71081    67704    97145
3    82053    71081    97145
3    82041    71081    82053
3    92871    82041    82053
3    92861    82041    92871
3    92871    97146   100384
3    86318    11586    11584
3    97142    11586    86318
3   126159    86317   122906
3   115437   122906   112244
3    71081    78656    67702
3    78656    82041    86308
3    82041    92853    86308
3    82041    92861    92853
3   103659    92853    92861
3   103649    92853   103659
3    97138   103649   103659
3    97138   103659    97140
3    93266    89962    86309
3   104042   100788    89962
3   104042    89962    93266
3   114704    86313   100788
3   104042   114704   100788
3   103659    92871   100384
3   114700   114704   104042
3   114704   125428   122223
3   114704   114700   125428
3   125428    97139   122223
3     6343     3100    86314
3    17203    13960     6343
3     6343    13960     3100
3    28091    24862    17203
3    17203    24862    13960
3    28091    86315    24862
3   104803   101528    86316
3   115437   112244   104803
3   104803   112244   101528
3   126159   122906   115437
3    97141   114704   122223
3    92861    92871   103659
3    97140   103659   100384
3   100789   104048    86321
3   112826   109598    86326
3   109598   120212    86326
3   109598   120214   120212
3   120214      764   120212
3      766      764   120214
3    86318      764      766
3    86318      766    97142
3    55422    58763    97143
3    58763    55422    97151
3    69815    58763    97151
3    69811    58763    69815
3    86319    69811    86327
3    86327    69811    69815
3    97150   109598   112826
3    26937    23678    86328
3    26937    34576    23678
3    45636    49013    86320
3    45636    86320    34576
3    97152    45636    34576
3    37919    97152    34576
3    49013    45636    56666
3    49013    56666    60029
3    97144    60029    56666
3    78658    82053    97145
3    82053    78658    89560
3    82053    89560    92871
3    97146    92871    89560
3    89967    97153    86329
3    37919    34576    26937
3    82041    78656    71081
3     6693    86325     3436
3   126159     6693     3436
3   114704   111533    86313
3    86313   111533   100789
3   111533    97147   100789
3    97147   104048   100789
3   114704    97141   111533
3   115081   111888    86322
3   125819   122554   115081
3   115081   122554   111888
3   122554   125819    86314
3   125819     6343    86314
3   125819     6349     6343
3     6349    97148    13964
3    17203     6349    13964
3   126159   126163     6693
3     6343     6349    17203
3    17203    24866    28091
3    97149    39075    35764
3    97149    35764    86315
3    24866    97149    86315
3    28091    24866    86315
3    39075    86323    35764
3    86324   104805    86316
3    86316   104805   104803
3   115439   104803   104805
3   115437   104803   115439
3   126163   115437   115439
3   126159   115437   126163
3    86317   126159     3436
3    17203    13964    24866
3    60017    67702    56664
3    71081    67702    60017
3    60017    56664    86312
3    79031    82799    86301
3    82799    71845    86301
3    82799    71841    71845
3    86297    82799    79031
3    88291    92053    86298
3    99179    97132   102871
3   102871    97132    86302
3    97132    92053    86302
3    92053    88291    86302
3    99179   102871   113583
3    99179   113583   109933
3   124249    97133   109933
3   124249   109933   113583
3    71841    60773    71845
3   120563   124249   113583
3     1117     4767   120563
3   120563     4767   124249
3    86299     4767     1117
3    46005    49759    86300
3    57019    60777    46005
3    46005    60777    49759
3    68057    71845    57019
3    57019    71845    60777
3    86301    71845    68057
3    99177   102871    86302
3   109931   113583    99177
3    99177   113583   102871
3    86303   113583   109931
3    86303   120563   113583
3   103639   100382    86304
3    71845    60773    60777
3    60777    49755    49759
3    92053    97128    86298
3    97128    81223    86298
3    81223    77363    86298
3    97132    88295    92053
3   120565    97133   124249
3     4761    97129   120565
3   124249     4761   120565
3     4767     4761   124249
3    86291     4761    86299
3    86299     4761     4767
3    45123    48953    86292
3    56179    59971    45123
3    45123    59971    48953
3    60773    49755    60777
3    67207    71033    56179
3    86293    71033    67207
3    12753    16375    86294
3    16375    12753    97130
3    12753    23657    97130
3    12753    23655    23657
3    97131    23657    38251
3    23657    34553    38251
3    23657    23655    34553
3    45611    49361    34553
3    34553    49361    38251
3    86295    49361    45611
3    86300    49759    86296
3    86296    49759    49755
3    56179    71033    59971
3    89967    86329    89963
3   114327   111118   103639
3   125019   121778   114327
3    24088    34982    24086
3    34984    34982    24088
3    34984    46038    34982
3    46040    46038    34984
3    46040    57054    46038
3    57056    57054    46040
3    57056    68092    57054
3    68094    68092    57056
3    68094    79070    68092
3    79074    79070    68094
3    86309    79070    93266
3    79070    89966    93266
3    79070    79074    89966
3    24088    24086    13188
3    97136   104040    89966
3   104040   104042    93266
3   104040   114700   104042
3   104040   114698   114700
3   122222   125428    97137
3   125428   114698    97137
3   125428   114700   114698
3   122222    97139   125428
3    36715    33352    86310
3    47771    44362    36715
3    36715    44362    33352
3    58759    55420    47771
3    47771    55420    44362
3    58759    86311    55420
3   104040    93266    89966
3   103639   111118   100382
3    13188    24086    13186
3    13186    86307    97135
3   114327   121778   111118
3     5533     2328   125019
3   125019     2328   121778
3     5533    86305     2328
3    92847    89558    86306
3    89558    92847    86304
3    92847   103639    86304
3    92847   103643   103639
3   103643    97134   111120
3   114327   103643   111120
3   103639   103643   114327
3   114327   111120   121780
3   114327   121780   125019
3    13186    97135    13188
3   125019   121780     2330
3     2330    97135     5533
3    97135    86305     5533
3    97135    86307    86305
3    97136   100792   104040
3   104040   100792   114698
3   114698   100792   111532
3   111532    97137   114698
3    86308    92853    86306
3    86306    92853    92847
3   103649    92847    92853
3   103643    92847   103649
3    97134   103643   103649
3    97134   103649    97138
3   125019     2330     5533
3    72247    72245    61169
3   104048   100793    86321
3   100793    89967    89963
3    39087    28119    35766
3    28113    28119    39087
3    39087    35766    46830
3    39087    46830    50167
3    50167    46830    57794
3    50167    57794    61161
3    61161    57794    97175
3    72241    61161    97175
3    72239    61161    72241
3    83233    72239    72241
3    83231    72239    83233
3    86347    83231    86355
3    86355    83231    83233
3   112245   115449    86348
3   122907   126173   112245
3   112245   126173   115449
3    86349   126173   122907
3    97176    33028    86356
3    86356    33028    33022
3    86350    33022    33028
3    86350    33028    97168
3    86351    97177    86357
3    97169    97177    86351
3    86358   124707    86352
3    86352   124707   124701
3    97170   124701   124707
3    97170   124707    97178
3    28119    97174    35766
3    97173    28113    97167
3    97173    28119    28113
3    86346    46496    97166
3   115449   115447   104813
3   126173   115447   115449
3   126171   115447   126173
3     3437     6699    86349
3     6699   126173    86349
3     6699   126171   126173
3    86341     6699     3437
3    44032    86350    47384
3    86350    97162    47384
3    86350    97168    97162
3    47384    86342    44032
3    86343    97169    86351
3    97163    97169    86343
3    82516    86359    86353
3   124701   121378    86352
3    97170    86344   124701
3    97164    86344    97170
3    82506    86353    86345
3    82506    86345    82492
3    82492    97165    82506
3    82506    97165    97171
3    97172    24534    27756
3    27756    24534    38744
3    38744    24534    35420
3    38744    35420    86354
3    35420    46492    86354
3    35420    46496    46492
3    86346    46492    46496
3    86344   121378   124701
3    82516    86353    82506
3    82506    97171    82516
3    82516    97171    97179
3    16886    86360    86366
3    16886    86366    16892
3    97187    72245    72243
3    97187    72243    97181
3    86361    72243    86367
3    86367    72243    72245
3    97188    86362    86368
3    97188    97182    86362
3    86363    97189    86369
3    97183    97189    86363
3   103335    99966    86370
3   110728   114031    86364
3   110728    86364    99966
3    16886    97186    97180
3    97190   110728    99966
3    97184   114031   110728
3    97185    89968    93342
3    86371    97185    93342
3    86365    97185    86371
3    89968    97191    93342
3    97192     2768     6016
3    97186    16892     2768
3     2768    16892     6016
3    16892    13624     6016
3    13624    86372     6016
3    16892    86366    13624
3    57795    97193    61169
3    72245    97187    57795
3   103335    97190    99966
3   115449   104813   101529
3    16892    97186    16886
3    97179    86365    79072
3    97180    13626    16886
3    97172    27756    13626
3    13626    27756    16886
3    27756    24530    16886
3    24530    86360    16886
3    38744    35416    24530
3    38744    24530    27756
3    38744    86354    35416
3    24868    28119    97173
3    97174    28119    24868
3    97181    72243    72241
3    97181    72241    97175
3    79839    83233    86361
3    97179    97185    86365
3    83233    72243    86361
3    86355    83233    79839
3    97182    86356    86362
3    97182    97176    86356
3    86357    97183    86363
3    97177    97183    86357
3   114031   110726    86364
3   121380   124707    86358
3   121380    86358   110726
3    97184   121380   110726
3   114031    97184   110726
3    97178   124707   121380
3    82516    79072    86359
3    82516    97179    79072
3    83233    72241    72243
3    86348   115449   101529
3    90707   104813    94049
3   101529   104813    90707
3   112826    86326   109596
3    66410    69815    97151
3    66410    97157    69815
3    97157    86327    69815
3    97157    86335    86327
3    97158     1924    86336
3    86336     1924     1922
3     1924    12776     1922
3    12778    12776     1924
3    23680    26937    86328
3    12776    23680    86328
3    12778    23680    12776
3    26937    23680    34578
3   109596    86334   102096
3    26937    34578    37919
3    79071    82482    86337
3    79071    86329    82482
3    86329    97159    82482
3    86329    97153    97159
3    97160    68504    86338
3    86338    68504    68500
3    68504    79488    68500
3    79492    79488    68504
3    79492    90352    79488
3    90356    90352    79492
3   101164   104425    86330
3    90352   101164    86330
3    90356   101164    90352
3    97152    37919    34578
3    97154   104425   101164
3   112826   109596   102096
3    97150   112826    98838
3   104048    97147   100793
3   104425   101160    86330
3   111892   115081    86322
3   111892    86322   101160
3    97154   111892   101160
3   104425    97154   101160
3   115081   111892   122558
3   115081   122558   125819
3   125819   122558     3104
3   125819     3104     6349
3    97148     6349     3104
3    97155    39079    39075
3    97155    39075    97149
3    98838   112826   102096
3    86323    39075    86331
3    94047    90706    86332
3    90706    94047    86324
3    94047   104805    86324
3    94047   104809   104805
3   115443   104805   104809
3   115439   104805   115443
3   126167   115439   115443
3   126163   115439   126167
3     6697   126163   126167
3     6693   126163     6697
3    86325     6693    86333
3    86333     6693     6697
3    97156    98838   102096
3    86331    39075    39079
3   100793    89963    86321
3    24867    97161    28107
3    28107    39079    24867
3    77400    97157    77402
3    77402    97163    77400
3    77400    97163    86343
3    97164    86336    86344
3    97164    97158    86336
3    82492    86345    86337
3    82492    86337    82482
3    82482    97159    82492
3    82492    97159    97165
3    97166    57470    86346
3    86346    57470    57466
3    86338    57466    57470
3    86338    57470    97160
3    77400    86335    97157
3    97167    28113    28107
3    39087    28107    28113
3    39083    28107    39087
3    50167    39083    39087
3    50163    39083    50167
3    86339    50163    57792
3    50163    61161    57792
3    50163    50167    61161
3    72239    68824    61161
3    61161    68824    57792
3    83231    79838    72239
3    72239    79838    68824
3    79838    83231    86347
3    94049    86340    90707
3    97167    28107    97161
3    39079    97155    24867
3   102096    86334    98836
3    98836    87942   102096
3    39083    39079    28107
3    86331    39079    46828
3    39079    50163    46828
3    39079    39083    50163
3    50163    86339    46828
3    86340    94049    86332
3    86332    94049    94047
3   104813    94047    94049
3   104809    94047   104813
3   115447   104809   104813
3   115443   104809   115447
3   126171   115443   115447
3   126167   115443   126171
3    87940    87942    98836
3     6699   126167   126171
3    86333     6697    86341
3    86341     6697     6699
3    97162    44036    47384
3    47384    44036    86342
3    44036    55046    86342
3    44036    55050    55046
3    55050    66016    55046
3    66020    66016    55050
3    66020    77020    66016
3    77024    77020    66020
3    77024    87940    77020
3    87942    87940    77024
3    87942    97156   102096
3     6697   126167     6699
3    88295    97128    92053
3    86451    86449    97281
3    97282    98477    98481
3    86586    12323    97414
3    97414    12323    12325
3    23221    12325    12323
3    23221    23223    12325
3    34101    37802    97416
3    23223    34101    97416
3    23221    34101    23223
3    86588    37802    34101
3    97417    49325    49321
3    97417    49321    97415
3    86587    49321    86589
3    86589    49321    49325
3    37802    34103    97416
3    48912    97418    45147
3    45147    97418    86588
3    97418    34103    86588
3    34103    37802    86588
3    86590    48912    45147
3    97419    49329    49325
3    97419    49325    97417
3    86589    49325    86591
3    86591    49325    49329
3    48912    45149    97418
3    97420    45149    48912
3    86590    97420    48912
3    86592    97420    86590
3    97421    49333    49329
3    86587    49317    49321
3    86585    49317    86587
3    97415    49317    97413
3    97415    49321    49317
3    92384    88681    97410
3   103210    97412    99555
3    99555    97412    86582
3    97412    88681    86582
3    88681    92384    86582
3    86584   103210    99555
3    45637    97413    49317
3    60347    97411    45637
3    60347    45637    49317
3    56665    60347    49317
3    86585    56665    49317
3    67703    71419    56665
3    56665    71419    60347
3    97421    49329    97419
3    78657    82351    67703
3    89559    93163    78657
3    78657    93163    82351
3    86583    93163    89559
3   103210    99557    97412
3    86584   110319   103210
3   110319    99557   103210
3   110319   110321    99557
3   120953   110321   110319
3   120953   120955   110321
3     1499   120955   120953
3     1499     1501   120955
3    97414     1501     1499
3    97414     1499    86586
3    67703    82351    71419
3    86591    49329    86593
3    86593    49329    49333
3    97422    86592    86594
3    12779    23679    27257
3    12779    12777    23679
3    86601    27257    23679
3    86602    67231    97430
3    97430    67231    67233
3    78199    67233    67231
3    78199    78201    67233
3    97432    78201    78199
3    97432    78199    86604
3   110729    97433    86605
3   110729    86605   110727
3   110727    86603   110729
3   110729    86603    97431
3    97429    12779    27257
3    86604    89123    97432
3    99967    89125    89123
3    99967    99969    89125
3    99967    86605    99969
3    99969    86605    97433
3    97434     2354     5542
3     5542     2354    16414
3    16414     2354    13212
3    13212    97435    16414
3    82457    79106    86606
3    93267    89990    82457
3    82457    89990    79106
3   104043   100818    93267
3    93267   100818    89990
3    97432    89123    89125
3    86581   103937   100383
3    12777    12779     1925
3     1923     1925   121381
3    97422    97420    86592
3    86595    45635    49333
3    97421    86595    49333
3    97423    86595    97421
3    86593    49333    45635
3    97424    86594    86596
3    97424    97422    86594
3    86595    97425    86597
3    97423    97425    86595
3    86596    56203    97424
3    97424    56203    56205
3    97426    56205    56203
3    97426    56203    86598
3    12777     1925     1923
3    86597    97427    86599
3    97428    86598    86600
3    97428    97426    86598
3    23681    97429    27257
3    23681    27257    86601
3    34577    23681    86601
3    34579    23681    34577
3    34577    86599    34579
3    34579    86599    97427
3    97430    86600    86602
3    97430    97428    86600
3   121381    97431    86603
3   121381    86603   121379
3     1923   121381   121379
3    97425    97427    86597
3   103937    93159    93163
3   103937    93163    86583
3   100383   103937    86583
3    37373    33747    86566
3    97394    44763    48439
3    24087    27568    86567
3    27568    24087    86565
3    38564    27568    86565
3    38568    27568    38564
3    97395    38568    46041
3    38568    49668    46041
3    38568    38564    49668
3    49668    97393    46041
3    44761    48439    86566
3    97394    48439    44761
3    86568    97394    44761
3    97392    37373    86566
3    97396    97394    86568
3    27568    24089    86567
3    86567    24089    13187
3    24089    97397    13187
3    97397    16686    13187
3    24089    27568    34985
3    34985    27568    38568
3    38568    97395    34985
3    97398    86568    86570
3    97398    97396    86568
3     2329     5816    86571
3    16686    13189    86569
3    86569    13189     2329
3    13189    97399     2329
3    13187    16686    86569
3    97399     5816     2329
3    48439    97392    86566
3    33747    37373    86564
3   122221   111535   111531
3   122221   122225   111535
3   122221    86559   122225
3   122225    86559    97387
3    11989    15559    86560
3    97388    15559    11989
3    86562    97388    11989
3    97390    97388    86562
3    46039    49664    86563
3    57055    60692    49664
3    57055    49664    46039
3    57055    86561    60692
3    86561    97391    60692
3    44763    97392    48439
3    86561    97389    97391
3    97390    22889    22891
3    22889    86564    37373
3    33749    22889    37373
3    22891    22889    33749
3    97392    33749    37373
3    34983    38564    86565
3    38564    34983    86563
3    49664    38564    86563
3    49668    38564    49664
3    97393    49668    57057
3    49668    60692    57057
3    49668    49664    60692
3    60692    97391    57057
3    86562    22889    97390
3   104043    86607   100818
3    16686    97397    13189
3    97400    97398    86570
3    93157   103933    89561
3   103935   103933    93157
3    86577   103933    86579
3    86579   103933   103935
3    81552    77761    97406
3    97408    77761    81552
3    86578    97408    81552
3    86580    97408    86578
3    78659    97409    82349
3    93157    97407    78659
3    82349    93157    78659
3    93159    93157    82349
3   103937    93157    93159
3   103933    97405    89561
3   103935    93157   103937
3    86581   103935   103937
3    92384    97410    88679
3    97410    86580    88679
3    97410    97408    86580
3    86582    92384    88679
3    56667    97411    60347
3    56667    60347    71419
3    56667    71419    67705
3    82349    97409    67705
3    71419    82349    67705
3    82351    82349    71419
3    93163    82349    82351
3    93159    82349    93163
3    86579   103935    86581
3    97400    86570    86572
3    89561    97407    93157
3    66787    77759    66789
3   121781    97401    86573
3   121781    86573   121779
3     5816     2331    86571
3     2331   121779    86571
3     2331   121781   121779
3     5816    97399     2331
3    97402    86572    86574
3    97402    97400    86572
3   100385    97403   103931
3   100385   103931    86575
3   111119   100385    86575
3   111121   100385   111119
3   111119    86573   111121
3    86578    81552    77759
3   111121    86573    97401
3    97404    86574    55791
3    97404    97402    86574
3    86576    59484    55791
3    97405   103933   103931
3    97405   103931    97403
3    86575   103931    86577
3    86577   103931   103933
3    59484    55793    97404
3    86576    66787    59484
3    66787    55793    59484
3    66787    66789    55793
3    77759    81552    97406
3    66789    77759    97406
3    59484    97404    55791
3   100791   111531   111535
3    97436    56246    86608
3    56246    67274    56242
3    97459    97461    86631
3    34147    37507    86632
3    97460    37507    34147
3    86634    97460    34147
3    97462    97460    86634
3    13650    86633    97461
3    13650    97461    13652
3    13652    97463    13650
3    13650    97463    86635
3    48634    97464    45191
3    97464    86634    45191
3    97464    97462    86634
3    86636    48634    45191
3    97465    27771    24564
3    86635    97465    24564
3    97463    97465    86635
3    38761    35452    27771
3    27771    35452    24564
3    97466    46536    38761
3    46536    35452    38761
3    46536    46532    35452
3    46536    57508    46532
3    57512    57508    46536
3    57512    68544    57508
3    68548    68544    57512
3    68548    97467    68544
3    68544    97467    86637
3    86631    97461    86633
3    97460    34153    37507
3    97458    86630    86632
3    97458    86632    37507
3    16865    86623    13648
3    37473    34146    86624
3    86622    34146    37473
3    97452    86622    37473
3    97450    86622    97452
3    86625    13649    16865
3    97451    86625    16865
3    97453    86625    97451
3    86623    16865    13649
3    37473    86624    34152
3    86624    97454    34152
3    86624    86626    97454
3    97452    37473    34152
3   123937   120628    86638
3    86625    97455    86627
3    26533    23262    86628
3    86626    23262    26533
3    97456    86626    26533
3    97454    86626    97456
3    86627    97457    86629
3    97455    97457    86627
3    23263    26533    86628
3    97456    26533    23263
3    86630    97456    23263
3    97458    97456    86630
3    86629    97459    86631
3    97457    97459    86629
3    34153    97458    37507
3    97453    97455    86625
3     4473     1182   123937
3   123937     1182   120628
3    15339    12012     4473
3     4487   123945   123953
3     4479   123945     4487
3    15351     4479     4487
3    15345     4479    15351
3    22915    26215    86647
3    26215    15351    86647
3    26215    15345    15351
3    86643    26215    22915
3    97472    23268    26592
3    26592    23268    37564
3    37564    23268    34154
3    86648    37564    34154
3    97470    86648    34154
3    86642   123953   123945
3    86644    86648    97470
3    90430    97471    90436
3    90436    97473    90430
3    90430    97473    86649
3   120629   123953    86646
3    86650     4495   120629
3     4495   123953   120629
3     4495     4487   123953
3    12013    15351    86651
3    15351     4495    86651
3    15351     4487     4495
3    86647    15351    12013
3    97474    99584   102976
3   102976    99584   113694
3    90430    86645    97471
3     5981     2794    86621
3    86646   123953    86642
3    86641    97471    86645
3     4473    12012     1182
3    15339    86639    12012
3    48646    97468    48634
3    48634    97468    97464
3    48634    86636    86640
3    48634    86640    48646
3    24566    27771    97465
3    27771    24566    35458
3    27771    35458    38761
3    97466    38761    35458
3    79564    86637    97467
3    79564    97467    79570
3    79570    97469    79564
3    97469    97471    86641
3    79564    97469    86641
3    86638   123945   123937
3     4479   123937   123945
3     4473   123937     4479
3    15345     4473     4479
3    15339     4473    15345
3    86639    15339    22914
3    15339    26215    22914
3    15339    15345    26215
3    26215    86643    22914
3    45192    86644    48646
3    86644    97468    48646
3    86644    97470    97468
3    48646    86640    45192
3    86642   123945    86638
3     2794    97451    86621
3    97451    13648    86621
3    97451    16865    13648
3    86612    68122    68118
3    79110    82457    86606
3    68118    79110    86606
3    68122    79110    68118
3    82457    79110    89992
3    82457    89992    93267
3    93267    89992    97441
3   104045    93267    97441
3   104043    93267   104045
3    86607   104043   111562
3   104043   114705   111562
3   104043   104045   114705
3   114705    86613   111562
3    97440    68122    86612
3    48535    45190    86614
3    97442    86608    48535
3    97436    86608    97442
3   113970   110756    86609
3   124646   121406   110756
3   124646   110756   113970
3     5168     1954   121406
3     5168   121406   124646
3    97437    12810    16034
3    97437    16034    86615
3     5168    97437    86615
3     1954     5168    86615
3    12810    97443    16034
3   111142    86616   114350
3    86608    45190    48535
3    86616    97438   114350
3    35008    97439    38288
3    24110    35008    38288
3    67278    67274    56246
3    67278    78236    67274
3    78238    78236    67278
3    78238    89158    78236
3    89160    89158    78238
3    89160    99996    89158
3    99998    99996    89160
3    86609    99996   113970
3    99996   110758   113970
3    99996    99998   110758
3   113970   110758   124646
3   124646   110758   121408
3   124646   121408     5168
3    24110    24112    35008
3     5168   121408     1956
3    97438   111144   114350
3   114350   111144    86610
3   111144   121802    86610
3   111144   121804   121802
3   121804    97434     5542
3     2352   121804     5542
3   121802   121804     2352
3    16414    13210     2352
3    16414     2352     5542
3    13210    16414    97435
3    24112    13210    97435
3    24110    13210    24112
3    86611    24110    38288
3     1956    97437     5168
3    86608    56246    56242
3    86616    97444    97438
3    38288    35006    86611
3    89584    89582    78680
3    89584   100406    89582
3   100408   100406    89584
3    86616   100406   100408
3    86616   100408    97444
3   111564   114711    97445
3   122248    86617   114711
3   111564   122248   114711
3   122250   122248   111564
3     5981     2792    97449
3     2792   122250    97449
3     2792   122248   122250
3     5981    86621     2792
3    89584    78680    82069
3    97450    86618    86622
3    37922    34602    86619
3    34602    37922    97447
3    45660    34602    97447
3    45658    34602    45660
3    56690    60045    86620
3    45658    56690    86620
3    45660    56690    45658
3    60045    56690    67728
3    60045    67728    71109
3    71109    67728    78682
3    71109    78682    82069
3    97448    82069    78682
3     2794     5981    97449
3    97450    97446    86618
3   114350    86610   111142
3    97448    89584    82069
3    82069    78680    71109
3    35006    38288    97439
3    46064    35006    97439
3    46062    35006    46064
3    46064    57078    46062
3    57080    57078    46064
3    86612    57078    57080
3    86612    57080    97440
3   100820   104045    97441
3   104045   100820    97445
3   114711   104045    97445
3   114705   104045   114711
3    86613   114705    86617
3    86617   114705   114711
3    71109    78680    67726
3    48535    86614    45196
3    86614    86618    97446
3    97442    48535    45196
3    16034    12808    86615
3    12808    16034    97443
3    23712    12808    97443
3    23710    12808    23712
3    86619    23710    37922
3    23710    34604    37922
3    23710    23712    34604
3    34604    97447    37922
3    60045    56688    86620
3    71109    67726    60045
3    60045    67726    56688
3    86614    97446    45196
3    86450    98477    97282
3   100791   111535    97386
3   100791   104299    86558
3    97320    86488    86490
3    97320    97318    86488
3   122562   125983    97319
3   122562    97321   125983
3    97321    86489   125983
3    97321    86491    86489
3    86490    98479    97320
3    97320    98479    98483
3    97322    98483    98479
3    97322    98479    86492
3    86491    97323    86493
3    97321    97323    86491
3    86492   109251    97322
3    97322   109251   109255
3   119881   109255   109251
3   119881   119885   109255
3    97324   119885   119881
3    97324   119881    86494
3    86493    97325    86495
3    97323    97325    86493
[truncated: 14,664,692 more chars]
