# Supplementary material for: Modeling of the Electrostatic Interaction and Catalytic Activity of [NiFe] Hydrogenases on a Planar Electrode
Source: J Phys Chem B. 2022 Oct 21;126(43):8777–90. doi: 10.1021/acs.jpcb.2c05371 (PMC9639099; doi:10.1021/acs.jpcb.2c05371)
Supplement: Supplementary file 1 — jp2c05371_si_001.zip [file jp2c05371_si_001.zip › Supplementary data/1e3d_5_theta_40_phi_98/output/2021-05-19-032754-output.log]

Run started on:
	Date: 2021/5/19
	Time: 3:27:54
	PyGBe version: 0+unknown
Config file: /data/simulations_running3/1e3d_5_m_full_rotation4.1Ananoshaper/1e3d_5_theta_40_phi_98/1e3d_5_theta_40_phi_98.config
Parameter file: /data/simulations_running3/1e3d_5_m_full_rotation4.1Ananoshaper/1e3d_5_theta_40_phi_98/1e3d_5_theta_40_phi_98.param
Geometry folder: /data/simulations_running3/1e3d_5_m_full_rotation4.1Ananoshaper/1e3d_5_theta_40_phi_98/geometry
Running in: /data/simulations_running3/1e3d_5_m_full_rotation4.1Ananoshaper/1e3d_5_theta_40_phi_98

Reading surface 0 from file geometry/1e3d_5_theta_40_phi_98_stern
Time load mesh: 1.475106954574585
Removed areas=0: 0

Reading surface 1 from file geometry/1e3d_5_theta_40_phi_98
Time load mesh: 1.5908730030059814
Removed areas=0: 0

Reading surface 2 from file geometry/electrode_252x252x12_d02_stern
Time load mesh: 0.09873175621032715
Removed areas=0: 0

Reading surface 3 from file geometry/electrode_250x250x10_d02
Time load mesh: 0.09300756454467773
Removed areas=0: 0

Total elements : 519472
Total equations: 1028144
----------------------------

4 surfaces:

Surface 0:
	235232 elements
	Surface type         : stern_layer
	Cells                : 1724
	Twigs                : 1410
	Levels               : 6
	C0 size              : 45.41141794001685
	C0 box center        : 4.274715034519114, 4.441934144447468, 47.13128344074503
	Twig cell size       : 1.4191068106255265
	Rbox/theta           : 2.838213621251053
	Analytic distance    : 0.7978510977013812
	Elem. per Ang^2      : 12.05586513094957
	Max, min, avg elem.  : 0.18005640791985192, 0.004031428778981298, 0.08294717874977056
	Total area           : 19511.830751666028
Surface 1:
	260460 elements
	Surface type         : dielectric_interface
	Cells                : 2180
	Twigs                : 1828
	Levels               : 6
	C0 size              : 43.36611904382022
	C0 box center        : 4.274479008932912, 4.520097862755637, 47.12698092605391
	Twig cell size       : 1.3551912201193819
	Rbox/theta           : 2.7103824402387637
	Analytic distance    : 0.7914561146992412
	Elem. per Ang^2      : 12.247165769183267
	Max, min, avg elem.  : 0.1904443957556903, 0.0033870028786525137, 0.081651544434569
	Total area           : 21266.961263427842
Surface 2:
	12980 elements
	Surface type         : stern_layer
	Cells                : 73
	Twigs                : 56
	Levels               : 4
	C0 size              : 177.15941926612524
	C0 box center        : 4.484411472532158e-15, 4.834756118823732e-15, 0.0
	Twig cell size       : 22.144927408265655
	Rbox/theta           : 44.28985481653131
	Analytic distance    : 9.253312187800924
	Elem. per Ang^2      : 0.0933114791810444
	Max, min, avg elem.  : 13.745454545454578, 10.496528925619755, 10.716795069337442
	Total area           : 139104.0
Surface 3:
	10800 elements
	Surface type         : dirichlet_surface
	Cells                : 73
	Twigs                : 56
	Levels               : 4
	C0 size              : 175.6337730114064
	C0 box center        : 1.3473995581821158e-15, -7.158060152842491e-16, 0.0
	Twig cell size       : 21.9542216264258
	Rbox/theta           : 43.9084432528516
	Analytic distance    : 10.0
	Elem. per Ang^2      : 0.08
	Max, min, avg elem.  : 12.5, 12.5, 12.5
	Total area           : 135000.0
------------------------------

5 regions:

Region 0:
	Laplace or Yukawa: 2
	kappa            : 0.125
	dielectric const : 80.0
	Number of charges: 0
	Parent surface   : []
	Child surfaces   : [0, 2]
Region 1:
	Laplace or Yukawa: 1
	kappa            : 0.0
	dielectric const : 80.0
	Number of charges: 0
	Parent surface   : [0]
	Child surfaces   : [1]
Region 2:
	Laplace or Yukawa: 1
	kappa            : 0.0
	dielectric const : 4.0
	Number of charges: 12263
	Parent surface   : [1]
	Child surfaces   : []
Region 3:
	Laplace or Yukawa: 1
	kappa            : 0.0
	dielectric const : 80.0
	Number of charges: 0
	Parent surface   : [2]
	Child surfaces   : [3]
Region 4:
	Laplace or Yukawa: 0
	kappa            : 0.0
	dielectric const : 0.0
	Number of charges: 0
	Parent surface   : [3]
	Child surfaces   : []
------------------------------

Parameters:
	Data type               : <class 'numpy.float64'>
	Use GPU                 : 1
	P                       : 4
	threshold               : 0.50
	theta                   : 0.50
	NCRIT                   : 500
	CUDA block size         : 128
	Gauss points per element: 1
	Gauss points near singlr: 19
	1D Gauss points per side: 9
	GMRES tolerance         : 1e-05
	GMRES max iterations    : 1000
	GMRES restart iteration : 200
----------------------------

Generate interaction list
Transfer data to GPU
Generate RHS
List time          : 2.6746153831481934s
Data transfer time : 0.568157434463501s
RHS generation time: 1.3643600940704346s
------------------------------
Total setup time   : 39.498422384262085s
Solve
Iteration: 1, relative residual: 0.3237813655143517
Iteration: 2, relative residual: 0.227667685495272
Iteration: 3, relative residual: 0.17072575063895043
Iteration: 4, relative residual: 0.1194386726332055
Iteration: 5, relative residual: 0.09353818161761088
Iteration: 6, relative residual: 0.061193387542299846
Iteration: 7, relative residual: 0.04905121385368455
Iteration: 8, relative residual: 0.038137908013566445
Iteration: 9, relative residual: 0.028600981482995877
Iteration: 10, relative residual: 0.02359147246381037
Iteration: 11, relative residual: 0.018958946989232783
Iteration: 12, relative residual: 0.01400320744542176
Iteration: 13, relative residual: 0.01101616394002038
Iteration: 14, relative residual: 0.008941803645532048
Iteration: 15, relative residual: 0.007624935104714526
Iteration: 16, relative residual: 0.006749712222405736
Iteration: 17, relative residual: 0.005736381416599826
Iteration: 18, relative residual: 0.004782027175642383
Iteration: 19, relative residual: 0.004150044563270889
Iteration: 20, relative residual: 0.0036401485990348544
Iteration: 21, relative residual: 0.003112174911431769
Iteration: 22, relative residual: 0.002733232604042741
Iteration: 23, relative residual: 0.0023501628185923587
Iteration: 24, relative residual: 0.002118136988786262
Iteration: 25, relative residual: 0.001821909358074088
Iteration: 26, relative residual: 0.0015996168212885466
Iteration: 27, relative residual: 0.00143497513788601
Iteration: 28, relative residual: 0.0012377921122295316
Iteration: 29, relative residual: 0.0010670474761283189
Iteration: 30, relative residual: 0.0009454921160732328
Iteration: 31, relative residual: 0.0008468504944589959
Iteration: 32, relative residual: 0.0007636629875428944
Iteration: 33, relative residual: 0.0006760918018622993
Iteration: 34, relative residual: 0.0006048323221520841
Iteration: 35, relative residual: 0.0005513781561612141
Iteration: 36, relative residual: 0.0005100296639516185
Iteration: 37, relative residual: 0.0004783083830700087
Iteration: 38, relative residual: 0.0004522961309482183
Iteration: 39, relative residual: 0.0004206453567835101
Iteration: 40, relative residual: 0.0003918232993900501
Iteration: 41, relative residual: 0.0003679754707699087
Iteration: 42, relative residual: 0.00034686666353123135
Iteration: 43, relative residual: 0.0003266840958650166
Iteration: 44, relative residual: 0.0003098567822967329
Iteration: 45, relative residual: 0.00029200241529640753
Iteration: 46, relative residual: 0.00027659104432254224
Iteration: 47, relative residual: 0.00026195327754467126
Iteration: 48, relative residual: 0.00024730003012980565
Iteration: 49, relative residual: 0.0002342344995189066
Iteration: 50, relative residual: 0.00022164182585847234
Iteration: 51, relative residual: 0.00020986573624320252
Iteration: 52, relative residual: 0.0001968067452877824
Iteration: 53, relative residual: 0.00018498507445190133
Iteration: 54, relative residual: 0.00017515413266137953
Iteration: 55, relative residual: 0.0001663963193690163
Iteration: 56, relative residual: 0.00015801475847601411
Iteration: 57, relative residual: 0.0001505681369119489
Iteration: 58, relative residual: 0.00014258295503508897
Iteration: 59, relative residual: 0.00013342076682973372
Iteration: 60, relative residual: 0.0001253409820263196
Iteration: 61, relative residual: 0.00011763664483219404
Iteration: 62, relative residual: 0.00011163350303470081
Iteration: 63, relative residual: 0.00010521456788156355
Iteration: 64, relative residual: 9.997016278451653e-05
Iteration: 65, relative residual: 9.471517473993021e-05
Iteration: 66, relative residual: 9.003544868730431e-05
Iteration: 67, relative residual: 8.466166591922748e-05
Iteration: 68, relative residual: 7.865965216924658e-05
Iteration: 69, relative residual: 7.397997236985963e-05
Iteration: 70, relative residual: 6.970098822333622e-05
Iteration: 71, relative residual: 6.607108291047795e-05
Iteration: 72, relative residual: 6.308323987091379e-05
Iteration: 73, relative residual: 6.046918966519414e-05
Iteration: 74, relative residual: 5.853084993315076e-05
Iteration: 75, relative residual: 5.664209303451673e-05
Iteration: 76, relative residual: 5.440300027945768e-05
Iteration: 77, relative residual: 5.14576154753712e-05
Iteration: 78, relative residual: 4.8584412274227237e-05
Iteration: 79, relative residual: 4.567759080470313e-05
Iteration: 80, relative residual: 4.2516271865928564e-05
Iteration: 81, relative residual: 4.01546735375896e-05
Iteration: 82, relative residual: 3.847542338100686e-05
Iteration: 83, relative residual: 3.714501098118626e-05
Iteration: 84, relative residual: 3.579940907859415e-05
Iteration: 85, relative residual: 3.424416233621371e-05
Iteration: 86, relative residual: 3.258213878426188e-05
Iteration: 87, relative residual: 3.0278396131668213e-05
Iteration: 88, relative residual: 2.8146688810390858e-05
Iteration: 89, relative residual: 2.6122454087761873e-05
Iteration: 90, relative residual: 2.4288403426182297e-05
Iteration: 91, relative residual: 2.2881765088357553e-05
Iteration: 92, relative residual: 2.170142044418672e-05
Iteration: 93, relative residual: 2.0838013146830212e-05
Iteration: 94, relative residual: 1.9933241528314405e-05
Iteration: 95, relative residual: 1.8890264619539423e-05
Iteration: 96, relative residual: 1.7836455689341906e-05
Iteration: 97, relative residual: 1.6782264543671148e-05
Iteration: 98, relative residual: 1.5632554950478483e-05
Iteration: 99, relative residual: 1.4567739399258413e-05
Iteration: 100, relative residual: 1.3700796188101482e-05
Iteration: 101, relative residual: 1.2997402152490978e-05
Iteration: 102, relative residual: 1.2227264981739249e-05
Iteration: 103, relative residual: 1.1586012486094976e-05
Iteration: 104, relative residual: 1.0982415101146867e-05
Iteration: 105, relative residual: 1.0312090334964692e-05
GMRES solve
Converged after 106 iterations to a residual of 9.523873907493414e-06
Time weight vector: 30.18995755767825
Time sort         : 3.6101977909505325
Time data transfer: 33.34936579951638
Time P2M          : 43.547321538448344
Time M2M          : 11.682322435021415
Time M2P          : 213.6480650172234
Time P2P          : 891.3752614860537
	Time analy: 0.0
Solve time        : 1240.2284619808197s

Calculate Solvation Energy (E_solv)
Calculating solvation energy for region 2, stored in E_solv[0]
2517.9421838049416 of 260460 analytical integrals for phi_reac calculation in region 2
Time E_solv: 6.129297971725464s
Region 2: E_solv = -1646.9219401524922 kcal/mol = -6890.721397598028 kJ/mol

Calculate Surface Energy (E_surf)
Calculating surface energy around region 4, stored in E_surf[0]
Region 4: E_surf = -204.32674139972215 kcal/mol = -854.9030860164376 kJ/mol
Time E_surf: 0.013136863708496094s

Calculate Coulomb Energy (E_coul)
Calculate Coulomb energy for region 2
Region 2: E_coul = -59565.753581473014 kcal/mol = -249223.1129848831 kJ/mol
Time E_coul: 0.062896728515625s

------------------------------
Totals:
E_solv = -1646.9219401524922 kcal/mol
E_surf = -204.32674139972215 kcal/mol
E_coul = -59565.753581473014 kcal/mol

Time = 1287.4139752388 s
