# Supplementary material for: Modeling of the Electrostatic Interaction and Catalytic Activity of [NiFe] Hydrogenases on a Planar Electrode
Source: J Phys Chem B. 2022 Oct 21;126(43):8777–90. doi: 10.1021/acs.jpcb.2c05371 (PMC9639099; doi:10.1021/acs.jpcb.2c05371)
Supplement: Supplementary file 1 — jp2c05371_si_001.zip [file jp2c05371_si_001.zip › Supplementary data/1e3d_5_theta_40_phi_98/output/2021-05-19-034913-phi.txt]

2.783780014196792310e-04
2.173293172370246464e-04
2.120187891325857896e-04
1.984106493589325845e-04
1.936935218409344952e-04
1.839089647726216707e-04
1.769368043114886014e-04
1.187084731232895856e-04
1.143105078878967865e-04
1.156852545457517738e-04
1.149135059563254768e-04
1.125884364570196823e-04
2.297874208780315236e-04
1.103124028678606640e-04
1.708155867734391332e-04
1.622172412861164214e-04
1.575961462899593945e-04
1.483882343450578477e-04
1.439558854571664913e-04
1.374693043177801848e-04
1.338435897356006574e-04
1.288512482890317263e-04
1.256546423691062581e-04
1.181602502379180541e-04
1.206766748095510736e-04
1.710599903248944537e-04
2.341190287831439718e-04
2.296293334354870862e-04
2.431822457570840526e-04
3.142130592791885814e-04
3.156844153649294581e-04
3.166166367941072239e-04
3.011005116226889307e-04
2.767022394246780354e-04
2.813169225567059843e-04
2.898360970694082513e-04
2.934591169411928779e-04
2.692326549766160208e-04
1.065225061639318074e-04
1.078507618689553398e-04
1.076463629218813144e-04
1.060650380451176697e-04
2.784031420714468759e-04
2.633051664474168039e-04
2.684676960647376306e-04
2.645570023107348908e-04
2.423045376103747186e-04
2.499967589534884851e-04
2.515950346695249203e-04
2.348505439660000544e-04
1.090206129782500641e-04
1.100863880111212283e-04
1.090072747059323536e-04
1.070334276450904176e-04
1.214874152439148256e-04
3.133625826748406948e-04
1.162088333918016641e-04
-5.613162500581414066e-05
-5.800492878557379599e-05
-5.643310079855934569e-05
-5.431164978351976489e-05
-5.235374065216211740e-05
-5.362646572181787918e-05
-4.088512624821911262e-05
-4.076381117063631292e-05
-3.937447138549269150e-05
-3.652898088716841155e-05
-2.877708872664219255e-05
-2.644040653037465867e-05
-5.654753051875756532e-05
-3.047595759961423031e-05
-1.346072012012602904e-05
-7.785003518411145828e-06
-5.149386999972633687e-05
-5.468943202792244052e-05
-5.521963653207355189e-05
-5.129231739763152962e-05
-2.373497416526352207e-05
-1.220345855130172353e-05
-1.701539163718883394e-05
1.186399649915961822e-06
-1.182873446716077376e-06
-1.863131495409385004e-05
-4.250744372403346671e-05
-4.627151224221863111e-05
-4.420700852426049271e-05
-5.661023075344635478e-05
-5.371509744291695881e-05
-5.338377623545206895e-05
-5.534779107751511658e-05
-5.320206922029156380e-05
-5.402697483296706237e-05
-4.874960256085538883e-05
-5.090110924329570362e-05
-5.284025792888787885e-05
-5.006759952082947206e-05
-5.781532065919674701e-05
-5.585628094660091919e-05
-5.456252900091433899e-05
-5.700467927172110432e-05
-5.802680979787444430e-05
-5.646705342701237334e-05
-5.517532044760260236e-05
-5.229805051523919458e-05
-5.380434782103712434e-05
-5.162539943346550512e-05
-4.776251460218618877e-05
-4.870058040357454438e-05
-4.870758694191494478e-05
-4.685876143181836483e-05
-4.247583569987590065e-05
-5.769389529982474666e-05
3.128424502573277574e-04
3.131559546597248271e-04
3.142547994251933372e-04
1.473660218205766616e-04
3.334246529847958171e-04
3.360351582638951436e-04
3.300787736868357144e-04
3.294448956597105407e-04
3.262394323664804868e-04
3.261548850713437918e-04
1.290687137341801883e-04
1.322152170698908237e-04
3.303257811950121811e-04
3.330837419057439477e-04
1.424378923571579527e-04
3.271567425393473883e-04
3.239108783560667071e-04
3.236225655875435143e-04
1.205434450856434725e-04
1.217791802497212369e-04
3.282735099848565021e-04
3.306264203194043245e-04
3.251409421112597944e-04
3.242306994576085906e-04
3.214390356861737122e-04
3.213721134330836172e-04
1.150126902368097276e-04
3.265519476889459385e-04
3.400655138955653882e-04
3.398049901264149132e-04
3.280467609758244783e-04
3.290935635655229449e-04
3.296892196954402600e-04
3.321436491090553732e-04
3.301132826206011725e-04
3.302649062074552479e-04
3.319717145188863560e-04
3.315331066962245673e-04
3.361042494709166276e-04
3.348105039878168676e-04
3.389406381091749059e-04
3.388049599663480078e-04
3.409165787183452995e-04
3.390974270816925033e-04
3.407560939789084243e-04
3.417650182939276299e-04
3.360330704038258487e-04
1.584337053850235638e-04
1.633807700232947722e-04
3.365491309902518546e-04
3.371679886149083947e-04
3.353522745470496696e-04
3.322312809074737662e-04
3.275983663332660391e-04
3.282515552645063565e-04
3.309031211326046110e-04
1.151037084919436600e-04
3.280824942613729260e-04
3.259936715085161719e-04
3.239251675355721933e-04
3.177197458565652016e-04
3.175012980904340994e-04
3.165165265915302313e-04
3.152428467014529024e-04
3.149892322956026236e-04
3.140481712882468098e-04
3.140386074253492137e-04
3.149143150739738156e-04
3.160452516843646883e-04
3.176468769000249113e-04
3.177298338831454705e-04
3.187173871872602720e-04
3.187791242213929835e-04
3.180696360736250659e-04
3.161792461948570725e-04
2.998794505422216062e-04
3.028579209175952377e-04
3.097157339213282368e-04
3.111144073610268854e-04
2.920288233362377866e-04
1.080017460416772860e-04
1.061879808799086057e-04
1.070264030207239729e-04
1.069342587968448108e-04
3.150441132298154446e-04
1.080732915756092450e-04
-6.202107702525199043e-06
1.083880508823010646e-04
1.098860189598265316e-04
3.229275301148719552e-04
3.192472073280332558e-04
3.186277093678846202e-04
3.199324289919161404e-04
3.164840668864556984e-04
1.110992102176632516e-04
1.108789101544661350e-04
3.223076969428690600e-04
3.206295372709208505e-04
3.193053351673084917e-04
3.184323690899342374e-04
3.156869681542385001e-04
3.155803373255431331e-04
3.163355744099347641e-04
3.142763368688726382e-04
3.144976952542859541e-04
3.153151610176526472e-04
3.147296496266108884e-04
3.183752763459951054e-04
3.172191622493546171e-04
3.203673363102352528e-04
3.202569981692225069e-04
3.156704785617999885e-04
3.184753243925460037e-04
3.104869772189947520e-04
1.104356519348412307e-04
-7.167393495072743182e-06
5.894925032210853868e-06
-5.154837747128348017e-05
2.713212222638337347e-04
2.747018460400711421e-04
2.722972198777718180e-04
2.744173585829069641e-04
2.764037278072327647e-04
1.783229365573069049e-04
1.737136669154707195e-04
1.583743202289481747e-04
1.462486639427367538e-04
2.727999185814861051e-04
2.765483247511972293e-04
2.740759960416200400e-04
2.749230245828081709e-04
2.712574795381436318e-04
2.711279403763127566e-04
2.743348072935792008e-04
2.726836291273078308e-04
2.335787719658919185e-04
2.179833328247904767e-04
2.150246927789879780e-04
1.998245465083243295e-04
2.681758822923166800e-04
2.704545548741677679e-04
2.676281746876028227e-04
2.727246223149882372e-04
2.698297748551474603e-04
2.725303408650594800e-04
2.679363574349557966e-04
1.161318926159115949e-04
1.278806442040502408e-04
1.222461108188556736e-04
1.413086655218663318e-04
1.346820935639491865e-04
1.557511893168624052e-04
1.481984920456745701e-04
1.716607760328876559e-04
1.630293105380024041e-04
1.891998753943896288e-04
1.789813486167388698e-04
2.078043876124633846e-04
1.961503002564760653e-04
2.253716423780155074e-04
2.127488550129717358e-04
2.395507052592566702e-04
2.285791180927278926e-04
2.374746588644621986e-04
2.427115431091311283e-04
2.516419459767959047e-04
2.565963450361343151e-04
2.545822395269582684e-04
2.639363803573902662e-04
2.630545767748778373e-04
2.710307136623290062e-04
2.638607392448292350e-04
2.612450598442380280e-04
2.624413444664337606e-04
2.760705708317484110e-04
3.070064177605393995e-04
3.060641289264408554e-04
2.341350183360225946e-04
2.281539020555228977e-04
2.236483508453585001e-04
2.150253841160285442e-04
2.071588234590464317e-04
1.973396522296959408e-04
1.888715311312553114e-04
1.799562207819670049e-04
1.720569773834263025e-04
1.651110483226986378e-04
1.570034725936885899e-04
1.529606920067996811e-04
1.565687660543410781e-04
1.465203430162082107e-04
2.967399100352305689e-04
3.069801560059254005e-04
3.034516376267802520e-04
3.052743064366998725e-04
3.016149829783175743e-04
3.133104845032692312e-04
3.151450262904754041e-04
3.193547416278790549e-04
1.525573640474297849e-04
3.116785951414633121e-04
1.206823209227647430e-04
3.159202374009988947e-04
3.095066540135026707e-04
2.368309592980111927e-04
2.502222029965924942e-04
2.585109521521106180e-04
2.712574812361793868e-04
2.287310310095028837e-04
2.592836187642415767e-04
2.554122906505791797e-04
2.523240121707600106e-04
2.532347819047685474e-04
3.009043013864818564e-04
3.001891112251112289e-04
2.969458683994028532e-04
2.828806871887647699e-04
2.869349954702007650e-04
2.940866645609183289e-04
2.991816765573814419e-04
2.773913782601321884e-04
2.494327173887366921e-04
2.448625389238015147e-04
2.388234694959933118e-04
2.390124449422839528e-04
3.043266044777513820e-04
3.104771880358364426e-04
3.070906655260004009e-04
3.078511379481346766e-04
3.162246981746405375e-04
3.343819127774810092e-04
1.354999485636389027e-04
2.223919835393049370e-04
3.456719487642099278e-05
3.785528744437360388e-05
-2.855516747685160774e-05
-3.528282167298872146e-05
3.942459785358836603e-05
3.810263888019713385e-05
4.614897458161977128e-05
4.259412804685281696e-05
4.308316504850771210e-05
5.072793533639860140e-05
5.317907835403517440e-05
3.227024137989488700e-05
5.669596221048762302e-05
-2.469281099365444783e-05
4.388543439644003344e-05
5.038888261421711095e-05
4.628541038338714568e-05
5.721868790970654063e-05
5.312877258242684292e-05
5.829280691847127410e-05
6.095640163489056483e-05
6.392254571326364248e-05
6.745222979703608594e-05
6.776908153608462754e-05
-1.636535634952461239e-05
3.300586350331568544e-05
-4.189493901232569582e-05
-3.595659698287925412e-05
-4.859819014448994739e-05
-5.243606961978530980e-05
-5.114772575144956848e-05
2.767956249381028894e-06
1.405784673725362869e-05
1.248872868763842054e-05
8.333775021368780849e-06
7.633650225271440638e-06
1.769848987005150122e-05
-4.403932424566378253e-05
-4.866043248144991552e-05
-4.942515598480065310e-05
-4.487530061920957231e-05
1.692990059011428012e-05
1.611180129319481332e-05
1.927531743763453563e-05
2.287543468350318172e-05
-4.287710264669346196e-05
-4.664963469287778340e-05
2.081818647525781837e-05
2.989714491632518474e-05
2.884336810897737330e-05
2.512118414357240189e-05
2.358628320801440368e-05
3.232139223629372184e-05
7.298261180605361347e-05
7.327334934475215650e-05
8.081975612651610844e-05
7.969514118438310183e-05
1.015870784524601874e-04
8.411735515451618283e-05
6.943513338516576160e-05
1.048208056031283444e-04
1.129044612731095002e-04
1.111235913669950728e-04
1.069761090790249876e-04
1.075691548680574240e-04
1.194589264909553058e-04
1.183582553144770872e-04
1.226190921613936691e-04
1.316686376815603477e-04
1.337727690919587040e-04
1.446614825143226082e-04
1.470871640325604394e-04
1.586571295941994759e-04
1.607736661213786649e-04
1.784042456973204888e-04
1.721731908325646685e-04
1.722276363632838482e-04
1.889866174719763913e-04
1.934258547390792639e-04
2.054015571791599818e-04
2.091874020062595813e-04
2.200619737136471396e-04
1.040665107200655116e-04
2.296027129662202434e-04
1.636135466668922351e-04
1.534220324081755178e-04
7.705441510391765412e-05
8.227288127956225287e-05
6.441971124920182051e-06
-6.377402795503668024e-06
8.326725267254492940e-05
8.443424144267861972e-05
8.515555685308789924e-05
8.797788291814774727e-05
8.978788554316837519e-05
9.314741903232085342e-05
5.253246895489888449e-05
5.188420282023721499e-05
3.624535599393765976e-05
2.153355370966666455e-05
9.600909327037607742e-05
9.551388932423558297e-05
1.022228634600715074e-04
1.013557155418137696e-04
9.885039645333732611e-05
1.049374473276031835e-04
1.227825277586585434e-04
1.285755345857163463e-04
1.322255704424010270e-04
1.408665960923668082e-04
1.442141181587298828e-04
1.560409685036531476e-04
1.466957935572044223e-04
3.340073192493038480e-04
3.373444217313955207e-04
3.803615960850079180e-04
3.817018901956533263e-04
3.809716301612463946e-04
3.823140038099002297e-04
3.817458670183368030e-04
3.828923156810687617e-04
3.808305345608397913e-04
3.794634706229688950e-04
3.732369330575557951e-04
3.652483143103027029e-04
3.529109623138113809e-04
3.815464621935411665e-04
3.387358815039694299e-04
3.027621479975935496e-04
3.122779564885344995e-04
6.977703865665032905e-05
6.796688910216132612e-05
7.122001725734716175e-05
6.839201554890894023e-05
3.836428020480431712e-04
3.813820439762452682e-04
3.832977366276310170e-04
3.844821598071623586e-04
3.845213366263378345e-04
3.240684444037918708e-04
3.788455217885010741e-04
3.805917283316748124e-04
6.285420975588805166e-05
6.315580388205867192e-05
6.371487451899130101e-05
6.307122923374797055e-05
6.233088385656877979e-05
3.773276609826967999e-04
3.781968775983987055e-04
3.775629837874387891e-04
3.786518971619983690e-04
3.780980393600862056e-04
3.794834441008325637e-04
3.784112786253151410e-04
3.782034805551045230e-04
3.736639748138121807e-04
3.570945010159787790e-04
3.640951283251106724e-04
3.633109493981794198e-04
3.512279268099537241e-04
3.342597905328363486e-04
3.011568418321049624e-04
3.068485488464791971e-04
3.211838506266907257e-04
2.998585847348899714e-04
6.298821272089371616e-05
6.332254001907069443e-05
6.405255806635541834e-05
3.836967966159037153e-04
3.007688360807005807e-04
3.845382973332313022e-04
3.846966993525961971e-04
3.853874512033129409e-04
3.831596177824572931e-04
3.760080467620631299e-04
3.682956508977656279e-04
3.529090261678780776e-04
3.414911820730505117e-04
3.198263774996903041e-04
3.271589770967998738e-04
1.018442465805620222e-04
9.501953399792311609e-05
1.054123157615430788e-04
3.860950656651450700e-04
1.003430899444709908e-04
1.184534251691795795e-04
3.899456337805816668e-04
3.888260651975478208e-04
3.904780419791732140e-04
3.894182440343695799e-04
3.902478116672124784e-04
3.890535707147105065e-04
3.896768345704488688e-04
3.886301703025851284e-04
3.892610997652160660e-04
3.883779416258281714e-04
1.051056951266525323e-04
3.868297444691166627e-04
3.861742643923321170e-04
3.868904021462400591e-04
3.840790768037119973e-04
3.849389302508788029e-04
3.843329943998800174e-04
3.833594381490615746e-04
3.806494448051978225e-04
3.724524146095269453e-04
3.636890104049229563e-04
3.476961947554581115e-04
3.354316938123872837e-04
3.134871129521224161e-04
3.220691819533092674e-04
8.461235170506261130e-05
7.886280000687551539e-05
7.711493927025968125e-05
8.403321414595994363e-05
8.030150319228418878e-05
9.055798188691221117e-05
3.872177591123361715e-04
3.857656965006484332e-04
3.876246975749203950e-04
3.863841417504528257e-04
3.871558239147583885e-04
3.861336393707444836e-04
3.870053064121445710e-04
3.861601788293823217e-04
3.837084542500576192e-04
3.270754625661467579e-04
3.093688356685616084e-04
2.996776724604682069e-04
1.060490822483996741e-04
1.017950022141294843e-04
1.453930779013396575e-04
1.486711908018100207e-04
1.454024100498801605e-04
1.475721153995196140e-04
1.134242029470427875e-04
1.092297740306696582e-04
1.096174205601622477e-04
1.127325409468188372e-04
1.382909593697738686e-04
1.037894698014514767e-04
1.442139380401304854e-04
1.206296713839388003e-04
1.266256019561436239e-04
1.231441957701402505e-04
1.260331934923233509e-04
1.164400835380952949e-04
1.272824475051660535e-04
1.344470981635577356e-04
1.620138377235104561e-04
1.423241756543953951e-04
1.501180236114922661e-04
1.482011089477878974e-04
1.342658627811200967e-04
1.033941191092912435e-04
1.002748120775315857e-04
1.050622187188276406e-04
9.583524677879131032e-05
9.194956232645177055e-05
9.847655871815283565e-05
1.475591794294131554e-04
1.524404632196715208e-04
1.504312398850659097e-04
1.495020236961920688e-04
1.480674135565576146e-04
1.529054881458637649e-04
9.667845655183358194e-05
9.331531401612611391e-05
9.281545739838289360e-05
9.704748415194754466e-05
1.491978543034076126e-04
1.509085836213056335e-04
1.489029599860174015e-04
1.508650283861525320e-04
9.782956187374966333e-05
9.889285395226029196e-05
9.607027116442360445e-05
9.700845659328437103e-05
1.531473473060477610e-04
1.489294046323405563e-04
1.474005369035793264e-04
1.531239069685607105e-04
1.322605493079342736e-04
1.398771136859871948e-04
1.146015544036450449e-04
1.221467158995278701e-04
7.917059298827918302e-05
2.639637935447660105e-04
2.588757448381512165e-04
2.401777862774111824e-04
2.541176119483416025e-04
7.536836464602355494e-05
7.567387829584828693e-05
7.268922678695295420e-05
7.124322941874895395e-05
2.888122062968403406e-04
2.839834658707732955e-04
2.622254562025352117e-04
2.770827413315472029e-04
6.658116968787076116e-05
6.789712320299739578e-05
3.138764405499130526e-04
3.092596958245979609e-04
2.827831739983519064e-04
2.992422550000100050e-04
6.472794309123746108e-05
6.510187465374070947e-05
6.397201697259287671e-05
6.407489906753166954e-05
3.404756613703518444e-04
3.347754427303371383e-04
8.254217692212047826e-05
3.886156708433390278e-04
8.145570667853045687e-05
2.052290300125486763e-04
1.918853804521750909e-04
1.713857263419371710e-04
1.790603958990164338e-04
1.742652114111136580e-04
1.805065980358657384e-04
1.546519976156005688e-04
1.596463406040520114e-04
1.441449870891444926e-04
9.952573761071070355e-05
1.072306331270267052e-04
2.231634315888983726e-04
2.026619364227777019e-04
2.105939321038462230e-04
2.092560599374603263e-04
1.903294189962825888e-04
2.003413705927170618e-04
9.184269583732320569e-05
8.791485354717055024e-05
9.042521682794893575e-05
8.762222395824459105e-05
2.409951895690094488e-04
2.358861991764937501e-04
2.151963517606693844e-04
2.273528888931376454e-04
2.265199267891562470e-04
7.776720562544057330e-05
3.877562826504689537e-04
3.874385895888875176e-04
3.856042974840279743e-04
2.712597467093606166e-04
2.649801986254445431e-04
2.495651788028624223e-04
2.475764428062553158e-04
2.435083218550512915e-04
2.482549937811792543e-04
2.451330257901130185e-04
2.420837971332978253e-04
2.866931529204155078e-04
2.828928384819924709e-04
2.665789385603721160e-04
2.750657272406837532e-04
2.730319062377798279e-04
2.714854152703744233e-04
2.359192992292851105e-04
2.362757712773532468e-04
2.298739043541814795e-04
2.286749799604809803e-04
2.968438801026183644e-04
3.016666255232022678e-04
3.025016880164003042e-04
2.927032508260255916e-04
2.736083236965514425e-04
2.822057652557513445e-04
2.816849230398584501e-04
2.682897341674010325e-04
2.721149465647175621e-04
2.762620744369527958e-04
2.704947292294699159e-04
2.731651896688967089e-04
2.736421008921916215e-04
2.580507983302737524e-04
2.658825216421873989e-04
2.691644220514967920e-04
2.736678193444107396e-04
2.716037533236699726e-04
2.713955421124141626e-04
2.697404444578020265e-04
2.733988224754130801e-04
2.778299182209213345e-04
2.689303360202136223e-04
2.652602326356811907e-04
2.715497239616344546e-04
2.706142887340573554e-04
2.640207137124347026e-04
2.686393259364528363e-04
2.700868229603847369e-04
2.702748118602654108e-04
2.652137742400655432e-04
2.541270789811597621e-04
2.585039052356225063e-04
2.642626687043295110e-04
2.570913489514939842e-04
2.931139026852137516e-04
2.871422064902660713e-04
2.808580340837089863e-04
2.830348404165998520e-04
3.200247978033085214e-04
3.174655033653000277e-04
3.072747076637430473e-04
1.865141528252331916e-04
1.918726406610025156e-04
3.396707393199087659e-04
3.376952871481195165e-04
3.378158569506510014e-04
3.372443671466094999e-04
3.364688567949324517e-04
3.341168125362301640e-04
3.327256226814750907e-04
3.339114656894069536e-04
3.334186901292093526e-04
3.348910700726424883e-04
3.359777097796378949e-04
3.376144478965804169e-04
3.400769304506907529e-04
3.401053174613886086e-04
3.411059289760060595e-04
3.372177217704322742e-04
3.280211365202694907e-04
3.347937907169793110e-04
1.731047077763641978e-04
1.782312736313336780e-04
3.148234044271760383e-04
2.660966693855266172e-04
3.220706965010273017e-04
3.293278037395863602e-04
2.205577851429194253e-04
2.211442983029176276e-04
2.162385418932009646e-04
2.105145368897417819e-04
3.191446876804790683e-04
3.127864474456494440e-04
3.183904964801435021e-04
3.071495828348992088e-04
3.095918828959218563e-04
2.998009502911121540e-04
2.894374087897602621e-04
2.983775166534657843e-04
3.045638257483607387e-04
3.004610142023003282e-04
1.990752922704611702e-04
2.053383229829574413e-04
3.366169231947560244e-04
3.354886985367911247e-04
3.356629589572755388e-04
3.353138834873709961e-04
3.342873932822353978e-04
3.277604200074815048e-04
3.323053013891795883e-04
3.343347225996252513e-04
3.348522302792156843e-04
3.304038776853400429e-04
3.397195178114371657e-04
2.634454869690797617e-04
2.674474181969204822e-04
3.823992583278716358e-04
3.761814277333024536e-04
3.662864755262168828e-04
3.564126052272008913e-04
3.506285145292233909e-04
3.215100724470930328e-04
3.236573683623436472e-04
3.349680788992374534e-04
3.117393197031112116e-04
1.616111625570852868e-04
1.813770027012456484e-04
3.886103393433180475e-04
1.827788171607098435e-04
1.732910760536122789e-04
1.930619071004205888e-04
3.937020450043334364e-04
3.948093225281947786e-04
3.945041275109856596e-04
3.948189745739596329e-04
3.950819471640260646e-04
3.942713676731223827e-04
3.944106241285864727e-04
3.930935828859032934e-04
3.931820873455426951e-04
1.718335770405834267e-04
3.879162787393892402e-04
3.889363041524040998e-04
3.899511657998540239e-04
3.792359226349175326e-04
3.721852947244767861e-04
3.570191424023745922e-04
3.461561880847072300e-04
3.219560927696864965e-04
3.296110674042157258e-04
1.136494653029402029e-04
1.279130904227875911e-04
1.165346462347655759e-04
1.469537533884498386e-04
1.486392923756266638e-04
1.350905229961072058e-04
1.380829252278994871e-04
1.583737340673598590e-04
3.908211417063167832e-04
3.919674664907392761e-04
3.928578261405163310e-04
3.922262474119557452e-04
3.933140574356749995e-04
3.922396152694790383e-04
3.927845445759861110e-04
3.914146480333233224e-04
3.917604336574014414e-04
3.905863565446012473e-04
3.910390989823048094e-04
3.923865800347966625e-04
3.924642374120663264e-04
3.906443432081645748e-04
3.499030988110448910e-04
2.649165642832147956e-04
2.492830558583992778e-04
2.319729596562137013e-04
2.275845679982071382e-04
2.396622259650779446e-04
2.335593077037652094e-04
2.376295391051534201e-04
2.468048402470893448e-04
2.805011133321522600e-04
2.768089927225773970e-04
2.698349607370395574e-04
2.635009579603834443e-04
2.477347734970214758e-04
2.535726823384961749e-04
2.499777958151075201e-04
2.459481913201386162e-04
2.538532459310233321e-04
2.497012994928163028e-04
2.528574483629480009e-04
2.599181433744156256e-04
2.673106239290270829e-04
2.700419204327279723e-04
2.519023873203552876e-04
2.587723144884171824e-04
2.586646626576103456e-04
2.564290917527521727e-04
2.643628201102121906e-04
2.556204267044565677e-04
2.809620092588285107e-04
3.401267380278397449e-04
3.311344875701489865e-04
3.046598828817231180e-04
3.053052328369911883e-04
3.158584770994763238e-04
3.172354868669983443e-04
2.885624325901843968e-04
2.929476466430219511e-04
2.710714908418349034e-04
2.765768212240260677e-04
2.608461616481255112e-04
1.946805171314844166e-04
2.146698137367677615e-04
2.146805180661341792e-04
2.042381092517927036e-04
2.045251227245371275e-04
2.236170362574722685e-04
3.954997514368446625e-04
3.957150954750717929e-04
3.949819787785937425e-04
3.942010589127657814e-04
3.094615956790676740e-04
3.029784494800137813e-04
2.937168476414933637e-04
2.883681500600305376e-04
2.743611252298644942e-04
1.410066525757944797e-04
1.401980264209234613e-04
1.315275969025832313e-04
6.148569340517961372e-05
5.069633850660870667e-05
4.752844984137509705e-05
5.072880690686546845e-05
5.200817088800756212e-05
5.730662554778256267e-05
5.907332947173226734e-05
6.201036375202129938e-05
6.108018286915976110e-05
6.040543361566676472e-05
6.435981346505032310e-05
6.319617835889085788e-05
5.667968305750877912e-05
5.609865619973719781e-05
5.786549588597716726e-05
5.845280704501338702e-05
6.554394013688681652e-05
6.113992779521961092e-05
6.724450522756290601e-05
7.096413798935782152e-05
7.708926079757626344e-05
8.175708183573971951e-05
8.063504796596751816e-05
8.847957258007909840e-05
5.316560259016723475e-05
6.144123718427361525e-05
6.267705959437898855e-05
4.674511667355886951e-05
1.897854879879884102e-04
2.265855240132896690e-04
2.234949019927616486e-04
2.314901386943432767e-04
2.286918089462216641e-04
2.428837355828661283e-04
7.105805419295861572e-05
7.097191625629121190e-05
6.890734200659415654e-05
6.779671501702657038e-05
4.671267631681696504e-05
4.470861181083476819e-05
4.378882547523615460e-05
4.711511140066385235e-05
1.825394852486558815e-04
2.077814556024188916e-04
1.947191097311657131e-04
2.208126669723794793e-04
6.863275123466439011e-05
6.708492553688707712e-05
6.693885308908327687e-05
6.724679862362597030e-05
4.614781522178768958e-05
4.799494534410801569e-05
4.588196347405442094e-05
8.691703486528045721e-05
1.948040197550529270e-04
9.294682152093853048e-05
9.247394327207967462e-05
9.127497288302757793e-05
9.426283297615026789e-05
1.452244960255225537e-04
1.373527393032083696e-04
1.416711963640037038e-04
1.526481592817540117e-04
1.003446374522191703e-04
9.783696949485444949e-05
9.985658177025551945e-05
1.013833460918295808e-04
3.078216695318340603e-04
8.987506923194193216e-05
3.262056574196586811e-04
3.326619208165912628e-04
1.546002728258825628e-04
1.466550888716877709e-04
1.488629399661050721e-04
1.576309756887157138e-04
1.029348633211379270e-04
1.094132990146860085e-04
1.074042108377435485e-04
1.060055664606105813e-04
1.040696200809454350e-04
1.103892526218785378e-04
3.196743177810130272e-04
9.366689240248217299e-05
1.406364856003314572e-04
1.290413167623763251e-04
9.903597095472091102e-05
6.366121742481611976e-05
5.966970390644033196e-05
6.252475523059794872e-05
6.535174482117305861e-05
1.024819834266625835e-04
9.852141310651732443e-05
1.062303986292743830e-04
1.014508958395990619e-04
1.064392194376848896e-04
1.163550208678946856e-04
7.327943473343833595e-05
6.874432144898352467e-05
7.086911599814617617e-05
7.383857985777597861e-05
1.203025553234847076e-04
1.134782811556162718e-04
1.161265653439001586e-04
1.271657952761174411e-04
8.421050151636400938e-05
7.962460422896900530e-05
8.090777495428490989e-05
8.463781920314352206e-05
1.317135802987251601e-04
1.244655639424416358e-04
8.920144264087623862e-05
2.072160598685799315e-04
1.691748858546458670e-04
1.606477563152656596e-04
2.530688220771635686e-04
2.415831592206262339e-04
2.219788241903382191e-04
2.325183347849506016e-04
2.311731568873616807e-04
2.067492855247502956e-04
7.069159368069918338e-05
7.302040468925681202e-05
7.216018559228759154e-05
7.103103353004936089e-05
5.250079484164894914e-05
2.583034261110727877e-04
5.716731380703451960e-05
5.983489231649140446e-05
6.553796073908672176e-05
6.894071798170803690e-05
7.622331372657419773e-05
8.050988610498011977e-05
9.289700060167741468e-05
9.424818151588861968e-05
8.834258436549669513e-05
1.041476680518954503e-04
1.094705480044148437e-04
1.203343413914939489e-04
5.913682050139267677e-05
2.574479523251338485e-04
2.528913851226096267e-04
2.634059271936075122e-04
5.443772230207795197e-05
2.014565213713812931e-04
1.936238800537199475e-04
1.916384854817734318e-04
1.754858019747376405e-04
1.534879039376923875e-04
1.638881712521772342e-04
1.634390856285822193e-04
1.417374950663622692e-04
6.067926671700972448e-05
5.863916831814980173e-05
2.436740329301507514e-04
2.185924172903726498e-04
2.303466937805385864e-04
2.289063456130147360e-04
2.176377080428282967e-04
2.013389476891755230e-04
1.788982502820711442e-04
1.950115568522521961e-04
6.805217444035818655e-05
6.544749728744745255e-05
2.621094820289620545e-04
2.636865440010336282e-04
2.651562807172722427e-04
2.648054244299072454e-04
2.501480477039213840e-04
2.530794755168934060e-04
2.553903503726607138e-04
2.574341763018116527e-04
1.269631251349924938e-04
1.234379972094184249e-04
1.591703983330806406e-04
1.699175483390813143e-04
1.841645434073146232e-04
2.344047291415599966e-04
2.458972454968093172e-04
2.437960761991440353e-04
2.474974252352258350e-04
2.467371278617868247e-04
2.521270588677209127e-04
7.547940480047861920e-05
6.992982216738072656e-05
7.166784693049332378e-05
7.369063344775538438e-05
7.464334679886325068e-05
6.871460702389109302e-05
4.285954917287513439e-05
4.292691719497259551e-05
4.412328622146919840e-05
4.587240929800980889e-05
4.714386397706460012e-05
4.789849895993441274e-05
1.462211588740576897e-04
1.695923221831747638e-04
1.384488275980874184e-04
2.733912080923879377e-04
1.427685418999545281e-04
1.133137811918866276e-04
2.604008093883215975e-04
2.616354360644171308e-04
2.601799923748860190e-04
2.637822628054837582e-04
2.627540548014989223e-04
2.644620938884556884e-04
2.642508177960262638e-04
2.631323691852095444e-04
2.631965419978049190e-04
2.547388786221663551e-04
2.576684091396048591e-04
2.452899388730112257e-04
7.585160450907081446e-05
7.433221505019692137e-05
7.294921596520132499e-05
7.225532463550370565e-05
4.402955417818535096e-05
4.717854167665328077e-05
4.855206337598757556e-05
4.856141364049900078e-05
5.069843744011687286e-05
5.393404638746318179e-05
5.192314392593787650e-05
5.768222014719089676e-05
9.983418164604093465e-05
1.060308150087101913e-04
3.044240360978493981e-04
2.944261011662402915e-04
2.916489188925780593e-04
4.079768263435897446e-04
4.092310936981744625e-04
4.113428229708302971e-04
4.108644925706761300e-04
4.082626675573090206e-04
4.118138142252456804e-04
4.086175968420509416e-04
4.083637110876843068e-04
1.782237147509362573e-04
1.797341746409357704e-04
1.869957932282065836e-04
4.052484935174710100e-04
1.709102636600081076e-04
4.085649313272265884e-04
4.073924700109985645e-04
4.098438219562068325e-04
4.075660402927889559e-04
4.132650808097816176e-04
4.121757385841358845e-04
4.143336501895631243e-04
1.936223746835566255e-04
1.856239616527571759e-04
3.863402782798091260e-04
3.877342824732730011e-04
4.051386261237406193e-04
4.087947990671538380e-04
1.456106153860658732e-04
1.431025652855872059e-04
1.438203813537841246e-04
1.417664415896558578e-04
1.536727451771812065e-04
1.501032163321557847e-04
1.486152226019468031e-04
1.464366722657116913e-04
1.562848799960861695e-04
1.597095467300975946e-04
1.627472684780546807e-04
3.997132995723026196e-04
3.957969794657926143e-04
4.002520274948267033e-04
3.964336555442877076e-04
3.912336539490984854e-04
3.971871162912460188e-04
4.004905268258270859e-04
4.018134084739909562e-04
1.812721205834758574e-04
1.739004630281967021e-04
1.664252831216211925e-04
1.665712206347377898e-04
1.319883840912507318e-04
1.343310240615870448e-04
1.371847767561951918e-04
1.405394354654181371e-04
4.013421653094066330e-04
4.005789451141548649e-04
3.943352347654369063e-04
4.033095938333847792e-04
3.212381635184457488e-04
2.238871463371418192e-04
2.274820206381982781e-04
2.242649123396110646e-04
2.172232273529378036e-04
3.134582402377210125e-04
3.144641140569854579e-04
3.106793591840600020e-04
3.170176533564895744e-04
2.204378278948304940e-04
2.280129704143565221e-04
2.310804659252789256e-04
2.274399260296900923e-04
2.305720089038857269e-04
2.258564424716239297e-04
3.048055446562679557e-04
3.054810605562170754e-04
4.146241890747021769e-04
4.173825277274448016e-04
2.128300954472511569e-04
2.130364376380490619e-04
2.978283234351912631e-04
3.003599264428089043e-04
2.999298663534702403e-04
2.994222983190499444e-04
3.265013215809574299e-04
1.355275814151449298e-04
3.220432116899596625e-04
2.098095174724449769e-04
1.983934460279062554e-04
1.915814388938599973e-04
3.661414668066539902e-04
3.688398897896773602e-04
3.755261899401159315e-04
3.795635132705095071e-04
2.001192938950273055e-04
2.049353064332669469e-04
2.033007139225991879e-04
1.968657494900678069e-04
3.476091031573836482e-04
3.492153342809306777e-04
3.552172081962519162e-04
3.592317058428775309e-04
2.082241607206438154e-04
2.129185755522890796e-04
2.109225204653579293e-04
2.034472112564931665e-04
3.265630132338076422e-04
3.291851594076989143e-04
3.356266032316611845e-04
3.405279163394534544e-04
2.141277396971705044e-04
2.188727754667138200e-04
2.167841600318341690e-04
3.192679929811038410e-04
5.566306567099774561e-05
1.377229239299448201e-04
1.291046580206252955e-04
3.474061481312932837e-04
1.633045177444886599e-04
1.562614861726925044e-04
1.569254466080335204e-04
1.648771170539244557e-04
1.124175493485160088e-04
1.174257976091274487e-04
1.166099444491240178e-04
1.148427178562978383e-04
1.137939172326029262e-04
1.189245571962430450e-04
3.436641985590412063e-04
1.759614268324372110e-04
1.822686858704608461e-04
1.986357691876494312e-04
1.941485334267313058e-04
2.072454833112050750e-04
2.142273197713874771e-04
2.135948938572822470e-04
2.235544168520906818e-04
2.319492425537008772e-04
2.419975684801056075e-04
2.407313668970981484e-04
3.434445928176800772e-04
1.860853752722105281e-04
3.472130362614243349e-04
3.370165047381498626e-04
3.379227638001229702e-04
2.822898348700524519e-04
3.148860076176879545e-04
3.239193253180747654e-04
3.362839297099845005e-04
3.368188090217628982e-04
3.321953724292228509e-04
3.310130323100546530e-04
3.377334273626023922e-04
1.628484363244051241e-04
1.552644312297425167e-04
1.114895146114957262e-04
1.097707416672773987e-04
1.125813186738069591e-04
1.132817141294707155e-04
2.216278141838786938e-04
2.376554835575798563e-04
2.320355977820552846e-04
2.667983305830034656e-04
2.581124981186473069e-04
2.550970960472906455e-04
2.470726345872055734e-04
2.761843897915843829e-04
3.356818217429736887e-04
3.415679437601233594e-04
3.409003288859184912e-04
3.477124726885136774e-04
3.491393460662429288e-04
3.513282527337636941e-04
3.523782189440888041e-04
1.941324898857803695e-04
1.999313689765405450e-04
2.078837936996180886e-04
2.150171935153444465e-04
2.236368576355347588e-04
2.310000617575658623e-04
3.764595288670117570e-04
3.807809961765659299e-04
3.813079493370581836e-04
3.868429708279678557e-04
3.882708215205385211e-04
3.832158498505810313e-04
3.770448150243356630e-04
3.836715868448309016e-04
3.878594621824205915e-04
3.865899251432366578e-04
1.611765525892941908e-04
1.696504691106525623e-04
1.740125930898063522e-04
1.609847362196567739e-04
1.223392734358121688e-04
1.244951616099126740e-04
1.261825693221580943e-04
1.326765348768140385e-04
1.313723705894678199e-04
1.869267590776266480e-04
1.282355671524436965e-04
1.825056301156295570e-04
1.644499558919531809e-04
3.577513480980789098e-04
3.702037723973563535e-04
3.669440894393909136e-04
3.599498517411539307e-04
3.742074339300415203e-04
3.693436998316731936e-04
3.771495599716859540e-04
3.731183945220800722e-04
3.731445324561519813e-04
1.710712137745295071e-04
1.626240312631453049e-04
1.176136524788823118e-04
1.225644815160434559e-04
1.215184036723188495e-04
1.198841610528272357e-04
1.191385961736172517e-04
1.262707852863721389e-04
1.247912192364680826e-04
1.282260104477554285e-04
1.543930060062688437e-04
1.617875977556191332e-04
1.590521532079278925e-04
1.734148489819322444e-04
1.696973684658322390e-04
1.675727686430742119e-04
1.769348033476411328e-04
8.300910361479232826e-05
1.027444493817978639e-04
9.554435668081954244e-05
1.823825779313216174e-04
1.785338294311434031e-04
1.761486525577564963e-04
1.803871727413165369e-04
1.829741111503173573e-04
9.802928943717472744e-05
8.808253911088461123e-05
9.194675542458799965e-05
8.960873453933097116e-05
9.345791688236771495e-05
8.146024535057364816e-05
1.781408552684634987e-04
1.627551926498937279e-04
1.670299380765833612e-04
1.642907809116675390e-04
1.695839686628964281e-04
1.650621537059124451e-04
9.695342783017716064e-05
9.698558812770618413e-05
1.007346882422923551e-04
9.169567867031082234e-05
1.536276917094815610e-04
1.574774114080966330e-04
1.555089952651250371e-04
1.724229805080729650e-04
7.124586666887657049e-05
8.405091584569169389e-05
7.934171097166207542e-05
5.606334222804887314e-05
4.883500138251457520e-05
4.789495569060138967e-05
4.468881983220708912e-05
1.995855167804705020e-04
1.997172298714372594e-04
2.060043133261476624e-04
2.071320995091634502e-04
8.023368621008155775e-05
6.741013793485730915e-05
7.252630192060424349e-05
7.030046447931495579e-05
7.467948519613312958e-05
6.074175772761510912e-05
5.859916263609342099e-05
5.365840837929158544e-05
1.869971665268854331e-04
1.947185942480442200e-04
1.902489747046737559e-04
1.878985733991676474e-04
1.931566846539281340e-04
1.880282568156471949e-04
8.990230519362832514e-05
7.756618168044801173e-05
8.132146317778857951e-05
1.532319194367145999e-04
1.564345325674915989e-04
1.594185905782013438e-04
1.091244854549354134e-04
1.231466308154390856e-04
1.256017932291368135e-04
1.274160092962361589e-04
1.231087831155429542e-04
1.222801973020015611e-04
1.195927460673715134e-04
1.449495967799704227e-04
1.400964261714511105e-04
1.419957649371171593e-04
1.305551054387815658e-04
1.329537541591474840e-04
1.344736145990546442e-04
1.376730335596322542e-04
1.273432236528933010e-04
1.137725979899122206e-04
1.175885353156840463e-04
1.128984571417005405e-04
1.158333694757916640e-04
1.159041152437597868e-04
1.116646606591374435e-04
1.112299330495092933e-04
1.077869441005864873e-04
1.468615085593985342e-04
1.451354567029494507e-04
1.440045508001027244e-04
1.255002306690486825e-04
5.366968531213644995e-05
1.284599235807948076e-04
1.266513591803533514e-04
1.065775604339477909e-04
1.042681701172343847e-04
9.996373736160399045e-05
1.404426618631193866e-04
1.481577400574513807e-04
1.435990962029433490e-04
1.415177413327402788e-04
1.468517240250712954e-04
1.428089905826702174e-04
1.189419445841324272e-04
1.092600697112934810e-04
1.116062524653348132e-04
1.125783377395938521e-04
1.165636042024383544e-04
1.046632808978603755e-04
1.322096628473595683e-04
1.357220722269124249e-04
1.318046823724285414e-04
1.349430978311430876e-04
1.367851497261775003e-04
1.327924950607338472e-04
1.291804919557336981e-04
1.204743655194427150e-04
1.223478024992134025e-04
1.240605315019337749e-04
1.165891121895531709e-04
1.425526405849447892e-04
5.485884697711042459e-05
6.591210970691220345e-05
9.742009335167004815e-05
7.949524042066597081e-05
7.643320826758735797e-05
7.263022959111158550e-05
2.973945646365825854e-04
2.988215813454206458e-04
2.953195732116186290e-04
3.019296137598812316e-04
8.519016324809188629e-05
7.589236083416301608e-05
7.864074471752795334e-05
9.444091716532255457e-05
7.596109831299500622e-05
6.967483127113311585e-05
7.009812245993797466e-05
6.344837182782033034e-05
2.970055666360746837e-04
2.993821475881372962e-04
7.210178942019219929e-05
6.482525933794414889e-05
6.749953149369960896e-05
6.583051785031770629e-05
6.213578439789222113e-05
5.857247595928430161e-05
6.664352197337536246e-05
8.845328152922918427e-05
8.529520913217728993e-05
1.025528292278490416e-04
1.316227416483492551e-04
2.922052157940229758e-04
2.993995929292353302e-04
2.962101304795790031e-04
2.997803343123033515e-04
2.968356881525029307e-04
3.041517022332411837e-04
1.262405903658990816e-04
1.214778584780324116e-04
1.163661806264307811e-04
1.163904668932380356e-04
2.896716120400632958e-04
2.958134526898577353e-04
2.931374388108090958e-04
2.977876708716728710e-04
2.945752766343615135e-04
3.003995502474176931e-04
1.027709478230688986e-04
1.057289094679384199e-04
1.112892100894932311e-04
9.664986441823560190e-05
2.924143853573481461e-04
2.927549183117322080e-04
2.978877926825727819e-04
3.020219589534209304e-04
2.970782009744593415e-04
3.002536155669126555e-04
6.173292306044285763e-05
5.241167045964568441e-05
4.262243408413747678e-05
4.272145638073929772e-05
4.174064133567089363e-05
4.296829705304902808e-05
3.999581933288062736e-05
2.397176815558549345e-04
2.462310435711542473e-04
4.555179712875619585e-05
4.478716593779227139e-05
4.296635785754277436e-05
4.059541462593237675e-05
2.270368443759162051e-04
2.332510810718706185e-04
5.438963435074833881e-05
4.896270814173177998e-05
5.203128630865126340e-05
4.403124330443653357e-05
4.497660210925344469e-05
4.416800497328647308e-05
4.656458421045088644e-05
4.095604253244553451e-05
2.145846486158559617e-04
2.203330778069251478e-04
7.073977510754233351e-05
6.046297510410576201e-05
4.612071074450862932e-05
5.219711048695145823e-05
2.650688988946280880e-04
2.579850885215180956e-04
5.356016438752875838e-05
5.670257771920310413e-05
5.880469047732683920e-05
5.012539219540585004e-05
2.928515492786453595e-04
2.970259613340479258e-04
5.099351035052452030e-05
5.175859913077196663e-05
4.920217320426727473e-05
4.651712545349523690e-05
2.819248956064627099e-04
2.890060785985969411e-04
4.768506888062384907e-05
4.763001929084279099e-05
4.578026129988515679e-05
4.301732186706511016e-05
2.620787505191044995e-04
2.675239533059372622e-04
2.692146128308335932e-04
2.749761682502344009e-04
4.487819395721818555e-05
4.457404266809143534e-05
4.288546371375437984e-05
4.049812719710785833e-05
2.621191485510294982e-04
2.523195783277010305e-04
9.798300562298355144e-05
1.427917298885252387e-04
1.099349707853920912e-04
8.982714572416048684e-05
8.894693039529360265e-05
9.043355599674843086e-05
3.459411336619206567e-05
3.121262842343206498e-05
3.097428811986679660e-05
2.844726177607215343e-05
8.261542091280162331e-05
8.428834229277023539e-05
3.665622102146328016e-05
3.710172134229830780e-05
9.238628162109960198e-05
3.028529808772660001e-05
7.341554448270786349e-05
7.658573374234254596e-05
7.535811114950770806e-05
7.723527485927663013e-05
5.288187003417596060e-05
4.167473835899089275e-05
4.495467482172897699e-05
4.186670417629286000e-05
3.344307253643323145e-05
3.661764215413312998e-05
6.828946517478993268e-05
3.343892832083354179e-05
3.079770450234529928e-05
2.810582363386578369e-05
9.204082976990678991e-05
1.144398176001298038e-04
1.116329986375873013e-04
4.191923385732536692e-05
3.128142591538178753e-05
3.131283249754591687e-05
3.697723138996854834e-05
3.600927334481518705e-05
2.592026477172921240e-05
1.127093078940606511e-04
1.106711213131254367e-04
1.084290071769422153e-04
1.055792242722642120e-04
3.564654518220864007e-05
3.389641925506004666e-05
2.923731742864100458e-05
2.764888837612964503e-05
9.874899049453998159e-05
9.972920555970690411e-05
1.027178319714854916e-04
9.622244478298347609e-05
2.842684602477791884e-05
3.122931511030726810e-05
9.561723087832068278e-05
9.670929460136264469e-05
9.456827018514900015e-05
7.004665357198257172e-05
7.012177309504041996e-05
6.620859086927217095e-05
7.791202550237292742e-05
1.470452743091178727e-04
1.447914154839222947e-04
1.331115820367543168e-04
1.214073090633328806e-04
1.157472177664010233e-04
1.020131887199256736e-04
9.601290053637942295e-05
8.340538262319699316e-05
6.422966358055949045e-05
7.252949292460283764e-05
7.233187381117913079e-05
5.538992544721464429e-05
5.390865101546530409e-05
5.358222040063882329e-05
5.341228687104096305e-05
5.406073570365072482e-05
1.765365921023878497e-04
1.703365428088212644e-04
1.684143452223344471e-04
1.551355154735508453e-04
1.513234819221705196e-04
1.390168462088752952e-04
1.171896926713353478e-04
1.283078499145037690e-04
1.274318513830233603e-04
1.384696747093288585e-04
1.164978294659997301e-04
1.581314405989008097e-04
5.518914283134292712e-05
6.064646737134576882e-05
6.657513198424733507e-05
6.254572687088152342e-05
5.166530113263919066e-05
4.491407177829445988e-05
3.704033384623747017e-05
4.133644694564616147e-05
6.558571986949210365e-05
6.436648530818262447e-05
6.110044616834183634e-05
5.900095407169221194e-05
1.277043486921183336e-04
1.190694722797922407e-04
1.079710973293689433e-04
8.722513624597175890e-05
9.468832063512410877e-05
9.174504573977964976e-05
7.949697435131217009e-05
6.917398488506854330e-05
6.202913977092176377e-05
5.497920994538166664e-05
4.377884436220211880e-05
5.054272332168842515e-05
5.600007633027403688e-05
5.724878450291699249e-05
5.616262617455162451e-05
1.387815709303908665e-04
1.157132391273418918e-04
4.247539546554923977e-05
7.692570388912511382e-05
7.893253972047052799e-05
7.380084443756534203e-05
7.335306238063097543e-05
7.004784239291459488e-05
6.971132110739639356e-05
7.050311626644811477e-05
6.816120760050137846e-05
6.689422070195588372e-05
6.670650983077646768e-05
1.469626259456106583e-04
7.960696355839338967e-05
1.470643367334095210e-04
1.464615896073267131e-04
7.222453192609821202e-05
6.956723779349861662e-05
6.942802172534815082e-05
6.593758457372180188e-05
6.592757988728060342e-05
6.286441017088826157e-05
6.283107709664816618e-05
6.392017735666693471e-05
6.459985744089468979e-05
6.312034362806815790e-05
1.472879413564480747e-04
8.640750606744818877e-05
8.743278712055276339e-05
9.339269273028980045e-05
1.062832663234456089e-04
1.041013277715159953e-04
1.067819715261652684e-04
1.026221935379323245e-04
1.045067516098608621e-04
1.044011314724672908e-04
9.976741257409570509e-05
9.878749348732000616e-05
9.008367934818973404e-05
9.576556002889111542e-05
8.301927072153589976e-05
8.833742382605287138e-05
7.770265530798967112e-05
8.209818374246578084e-05
7.352175963137561369e-05
7.677033157548402754e-05
7.296561241543591246e-05
1.479522007015423224e-04
1.471088622913455199e-04
1.462769719945115508e-04
1.463394045306258442e-04
1.001481011763460054e-04
9.740882565743031059e-05
9.733848748290227981e-05
9.366723107335913300e-05
1.464479230125902576e-04
1.444298700896814926e-04
1.451190005710958550e-04
1.462400274466879710e-04
5.610307575625549104e-05
1.351413501405942521e-04
1.282017501964172635e-04
1.292310367441122795e-04
1.322735297819546598e-04
1.318001411198753121e-04
1.246720885607517919e-04
5.829369700979666012e-05
5.206328746475447376e-05
5.381969017964526118e-05
5.607237839356520753e-05
5.635819953684645552e-05
4.836837772892198158e-05
1.254910088021348651e-04
1.185640214162969976e-04
1.194560335409631412e-04
1.227360310037917091e-04
1.224443243484142651e-04
1.156127582242365200e-04
5.414677479716235468e-05
4.606323398429727908e-05
4.973400311853944550e-05
4.924713419165587273e-05
3.930891490955803000e-05
4.401216306975162226e-05
5.886650081888233877e-05
3.340885742440774910e-05
5.867098960154925789e-05
5.809370319744404138e-05
1.457497110130732639e-04
1.432370347597969264e-04
5.912121476858340927e-05
6.038734384480218904e-05
6.079931903114367124e-05
5.933920593407398820e-05
6.017728772128452477e-05
6.037490219353783548e-05
1.438252925017962074e-04
1.408062679289552469e-04
1.418643760592522968e-04
1.429799501618984078e-04
1.428550157943536453e-04
1.397756125589308483e-04
5.901596247882008974e-05
5.905441264599106747e-05
5.959218179770438755e-05
5.966693972759386434e-05
1.405832036222030618e-04
1.365769581612412821e-04
1.377115170925710154e-04
1.393224466348315686e-04
1.390438124281331671e-04
1.343506761086494671e-04
5.939699100626383174e-05
5.814544687281798525e-05
8.587057744687215475e-05
8.948940574185887647e-05
1.492370320102439100e-04
-1.801433710697736084e-04
-1.817822754743070909e-04
-1.809217746577386292e-04
-1.837915768256560497e-04
-1.871804008646764481e-04
-1.844167745060565019e-04
-1.813731407085703918e-04
-1.798939342022341868e-04
-1.811310484912394367e-04
-1.759789432496808108e-04
-1.752885718925984966e-04
-1.814907564416682814e-04
-1.699457336761689853e-04
-1.602717734930868797e-04
-1.627303509969014745e-04
-1.646101997458197222e-04
-1.585533196985225359e-04
-1.851291796245015206e-04
-1.719130494359018160e-04
-1.773679443212370624e-04
-1.759327414969508174e-04
-1.699862445241343478e-04
-1.629794754227910326e-04
-1.374454456707875020e-04
-1.685138702175693274e-04
-1.802129819397546746e-04
-1.807376947164296074e-04
-1.822045417071914387e-04
-1.772717349421971109e-04
-1.720891188635086068e-04
-1.730584216750717002e-04
-1.700517588599601156e-04
-1.654869027085007578e-04
-1.632460878122962548e-04
-1.557058157915298295e-04
-1.589270185453094174e-04
-1.926094389289056713e-04
-1.963587751629753048e-04
-1.801733078691084868e-04
-1.886055767439061065e-04
-1.872678898816060062e-04
-1.730013246111276025e-04
-1.489476614019896229e-04
-1.628639375323521967e-04
-1.570845697469548175e-04
-1.584625803538026144e-04
-1.743220988346180908e-04
-1.689986213010684108e-04
-1.691913950125653414e-04
-1.760307428807378891e-04
-1.779101153468914173e-04
-1.808972105404170905e-04
-1.817828303385202605e-04
-1.402541986071634056e-04
-1.790761040013712539e-04
-1.538000926047626148e-04
-1.469739201597576920e-04
-1.145364225758440025e-04
-1.273524738785037486e-04
-1.220264223704734490e-04
-1.266522831767204552e-04
-1.221111575584958695e-04
-1.366885845552340414e-04
-1.653645923459743923e-04
-1.660367523273582283e-04
-1.670731700554913674e-04
-1.675926623792774758e-04
-1.476159526503422403e-04
-1.362739889662971621e-04
-1.372965693313497730e-04
-1.390377792151564599e-04
-1.343649965046020780e-04
-1.286800727972019090e-04
-9.977368280327283381e-05
-1.091142501735131709e-04
-1.052686623106631637e-04
-1.078380517654514291e-04
-1.041897613171369788e-04
-1.150299723299161802e-04
-1.325639482762908355e-04
-1.168923931245163708e-04
-1.408394106698393597e-04
-1.416510691800869413e-04
-1.442009838120379207e-04
-1.598184704477990914e-04
-1.620429196198114991e-04
-1.760605712632055139e-04
-1.762356050297450365e-04
-1.776986435192670405e-04
-1.741376532226085894e-04
-1.773281354450057499e-04
-1.680069127468304321e-04
-1.724758497531256709e-04
-1.753956075336108320e-04
-1.718950467158077697e-04
-1.759232541025393328e-04
-1.722028255926129532e-04
-1.719126493132587898e-04
-1.758064194959366893e-04
-1.720762304084344485e-04
-1.748727274780483031e-04
-1.684295666374782273e-04
-1.720062967960187439e-04
-1.644295832855311834e-04
-1.671580923906302359e-04
-1.626900574848240053e-04
-1.652060231066890511e-04
-1.497749349264964973e-04
-1.513453877794443739e-04
-1.580431079745521147e-04
-1.454610234393200873e-04
-1.841735567655818399e-04
-1.853138751278717998e-04
-1.879825192749605726e-04
-1.997479488027061718e-04
-2.111257201858655831e-04
-2.089992379686622409e-04
-2.143432730071029584e-04
-2.636455095962408164e-04
-2.514962120238279438e-04
-2.577342193849353172e-04
-2.592583430704488976e-04
-2.642622304429095717e-04
-2.498211849648606536e-04
-1.954147478820638512e-04
-2.034624562154386206e-04
-1.945709613137243724e-04
-1.994979179815537591e-04
-2.020061572356924467e-04
-2.059204714176818350e-04
-2.085840775516048344e-04
-2.073303532167956105e-04
-1.873472797061043410e-04
-1.834289475197888053e-04
-1.776244054183764745e-04
-1.744448503293780355e-04
-1.651386592240817932e-04
-1.585711781177403482e-04
-1.960008312998971314e-04
-1.878848885085280965e-04
-1.878891229876722142e-04
-1.927672656798414279e-04
-1.997053348714153734e-04
-1.995054391784324395e-04
-2.021717630823702814e-04
-2.015869485342690239e-04
-2.033664623559534000e-04
-2.052849845232653707e-04
-2.052476611765796947e-04
-2.067380900715440123e-04
-2.092330195021410255e-04
-1.820688667373035030e-04
-1.796404183413236402e-04
-1.747517066422254008e-04
-1.653485385709149735e-04
-1.585151361648861387e-04
-1.488499309702811960e-04
-1.362562703882728792e-04
-1.435948540196243140e-04
-1.531898638830842625e-04
-1.614454893212178459e-04
-1.585616236143501433e-04
-1.666960181474013921e-04
-1.666549740437060106e-04
-1.713676077145672143e-04
-1.767316404966407092e-04
-1.814680680685729997e-04
-1.442752669532118657e-04
-1.495404132534096635e-04
-1.702835219958525714e-04
-1.785318210013456318e-04
-1.525564205436919190e-04
-1.435961039538797776e-04
-1.471845424279070536e-04
-2.316391520002861464e-04
-2.360704338107934752e-04
-2.304161723964024897e-04
-2.206172616006002506e-04
-1.694842385726272218e-04
-1.657657592665258276e-04
-1.665715336616632963e-04
-1.634857803481956726e-04
-1.502986237736791833e-04
-1.542490445142938554e-04
-1.574813628511976616e-04
-1.477156891069064703e-04
-2.093704975604694250e-04
-2.158622008580072431e-04
-2.105576785147845564e-04
-1.993704966715248005e-04
-1.713201428148671977e-04
-1.763774223674558926e-04
-1.826996813709891516e-04
-1.836486471596855013e-04
-1.852718588193563514e-04
-1.837696344129213343e-04
-1.575421632616316888e-04
-1.171628469309919998e-04
-1.653127120074452771e-04
-2.354261576768572535e-04
-1.753777841634714867e-04
-1.827765789237060113e-04
-2.614938439295661616e-04
-2.489535522470091356e-04
-2.543448531888083835e-04
-2.551333036008436280e-04
-2.597489545585612305e-04
-2.472353646557441317e-04
-1.942890973545770327e-04
-1.961259457173160738e-04
-2.003197736186060698e-04
-2.030950248213918557e-04
-1.739631600597486458e-04
-1.706918352827408380e-04
-1.663334281051084189e-04
-1.621827523457770404e-04
-1.461367394019368927e-04
-1.478770720502186361e-04
-1.540424912982893098e-04
-1.428277883723512540e-04
-2.562981888959594938e-04
-2.408268626118670016e-04
-2.440333229313345861e-04
-2.483184997203803949e-04
-2.517075812510194237e-04
-1.630285687792308114e-04
-1.249725454745169505e-04
-1.277809057641255677e-04
-1.109948225777124893e-04
3.103915728520854054e-04
3.072223246201554706e-04
3.099097773959578594e-04
3.118839835040895249e-04
3.104616470771231064e-04
3.116163051063819650e-04
3.103655890406229736e-04
3.094238679087989966e-04
3.087721808133583358e-04
3.083082085854918996e-04
3.075204350431411972e-04
2.900631028588270509e-04
3.097039148989705879e-04
3.060338566493427050e-04
3.063253417604341129e-04
3.026464776668270473e-04
2.924868958299144854e-04
2.967429737195949845e-04
3.005587149890793673e-04
2.834791745131405387e-04
2.723876842826331262e-04
2.445940122238205307e-04
2.536084453514779740e-04
2.448238574138309311e-04
3.082815722286261217e-04
2.895351630783428746e-04
2.893425263849507597e-04
2.896495925597369599e-04
1.546719387559784397e-04
1.374375775471715921e-04
1.287891982506766475e-04
9.574651194625867501e-05
1.060493074004171198e-04
1.115536386993121014e-04
8.408376949705226040e-05
7.554397636718318011e-05
6.021901579074958146e-05
5.255936753249924951e-05
4.069089541301703944e-05
3.573440480153361590e-05
3.010465348109904194e-05
2.734628005417511941e-04
2.746709870056041709e-04
2.752565098269108132e-04
2.770045619835921689e-04
2.792901131749742387e-04
2.800907990389259368e-04
2.826079942788034278e-04
2.832265560799241614e-04
2.853979685001559467e-04
2.858357537958824469e-04
2.877879268598731543e-04
2.880349690346127524e-04
2.246830083343229407e-04
2.120560563751318480e-04
1.746202997373638135e-04
1.886444657647200240e-04
2.841214202321376342e-04
2.861684696460630893e-04
2.868239047533992767e-04
2.885794339898158350e-04
2.891172271978808194e-04
2.902265828632430043e-04
2.905820836401747055e-04
2.903253086764262937e-04
2.908077957850049725e-04
2.910994788546137431e-04
2.904418748164048158e-04
3.122208594375273190e-04
3.118151425211387255e-04
3.134504909711068174e-04
3.154422157933580969e-04
3.153948829806442044e-04
3.165659393797929082e-04
3.150602701262486625e-04
3.134990523919418200e-04
3.104897608788071187e-04
3.147174902668405821e-04
3.122284789627803592e-04
3.103355924313514424e-04
3.086591820235251322e-04
3.024864519015159673e-04
2.832841235739398385e-04
1.643977641487493141e-04
2.809167765141156272e-04
2.774880410643535745e-04
1.928955855973262478e-04
1.483655568633963169e-04
1.612894229404125170e-04
1.205421309995624064e-04
1.338685302643059208e-04
9.299761841780140143e-05
1.065222448093612400e-04
6.755801754881517673e-05
7.998844114569350931e-05
4.682238612674778340e-05
5.640683880415260296e-05
3.267464088082497087e-05
3.864101715948554125e-05
2.893566450172128717e-05
2.510131783910908909e-05
2.346477196447106016e-05
1.964246852095895705e-05
1.816938665876883036e-05
1.577944755797324223e-05
1.537670504649252888e-05
1.655311722160679626e-05
1.568507867173923466e-05
2.742319367866822405e-04
2.735025561304658005e-04
2.763252277122901128e-04
2.799579413256186389e-04
-2.039471977638298932e-04
1.813614933687433210e-04
1.847952491544286105e-04
-7.823292054596320657e-05
-7.545006795030483819e-05
-7.542579442437933831e-05
-7.257413052316105922e-05
-7.893951217768981087e-05
-8.569547993399366840e-05
-7.834913936821882050e-05
-8.183055556001057375e-05
-7.317261177961819957e-05
-7.291319659825464168e-05
-7.587457924956705283e-05
-7.309955778596647583e-05
-7.552071470659313813e-05
-7.068871698330895777e-05
-7.046794181429362849e-05
-6.868831802058208091e-05
-6.700312504822451029e-05
-6.520613425199439433e-05
-6.820719476785534654e-05
-6.866612463813303539e-05
-7.018762955822817817e-05
-6.995348992378124420e-05
-6.651153433825342709e-05
-6.827070151339162906e-05
-7.021599009855361757e-05
-7.103462082459942252e-05
-7.121088949168586420e-05
-7.832554498880440357e-05
-9.293539743494807408e-05
-9.571475742467065717e-05
-9.899300397607845123e-05
-9.420676726874479450e-05
-1.125460573409397115e-04
-1.130442489203492958e-04
-1.011949561075199862e-04
-1.056405885739152576e-04
-1.061345173583094157e-04
-9.668561827403674488e-05
-8.140688221119347478e-05
-8.825027246018163081e-05
-8.481919489246374190e-05
-8.539459195327989409e-05
-8.260795968179983860e-05
-9.006689299230538745e-05
-1.075052831852987324e-04
-9.977677475170082435e-05
-1.037917649097464055e-04
-8.811926877643433767e-05
-8.963938047369128981e-05
-9.419152254133513250e-05
-9.520689325819348321e-05
-8.349579287851685615e-05
-8.160249604269134737e-05
-6.589627530083812322e-05
2.777297082617513277e-04
2.792927784322544148e-04
2.794910491827187543e-04
2.839178772357873874e-04
2.841042948256968176e-04
2.863233120795698173e-04
2.861922740705533075e-04
2.868294261899339312e-04
2.868084338517166466e-04
2.875973756152014902e-04
2.880753828616816441e-04
3.060619470082050859e-04
3.069002553496901018e-04
3.045947287319697243e-04
3.005209314540100893e-04
3.039133116861411459e-04
3.057161489635267741e-04
3.048321181268815925e-04
3.019840318544865921e-04
2.978637818610104415e-04
2.988205379838253370e-04
3.022668617676856225e-04
2.989462183892925107e-04
2.963620497455119016e-04
2.957586234290890295e-04
2.305095629371060266e-04
2.164803423176415596e-04
2.045162271001461614e-04
2.816106934472998626e-04
1.886261509587591441e-04
2.811989929239978240e-04
2.780534826703909626e-04
2.802793568499281109e-04
2.744312126764197717e-04
2.763611536270076325e-04
2.766933376972074933e-04
2.773561149653459780e-04
2.782417369563310104e-04
2.800670367992101639e-04
2.817794656487877716e-04
2.815149024781327136e-04
2.834495153910980341e-04
2.826770469330778168e-04
2.836517019614871998e-04
2.849647877489358159e-04
2.991848836905419934e-04
2.989251803120608164e-04
2.968619182065732097e-04
2.960100103312190956e-04
1.744606949145539941e-04
1.606387637802600150e-04
1.508364378058950025e-04
1.361575249134405448e-04
1.282552199644500538e-04
1.149949727883943702e-04
2.755286171293319934e-04
2.743491195137900442e-04
2.785174730514136231e-04
-2.027391413971737935e-04
-2.083762690331622828e-04
-2.083668749206650549e-04
3.508802903516117737e-05
2.434873537136099104e-05
2.946972700608536992e-05
2.132560278709213564e-05
7.822806083892501703e-06
-1.637475166381031111e-06
-5.148705916570571776e-06
2.712800336892840959e-06
2.122254612367008884e-06
-9.447594986714744059e-05
-9.151711291790302623e-05
2.695341004733361987e-05
-8.837969864464743973e-05
-7.743086430327021186e-05
-8.587084370326238136e-05
-9.043167332896155858e-05
-7.590214275075307822e-05
-6.945112598143259833e-05
-6.976960638991889824e-05
-6.310034515583314333e-05
-6.371060391326963731e-05
-5.663037808097437677e-05
-5.842973111475621218e-05
-5.011759190426450856e-05
-7.390215094778373030e-05
3.358316211090008236e-05
2.186045788961505962e-05
1.648135813516871429e-05
5.104764238538825842e-05
5.711970250223599569e-05
3.878705488141978206e-05
4.687426003362532085e-05
4.609698254772070266e-05
2.979637350139958206e-05
-5.449783529673844961e-06
-9.265954158693001522e-06
-1.439114432009418498e-05
-1.550931092108256286e-06
-6.493923831818179465e-05
-6.031326420996837375e-05
-5.780339505554042727e-05
-5.320836194649018405e-05
-5.049091499307975679e-05
-4.530577822353794667e-05
-4.219083189775577460e-05
-3.600873952516950717e-05
-3.277560026340594040e-05
-2.215613213294395937e-05
-2.125919159652712057e-05
-2.568110792114489420e-06
-4.338459124025258950e-06
1.642339310779970482e-05
2.521424767610794468e-05
-5.508389664164921475e-05
-5.423555629637625826e-05
-4.050408493594092734e-05
-4.197802414790069659e-05
-7.568729889773308424e-05
-6.268855664805877655e-05
-6.431601577720058973e-05
-4.398157512096259744e-05
-3.241306980627798912e-05
-4.435084251230085156e-05
-3.552947574692546818e-05
-4.542753941874045297e-05
-3.323370678169091112e-05
-2.750498253149977012e-05
-4.047855841150207101e-05
-2.935081403560448298e-05
-4.816075836383343426e-05
-3.904111624935794640e-05
-4.878676854577787092e-05
-6.535841047780535792e-05
8.979517260194088806e-06
6.163882690283335134e-06
1.737627471279246257e-05
1.506123411722919260e-05
-1.266397949705585439e-04
-1.210584693596075819e-04
-1.298066816566872559e-04
-1.234797809938892310e-04
-1.198891127029727717e-04
-7.230707231834752901e-05
5.897450438347074151e-05
-6.543711785291238302e-05
-1.030428935699695983e-04
-2.122575325024359964e-05
-2.221126455696709396e-05
-4.669421354169082057e-06
-1.084264361752700812e-05
3.115169399630280080e-06
-3.585283742140450241e-06
8.342788503466481683e-06
-4.032409312870829101e-06
3.864766375951263246e-06
-1.868024942124198537e-05
-8.178134351261715694e-06
-1.237635870557844750e-05
-3.325398045984960874e-05
-2.060633532855900003e-06
1.026063642414915451e-05
8.630574584888693550e-06
3.312823348779026217e-06
1.869675352302403068e-06
1.554144711218048640e-05
-1.127831455298527839e-04
-1.065109044061848120e-04
-1.040214461129841179e-04
-1.093286547155940573e-04
-1.109830342923478965e-04
-1.045610867358226704e-04
-9.778333355838773379e-05
-1.174326711402293660e-04
4.981012388053821194e-05
4.493953557146478577e-05
6.563726714963961892e-07
-2.971621614601972411e-05
-5.452735648508759203e-05
-5.631989899923520366e-05
-5.686459726761578670e-05
-5.482176833107634266e-05
6.222914838846765450e-05
3.293487031197704737e-05
4.392074358158914435e-05
4.192294452369116234e-05
4.981472025757164413e-05
-8.748942542058516159e-06
1.945152568782039941e-05
-1.635025501662165554e-06
-5.566133044749326306e-05
-5.431451303659431566e-05
-5.551991775316636538e-05
-5.491923351681177705e-05
8.013570765299992348e-05
5.692915208159048156e-05
6.508123668345431180e-05
5.925610090860904079e-05
6.784815407066016558e-05
4.505695230306084768e-05
1.154230864146806100e-05
-6.876004304264109371e-06
-1.882806141376146641e-05
2.701332172058822987e-05
-5.424747883278599377e-05
-5.773015074351882094e-05
-5.775136812583410656e-05
-5.837264700210514727e-05
-5.686104625170827038e-05
-3.385172912125668899e-05
-3.853745463928314385e-05
-4.728960108216972237e-05
-5.066386543307593041e-05
-5.794200285819948494e-05
-5.858462789590555093e-05
-5.683107404844893706e-05
-5.697556214192943001e-05
-1.838367429237278532e-05
-4.033675074010245056e-05
-3.258920470768154713e-05
-3.690168836295238455e-05
-2.968459890096371615e-05
-4.807128208799253959e-05
-5.712158637984302164e-05
-5.830796234977345403e-05
-5.632826285847113460e-05
-5.604606345009296997e-05
3.732393268115771718e-05
1.472802359366309529e-05
-5.211562451646857352e-05
-5.447179782304477862e-05
-5.517137367867910234e-05
-5.252708604507714423e-05
-4.955608195738706891e-05
-4.735913300140197053e-05
-4.437526234084054671e-05
8.712341744114539754e-05
9.209750758125168383e-05
9.354895349192534108e-05
9.791819678393565661e-05
9.580535474912500868e-05
8.716960869406838023e-05
8.055668104534703580e-05
6.877847130844969004e-05
-3.437384860462183229e-05
-3.765359752646873397e-05
-3.483192504853175161e-05
-3.909438956644686587e-05
7.031786886766279270e-05
7.859111270530847186e-05
7.334574192757332945e-05
8.086682115169937970e-05
7.260296247469469084e-05
7.630121950717738168e-05
6.557534218263800000e-05
5.446501856989217325e-05
-2.144077872804806033e-05
-2.708565263079019877e-05
-4.489146327136017179e-05
5.534286151118394487e-05
7.076619558644820754e-05
7.966515910360452192e-05
9.980906435039990632e-05
7.375617213914965821e-05
8.460529051653883860e-05
7.691067033157362217e-05
8.737465737097454340e-05
6.190490037471621282e-05
-5.408815504088658379e-05
-5.248514587115486648e-05
-5.411485066999273673e-05
-5.294262463497338619e-05
9.551210290450138361e-05
9.258011077629151226e-05
8.050335124900406954e-05
7.094348577132800367e-05
-5.310831494895547247e-05
-5.143886660365572277e-05
-5.125729450822748474e-05
-5.313168465230485785e-05
-5.396756698970898796e-05
-5.208048186095169609e-05
-5.132540265885046345e-05
-5.046401385559552764e-05
1.001237053776907632e-04
8.319366352546351076e-05
8.968139281625823762e-05
8.833021070377635614e-05
2.939457821409839156e-04
-8.809213814911868708e-05
-1.017371580008738101e-04
-1.260556946963870299e-04
-1.119672909411498007e-04
-8.878629388340345257e-05
-9.768849575686302850e-05
-9.348449218889356559e-05
-1.030141978336680944e-04
-7.861656255378852629e-05
-1.368646826337464005e-04
-1.424835035267204794e-04
-1.415950172245771812e-04
-1.448587461069459346e-04
-1.338584822093074418e-04
-1.564747662997997986e-04
-1.512033756547967206e-04
-1.592657410123766363e-04
-2.186466877120740216e-04
-2.248925609548186482e-04
-2.267378177029670994e-04
-2.283572858177424620e-04
-2.314588136831776451e-04
-2.372858285194965830e-04
-2.419026674071886535e-04
-2.396321353106876885e-04
-2.421343750873690924e-04
-1.533194412308152177e-04
-1.912188297216218375e-04
-1.884588706828385619e-04
-1.915356772669577954e-04
-1.869661958401481604e-04
-1.826775546735236503e-04
-7.846297163897310507e-05
-7.293872260612986559e-05
-6.403891710846134331e-05
-5.607642539630110077e-05
-1.351473571624264370e-04
-1.360973860211626616e-04
-1.416212774996270418e-04
-1.439547247713895083e-04
-1.480388756452441067e-04
-1.508211430272035094e-04
-2.292697018041428927e-04
-2.328276244171486415e-04
-2.323966950593520087e-04
-2.364713358638745062e-04
-2.233798693833458624e-04
-2.236243638637313126e-04
-2.199135110250980177e-04
-2.164986780531634751e-04
-2.122265945426371383e-04
-2.077367851061261389e-04
-2.043286931744747010e-04
-1.992733125059637346e-04
-1.970552661840200464e-04
-2.463540573167041238e-04
-2.180808924409851789e-04
-2.222174868684500463e-04
-2.150006663415211805e-04
-1.852986165382311946e-04
-1.908588075625802241e-04
-1.965892381222093398e-04
-2.020413430783182492e-04
-2.063119352543481256e-04
-2.097798498696134032e-04
-2.114315057030057997e-04
-2.142133288431347061e-04
-2.166585096597685965e-04
-2.161409802132194854e-04
-2.169260478733446009e-04
-2.222998422423811652e-04
-2.218959836947496825e-04
-2.345857472570067517e-04
-2.283588588065675390e-04
-2.440360291411011458e-04
-2.390372138578774469e-04
-2.516596647856933423e-04
-2.467289388701645421e-04
-2.532881525858962342e-04
-2.586330082019953729e-04
-2.550675475050879137e-04
-2.573889912552875924e-04
-2.533439330475796862e-04
-2.139858833123621973e-04
-1.803643253191815560e-04
-1.813169512825213664e-04
-1.750333672005296970e-04
-1.592469714340290156e-04
-2.156354247577705057e-04
-2.100652391007981363e-04
-2.097282260658208839e-04
-2.057318033415989577e-04
-2.044482105632524401e-04
-2.027772727806389380e-04
-2.000914680361596122e-04
-1.987347832025875536e-04
-1.977015552348216579e-04
-2.007919513509969184e-04
-2.028975240714298944e-04
-1.688141910830697639e-04
-1.459216025399380295e-04
-1.566228776375459223e-04
-1.554557746146922491e-04
-1.447383845045296924e-04
-1.313034761396271151e-04
-1.177072743188438750e-04
-1.275222134659104514e-04
-1.452066926538245336e-04
-1.500560261493603205e-04
-1.496980621083510436e-04
-1.532770189241971733e-04
-1.655746184201236607e-04
-1.619238375282169872e-04
-1.699904297167621368e-04
-9.731282963786221357e-05
-1.804183218838442107e-04
-1.959338200083015453e-04
-1.096054291079787558e-04
-1.166952655585235557e-04
-1.054432422099992495e-04
-1.072448203616124817e-04
2.974605592236320740e-06
1.149695040542394780e-06
1.358890570958146683e-05
9.403723572446846959e-06
-1.308369781391976279e-04
-1.318046500768868393e-04
-1.360435270079805750e-04
-1.215422713873946494e-04
-1.417142220747477296e-04
-1.482488136829208675e-04
-1.449938569833066646e-04
-1.480866329569280185e-04
-1.374356509784350176e-04
-1.391437356476435156e-04
-1.777652887000449389e-04
-1.752470823608461546e-04
-1.687896657603871133e-04
-1.668003501482540757e-04
-1.629995647692658210e-04
-1.627898358393555899e-04
-1.497595394376061975e-04
-1.339194010551214889e-04
-1.118761458139574635e-04
-1.262254864205938996e-04
-8.691923490414734809e-05
-6.016388665399291557e-05
-7.401335231827055696e-05
-8.961032569008476906e-05
-7.093993854608951250e-05
-6.684227884636682209e-05
-8.324105253943455231e-05
-8.435745393032191184e-05
-6.869425610753131738e-05
-9.812710648852095412e-05
-8.463764450502741425e-05
-7.319599120951125889e-05
-7.950748411177258415e-05
7.409039772168522694e-06
4.782532995224861727e-06
1.700345843822078520e-05
1.346934690354906490e-05
-1.343382076569094496e-04
-1.345050210870189994e-04
-1.346951308922752057e-04
-1.398771606767446442e-04
-1.380343902865073362e-04
-1.434345095302600348e-04
-1.174524039783620061e-04
-1.261797016296455499e-04
4.463644969497722374e-06
-7.196499435074764642e-07
-8.519085760216152966e-06
9.130944367922753254e-06
-2.036213852688157050e-04
-2.050313822969847819e-04
-1.963672829981568356e-04
-1.937610404960671696e-04
-1.857323651303731784e-04
-1.836120991530910821e-04
-1.765142380376725649e-04
-1.732653546439392447e-04
-1.753541371577039111e-04
-3.516444024849993183e-05
-3.621696513170368246e-05
-4.461369159587297203e-05
-2.720552620945278265e-05
-1.332324124890365809e-04
-1.342824714612142522e-04
-1.396573640315278576e-04
-1.416202020827244583e-04
-1.458089665427652953e-04
-1.482536741507918499e-04
-2.195467047625552419e-04
-2.170404657419254361e-04
-2.157091514534794957e-04
-2.091981192574417431e-04
-2.055022544349807733e-04
-1.987598430800585506e-04
-2.091174498941974005e-04
-1.888620152887768452e-04
-1.466753101942818013e-04
-1.397575785718737978e-04
-1.276903998760297687e-04
-1.282954385911324918e-04
-1.324103696131696210e-04
-1.373940041702221301e-04
-1.462373567862475081e-04
-1.462833769917107796e-04
-1.424118479651521451e-04
-1.488343175029849274e-04
-1.924262358001539697e-04
-1.860167158432114514e-04
-1.893048417666181086e-04
-1.803961689478272303e-04
-1.792332432365800982e-04
-1.719957068180401414e-04
-1.658676722463438399e-04
-1.660379140248432626e-04
-1.712117702469972307e-04
-1.682042831392024365e-04
-3.068497778368390764e-05
-2.554303346560671595e-05
-2.085579972131795204e-05
-1.280708239893730766e-05
-1.306472792542701913e-04
-1.315523800309330771e-04
-1.373513082181481544e-04
-1.445832293922564053e-04
4.072518405636992868e-04
2.819095824961047911e-04
2.498677516068359308e-04
1.132976538105855558e-04
1.159180959592113450e-04
1.170369852082060416e-04
1.163187500249432957e-04
-1.682448408552670308e-05
-1.081981283140873554e-05
-4.995024416827488596e-06
-3.853377375089230698e-06
4.817876006658621966e-06
6.878003397509750762e-06
1.327385164671489773e-05
1.155596868736896222e-04
1.655076588000296451e-05
2.360030014410198669e-05
2.113951211271520211e-05
2.736727244932756799e-05
2.576473374568230188e-05
2.852716131546331323e-05
2.998169118502628017e-05
3.041899917698724488e-05
3.036885785752649515e-05
3.257420644209407492e-05
3.279372572479852304e-05
3.259769444100581837e-05
1.463491979430453955e-05
1.164125702604369581e-04
1.124705186246728963e-04
1.094037608112881517e-04
3.527134816022540982e-05
3.419839418092593056e-05
3.879279349804131208e-05
3.928820906331449882e-05
4.485813323328485439e-05
4.361312978885191114e-05
4.986760654334038335e-05
4.926700475456130876e-05
5.351797911117424741e-05
5.351571950756087691e-05
5.528878130754964645e-05
5.640534628858852225e-05
5.831217623453476456e-05
5.815478531055704060e-05
5.501445398933561874e-05
5.466566683586787504e-05
5.675184283379615591e-05
9.410847498308185205e-05
9.616068934446859323e-05
9.848971025529434182e-05
1.009763930426893275e-04
1.041349877129385814e-04
1.104063050548357617e-04
1.074720693624354225e-04
1.070987571711762997e-04
3.606945510563007147e-05
3.134242022314429223e-05
3.766571166906662669e-05
4.244976063303030890e-05
1.418442846674997553e-08
9.153492941569828098e-06
1.057707753893206274e-05
1.637463884970110240e-05
1.834099222789527242e-05
2.226722922059988031e-05
2.398701830162831237e-05
2.602241300369060283e-05
2.731111231853857078e-05
2.786873057405525687e-05
2.904164524326985773e-05
4.835871651807748741e-06
2.901602601778329322e-05
7.895364610397849329e-05
8.188917538409189450e-05
8.182112971389109190e-05
8.401730943315475044e-05
8.423858812919608958e-05
8.641986942053739534e-05
1.038663870078578602e-04
1.048404024957860417e-04
1.053557667219398949e-04
1.035682784914631076e-04
1.053883007976692175e-04
2.744236711557653411e-05
1.130577732708187811e-04
1.144812601903606481e-04
1.138767637666299025e-04
4.640337364024627520e-05
4.629256969581926326e-05
4.984185703312647296e-05
4.871498309115658511e-05
5.133405930773413215e-05
5.060283998258510306e-05
8.361164744595819766e-05
8.589708580102467246e-05
8.790188172996730271e-05
8.843500976228692897e-05
9.229044558527256287e-05
9.307485369204950303e-05
9.163969100096537178e-05
9.690831147161000682e-05
9.563152175688947659e-05
1.008196557562525468e-04
9.981612518492572015e-05
1.035140432879644930e-04
1.035068951529787001e-04
1.036808421193650281e-04
1.047629863168815051e-04
1.072753739093330395e-04
1.076112219402131391e-04
1.106798712879546284e-04
1.111022733664711098e-04
4.169926147613065259e-05
9.032082847149771969e-06
-6.499217843286931984e-07
2.264536667637010076e-06
-3.000693492945275158e-05
6.723769573893085660e-05
6.692920013179051643e-05
6.802900900137438887e-05
6.608414583107552703e-05
6.892386232075170083e-05
6.652702446247809947e-05
6.930949375002430201e-05
6.862559818310282446e-05
6.971221859707524130e-05
7.209990496447887137e-05
-2.983702155707682516e-05
8.941632860532136519e-05
9.303998353718575111e-05
8.840633667714472069e-05
8.812792615072224012e-05
9.288118803434190210e-05
-5.232826491469427105e-05
-4.985238306263977792e-05
-4.530179680765031595e-05
-4.549666243080304102e-05
-3.524044280673024936e-05
-3.265377558707122476e-05
-2.037272445283392169e-05
9.457610344929623196e-05
-4.077483846945946473e-05
-4.275018048048013190e-05
-5.378777654871952515e-05
-5.423934874763741769e-05
-4.503506115700017765e-05
1.059179940074168999e-04
1.094872077924462174e-04
1.084027989111613301e-04
1.050389889192207972e-04
1.045358508182514518e-04
1.078435523222904602e-04
-6.153142259957373398e-05
-6.753386777213652922e-05
-6.351752255261829095e-05
-5.935222744957756107e-05
-5.231128126084493767e-05
-5.035200294596081237e-05
-3.807521025551078686e-05
-3.847215133232496074e-05
9.874421133235371825e-05
1.020531012144469056e-04
1.008399682675305547e-04
9.683493272644363569e-05
9.702891400525519598e-05
1.006195252525810739e-04
-5.481557394114447098e-05
-5.796897069869526363e-05
-5.269241458380597532e-05
-2.090111455727694574e-05
6.462196263094780358e-05
6.547890291251260526e-05
6.018115078374247835e-05
-3.198231020840595933e-05
-3.977304097365003729e-05
-2.311050327077816436e-05
-2.270007461390203488e-05
-1.185798915172942744e-05
-1.116580253378838404e-05
6.092314069319845776e-05
6.138870614658103054e-05
6.136323325733066176e-05
5.864480333184960537e-05
5.947597656351398304e-05
5.909506972994245123e-05
6.489306107675506664e-05
6.462498247649308834e-05
6.710816627611124240e-05
6.702144569925325515e-05
1.128381144841138185e-04
1.138644068699003263e-04
1.156978912993302671e-04
1.165499741870626687e-04
-1.995657786967834776e-05
-2.765035420756320407e-05
-1.260831044421583102e-05
-1.151144521015501625e-05
-1.952157288138696339e-06
8.406947153463643495e-05
1.082065483212698182e-04
8.087915024817345002e-05
8.534513258022874090e-05
6.251744095275781239e-05
6.477580362526362697e-05
6.137797931837778067e-05
6.264340775787732526e-05
6.102596696774736170e-05
6.268799334729655373e-05
6.173429618819966053e-05
6.452753817912406894e-05
7.196172920169914306e-05
6.737602470845820699e-05
6.521148238058466435e-05
6.996416780979555587e-05
6.648783008065624518e-05
6.963842163325490754e-05
6.784794384306743950e-05
7.127433300478551242e-05
7.159517429944912254e-05
7.385574807671570251e-05
6.980362467773687453e-05
7.313948800653908807e-05
7.789614310807305446e-05
8.005199185890113313e-05
7.704157795770598231e-05
8.168344431655874852e-05
7.918524893872566650e-05
8.494081577645982159e-05
1.096753397522422864e-04
1.076433600913866259e-04
6.119566826493297137e-06
1.040948946025580852e-04
1.049550743789745512e-04
9.981196070325048316e-05
1.007575639556472480e-04
9.652151748622943837e-05
9.747249515865992866e-05
9.393919921495655259e-05
9.448941407807413904e-05
9.038446351651437626e-05
9.119277867728813947e-05
9.157260067202912146e-05
1.116507702775042731e-04
9.292819181483901163e-05
8.886744918458285469e-05
8.796597122719094510e-05
8.452769243028448228e-05
8.896976171882230308e-05
9.026973457482933519e-05
9.302395546668743834e-05
9.467981196865467221e-05
9.951891124044492216e-05
1.043657659030542567e-04
1.050851091895649970e-04
1.116969408518100578e-04
8.933299488268504202e-05
1.128796691328642850e-04
1.081645006164776103e-04
1.094278823104979589e-04
8.984849611235623144e-05
8.722601896410136135e-05
8.771393404065127978e-05
8.711283457996411308e-05
8.794759599502029374e-05
8.637190892802281642e-05
9.459187520652325104e-05
9.959065130328594831e-05
1.015489524917058395e-04
1.082982661057648637e-04
1.106151433417639927e-04
1.154485035700799186e-04
1.423247576464372211e-04
1.389862490927102311e-04
1.410271619692323548e-04
1.418931600383961146e-04
1.413936055783414803e-04
1.379825907315937765e-04
1.373757245315404682e-04
1.323498297400872963e-04
1.347033954398338331e-04
1.293673696211554295e-04
1.283140043880885847e-04
1.233541042574504089e-04
1.170746634152621083e-04
1.131025939912743821e-04
1.239554251232274484e-04
1.198178959476731159e-04
1.194076040001347826e-04
1.003769912268038595e-04
9.704893712640225883e-05
9.270094671656735374e-05
1.053097692746623809e-04
1.013925139822578991e-04
1.111307260747586680e-04
1.076251175097293916e-04
1.180429280446344868e-04
1.142100280973190195e-04
1.250938462660106945e-04
1.215319907936895097e-04
1.319001480080704883e-04
1.291918049962342667e-04
1.374182060109785581e-04
1.359891041285210338e-04
1.411393591493045939e-04
1.405727058271291066e-04
1.441004660605938511e-04
1.434311129316900304e-04
1.461093043392363818e-04
1.456950670145455988e-04
1.473242217085257797e-04
1.475752199893433879e-04
1.473575912388823753e-04
1.473231313978154650e-04
8.975511278412772365e-05
8.905250684874153942e-05
8.538134698874848575e-05
8.419779920079075873e-05
1.290782433550724214e-04
1.329212395982948822e-04
1.371241247419260412e-04
1.397798601650908519e-04
1.427077592379882897e-04
1.420350529757452823e-04
1.424121212992003843e-04
1.439740502229985852e-04
1.442237371005074395e-04
1.452865693648105116e-04
1.442136592987791144e-04
1.448833695919822377e-04
1.415154259376300721e-04
1.397797035717897817e-04
1.431983368250883896e-04
1.126562462235755727e-04
1.103713900994212623e-04
1.064929384996359115e-04
1.044042039549233697e-04
1.011760291062145715e-04
9.952955477677115511e-05
9.730879508559660154e-05
9.580780620070981435e-05
9.458891025813820244e-05
9.358618645196494618e-05
8.405657020466486659e-05
-4.444247080271897330e-05
9.086183654019697295e-05
1.144509522541424859e-04
8.725301011070529561e-05
8.786201534248405816e-05
8.565385966046251361e-05
8.486023977677938860e-05
8.469342028893195003e-05
8.345066339018198927e-05
9.936659165535080790e-05
9.802343948320626273e-05
9.882808064349509261e-05
9.789109085585341434e-05
9.016687713070819794e-05
8.658228748573238245e-05
8.681556036885959234e-05
9.339138638753688914e-05
9.046816211522582711e-05
9.103076116849054288e-05
9.481179193501646299e-05
9.592840588651257180e-05
9.583624241036778867e-05
9.433368285655962019e-05
9.541224201716817462e-05
9.201802646219744953e-05
9.521924897485104162e-05
9.829864635548206245e-05
9.298280847939389081e-05
8.418546579163394981e-05
8.217191729340809798e-05
8.482805645122786951e-05
9.926888244674767525e-06
1.251846534528105617e-05
1.609823795040234669e-05
1.844650221323592556e-05
2.098177778883083335e-05
2.282528809915876949e-05
2.389215190985433232e-05
2.539984715497887283e-05
2.520770837726181139e-05
2.640133551388335916e-05
2.600039371429451926e-05
8.108207165796933345e-05
8.236988228102196032e-05
8.104071191523410376e-05
8.198015689649699935e-05
7.997308449535574140e-05
7.886974056917803687e-05
8.015380863364386719e-05
8.173161272634978146e-05
8.266226878239811495e-05
8.362176552309882752e-05
1.028045971401135339e-04
1.039703121529772224e-04
1.021380188512448418e-04
1.019839691527036485e-04
9.718710764556858232e-05
9.912971933827575944e-05
9.242891815385734938e-05
9.326160533869937359e-05
8.676383685990210460e-05
8.708361453811557852e-05
8.696262642698886582e-05
1.269977865693534098e-04
1.235289261976739222e-04
1.219018010758250291e-04
1.249947094005513122e-04
1.274715655379353701e-04
1.257449426492396251e-04
8.783948873128430803e-05
8.772603670700060505e-05
8.664691572876710344e-05
8.612458652455825506e-05
1.309305913163524588e-04
1.339927103694443528e-04
1.355848538579478967e-04
1.326501706640285624e-04
1.268289716967856693e-04
1.294978714390458805e-04
1.334785975179154070e-04
1.281055168608234490e-04
1.277208536321837147e-04
1.214478642677190148e-04
1.224282873010237112e-04
1.128518044703198485e-04
8.763934121975949819e-05
1.079302461251224581e-04
1.187344980911348032e-04
1.167685537303503270e-04
9.277978070423043033e-05
9.129769351771225574e-05
1.018593547935195978e-04
9.830635064583592491e-05
1.040654443001017557e-04
1.026629496786800837e-04
1.032384016903960911e-04
1.053269598591302354e-04
9.034059755931417009e-05
9.098390360524842547e-05
9.023528445124250074e-05
8.879301337888284226e-05
1.095967515068129686e-04
1.056952438290442459e-04
1.112207506522145095e-04
1.093244782295696183e-04
1.092630135663763351e-04
1.116185207839834705e-04
8.839185147234190822e-05
8.893329437392933669e-05
8.806064731689418584e-05
8.678978975053823930e-05
1.129782162573824322e-04
1.162607621044537239e-04
1.187618714950311260e-04
1.158997631902628547e-04
-4.241770466558247399e-05
-5.947674073809598098e-05
-6.924858474667859370e-05
3.390798395777816433e-04
3.293845468749035462e-04
3.353097719872706020e-04
3.077866854261132709e-04
3.187268231013470877e-04
2.929490672979269189e-04
2.920984825895132873e-05
2.923715473172910605e-05
2.977734161717005457e-05
3.113508234709224515e-05
2.917832483014849110e-05
2.951423565873249086e-04
3.125859526189257758e-05
2.633019970025331970e-05
2.821277972060916859e-04
2.808783052375796001e-04
2.868090103286893042e-04
2.899832545699625001e-04
2.951717582281270370e-04
2.936253101876597866e-04
3.477843271145414166e-04
3.533440215103222882e-04
3.518757958864951918e-04
3.533419093917036140e-04
3.017216141969286412e-05
2.977328632489205222e-04
2.922106413111362445e-04
2.883476561385084846e-04
2.958449631341897746e-04
3.061057134428872171e-04
3.019038416614969666e-04
3.016871092761018664e-04
3.103959429845003660e-04
3.388928233186153040e-04
3.358817228634436414e-04
3.321904067000820888e-04
3.309774362857246014e-04
3.200171235789131302e-04
3.088873625082983756e-04
2.787699257606645253e-04
2.926917462000994661e-04
2.962854317034201566e-05
3.161426085829951928e-05
3.297674729275960534e-05
3.635978057441733360e-05
3.756341892492546971e-05
3.495374557949902764e-05
2.813161102262415878e-04
2.827087475859091435e-04
2.840049376632833625e-04
2.846646313332136372e-04
2.838147369880675958e-04
2.827797508999310857e-04
2.866553354046403465e-05
2.458877745956529923e-05
2.680404408963950785e-05
2.654368069579893125e-05
2.822687645734481342e-04
2.851953254949255237e-04
2.872791661859888917e-04
2.926526360500496140e-04
2.958122119413967850e-04
3.020353721114710081e-04
3.072500604864584670e-04
3.133801743588978013e-04
3.190147122192429517e-04
3.242164898335351706e-04
3.304884955978394981e-04
3.340160844798800363e-04
3.391604386420565679e-04
3.386049682786936607e-04
3.425338817093246464e-04
3.437916101398784830e-04
3.402617552137134115e-04
1.464390378997881579e-05
6.359595491198034515e-06
9.957223901099203993e-06
8.636972636434758196e-06
7.199172586556306160e-07
3.263477574484871661e-06
2.897786288806806338e-06
-3.077848850410619397e-07
2.801628987961191065e-04
2.917205385703735524e-04
6.634681584006864657e-06
1.562074736117257827e-05
2.420561997360036371e-05
2.012664565170217023e-05
2.814131574783226429e-04
2.799845857507608240e-04
2.854768389488714217e-04
2.887288882495455625e-04
2.963892346940647307e-04
2.971196882435160917e-04
2.947521111478450641e-04
3.075591821181871766e-04
3.031115309381617680e-04
3.198967376135661072e-04
3.148745889337820937e-04
3.321944496111550130e-04
3.271047328420594339e-04
3.385267232800887255e-04
3.440687638459314929e-04
3.442465684134072006e-04
3.474019439828142288e-04
3.506497391431434704e-04
3.505213262151785818e-04
3.492349668104013471e-04
1.916485127424293175e-05
2.090255577107811270e-05
1.067472358686005296e-05
1.550728627642079785e-05
2.862250144292637511e-04
2.863325679417553474e-04
2.890445957510854192e-04
2.910857658458134247e-04
2.912198951019845080e-04
2.904131884477034048e-04
3.022802699471895875e-04
3.105357260599576744e-04
3.082087431858511581e-04
3.104754795461837935e-04
3.159748467550781712e-04
3.176041766170512016e-04
3.190711885997661568e-04
3.197612971006698617e-04
2.909233663250722249e-04
3.210451199587029646e-04
3.168471685712974753e-04
3.109681539791929569e-04
3.004239188500966158e-04
2.897185997457790881e-04
2.450647703448634979e-04
2.598379178683927408e-04
2.694628107048690569e-04
2.348265105922962988e-04
2.549611859578018039e-05
2.906454815020862559e-05
2.889464744149526092e-05
3.178449755373605971e-04
2.908663521343374529e-04
2.905689268604293358e-04
2.894119329040932749e-04
2.086894459987330289e-04
2.237799256854365202e-04
2.285986747837099697e-04
1.974317246641383488e-04
1.549297946101476937e-05
1.526464940864927363e-05
1.728039411452525297e-05
1.838258780373312469e-05
2.388593316062682671e-05
2.763065239752912836e-05
2.587463182061452771e-05
3.345011432329748528e-05
3.840683223073736575e-05
4.243082651579334558e-05
2.734471013204296526e-04
2.740336654563833266e-04
2.760310227565997599e-04
2.774603179009660120e-04
2.799505024421781421e-04
2.811820666622639174e-04
2.832614366450817290e-04
2.843607456929188662e-04
2.862053399081753791e-04
2.871601562894917194e-04
2.886860960416598888e-04
3.310551427347961851e-05
4.453629433314966528e-05
4.187812373987485415e-05
3.757317653287345073e-05
3.114220407342029040e-04
2.975967177761559639e-04
2.663769955173047937e-04
2.809054955886324369e-04
3.042789399568316850e-05
3.176509047257695853e-05
3.258227476590365413e-05
3.628827657860864386e-05
4.339236508194908143e-05
4.250078741415174767e-05
3.885070710734009748e-05
4.135586472794903557e-05
2.760664510310329930e-04
2.773453888587661727e-04
2.789812806486664473e-04
2.799700958986145070e-04
2.814798762859790069e-04
2.827934891979364332e-04
2.843455880572734245e-04
2.855684766241577176e-04
2.858661654337090125e-04
2.872199018568372185e-04
2.870680527560545399e-04
2.882580188488837207e-04
2.890852218762671026e-04
3.200274044614840165e-04
2.867067555506949954e-04
3.242281658890725253e-04
3.235055604642069187e-04
4.464400610234469849e-05
2.769746986127408260e-04
2.761423586688181698e-04
2.791200510176758127e-04
2.807225494769868194e-04
2.826769376019006757e-04
2.839580847639327512e-04
2.853810698179230060e-04
2.865216219155149397e-04
2.878707777636234908e-04
2.889542080176720558e-04
2.896322961292999089e-04
2.904737332230082647e-04
2.905647469757896995e-04
2.899793281390249545e-04
2.897832404675116259e-04
2.977828523213267597e-04
2.956675295584085717e-04
2.981444930468305464e-04
3.041476397642929206e-04
3.086147956632464130e-04
3.183253207281243964e-04
3.140390790740152458e-04
3.140101499660222771e-04
3.209297199737144528e-04
3.278132441512392518e-04
2.647570868291904437e-04
2.894787800701903229e-04
2.955449652033534554e-04
1.548294222167559333e-04
1.607777992142360468e-04
1.447314143575873251e-04
1.459485557425718814e-04
1.453780673607998973e-04
1.436348628139910580e-04
1.533179329838799414e-04
1.383657839283636780e-04
1.285539794653843147e-04
1.328596237810864998e-04
1.424897796469721287e-04
1.631699839072159102e-04
1.405943849310677769e-04
1.419318016882562331e-04
1.251913560418614678e-04
1.136700138024666304e-04
1.133174223478958324e-04
9.748951390606292865e-05
9.600605597537077067e-05
7.621085070664482123e-05
4.912121080575766253e-05
5.406815491350130243e-05
7.424327041246302477e-05
4.234302169446951488e-05
1.402121896883075608e-04
1.767091718745335315e-04
1.471755300261354076e-04
1.493530829392280678e-04
1.602600281400091086e-04
2.377658831035695170e-04
2.405353006398635630e-04
1.586859304541708942e-04
1.584594511946876047e-04
1.577534722255041484e-04
1.584706886538252819e-04
1.580404276184026809e-04
1.572857748046767800e-04
2.206928813449577427e-04
2.224717791218091341e-04
1.563810604014522106e-04
1.562197253597074958e-04
1.549762655073496146e-04
1.544038157568724851e-04
2.065587306550728725e-04
2.062687515202306604e-04
1.515125112804035351e-04
1.525227108236407397e-04
1.978114075380677124e-04
1.877740850965576300e-04
1.805174657575638845e-04
1.846911532953918536e-04
1.487247678333719245e-04
1.480530978418985780e-04
5.640179870918427836e-05
4.305725581683163055e-05
1.361286874519137895e-04
1.370408050511078381e-04
-7.670119207291910290e-05
-7.484051583670720616e-05
-6.597110184849285127e-05
-5.304862096815143554e-05
-5.719173578392128710e-05
-6.272823896655658484e-05
-5.527363069500503532e-05
1.178492079044672587e-04
1.214721942588772592e-04
1.208641265152703603e-04
1.174048995229160224e-04
1.165741617559258050e-04
1.223025308321536468e-04
-7.323673600324606214e-05
-7.869950272717015488e-05
-6.277598645339338402e-05
-5.972109887207618212e-05
-5.207723831396503440e-05
-5.100268160684867110e-05
1.132681530759469652e-04
1.148328591688986653e-04
1.135244419433670672e-04
1.103824891621233518e-04
-7.099810262490231013e-05
-7.480433988538856224e-05
-7.143878103814034779e-05
1.602689969114064845e-04
1.291582567483167386e-04
1.262194466129712748e-04
2.925944893693072682e-05
1.722721285833781437e-05
2.336864240888057446e-05
-1.601235187248511367e-05
1.026666210707615437e-05
4.129381088424965553e-06
2.365450608451003740e-05
-2.504052176159705982e-05
-8.810184675550349856e-06
-1.744800855001573994e-05
1.323970011903245314e-04
1.336064636193128161e-04
1.316107877982663143e-04
1.327061922523384925e-04
-3.838875434102480391e-05
-5.252395387860040018e-05
-5.843469722949692604e-05
-4.647923374935425032e-05
-2.822244498410970845e-05
-4.240524971950763002e-05
-5.253086795037663028e-05
-4.727017816051960785e-05
1.241272368693984167e-04
1.298963620431974010e-04
1.292120698285795732e-04
1.248741796841830031e-04
2.922849597976943069e-04
1.599374696743632277e-04
2.554602046127315402e-04
3.116130980502251923e-04
3.119029469075081562e-04
3.178344917515357249e-04
3.212137478879858511e-04
3.166042075428933595e-04
8.367855748010320199e-06
1.634012004882587018e-05
1.183932565754579212e-05
2.480512015904193392e-05
1.908859644807048617e-05
2.614583162145670055e-05
3.069277006477655789e-04
3.017405620561809088e-05
4.885968697724211551e-05
4.870133057097606280e-05
4.299337097791920773e-05
5.721873364184642418e-05
6.258422865967711252e-05
7.385900913788790063e-05
7.959535634064931586e-05
8.829258236870660441e-05
3.044372843156239539e-04
3.024312887081581072e-04
3.011456999923698991e-04
3.620480017071823966e-05
3.045890371015884238e-04
3.037323487091615065e-04
2.993985236142373456e-04
2.988063919825052501e-04
3.024152030429132091e-04
3.066509782885052716e-04
3.124001395514665238e-04
3.157219878913731246e-04
3.219725653915247359e-04
3.237254679115838499e-04
3.294873071737588121e-04
3.305091486261817722e-04
3.287589993643268735e-04
3.323277290870097780e-04
3.347228611612293198e-04
2.393897226225543233e-06
-3.665453022160864838e-07
2.153494377700806941e-07
3.923208497653777924e-06
4.038682313211714697e-06
9.822893337842365243e-07
1.206810097370408275e-06
8.597313134142758339e-06
9.004725056721831094e-06
1.504888710804824981e-05
1.653393574185326812e-05
2.187054535311748829e-05
2.983446799565561496e-04
3.055386638911736989e-04
3.091784679692868702e-04
3.038404403785127271e-04
5.406750290803845810e-05
1.595775737034117021e-04
1.612119042294183637e-04
1.605915957194674294e-04
1.634050828680335462e-04
2.784904426185924381e-04
2.840225651746508258e-04
2.848663682715116947e-04
2.816665163524866705e-04
1.603569421758650575e-04
1.645602026899143147e-04
1.628770541816731922e-04
1.623734186104453512e-04
1.611153520672720964e-04
1.643001985206183290e-04
2.657029823091786448e-04
2.701183749019760725e-04
2.764002828173201779e-04
2.687011752950249025e-04
1.618452023746895496e-04
1.627647773756546814e-04
1.616223701581805203e-04
1.620251424314430992e-04
2.569075922647960837e-04
2.518147850149730005e-04
2.584616415358546361e-04
1.566531456582311694e-04
1.610387154319516763e-04
1.560338190116783029e-04
1.492060051088808282e-04
6.835150203450971796e-05
6.048705491024113410e-05
8.349811713253131422e-05
7.633324270726786021e-05
1.010028704556864050e-04
9.931678579780182350e-05
9.292418868124451762e-05
9.088569637293142747e-05
1.064699505484460122e-04
1.116494620737517939e-04
1.133025264776084103e-04
1.223110783535015858e-04
1.262086486273674693e-04
1.345365529369344534e-04
1.380050787800618376e-04
1.457947300101266014e-04
1.476656997027068021e-04
1.447077253887039873e-04
1.526648018250331825e-04
2.960930686393010427e-04
2.926893179874603674e-04
2.966692096185374276e-04
2.940070806217204465e-04
1.033351439171565928e-04
1.076382467402213554e-04
1.528003368419922879e-04
4.065485697939039654e-04
4.087603623449322533e-04
4.111772313477450895e-04
9.351731923624237322e-05
9.164480742545001908e-05
8.924925390642511288e-05
9.370517983959683942e-05
9.155735164499211422e-05
9.143031587367930150e-05
8.798856559699309442e-05
8.162801336620297249e-05
6.715879401563351267e-05
7.127271458170528174e-05
7.810041809976616745e-05
9.665921940417796919e-05
6.688815580249571563e-05
5.940430725658229431e-05
5.446403457600576732e-05
5.322768435509831722e-05
2.382272778216539281e-04
2.296933899105620060e-04
2.312241451463347103e-04
2.389408021024536967e-04
3.836478896130124145e-04
3.782390248615616975e-04
3.852003637089961192e-04
3.981841205495158394e-04
6.023251956020210751e-05
1.002316468993778522e-04
9.956956237145557791e-05
9.657507251611345111e-05
7.915857830708830981e-05
8.251842063395286534e-05
9.511695719258055699e-05
9.964846561245136434e-05
1.136074702695979196e-04
1.173718304927219271e-04
1.304245192123902554e-04
1.386452801025319195e-04
1.363174010549330272e-04
1.508424094762079765e-04
1.481514258853369368e-04
1.613294777284533267e-04
1.592131519415305465e-04
1.773453594718528415e-04
1.762991202781022707e-04
1.677837228997406001e-04
1.746725258456893499e-04
2.238394803179623337e-05
1.918535550254080670e-05
1.945438398684855397e-05
1.749983588564577811e-05
1.000018758448656750e-04
9.991869594171907650e-05
9.871609465548774763e-05
9.533108450404912955e-05
8.132153601093842327e-05
6.276646985096222947e-05
9.790031316681541813e-05
1.178023390881334075e-04
3.188987345967021968e-06
4.567078475762930011e-06
-9.719767338299391406e-07
9.787608583057616290e-05
9.899017766125061909e-05
9.952587963263119974e-05
1.034904033744708427e-04
1.023774284914652364e-04
1.007157982499858604e-04
9.902128213416753620e-05
1.041984144119155443e-04
-2.109806777945805061e-06
1.047751271275240286e-04
2.740284604959145661e-04
2.600947045062788291e-04
2.672831399595534366e-04
2.689419706391789214e-04
2.745486282382562861e-04
2.625370253319247332e-04
4.067536249794962019e-04
4.057835136927503928e-04
4.141322891984956073e-04
4.167510296283568239e-04
-6.759591513055923302e-06
1.056134702220303331e-04
4.059528251378439622e-04
4.038259168491490823e-04
4.071661868061698009e-04
1.034864607486944514e-04
1.358868135518050179e-04
1.232880152059687975e-04
1.391066085381768868e-04
1.480811881375405001e-05
1.230379600797148947e-05
9.208699131843449095e-06
9.599119152216458573e-06
1.037645910791767245e-04
1.037804950740441100e-04
1.035199228307893878e-04
1.019873307709156601e-04
1.022594721555568104e-04
1.040979546788820529e-04
1.042865160043635162e-04
1.033193646783858960e-04
1.023844240475294860e-04
1.030074946234995595e-04
9.665868395914418531e-05
9.603174560948592555e-05
2.543595118659622767e-04
2.470464166478051303e-04
2.485552023764948698e-04
2.551763953861329844e-04
3.984651876978867208e-04
8.632976181869670145e-05
7.099690426241906272e-05
7.233385060691277307e-05
5.673324694520367963e-05
-1.355190865077634132e-06
1.593454672238118857e-04
1.812402277368267852e-04
1.712484864337859489e-04
1.699320869437899212e-04
1.611616981943525908e-04
1.825380636957868376e-04
3.163153074656533705e-04
3.269613448762858569e-04
3.278442326008091517e-04
3.200085682943164885e-04
-2.935287632780529116e-06
3.693574575670886644e-05
3.613635491074725613e-05
3.541184875111859885e-05
3.673153560684251948e-05
3.641815207591311045e-05
1.696495372830728651e-04
1.655949689032959471e-04
1.482332087101360084e-04
1.531896057910181247e-04
1.582617099599504021e-04
1.446080653346861291e-04
4.565620929786152419e-05
3.517935583261674556e-05
-2.381006790742539588e-06
-7.475952765733929216e-06
-5.750581496819576640e-06
3.654547834566993517e-05
3.492407265913152553e-05
3.470177400799186011e-05
3.432684250158011386e-05
1.439272308154972146e-04
1.234980300525823733e-04
1.303320250967597788e-04
1.355095297355603961e-04
1.408639626570157570e-04
1.194141821722487950e-04
1.124409180764834079e-04
1.060551721934306976e-04
9.949871624282916754e-05
9.248156644862481988e-05
8.588928150735425566e-05
7.897451216701542934e-05
7.278369692589688644e-05
6.616574787789471907e-05
6.138809402699083994e-05
4.628889894971628265e-05
4.897557099100663765e-05
5.354695132933203427e-05
5.638692207196005062e-05
4.292089848626741080e-05
-6.247198467240003961e-06
3.965130743247283413e-05
4.120175317095822563e-05
3.864401791054632146e-05
3.480382411450893339e-05
9.008585732571069721e-05
8.784291113042902899e-05
6.158292121680156617e-05
5.394303528232174369e-05
5.495985437968193204e-05
4.668146835877700956e-05
4.516136585946590207e-05
4.680458319450318897e-05
4.107049370491832864e-05
2.910141952135860891e-05
1.423171979396948909e-05
1.598569773341485496e-05
2.646935413256536765e-05
1.842942428734494549e-05
2.197340201878647742e-04
2.110303474759102045e-04
2.127472936308530318e-04
2.205590343180229517e-04
3.648084224210232309e-04
3.606534965250686236e-04
3.714405856193037092e-04
3.689301862752413863e-04
4.579013739390688022e-05
4.642680176647628892e-05
5.055438914602045184e-05
9.003327248394333735e-05
-6.371369581200216756e-06
9.239199066447776883e-05
2.831709533157675279e-05
3.207353325371081044e-05
3.349950241836909134e-06
-2.749578827850417970e-07
3.704512699270910220e-06
1.114294474483328239e-05
2.004798151959545660e-04
1.909512790716028172e-04
1.931845189786593898e-04
2.014126512145933336e-04
3.489985947061772023e-04
3.456530569010275288e-04
3.863955985544263901e-05
4.005155873842352959e-05
4.108685068986909198e-05
3.897685314667555321e-05
4.018469857245306469e-05
4.318852574259098286e-05
1.815646818093040276e-04
1.770694292192124945e-04
1.805321160905278824e-04
1.810552207839723833e-04
1.771587413605601135e-04
1.742052634679553281e-04
2.387562828632346416e-05
2.617350079782853505e-05
2.257931088365367454e-05
-1.071339764470775714e-05
-1.862953271629846284e-05
-2.625212232722509982e-05
-8.942315273458267258e-05
1.082154817340510940e-04
1.152095852910395258e-04
1.077005071436777628e-04
1.121895706217586450e-04
-9.076005344217866612e-05
-9.134074290543073868e-05
1.133693447458580052e-04
1.101839031967831098e-04
1.175109245362663564e-04
1.248218073012577749e-04
-9.053238088580784491e-05
1.293709864443552530e-04
-8.903715491419072299e-05
-8.884422825640728367e-05
-8.618419729595131861e-05
-8.354078231015127354e-05
1.187725328797163530e-04
1.258554770829645175e-04
1.155912441528298557e-04
1.240586842635599816e-04
1.272895553709601244e-04
1.298140973867858788e-04
-7.987163694138016737e-05
1.246056885462226325e-04
9.598065159253395652e-05
1.061134709039682634e-04
-8.589806458719603441e-05
8.735093751593598645e-05
8.083710644497917248e-05
3.471461244833940786e-04
3.546212682159580209e-04
3.543324601343957091e-04
3.625197811822326735e-04
3.612312038646871195e-04
3.695855509785842831e-04
3.694306988108092592e-04
3.757146464398824462e-04
-8.147088543224738279e-05
-7.996443760466696231e-05
8.597473609382344127e-05
9.233265597897969573e-05
9.169459139508193330e-05
8.439530623357031566e-05
-8.240872208437733217e-05
-8.175868315582395592e-05
-8.286168722239109995e-05
-8.425928360752572301e-05
9.300200362574030752e-05
9.986505473378380995e-05
9.723446201503485673e-05
8.828964978386158566e-05
-8.741634872802782330e-05
-7.933197746501790572e-05
-7.220811596599299037e-05
-7.344586614612774690e-05
-7.598540734525268770e-05
-6.610811159364832820e-05
-6.936215766403364786e-05
1.209498756738912784e-04
1.164856116618920144e-04
-6.822798387056591945e-05
-6.856230709788757767e-05
-6.990094205618099343e-05
-7.146044381438150972e-05
1.243784200612185775e-04
1.201059246432473611e-04
-7.086051059378954827e-05
-7.304552728765603220e-05
-7.140670607835896203e-05
-7.254134561950517884e-05
1.250399384738002382e-04
1.219970138850742200e-04
1.230352613583915705e-04
1.278406015272758479e-04
-7.335557680753838320e-05
-7.572317170343413812e-05
1.344449215572708991e-04
1.286172846619012611e-04
-7.553752378334915049e-05
-7.870372235884672463e-05
1.370674533196048297e-04
-6.777185871336466924e-05
8.220382271264472672e-05
-6.853701738146249168e-05
1.149994333148161044e-04
-7.175654683671581051e-05
1.144486190878932268e-04
1.196365109108060709e-04
1.170082795636790660e-04
1.222515213670119331e-04
-6.989909295418955508e-05
-7.029982804254119027e-05
-6.851204827261379523e-05
-6.861523617130310139e-05
1.251495492790276342e-04
1.184628088574776788e-04
1.156941071284454177e-04
1.256673813723741527e-04
-6.664341690806116633e-05
-6.716162285257583364e-05
-6.677151248837961614e-05
-6.569837908119139811e-05
1.128960667838320160e-04
1.179001679748566323e-04
1.165431523107383883e-04
1.207746079691713643e-04
-6.546169800087467156e-05
-6.666949247155841451e-05
1.214121729439132414e-04
1.164043246218359552e-04
1.225473595561898119e-04
3.607779598074516348e-05
8.584691345138251780e-05
-7.722317666671161716e-05
4.220255535988548263e-04
4.305821661499258405e-04
-6.364101433848032307e-05
-7.298538885248374798e-05
-6.966775458924423449e-05
-7.586053311973708576e-05
-7.525929033151102193e-05
-7.514635694940083863e-05
-7.504911465388375096e-05
-7.384395283556586447e-05
-7.356139368802469449e-05
4.159553411565763753e-04
-7.458183638372148665e-05
-7.363918581479959998e-05
-7.492197148358240488e-05
-7.437539817354618242e-05
-7.374812683754202846e-05
-7.330266896843871949e-05
9.125542533862480098e-05
8.974810598885218438e-05
9.064395810918574525e-05
8.625336853521383665e-05
8.724584633271153633e-05
8.740447420642475697e-05
-7.461048619737320670e-05
4.086030621335452208e-04
4.044170993252433569e-04
4.038227933314432060e-04
-3.559145131636422976e-05
-4.435092628173160857e-05
-5.052482680478182468e-05
-5.907126519758312247e-05
-6.280377084916034293e-05
-5.892846640443684338e-05
-6.924035565983394851e-05
-7.164916831003434428e-05
-7.427449189462557761e-05
-7.411628586143999460e-05
-7.409054838163062272e-05
-7.308595393266733718e-05
-7.255775988479475308e-05
9.355323412944483916e-05
9.543211339088816770e-05
9.500096521661017526e-05
9.188800482382818429e-05
9.128590448455152365e-05
9.470952355240827244e-05
9.664491221479409074e-05
9.688968267939592394e-05
2.928085682351429459e-04
2.845563696233601217e-04
2.824060015340748076e-04
2.919433917412310540e-04
3.125569765964161697e-04
3.056294392711662866e-04
3.020783827430763313e-04
3.130109333064052634e-04
3.392161422670289268e-04
3.297237362590612329e-04
3.299311446140441514e-04
3.231658975378070837e-04
3.458745585478831589e-04
3.382262524180225838e-04
3.520752764434174529e-04
3.448360703528890992e-04
3.492336294551448626e-04
3.520376676316613581e-04
3.606531156288839135e-04
3.749554747986526011e-04
3.699901566066570043e-04
3.620612680464901163e-04
3.742533721418082643e-04
3.744636602508616429e-04
3.849515477520047452e-04
3.880871660403244607e-04
3.992589937349366692e-04
4.042223450287078411e-04
4.155237211867578270e-04
4.201804017577485755e-04
4.292674691370042500e-04
-7.727167138388669023e-05
-7.664582679404624056e-05
3.227945056057702502e-04
-7.856733440485140680e-05
8.270848251606361203e-05
8.259964170402849665e-05
3.450069184485873353e-04
3.536117812443040440e-04
3.455077707427566154e-04
3.659975755321067401e-04
3.555375139049488770e-04
3.802582850379518094e-04
3.686474681106034984e-04
3.965610254566711407e-04
3.847416184008783241e-04
4.001878667452070013e-04
4.065721774184717966e-04
4.138888542077439866e-04
4.313168590069928177e-04
4.281079294760053847e-04
4.199820647285953186e-04
4.329855119808292485e-04
-7.498318078491498910e-05
-7.448086114725003073e-05
-7.473924478692304879e-05
-7.603022374951311452e-05
-7.571708248351042604e-05
-7.675423868376808026e-05
9.085191365629886667e-05
8.688557080772152982e-05
8.843942174280873785e-05
8.570030224886906317e-05
3.857418376198057424e-05
4.171730744089471014e-05
4.120377130478478978e-05
3.981509413370017299e-04
4.012495936791150440e-04
4.098820137267040488e-04
4.119106343228004269e-04
8.443983706694997075e-05
8.518500722805061494e-05
8.502549391904573877e-05
8.530191535599426474e-05
8.490074603435196086e-05
8.554596818763178707e-05
4.045205117670565309e-04
8.640199014224922555e-05
4.024535225533364211e-04
8.518015641081609656e-05
8.478909379320526238e-05
8.468737912557394991e-05
8.468288712927662791e-05
8.462464806337794006e-05
8.502020992315079823e-05
8.501639546665932536e-05
3.974813021208940963e-04
3.901958592500747651e-04
3.885242088932363224e-04
3.907277233187350413e-04
8.426133117710095941e-05
8.585224119212935608e-05
8.546213476860679945e-05
8.498984505598687926e-05
3.445555870550275524e-04
3.418549612728515171e-04
3.579927008422265490e-04
8.531954485161514709e-05
8.578140856820710947e-05
8.610544671734001571e-05
8.481188370138517836e-05
3.509576862777049060e-04
3.634481439275313451e-04
3.588104021601636658e-04
3.626536097839122737e-04
3.854784504351120859e-04
3.765241020690779502e-04
3.755352386535743079e-04
3.939701586978633873e-04
8.678787367317370458e-05
8.648330973408090432e-05
8.633360663291339196e-05
8.647722706205492786e-05
3.835529817043071502e-04
4.050239984304639714e-04
4.025192906310019574e-04
3.925873377248983000e-04
3.922137332440507433e-04
4.142227843100797246e-04
6.290629432735862499e-05
7.092550080127503194e-05
6.917459647208686318e-05
7.293392769442864237e-05
1.748474463804468353e-05
1.306763725762452839e-05
2.958420611987808293e-05
3.617430573299181386e-04
3.532832471231393064e-04
3.512973450497028751e-04
3.576983370077631025e-04
3.563334910522660340e-04
3.467473058034129256e-04
-5.916645624849813139e-05
-3.582835139211290669e-05
-4.415572551514493674e-05
-4.739208360108506914e-05
-5.554225339919944171e-05
-2.996250213314884472e-05
3.426509196702377043e-04
3.334808522799151387e-04
3.311361505253882648e-04
3.380012821119538521e-04
3.358945327373235408e-04
3.269780111421333440e-04
-5.988354165379273684e-05
-6.324149222207615419e-05
-6.736695746116085699e-05
-5.597184739456503004e-05
2.405211679030104884e-05
3.502084102751849923e-04
8.905963039527444890e-07
-1.754174767578028712e-05
7.878186294982038329e-05
8.183817202924849690e-05
8.378779327433412243e-05
8.502623691556528628e-05
8.475597785224771243e-05
8.465239233535779364e-05
8.532576756104574237e-05
8.522377635695389700e-05
3.833064742041928730e-04
3.853328405619599372e-04
2.577256403786420849e-05
3.568665107327263016e-05
3.314061989510381980e-05
3.935192866027804057e-05
6.122464139136224448e-05
5.537332451250862774e-05
4.961397496361561973e-05
6.486991925313447395e-05
3.711296600083123704e-04
3.689238973222990978e-04
3.737678370518301941e-04
3.655534227677727905e-04
-3.436069896887174429e-05
-2.282564275577923370e-05
-2.444518588706438839e-05
-4.709153473196784227e-06
3.224421159806979600e-04
3.523422268635700936e-04
8.407230719213094916e-05
2.364545025332028861e-04
2.320046599631078006e-04
2.476923517009495452e-04
2.997294130543628923e-04
3.013121320684880133e-04
3.013883978546557773e-04
2.979649028771844295e-04
2.961971819398569487e-04
2.981033336324515016e-04
2.969068973777035515e-04
2.983607741475966229e-04
2.436254682105892225e-04
2.963405310737681582e-04
3.023606360356814781e-04
3.090661484477051223e-04
3.057371768831402864e-04
3.070113256325411057e-04
3.172556977510743777e-04
3.144949528985109804e-04
3.118596996259319462e-04
3.191603731644255485e-04
8.231382411080432043e-05
8.206521187710663352e-05
8.231162335827624374e-05
2.954157654038010389e-04
2.218291185977924686e-04
2.205748944895225103e-04
9.034583559755023530e-05
3.108617922431089562e-04
3.081335247871819574e-04
3.071732060692546995e-04
3.091900446774223919e-04
3.013657299896673456e-04
3.040269701594511937e-04
3.073263952758955838e-04
3.047134291466255382e-04
8.118002256171015529e-05
8.085422959932836873e-05
8.150608270087642243e-05
8.210934662805400111e-05
5.743326759533326574e-06
1.029831362828316315e-05
1.348634075835357420e-05
2.093187536919707088e-05
1.940234193809014550e-05
2.411771377496002176e-05
3.300759721764917886e-05
3.917359517728807530e-05
5.047604919762790096e-05
5.646320232307276281e-05
8.231297780813401615e-05
7.372689723659692804e-05
6.983588317584727226e-05
8.244271407299083576e-05
8.207212441007606869e-05
9.831234940953959445e-05
9.296693881579934241e-05
8.257313258301990431e-05
8.233808438034142879e-05
3.326829876099966559e-04
3.326292072013144045e-04
3.310977030197283471e-04
3.341149908307746797e-04
8.337781212223163089e-05
8.303797723960030185e-05
8.256534185737378221e-05
8.223359072590976759e-05
3.317203951765341574e-04
3.322017484506316169e-04
3.339658134271295052e-04
3.363453913500468709e-04
8.312062412390899802e-05
8.325477766542235954e-05
8.399395535381162456e-05
8.242995507473985500e-05
3.396416987801312076e-04
3.396189070670010187e-04
3.365005536802111023e-04
3.430753532341817907e-04
8.525548645198352191e-05
8.501559225969521039e-05
8.482452413272716909e-05
8.274533731197653572e-05
3.383305633093140383e-04
8.295983193355399121e-05
3.276682350744726177e-04
9.973770293821459154e-05
1.151925602353833167e-04
1.223190014068187184e-04
1.360237674522633692e-04
1.430987362067786498e-04
1.557824915747609115e-04
1.632321187412378693e-04
1.743471527156874431e-04
1.809932407279665116e-04
1.909171150958479746e-04
1.983748761557019942e-04
2.066795250109376421e-04
2.135599981701982091e-04
2.992376737280354323e-04
2.964499489866748399e-04
2.982355851158710039e-04
3.015229527320904628e-04
3.040531312572031697e-04
3.019889691888535716e-04
3.031638024391582632e-04
3.076283781472872493e-04
3.188201214649113578e-04
3.223396448894436496e-04
3.216468509332177993e-04
3.243927722277143441e-04
3.292528499398375704e-04
1.344068778673678834e-04
3.212173493983825658e-04
3.083272699676378216e-04
7.866341599333080833e-05
9.453574774943905665e-05
2.751969237117359111e-04
2.678663191948385427e-04
2.616320383139553933e-04
2.627273941416096294e-04
2.548392993078314262e-04
2.566295052055580237e-04
1.612679445149648426e-04
1.580689672007533581e-04
1.339941365839598453e-04
8.892921320947717488e-05
1.409943652737440849e-04
1.332819353002145967e-04
-1.626899100497577813e-05
-1.493184810091667718e-05
-1.721508297202751014e-05
-1.222052610397607976e-05
-1.273077109374072545e-05
-9.719636113384890185e-06
5.159163016198389529e-05
5.959634419599710612e-05
6.215834852820149457e-05
7.610087100020497769e-05
1.479387719565186112e-04
5.954383371900170919e-05
7.229063979763647473e-05
4.958240729934232512e-05
2.370188530074999209e-04
2.266054235447967314e-04
2.262154671245192837e-04
2.165720655113461573e-04
2.158879038215931446e-04
2.056506611061278337e-04
2.043996898121208823e-04
1.942382804850966620e-04
1.921322965793618954e-04
1.821807246950495692e-04
1.796449130413989054e-04
1.721251780680959091e-04
1.675366926598204271e-04
-1.989760990609366662e-05
-1.995010696688652742e-05
-1.052926377335164479e-05
-1.330251707275992344e-05
-1.722469907497025448e-05
-1.233952003727150701e-05
2.772194496926620174e-05
3.599798109471419208e-05
4.180555886567504818e-05
3.744337280934426174e-05
3.834943207996174998e-05
4.890014322296497794e-05
8.060782319492223102e-05
9.539034375219641925e-05
9.737693536623385983e-05
1.236358562988643399e-04
7.104859667215701028e-05
7.510133113348822190e-05
6.028328920421894145e-05
6.342474221436359934e-05
5.546048593482374582e-05
-1.130233938208605781e-05
-1.128185435719828518e-05
-7.109708113475676742e-06
-3.023701347551539859e-06
1.314603067722010037e-04
1.418525604006278223e-04
1.479210020860088784e-04
1.436722603800631216e-04
1.466432008663181381e-04
1.521994083811112873e-04
3.062017789007982749e-04
2.998232660803941060e-04
3.088990034160753770e-04
3.066514958120396066e-04
8.192659939246747791e-05
6.356529685438287757e-05
6.996068580561597854e-05
4.999477055575742143e-05
5.399897645943694901e-05
4.437062436461342030e-05
8.767826431948545773e-05
2.378979266433212819e-04
8.374420227834120209e-05
9.685530167453053731e-05
1.130624192897987726e-04
1.112620875434849188e-04
1.028242179549755230e-04
1.351678021052424977e-04
1.261786855240273116e-04
1.363974034102280084e-04
2.964848329459116418e-04
2.861742200667660675e-04
2.789586682645999556e-04
2.815653652989714159e-04
1.284354162418038141e-04
1.233779319341290776e-04
1.197437161710498678e-04
1.086158714456902024e-04
9.237413121503366433e-05
8.558724572517614727e-05
9.246737006071250914e-05
6.919050453990507399e-05
6.126851170296553279e-05
5.269060511323484094e-05
4.761030835983489246e-05
4.343673029319894267e-05
1.204662659665760419e-04
1.097494163129989760e-04
1.138128088205195667e-04
1.007234387127771028e-04
3.156596428534163136e-04
2.453477270844072020e-04
3.070638627927892237e-05
9.881122610749714578e-05
8.666021885740169783e-05
7.657950185072438830e-05
5.583847715049708834e-05
4.568224862117791965e-05
2.148305442043367877e-05
9.694205057299222329e-06
-1.263325907308146329e-05
-2.228000462227901367e-05
-3.447255459079020710e-05
-3.824971927094785498e-05
1.048592676420369443e-04
-7.539195253035129037e-05
-7.453177852220664384e-05
-7.523374032202832025e-05
-4.462126201919540836e-05
-4.589463948614912485e-05
-4.969500393131136274e-05
-5.321237739988589701e-05
-7.474527101107873500e-05
-7.460210924075720237e-05
-7.502994362878149376e-05
-7.569030231922728501e-05
-7.533158531652033680e-05
-7.481773155677777357e-05
-7.542673751261172422e-05
-7.477672047888957868e-05
1.033419490752322481e-04
2.966713364506277538e-04
2.894809192249269704e-04
-7.243458319544948427e-05
-7.100589948378796480e-05
2.770411370495252717e-04
2.675244613224236705e-04
2.517550356538302480e-04
2.457370319059889140e-04
-7.346131412032346874e-05
-7.388877937597842214e-05
2.290598945853808605e-04
2.177828302120618541e-04
2.013002557681666969e-04
1.918720060479851331e-04
-7.453044232021807018e-05
-7.331119138445512144e-05
-7.334118716130248945e-05
-7.402448023365910826e-05
1.781598881533724612e-04
1.703713472847454479e-04
1.543929552017359811e-04
1.451738577891719284e-04
1.177590854252164292e-04
1.163020061516636906e-04
1.266567939911587652e-04
-7.546236632791476990e-05
-5.641870543089401820e-05
-5.626409595622768658e-05
-6.047276340300723800e-05
-1.125137123396793304e-05
1.117613908864613277e-06
-4.370174266790027345e-06
3.306780469579605193e-06
-2.393949708823064676e-05
-2.103642255568461571e-05
-2.470315306559348165e-05
-1.902304394008263522e-05
-2.132392343931722664e-05
-1.749060030340068790e-05
-1.776708103242164910e-05
-1.223472741609374481e-05
-1.200985940891523786e-05
-6.554041732752421517e-06
-6.104782530580588915e-06
-2.915708357039548097e-07
3.055116023251009084e-07
6.573385048149722818e-06
6.305105115039963032e-06
2.125356829884578536e-05
1.398719514077192256e-05
1.390097798639778865e-05
8.383330177597462677e-06
2.928890660243272211e-05
2.196836072042632803e-05
-5.429128717555479252e-06
2.518724067410046908e-04
-1.707662458939954571e-05
-2.169717635902304001e-05
-6.058455609886929287e-05
-6.566611167330830049e-05
-6.525928593426023015e-05
-6.339461705678785112e-05
-6.632500126093775119e-05
-6.699437970115304963e-05
-6.884693909608356841e-05
-6.992567147608941768e-05
-7.116989436366512691e-05
-7.236405347224034851e-05
-7.290028970433103713e-05
-7.395236405276269377e-05
-7.459001590380366707e-05
-7.475818086759338172e-05
-7.486613826768794629e-05
-7.487245129067175416e-05
-7.427263404936305816e-05
-6.631339632826937049e-05
-6.854992359150589767e-05
-6.706524969907018635e-05
-7.077464854165521786e-05
-6.951055668032183807e-05
-7.127142314675349248e-05
-2.313010572720438987e-05
-1.730930807033937335e-05
-1.137789627944494524e-05
3.096364016124434574e-04
1.369996973487251862e-04
-7.766285941593682903e-05
3.411719754595877009e-04
4.436821087578138155e-05
4.160553510263066820e-05
4.318351644998447912e-05
4.237437768583963900e-05
1.980178637290245396e-04
2.005374923201561131e-04
2.099557958471524259e-04
2.028712453283922068e-04
3.640946419266446262e-04
3.729301719775513901e-04
3.446779905469575479e-04
3.744298077455448376e-04
3.425469867681978022e-04
3.509921954686723929e-04
3.510885559159940077e-04
3.453331660736556094e-04
5.344013550367007580e-05
4.896874308443345227e-05
1.924014538441432324e-04
1.946732906645555732e-04
1.987631706942744915e-04
1.951409829647099046e-04
1.973083836579680409e-04
3.811689301627688912e-04
3.525134850895691443e-04
3.555520323681308267e-04
4.040669971903185090e-04
4.005723803189774009e-04
4.009356419377620574e-04
3.983310964502282075e-04
3.927932578050171396e-04
3.844373086689671279e-04
3.823193664817877303e-04
3.684414677338028118e-04
3.666048823015835480e-04
3.498861483198328058e-04
3.573693487168729368e-04
3.538851593654195873e-04
3.413547610153236595e-04
3.633320026199285359e-05
3.834466190314191975e-05
3.494576949407486897e-05
3.707789748256526608e-05
2.097338267558332067e-04
2.148138864486655070e-04
2.130555678071377869e-04
2.142989536091589506e-04
3.896493543161645115e-04
3.910209939522171427e-04
4.023006700158422537e-04
3.995001251400833613e-04
3.986274152617022256e-04
1.986591890114481587e-04
2.214767455615289013e-04
3.363387692671285039e-04
3.534728675200998304e-04
3.542149713267332863e-04
3.519917455049490721e-04
3.451478755892446845e-04
3.520948448044700931e-04
3.519763909323520208e-04
3.453158467771530178e-04
7.279504698676653868e-05
6.995928991128288598e-05
6.611350116028275633e-05
6.503660321367110307e-05
1.864972779847355860e-04
3.463158901293459171e-04
1.871508230340851074e-04
2.027209762944578043e-04
1.968349437281796210e-04
1.953705670552914706e-04
2.026957913194144510e-04
2.022476964275641263e-04
2.108720277844126250e-04
2.102779390382390735e-04
2.268426897172021552e-04
2.227509649027336887e-04
2.160556938149931600e-04
2.257506896304938362e-04
1.920928567636942411e-04
3.359861911911463887e-04
3.250446544891962648e-04
3.252807902327355333e-04
3.539737770714839219e-04
3.663853774271107200e-04
3.653777016478967476e-04
3.440511007347335460e-04
3.495130732776882514e-04
6.147025720796908134e-05
5.872407037043188917e-05
1.883942718100100320e-04
1.914661329304192486e-04
1.953696594510037382e-04
1.908217373895019521e-04
1.925521050108659651e-04
1.969472600124433218e-04
1.969566964595828790e-04
2.025429513009863625e-04
2.321802798258867353e-04
2.371497114005317744e-04
2.367520411133492559e-04
2.410317092665892574e-04
2.421968327454239109e-04
2.455674276616180078e-04
2.460944009103533422e-04
2.502486674106754521e-04
3.061509199347740157e-04
3.161097447682974541e-04
3.457824570227191929e-04
2.208164567883827347e-04
2.153010145408423706e-04
2.162329166134742625e-04
1.248522699869057738e-04
1.305985481321560908e-04
1.325198784070704121e-04
1.389684673703796226e-04
9.619257365952229980e-05
1.014359563747092516e-04
9.792656551046317523e-05
1.026688912608286080e-04
1.043308332904108610e-04
1.073410241133684483e-04
1.234692799317483475e-04
9.418593815715583628e-05
1.185990593770528290e-04
1.268962528084595365e-04
9.897060969703275202e-05
1.039513735494539370e-04
1.080697000548264705e-04
1.055431916980147100e-04
1.083129090021291721e-04
1.148593108423765435e-04
1.098830580346442880e-04
1.161585482426959464e-04
1.185528838622169087e-04
1.223160434289226209e-04
1.135559403605750046e-04
9.638725674424905414e-05
9.441374931154607132e-05
9.044193885959050494e-05
5.604798368178699335e-05
1.961547425831913685e-04
2.089531452915285132e-04
6.657083729606034714e-05
6.530307341075415476e-05
1.837725142851095496e-04
1.951937129284544710e-04
7.364794327102428613e-05
7.360444341217791493e-05
1.719007906330914713e-04
1.822871215287040633e-04
8.346885292744979964e-05
8.081143413634432854e-05
7.704634822231400126e-05
8.619699669810955650e-05
1.598428930411639596e-04
1.685671275046887740e-04
8.109007881091655798e-05
8.549931441383845957e-05
8.595127705732901466e-05
9.009441334341199668e-05
1.449252525115530751e-04
1.458922822366696145e-04
1.512772109847881072e-04
1.562770450219158505e-04
9.240810466138252039e-05
9.671030748509761932e-05
1.027020086831593147e-04
1.063189717668662834e-04
6.026539232152913159e-05
1.896620998911931373e-04
1.957477435913523595e-04
1.984732913014094352e-04
1.977116918875931623e-04
5.601856461440770225e-05
5.080331789153547057e-05
4.324059014512130102e-05
6.065239215988013898e-05
2.036239067908899604e-04
2.065456725082827675e-04
2.093950299030156073e-04
2.139656804580335496e-04
3.333142648997823132e-05
3.898650263272116596e-05
3.767907369162096427e-05
4.352199327148963338e-05
2.207170888913373734e-04
2.209834493840438199e-04
2.162122912401654980e-04
2.250835431642688518e-04
4.095662071172216634e-05
3.582366126949991096e-05
3.254462529583781896e-05
4.265570921589112419e-05
6.499657899994148319e-05
2.314361708244101572e-04
5.207711171895781151e-05
1.851846447092623702e-04
1.105477001714460741e-04
1.171464379434568554e-04
1.206807110751740333e-04
1.168805777057415132e-04
1.191784619294496909e-04
1.257722039804861627e-04
1.243958846758890413e-04
1.329868467846713573e-04
1.323724319958873713e-04
1.407735716902463465e-04
1.408741766327291475e-04
1.498442515715226711e-04
1.523973220495497050e-04
1.622176453121193420e-04
1.693739683725547574e-04
1.669665741463541308e-04
5.892998739241571182e-05
6.501004466459027985e-05
7.254678966270491490e-05
7.454306069662083292e-05
8.362770418613011986e-05
8.528793675414765194e-05
1.739863630507811672e-04
1.815343778679207780e-04
1.868756704541439737e-04
5.363796588781985508e-05
2.300717826696312401e-04
2.346711661837120992e-04
2.308741857543181761e-04
2.116556268883068007e-04
2.052330231552182264e-04
1.983584321078817438e-04
1.796014648097596009e-04
1.662521667756549791e-04
1.713312360302028593e-04
1.548507910045554450e-04
1.360481649621083408e-04
2.061185642980593172e-05
1.850668669515938947e-05
1.133543925950334269e-05
2.000413002072837601e-04
2.631411877646182661e-05
1.283256465898094877e-04
9.378296202875559880e-05
1.083511551144557646e-04
1.080195129039178073e-04
7.935563580740767403e-05
2.468368426254592668e-06
-1.109884025260680450e-06
2.264696761777023239e-06
9.007738085708195082e-06
9.908759601801431607e-05
7.059593721749054314e-05
1.232825288494596974e-04
2.119776338005319887e-04
3.995642383677373036e-05
3.090607447805910805e-05
3.046087636798150183e-04
2.902626933235605711e-04
2.965857290118801399e-04
2.676114312585622912e-04
2.782997286136668774e-04
2.897935023466755369e-04
2.796544388190502187e-04
5.035382998332869176e-05
4.983045661722729420e-05
7.134287325719091950e-05
6.608997323281804945e-05
5.683490022409612576e-05
7.015986984359807359e-05
2.590252308634828117e-04
2.642661906005448758e-04
2.615493204460641328e-04
2.455699930807759310e-04
2.212334775593831392e-04
2.290800071072751046e-04
2.435188808585429213e-04
2.253965833477652157e-04
2.299762627576329888e-04
2.216649325442922184e-04
1.916084704002396676e-05
2.706896385031026339e-05
8.194006807320797768e-05
7.807581102322244389e-05
4.619490237840500246e-05
5.758568590273601469e-05
1.524099271297217335e-04
1.399817100341105411e-04
1.407375091691305958e-04
1.293045141651274739e-04
1.318455971824924848e-04
1.256531817091603167e-04
1.163080863705817734e-04
3.153250420125903813e-04
3.169253612457696451e-04
3.186015355965077993e-04
3.179722925714852382e-04
3.217273491281107036e-04
3.216006631766297249e-04
3.271042356854609928e-04
3.274015001128387876e-04
3.346417897279610281e-04
3.347979099299418465e-04
3.481741340484099901e-04
3.467801342605692796e-04
3.409415772090875884e-04
3.499538037920684559e-04
3.490879031483188136e-04
3.490903457359950429e-04
3.458589713097484468e-04
3.415748002782785747e-04
1.518996579626664099e-04
2.977183174872360841e-04
1.602408434704990906e-04
-1.458722271519424222e-06
5.674042598396520639e-05
3.449666596419534632e-05
-9.349619057837264341e-06
-1.120102614235148453e-06
-5.816849995186753115e-06
-8.438161458766676312e-06
-6.030381844256150066e-06
-8.078898047078059767e-08
5.170916551973109564e-05
2.873068421838533666e-05
3.838370845615257009e-05
3.581459987675950573e-05
2.004887919397769692e-05
2.023841848827776858e-05
7.998649062107314255e-06
9.352661539280621774e-06
-2.268812970811560768e-07
1.744129386937837457e-06
-5.846187657908749083e-06
-3.300315608114895630e-06
-8.858425992198613999e-06
-5.169035212207462315e-06
-5.874152925707233373e-06
-9.103931281319715613e-06
-5.599458688435986903e-06
1.684962595405029614e-04
5.807510220537560755e-05
3.081312585286158953e-04
3.087187721468970746e-04
2.291382564629788248e-04
2.347844849464216768e-04
2.373312935343809059e-04
2.447272476976163004e-04
2.469109958699610189e-04
2.523020268569183119e-04
2.585891495829477403e-04
2.650055073784469972e-04
2.740411158779131550e-04
2.807033880946347565e-04
2.895994818491910033e-04
2.277389109771996883e-04
2.954590375041880467e-04
3.113855531330074022e-04
3.211950413290875356e-04
3.287214042244389410e-04
3.256603014557757836e-04
3.397967421647237309e-04
3.446497242737271336e-04
3.392992121688460146e-04
3.427922193399537726e-04
9.474585067575341910e-05
9.206888145499223495e-05
9.246826717508000262e-05
3.045240237869557224e-04
7.774986915929758423e-05
7.954066189739306982e-05
8.399061787797716314e-05
2.321319406522453631e-04
2.389288095247940006e-04
2.503018589558550933e-04
2.462793971372035664e-04
2.397683114331861912e-04
2.507649817252428741e-04
2.505737084767038726e-04
2.631361387225124499e-04
2.599888933051233459e-04
2.787403256843142929e-04
2.740303635755272460e-04
2.885797045857981425e-04
2.968873170673755205e-04
2.973935430896229863e-04
3.071617843308696973e-04
3.164488720204299758e-04
3.235954034802912592e-04
3.334346430135761070e-04
3.414191443413679920e-04
3.392310929775568655e-04
3.532341520378526442e-04
3.454858230417159740e-04
3.430776270084467993e-04
3.523917601020596572e-04
8.599357807533537725e-05
8.938802837006331627e-05
2.526465574293077702e-04
2.572221917599312692e-04
2.635159011889084101e-04
9.756717964509680873e-05
1.013789156847675981e-04
3.159483394499177505e-04
3.238307418252463535e-04
3.156151220919722129e-04
3.195943473658202747e-04
3.122520684370484593e-04
3.181497727890380493e-04
3.236214503744967133e-04
3.203671340211591920e-04
7.959087699660275515e-05
7.736427681832393265e-05
7.989395282280606326e-05
8.806847730458432265e-05
8.912154269302699429e-05
9.572931960545129403e-05
3.053290517500185670e-04
3.060315359027771355e-04
3.087936087420327705e-04
3.121219088895611630e-04
3.132453861103234286e-04
3.049137221353178241e-04
3.029524250093056309e-04
3.104118935412745204e-04
3.016532606353926425e-04
9.435242421710327942e-05
3.003856918355861795e-04
9.715151679085632990e-05
3.221726910109034094e-04
2.682737207902203408e-04
2.743944516430549480e-04
2.795527024250688171e-04
2.853947224558909136e-04
2.915758547311216812e-04
2.894450696411672813e-04
3.012785441659443313e-04
3.098443827852178398e-04
3.164404907553217149e-04
3.411954366004570430e-04
3.335778353581174177e-04
3.331052449555649904e-04
3.390415280891432106e-04
1.023147694523731109e-04
1.007168742331634304e-04
9.660457451670983933e-05
9.784257676531765105e-05
1.000543655272433623e-04
9.527616453544708933e-05
2.750749175376958756e-04
2.790536160385637208e-04
3.239958606829667275e-04
3.331429596730923256e-04
3.265329709721585079e-04
3.292982188103198561e-04
3.298981041061684744e-04
2.155782657224193167e-04
2.086116701387514150e-04
2.161785539645435920e-04
1.942908208875834786e-04
2.015853354658401673e-04
2.090127880497808779e-04
2.208171670728445966e-04
2.271653318274262519e-04
1.716325771252115114e-04
1.821308422046845387e-04
1.817697634156719875e-04
1.750171504198567139e-04
1.821253512014692417e-04
1.832733439411141335e-04
1.911768857217017526e-04
1.764532168465869372e-04
2.098093512916963444e-04
1.990777540748656517e-04
1.918015538483124700e-04
1.957645336614498744e-04
1.525662216553733391e-04
1.537431063227774543e-04
1.597504734373752209e-04
1.641879965838642793e-04
2.334185450103089038e-04
2.218018105294986475e-04
2.145188845214215966e-04
1.900289447392819670e-04
1.599161540948096036e-04
1.632450444979780153e-04
1.561959363904947705e-04
2.844453741171125926e-04
2.863251988733347725e-04
2.933792075271746146e-04
2.987913797817396593e-04
1.045249405186536443e-04
9.972200620339573946e-05
2.890671767630973257e-04
2.890746024848450581e-04
2.822076874038212326e-04
2.959686397992793345e-04
1.242560095978886435e-04
1.178520995167237285e-04
1.230048576781014901e-04
1.182989040898772067e-04
2.692362296973278444e-04
2.784740924159255157e-04
1.326165986926402282e-04
1.421369011632629719e-04
1.442615396790606025e-04
1.339506507185729144e-04
2.386337025797767770e-04
2.447917982318292222e-04
2.546927438096791528e-04
2.619730917555635765e-04
1.621386370990257825e-04
2.185701195205487209e-04
1.436229828644580491e-04
1.457501907484536996e-04
1.414516453040459958e-04
8.757944303641908420e-05
9.083536812494749722e-05
8.589694165309959013e-05
9.296760775215041027e-05
2.569522591954930468e-04
2.564689762954635655e-04
2.609943942711975742e-04
2.669284913239892412e-04
7.334044227875104324e-05
7.758196852400626293e-05
2.615149121844469182e-04
2.597049970255266792e-04
2.609080885460706117e-04
2.661810364961008919e-04
2.689143552489840728e-04
2.743628891788475223e-04
6.013022161386905604e-05
6.440457158740369879e-05
2.700324860670747385e-04
2.668884645638527290e-04
2.663314257410429194e-04
2.713909986721206287e-04
2.792242355391286288e-04
2.754311307323252739e-04
2.711816233951810213e-04
2.616104832814868889e-04
7.614006220256960551e-05
2.584639858703033713e-04
2.527601704547145106e-04
1.490072421895583031e-04
2.438348569174156170e-04
2.559121248727747305e-04
2.463022866243238314e-04
2.392783148082203940e-04
2.344175352864304716e-04
2.398296012947799690e-04
1.281684958053139699e-04
1.324162858741704466e-04
2.527948059297156292e-04
2.515116936668497613e-04
2.577434425071017097e-04
2.644006513161078478e-04
1.090347610075958476e-04
1.106057628948589144e-04
1.165720718157247754e-04
1.195950491250811283e-04
2.594381353739082284e-04
2.609707421410576637e-04
2.572686355560545660e-04
2.647092122690262116e-04
9.739412080545766100e-05
1.031907749941854776e-04
1.046038808518624395e-04
9.884055390228605332e-05
2.532196685621627193e-04
2.757613274150176965e-04
8.761638046465755050e-05
7.638283662232193180e-05
1.913817276862086970e-04
1.912407057053386674e-04
1.960294131460332432e-04
1.999992951949723554e-04
-9.824698662340764139e-05
-1.027812362059575074e-04
2.044155203308920888e-04
2.059409714770597637e-04
2.114572643487048641e-04
2.148724034622226007e-04
-8.846933282777110397e-05
-1.031193902251630279e-04
-9.543433088693347517e-05
2.226496546136962594e-04
2.287765474270948179e-04
2.318191370058843639e-04
-7.513290428730229104e-05
-7.808067030337608914e-05
-8.314287638547159659e-05
-7.207652426117897634e-05
2.467075330869121052e-04
2.404418511909756247e-04
-7.392074722350206449e-05
-6.913847727358136161e-05
2.199807775365967308e-04
-1.009733771773789398e-04
1.874772373308749446e-04
1.833131539983963085e-04
-8.120962470127874471e-05
1.528392344984166071e-04
1.514226740188950198e-04
1.458898278169454569e-04
1.576577750040484703e-04
-8.228615783212836650e-05
-8.508163716311620761e-05
1.511350042972799753e-04
1.612473708591904129e-04
1.573561249639603111e-04
1.590128977826431376e-04
1.642691263316760591e-04
1.703796063946752396e-04
-9.599376737062968669e-05
-8.985916855846836585e-05
-8.596575375555757083e-05
-8.906486635056153468e-05
1.790358877714641125e-04
1.781192895619579007e-04
1.731509306334869742e-04
1.823572327754222175e-04
-9.744084708123881388e-05
-9.941709395455168574e-05
1.769854528297779884e-04
1.802280468724663809e-04
-6.830005091029063839e-05
-6.297956432103026165e-05
2.700575443009075476e-04
2.624496265073645901e-04
3.204799815863464173e-04
3.203459986804500607e-04
3.226541074487593807e-04
2.154809522052082745e-05
1.617089345863893752e-05
3.148608673225369013e-04
3.178188882838333556e-04
3.671622228662162375e-05
3.156247527284302041e-05
3.112916537302599733e-04
3.071846598316817570e-04
3.102975240507839017e-04
3.147570160203931643e-04
5.251778517469883048e-05
4.716698719255224109e-05
3.039962254271053759e-04
2.982880163443382237e-04
3.011360610752897619e-04
3.088554140536761889e-04
7.186241289083621032e-05
6.559448675409564381e-05
6.868172328147627151e-05
6.387777764269245303e-05
2.949861085672056925e-04
3.035122103128023064e-04
3.179395825746822815e-04
8.371852560947039030e-05
3.161885757843989624e-04
-5.282671649323213837e-08
-4.807724695576401906e-05
-5.502170389023484318e-05
3.100262582655789289e-04
3.063760661788691021e-04
2.966282781429871646e-04
2.868395300276432988e-04
-3.051310328708632270e-05
-3.750840960887475296e-05
3.326230544941140180e-04
3.307114330065660129e-04
3.184756064029469836e-04
3.196818762368754206e-04
3.256492535706037084e-04
3.099805525367442332e-04
-2.131654028602625949e-05
-1.907271833139901525e-05
-1.227409134286460557e-05
-7.765621725911479192e-06
3.244728720760607990e-04
3.236788527529427359e-04
3.293537574059478040e-04
3.328466085379927063e-04
3.317683812435742252e-04
3.337901021055371203e-04
6.732533809133755451e-06
3.179555122258049312e-04
1.424769517941329249e-04
4.767891851490064017e-05
2.796412847371948832e-04
1.797023343722805233e-04
1.721614440322311165e-04
1.596003683122210030e-04
1.566598657147628623e-04
1.523361495720828955e-04
-5.403968196858176693e-05
-5.589645939758096556e-05
-5.707898063925334495e-05
-5.856677491811435157e-05
-6.014622825119796801e-05
-5.905139177793219984e-05
1.856940003970875019e-04
-5.931780363959672454e-05
-5.902112272081871919e-05
-5.581206136626408064e-05
2.026768856732744616e-04
1.895166161948939713e-04
1.868241273442931361e-04
1.752146856847627192e-04
1.574062136748203677e-04
1.609384100854816685e-04
-5.864724999215271403e-05
-5.655537334352752385e-05
-5.465905381283846904e-05
-5.733797727579340178e-05
-6.016979494799814772e-05
-5.823971639626479574e-05
-5.958715114499164091e-05
1.823072661581487310e-04
1.870676784660948999e-04
1.763204193258509443e-04
1.652843458999535622e-04
1.591154263517980338e-04
1.661018378459666112e-04
-4.783519833553989144e-05
-4.639748989349353869e-05
-4.657192358396010942e-05
-4.912272282084713035e-05
-4.932955670481097471e-05
-5.147307391046843696e-05
1.786603707105550271e-04
1.797372612636838004e-04
1.694895320592117551e-04
1.583424615310345641e-04
1.521087660730913301e-04
1.568125803967210696e-04
-4.882053060780753255e-05
-5.074519305691253416e-05
-5.238820247135934048e-05
-5.210949913532101160e-05
-5.377072544501231829e-05
-5.573578865755181560e-05
-5.522094254673274373e-05
-5.541587687568357256e-05
-5.014995705211366988e-05
-4.929581367294343666e-05
2.170811126059100471e-04
5.665347295444221273e-06
-3.362614832663641226e-06
6.570655485578733596e-07
6.457138347733532923e-06
2.263024764822467818e-04
2.401560627164690310e-04
2.013136639324834289e-04
2.095647033267386203e-04
1.897779175738507925e-05
1.620064826685771987e-05
2.081420982095850096e-05
1.360241141284747752e-05
2.026387355069389029e-04
2.187182716778389056e-04
2.270507491433587730e-04
1.996571623261521973e-04
3.553854193882256449e-05
3.096810669081006200e-05
2.324551216367730648e-04
2.172045552212438751e-04
2.122017440586618751e-04
2.302448448594800916e-04
4.779447407632304900e-05
4.455166158420914964e-05
2.062699578755383277e-04
1.833387220386704832e-04
-4.359557706917078764e-05
1.967307465232301367e-04
2.193516801284304434e-04
2.077156905566634191e-04
2.054996859282082135e-04
1.923527643701993689e-04
1.577091864276875682e-04
1.660809770792406859e-04
1.773510523047301440e-04
1.549828577298245993e-04
-5.001066483643265548e-05
-2.604132066018104228e-05
-3.350005887889766920e-05
-4.031387930574989453e-05
-4.607669496765496794e-05
-2.192729076338596555e-05
2.131391582169885762e-04
2.232016412901863928e-04
1.706029492879259941e-04
1.819081465792827222e-04
1.935953460097899039e-04
1.662860302560665595e-04
-1.303396673699016171e-05
-2.264186762982546686e-05
-1.480531463862614231e-05
-9.474971021136931914e-06
2.375334396558768132e-04
2.227315770100036260e-04
2.006498474072871731e-04
5.191334731655613974e-05
-3.717923631413493145e-05
-3.985604605254416261e-05
2.917723918580548861e-04
2.975038095010396739e-04
1.495589800684063954e-05
2.137244729633378621e-05
1.612043133640551535e-05
1.540319863064594275e-05
1.333667646453185696e-05
1.997561394849833405e-05
2.641985358159175618e-04
2.752823701380587235e-04
2.903285493812995835e-04
2.778630378804152140e-04
2.928152739098931743e-04
1.202336296853709456e-05
1.094395904708960078e-05
9.367348029988297427e-06
2.421262133144292772e-04
2.714275857015395433e-04
2.590122649439502759e-04
2.661197220883274907e-04
2.554300798430258123e-04
2.849523493929821487e-04
4.609008902626873563e-06
5.784393570250916798e-06
9.588291302815338837e-06
2.684736624974368765e-04
2.825693551618270428e-05
2.656017763005754382e-05
2.829481154012950081e-04
2.778710079429231846e-04
2.845733814458863121e-04
2.800113667519176126e-04
2.770890757826271924e-04
2.790192241033124382e-04
2.865768913110766235e-04
2.869597729704252849e-04
2.825570267644969351e-04
2.791478869987613757e-04
2.825480081773119965e-04
3.518522604512952338e-05
3.932035615294963049e-05
2.731071641482880875e-04
2.892015523713180086e-04
2.846277825133968235e-04
2.926068926450073869e-04
2.872644365225142274e-04
2.976547877885260974e-04
2.932048455735331016e-04
2.993449536349531218e-04
2.938402079145403128e-04
2.958389502804100075e-04
2.357885342843545512e-05
2.288864957066177386e-05
4.539227886124189672e-06
6.604698437428288442e-06
2.408675343552304973e-04
2.445379211346623274e-04
-2.146223822619081414e-05
-2.062526793475375308e-05
-2.337540193843097279e-05
2.092251103437665980e-04
1.995359011413648227e-04
2.200956330213758633e-04
2.100913945661808126e-04
2.177044621519604603e-04
2.391690126007242699e-04
2.400888128096732280e-04
2.507496766494207198e-04
-2.721141657336740893e-05
-3.387776167910228504e-05
-3.031104954601013891e-05
-3.023488727915928635e-05
-2.670873781345546193e-05
-3.361025955798054867e-05
1.894072562983884888e-04
1.792056722816451374e-04
1.787818234797208632e-04
1.938975807286748418e-04
1.897204033063961662e-04
2.067768063990746993e-04
-3.754707605542529535e-05
-4.369597269518296536e-05
-2.376343380608861172e-05
-3.981579805479320649e-05
2.580164165758502218e-04
2.471449878633650340e-04
2.577522814002131710e-04
2.689589724461302622e-04
-1.824301843943854384e-06
8.110345074333240244e-07
2.438300398073328060e-04
2.489497113213311468e-04
2.638888963135991791e-04
2.730340695923475251e-04
-8.428803523578403070e-06
-5.949100168243584767e-06
2.351521398463182560e-04
2.534154484078728433e-04
2.448039814711744410e-04
2.548651025627839562e-04
2.485841443311953688e-04
2.676381990672367628e-04
-1.718966248308444696e-05
-1.414655018597163428e-05
-1.311816910340966439e-05
-1.683185724452923303e-05
2.067870574581630078e-04
2.285398923722716327e-04
2.141715664173451895e-04
2.446431067472674471e-04
2.368097382220430271e-04
2.399501007009606501e-04
-4.386506365769916909e-05
3.075749479628545014e-04
2.497531555062836505e-04
1.588677246645469384e-04
1.593366195082624457e-04
1.554161180637899091e-04
1.541035033395238133e-04
1.477205417816330134e-04
1.443843904691540858e-04
1.380825003262642619e-04
1.345250653340068715e-04
1.044380106529799277e-04
1.050239591182916652e-04
1.051865910522793636e-04
1.562973161978638563e-04
1.067430702193415221e-04
1.102823996999730558e-04
1.054678896000192851e-04
9.965426627993453565e-05
1.125659204777703032e-04
1.139653771859736411e-04
1.168181246841362172e-04
1.179447480897006812e-04
1.191319990903961975e-04
1.134463481198607352e-04
1.207637479015944787e-04
1.228973319699939060e-04
1.092873030030466568e-04
1.603387646538350373e-04
1.621155075909973123e-04
1.618185131947633929e-04
1.281552514137945364e-04
1.222438486616775691e-04
1.188588589674818521e-04
1.128886871964400863e-04
1.097262207294325204e-04
1.047710997085617911e-04
1.025018306550567690e-04
9.884826251680459933e-05
9.767322790402288156e-05
9.606440449284786077e-05
9.505753061699815645e-05
9.535321250290236647e-05
9.420414369151709419e-05
9.440239659124292752e-05
9.514641884498119988e-05
9.466322851331116330e-05
9.583914955543044664e-05
9.662398173310970929e-05
9.715832480302732249e-05
9.875618116999507700e-05
9.967748542908610283e-05
1.018378087877676151e-04
1.028762401711215521e-04
9.235567307448379500e-05
8.662224396213868353e-05
1.265769325965842565e-04
1.296161725575684001e-04
1.273791579401780543e-04
1.377004777967683904e-04
1.149198137304225915e-04
1.114562268356068147e-04
1.107413906723209797e-04
1.892762140551461890e-04
1.926423038434414855e-04
1.886803329990037947e-04
1.936395135907162412e-04
1.882182147932488401e-04
1.817330954207711682e-04
1.887081940513536226e-04
1.952915510787924598e-04
1.171388462161499839e-04
1.943024029557567992e-04
1.905156117835273900e-04
1.855853204592162575e-04
1.858079087671464058e-04
1.796855594522386163e-04
1.603309148607082722e-04
1.673131429192187389e-04
1.720796164687641151e-04
1.687493473068975086e-04
1.538695792230473469e-04
1.411603385893833750e-04
1.463427076354562430e-04
1.964984239924363494e-04
1.219702030618731426e-04
1.254682204284876903e-04
1.312032738962547543e-04
1.313387470112706258e-04
1.281037167387315875e-04
1.315039202262946515e-04
1.355463819401929665e-04
1.392785955948571558e-04
1.387558230309734336e-04
1.504530671360878040e-04
1.435597203737977218e-04
1.448428292637731082e-04
1.516618240506839826e-04
1.458099700410674365e-04
1.446340929643470338e-04
1.797779428292891387e-04
1.821302549474260375e-04
1.772997248438398820e-04
1.774591660547206022e-04
1.697924772720051643e-04
1.572008770255774320e-04
1.655105894891011748e-04
1.668546681652896427e-04
1.735508503184590267e-04
1.596813371659281571e-04
1.542201249067038195e-04
1.538546811449234585e-04
1.352488063596097299e-04
1.376172306390895670e-04
1.554886581382632473e-04
1.563031579079117331e-04
1.575706177173706059e-04
-2.952239003151768576e-05
3.293405801292728006e-05
3.467460595396265285e-05
3.528450704048176101e-05
3.826668557250675998e-05
4.273760039230434178e-05
4.316438762267916861e-05
1.792960946278379268e-05
7.796546922712027305e-06
1.201708619789146778e-05
7.821322928770128424e-06
-1.875843615677798718e-05
1.084541750264050230e-05
4.663373903111263868e-05
4.965445887405097619e-05
5.264551284284130190e-05
5.727060080137911840e-05
6.291943718158234306e-05
6.791446742435448543e-05
7.278967156200942274e-05
7.782414955701987740e-05
8.269655496877373118e-05
8.797697831975757486e-05
9.258942450143953782e-05
3.032019127818415487e-07
-2.209154385552600545e-05
-1.854369901339759867e-05
-9.099336591975214152e-06
-3.450992788580598908e-05
-3.554256926279569480e-05
-4.613349089402501448e-05
-4.808750594331834380e-05
-6.020059544090577600e-05
-6.114002455083943023e-05
-7.329427503551995957e-05
-7.385929028490887500e-05
-8.371577911157714112e-05
-8.325552659307737264e-05
-8.772287742292917865e-05
-8.633455888669979512e-05
-8.256717659368222029e-05
-8.612064230916219255e-05
-8.648664321549007824e-05
-7.880369874650046370e-05
2.634445461616202771e-05
3.171298974762060287e-05
2.971576126300523544e-05
2.866545968086882677e-05
2.702137055132977764e-05
3.224223931361546092e-05
2.758827342764813188e-06
-3.754995056239443197e-07
-6.477805787118794649e-06
9.166125049669074799e-05
3.420870327035057355e-05
2.354680960921661686e-05
2.808526877783725309e-05
1.459224642374374627e-04
1.448228042973984206e-04
1.418399947925466187e-04
1.478721033106476714e-04
1.453490788162400407e-04
1.477052851800122644e-04
9.553657673796766062e-05
9.476451855037488342e-05
9.482954968317925987e-05
9.481578431948010997e-05
9.523034801640542892e-05
9.577080733681550973e-05
8.017451857127201880e-05
7.961469388844556315e-05
7.394484381582516503e-05
6.968811095299343010e-05
1.490917784276854692e-04
1.515764240226099928e-04
1.509751459182479677e-04
1.497556606525502767e-04
1.518366017045021967e-04
1.550785640646331720e-04
1.587433436320841401e-04
1.583592716958241568e-04
1.550115511030724757e-04
1.417667595577237489e-04
1.448615683785120425e-04
1.380000273059692466e-04
1.328093387381126280e-04
2.493044795528771485e-05
2.991746717998829339e-05
1.737471809035243944e-05
9.592774578766104308e-05
1.016142349382060896e-04
1.070105612765801656e-04
1.064813542269507358e-04
5.168968117125788717e-05
3.966674507595396003e-05
4.465850954876747004e-05
4.210563120001887887e-05
4.740809083315081955e-05
3.577867109393447409e-05
1.109957754254219559e-04
1.155516392601867967e-04
1.187697255534643016e-04
1.212069286246617364e-04
1.251465875249084146e-04
1.241699956493260435e-04
5.914470202604231447e-05
5.825063718304304960e-05
6.314432298622121419e-05
5.372069105599121990e-05
1.270949276951486868e-04
1.312154921768744883e-04
1.371895588811581398e-04
1.390142694069408419e-04
1.336224464712000332e-04
1.306539299444794109e-04
1.635582813084538074e-04
2.641610974451336210e-04
2.604100192299523562e-04
2.666881889505403323e-04
2.665881551860909229e-04
1.296839606796133457e-04
1.433398299723180364e-04
1.527678240691802134e-04
1.491611459922865689e-04
2.673832298786159778e-04
2.655997613099782099e-04
1.478647136327398352e-04
2.638025393760394847e-04
1.230556458439505379e-04
1.327719654243226318e-04
1.235211721995443089e-04
1.303632276376130088e-04
2.589313286608017038e-04
2.611451446661354698e-04
2.622027198061827654e-04
2.645309811312993226e-04
1.091492421615402318e-04
1.221832444036351261e-04
2.582551026780701884e-04
2.684763612258415249e-04
1.529540033651004207e-04
1.644305730967810734e-04
2.603892274166242997e-04
1.621615593313047101e-04
1.609136212780108309e-04
1.630989346156309027e-04
1.690380302229187485e-04
2.437897916902619924e-04
2.390899208589020988e-04
2.394771351534317788e-04
2.419325354559068956e-04
1.522726226337301457e-04
1.573642195032824730e-04
1.697122344514185698e-04
1.685962709433347947e-04
1.636922395169290267e-04
1.728008117069513541e-04
2.467295760387078381e-04
2.503227469337423214e-04
2.459839785538936430e-04
2.471327124031261874e-04
1.518591055119764997e-04
1.610245892714439592e-04
1.549533078410144445e-04
1.605559216930521724e-04
2.565520451027714045e-04
2.507613456201695352e-04
2.581453034372223863e-04
2.585158809282085950e-04
2.625336759990494506e-04
2.603033775498101864e-04
9.638174567425973616e-05
7.124152555103695239e-05
6.992314544541061293e-05
6.938617208069649677e-05
6.651369757004621931e-05
6.335087980825865827e-05
6.272168197764083433e-05
5.909390548069501988e-05
5.799808983082628587e-05
5.473693280594437024e-05
5.349653214195063247e-05
5.054349152304255714e-05
4.933324846086115529e-05
4.393334860647695866e-05
4.564619138454082737e-05
4.646839033849954273e-05
4.059572828880601885e-05
4.170967206879164685e-05
4.036368359753807937e-05
3.739928626307980171e-05
3.582070423019820341e-05
3.061437436073015476e-05
3.220084815051323129e-05
3.315261956489850740e-05
2.909879879485391301e-05
2.522929614115165765e-04
8.174886061908516965e-05
1.575645286266075598e-04
7.375994541925211820e-05
2.578343755681636166e-04
1.074439934233625550e-04
2.570542791830451130e-04
2.572985353094509975e-04
2.596403321969619426e-04
2.603883703758022540e-04
8.562836271944086872e-05
8.139938470697871404e-05
8.482319802461676201e-05
9.421106094663835744e-05
6.877923639108595940e-05
6.550508178718537227e-05
6.395979007567078245e-05
6.007469798138448977e-05
5.845619784845453579e-05
5.514597428958919318e-05
5.340523191522155219e-05
5.057995619454958328e-05
4.895245763667617559e-05
4.693905004805382824e-05
3.861734995196170259e-05
3.648138458265678892e-05
3.462060160818009963e-05
3.300481053029034363e-05
2.556257482140963586e-04
2.576248272535534454e-04
2.565125236841341158e-04
-2.855616858911238238e-05
1.557976968095529555e-04
2.392337410674842788e-04
1.713984678927526876e-04
1.605140488169421896e-04
1.630465663664216135e-04
1.602799461852720477e-04
1.543040556085284345e-04
1.491160230739880870e-04
1.399813260553250602e-04
1.440059507615094533e-04
1.432518856816247213e-04
1.331117469857851507e-04
1.342338011089103155e-04
1.745052859066564333e-04
1.323490571435124725e-04
1.268483050240967085e-04
1.260150442716711193e-04
1.211666537666144784e-04
1.194562307198193104e-04
1.218559432928144424e-04
2.156237004124473796e-04
2.068489204763750350e-04
2.138319788156075793e-04
2.205257115071187731e-04
2.182066740103436628e-04
2.222329793416371062e-04
1.305879282708121748e-04
1.820356481339166683e-04
1.841369910556992038e-04
1.896164738027441177e-04
1.248711105788273220e-04
1.231157531482265943e-04
1.180519545897790748e-04
1.124857530981332031e-04
1.131275928878737680e-04
1.170158422425170256e-04
1.145007171005712706e-04
2.016637853774678774e-04
1.924252262975307919e-04
1.997530910501598127e-04
2.060002204075450183e-04
2.131156021421036701e-04
2.071550155170269719e-04
2.019723133707588094e-04
2.071613134775556852e-04
2.028487424920672529e-04
2.078350480472325251e-04
2.041597272958091977e-04
2.048481953272437875e-04
1.730305931448999652e-04
1.809371666327516974e-04
1.811486367123892548e-04
1.866956411553227497e-04
1.867919506082095071e-04
1.925219332234581412e-04
1.831346223695616473e-04
1.882548840734814179e-04
1.889498931239561898e-04
1.832933795683300629e-04
1.439917549453074920e-04
1.415490720405796475e-04
1.438299845796791470e-04
1.429316103066204308e-04
1.383449606339171554e-04
1.378183515868084959e-04
1.426541575770802700e-04
2.278920871891870151e-04
2.258182170387130908e-04
2.294643425781054476e-04
2.334889379665094867e-04
2.354998106188910928e-04
2.342514804140773252e-04
1.539716613425311470e-04
1.513534920883373219e-04
1.537735087650492476e-04
1.500667487299735248e-04
1.580693442070296533e-04
1.523181783425316886e-04
1.496500194043636736e-04
1.487265919864880811e-04
2.329344489428200561e-04
2.295866239904733263e-04
2.335544455110973266e-04
2.364892158286777298e-04
1.473192242407790522e-04
2.358804949285352192e-04
2.307858461989595702e-04
2.340201676736799661e-04
1.900230636308128786e-04
1.839728942537209794e-04
1.807762832252030613e-04
1.730966641545659494e-04
1.791802122020108481e-04
1.658801783121662790e-04
1.704743714678254069e-04
1.591752172554161107e-04
1.628652604334623053e-04
1.523100646960960116e-04
1.549791428237118091e-04
1.484727559877605082e-04
1.334392229971274716e-04
1.376106937849050740e-04
1.345674894990165303e-04
1.312209758772110246e-04
1.272101621799634388e-04
1.271601756382514698e-04
1.319505354174499141e-04
1.313004980111220801e-04
2.247670578113067786e-04
2.200024522276385682e-04
2.247905511304540123e-04
2.300219443872901157e-04
2.345573558946111828e-04
2.294736848214506898e-04
-2.341478274317346602e-05
2.581172485194437076e-05
2.075273053855390278e-05
3.518631310960477565e-04
3.502261852522949807e-04
4.633044600929213841e-04
4.585612789168893840e-04
4.519878503452580691e-04
4.665699744147699122e-04
1.160540198813165609e-04
1.183909219844445977e-04
1.121252820308081191e-04
1.130853249813851242e-04
4.377355639840731704e-04
3.502722429497717336e-04
4.467731961171574257e-04
1.088190708383744758e-04
1.076423397820914845e-04
9.985076353140082562e-05
9.932324545640439919e-05
1.051733571001047668e-04
4.252935336318439900e-04
4.337475646339512543e-04
9.219953405320465692e-05
9.578207054910274556e-05
9.218417124757690686e-05
8.507382627047591224e-05
1.031519967808749104e-04
3.533166604205652435e-04
3.522781707196316592e-04
3.573697464081544272e-04
3.591232129089987914e-04
4.638220813003190893e-04
4.676837015733212354e-04
4.727839694768655432e-04
4.723287151529610424e-04
1.227745074002681237e-04
1.239519267040352520e-04
3.131741133591770193e-04
3.193855878373367966e-04
3.171298227646647538e-04
3.196820488301707619e-04
3.248492151659161642e-04
3.278686089569761387e-04
3.341512763242327887e-04
3.364051211335075372e-04
3.434358069314587801e-04
3.447643818285250775e-04
3.572720209822424775e-04
3.536100942627906315e-04
3.490674883358961859e-04
3.558707584937871398e-04
3.602857891557988243e-04
3.584604071356499617e-04
3.613227450280909994e-04
3.566741798592193359e-04
4.175648919709492929e-04
4.235106301946629901e-04
7.989417176054970312e-05
8.272410033288918937e-05
5.981162533061359178e-05
5.748468623204738343e-05
5.504222362665664068e-05
4.065271077435794723e-04
4.119365188100001770e-04
4.157129637214354925e-04
4.126067576299180984e-04
4.195766913131551679e-04
4.157991620706628336e-04
5.681686321762403506e-05
5.521506438840065008e-05
5.603049910602535245e-05
5.468123054102915208e-05
4.180075166305487503e-04
4.247080998164486586e-04
4.245084801052725226e-04
4.295768728399628313e-04
4.292211315780124583e-04
4.259447796216548720e-04
5.806959202414510980e-05
5.757643453244289084e-05
5.505581901325009669e-05
5.390132044053941654e-05
4.264051649371878032e-04
4.282705366734649633e-04
5.956805380697627252e-05
3.588329919344996634e-04
4.141085473787048084e-04
4.087976919791070133e-04
7.924377479715542978e-05
7.322048413993368938e-05
4.107871833965993078e-04
4.156064425724052694e-04
7.280805015705170077e-05
7.351411208211481717e-05
7.013629589133096214e-05
6.624900901270992597e-05
4.130363521287932810e-04
4.088913367919379651e-04
4.082245115925102713e-04
4.129593015916469619e-04
6.760268441233540694e-05
6.814161800841809211e-05
6.510385848176046856e-05
6.172457251722993424e-05
4.054436100243992815e-04
4.094153085604764820e-04
4.070867010810625330e-04
4.110259236021247689e-04
6.326595842698818945e-05
6.355811973392747484e-05
6.108898429651474584e-05
5.804695560981762848e-05
4.127331878325956487e-04
4.072964132743833276e-04
4.257351853199300312e-04
3.561601740230829500e-04
3.566804924090948427e-04
4.325071663604072186e-04
1.946966721033686811e-04
1.904563518291131326e-04
1.834857830884502002e-04
1.757258274213869967e-04
2.963362950013481820e-04
2.951820918457203268e-04
3.860467224542528039e-04
3.906370061847772393e-04
3.937288020537251746e-04
3.909693172200923335e-04
4.290070117385652733e-04
3.933293124350807244e-04
4.357178473765953406e-04
4.363428591281051823e-04
4.413192323777800170e-04
4.440629295690649565e-04
4.547411012308448216e-04
4.555842072191649845e-04
4.511767008412592315e-04
4.609408233386310121e-04
1.561142106202844542e-04
1.584566334904656938e-04
1.666482034112706909e-04
3.887575647833404753e-04
4.233970130060716415e-04
4.227385666736358351e-04
4.271168234134638318e-04
4.098930743986551922e-04
4.077131863152495014e-04
4.068426158463278510e-04
4.179440900409280100e-04
4.130254920457714475e-04
4.122742534313613089e-04
4.203816763454583166e-04
4.163132792506444961e-04
4.173012965914851173e-04
4.249753857455166000e-04
2.014057770048851431e-04
2.058145785990370276e-04
1.981063846282524014e-04
1.995431400197034296e-04
2.945208229424070285e-04
2.936421781843096923e-04
2.969601622301726849e-04
2.977603094820333658e-04
3.998900248274283838e-04
4.031708461161396671e-04
3.979428164742219781e-04
4.014659393795243008e-04
4.035675878514615941e-04
4.031942324962570039e-04
4.173416325449587415e-04
1.497178830008867676e-04
2.956756593603280191e-04
2.944139212234543330e-04
2.952603640043271571e-04
4.664803103318904674e-04
4.684276017582535709e-04
4.739513245135235997e-04
4.758775801178921844e-04
1.379749448584567109e-04
1.326409634770981565e-04
1.338074580371785810e-04
1.343058702352054122e-04
3.060475973799054090e-04
3.057582151673947477e-04
3.136536133147587346e-04
3.111699730374053985e-04
3.110504899603488754e-04
3.172160545285030711e-04
3.597635325864243752e-04
3.661641116812609049e-04
3.645064684605755709e-04
3.678332423227903872e-04
3.705150258191257807e-04
3.634832405854449607e-04
3.687698253733692256e-04
3.589389838785853179e-04
3.637988843261013086e-04
3.607489083288130264e-04
3.601948370929956020e-04
3.726040416224125061e-04
3.522195486175814009e-04
3.643605516704185904e-04
3.701776750715630657e-04
2.980343867476520510e-04
3.774271113333863611e-04
3.818030759173645207e-04
3.768385692160172024e-04
3.814349945809988244e-04
3.835530071444475959e-04
3.840887229853953873e-04
4.587087569303984055e-04
4.701767470848361528e-04
4.675178774628937703e-04
4.632850963355295807e-04
4.610233545898625930e-04
4.745967529816702145e-04
1.476250117736937790e-04
1.505391350077521734e-04
1.459223792020844632e-04
1.397943639550712101e-04
2.998202375958422105e-04
2.988454073358395944e-04
3.006247403674108657e-04
3.036900769549018839e-04
3.640074135509803119e-04
3.643510115352672704e-04
3.662319032902457269e-04
3.728509193685521908e-04
3.662556913243820815e-04
2.537335854443972978e-04
4.218853248842709515e-04
5.596193051184299486e-05
3.560147674450224724e-05
2.744499890816301708e-05
2.960231155272648393e-05
2.479403159786130065e-05
3.772391536466757295e-05
3.403742012276710728e-05
3.764365112311947054e-05
3.540828998190707514e-05
4.041578709328641982e-05
3.814008785602309955e-05
4.007017960138666766e-05
3.208279736975407510e-05
4.373160472038761418e-05
4.301973440892558958e-05
4.535338371787820912e-05
4.778702752173712219e-05
4.973999554696336822e-05
4.872024997997156541e-05
5.389533462987162804e-05
5.281554945664034429e-05
5.040264065771130568e-05
5.198184604504107532e-05
4.641485720493988327e-05
3.921280939329591997e-05
4.407231964341412801e-05
4.363172543735314247e-05
3.529401977395640270e-05
2.982463224291422610e-05
3.784684259932449742e-05
3.895041498008918954e-05
3.177404604516517592e-05
3.345879531600367792e-05
3.170764227753889277e-05
3.489808607123334196e-05
2.979111047497153385e-05
3.375149474329031758e-05
3.975927267227297477e-05
3.397665567327768358e-05
3.062781015563944355e-05
3.209680600355763034e-05
3.707601274429832847e-05
5.593901756730207902e-05
5.350582754800960769e-05
5.536771571614973084e-05
5.730364222112617007e-05
5.818758027202282547e-05
5.677661017429906041e-05
7.056688401860955083e-05
6.123394549061977193e-05
5.506105371381196970e-05
5.778709237063675477e-05
4.694741985545561498e-05
4.936916548790059228e-05
3.742314349109054819e-05
3.123877245533504256e-05
3.669399828923873851e-05
3.744488502480827047e-05
-4.313439986281767270e-05
-3.814830139944939247e-05
-3.493561889276853931e-05
-1.315413710655321554e-05
-9.520449205972924089e-06
-6.602343269366232084e-06
-8.906425061101541182e-07
-2.485467879879826479e-06
-5.917093396226225994e-08
9.932080501591701271e-06
7.114980448911137115e-06
4.694698264293456021e-06
1.309476589468012905e-05
-7.936855264424098758e-05
-6.576272313538413146e-05
-6.866054542125370381e-05
-7.142640010267156496e-05
-7.577940003682444726e-05
-6.216269572140349382e-05
1.058836972156588565e-05
1.551307002627451837e-05
1.444226756848018284e-05
1.713702282518356527e-05
2.504193525835249668e-05
2.300848838733769291e-05
-5.814877175975736458e-05
4.444620199221262327e-05
-5.398796279223734389e-05
-4.680778501032331395e-05
4.005605204250254080e-05
4.079364006933913821e-05
-3.169553264887869915e-05
-2.592097879127450085e-05
-2.810082481554714292e-05
-1.907926503455056169e-05
-2.105689713144130566e-05
-1.549203458620714865e-05
-4.437820265186132339e-05
-3.896765867961441332e-05
-3.533187604208866124e-05
-3.536385878268086637e-05
-3.098900784270947094e-05
-2.817189001788935929e-05
-2.947547169419649399e-05
-2.364509285765663754e-05
-2.030899369892790731e-05
-1.234939658094246282e-05
-1.319135755925614225e-05
-1.627317140559615262e-05
-1.659206137764804702e-05
-6.500936899468802248e-06
-8.658588339081738403e-06
-3.207053885573253342e-06
-6.153617358725835230e-05
-5.159778308076101640e-05
5.930562697339794505e-05
3.725077240072285353e-05
4.377058866406480925e-05
3.587464580173974028e-04
3.630735701647095520e-04
3.672380785708888188e-04
3.717705474243434855e-04
3.464303937960604325e-04
3.529474391116340921e-04
3.408047469686757681e-04
3.332597212416653788e-04
3.273580626728698020e-04
3.134898349456031823e-04
3.048291137902170542e-04
3.793454225656461105e-04
3.120017573834747942e-04
2.857430923098747827e-04
2.597519278665974258e-04
6.387089624174947225e-05
6.381866028805646760e-05
6.583891499054112732e-05
6.112440574427705018e-05
3.549236924252369835e-04
3.447007274618033371e-04
3.411074018537326889e-04
3.292810920843826069e-04
3.242842869418218529e-04
2.740338762865401532e-04
3.839699395766966745e-04
3.918575297812864526e-04
5.959770936932128456e-05
5.688995892310255465e-05
5.488310048807753128e-05
5.635984054645181145e-05
5.377479736836568138e-05
4.185384816856761378e-04
4.194237306495462222e-04
4.141057628977793531e-04
4.069566754547864341e-04
6.398214475677772991e-05
5.780750988845553129e-05
5.997242068237253074e-05
5.857384494912381434e-05
6.093058980216952086e-05
5.515544376088156648e-05
3.916773118222084595e-04
3.945730474193108873e-04
4.018901993992797105e-04
3.803496870271842615e-04
3.849296324302817012e-04
3.730732826163592674e-04
3.306846840649276757e-04
3.238791913347001524e-04
6.498931386500669523e-05
6.318308832327166464e-05
6.045365976139551215e-05
3.090509592845120724e-04
3.004451277770702161e-04
2.806122702394159849e-04
2.711897730069406519e-04
1.202817237062162476e-04
1.071636843197951156e-04
1.035890983620550872e-04
9.903604058236693992e-05
4.645811830973858750e-05
4.102867521750492235e-05
4.640044751710005401e-05
3.873304010353014636e-05
4.181846319819386979e-05
4.114858199414165430e-05
5.790855615563075338e-05
6.046699168899403900e-05
6.160933883255124911e-05
6.033487608806262567e-05
1.005311468928845513e-04
9.002459912900498396e-05
8.201480870394510948e-05
8.575885604581443607e-05
8.926292452464489708e-05
7.692410185376448786e-05
7.331069740759388841e-05
6.006107797137944090e-05
6.920125894634257578e-05
5.133250253653076281e-05
5.952743748293709173e-05
1.237560107917756074e-04
5.087860543365411433e-05
1.108860920634392510e-04
6.256114434225653058e-05
2.216951035318393221e-04
2.326384571097075797e-04
2.436383152724243381e-04
2.554408394890887658e-04
2.127526329322147487e-04
6.552223321034871082e-05
6.443224624431949995e-05
2.164567814799046213e-04
1.771335019676202745e-04
1.876803002720595418e-04
1.954762776954122212e-04
2.071444223134927503e-04
1.718743956733993197e-04
6.538880098171130086e-05
6.558312428883677602e-05
6.362478381067668168e-05
6.323246391166981487e-05
1.667791246957317508e-04
1.332137399908213317e-04
1.469544230137506040e-04
1.514914090337196725e-04
1.616211613844480176e-04
1.313427405303065672e-04
6.338771559352190585e-05
6.184642832048242494e-05
6.169589069082141600e-05
2.701479610811777362e-04
2.555109747677168728e-04
6.368647647490578148e-05
5.747952106750541044e-05
-3.496666727539763975e-05
-2.647898531507082579e-05
-1.843594721139562475e-05
-1.789266953887319023e-05
4.953517376859472746e-05
4.599733006069010340e-05
4.691365400188332553e-05
5.155117252180170322e-05
-4.360020459433198449e-05
-3.697306140230022963e-05
5.130859427496513867e-05
-2.794117263762362714e-05
4.390257293033172464e-05
4.826267243102913204e-05
-4.887434787571545052e-05
-4.399325198919244891e-05
-3.825627750753980965e-05
-3.874708377749505297e-05
4.228312856953074224e-05
4.576809640295846442e-05
-5.246555073134715700e-05
-4.907899508883470998e-05
-4.475268334296201011e-05
-2.856884684295822661e-05
-5.362400653471360535e-06
-1.349230238105540658e-05
-1.872071748897845443e-05
-9.595415475499560531e-06
-6.574524076124294456e-06
-5.834006341015874657e-06
-6.388298763795987521e-07
5.933568743892932861e-06
7.546004359169425730e-06
7.687088225329299235e-05
7.277935272776850449e-05
7.664396831455950771e-05
8.490728370501377854e-05
-8.960465687033123810e-06
-5.050847932296263971e-06
1.998209486406391677e-06
3.857258687897639844e-06
6.499036538243866009e-05
7.249666022158050935e-05
-8.785405439569830957e-06
-3.126928449369494665e-06
-5.385411876833255555e-06
-1.222453294718946454e-06
5.975784364390803274e-05
5.616689188334512224e-05
5.851957417719820509e-05
6.444832336577587797e-05
-2.501338641207274862e-05
-4.423520271221610532e-05
9.632754736683608909e-05
4.097584871503119001e-05
-5.505019189272867961e-05
-8.774368742803916466e-05
-8.300255372325294817e-05
4.287899642845837859e-05
4.336000016215167593e-05
4.245921043725000394e-05
4.430114704202375446e-05
-1.122684530421445061e-04
-1.116241420863637392e-04
-1.063781451868622515e-04
-1.019562512363856970e-04
4.130751262262503568e-05
-9.390092830470792994e-05
4.111836516047408507e-05
4.470705550276947166e-05
-1.144179056638105200e-04
-1.159324260941562969e-04
-1.116651032324204103e-04
-1.116955579632081822e-04
4.451256134663152814e-05
4.164060563818929261e-05
4.188897568331580005e-05
4.534446585232824171e-05
-1.023552116374045194e-04
-1.075377581446614137e-04
4.326825313127409300e-05
-9.559456929550494983e-05
4.277166094168055079e-05
4.308345798967852427e-05
-5.167540140371629855e-05
-4.767902183847914726e-05
-4.679949092318240597e-05
4.102368259032967420e-05
4.289806882154376848e-05
-5.319751641331549720e-05
-5.512418862289777391e-05
-6.048126482397095193e-05
-4.879859745296650386e-05
4.385308533702019407e-05
4.314611882187444856e-05
4.317924249252319389e-05
4.159060962900999292e-05
-7.116903349027221023e-05
-6.847350618774571064e-05
-6.644376168531279116e-05
-6.200442150672471752e-05
4.348519992245141131e-05
4.308119757199311807e-05
4.298546915363787738e-05
4.270597745623677817e-05
-7.093223808948674277e-05
-7.346991461120474902e-05
-7.848912521680881859e-05
-6.735630319943728783e-05
4.392506659224248663e-05
8.811001803050126776e-05
1.002186869747514565e-05
-5.973496549647572930e-07
1.509952344760529539e-04
1.520882379395264918e-04
2.380516293124414337e-04
2.617628405374933590e-04
2.534573291588669477e-04
2.500518945318454017e-04
2.422466969048771204e-04
2.635727607224793703e-04
2.683527442396373879e-04
2.705999134868830353e-04
2.686721116655725865e-04
1.531063860876186297e-04
2.660807234757882572e-04
2.612199370430913210e-04
2.634100586631485039e-04
2.543977256224372015e-04
-2.734538323463347383e-05
-2.616616526598591414e-05
-2.409496567861706088e-05
-2.985276571815423562e-05
-2.555638556395747763e-05
-2.009808485888049141e-05
-1.916764810989730436e-05
-1.258572139753464217e-05
2.577647246616513311e-04
1.495160558869508929e-04
3.733348923704887709e-06
-1.498717073528575386e-06
1.613163346113934691e-04
1.563758150651573138e-04
1.644537801528698291e-04
2.242193524696180023e-04
2.503454975130365895e-04
2.419004414790310107e-04
2.363568093447359090e-04
2.282955068969663996e-04
2.543857297616357077e-04
2.687572997518822260e-04
2.610571134865319982e-04
2.631861525764866527e-04
2.601976607296780449e-04
2.483556374239731588e-04
2.544858253300412215e-04
-2.448616731813663965e-05
-1.986532759184383287e-05
-1.951377952284219500e-05
-1.483966268573033091e-05
-1.455083303087632615e-05
-9.958811026878829108e-06
-8.917028852518018642e-06
-4.909177458543699133e-06
-3.815834610786686016e-06
-5.648945369263360509e-07
-9.564649967349412492e-06
-1.116126969567869791e-05
1.410386567760734549e-04
1.384752328935961909e-04
1.247503641145125176e-04
1.178159060249917082e-04
1.156300840566686783e-04
1.095575749097465128e-04
1.197187856571051368e-04
-3.408654666032471256e-05
-2.532125311833798278e-05
-2.731045955337046320e-05
-6.731218228078155389e-06
-1.212730825262747332e-05
-1.462314217571922331e-05
-2.045033153301461262e-05
-4.176852954515981130e-06
1.161565888834510575e-06
4.246579380160311448e-06
1.005067552046265666e-04
1.062761310627213009e-04
1.036243034272256561e-04
1.040302784377542493e-04
-1.444376189306404356e-05
-1.180801372627162937e-05
-1.098080906505229595e-05
-5.707829671209026095e-06
8.830117387335281929e-06
4.717441247038917086e-06
1.154749967787764613e-04
-1.056970250526246082e-04
-1.192822283517199293e-05
-1.718439631899887604e-05
1.433671689988153875e-04
1.434840845844913043e-04
2.490946551358016710e-04
2.572538872278018994e-04
2.570655701901556223e-04
2.611762546572288517e-04
2.628931071322057134e-04
2.616701580715657992e-04
-3.051384454445962187e-05
-3.306463132951666025e-05
-2.980492621541021360e-05
-2.450631226899256711e-05
-1.381050856155437987e-05
-1.588894410847645344e-05
-2.211314624629590622e-05
-1.464106257610349141e-05
1.294932068192010356e-04
1.364012790188661958e-04
1.309869086947981548e-04
1.266855235975503785e-04
-3.353824379911378738e-05
-3.464263581174374039e-05
-3.184736714511499144e-05
-2.670208228002390221e-05
-1.392441374575480231e-05
-2.286311167880940342e-05
-9.893690028454889881e-05
4.551439126232254744e-05
4.100853224841017881e-05
-4.188955689193506082e-06
-4.271441108555943220e-06
-1.374459594336039037e-05
-1.377371574647694402e-05
6.401088084457020840e-05
6.870474591318516617e-05
6.723399242096989123e-05
6.635052120568435180e-05
6.515427986482514179e-05
7.002839852177386397e-05
-1.116969856375748965e-05
1.355073414452357806e-06
-2.991038264328128079e-05
-2.283619395829034626e-05
-1.757210500706677322e-05
-3.164240357735186195e-05
6.750333739030073645e-05
7.254333098078436502e-05
7.143848426842552032e-05
7.012897280964732090e-05
6.900964440163626188e-05
7.350290075453359915e-05
-2.972453161300467729e-05
-2.928714109784961368e-05
-2.736216275578791856e-05
7.309291596500478793e-06
6.647105504888513588e-05
6.419085399480712879e-05
2.481975215290254665e-05
2.857635199535186779e-05
2.978594840753861012e-05
3.182713299194827678e-05
2.255216168095647527e-05
6.339293954699683588e-05
6.259229330811234902e-05
6.237016949202348515e-05
6.239453601156893744e-05
1.761534241370670939e-05
2.272396014246549212e-05
1.668292655766641467e-05
1.383872880801349033e-05
6.151212600536943122e-05
6.216232129277682664e-05
9.206316376193729521e-06
1.481750665364734440e-05
6.918742057948485389e-06
2.167720182665682938e-06
3.560285932269501141e-06
-5.824296033577811768e-06
6.174269409439498931e-05
6.303156813313176706e-05
6.311324714520724372e-05
6.422364250444336452e-05
-3.191013290049456895e-05
-3.083074106579361106e-05
7.171914308287535031e-05
7.300884461517950265e-05
2.921431859706001642e-04
2.988324404757813522e-04
3.019165889477497819e-04
3.061764666077630790e-04
3.090073403550078267e-04
3.082621165715966247e-04
3.107475374089122911e-04
3.117907745593797913e-04
3.123986388446153644e-04
7.962803240873245355e-05
7.925138736535404418e-05
8.003763203977225086e-05
8.111703184602145529e-05
-6.459039877850389775e-06
4.554579522245750964e-06
3.320533804458013191e-07
-2.043574230173031592e-06
-4.856708731828988637e-06
1.245849284768890229e-05
8.227190621102904706e-06
1.691585248871277963e-05
2.460622502975427458e-04
2.674211755322402186e-04
2.606339979999492524e-04
2.561284610428653415e-04
2.890498771139512839e-04
3.238436510382985305e-05
2.812520926143818856e-04
2.762940109502338916e-04
7.354442964896653668e-05
7.498500804880936868e-05
-2.722402694790529797e-05
-2.615849540254357533e-05
-2.815775618021569172e-05
-2.698217874617841517e-05
7.753195872112942191e-05
7.687898481026021454e-05
7.560209477680028480e-05
7.835401569235224579e-05
-1.897973463687977036e-05
-2.168635819048138382e-05
-2.295543406137283621e-05
-1.810666165730254824e-05
7.778677497456468171e-05
7.761958302753735773e-05
7.859654094912685990e-05
7.959271961692173563e-05
-1.641030388676157340e-05
-8.696003714228814059e-06
-1.224896068877323993e-05
-1.361414849937311767e-05
-1.591142648789321983e-05
-6.666986601238911430e-06
2.699966350441131559e-04
2.759697598585529100e-04
1.632414867409891798e-04
6.191631981163349635e-05
6.263066411098979478e-05
3.152176117136904312e-05
-5.450674585996090029e-05
-5.346030997860173981e-05
-5.302917326757563101e-05
-5.462639653293589672e-05
3.614174311052842554e-05
3.670490211368404625e-05
3.206222295247019189e-05
4.128582421295729936e-05
-4.655089538470182049e-05
-5.001345231803431570e-05
3.605054458533955359e-05
-4.931001576115890550e-05
-5.044718759923959598e-05
-5.162679877594808525e-05
3.814695651773295003e-05
3.417808277357055363e-05
4.293422122353693853e-05
4.205743633052141077e-05
-4.108612711984037629e-05
-4.523670872426351953e-05
-4.304321162264532544e-05
-4.809858529209713621e-05
-4.785390965341898692e-05
-4.955357266584958044e-05
-5.931505872766869411e-05
-5.755837726379440297e-05
-5.780942357964054165e-05
4.043624235234954376e-05
4.551900930256701314e-05
-8.779615054253426024e-05
-9.299433029015989822e-05
-9.149306564259496990e-05
-8.437273700718166776e-05
4.530065435106399156e-05
3.904083113077811822e-05
3.727955198869016199e-05
4.323957806445277491e-05
-7.527592171049498292e-05
-7.974539164530501634e-05
-7.780830797445232108e-05
-7.202959744584383939e-05
4.140272755631049394e-05
3.385393457810487649e-05
3.336528570686486060e-05
3.907066534319970783e-05
-6.893786594544697491e-05
-6.525094157237411947e-05
-6.443168495160087018e-05
-6.738840776597183923e-05
3.795625384310186655e-05
3.450292865752210657e-05
-5.567552813678318570e-05
-4.873620953101568889e-05
-4.707086408018802475e-05
-4.955947123896430430e-05
4.291510449683894838e-05
-8.146665934806379342e-06
-1.282690002013130242e-05
-1.875262988209213560e-05
-2.185665460961709090e-05
-2.648970139319071975e-05
-2.865254356742951078e-05
4.108709396655542444e-05
3.987311964271895922e-05
5.630315916975656425e-05
5.079621018281278385e-05
4.585707778075041906e-05
4.768335941035464488e-05
3.820956357218655101e-05
3.980034311312147715e-05
3.918536946173492661e-05
3.903499123944578910e-05
6.233846934415666397e-05
5.818241150374993880e-05
5.499131230896359146e-05
5.743501828751392007e-05
3.431009202265336778e-05
3.581016547473596883e-05
3.625951434851274868e-05
3.412713027390742532e-05
6.405410278193756333e-05
1.221829118856912905e-07
6.103205597433789101e-05
8.126509140424505542e-06
4.289675060486229966e-05
3.960898909276405630e-05
3.732220162884683756e-05
4.390340585029998467e-05
2.508467680107473685e-05
8.696235917290412459e-06
1.747965131404352046e-05
-8.825412100435491488e-06
1.472357023657209142e-07
-2.180828180044647118e-05
-1.637118752348521076e-05
-3.034738962990993249e-05
-2.876406607294641806e-05
-4.084874372383844087e-05
-3.852633001997309736e-05
-3.619134783569865927e-05
-3.305373521355545175e-05
-4.289035728831071059e-05
-4.547154338533607480e-05
-4.660497400022113731e-05
4.102338139598386314e-05
3.830960154684404318e-05
4.877343435766916496e-05
2.416252256514840686e-05
3.375971602880249999e-05
3.589050171439266390e-05
1.613873968986511163e-05
1.679537759144378805e-04
1.597146212932430177e-04
1.678432692138674180e-05
4.324374057600344115e-05
4.323647130779380830e-05
4.219977278687915979e-05
4.154066630648953483e-05
4.175497336652599155e-05
4.125319369175580337e-05
3.981959179326106241e-05
3.873069894893279251e-05
3.881887600272824871e-05
3.555587560822339306e-05
3.635261926220069564e-05
4.251416209822904516e-05
3.742844295661255325e-05
3.392671834863293775e-05
3.118849065772590209e-05
3.023954005632163656e-05
2.797110351482643098e-05
1.509482484653044076e-04
1.573769583360894728e-04
8.162212135524240595e-06
9.955403977171830727e-06
4.077301156322263293e-05
3.962965879949819297e-05
4.008818174869159691e-05
3.488664371102548692e-05
4.415807709487979625e-05
4.285899214667272887e-05
4.349805761683091211e-05
4.703249048658155281e-05
4.465314417726472566e-05
4.616102372180915853e-05
4.417842036396753508e-05
4.164850337372045120e-05
4.168271768642261850e-05
4.141513844883003281e-05
4.042862018786306047e-05
3.903028436215448050e-05
3.882220310364237946e-05
3.608530978596423958e-05
3.568591748478320338e-05
3.260257883878153008e-05
3.229336724617266495e-05
2.708194811371150365e-05
2.761576326969398892e-05
2.973988892366010147e-05
2.600790823617330153e-05
1.636606618089944491e-04
1.645622367801809530e-04
1.715522603299595751e-04
1.772780327708603314e-04
1.629688430291510877e-05
1.890521481168544056e-05
4.520645155732024988e-05
3.856789367013923166e-05
3.928277534952074701e-05
3.763894682141130063e-05
3.800110619095113082e-05
-9.830441224399907521e-06
-1.203219075199480439e-05
1.185463415653263832e-04
1.224436506805812674e-04
1.232614465714039042e-04
1.218052107676283023e-04
5.195174032920254360e-06
-7.290862281939238216e-06
-3.635741977563608836e-06
-3.455550088529991266e-06
1.117708807274584981e-06
-1.025349849165267350e-05
1.232102815487791717e-04
1.289461316360499422e-04
1.309006809071301691e-04
1.266989334626421294e-04
9.434878542818309592e-06
5.937107448007615036e-06
1.835490209934187764e-06
9.233148088947317528e-07
1.287733238906205093e-04
1.358368332468188927e-04
1.389217527667273907e-04
1.342001679656849627e-04
1.293966164866048810e-05
-8.760626486308758937e-06
4.774196127510513189e-05
-9.040559574419317301e-06
-5.983131926492679599e-06
3.632526623233319190e-05
3.667910118718242487e-05
3.557259987174011515e-05
1.387556163273305704e-04
1.446872395417517015e-04
1.049356235886693804e-06
1.921460284848600884e-06
1.297689826614264541e-04
1.346630628924718647e-04
-7.468919388325049102e-06
-4.383723564631311853e-06
-2.434786616497847969e-06
-3.493977427697269780e-06
1.236155105081377856e-04
1.277191953353378178e-04
-8.562696754561131444e-06
-9.486670266964113737e-06
1.198174304834977882e-04
1.233165534969784985e-04
-1.199425097134845051e-05
-9.969938584955288235e-06
-9.313342711533856785e-06
-1.098805437326719428e-05
1.179003618919433662e-04
1.211196267922854227e-04
-1.134336309597912706e-05
9.689386743272281085e-06
4.945862303507171496e-05
4.769952917703336112e-05
2.501807622661574959e-04
2.417916723040647309e-04
2.468920891936184948e-04
2.492238794006907993e-04
2.510228670540607613e-04
2.398107233032944520e-04
5.414047599760045268e-05
6.040130684380262476e-05
6.485184559437499050e-05
6.764651462278448645e-05
6.267407593004265226e-05
2.591119448161694405e-05
6.331182217803404629e-05
6.034836361363716422e-05
4.684714361307368389e-05
4.433142204008285332e-05
4.526582549934452790e-05
4.442338554413481020e-05
4.160333774288022072e-05
4.044979006530135407e-05
3.750794052482944399e-05
3.631520013269043612e-05
3.341697304783362583e-05
3.216516261845325038e-05
6.067226547284534422e-05
2.958427713793778172e-05
2.841573808201686228e-05
2.678372978107202684e-05
7.109886594409875102e-05
6.948609200711878013e-05
7.117991928710651133e-05
6.942186140302602853e-05
6.664121833894307728e-05
6.121462434357834300e-05
6.250509490944781261e-05
6.525531494939383311e-05
5.911980096565686493e-05
6.107850116140614387e-05
5.579931430488149763e-05
5.776613697052691631e-05
5.203001633740559853e-05
5.385039266668182484e-05
4.832336199933636822e-05
4.968399023223988648e-05
4.881917398507172595e-05
4.607998149281162983e-05
4.495446045904054268e-05
4.211641266673706653e-05
4.053442243684155167e-05
3.770029178227878031e-05
3.620411011782729253e-05
3.357367761002955466e-05
3.210238599966467780e-05
2.941368690437439878e-05
2.829260143585326137e-05
2.628401435571466025e-05
2.522342649103268472e-05
5.601974648621876602e-05
5.235976412763484241e-05
5.366804718313758005e-05
5.305358306561955083e-05
5.175523796991336875e-05
4.185435158259971308e-05
4.217513118210776066e-05
4.174311991433336274e-05
4.029077668441375298e-05
3.832388011957318078e-05
3.796632362789964770e-05
3.499843239623300138e-05
3.432905298765551237e-05
3.114334344239731380e-05
3.042956007832084192e-05
2.546930853233376853e-05
2.603484072862082739e-05
2.795676899040367737e-05
2.461772998142745266e-05
1.876858809860460127e-04
1.970063080306632363e-04
2.506966498431674364e-05
2.850478428745852825e-05
5.096350937321109082e-05
4.898644148264649648e-05
5.323812048179688298e-05
4.895641281788623578e-05
3.903224119043297035e-05
2.189373535685461530e-04
2.400379902079681580e-04
2.349932605318811349e-04
2.356083075109203172e-04
2.292851918740689584e-04
4.476317697865830257e-05
4.974554297850163732e-05
5.893746407968744101e-05
6.216330962020648852e-05
5.739141843694117674e-05
5.854801447785042606e-05
5.726977657004478394e-05
5.615432498024335674e-05
4.270660673715407670e-05
4.268240869968505921e-05
4.040129512676619389e-05
3.960555228121735873e-05
3.649273254643895675e-05
3.557180241927805219e-05
3.269455099863632740e-05
3.171866202319991509e-05
2.886146060259560535e-05
2.781050949607356194e-05
2.562533163372773511e-05
2.453689865321883917e-05
2.092236197839570115e-04
3.487123351131424676e-05
2.530349278198370903e-04
5.272215699734763375e-06
5.279712127593970929e-06
1.666625052321799090e-05
1.876795870540438215e-05
1.962967711694683023e-05
1.852394631204375001e-04
1.850801182802492390e-04
1.907456333685234040e-04
1.903819649305088871e-04
1.972808648659633054e-04
1.975730487561043653e-04
2.055687438177019786e-04
2.072180990842051491e-04
1.515435422768667880e-05
2.156543360544844979e-04
2.259459492109148039e-04
2.295884655092304989e-04
2.338713237938113679e-04
2.377545675749950468e-04
2.360544432821439290e-04
2.387775258302063299e-04
2.376398187544295358e-04
2.387557570562065426e-04
2.429637225698969938e-04
2.434645985085132699e-04
2.384159843741407261e-04
2.186837969750424725e-04
1.287745408091971793e-05
1.111596804807579853e-05
9.166035955072911832e-06
1.828992646521672923e-05
1.932529263309940538e-05
2.313303200951923456e-04
2.284953071564005747e-04
2.318897945253228549e-04
2.260635562167583143e-04
2.306947211322579771e-04
2.246957036145358464e-04
2.314543877403001234e-04
2.144406437030737947e-04
2.343951772636808470e-04
2.347334160875453495e-04
2.265685990420142522e-04
2.304157462637385577e-04
-8.769375152353260937e-06
-8.667587217200092405e-06
-7.472406570122411222e-06
-5.154658932167065032e-06
-3.174769913496640505e-06
-7.352588931963143268e-07
7.246416653064378463e-07
2.602305478854049578e-06
3.881790647590310282e-06
5.732492139648802811e-06
7.325456167967363636e-06
2.432459902298505703e-04
2.387424015199465625e-04
2.372615227679861303e-04
-1.209188807056487900e-05
2.127017226995881166e-04
2.212155223121499404e-04
2.229895368967343896e-04
2.295621644836349324e-04
2.362478592528527107e-04
2.406767287488342246e-04
2.536708076223210726e-04
2.523226223908839219e-04
2.390543717143344077e-04
2.466353293918625671e-04
-1.724060893075280365e-05
-1.359320073138275888e-05
-1.156487031170673337e-05
-8.033434489563681040e-06
-6.888355239218968952e-06
-3.972909704072513805e-06
-3.018293307021690756e-06
-2.605545568922006055e-07
1.326032942739810171e-06
4.103680718549459183e-06
6.610008560556586996e-06
8.246857277859052880e-06
7.185420418449425528e-06
1.201821960606149263e-05
1.434080627822210992e-05
2.145833126222012265e-04
1.668157081237380674e-05
2.009630098747584208e-04
1.914563234630712468e-04
-8.875034665953019226e-06
-6.756259800646257213e-06
-3.966399726999085426e-06
-2.448773124019772799e-06
-1.797287044539107347e-07
1.015111766859059904e-06
3.225445563031228271e-06
4.715502499652327877e-06
6.982386313488507680e-06
8.893790921881003918e-06
1.121252323733932745e-05
1.373635517958013248e-05
1.588694666589140526e-05
1.833345030903893043e-05
1.860462975810425989e-05
1.719475237836918331e-04
1.813114214758725670e-04
1.755852748584131227e-04
1.736494720321908451e-04
1.684914178735952880e-04
1.784850707436506120e-04
1.791462013502920258e-04
1.848219953668173415e-04
1.840638898824783771e-04
1.931997474146257597e-04
2.034027350581796496e-04
4.243579010460847122e-06
1.569593208053486345e-05
1.232562079885317864e-05
1.734942490483500879e-04
1.696469970795481258e-04
1.001665962257841807e-05
4.880575154697143680e-07
1.647588777056304777e-06
4.952715476152169312e-06
7.289080852167054180e-06
-1.192556532434039904e-06
4.642338261126152206e-06
3.962601029647943148e-06
6.357473803175118618e-06
1.669046664107241298e-04
7.311873126848033675e-06
9.834017559585580190e-06
1.136000275687028984e-05
1.192892593758184028e-05
1.354910187066493083e-05
1.338255531164746159e-05
1.417070852595744964e-05
1.501324520660494455e-05
1.823463107779944902e-04
1.838261197308328852e-04
-7.347242807737566747e-08
-3.897703149105889557e-06
9.060620137383967453e-06
1.552279221335064855e-04
1.331933487393332557e-05
1.183929434420275524e-05
6.770489721686159473e-06
7.250721276944856341e-06
8.845132775688097605e-06
9.172637601115134209e-06
1.033825477774842512e-05
1.360618582219252589e-04
1.433824778135369229e-04
1.437942162010733330e-04
1.526061985827868608e-04
1.572620559813109765e-04
1.507862695653759645e-04
1.217112545675849624e-05
1.129798431406562105e-05
7.184783555071022836e-06
4.662176052934836350e-06
4.072362453039901422e-06
4.720933909990168023e-06
5.077099444822999396e-06
6.484167235852022338e-06
8.150555377937413653e-06
8.321219905698060758e-06
1.028342454882877704e-05
1.034479446321153247e-05
1.224230611716053957e-05
1.149944958040208594e-05
-3.866850728041689453e-06
-2.306083901284271646e-06
-2.391927509876901945e-06
-4.415959327124710459e-06
1.351644438168977010e-05
1.544411738238835171e-05
1.595466086109138226e-05
1.731124993366784835e-05
1.837194723999421018e-05
2.201320387602846945e-04
2.151325808579274438e-04
2.012449637030070434e-04
2.100411151497254790e-04
2.173936158803124849e-04
2.094337676997780416e-04
-8.421534739535709889e-06
-6.402309752860318977e-06
-1.476226540644741442e-06
-2.892604769855785646e-06
-4.576759677870760148e-06
-3.864320521240231256e-07
1.185450805670068150e-06
3.553942669898460618e-06
2.976926843862917249e-06
3.658029313364608180e-06
5.658346064886685859e-06
7.073085601240451325e-06
8.974541442916427381e-06
1.038142134956445733e-05
1.265630341545883145e-05
1.362040799395176238e-05
1.068913153662966387e-05
7.758145096451090356e-06
5.134705730944048264e-06
4.276089948065052958e-06
6.789506273027629533e-06
7.626756113537803153e-06
9.586775380949809705e-06
1.033185564000108351e-05
1.225998851901447145e-05
1.280742576625779538e-05
1.456174881585722996e-05
1.471080229877721150e-05
1.577963501739215079e-05
1.693818596928236533e-05
2.018464106238320474e-04
1.922279177479214150e-04
1.967577726392405783e-04
1.959846464794835113e-04
-5.549712310448997307e-06
-3.906259796538305149e-06
-5.342307985804556926e-06
-5.414442522455684323e-06
-6.354936892336739982e-06
-2.998304521431097779e-06
4.795726669169481721e-06
4.345598934882713469e-06
6.546782288096140633e-06
9.671684999634122304e-06
3.375712512151924716e-04
-4.972909923385158883e-05
-3.556383390869562801e-05
1.329593529314109152e-04
1.379524134767209302e-04
1.324687613059591167e-04
-2.813386528344215338e-05
-2.929034404028329805e-05
1.211345355529607528e-04
1.264216296218285658e-04
1.218134708561404892e-04
1.197387492495311222e-04
1.241200236351822691e-04
1.258815147412344689e-04
1.357804224916499324e-04
-3.904089141018692239e-05
-3.108982503891203979e-05
-3.346164964873331755e-05
1.074619465283862212e-04
1.134938188081472402e-04
1.123375733603505225e-04
1.071503600885573358e-04
-3.964633155702859012e-05
-4.134056282869571185e-05
9.845699902575801444e-05
1.016831598097336789e-04
1.011778370892490021e-04
-3.381529905683224334e-05
1.425893291126082731e-04
1.322554097453540337e-04
-1.535956436436761334e-05
1.599792296341850202e-04
1.508235644140227508e-04
1.367863244495597256e-05
1.536461113338548541e-05
2.427123421760792290e-05
6.141528772073886852e-06
1.687107693566135486e-04
1.786669951184817441e-04
1.720193546661866722e-04
1.685044081492469690e-04
1.627322418680385773e-04
1.685887678877730678e-04
1.719399435547575418e-04
1.698215680700126192e-04
1.936562168478844878e-06
5.689369080192479524e-06
-1.964147609177896114e-07
-8.571258866915850211e-06
1.513606533004457379e-04
1.597787947510227106e-04
1.555257175677873338e-04
1.494910776276342425e-04
-1.101441710379248048e-05
-1.902018379077548014e-05
-1.845582554288797522e-05
9.821861822818010268e-05
1.564374592456624607e-04
-4.125358737114258876e-05
9.058383563250719704e-05
8.251167540185118322e-05
8.596474700263006001e-05
-4.323028386085328448e-05
-4.575995958676044791e-05
3.005569528502864392e-05
3.515585455261490045e-05
3.542427574143975727e-05
4.138677659731182122e-05
4.045435010754628257e-05
4.790131995041063532e-05
-4.348198334505012127e-05
8.473286014734615883e-05
-4.681223652510840995e-05
-4.477350921740296479e-05
2.822005320550892852e-05
2.837508732335299790e-05
2.962788945806811775e-05
3.317013016948509060e-05
3.394718479054318369e-05
3.709292808752743316e-05
-4.413010134379448710e-05
-4.680994756810633511e-05
3.205387840004992863e-05
2.929548841475050066e-05
-4.724803751446142555e-05
7.816214935900255717e-05
7.912937111212743212e-05
7.685204062274993055e-05
9.542030011865017822e-05
9.308521473114655411e-05
9.338130596959493543e-05
9.180085749044271479e-05
9.540939565704737520e-05
-4.260945660198427480e-05
-4.434413892666480344e-05
7.900472466745557748e-05
8.216450597081932758e-05
8.408196720158468880e-05
8.827838033171395550e-05
8.706815082346755301e-05
8.815455445943579896e-05
8.704670842507175805e-05
8.998545366406719573e-05
-4.358984181628703985e-05
-4.546809562894496088e-05
3.988135063270272938e-05
4.637888917752975806e-05
5.232317452799341669e-05
5.423199422595522263e-05
6.313489791296423279e-05
6.573486404190034273e-05
7.200777314578565077e-05
7.371097902060915396e-05
-4.284035387834133355e-05
1.583309286341197256e-04
1.666566239778179809e-04
1.686716999733216401e-04
-5.240482823459163624e-05
-5.939694440203343532e-05
-5.030925610284710898e-05
-7.203420100456421160e-05
1.092135148187404938e-04
1.036124023947636248e-04
1.073175545689785239e-04
1.028024543205437467e-04
-2.042190487222768412e-05
-1.989217676466325548e-05
-3.103480309791320682e-06
-5.935511420078100347e-05
-3.422824396198959881e-05
9.682481709885543467e-05
2.281840145326105980e-05
1.662551418405068825e-05
8.200471312267715730e-05
8.795281307486877277e-05
9.531735421563422301e-05
7.763884291186859052e-05
5.275605149080711613e-05
4.338012315552343943e-05
4.291465729246924841e-05
4.782630422826879014e-05
1.001535299715224927e-04
-3.613871431532901263e-05
1.135078788004722621e-04
1.130078971569562938e-04
-1.092207894053582077e-04
1.560146032429555888e-04
1.505415523938085590e-04
-1.136780345388205390e-04
-1.096358850561744838e-04
1.480676816678357208e-04
1.431487235465354901e-04
-9.629137793862820494e-05
-1.016292049182140287e-04
-1.040258688238493662e-04
-1.109853379432518825e-04
1.395610637982818032e-04
1.351181456331938075e-04
-9.867337902411174708e-05
-9.604620836395858245e-05
-9.081974972135743686e-05
-1.031825082066377858e-04
1.283997769940589521e-04
1.257675967175599303e-04
-6.797153983011497999e-05
-7.370664014888117131e-05
-7.902757106685100749e-05
-8.634097978117572371e-05
1.192228859962844815e-04
1.229631962777287654e-04
8.783013572605259374e-05
8.074899192809437056e-05
8.167172523717863180e-05
7.558410836589591437e-05
1.244316394503740687e-04
1.209929248769128584e-04
1.144693786819997976e-04
4.829481466596717505e-05
4.664620300500621096e-05
1.416733305274519899e-04
1.330013361147257018e-04
1.364842592605248898e-04
1.324472005755970665e-04
1.342171976279890122e-04
1.252713260292727664e-04
4.141355204639122345e-05
4.000860367994775322e-05
1.550361542326375911e-04
1.464985218759933265e-04
1.493088085470564979e-04
1.453647278179602911e-04
1.471421859401570516e-04
1.387179267841923114e-04
3.299088078637679743e-05
3.223273196249851219e-05
1.802133611964581907e-04
1.773185641779839380e-04
1.759889764813938142e-04
1.719054610052262637e-04
1.276768753497799268e-04
3.068538706885730772e-05
5.270531579779187209e-05
5.180494107743601780e-05
7.115863537767377228e-05
6.607040646805064700e-05
5.622987380964502267e-05
6.622398974553529119e-05
7.588662695226045061e-05
7.252188974289340844e-05
8.417772820439185083e-05
8.046928914110552673e-05
7.328269551064436481e-05
8.070968643813304947e-05
7.114002130430218079e-05
6.446932881956515902e-05
6.132796149591513042e-05
6.504887285685454835e-05
9.638304571877459332e-05
9.360175074275569565e-05
8.677229012709609631e-05
9.283592500543162761e-05
6.223855974323988657e-05
5.891241301612354066e-05
1.018103887809798246e-04
1.032922062446957193e-04
1.093078847702670903e-04
9.643115191623771276e-05
5.792846951793203240e-05
4.925631056272467023e-05
3.174039386406099907e-05
3.376274694344525985e-05
3.311640498193372297e-05
2.027077422462683027e-05
2.584280335623341860e-05
3.228966294166173297e-05
2.339899190633875473e-05
7.300911153773055422e-05
7.708918058660608693e-05
7.652175704632911636e-05
7.294789849394747445e-05
1.421551667788713861e-06
6.463904413124139328e-06
1.374341077670308363e-05
8.003712507553409686e-05
5.467864426023492573e-06
6.658689603587362082e-05
6.707830787813059330e-05
6.279857504981231056e-05
-9.929173720706029185e-06
-1.059015592548381331e-05
-1.917579201938332414e-05
-8.917199460744173597e-07
4.904584998473696166e-05
5.483587406534747732e-05
5.592095071285215955e-05
5.201083585401361942e-05
6.123475868597271930e-05
8.579574107821698206e-05
8.211389419783446213e-05
8.277139742467143032e-05
1.071508468900449109e-04
7.592061776655482160e-05
8.395865427663249075e-05
8.607778086335385900e-05
7.873916357507846958e-05
7.508278251500453233e-05
7.355131620850459905e-05
1.066523379216905836e-04
1.020757884940890462e-04
1.017102939264832097e-04
1.037993010067223823e-04
5.644425456936225734e-05
6.381064251419314986e-05
5.718394024375460406e-05
6.406110333568387717e-05
6.571917363723257495e-05
6.004522279126866109e-05
9.229949351547819055e-05
9.398314604457793178e-05
4.721446761165189979e-05
4.045201699458364253e-05
3.802068988015677031e-05
4.573861219786115253e-05
5.013874633994238299e-05
4.261525579861826716e-05
-3.876153874903947054e-05
-3.243306580277577101e-05
3.601201403013425258e-05
4.195564852550059563e-05
-1.028785175765879522e-04
-9.517259413736374411e-06
-3.235030721447830448e-06
-3.601103381497828800e-06
3.846488513209389596e-06
7.724364513078744017e-06
3.774202088451677101e-06
-1.125969811208126219e-04
-1.154374657222238874e-04
-1.148705573042146748e-04
-1.111542600960326835e-04
-1.032919601210003610e-04
-1.049641149976640267e-04
-1.094139744343358375e-04
-1.021737060607505145e-04
-2.171283816744377405e-05
-1.620010055220457074e-05
-1.591870678954193137e-05
-9.391519598241032478e-06
-5.657476731808974083e-06
-8.760830147629787026e-06
-1.167875113280633106e-04
-1.165902417434316353e-04
-1.143895426786005893e-04
-1.109972071783386341e-04
-1.055016390330735734e-04
1.120022031426061193e-04
-1.020384278488073280e-04
-9.963315586502792878e-05
4.389891711554442226e-05
4.501654024109576620e-05
3.996697524531342362e-05
4.029586848117601281e-05
-6.199786726153539633e-05
-5.405950722361955649e-05
2.957745435416144316e-05
1.936624704261724936e-05
2.636090296043088485e-05
3.086773539998615416e-05
3.411262511425280924e-05
3.477100394091854450e-05
2.868415976283223792e-05
3.033415669759520494e-05
-9.169083039435868760e-05
-8.283789419892190523e-05
-7.641566433815917027e-05
-9.179489084845062657e-05
5.065504988761447810e-06
1.221553310081733807e-05
1.187752744187542137e-05
1.963176947248777412e-05
2.229729540621381697e-05
1.816580499241080346e-05
-1.065754875067851190e-04
-9.660145951810402060e-05
-1.136947333886874795e-04
1.153491759774584452e-04
9.423582375691333033e-05
-4.370598521614092448e-05
-4.824162967815851986e-05
-4.265028764159787069e-05
9.076347916737580613e-05
8.497355928783589373e-05
7.910359250822540363e-05
7.682946681347983147e-05
6.735357035044669833e-05
6.390849838610346300e-05
5.448067405568886269e-05
5.148157496389529870e-05
-3.721644375932501924e-05
5.497912396337855339e-05
-3.235725448189728120e-05
-3.642463155070844023e-05
-3.472283530785107679e-05
-2.653432161705381726e-05
-2.320297045645730970e-05
-1.502242109857684683e-05
3.166693644067252811e-05
3.989286025987481355e-05
4.875355177513090841e-05
4.783951578647051435e-05
6.443951114844453183e-05
4.615869671001242346e-05
-4.855890760161629032e-05
-4.475366612726075597e-05
3.527093804771890077e-05
-4.440145000427662351e-05
-4.762148176287914588e-05
-4.796152070566977505e-05
-4.487453195191507080e-05
4.020541172218038205e-05
3.443106096052735295e-05
3.654376048538226043e-05
3.546298697594124232e-05
3.454181408983802895e-05
3.426739227278932697e-05
3.342740325177342785e-05
3.466260644193266282e-05
-4.380694706642066882e-05
-4.685896793354849557e-05
-4.574350800561564743e-05
-4.894527299095059806e-05
-4.872436945426853242e-05
-4.494156965725133127e-05
5.098275182944891101e-05
4.375768641340547984e-05
4.538637029935980820e-05
4.166431762057419617e-05
4.304019312197835095e-05
3.625758774443358214e-05
3.758204960134509917e-05
6.477627313818699938e-05
8.132384550862994097e-05
8.055785601570734130e-05
9.571007869556020370e-05
3.383954607871262981e-05
4.385107582997399773e-05
1.172196871328114149e-04
1.217030409123435916e-04
1.174390427621509013e-04
1.221175094100872564e-04
1.243130474568932334e-04
1.219563397107002397e-04
1.238298249326203382e-04
1.219554056376132413e-04
1.077435328392515777e-04
1.133233869587322408e-04
1.096415315912947764e-04
1.068361957545596754e-04
1.039801261153222095e-04
1.060419243703706357e-04
1.263137638531294522e-04
1.174356615299767018e-04
1.192249438073070158e-04
1.222219944258076164e-04
1.243767307634016845e-04
1.146149695714026814e-04
9.481988610294502168e-05
1.010435531382728439e-04
9.915585121594309092e-05
3.394511940774228741e-05
1.132916362455841145e-04
2.733132893163173197e-05
2.488876016994814695e-05
9.364634704373027830e-05
1.134094298735454628e-04
1.089387748572679684e-04
1.010772585627486804e-04
1.113868733902429749e-04
1.093781144449649612e-04
1.145467001227102786e-04
1.129477672165706031e-04
1.085074552193045222e-04
1.040678698680948505e-04
1.027502364739378202e-04
9.519630355361804769e-05
9.119619300213749130e-05
9.409464473737446169e-05
8.462765309998147292e-05
-1.076441011600051549e-05
-1.380002669009221399e-05
-4.943398835220579321e-06
-6.714024723697443127e-06
3.095324667479690052e-06
9.603472960614438279e-08
8.987053654890045826e-06
6.620374385103918138e-06
1.693963542331424483e-05
1.460837068524220911e-05
2.258465241266157986e-05
-1.031600861725522024e-04
1.546369061925722220e-04
-1.058513807916049268e-04
-1.027740139479732176e-04
-1.065538968788578103e-04
-1.041043488086235640e-04
-9.758655385227212032e-05
2.296658794031992215e-06
-1.090622819085816365e-05
-1.048515654722289946e-04
-1.100318888977020718e-04
-1.063258704640989766e-04
-1.097331553294308781e-04
2.255803476434466211e-05
-2.674403974121240297e-05
7.202644935838727289e-06
-1.035785427463449136e-04
-1.041263561618075919e-04
-1.049414590995158199e-04
-1.090927423585604932e-04
-1.159806838088682507e-04
-1.194965206767636766e-04
-1.172425587395171644e-04
4.186274055461963446e-05
2.798962626669848270e-05
-6.471401465564299567e-05
-6.885738220521182395e-05
-9.662759734405502001e-05
-1.349701754261029995e-05
-9.035538124945785077e-05
-9.660870502131734851e-05
-7.223062102863244110e-05
-7.647849850138186540e-05
-7.495362664706949301e-05
-7.823799459437483922e-05
-6.572204077808165457e-05
-4.855105932829995290e-05
-5.872983739008861913e-05
-8.348191743785444183e-05
-8.732433682370872809e-05
-8.619110442374067964e-05
-8.117991617798421653e-05
-7.986937533318912033e-05
-8.293816268996830640e-05
-7.962064335849650912e-05
-7.522111637813925264e-05
-4.122110769339787064e-05
-5.390521879936112940e-05
-8.842668203257779077e-05
-9.245455147784154839e-05
-9.023639398958201564e-05
-8.471408617792977136e-05
-2.864176295642446751e-05
-4.222723421358551813e-05
-9.540361918992232488e-05
-9.908556104328865429e-05
-7.320991415808436457e-05
-8.260684557296454065e-05
-7.328582031668433164e-05
-8.191414930247309682e-05
1.074902897875381524e-04
9.536161395485830421e-05
1.015161920496899617e-04
-3.580873051721063374e-05
-4.250587314324595845e-05
-4.113295986391078538e-05
-4.434231659782583316e-05
-4.169537135193081355e-05
-4.838615835812161962e-05
1.379782158545494845e-04
1.234772021194854657e-04
1.279477599954474611e-04
1.382841342403684612e-04
-3.141485101528524723e-05
-3.086193251036441269e-05
-2.717025301793427042e-05
-3.751814069753514071e-05
1.533624202079303682e-04
1.412247602958484566e-04
1.448009425909410597e-04
1.626372289603328521e-04
-2.188691547550946994e-05
-2.293876883342826705e-05
1.807987209922806888e-04
1.323258888304433057e-04
-5.921940553088127890e-05
-5.239325921907662839e-05
-5.502990642404037656e-05
-9.027809191997127373e-05
-9.195003482896571946e-05
-9.517030752233347009e-05
-1.021350323081510246e-04
-1.015090425403966678e-04
-1.157870473954559489e-04
-1.086741589433075003e-04
-1.194610867366509158e-04
7.285393898219034341e-05
6.248847697093757475e-05
5.960926227585889984e-05
4.819917906917064185e-05
-5.561952245752417411e-05
-6.150460013952592400e-05
-6.042230773673340613e-05
-6.401681205036842751e-05
-6.248034081942446555e-05
-6.919659059300946736e-05
9.695053318123096251e-05
8.011699581757682610e-05
6.969937536881752919e-05
7.481689186315960136e-05
-4.603743399872540555e-05
-5.250662293720093592e-05
-5.155596740540022317e-05
-8.016399613933365633e-05
-6.159286422623166425e-05
-5.150000394806870393e-05
-4.125946589930189136e-05
4.604697756086270866e-05
4.925181106757642243e-05
5.163603986304230868e-05
3.759067771909276241e-04
3.860515821181802589e-04
3.886036416383429411e-04
4.017692261857966091e-04
4.147222982656975318e-04
4.263238924014856523e-04
4.280930902894198166e-04
4.331193888861561178e-04
4.511168836273385445e-05
4.259610155157167325e-04
4.176573958618515344e-04
4.185589074538544367e-04
4.124650087019081065e-04
4.060736226476074776e-04
4.071573479326619617e-04
3.980886527498734683e-04
3.972372583466753158e-04
4.040450257046839444e-04
3.979343836645837882e-04
4.055962727866653105e-04
3.977759937196586487e-04
4.280955923102522506e-04
-1.584403920843922573e-05
-5.417330191781526525e-06
3.691120556856451133e-04
3.512911338563955263e-04
3.406559767916260287e-04
3.501757686276291419e-04
3.448718500717538860e-04
-2.004192190954831500e-06
-1.125273045755829774e-05
5.529021979221997472e-05
5.737738353391725455e-05
6.073415059413808973e-05
6.169828172986878162e-05
3.694784837858120451e-04
3.551578137263385233e-04
3.445630589262086265e-04
3.733795610987740692e-04
4.096572738631850709e-04
4.032176721099069400e-04
4.016817700888237965e-04
4.071277185124856949e-04
4.060331222201678312e-04
3.990184256571630071e-04
3.992567187299375046e-04
3.870281275672782283e-04
3.649548439723463442e-04
3.703757029994315529e-04
3.854642140101693622e-04
4.038877720614446874e-04
-3.830839041977675540e-05
-2.331078772664365803e-05
-2.411403529027176604e-05
-5.859385432780378586e-05
-4.809324497232455914e-05
-4.389955305902033458e-05
-5.717620297459573167e-05
-3.318684614074275528e-05
-2.611019028904527914e-05
-2.366883854424904667e-05
-1.579791595852376499e-05
-4.029784942033173107e-05
-4.867731595401428253e-05
-4.809784389363444670e-05
-5.621014172534714160e-05
-4.467483353070800337e-05
-3.623756100573510434e-05
-3.040077693229511065e-05
-3.270592741536357338e-05
-5.857433539463643296e-05
-4.757610057131673667e-05
-4.834004907162714097e-05
-5.680233197740489889e-05
-7.146991669726772574e-05
-4.752456720521543453e-05
-5.727111029195605007e-05
-5.803550667371442761e-05
-6.536434346226003634e-05
-8.497506391724597252e-06
1.609574443466632349e-04
-1.899141209970999649e-06
3.924611690376603056e-06
-9.861607944442142483e-06
4.065371044571186826e-05
4.147243690258211810e-05
3.882061466272236985e-05
4.436376034967057691e-05
-2.069626884642756552e-05
-3.453121108399571297e-05
-4.744320578223708881e-05
-1.421188954911272858e-05
2.925458849397048197e-05
3.306402118671877534e-05
-4.284830640113558375e-05
-5.350788941079285936e-05
1.750165128442552687e-05
1.613509705084797654e-05
2.132114906127161114e-05
2.229759260737742914e-05
-4.644557718995572231e-05
-5.762098323563580717e-05
7.559073676112883218e-06
1.292907565354282202e-05
8.911628982193296134e-06
4.816473944261359529e-06
-4.464673594360188917e-05
-5.613914061134707526e-05
-8.580695638887410710e-07
-1.427179842895249459e-05
-1.591782899866823174e-05
1.963235370687869692e-04
1.584694093239242597e-04
1.341195267376366703e-04
1.353494585552884888e-04
1.339178152676635445e-04
1.163999256165190548e-04
1.133203480871980960e-04
8.588125681506709628e-05
1.010955563671347296e-04
8.028271285559722534e-05
1.338495204176303073e-04
1.311014116428637342e-04
1.571203210481486915e-04
1.329525580928633561e-04
1.506002248670871646e-04
1.381679650460266727e-04
1.367117431723017466e-04
1.174255757517183500e-04
1.137009338222868572e-04
9.308681783751436816e-05
8.082743482725585722e-05
8.756427226514339082e-05
6.670894317914920159e-05
7.066193199231283995e-05
6.456928611114360467e-05
1.294484934207705757e-04
1.791792695487971418e-04
1.707618163214113063e-04
1.803342029977273364e-04
2.792800640926546007e-04
2.365633384890813463e-04
2.527081612434608376e-04
2.166427214723649951e-04
2.339650560492345763e-04
1.962000402346833678e-04
2.116455423284604846e-04
1.749095938084282661e-04
1.904311398000190750e-04
1.530119184085070028e-04
1.679929266227094984e-04
1.482412701935133346e-04
1.214362289007207325e-04
1.205492176960025556e-04
1.244824780664631307e-04
1.243184228189058078e-04
1.321536921121806705e-04
1.294675905215882518e-04
1.269418551439740681e-04
1.275363791663771762e-04
2.335042114614940866e-04
2.221452402520898239e-04
2.212854238572950938e-04
2.036241333428781216e-04
2.015520024653646340e-04
5.481294660420918500e-05
1.360763295171655369e-04
1.301199173774872809e-04
6.349387494855929302e-05
-5.814145745384203661e-05
-8.331728216275832960e-05
-7.687203503774042810e-05
-6.985079804319807041e-05
-6.353000609805289954e-05
-8.797420570865458660e-05
1.466471049985685086e-04
1.371630576977844718e-04
1.393738535711534917e-04
1.516207164281849944e-04
-8.968173986487624409e-05
-8.468423089888073535e-05
-9.540001948151942640e-05
-9.564304177925191163e-05
1.551289265838210461e-04
1.457477089656864498e-04
1.472372726366024624e-04
1.586035447428696269e-04
-8.971741000249793061e-05
-9.416493046355450033e-05
-9.921396933834452335e-05
-1.065005955548188534e-04
1.631423172900288497e-04
1.533241684656801650e-04
-1.117552515381040290e-04
1.343412421259175754e-04
2.648089959705463275e-04
1.449976402679818699e-04
-2.982607307670718350e-05
4.881333069630217162e-05
3.500410874433446573e-05
4.092962370716980128e-05
3.889032317001038730e-05
2.519846406066930159e-05
2.193513850028843649e-05
9.987770740777220132e-06
1.292745011376199770e-04
1.364870277559059139e-04
1.383674231059846542e-04
1.283536787496732156e-04
1.716358258785963587e-05
1.434002233973043395e-06
-8.121386024957986629e-06
-8.397928167675789031e-07
-9.912368973564905072e-06
-1.686765337148942562e-05
1.423469237509683593e-04
1.355090963422168849e-04
1.383827088683213188e-04
1.314369486338507192e-04
-2.471855195839480160e-05
-5.509948543458414040e-05
-4.685867320621466903e-05
-4.077485851413648320e-05
-6.043802581832587048e-05
1.621990201379433386e-04
2.665274942117926019e-04
2.744878053396964225e-04
2.784046261325167650e-04
2.520386372321248704e-04
2.705337677258157474e-04
2.790684598290617551e-04
2.652486132189144411e-04
2.715092254122147917e-04
2.652933801616885832e-04
2.577428700338349477e-04
3.914415011886691881e-05
3.652961678138648486e-05
3.389387989471862408e-04
2.945790265266673641e-04
3.500177022053997233e-04
3.282054725074645034e-04
3.029639435819743887e-04
3.142855632116908575e-04
3.274814080556151400e-04
3.119035305093445011e-04
3.110999942505669790e-04
2.946926758431927065e-04
2.972457596469007938e-04
2.825435113365126912e-04
4.916563701281418232e-05
4.705256643361498109e-05
3.464501467996915348e-04
2.933165946497966431e-04
2.441220818426572764e-05
2.750504368599349092e-05
1.804143359968496982e-04
-5.648938197669918989e-06
-7.733609067485271019e-06
2.111029163637818246e-04
2.062205539491877772e-04
1.948658299999598328e-04
2.215740062032010827e-04
3.894449270010293715e-06
1.656247276608988621e-06
2.159632730425980584e-04
2.093231505348103942e-04
2.211882644959098582e-04
2.312176874556309196e-04
2.287654779072340462e-04
2.333592359774648768e-04
1.498866243109773230e-05
1.225105850891972124e-05
2.430292469939115366e-04
2.230747297744295520e-04
2.387691817412245312e-04
2.473034136781176811e-04
2.452465859620298907e-04
2.492329790918525168e-04
2.421050002736540110e-04
2.403394445232398904e-04
3.572508108595980362e-04
3.446779059788906974e-04
3.609548038939852069e-04
3.698362168571020601e-04
8.166767888946507349e-05
7.895226873196868362e-05
8.812822275960979703e-05
3.136450659279968228e-04
3.244931716357698582e-04
3.227372898041306953e-04
3.213016880096853213e-04
8.753033083732596989e-05
9.709533277593299430e-05
9.445536590916387906e-05
9.201595748130002143e-05
8.927712589141111195e-05
9.963833578409708486e-05
2.900790982484086479e-04
2.965078471362094328e-04
3.092309353882364501e-04
2.952919318409914025e-04
9.744306442207705671e-05
1.027986031653334759e-04
1.010527004483524442e-04
1.033788587978234490e-04
1.091993516114009473e-04
1.108221502501637685e-04
1.151918637851879373e-04
1.186831292512825574e-04
8.350899557105235648e-05
2.485757927047935276e-04
8.637464256846506762e-05
3.414175567609016517e-04
3.781988659211372571e-04
3.647049602457579998e-04
6.029396784566644471e-05
5.675690419953655726e-05
5.595932727742544715e-05
5.962239889458486339e-05
3.641248316016022085e-04
3.611801713673041441e-04
3.728312916464383993e-04
3.820376763549221031e-04
3.860226795721875565e-04
3.824284967556117751e-04
6.404141811252727235e-05
6.676110503001964102e-05
6.426044015141883683e-05
6.643930260316189380e-05
3.780226359260349688e-04
3.663787946077782251e-04
3.515808205339527866e-04
3.854563175699530315e-04
7.624012234324706663e-05
7.362228852063000247e-05
7.198094154591054518e-05
7.687772972224428945e-05
3.437993612932352307e-04
7.828656573517867663e-05
-1.069423767909020886e-04
-3.268155726076926872e-05
-2.749913165568021914e-05
-5.704385655192064850e-05
-5.864372780691961781e-05
-6.253176767013441197e-05
-6.539555702697996806e-05
1.038204295483040768e-04
1.008246937585075871e-04
9.996481130527418992e-05
1.044745020401394983e-04
1.061093839656682033e-04
1.020805737796392918e-04
1.132487765781987709e-04
5.678466190080977069e-04
1.070046796055960497e-04
1.050597839877266513e-04
9.928780816524446966e-05
1.001827536862329008e-04
9.339010252652444612e-05
9.338867764999802645e-05
8.590316094490347588e-05
8.591152365064660533e-05
7.872492434275637618e-05
7.903657651592967484e-05
2.997891217051612610e-04
3.270357360099949637e-04
1.027666874631821229e-04
6.102876843538305963e-04
5.893588596279880458e-04
5.850047768584139404e-04
6.595631262114409028e-05
6.267963758147508408e-05
6.379371459404809604e-05
2.032075185391338668e-04
2.224407189324446822e-04
2.274040666901475517e-04
2.884840919691013727e-04
2.678619659731265091e-04
2.588034745781857184e-04
2.426896165766942491e-04
3.291088626545649086e-04
3.047831314793591779e-04
3.690907975080732844e-04
3.524613892155185782e-04
3.575063982560092819e-04
3.809117029355541103e-04
3.967431710231220077e-04
4.106570958570254239e-04
4.263533663851478903e-04
4.405720229251545821e-04
4.562446474777247197e-04
4.888103185423512461e-04
4.800061868143161849e-04
4.698935282925612630e-04
4.922527697494238040e-04
3.397353273590768296e-04
7.264695052151126783e-05
3.609766503238279862e-04
5.085508856624360507e-04
1.261315896292239207e-04
1.307669198124415601e-04
1.391108260652256239e-04
6.458592368978006764e-04
6.624875481657017560e-04
6.784601231246942298e-04
6.990104223579892036e-04
7.116381848935760413e-04
7.264781303024795463e-04
7.293075246007430564e-04
7.333155540956998869e-04
1.295061836798226977e-04
7.200764327079378895e-04
7.230835377517963415e-04
6.992697554634834129e-04
-8.326138615250380012e-05
-8.020418306078181759e-05
1.396956984518869945e-04
1.363090706292524590e-04
1.438968514177480645e-04
1.410041600444095493e-04
1.453782030851039802e-04
1.544507417786650358e-04
-8.609397493077873044e-05
7.157378543978656438e-04
1.229580290275319760e-04
1.267775146288840319e-04
-7.592376638696589071e-05
5.147330367235593805e-04
5.336456639598087005e-04
5.534508132447467539e-04
5.579994699972752516e-04
6.389972817242961078e-04
6.351857996607575578e-04
-7.339377197045287378e-05
-6.895255364001646786e-05
1.137989885692378871e-04
1.100596692155596473e-04
1.158481761605160173e-04
1.127970788568686237e-04
1.269441117911951800e-04
1.201306926976961764e-04
1.149331481874815784e-04
1.181084017010056988e-04
5.778433989411920152e-04
5.934093756015404670e-04
6.172134745398892910e-04
6.225220626842604792e-04
7.078196539925968875e-04
6.956082158113342014e-04
6.832358046426850826e-04
6.652520503129770576e-04
-7.997979039174928442e-05
4.986793831536328724e-04
6.230540264716332636e-05
6.902191181993028570e-05
6.788688806700570952e-05
5.774343929601582972e-05
5.922566628605446272e-05
5.857433342138118100e-05
6.452131763905535888e-05
6.537528443032990526e-05
7.477605694456876081e-05
7.868517929119978928e-05
9.271555068216287012e-05
9.799825331378264853e-05
1.148127002013420687e-04
1.202659446855488504e-04
5.014286926304994339e-05
1.393875051986486879e-04
1.560279245841997178e-04
1.673109530217776466e-04
1.642510682342581112e-04
1.836185124880142412e-04
5.354380698632495768e-04
5.099171517897704538e-04
5.148204116958043268e-04
5.016497295257165909e-04
5.091749101635530735e-04
4.849515230143606201e-04
-2.677764612942841148e-05
1.443162972779633868e-04
5.451103504128549998e-05
5.755002353540266752e-05
4.679565931230660189e-05
6.690745129219475076e-05
9.208689688512139979e-05
8.232703524643666905e-05
1.133572738494849916e-04
1.016737214229454305e-04
1.359747424469277995e-04
1.237259157084534121e-04
1.442451259850899942e-04
4.984750321121327911e-04
4.761906956771969806e-04
4.805604698583270979e-04
4.688236345336132009e-04
4.749826849653089600e-04
4.527625510659761079e-04
4.514359481805102496e-06
-1.441718559373554006e-06
-2.039878467829468101e-06
-7.941859114808142125e-06
-1.607882602495751788e-05
-1.946520602375989182e-05
4.364723458803361364e-05
4.165838109691520809e-05
4.194111815766307384e-05
4.543161324523986637e-05
4.810942493138716566e-05
-3.071962563846459399e-05
-3.697095367966215103e-05
-4.003540073640859400e-05
8.309806234108842377e-05
1.850283596317455577e-04
1.831985675177180174e-04
1.985279049225414602e-04
2.085982587228008575e-04
2.054900324776187518e-04
2.303209714441865441e-04
5.759857412516096757e-04
5.494293635636166451e-04
5.563112304305798707e-04
5.423002510799563138e-04
5.531036823199814330e-04
5.224193257237122034e-04
-5.189788878218148623e-05
-4.686130210288222457e-05
9.452671188628881884e-05
9.044808783019195699e-05
8.920049490383916895e-05
9.380072471523547136e-05
9.394827640634045884e-05
8.882814659534524866e-05
9.116475092294872397e-05
8.415851320412480257e-05
8.530928612380511548e-05
7.703732199899421479e-05
7.728533050770624842e-05
1.716276465168105618e-04
-8.257154565952127612e-05
1.524278333135516356e-04
1.261142832666432205e-04
8.160591816256613433e-05
8.034943870345107519e-05
7.675052609499148659e-05
7.627818761610149156e-05
6.947078770981389114e-05
7.005746417566815468e-05
5.948143666529687293e-05
6.093543010757343650e-05
5.143527047109732625e-05
4.910215506896541154e-05
5.340522242087457962e-05
5.388667196462240553e-05
5.135675741839094006e-05
6.077408824397689536e-05
5.697170396891852544e-05
5.376522818118197516e-05
5.766494809669013441e-05
6.548786932100974113e-05
6.929918998934234836e-05
7.044080970234379852e-05
7.867862775793165050e-05
8.270956129667939353e-05
9.591738559615867795e-05
1.025341233924938726e-04
1.186056387360074520e-04
1.439987741966997222e-04
1.520743546704414885e-04
1.502616853860347683e-04
1.597381809079152835e-04
1.981372576551136114e-04
-1.544736249682623322e-04
-1.562799696256255311e-04
6.139346096755348911e-05
5.876198364666600015e-05
6.220960607346620792e-05
6.000330407291962263e-05
5.850822570237257955e-05
5.850607524448019401e-05
-1.520081490691718002e-04
-1.540075759354829032e-04
1.950368464088922957e-04
6.129518376230021887e-05
5.856491464925657210e-05
6.140252125053547068e-05
-1.495016114267945745e-04
-1.515610516135722566e-04
6.488564493035683999e-05
6.046119701894123714e-05
5.919908576974398202e-05
6.200088624787592460e-05
-1.470185294843760293e-04
-1.491691802876404696e-04
7.074675959792011651e-05
5.770118301627389756e-05
2.006760281752846705e-04
2.043828660560033567e-04
1.929182501439990593e-04
2.059361649702893702e-04
2.024290130591864187e-04
1.975146842408261689e-04
2.013822006832813576e-04
1.939321916566300865e-04
2.007022654444053382e-04
-1.595078726535668152e-04
-1.596377486583776587e-04
-1.582391023925342984e-04
-1.563268715055168216e-04
6.249757191465347473e-05
6.065306929783660373e-05
6.042940500933581570e-05
6.288475981377053862e-05
6.313771411721948884e-05
6.620907523960426302e-05
1.113895986760894701e-04
1.173319573419429756e-04
1.260319031343996767e-04
1.287644578984556052e-04
1.411829698008138238e-04
1.526065294360806515e-04
1.636354621305615212e-04
1.755340723547740584e-04
1.827217033644780984e-04
6.599672190412428450e-05
6.404953284634729591e-05
6.680535454345296769e-05
-1.443580283191830472e-04
1.039557459725981765e-04
1.106024488238849680e-04
-1.142625707592649084e-04
-1.236523098399361256e-04
1.398025075267072528e-04
1.277659121846228473e-04
1.304633333041043015e-04
1.225887117108434435e-04
1.249790800723336621e-04
1.120575579805977627e-04
-9.988425867669325977e-05
-9.750094971704635052e-05
-1.053341400925670142e-04
-1.053060523032467330e-04
1.446954946697132007e-04
1.441419495972569211e-04
1.313467829091321225e-04
1.386701541629863847e-04
-8.634575605055873479e-05
-9.189135079731418918e-05
-9.058317809531728519e-05
-9.077093805853873756e-05
1.592039031217559958e-04
1.517192946799917274e-04
1.541350690373789365e-04
1.182861808866383219e-04
1.179901665463858136e-04
1.182029144543581066e-04
-1.303869717472988879e-04
-1.466582309835501622e-04
7.384861963930540311e-05
7.423902806865455653e-05
-1.387454813558665031e-04
-1.398804096319751185e-04
-1.424732186658854232e-04
-1.445451423061187043e-04
8.066038663091831102e-05
8.160750092511481692e-05
-1.405333711783555257e-04
-1.420716332282381171e-04
-1.402055788352704494e-04
-1.425868429552990078e-04
8.858058056301592437e-05
9.049069247718678061e-05
-1.381428876339100382e-04
-1.356366438728640836e-04
-1.371766803592273465e-04
-1.406059084437707833e-04
1.125861169324427418e-04
1.057818830414721743e-04
1.031312293526248631e-04
9.488763902801676943e-05
-1.293407489154743185e-04
-1.261001250607575691e-04
-1.365098142345273942e-04
7.442134622745416150e-05
1.070074961219091939e-04
1.060058028728107140e-04
-9.040797803957705090e-05
-9.034280124956422544e-05
-8.718429001323088916e-05
-9.579101807776717987e-05
-9.421720603087512295e-05
-1.031376902470772130e-04
-1.011204254280664399e-04
-1.128752060463491510e-04
-1.096589964798154644e-04
-1.245234732859961692e-04
-1.209549892059226539e-04
-8.327612297585988970e-05
-1.359449755206579443e-04
-1.429962658100476900e-04
-1.429615870580777301e-04
-1.482834755636980436e-04
-1.557213221689021741e-04
-1.590693991361493071e-04
-1.675098891136845983e-04
-1.710597568942707461e-04
-1.792869216750289858e-04
-1.829192845115123057e-04
-1.901684101425358186e-04
-1.920530370474988840e-04
-1.330264164486998893e-04
-8.382615058964865433e-05
1.784688647336368414e-04
1.712099995674008486e-04
1.567023520726615706e-04
1.622941383767207281e-04
1.710581242193310301e-04
-8.641979560921173216e-05
-8.681042407200481104e-05
-8.447467543554824910e-05
-8.958608744889697949e-05
-1.924669504453095290e-04
-1.947226231639146050e-04
-1.969222351895067954e-04
-1.961859974461184638e-04
-1.973867992194170166e-04
-1.951355385386952001e-04
-1.945805962504555274e-04
-1.921534759655716990e-04
-1.905969507807573910e-04
-1.880735385250581785e-04
-1.852954300290373703e-04
-1.849820994114504920e-04
1.640776185236083023e-04
1.590175947670000674e-04
1.613096362609264291e-04
1.709352274915507054e-04
1.868263611905533945e-04
1.794359039540396113e-04
-1.902382358167921904e-04
-1.957204055774402606e-04
-1.829531843540995264e-04
-1.814486017579408823e-04
-1.671205776223681349e-04
1.989939887849960032e-04
1.879716367800228830e-04
1.852153775493746251e-04
1.916642501082845061e-04
-7.610571565075858775e-05
-7.766668411311310758e-05
-8.114539682826508212e-05
-8.363861693042073161e-05
-8.798959586827301835e-05
-9.158012588078027398e-05
-1.649357656646289810e-04
-1.648746172338521850e-04
-1.634261386227679584e-04
-1.615373689566874764e-04
6.764126091000589251e-05
6.560687100413110603e-05
6.750910566331126466e-05
7.126963972083814967e-05
7.377293795305909119e-05
7.822938197320711891e-05
8.163219375621683430e-05
8.691974691743949112e-05
9.241038688280643555e-05
9.859546034261441080e-05
-1.688532135871899040e-04
1.099312254747261989e-04
-1.706513016115087614e-04
-1.377291552135437682e-04
-1.797792773889255239e-04
-1.778031039981325392e-04
-1.749344573658767686e-04
-1.735844321481846519e-04
1.758600108285050714e-04
1.842783528007579952e-04
1.802868290946210976e-04
1.839808601630564338e-04
1.812035086884394950e-04
1.888707603473685622e-04
-7.948812257963046898e-05
-7.946291392682840096e-05
-8.258119211416377098e-05
-8.640803238832669747e-05
-8.925068938055607290e-05
-9.357439041775573725e-05
-9.549292457050544245e-05
-9.874948145041569396e-05
-9.828970345287755281e-05
-1.044438260381167898e-04
-1.101077574847969412e-04
-1.159180929629177156e-04
-1.220923317471972816e-04
-1.282045711864478112e-04
-1.334518875252361993e-04
-1.712692346795203265e-04
5.662554479017950179e-05
6.178731136703386427e-05
4.893811404550085813e-05
3.431493090307278371e-05
3.085886101548815694e-05
2.714716785724081874e-05
3.116039595330082702e-05
2.705727977563820896e-05
2.778407685213549221e-05
2.901199904702068608e-05
2.633135455370830822e-05
-1.507260836352848751e-04
-1.549633330389552869e-04
-1.589550335583321235e-04
2.985841989801271337e-05
-1.577442793971706278e-04
-1.291079732729863969e-04
-1.291774473849684949e-04
-1.352741177726929443e-04
-1.400578224499619395e-04
-1.351034520101811534e-04
-1.329020168896814216e-04
-1.301380324168653006e-04
1.869792812376331370e-05
2.453330242149926114e-05
2.044011411328952436e-05
2.946464067176607753e-05
-1.307483728349430156e-04
3.390349439008914014e-05
3.849012587091517779e-05
3.819204190225049153e-05
-1.168414308789651724e-04
-1.248935953049306474e-04
-1.126287454629992384e-04
3.856804736425798691e-06
1.318263898642296629e-05
1.395117998654700749e-05
9.355739344376126304e-06
9.338125437797252244e-06
1.732166474870682372e-05
1.812615516934972941e-05
2.242207721352940686e-05
2.365741766541744313e-05
2.711159576009485714e-05
2.839758293388445110e-05
3.038679682787893792e-05
3.212671724674185465e-05
3.404420015624674178e-05
3.858909034941870788e-05
3.848803951752538223e-05
3.918023203391989744e-05
3.793520607335837804e-05
3.721623511094574452e-05
3.991973918661731978e-05
4.424596953359431208e-05
4.084959232263230932e-05
2.558078955160452217e-05
3.265206125761111041e-05
2.952407295018867264e-05
3.387681267320568620e-05
-1.464214222107995385e-04
-1.494396509093399539e-04
-1.511731577190714973e-04
-1.476250610193507562e-04
-1.384601302234931479e-04
-1.230111397119663529e-04
-1.287779306084931290e-04
-1.364880508022950540e-04
-1.259185624420290227e-04
-1.285018651151900921e-04
-1.223871800871726920e-04
-1.245124261945025851e-04
-1.187334852489960581e-04
-1.180938194674090733e-04
-1.231186447437409225e-04
-1.284089860305869272e-04
-1.250180442886168427e-04
-1.206318969854617277e-04
-1.239131100624599505e-04
1.960041560429506377e-05
2.060642905516722444e-05
2.174497199975233036e-05
2.286464782574447479e-05
2.705675528877359465e-05
2.849045528814208027e-05
-1.280494681955400972e-04
-1.277149027019515090e-04
-1.411908925301464377e-04
-1.104085462222903030e-04
3.192884870939047579e-05
3.416087597340709012e-05
3.530447717497908126e-05
3.567068823529409523e-05
3.767596425642911253e-05
3.706369094588004036e-05
3.631416994554248658e-05
3.623411581911142800e-05
3.727095155416173297e-05
3.609234933685088212e-05
2.149542903757234888e-05
1.884369546354574317e-05
2.227186812805467318e-05
2.184261971908467868e-05
2.142356146189603383e-05
1.732372212304937581e-05
1.735716069558059435e-05
2.017352268541357832e-05
1.867142547721441586e-05
2.039623155949555608e-05
2.028266103720172239e-05
1.936115876490502097e-05
-6.969282252095923005e-05
-7.689831712349329913e-05
-9.254595799627413555e-05
-1.420331435065112942e-04
3.545535723608043055e-05
-1.308889680074201364e-04
-1.416634306826184634e-04
-1.116199077938525436e-04
-1.013964058298738867e-04
-1.041638857743278941e-04
-4.934269350381550730e-05
-4.471312920648960705e-05
-4.428131236860808310e-05
-3.873267817093120386e-05
-3.158527127171272431e-05
-2.908566059908017162e-05
-1.098851173576112549e-04
-1.123513894683887552e-04
-1.093756864039533452e-04
-1.017287468371904919e-04
-4.173046996682428861e-05
-3.948261615481689840e-05
-3.206776232258785035e-05
-2.806626106103295149e-05
-1.170990405042744931e-04
-1.129265658483105591e-04
-1.128999686581865305e-04
-1.078341720459636551e-04
-1.060013967843950983e-04
-1.022960238106429353e-04
-3.621764970219824593e-05
-1.045213452389955110e-04
-2.707299289441691013e-05
-3.833101257023995673e-05
-3.186147610720823590e-05
-2.701012413197454310e-05
-2.076457300112004913e-05
-1.703598959695874218e-05
-1.940812658493761171e-05
-1.135769114669622337e-04
-1.059690362620912044e-04
-1.056426210790751213e-04
-1.098512371693868611e-04
-1.095506740604154552e-04
-1.014845729009373354e-04
-4.203173888291922945e-05
-3.789187116051280063e-05
-3.761098617686616934e-05
-3.170935711875672367e-05
-2.745823529199188084e-05
-2.803526321377364111e-05
-1.083160566501849070e-04
-1.100141957127646734e-04
-1.005743454237509798e-04
-1.032533901262103307e-04
-4.499294779512311182e-05
-4.835971042660856860e-05
-4.567473197237760421e-05
-4.197285313360635300e-05
-2.784977544128859080e-05
-3.596717066888977004e-05
-2.976268114930161551e-05
-2.337986123572642611e-05
7.098108692112015323e-05
-1.072561846557736406e-04
-1.135193893114815121e-04
-1.193035814864974953e-04
-1.056971453795566880e-04
-1.291667081299199833e-05
1.686163164970458295e-07
-1.179949733132115764e-06
-6.410492812598070106e-06
-7.369684743224524042e-06
5.084862838775553839e-06
4.638573054472824446e-05
5.280979723221898402e-05
4.740732673133217051e-05
4.389282382732574711e-05
3.956149686724652083e-05
4.502397043857499741e-05
4.484989528533105645e-05
4.789849890253030550e-05
4.177284066889348573e-05
4.553264742273641080e-05
4.021039036097924144e-05
4.101754036502253413e-05
4.309825459431261167e-05
3.837301713601256611e-05
-1.421799851428296531e-04
-1.267628950911140113e-04
-1.391377902938886594e-04
-1.328343107460355072e-04
-1.386973291384429718e-04
7.040461986180318805e-05
-1.276095185441931978e-04
-1.217552594159444031e-04
-1.232443589775341687e-04
-1.187394386751383451e-04
-1.070367528707523094e-04
-1.098937531616302166e-04
-3.144317447342572804e-05
-1.354953413401494503e-05
-1.636402980007373257e-05
-2.233343467512436648e-05
-2.671559297907685269e-05
-9.219526570131781408e-06
5.577341960101180317e-05
5.158176930757233704e-05
5.090704546760023094e-05
5.681563853973472275e-05
6.754089354686912611e-05
6.017752510476348738e-05
5.412571048338193989e-05
6.113395010070129176e-05
5.526818170571240013e-05
6.101821676868484767e-05
5.427206326201605290e-05
5.605408237802756528e-05
-1.312924943215180204e-04
3.115507221914860943e-04
3.689411209460484816e-05
4.752100826567097903e-05
3.317184690305136985e-04
3.322426504667146249e-04
3.219936946915273037e-04
3.234462015514076366e-04
3.152252060244723625e-04
3.180780200057482104e-04
3.053739215099123818e-04
3.105446084987535551e-04
3.156030600660035697e-04
3.120784376862053427e-04
2.907742975730013332e-04
3.433341200657511133e-04
2.875822566753886110e-04
2.884550896142586292e-04
2.884655997907031172e-04
2.898977559976208479e-04
2.919287824180198058e-04
2.931491813402942702e-04
2.958343888278989965e-04
2.957675354830923862e-04
2.963996681720536893e-04
2.946618578310100461e-04
1.040747123380422783e-04
9.840120275594415016e-05
2.869795567040957771e-04
3.420750570040722053e-04
3.491632770640750155e-04
3.583681020489743818e-04
2.756052555982563745e-04
2.760514861092445223e-04
2.732857394888727073e-04
2.638283928615785235e-04
2.663977896800105954e-04
2.684595090331835777e-04
2.622083950474579563e-04
1.221739318776899740e-04
1.188230534203641987e-04
1.213562702308910443e-04
1.214531392101692752e-04
1.230263586671537137e-04
1.193478723739127941e-04
2.928688547297366969e-04
2.920429169108667926e-04
2.804347471498280417e-04
2.846899993580979276e-04
2.874726580960303493e-04
2.791401701600768797e-04
1.168863383270996584e-04
1.167101778206361580e-04
1.149239364746989318e-04
1.112556594410489584e-04
1.073742736652788120e-04
1.088814539674593440e-04
9.224821268847028534e-05
9.180636948649307269e-05
3.963978667980965626e-04
3.867629652928583628e-04
5.100494301154719475e-05
5.960980213869816063e-05
6.337606856559728930e-05
7.025997578076594106e-05
4.973842126515720175e-05
4.633473432170676348e-04
4.383374540962200593e-04
4.449082212970521789e-04
4.345327780685476942e-04
4.412849556615020940e-04
4.173130754673494858e-04
4.648637814464676182e-05
4.203536580516933826e-05
3.965132114004271690e-05
3.100839761404188948e-05
7.867454898913596326e-06
1.395788290955527791e-05
2.132965743014071425e-05
6.140170198532784346e-06
3.973773194835211682e-05
4.239296164454385855e-05
3.973901695955107325e-05
4.736469809589450262e-05
4.332310815341168736e-05
5.414547296778881224e-05
7.132906310571369621e-05
2.796433228260683328e-04
3.871778804056600471e-04
4.020705627957432541e-04
3.757266598094463920e-04
3.733349153453464084e-04
3.629174814679004689e-04
3.552009671793153836e-04
3.584309453499591978e-04
3.454333095912024169e-04
3.033860506381338756e-04
3.069120774063129726e-04
3.091169722050700970e-04
3.043924917696919259e-04
3.024817890210183412e-04
3.053980922991732607e-04
2.975792488620368449e-04
2.996216773941959895e-04
2.926134061808093631e-04
2.946838901367413452e-04
2.898760274579526334e-04
2.927184699174510056e-04
7.566388390364782229e-05
8.185206869245462602e-05
8.394141601566030371e-05
7.484822194727387234e-05
4.258354448389389639e-04
4.061848385281244039e-04
4.114934587222396898e-04
4.056841041994959426e-04
4.549439349792166733e-05
1.246330993793002238e-04
1.243972953032081239e-04
6.506062243253833536e-05
5.152608845943819398e-05
4.411114908748125032e-05
9.457098764273659378e-05
9.547021620611889127e-05
1.005718235788034722e-04
1.053192086614268677e-04
9.879519480143738317e-05
1.012024345399824450e-04
7.549826568178877198e-05
8.093023212780807701e-05
6.481439638393704625e-05
9.200836006907888646e-05
1.096004177261678865e-04
1.092730263935170196e-04
1.164515918040513482e-04
1.185144209564278618e-04
1.284664207383812140e-04
1.299967446123343633e-04
1.402816721466377669e-04
1.413371453441302915e-04
1.519773288736176549e-04
1.522179866526718187e-04
1.601054861832681097e-04
7.315731359899998976e-05
9.024282565478004055e-05
8.721228791170939775e-05
8.441513779340248575e-05
5.744054793652238666e-05
5.830773000924108153e-05
6.700516467576403217e-05
6.692615094292401535e-05
7.222904751416004874e-05
7.679932194126740824e-05
-4.446276850851049349e-05
-4.648396119601778709e-05
-3.061977811475504889e-05
-6.510683774802073105e-05
-1.184014057245404378e-04
-1.147524226919532860e-04
-1.187575151712431368e-04
-1.116496207633655167e-04
-1.155684931243223433e-04
-1.123669157987993312e-04
7.873350311345884609e-05
7.707242337442693036e-05
7.928967771126170874e-05
8.221161075869915218e-05
2.470666265454323396e-05
2.174631099200715205e-05
4.632692048236162611e-06
-8.420816844715962673e-06
8.443675038101497693e-05
1.579334975411293294e-04
1.599669578613341879e-04
1.644689900762532394e-04
1.350639462878184399e-04
1.399197686498739339e-04
1.403708465048400869e-04
2.343948878276573859e-04
2.307561325866884386e-04
2.223200759100119994e-04
2.178705583782759620e-04
1.378991336739056599e-04
1.347502867358358356e-04
1.319654342413516452e-04
1.323486900503783703e-04
2.636815031973511764e-04
2.606510977168550970e-04
2.616827284609999152e-04
2.609933004271960326e-04
2.593482569053301369e-04
2.583588239764301455e-04
2.573290734738810479e-04
2.556862615734602977e-04
2.525148198005728196e-04
2.489024104643165172e-04
2.441003953307670075e-04
2.408494119354274575e-04
1.301883226520219022e-04
1.277076284175446069e-04
1.237523424814052184e-04
1.434639063269002807e-04
1.267627782982944009e-04
1.472027210464738620e-04
1.559153111104721152e-04
1.379178664580431053e-04
1.328808040620974094e-04
1.226940125498970360e-04
1.166832766525628586e-04
1.066931045248186539e-04
1.645840439908084546e-04
1.608768619968781557e-04
1.627086507845521847e-04
1.575042006797334256e-04
1.587200239573367095e-04
1.524279141139429970e-04
1.527889547720135950e-04
1.461508246029385050e-04
1.453566165741944198e-04
1.390485460947127046e-04
2.114658189668422949e-04
2.096987827370115425e-04
2.037933853465615094e-04
1.988134952878944602e-04
1.908594301466722790e-04
1.853935583810570006e-04
1.776787126916878803e-04
1.727234018406262372e-04
1.660713072144756500e-04
1.616043512219027234e-04
1.518465260367116631e-04
3.229008611947916827e-04
7.576903362656817675e-05
7.041584913133308696e-05
3.781913093357221287e-04
3.868793387729069916e-04
-7.944985216413957775e-05
-7.740963745249519821e-05
-8.038161432264042099e-05
-8.081380621243441822e-05
4.022995368182939236e-04
4.094253761837437599e-04
4.223221861582594208e-04
4.256050182426551775e-04
-8.458443900822579730e-05
3.561844820168100418e-04
-8.254515770540604279e-05
-8.352040020475644646e-05
4.368977920685633001e-04
4.311797624054619638e-04
4.277652086528836348e-04
4.396473565529456298e-04
-8.991230215370390154e-05
-9.068402536956609531e-05
-8.802377906760317503e-05
-8.751215973227028278e-05
4.212843256275917991e-04
4.289485986296438075e-04
-8.325390272547108638e-05
3.438855169450559805e-04
3.163489065109860551e-04
3.053864749186436839e-04
1.684466971907510333e-04
-7.269931276643207350e-05
-7.184677484466423674e-05
-6.909232230282080691e-05
-7.540889580325718200e-05
1.798155770749083383e-04
1.836422567430321632e-04
1.944702021944332883e-04
2.029892092627100155e-04
-7.394219618397049494e-05
-7.205364458839269494e-05
-7.673610778675946293e-05
-7.595927858731739511e-05
2.157283953805249157e-04
2.186282272065633047e-04
2.337636463260557768e-04
2.407425212347912838e-04
2.546187063355757159e-04
2.636270630207959405e-04
-7.587783509289161262e-05
-7.417869024481599585e-05
-7.781432491643731279e-05
-7.754373186763137134e-05
2.781432580327177070e-04
2.834654521106601591e-04
4.338337959581840255e-04
1.620853567530725222e-04
4.305461532258057626e-04
-9.365213523505156812e-05
-2.065472133682806849e-04
-2.157362435041974196e-04
-2.208542630008019194e-04
-2.274628288100023711e-04
-2.298213354195195323e-04
-2.236271325024495561e-04
-2.226079647561694211e-04
-2.269715268234618818e-04
-2.139734981076475283e-04
-2.092849480743060844e-04
-2.020649210166199398e-04
-1.957769721203262033e-04
-1.716131132962966997e-04
-1.653007942867184893e-04
-1.616113141305843188e-04
-1.571722712158529908e-04
-1.490186451914819212e-04
-1.530782832264797181e-04
-1.525012657197251495e-04
-1.551629226301879099e-04
-1.471971179096719150e-04
3.540392455837388947e-04
3.571504474210417655e-04
3.532150513374776027e-04
-1.690751610501449844e-04
3.604982322689688728e-04
3.717341578768899760e-04
3.731090449099945549e-04
-9.539664567145462212e-05
-9.376411071714928073e-05
4.041841416508260292e-04
4.147477929472319965e-04
4.188227981464078074e-04
4.101864495351271057e-04
-1.139987424825323947e-04
-1.134640423790897495e-04
-1.109317545579530247e-04
-1.068143908478455002e-04
-1.029117510247321276e-04
-9.924437118708325433e-05
3.837156442025917917e-04
3.941289216169075100e-04
3.959993584515723668e-04
3.842241676985015827e-04
-1.442154142997531421e-04
-1.430563375389709698e-04
-1.390945313777070067e-04
-1.328983478497510926e-04
-1.186055209694206322e-04
-1.208142818834888804e-04
-1.274044247414538294e-04
-1.171010815481532424e-04
3.656947828050634590e-04
-9.605514346605849220e-05
1.541222849552715906e-04
1.522995539015378091e-04
-7.052426449021379255e-05
-5.434805411667701966e-06
-2.100984503785150083e-06
-1.483255837698749968e-05
4.895523002742361717e-05
4.900499070658171345e-05
-1.376851253626882044e-05
-2.707948916884626403e-05
-2.347623849035828083e-05
-1.988427452404931071e-05
-1.699063598097048469e-05
-2.956166038266385009e-05
-8.130364311622490376e-06
5.180165541539124500e-05
-2.746811561649815825e-05
-3.087002863732288098e-05
-3.187808876296380521e-05
-3.544272097008551641e-05
5.731492489441369491e-05
5.551028283302439131e-05
-4.273357483024570544e-05
-4.182102839088081068e-05
-3.839427850104854261e-05
-4.531463318697352937e-05
5.931162971125705807e-05
5.288859949992076760e-05
-1.178956605357178128e-05
2.332310322727245185e-06
4.478586570632375123e-05
1.387717090299468561e-05
1.719016328579634891e-05
1.471137434155651703e-05
1.768150203733413810e-05
3.293647816625242713e-05
3.921229027182314891e-05
2.908164136812168950e-05
2.769833212644218790e-05
2.700878994941067666e-05
2.402021450248121751e-05
2.495355555325362142e-05
3.057815642801462282e-05
2.042859841412056151e-05
1.989686921015736934e-05
3.478115938818349660e-05
3.290196491197507100e-05
2.180407099281656515e-05
5.175908449049452658e-06
9.198682916459229906e-06
1.288744046519023957e-05
1.662410202184867050e-05
9.185735108810392287e-07
3.867300143250863972e-05
4.177683315178648115e-05
4.512801617173511286e-05
6.102769567629611440e-05
-4.225343496418237167e-05
-4.420708033866449846e-05
-4.615313924200025087e-05
1.015932596246429796e-04
9.855660288687363973e-05
9.671763202668148156e-05
1.016798743385990804e-04
-5.818074101003448318e-05
-5.473114051940590019e-05
1.060893807422851054e-04
1.104785327904694663e-04
1.088378938050592234e-04
1.131476785855007038e-04
-6.144884038139560175e-05
-6.074788078707279971e-05
-5.803911893523345866e-05
-6.423477483367237052e-05
1.290012367225798593e-04
1.228673207202611410e-04
-6.491740693426417382e-05
-6.151227459876895188e-05
-6.701848088333797954e-05
-6.766929372939037106e-05
1.447949692136394771e-04
1.389444392892670750e-04
-7.085502551944603824e-05
-6.759187778739909305e-05
-6.691432687369887442e-05
-5.524263763609555295e-05
3.439909803760936389e-04
-5.267588397140434168e-05
-4.928865352910640076e-05
-4.929592677688561004e-05
6.757575450869944501e-05
6.426173498485893110e-05
6.164644504797226962e-05
6.266014207171940608e-05
-5.035548835674464593e-05
-4.789165472456548316e-05
-4.807877426016415049e-05
-5.075952086159470620e-05
7.227230402543499688e-05
7.146912063219920620e-05
-5.069514027727859134e-05
-4.799878603227197594e-05
-4.820867227762665771e-05
-5.087422010161866764e-05
8.017951370377666628e-05
7.899997047100442761e-05
-5.110310398402850222e-05
-5.216045559265801630e-05
-4.982665321598068922e-05
-5.359216985421317117e-05
9.414504909725657515e-05
9.218813027720450303e-05
8.888703378663194410e-05
8.562286316781523329e-05
-5.023784460466045526e-05
-1.415958858731549449e-04
-1.544136632491997568e-04
-1.801735928184828044e-04
2.744103283216791939e-04
-6.796745003532800875e-05
-7.380772506196154074e-05
-7.872454987762039346e-05
-8.180556078715983941e-05
-8.621707787425503646e-05
-8.991598345169346290e-05
-9.708788098217013666e-05
-9.713428247038235271e-05
-9.437597336796961674e-05
-9.941572042067361992e-05
2.871369965754554153e-04
2.642619258360094842e-04
2.863255413550842756e-04
2.613654408484323600e-04
-8.900576197748424835e-05
-8.658402024158660146e-05
-9.320678075566053732e-05
-9.571687300273798774e-05
-1.003797949053168178e-04
-9.900338464188416718e-05
2.848312892241957922e-04
2.732155902378277353e-04
2.765184252567614025e-04
2.787108047250545437e-04
-9.543425128522409586e-05
-8.910509519508120980e-05
-9.250828119301032597e-05
-5.477685686139146382e-05
-5.036980084126156979e-05
-6.570281561291812101e-05
-6.414897914333318176e-05
3.020583973723812705e-04
2.873871267721420509e-04
2.865670350446515840e-04
2.724032170401912128e-04
-5.656443707917185577e-05
-5.117419232022193075e-05
-7.112185124625787535e-05
-7.209188901529322386e-05
-6.660085765578474960e-05
-8.499202328746081544e-05
-8.144206077093449217e-05
-8.955623469836165103e-05
2.838050941169508162e-04
2.703775692170138321e-04
-5.377543414021336836e-05
-5.817397900251893191e-05
-6.497977086829320530e-05
-7.053567265181974368e-05
-7.841789938797825499e-05
-8.365712640323244706e-05
-9.193399025090490497e-05
2.647296526670042151e-04
-8.772428550561555739e-05
-8.901251322739029510e-05
-9.254941107101928978e-05
-1.015648982525893805e-04
-1.001131003739162998e-04
-9.724684341128654065e-05
-1.019486898300095418e-04
2.634263042666900581e-04
2.561073287260416599e-04
-2.689688526977053969e-05
-4.012922474247200278e-05
-4.784947578268051505e-05
-6.117080323320076278e-05
-6.599328037326096107e-05
-7.589013471370971745e-05
-7.896623987760016704e-05
-8.341771543786807841e-05
-8.495664975710935434e-05
-9.020956036841936733e-05
-9.951024003338485241e-05
-9.769601756016605700e-05
-9.433792682430887063e-05
-1.003376526994411241e-04
2.474724071848578171e-04
2.570778988501240840e-04
2.499184101526334971e-04
2.572975494972434699e-04
-2.747031636485100541e-06
-9.364698511600426432e-05
2.738073183165682430e-04
-8.955052854994320101e-05
-8.552837870780137703e-05
-9.518083482257961583e-05
-1.004542521955762010e-04
-9.901242228088421725e-05
2.768631692547840928e-04
2.646709388796180383e-04
-9.020939573800134531e-05
-9.242428499253244338e-05
-9.335280499954484387e-05
-9.635256898856932924e-05
-1.006965590027524796e-04
-9.958539237531457478e-05
2.748950449883205130e-04
2.615996942859878053e-04
2.616497098348475052e-04
2.741989765763926893e-04
-9.105317243022642570e-05
-8.958363810887370979e-05
-9.546425638816023393e-05
-9.741197872941171764e-05
-1.015222191284467600e-04
-1.006677897931675559e-04
2.749143626150954119e-04
2.624200937982569472e-04
2.591655516946254250e-04
2.690060503097017365e-04
-8.896596325065866582e-05
3.527685647742753283e-05
2.867193231968858161e-04
3.049045942667646426e-04
-1.837299372076146452e-04
-1.719405885780338422e-04
-1.752414761317036963e-04
-1.689349918107047239e-04
3.197955518314859937e-04
3.176276506392038232e-04
-6.425259102642890937e-05
-7.389981280975250609e-05
-8.800110083110147059e-05
-9.016782577702817049e-05
3.038835281212449958e-04
-1.798880224893061627e-04
3.026514890053511042e-04
-4.828351912643981804e-05
2.878827400159900476e-04
2.852208578174883578e-04
-1.048798365121636216e-05
-1.766105389316327377e-05
-2.590594869653738147e-05
-2.737183755460920716e-05
2.779789288586519006e-04
2.722039271242152861e-04
-4.498835324653342606e-06
-4.186783791291680508e-06
-4.322928716943497595e-05
-1.883451937432399572e-04
-1.163728382810327947e-04
-1.105981363657656716e-04
-1.843001442079998512e-04
-1.730549462599197455e-04
-2.021513311245991447e-04
-2.171770543669270957e-04
-2.044626112091693041e-04
-2.112930838647820737e-04
-1.906172048509592425e-04
-1.928772575126049254e-04
-1.987422648841378060e-04
-1.988563745056862501e-04
-1.848417300551299166e-04
-1.820981690918565957e-04
-1.749068955749386533e-04
-1.771108922910071578e-04
-1.743883641188976154e-04
-1.655463350072161719e-04
-1.682512874565141167e-04
-1.698610327522640819e-04
-1.599868357901731910e-04
-1.625612855740008660e-04
-1.574173251809655972e-04
3.490570905439010466e-04
3.430238574262147984e-04
3.384657609012468827e-04
3.283086061546613239e-04
2.698843895501122398e-04
2.630243258736130276e-04
-1.617362469742958096e-06
1.241247854149256547e-06
2.871803174602305191e-04
2.858386394608147677e-04
2.650817259327192831e-04
-3.570436190876767293e-05
-2.963383766866555083e-05
-3.687409546707422090e-05
-3.950363039364453648e-05
2.842904694612294163e-04
2.648785594472158420e-04
-4.297892739031941941e-05
-3.815541774675988300e-05
-4.656124529445910545e-05
-4.750936489240108668e-05
2.863730890440830648e-04
2.722449309317956172e-04
-4.880812049397796561e-05
-4.389208295502242135e-05
-5.386636959909976116e-05
-5.409183880665296220e-05
2.846756322281277277e-04
2.715302177932386548e-04
-5.361600782901235733e-05
-4.874565372908347513e-05
-6.022632580272114171e-05
-5.976976129920635693e-05
2.662668474580045705e-04
3.005740239703146781e-04
-2.508410582177554585e-05
-2.938654193230171043e-05
2.658033712575773636e-04
2.569016056708273198e-04
-4.069824196716614098e-06
3.982110045704018394e-07
2.661272949175450919e-04
2.546241985770570401e-04
-8.273560354540827828e-06
-3.383179135461252932e-06
2.572381148753471558e-04
2.733054863352239370e-04
2.727593960247745738e-04
2.574580910482328778e-04
-1.369895808107081823e-05
-8.721001650487961992e-06
2.553972952059014798e-04
2.702945654541033245e-04
2.593683121034701848e-04
2.699990728044554316e-04
-2.000307469657806660e-05
-1.466546826431837226e-05
2.890324807930418744e-04
2.681847851520861208e-04
2.594843873322104518e-04
2.892579961796745702e-04
-2.584940855410227130e-05
-2.384820900088064431e-05
3.609651707226499764e-05
4.545525252369844201e-05
4.009752935627027676e-05
2.729946762830326489e-04
2.807616752912796320e-04
2.911527934094889128e-04
2.925024329872004955e-04
4.435788003747271344e-04
4.501949367632185968e-04
4.580598944638009052e-04
4.647233711762582971e-04
4.710073883643902466e-04
4.724165723397676184e-04
4.702410670216976393e-04
2.557714244793511519e-04
4.685735372071128473e-04
4.619600436146404114e-04
2.068298523431033045e-04
2.053104667948782208e-04
1.526671147112211471e-04
1.551656720974085120e-04
1.680197653443109491e-04
1.659993327832776945e-04
1.760006680205110819e-04
1.598773304892681687e-04
1.315307076771561428e-04
1.262757504963215487e-04
4.610100713728393666e-04
2.463887903089567863e-04
2.280885443585674614e-04
2.189253308485798917e-04
9.703302422513283604e-05
9.030408682602806495e-05
9.136678714705587538e-05
8.635197243389329742e-05
8.955957486348096954e-05
8.518912128738055710e-05
8.489986054301957555e-05
8.857252408058072278e-05
8.213077649180717426e-05
8.598005430596933525e-05
9.073819460059277190e-05
9.009745239894327324e-05
9.710045823771901218e-05
1.033383180468436144e-04
1.036844097970697644e-04
9.704178995745251434e-05
9.990439678064695096e-05
1.413907071582767600e-04
1.579460513032158347e-04
1.496307894075297302e-04
1.722334653304597547e-04
1.698934170395226880e-04
1.755183071399893542e-04
1.912355905930220729e-04
2.008055356826900727e-04
1.166791869431118547e-04
1.136547461167590673e-04
1.161800817140622904e-04
1.080202586978129943e-04
2.059253000121241705e-04
1.372073646630105656e-04
1.416261534647031330e-04
1.739934124857767626e-04
1.624724330853094078e-04
1.705335354973382058e-04
1.747291380354855080e-04
1.728388649808884029e-04
1.811600780579974914e-04
1.829024105928477853e-04
1.904036996333325911e-04
1.927387955311995603e-04
1.989797222011572555e-04
2.010417364926604254e-04
2.068538945216137159e-04
2.077604539131625667e-04
2.137285916901518143e-04
2.178277034196065523e-04
2.184743652498621978e-04
2.136273150007783703e-04
2.141177264895153252e-04
1.666546234691201563e-04
1.628183213111743211e-04
1.563973053689050353e-04
1.536746637886527800e-04
2.071835750405841856e-04
9.656176515798968842e-05
1.375773642741704534e-04
1.421476605533235121e-04
1.089913965191208016e-04
1.036552209776854191e-04
1.088142763473366211e-04
1.149737556516258112e-04
1.156261263337106984e-04
1.230850697766541996e-04
1.248425816302544116e-04
1.321983074885859819e-04
1.436157005983207174e-04
1.367712577826950607e-04
1.370641340186962609e-04
1.517223857739254946e-04
1.580145392545060344e-04
1.648883681011244218e-04
2.072014044144257863e-04
2.058220118919557723e-04
1.483350283516073119e-04
1.503303148369206457e-04
1.758523202017759789e-04
1.657547291803379086e-04
1.618168498368761747e-04
1.705011070628880277e-04
1.683922753038169984e-04
1.593219400232259546e-04
1.470822723433901752e-04
1.383898823873830428e-04
2.071271707770023054e-04
1.034191291319573586e-04
1.086375871280689922e-04
1.599943548659510503e-04
1.863422812082723924e-04
1.916609622440064713e-04
1.932998745494434367e-04
1.888008340609142013e-04
3.326882304876733641e-04
3.158040752898197759e-04
3.229255754114233185e-04
3.198105182881229931e-04
3.262670529427147046e-04
3.102987589936115342e-04
1.572892363631781800e-04
1.810485461361121965e-04
1.574875274337097630e-04
1.592479922059116448e-04
1.879388485335949934e-04
1.930521794945495753e-04
3.106580884500602163e-04
3.156243969167711778e-04
3.228978526942822029e-04
3.264636073676000427e-04
3.394566826440002707e-04
3.432272813784413112e-04
3.649729408769406230e-04
1.778835770989532512e-04
1.569467931889308621e-04
1.587232710522366635e-04
1.639354042848344053e-04
2.454755749283002702e-04
2.489078456244256604e-04
2.475409252064245808e-04
2.416608056555532983e-04
2.226248775475845275e-04
2.203245734965921616e-04
2.184935010790905975e-04
2.143964583706457457e-04
2.122665357305982740e-04
2.082637730093453985e-04
1.544020868643771990e-04
1.521778815292547068e-04
1.589772027901804874e-04
1.604343239516695422e-04
1.856080831385241979e-04
1.892598147472626018e-04
3.078813542602596115e-04
3.053965966654636067e-04
3.000564889655916371e-04
2.945492113709594875e-04
2.816626070823393833e-04
2.821727563622013538e-04
2.879635672055307744e-04
2.785663796794341624e-04
1.667396664859742428e-04
3.626724185170672747e-04
3.526604651783313217e-04
3.743907825547109717e-04
3.774896532930024896e-04
3.807001782243126789e-04
4.089364497026538479e-04
3.982300926976932855e-04
4.333291132303366579e-04
4.318038567041375614e-04
4.195239975023925226e-04
4.196751531280946729e-04
4.444657673128240725e-04
4.552907560675483714e-04
4.458012896092631758e-04
4.339584126874982913e-04
4.317392024298497325e-04
4.191018907287523236e-04
4.188203888611342430e-04
2.020863765678535624e-04
2.029444214453397137e-04
2.040503864295844301e-04
2.055414929106841955e-04
1.550114480024625306e-04
1.572388509685714887e-04
1.814731471069819257e-04
1.882856859092295104e-04
1.858715551045853141e-04
1.750390857850347450e-04
1.128712020972779697e-04
3.896346739079930795e-04
1.038321438232617629e-04
3.745476347744222385e-04
3.059854714468136002e-04
3.923566556546029390e-04
3.980925245138498434e-04
4.102639884043665034e-04
4.094537637465276076e-04
4.012345865747338680e-04
3.892959147614789188e-04
3.858335217525780763e-04
3.736184257296950272e-04
3.710904298757404453e-04
3.600087992978502779e-04
3.558485830468479695e-04
3.406586944172026988e-04
3.387508225342461933e-04
3.446682471385633176e-04
3.326561662926774579e-04
1.949463230926792249e-04
1.915741170256996700e-04
1.564384791049800089e-04
1.584983559319807199e-04
1.834777860315550896e-04
1.912346601819736288e-04
8.085782861658669725e-05
8.031184349801330936e-05
2.970029788243750009e-04
3.010880399330865425e-04
3.062489181791174398e-04
-1.731566938959915288e-05
2.060667606480248747e-04
1.274908243075271173e-04
1.417406622449918989e-04
1.465194495825730041e-04
1.462394967798245730e-04
1.314963999067602566e-04
1.351753274030323036e-04
1.250475764887556691e-04
-1.162071395424742491e-04
-1.089606721858633811e-04
-1.118712121220667244e-04
-1.204978696246414440e-04
1.440183408692039186e-04
1.513033861455926178e-04
1.393537600543640021e-04
1.208525450570292699e-04
1.255114978230152038e-04
1.231394142253982053e-04
1.133592290252092487e-04
1.111785056380542387e-04
1.028737883813319947e-04
1.017736253066869125e-04
9.681492009554176065e-05
9.254608241847703644e-05
-1.036049336095427761e-04
-9.854058121418535665e-05
1.333536763638999820e-04
1.501098512159201469e-04
-1.113660110201010006e-04
-1.218720810072513504e-04
1.491579962499884520e-04
1.482165098152543083e-04
1.481485797763048380e-04
-1.140342866261731265e-04
-1.057645660710761616e-04
-1.077944488732557224e-04
-1.015665323651885905e-04
-1.026185872522339686e-04
-9.062625301344444720e-05
1.497136448734464665e-04
1.493877573718337170e-04
1.499444396584153055e-04
1.503835700711558083e-04
-1.221530293869588842e-04
-1.178897556617237557e-04
-1.184020708238374452e-04
-1.123881225571286119e-04
-1.112961933336851069e-04
-1.057745057029488029e-04
1.512337890618824232e-04
1.524902165241424727e-04
1.533152519894792013e-04
1.515864853299955610e-04
-1.126166454132796315e-04
-1.189900103084148451e-04
-1.011367169770214971e-04
-1.120194929406918046e-04
8.882730919220641964e-05
8.971443087193546335e-05
-4.588771201060896969e-05
5.688758598475069880e-05
6.093352481014376889e-05
-3.284509118247624384e-05
-2.961765449833642888e-05
-2.471969056372493866e-05
-3.592740497110278453e-05
5.336411650922129671e-05
5.745601523350431813e-05
-1.283713755126776727e-05
-1.783868561960228491e-05
4.964942615555745556e-05
5.437081953433646047e-05
1.003390148246983843e-06
7.731204239439486865e-07
-3.649242822809341938e-06
-6.043411618352791792e-06
4.444572878985724444e-05
4.581246159724094112e-05
5.021213394003984506e-05
4.001332193379675061e-05
8.859958792675398979e-06
5.200731755852206754e-06
5.196578538452768128e-06
9.092795677453088818e-06
-3.931154062282945935e-05
1.495898211451298320e-04
-3.740833813570157255e-05
6.090088223141430963e-05
8.584325814912333215e-05
8.102377107986120279e-05
-8.411713624768442084e-05
-8.096048648858263780e-05
-8.748122643609221902e-05
-9.811927866593479666e-05
7.762747485747837858e-05
7.894887450284603667e-05
7.634722652992447694e-05
7.207386892591757322e-05
-5.954960115115662012e-05
-6.465890315293093137e-05
-6.937947474457405736e-05
-7.764804667394132243e-05
6.645540800752628341e-05
6.672819041238707246e-05
7.043187747895096780e-05
6.372464112866816906e-05
-6.084108562038323588e-05
-5.861434467245312023e-05
-5.239649915545084357e-05
-6.593496679531761333e-05
6.835873323291792982e-05
6.694640534181251607e-05
6.409144058465612696e-05
-3.299283149501495001e-05
1.236780090249143648e-04
-7.220599898989726536e-05
-8.435281849692147953e-05
9.937846639973034273e-05
2.158176821297884830e-04
2.164105421033706803e-04
2.143484059515532176e-04
2.121349697193519355e-04
9.431154167566501443e-05
9.221207255142801779e-05
9.565184627832601784e-05
9.348244136782535513e-05
2.238438802213565417e-04
2.242032463524342963e-04
1.030230042340083189e-04
2.213871107394798417e-04
8.754058497826490317e-05
8.806334290665284782e-05
2.361686564276175638e-04
2.381609878984183534e-04
2.360424026889209736e-04
2.327053043403835310e-04
2.298665634328973004e-04
2.266955609851412177e-04
8.094365353934185304e-05
8.179600325567807663e-05
2.243824021026800042e-04
2.183553217322326716e-04
1.020374723780963141e-04
9.818382133711331676e-05
2.094606048650574179e-04
2.218505854464706791e-04
2.146814098582356073e-04
2.190435627822657865e-04
2.204187569863618075e-04
2.160571296832878121e-04
2.171882254749388718e-04
2.116386447544866395e-04
2.114674126970586424e-04
2.062097561572145380e-04
2.056709295604315592e-04
2.012125148703166667e-04
2.002394437590861230e-04
1.958386933022369003e-04
1.935514188849800647e-04
1.872263665973276079e-04
1.830533998173413139e-04
1.758199772534503277e-04
1.733979222729834001e-04
2.079782184058491176e-04
2.089074129564085002e-04
2.076477480844974373e-04
2.062988164534024942e-04
1.111700310145396180e-04
1.141564535316756440e-04
2.119511154890182144e-04
2.308759019870533133e-04
2.363020357691043144e-04
2.346145960140903362e-04
7.338699881046233543e-05
1.645091917123651330e-04
1.639900732794848093e-04
1.674050616331948049e-04
1.608255750106939727e-04
-4.551141556967565468e-05
-3.023585334605243517e-05
-2.159233501777914601e-05
-2.803366119974277861e-05
1.599761960244867236e-04
1.587726609771169563e-04
1.563014495692384106e-04
1.540480828188336862e-04
-8.864311222870271544e-05
-7.787856083440933806e-05
-6.460169257804532911e-05
-6.702229861852934158e-05
-5.049341554063576103e-05
-5.503037344291898333e-05
1.491395464706765542e-04
1.497824657805342291e-04
1.515531283885485081e-04
1.478760829277794896e-04
-1.016195301754416522e-04
-9.390712976588238669e-05
-9.487456603622219334e-05
2.370339039721444209e-08
-8.276281403840224252e-05
4.506591023737339978e-06
-1.940052847281328456e-05
7.420094202761444424e-05
2.060395412421473025e-04
2.132370212383471184e-04
2.080055538901232591e-04
2.133729399343367464e-04
5.193580077432596843e-05
5.175015350662459125e-05
5.561130114542327512e-05
6.214004633270556026e-05
6.823382866896017442e-05
6.742901786319582076e-05
1.901297328991407990e-04
1.966523906195595799e-04
1.963746724799492768e-04
1.891077982338277414e-04
9.131268648106142459e-06
2.171672346452411810e-05
4.487787785178158655e-05
3.932556943648616443e-05
2.802447777468501333e-05
4.300618532447843441e-05
1.828873520009965871e-04
1.822901236486102763e-04
1.766905080386678201e-04
1.738828513910501219e-04
-4.470837259899755865e-06
1.518043893769287429e-04
-1.432677960521706597e-05
-4.284187634367945933e-05
2.437029521463307113e-04
2.445055146694457920e-04
2.454750176946697213e-04
2.459321741130882891e-04
2.468828522263077246e-04
2.760880056388476415e-04
2.784630548647105464e-04
2.872273178648773566e-04
2.914143398537417592e-04
2.998020317005902326e-04
3.045221393477518662e-04
2.431537680682366645e-04
-3.504003268542754223e-05
-3.178085547104839441e-05
-3.821521600915167945e-05
-3.820050788827314550e-05
-4.388110617143246064e-05
-4.416736821027821865e-05
-3.862844059953279363e-05
2.146048181428516642e-04
2.147692187610338813e-04
2.190357851274492935e-04
2.225397026509266514e-04
2.278926722058327917e-04
-3.013590562999578860e-05
2.421102769133443304e-04
2.405334747645550850e-04
2.709147537183147323e-04
2.581831900168764650e-04
2.600275899212587294e-04
2.584348867625305786e-04
2.627265549970675819e-04
2.446040957413401942e-04
2.445112926657467167e-04
2.436829901725894856e-04
2.441715898556580280e-04
2.450104218175965182e-04
2.459960922093232466e-04
2.461108136542473446e-04
2.474532247814883079e-04
2.473356774188502924e-04
2.505418002255715287e-04
2.487904412850837051e-04
2.516505203943035680e-04
2.477182054750034015e-04
2.479869336869287779e-04
2.504937730878746029e-04
2.522124453839483401e-04
2.559067365468724016e-04
2.582435171294549404e-04
2.628089925625781437e-04
2.649637482262562392e-04
2.684642269041274823e-04
2.314484173706056165e-04
2.550668554671148172e-04
2.382807796808433006e-04
2.367068187171836682e-04
-3.600329668018492966e-06
-1.188860235296506873e-05
-1.187177602238329431e-05
-1.902681533906468319e-05
-3.972590424029938757e-05
-4.802327082142822823e-05
-4.659096831217037496e-05
-3.702311410224348997e-05
1.159983939446690101e-04
1.204723299070587379e-04
1.211486878090394594e-04
7.135913346389721625e-07
1.260364822471701730e-04
1.308956954348524315e-04
1.887344817430064339e-04
1.865404839582265341e-04
1.914000750158508890e-04
1.970946110579869864e-04
1.992196077991967057e-04
2.025857461552210508e-04
3.751372375433738564e-04
3.738087790753757142e-04
3.770842914233553064e-04
3.745786932141933275e-04
1.267258291103710475e-04
-3.692009382503893460e-06
3.696621587408290607e-04
3.627118150582177942e-04
2.421799121020095074e-04
3.135743493822745255e-04
3.182747262458907999e-04
3.290341105093155870e-04
3.358032988416865009e-04
-2.221793895917396013e-05
-1.786504439364881754e-05
-2.139702913583665573e-05
-2.949437859074161090e-05
-2.880269648274584905e-05
-3.484701366669732460e-05
-3.817593933215553538e-05
-4.485957127584451302e-05
-4.162012096066303331e-05
-4.759317345053585879e-05
-4.245822255932126573e-05
-4.882574774011053261e-05
-4.814967303493563363e-05
-4.006126141616978632e-05
2.052531349056451078e-04
2.051170598719661577e-04
2.085733535859175813e-04
2.116977115445500357e-04
3.483370053620862047e-04
3.521198784532188794e-04
2.392716711733764725e-04
2.539723407177505495e-04
2.515146959814224415e-04
2.498589613177190508e-04
1.649668088992515961e-04
1.644929829505334374e-04
1.691429867202304531e-04
1.713183869146826137e-04
3.218238670083796936e-04
3.272798710335755434e-04
3.280076737944442899e-04
3.328495256002660259e-04
1.808277990396984971e-04
1.835956252038218662e-04
1.796138113238672095e-04
3.311923324130024615e-04
1.856647566191011291e-04
3.183872421354371342e-04
3.282380417063986535e-04
3.220218763374171553e-04
1.901646181207257370e-04
1.986770367617418935e-04
2.005937538444481502e-04
1.942178869841104552e-04
1.959600541812749053e-04
2.059369334567348023e-04
3.083915431955349209e-04
3.100041352493324129e-04
3.175194837157767911e-04
3.349448813364486427e-04
1.603589915722473914e-04
1.588897434416391724e-04
9.352972711731760095e-05
8.860968611993353772e-05
9.151953214856561251e-05
1.085963986315421112e-04
1.114658811857571384e-04
1.217030010996036270e-04
1.261223528894804102e-04
3.642430687606363336e-04
3.546858661223832154e-04
3.491208869379573958e-04
3.694463550828323861e-04
1.428356326081742158e-04
1.372875753063601567e-04
3.491058371542110237e-04
3.531840395728232476e-04
3.478657770918516324e-04
3.549038960323628905e-04
1.528245781370003763e-04
1.494048866836184095e-04
3.455742377366554166e-04
3.436550744905658445e-04
3.364674933943614075e-04
3.511370539967517950e-04
1.574944524293796254e-04
1.605866374509062932e-04
3.184949238115578540e-04
3.123018040961899862e-04
2.095318121737766337e-04
2.228982435811842409e-04
2.827770335169505064e-04
2.474042956177604732e-04
2.456903117640767543e-04
2.465387877268254767e-04
2.470912426381981718e-04
2.469394952134293473e-04
2.448262534164810135e-04
2.598546844555308364e-04
2.658546064827776198e-04
2.646279068352346974e-04
2.678270056516104144e-04
2.657572047519340323e-04
2.719991061428125119e-04
2.455770788220708019e-04
2.451206631864911675e-04
2.453731899051189301e-04
2.455357572573013659e-04
2.446351146447818862e-04
2.453098423054787076e-04
2.456622809462953149e-04
2.435842015619263607e-04
2.440069904049151246e-04
2.436638198271554099e-04
2.466848909027334743e-04
2.482976731301258827e-04
2.759770349533785202e-04
3.752657846162667666e-04
2.776744801634432923e-04
2.756119064557984843e-04
2.251557763964370990e-04
2.163064662040326664e-04
2.179467302814383251e-04
2.316995244933680133e-04
3.042403399708939939e-04
3.028789517137895596e-04
2.967526335353614948e-04
3.090919809113198882e-04
2.343641585900975508e-04
2.430852164006750565e-04
2.445802781286312297e-04
2.398208253382754429e-04
2.401982985578471797e-04
2.460748327649172349e-04
2.794840987576561152e-04
2.829798641725791877e-04
2.863091272253808915e-04
2.917052311219325866e-04
2.480098769414460988e-04
2.468584634253238592e-04
2.479957536814171755e-04
2.482780876713377429e-04
2.486894668008516793e-04
2.463296909244004217e-04
2.685640620071216042e-04
2.735836672345421804e-04
3.787600504055079051e-04
9.629046943093543627e-05
9.146283468840423630e-05
2.444712702071421542e-04
2.364194588240817023e-04
2.239380292662573554e-04
2.261649241248031279e-04
2.340029540417265606e-04
2.255273192084176440e-04
2.213245606230628221e-04
2.204977892239113214e-04
2.054172702556851288e-04
2.021260766038448858e-04
1.953339936538150262e-04
2.502850522461477767e-04
1.916059221908555997e-04
1.843651830408545825e-04
-6.330108392767287885e-06
-2.010269237320285677e-05
-2.072278293580859847e-05
-4.785095742402871898e-06
7.928249283175377738e-05
8.445814757389782782e-05
8.766314587325141632e-05
8.350857951465558355e-05
8.933279517080243122e-05
8.396790548410279541e-05
1.861861963306913107e-04
2.455278836063615774e-04
2.142590052787523799e-04
2.084270420888307271e-04
2.155252802284819062e-04
2.139181412977915085e-04
2.158158367149223974e-04
2.124814036173870312e-04
2.061514691283154710e-04
2.010010431003780797e-04
2.048914754348787903e-04
2.017528596652193025e-04
1.907983490570422478e-04
1.931876212474396056e-04
1.824591158304400703e-04
1.834430569862734867e-04
1.806524825689126499e-04
1.787418855578462118e-04
1.745440254221952475e-04
1.723324761325988454e-04
1.746656030045359344e-04
-6.656482297021747756e-06
-2.004251088637337621e-05
8.489851802919331201e-05
9.318338263226481314e-05
9.501732214333219397e-05
8.813243535925621654e-05
1.979409144430633097e-04
2.006163493341091709e-04
8.975430180571580320e-05
8.276054266487364972e-05
2.231119903969919693e-04
2.285454687841957622e-04
-1.713644299040718424e-05
1.083205567636888937e-05
-1.733108550169793333e-06
7.121423031780009603e-05
7.315216689761585179e-05
7.408844875335992425e-05
7.751630323723826522e-05
7.825631785419736675e-05
8.078965573343439095e-05
2.736150740987802819e-04
2.801428148414006141e-04
2.894134329533880681e-04
2.941877668676465946e-04
3.086343285060371647e-04
3.212396523420589164e-04
3.226561073912844455e-04
3.120487948668786886e-04
-2.497966376380123286e-05
-2.244845223740991031e-05
-8.277882034541210669e-06
1.645789882502673308e-06
6.451475521137924507e-05
6.693016344536931086e-05
6.974072867982326093e-05
7.179895376500693355e-05
-1.543543241624910256e-05
2.181132266938871358e-04
2.824721629076954463e-04
2.958757230336841624e-04
2.378831453410493212e-04
2.417518542544700691e-04
2.701994736781680793e-04
2.535372390761739736e-04
2.567015171365208013e-04
2.680088037140147469e-04
2.733425526248706009e-04
2.560545363143426796e-04
-3.746187861821090584e-06
1.073382950292372005e-06
-1.202935060387782009e-05
1.050698169929985490e-05
7.458610416833504357e-05
7.832995088874524100e-05
8.188661807379942490e-05
7.982632831142507496e-05
7.841579773270195865e-05
8.373726951949049438e-05
8.516344364254025019e-05
8.862504090934757769e-05
2.618375774422054955e-04
2.541717307887194992e-04
2.976829597699245738e-04
2.793952548561886066e-04
2.825867254523810367e-04
3.011905196846855382e-04
9.010279226384939981e-05
1.892824373862641782e-04
1.789220373977111543e-04
1.581545216221324004e-04
1.754117201508229181e-04
1.727075991952524143e-04
1.744253165868758532e-04
1.795779541324558156e-04
1.807085347548345621e-04
1.858488915692427907e-04
3.800228958161340422e-04
3.778147451798717724e-04
3.836541843411966956e-04
3.811229797852984272e-04
1.516360458949088548e-04
3.813753089506193602e-04
2.548127898459096909e-04
2.337584544083788521e-04
2.425664745958469376e-04
2.144839908743569165e-04
2.202919057487306650e-04
2.139585729881361188e-04
2.007080892372803155e-04
1.919643184609863757e-04
1.798124605141594994e-04
1.696596895021971823e-04
1.592848691227394774e-04
3.830440556955246631e-04
1.542524366830379961e-04
1.556794828660410814e-04
1.461621465870821274e-04
2.109988627817271402e-05
2.232639866165235464e-05
1.322312690375204535e-05
2.313764619539405259e-06
-3.586021120788580147e-05
-4.622651816632184239e-05
-4.452638312971332580e-05
-3.168592275514747162e-05
1.019700264854647422e-04
1.081087144242367723e-04
1.107954656633867692e-04
1.094087134230919988e-04
1.158111464557112530e-04
1.139927191370832183e-04
1.148111384352206934e-04
1.194460786351183901e-04
1.204924142008609447e-04
1.280329546210581294e-04
1.237870449623889408e-04
1.329414126945721738e-04
1.295097964159857954e-04
1.336182047449196747e-04
1.359607584415890391e-04
1.393322183683745033e-04
1.455715712739923779e-04
1.457293469198632659e-04
1.360518505026990456e-04
1.240401879063558516e-04
1.028858668104745146e-04
3.815042063633012964e-04
3.778478125639532460e-04
3.776445144386071694e-04
3.722013994244632406e-04
3.590234663947256639e-04
3.511178985048977823e-04
3.337331663489979017e-04
3.257179683422586447e-04
3.055228669265542185e-04
2.967111919325747722e-04
2.577273702445605089e-04
2.706038335497507183e-04
2.790122093116145134e-04
2.472754480520685167e-04
2.356102309856953627e-04
2.232426100393950451e-04
-1.800527306013124639e-05
-2.806695191263407362e-05
-2.639278946660068831e-05
-1.512562127808799145e-05
8.963200585321458563e-05
9.849621985975774631e-05
9.923234517235074556e-05
9.221106224544813696e-05
1.761402656400462324e-04
1.746307812728473607e-04
1.852608942365815915e-04
1.711612411066940683e-04
1.739960028163198692e-04
1.032692526150539734e-04
1.130476405957421998e-04
9.474421398373841579e-05
8.577467502876542406e-05
8.411580166207167648e-05
6.864505596720616137e-05
5.573099999734480129e-05
4.340472574817611455e-05
3.226616431375102002e-05
-2.827536260561388980e-05
-3.780382224048169223e-05
-3.504767967040057971e-05
-2.139403094252569773e-05
9.375956131922366763e-05
1.015264276715394348e-04
1.043360805464817279e-04
9.965703874504540523e-05
1.045319916550634229e-04
9.955556153788944803e-05
1.604725741000019037e-04
1.692401111339943674e-04
1.693398434376300267e-04
1.639670238011686884e-04
1.649374772408993158e-04
1.754861214114930080e-04
1.707458363085175609e-04
9.336328760906287489e-05
9.018082774625361378e-05
9.331671590252305299e-05
1.454776588742123268e-04
1.083394094382652547e-04
1.123635375469689274e-04
1.104027269037976703e-04
1.043157793806677984e-04
1.441463732626035500e-04
1.375504576888687477e-04
9.784079154770942911e-05
1.010813656936551978e-04
9.905458401480654400e-05
9.355061091511356508e-05
1.395103984338832417e-04
1.370222206748236465e-04
1.364750916266401100e-04
1.442630863427021371e-04
9.252562625717922499e-05
8.338189635663495990e-05
8.400925983920499063e-05
8.855907900998382124e-05
8.858362635049226688e-05
7.997188989629358731e-05
1.302841549416482040e-04
1.321683818869583615e-04
1.403893895603082877e-04
1.425896679048626963e-04
1.301830893892541878e-04
1.261714529179891464e-04
1.162519008491384314e-04
1.613325762992799239e-04
1.683544951293762277e-04
1.662006463668381194e-04
1.578965528212946355e-04
1.564937920331421230e-04
1.490195793980800146e-04
1.440049104090680785e-04
1.559271738668076561e-04
1.452763079526131539e-04
1.510226069501100226e-04
1.496871289358725498e-04
1.425691014068121432e-04
1.496704356541790138e-04
1.424984786915745418e-04
1.318028819500204030e-04
1.369308600289510824e-04
1.355198687426799678e-04
1.288630175700312345e-04
1.286812191821700368e-04
1.395420468276005401e-04
1.388589999748215660e-04
1.473819954146544616e-04
1.198494946320160479e-04
1.241914425193900592e-04
1.225930606641267677e-04
1.470502869152861495e-04
7.711641117174450463e-05
7.916376013504094469e-05
7.736789881504199976e-05
4.164328127353189183e-05
3.794429603613863117e-05
3.632210837470995846e-05
3.256473942101099434e-05
3.313671159829850439e-05
3.041563335751388853e-05
3.042683152740596544e-05
2.388929408861910640e-05
2.725983996304073942e-05
1.556793157106142251e-05
1.970942668603231532e-05
1.125951910775279747e-05
6.128371178286324144e-06
4.281686579896346079e-06
-9.124722141728872508e-06
-6.250709643489914190e-06
-1.947020779163023184e-06
-9.073060127094402134e-06
1.640013622932368781e-04
1.548632489807534520e-04
4.954343470219612429e-05
4.474269819879743562e-05
4.725756767107540098e-05
3.958660761332905297e-05
4.229968469074949395e-05
4.335929615509467942e-05
9.867154172874131077e-05
4.685748193178645874e-05
5.498949964222312825e-05
7.363899712760523159e-05
1.503628458564147446e-04
1.430014148426555565e-04
7.290430958815856768e-05
6.586993725030677285e-05
6.619510640157193258e-05
6.966618667592978020e-05
7.016733891952062977e-05
6.164416365755722728e-05
6.049350870819746550e-05
5.774360371079481489e-05
3.113242705804647752e-05
2.819167822360887110e-05
2.517981932049055964e-05
1.998134094880793423e-05
1.590714667505327301e-05
1.131786467854435046e-05
1.556441326423297939e-04
1.471601043082021790e-04
6.366308391185964202e-05
5.793625522976026174e-05
6.046423863728156884e-05
5.199340285027038994e-05
5.251115000290027083e-05
5.534554858866790690e-05
4.830241024085489690e-05
3.428106475772852991e-05
1.043081998503182653e-04
1.118184919457669791e-04
6.269035875346031214e-07
-1.730696827651918902e-05
2.259778915954683350e-04
2.343068850085577198e-04
2.401155075998164282e-04
2.311573048832713624e-04
2.337391028028508466e-04
2.424265448136662265e-04
4.313583313377998882e-05
3.586327631257770252e-05
2.705866023778540059e-05
-2.816918632027249806e-06
2.083214730038070747e-05
8.294977978234386448e-06
2.245433288522209617e-04
2.240196804368736728e-04
2.347347217659256241e-04
2.377457270278191676e-04
6.854261841521721015e-05
6.591439205877181991e-05
6.058885060414479455e-05
5.775425178705278541e-05
4.925153906270138455e-05
4.898558442302956210e-05
2.589851721302443178e-05
8.621349597051285480e-06
8.700092306531306260e-06
2.094151581562000910e-05
-4.939336165255042894e-05
-7.661192346223235782e-05
-6.959909943326321371e-05
-6.314368851749165229e-05
-8.736322133032225785e-05
-7.990895222696807422e-05
-9.525068629260921994e-05
-9.097382270088548255e-05
-9.701562515764180496e-05
2.349707361675853687e-04
2.325491424816893962e-04
2.450011358845599597e-04
2.494174660618370598e-04
-6.111022092522445378e-07
3.504733220131137109e-06
-3.721184213918962073e-05
-2.436177169617041464e-05
-1.668644942144356113e-05
-5.744704859877911550e-05
-4.755214775307754912e-05
-6.711820192299308653e-05
2.364552272619310335e-04
2.442803581020065295e-04
2.367667303206765633e-04
2.444185641988957632e-04
2.195842779430208025e-04
2.247937278700949941e-04
2.309607204185144466e-04
2.161042680486215237e-04
1.022985558020102258e-04
9.854815589751498238e-05
9.671586393073768387e-05
9.447737575298346664e-05
9.189214087498509217e-05
8.509397799248230674e-05
8.545108282915242384e-05
8.881824040720774757e-05
8.284813390088205799e-05
1.803339658548242300e-04
1.869526698043161728e-04
1.847392375046824056e-04
1.759626812528349807e-04
1.438312684980934950e-04
1.407081893817948009e-04
1.449464218179372869e-04
1.473232849154344922e-04
1.530919588180625459e-04
1.391105163130621977e-04
1.406458565976187979e-04
1.283314503088341953e-04
1.309942584220456167e-04
1.182734751972298838e-04
1.210177071417161922e-04
1.096546814038830837e-04
1.051278599711294079e-04
1.025073944487179238e-04
1.093482724372620783e-04
1.175214701024045562e-04
7.561631486366839788e-05
7.166156357476963310e-05
7.310072715757831997e-05
7.085999792468625224e-05
7.182545291110195768e-05
6.654560033127887705e-05
2.240608359782008546e-04
2.188854535607190821e-04
2.140184838953610737e-04
2.070505924540925308e-04
8.275542075321712832e-05
7.802041281621463140e-05
7.983275112530509234e-05
7.827062187138051610e-05
8.017808153186455620e-05
7.453396753009685195e-05
1.961478484813952824e-04
2.010513518470722803e-04
1.957739552179754076e-04
1.982348582866869070e-04
1.377643680184963647e-04
1.359564273724814362e-04
1.306571227634970196e-04
1.273044244630168855e-04
1.210991783112006848e-04
1.123431594025994828e-04
-2.431439665068804487e-05
3.696497534465095801e-05
-1.156655556687580105e-05
-2.548140718453127633e-05
-2.767475943773264015e-05
-2.326559594768381507e-05
3.467445827750265455e-04
3.619520536767920895e-04
3.582914130784170688e-04
3.382061777057866845e-04
8.606980207890912787e-05
8.653849934310948132e-05
8.463942638359984191e-05
8.694585960347100679e-05
-1.863716211683141138e-05
8.469343126462462192e-05
8.629479034057641539e-05
7.764983336374216500e-05
7.549409816125837031e-05
8.293576839663331364e-05
-2.573702577630683402e-05
-3.250037331607919834e-05
-3.295658420629748835e-05
-3.840031575460669069e-05
-3.864997887566856038e-05
-3.465359391820886550e-05
-3.770581472852449208e-05
8.388528802687925752e-05
-1.768309393353893240e-05
-1.090453159218493502e-05
7.585173137420168248e-05
3.201817303866170755e-04
2.912642219968080435e-04
7.140073275552977011e-05
7.620873473158613161e-05
7.886208414496324599e-05
7.760695331536592685e-05
7.072194976907887067e-05
7.611818178540822439e-05
-1.396269009939589932e-06
-8.565778400275544691e-06
-1.177969364895115944e-05
-7.758830431050604397e-06
3.348495173588515793e-04
3.508254443434055789e-04
3.504820248848351284e-04
3.340336246685372931e-04
3.411908131635580320e-04
3.238395151309857471e-04
8.311596435542477226e-05
8.077682214091169201e-05
8.226522188065378267e-05
8.121988041699767082e-05
8.134330051265028355e-05
7.269688914295736404e-05
6.964255402700428158e-05
-3.244612166987841025e-05
-1.517175150689602386e-05
-1.851937659159648609e-05
-2.800240982227548479e-05
-3.726887403066322333e-05
-4.017783397870311815e-05
-5.912746628935130620e-06
1.176423816900918419e-05
-1.234628399098713009e-06
1.671975316950834878e-05
2.930538031780784359e-05
4.183701160411321145e-05
6.015556509847098325e-05
6.458103959067627484e-05
9.660009562123157158e-05
9.502197889423236654e-05
8.352091462660280765e-05
1.046945239190271646e-04
3.503088527019229269e-04
3.612839701506436341e-04
3.558149746200488153e-04
3.662817550825751183e-04
9.257688692414108012e-05
8.677587642010935957e-05
9.092966229151553054e-05
9.335607430854528431e-05
9.048564401133958937e-05
9.324022380327294675e-05
9.028691364004676537e-05
-4.161723723566542984e-05
3.295128195215365281e-04
-3.845795045194643652e-05
-3.908067994071954404e-05
-8.443844192344745537e-06
-4.895303944018037005e-06
7.326764744882684458e-06
3.552633451844465409e-04
3.679376967355485798e-04
3.641457884310115222e-04
3.478917172023671231e-04
8.938663487735119936e-05
8.484543503274781322e-05
8.838492084460194520e-05
9.061005489004425291e-05
8.958732042693141569e-05
9.192311044038469587e-05
8.965018235347776043e-05
8.622523461271684958e-05
9.044628590641615781e-05
8.555952958237391043e-05
8.285005222448243707e-05
8.692989426930644082e-05
8.225539492568211344e-05
8.746391147032888584e-05
-3.491013937884813328e-05
-3.970420963925106567e-05
-3.800251253059036956e-05
-4.247785827571161680e-05
-4.265106399980679228e-05
3.201961403634734165e-05
3.136424609302688234e-04
3.225402353188449884e-04
9.431186639213563197e-06
1.455796991581439637e-05
1.928766918606457338e-04
1.859509691948297455e-04
1.915545241721117241e-04
1.962508769743330234e-04
1.946643345826047774e-04
1.970074136012866216e-04
2.805163710508889303e-05
2.293648262647911062e-05
2.196621514892141565e-04
1.011314874281373671e-05
2.210438051781374389e-04
2.147198167266935881e-04
2.079529333074513328e-04
2.102444491052991480e-04
2.040914651331705539e-04
1.961282560806843845e-04
2.027110795502885343e-04
2.072888275869767024e-04
2.120229392836667660e-04
2.064591171886771478e-04
2.038483146010473248e-04
2.030713677868775397e-04
2.137163590127901707e-04
4.106908238974492812e-06
1.862447930023230830e-04
1.914972273605818314e-04
-1.451852949050110726e-05
-1.316634710806750751e-05
-1.330997892161704034e-05
-1.139975562503362548e-05
-1.362771544845129334e-05
1.630542131241134783e-04
1.695520242265724140e-04
1.638025605009331301e-04
1.679985786361492628e-04
-1.471403789753818589e-05
-1.321905401204061505e-05
-1.301932420554947667e-05
-1.065770514216705169e-05
1.743820878192454179e-04
1.658830997277893919e-04
1.782526384452364030e-04
1.802949697020378298e-04
1.290830190024470384e-06
-3.189821964614795984e-06
-6.846748116025080298e-06
3.623334584160093660e-06
1.824272160570936368e-04
1.758436908596145147e-04
1.832268898647825656e-04
1.879274842155686338e-04
4.034150023742853920e-05
3.733724490459782737e-05
4.481711430729029197e-05
4.050826036027077690e-05
2.418181461760085410e-05
1.722609828353682061e-05
1.114510065998997757e-05
1.277850622342276764e-05
2.633698520749626286e-06
3.284563811643731500e-04
2.862147219005347059e-04
3.086861812895712646e-04
3.128568804253304336e-04
2.994352572163710546e-04
2.791642973529510582e-04
2.814181836274483382e-04
2.640150201606785590e-04
2.697479856025098485e-04
2.522972127149933114e-04
6.651999847559580102e-05
6.589542248886114833e-05
7.299112481823749859e-05
6.601032581670083523e-05
6.337236592755908970e-05
6.665702982419459605e-05
1.344470255959067913e-05
5.917676285249213562e-06
5.263550686998923676e-06
-1.322175790560480298e-06
2.381193438665581678e-05
3.383189769934444747e-04
3.147850007530183912e-05
3.929244327078897363e-05
3.418901478245291826e-05
2.820853069753787785e-05
2.505305986215179714e-04
2.633189047838357597e-04
2.577767265037975305e-04
2.428526252488736432e-04
2.245707799227187739e-04
2.336269362515685307e-04
2.439875465395553462e-04
2.342097885076373915e-04
2.316451367719145359e-04
2.260070302861799153e-04
2.246889326239695484e-04
2.194420401739011835e-04
2.183679029415543354e-04
2.149174667243703763e-04
4.702987789401789757e-05
5.244268348397561732e-05
5.817540412060417259e-05
5.796035451583351957e-05
6.126101215555764272e-05
5.565160407202534453e-05
4.996694694672896582e-05
4.804081409645676542e-05
5.059301277606410992e-05
4.250502372305059689e-05
1.403896307152573792e-04
1.460908203194827846e-04
-7.345661670261460340e-05
3.818801587527384089e-04
8.747832109359731322e-05
9.209064242939320557e-05
9.790368938485371477e-05
9.919880542145780749e-05
1.068868891547607305e-04
1.072572945056149836e-04
1.107303943263271575e-04
1.118474078411456769e-04
4.450880419737773775e-04
4.047861197594901090e-04
3.922269000172587676e-04
4.223009925784419294e-04
4.321331582019648384e-04
3.890452261356114566e-04
1.053518811574520863e-04
1.023794094720296375e-04
1.066808421423980275e-04
1.118940477891816116e-04
1.162506155427809105e-04
1.145651477305614113e-04
1.172492433939744918e-04
1.196444968815167344e-04
2.487158009957349562e-04
4.171647122287429213e-04
4.023739627564888754e-04
4.104312297036262383e-04
1.070076746046626459e-04
3.507037937007712915e-04
3.304654379359537784e-04
5.125671110130476454e-05
5.745122070781901439e-05
6.531743985156476914e-05
7.065415534881965562e-05
7.965946657522828618e-05
8.454761031795137143e-05
9.140295187515167451e-05
9.448860765218797405e-05
9.963265958340552326e-05
9.883157372632217724e-05
3.706222541791627740e-04
3.677497742200566146e-04
3.834725504072885845e-04
3.560091854448620076e-04
6.941675888919585633e-05
7.632739735579814329e-05
8.264515708685145345e-05
8.407526859433028668e-05
9.261068053275182401e-05
9.513445124492615095e-05
1.016225476901163737e-04
1.033208616880343687e-04
1.018511785658783900e-04
2.563098243978817492e-04
3.588788036273753948e-04
2.634711342111033705e-04
2.771790374236950127e-04
1.281122499375006234e-04
1.184598357599448917e-04
1.371124669877865187e-04
1.337344510468918839e-04
1.407592631366827570e-04
1.432203992747857881e-04
1.369377592814136015e-04
1.359195666048936164e-04
2.274452351035847412e-04
2.329545984023690850e-04
2.352757420296729086e-04
2.444538721144867460e-04
2.324200788154837083e-04
1.310408828898254770e-04
1.555127640388888626e-04
1.547487861036001726e-04
1.466990341628839198e-04
1.505349203970695866e-04
2.218418821257586888e-04
2.271649779542121543e-04
2.288577374559279561e-04
2.253300964255452413e-04
1.553394984454330651e-04
1.450065886823362631e-04
1.421064881910186141e-04
2.459865627781471220e-04
2.417999130003427885e-04
2.356938996734663221e-04
2.785224501167365410e-04
2.939355673580753398e-04
2.947353560010318929e-04
3.147860057454509404e-04
3.163159825379313964e-04
3.398083845472735644e-04
3.422704800893837623e-04
3.688982177126903686e-04
3.725841530388922913e-04
4.001696862001115676e-04
4.016204811330337438e-04
4.249430334563070069e-04
4.198313023030276212e-04
4.358738172493923247e-04
4.386386799139388817e-04
4.261586812097218724e-04
4.224217370235683420e-04
1.146756746705152242e-04
1.075066593580365507e-04
1.212962239155218380e-04
1.194178635514946065e-04
1.276904879358695436e-04
1.255556825350984129e-04
1.262729711886070470e-04
1.301471930705263354e-04
2.640175664712810324e-04
3.470944456454014889e-04
3.695343954511747116e-04
3.682165019571536171e-04
1.399821695644419442e-04
1.337302935474626322e-04
1.332484736360036901e-04
1.210314471290844363e-04
1.171653973586406276e-04
1.039015961986118760e-04
9.833710420282996240e-05
8.624166325404694297e-05
7.365672751218310622e-05
7.965637168379471520e-05
7.714480185242978359e-05
1.466520134555626101e-04
6.518409381949047063e-05
4.066815145264385365e-05
4.156239044499189593e-05
3.491686332898892131e-05
3.581270545101628987e-05
3.244485294550520336e-05
3.743516428269495425e-05
4.154648747526366507e-05
3.099508317895188531e-04
2.990519117563029375e-04
2.860376317789351561e-04
2.798232183201945040e-04
4.714707658959714650e-05
1.381733867684160476e-04
2.170996227459894901e-04
2.229707754496317138e-04
2.025254353842160420e-04
1.432935162299970482e-04
1.454511589311546955e-04
1.504109883779508453e-04
1.456517702853955592e-04
1.483598657249681201e-04
1.498601106776439483e-04
7.949197110163866604e-05
6.304695488355020673e-05
7.084896440051228561e-05
7.030038919617343223e-05
6.379718009297792396e-05
5.579065082645103348e-05
5.388494186444165140e-05
4.719035257099906880e-05
4.453068674518457278e-05
4.843018956935487190e-05
2.785578671512566940e-04
2.694088674524776936e-04
2.596136303057064009e-04
2.510311811945470806e-04
2.371501231531438695e-04
2.346940715175113679e-04
2.400251794693899717e-04
2.261541750924323370e-04
2.562627120188078938e-04
2.531320731449310181e-04
2.614090941408037582e-04
2.428387015969355183e-04
7.063791318428072413e-05
3.622703413331830580e-04
3.314395103825582608e-04
3.511749636934529957e-04
3.593865807683899812e-04
3.546322034346335210e-04
3.354544610677782533e-04
3.351181599201127144e-04
3.447548586251890823e-04
3.274414732806077226e-04
3.124665067523025143e-04
3.761461914716658335e-05
4.158145228508292827e-05
5.022690838827501773e-05
5.898354571925545735e-05
7.468958932343373771e-05
7.529896229086276702e-05
6.872565231141521418e-05
8.513129682124956756e-05
8.193173960223889434e-05
9.418389740024150892e-05
9.139974374654275685e-05
9.764157504155909762e-05
3.812214040022251214e-04
3.530061541428249159e-04
5.724808825540063920e-05
1.652040285043930861e-04
6.215138480013764457e-05
3.397694684017164401e-05
3.099007424649751998e-05
4.048750149251451470e-05
3.378718282003878457e-05
2.924399588141264530e-05
2.957834832662947292e-05
3.570020261486744342e-05
3.200609892958718888e-04
3.100410324623250865e-04
2.788569655506887885e-04
2.787712395200424493e-04
2.921766955484159036e-04
2.639575041060632015e-04
3.641587902417664523e-05
3.861641032048583128e-05
3.185123160926517030e-05
4.335774368468887539e-05
3.502117259299765699e-04
3.074561598435797296e-04
3.231649419502827724e-04
3.066148305957770281e-04
3.284345166496592050e-04
2.838777397035187940e-04
2.915960975445005307e-05
4.458023452651742509e-05
4.415048205925576290e-05
3.578222030385756481e-05
1.658097890698995332e-04
2.203944010295604211e-04
2.173997116212047088e-04
7.149286891792216493e-05
7.166296121097320815e-05
2.282342192811998710e-05
1.158707268570799366e-05
7.162116372104176682e-06
-7.420365615397823027e-06
4.181581244293867467e-05
5.143934415626530795e-05
5.989978608311446459e-05
5.881770974614150674e-05
-1.744700698728515113e-05
2.456107996624581209e-06
-1.884011604521793556e-05
2.839546720082926123e-05
-3.443266149156217409e-05
-3.520300088114516115e-05
2.826450028498950214e-06
5.295259715106360679e-06
-3.354937346347162811e-05
-3.486184871151505181e-05
-4.632531863196568918e-05
-4.785039183129449964e-05
-1.771432846022541862e-05
-1.692034533046171292e-05
2.577276277921536717e-05
2.780151450828460670e-05
2.067160791906410010e-05
7.717661828138319471e-06
1.763059447598485058e-04
4.406486082620659865e-05
3.208268407305116379e-05
1.679765069786461496e-04
1.525549862259424410e-04
1.423146800567945619e-04
1.476314809917835761e-04
4.093248171103962176e-05
2.426030259501210816e-05
2.364627828114074253e-05
3.970461439836575905e-05
1.302639841155831424e-04
1.291975827365666324e-04
3.798101179979174240e-05
2.140003230382938592e-05
2.034061639135497157e-05
3.388048094429772084e-05
1.089883334039583795e-04
1.086214798949777219e-04
3.171064308020745244e-05
1.653300660117240048e-05
1.629398942590298566e-05
2.899769754769780596e-05
8.931910965351306587e-05
8.949151831926913830e-05
-3.666129300957326971e-05
-4.437695795133738520e-05
-3.983458077779979963e-05
-4.836139376529115247e-05
-8.595747219468202716e-05
-9.478591993874166041e-05
-8.754309377188569490e-05
-9.155852006297249745e-05
-1.019244947602767563e-04
-9.800303678771334125e-05
-9.223627410028098147e-05
-8.964720196214587733e-05
-9.257411009296516522e-05
-1.062985829175688873e-04
-1.093353779504255366e-04
-1.193497490316079365e-04
-1.264817811378159541e-04
-9.818823017856090644e-05
-9.629981618727352253e-05
-1.011300794249909193e-04
-1.019164853690022240e-04
-1.478591895137845160e-04
-1.524927336424695588e-04
-1.435029353368782307e-04
-1.555953618817135773e-04
-1.059301315018289951e-04
-1.034675152190804836e-04
-1.045061201486989380e-04
-1.099808920103117257e-04
-8.603534376232027116e-05
1.812786309470233010e-04
-8.331473276698898216e-05
-7.036471535541491125e-05
-4.496947702627679237e-05
-5.400881225717793559e-05
-3.575221374189134575e-05
-3.598513507554126917e-05
-4.208158905583302747e-05
-4.493746600181906250e-05
-4.058568252860881106e-05
-4.888664906799082088e-05
-4.808395977267648888e-05
-5.294290796856937150e-05
-5.109837358771129445e-05
-5.130886842077709973e-05
-5.088537000488783783e-05
-5.576557420747485462e-05
-5.190048875830610649e-05
-5.659781692519080424e-05
-6.433136221021497814e-05
-6.460398329111910530e-05
-6.185884389040712840e-05
-5.758804844700726836e-05
-6.428832290793962307e-05
-6.354403722402331590e-05
-7.581391119032755048e-05
-7.588348219352677104e-05
-7.537521464964418519e-05
-7.407353547276485019e-05
2.182069456809410579e-04
4.733405894733847008e-05
2.631182952268472657e-05
1.863786872915854705e-04
2.443365025955640166e-04
2.293523840896456365e-04
1.832078082100678908e-04
1.789613100687877263e-04
2.597048562389128669e-04
2.450693823186178393e-04
1.378461305556755449e-04
1.510188372453759439e-04
1.642849893308590177e-04
1.609724359300227685e-04
1.919087859981490464e-04
1.763425126103954424e-04
2.617368887469214236e-04
2.498028046578304700e-04
2.504540477949774462e-04
2.629717870092195941e-04
1.190002151693567574e-04
1.293976839269672869e-04
1.314115385382404297e-04
1.459305303026321092e-04
1.473443724897426815e-04
1.571124976893666840e-04
2.682621802052406637e-04
1.704737494785966490e-04
2.144886355829155457e-04
2.290160566682530614e-04
1.879842311524228672e-04
1.648247143292602863e-04
1.574493073326240747e-04
1.761775958898930295e-04
1.735736778550513594e-04
2.058507589609771165e-04
2.142086808305924440e-04
2.179016861143973386e-04
2.142142712280562693e-04
1.635130567388425786e-04
1.686310114113326862e-04
1.765695022699869505e-04
1.867501266632147874e-04
1.937497541993881409e-04
2.006645525539860479e-04
1.991595877059997195e-04
2.060822236363421751e-04
2.005968679601669979e-04
1.876528014576172979e-04
2.035756335828050104e-04
1.964860417738034399e-04
1.902672421341362679e-04
2.060112595435485759e-04
2.143020543494724957e-04
2.007616298660143373e-04
1.940980269956614002e-04
2.579536766492787105e-04
1.336414760715686585e-04
1.205063020295838258e-04
1.068673056644997387e-04
4.939658851585117049e-05
4.399873683571135026e-05
7.229014688633927412e-05
6.339478646186576152e-05
2.788467265986840720e-04
2.626986351184464530e-04
2.529949128103164665e-04
2.584822915446832888e-04
4.621843007776209002e-05
4.040297137188571578e-05
6.815544163894996627e-05
6.016706256775969087e-05
2.228700271068971973e-04
2.362557702655832166e-04
2.361490218220089945e-04
2.297647706127243800e-04
3.628381171780220441e-05
3.347356374513004844e-05
6.201620288575842937e-05
5.106126058581767884e-05
2.063877100111323405e-04
1.943819221146624943e-04
2.092509809431934177e-04
2.020484035092321047e-04
2.464788749581420450e-05
2.778636905288540872e-04
4.112112121788994812e-05
2.847439807155509317e-04
7.693155194479493514e-05
1.414324863631871753e-04
2.711834970781971076e-04
2.621041836710231434e-04
9.165990652039932571e-05
1.055376716398090386e-04
1.115890459585593646e-04
1.030747919829980998e-04
2.762406499705304390e-04
2.672204561421098485e-04
9.073849613110073170e-05
8.280786640308463364e-05
2.753748432871272987e-04
2.820126512587948814e-04
2.745888875350649535e-04
2.796045315374697752e-04
5.375377618447820031e-05
6.745255104592455216e-05
6.956720341384785191e-05
8.461479577323131353e-05
2.940379990685942696e-04
2.841052913319636443e-04
2.789875226189126277e-04
2.919926086118627083e-04
5.217513269880381672e-05
4.883284716665615115e-05
6.653811403410395619e-05
2.110597099000942074e-04
2.110632350636869347e-04
2.254389152145247770e-04
4.296868842513625942e-05
3.830292796392333407e-05
4.936561238195655808e-05
-2.104932318311164839e-06
-4.309448213687504524e-06
1.288420128404656672e-05
3.003996898144329933e-05
2.233602285813900723e-05
2.428761095771560818e-05
1.784711493972462214e-05
3.169864638450967895e-05
4.191039877839330605e-05
1.796416638655904696e-06
-1.989203559515833664e-05
-1.521997499102929589e-05
4.067212464264520872e-06
3.232985026893885625e-06
-5.666112729435151913e-06
1.086526281210865925e-05
3.046719562441989845e-06
4.069894899145252611e-06
3.643718989336748647e-06
3.719642934085014609e-06
-8.227551341691962262e-05
3.690840936649310723e-08
4.763219729443744083e-05
3.707331204143119607e-05
-9.112234482703195863e-06
-2.109699113838420104e-05
-1.914413405213855900e-05
9.226714517641449896e-05
9.777109539325931436e-05
9.559365148495623736e-05
9.131634734022372633e-05
-2.277462702740915029e-05
-2.349289662473195804e-05
8.131415074778151409e-05
8.652734916618170613e-05
8.443738443732957716e-05
8.023750192163965145e-05
-1.815219491312324086e-05
-2.105467599061728852e-05
7.091098183311745013e-05
7.391480602926917833e-05
7.073432855480114043e-05
7.493272163601124875e-05
-1.199231493157901605e-05
-1.491365915652936817e-05
5.321316963147512653e-05
5.398011968729072630e-05
5.980603828858288535e-05
6.181512508317110581e-05
-6.644258025953244687e-06
-7.578353592206399933e-05
-6.294260686432954892e-05
-5.320725364528725590e-05
-3.676161348192574411e-05
-7.839588225435421939e-05
-9.285573997772914783e-05
-1.219354473135589729e-04
-1.173094755950730602e-04
-1.123390900869936473e-04
-1.111226380915781491e-04
-1.766109922930456696e-04
-1.800714455407097312e-04
-1.941569920502779338e-04
-1.622647805708085276e-04
5.185787195030275286e-06
4.701796523048995577e-06
4.065205459873864472e-06
3.708549659480424785e-06
-4.429834131096799520e-05
-5.052981091254192579e-05
-5.662329153901962019e-05
-6.142722182020435545e-05
-5.738697162437769793e-05
-6.989647515323405621e-05
-1.024807624627419180e-04
-9.705219301614135098e-05
-8.944089970626991877e-05
-8.614695102093871510e-05
-2.162115886974747816e-04
-8.158688443756191230e-05
1.008487738963943905e-04
-7.071855148236904460e-05
-6.039784165066858403e-05
-3.096853412464505852e-05
5.218109659189366555e-06
4.843119831625210154e-06
5.834784551557845726e-06
5.678011475156357951e-06
-8.034342234807792440e-05
-8.995517825739445645e-05
-1.001347392454396840e-04
-1.014758365508594410e-04
-1.144291478129408541e-04
-1.146770102381224158e-04
-1.179076050599577789e-04
-1.222743907613218345e-04
-1.668413904569438606e-04
-1.574979557908325067e-04
-1.413911774574018703e-04
-1.280571951661321674e-04
-9.480114211959785812e-05
-9.225457883356724686e-05
-1.044279467058262489e-04
-7.930050262052937412e-05
6.306014370862555344e-06
5.824500882534076627e-06
5.797067242229300623e-06
6.033321273751589157e-06
-7.200605232462111848e-05
-2.140183701014018193e-04
1.098878475306832214e-04
1.020101924160340956e-04
1.638328248476602939e-04
1.594394313091017314e-04
1.622767435021759395e-04
1.637643126656139123e-04
1.643923766891607064e-04
1.646335677339825956e-04
1.619926497017118807e-04
1.623151821659347418e-04
1.641686006162133848e-04
1.628906975103394520e-04
1.650004743698655718e-04
1.556206253886723034e-04
1.643900991492488865e-04
1.641072039767150549e-04
1.489716116295897695e-04
1.482509234861199301e-04
1.480256777071101365e-04
1.480022644358311120e-04
1.477127668674835075e-04
1.474907071939757556e-04
1.469501104985804403e-04
1.476370201918023549e-04
3.124276301530971113e-05
3.005063919651539096e-05
1.656251009415485775e-04
1.519043015579544034e-04
3.060534505694298890e-05
2.860895052239563374e-05
1.543759804313014103e-04
1.532596919849367088e-04
1.539515348501798960e-04
2.533884554242112424e-05
2.440030206750907438e-05
2.556458510429042151e-05
2.760436451655521735e-05
1.696583481185136104e-04
1.649326015007714313e-04
1.689900429282782755e-04
1.647911494561035413e-04
1.674937757631896930e-04
1.653944567259348184e-04
1.666482839314324096e-04
1.671136360409043091e-04
1.679171986864873864e-04
1.675912535564004328e-04
1.666852947746988662e-04
1.674512434200295147e-04
1.486274101455811790e-04
1.485884944889595799e-04
1.498619856300977416e-04
1.504906938893996106e-04
2.881378767600508212e-05
2.770556074003996535e-05
3.188618672404097974e-05
3.089754461416065298e-05
3.265759250156760049e-05
3.099256750779550828e-05
2.697030379453056528e-05
1.410792992320227176e-05
1.819125072821233739e-05
2.361615389640891763e-05
1.393161661754459579e-05
1.348492970461431448e-04
1.313405472376458769e-04
1.272984726532879005e-04
1.256171101732628606e-04
1.503824556821019807e-04
1.504278228965544881e-04
1.515262301139405697e-04
1.514023583661398755e-04
1.522059527679988657e-04
1.536800435603091200e-04
1.539453010183408459e-04
1.562297502024422664e-04
1.083549896683787791e-05
5.461259023192452481e-06
6.635689949311668013e-06
2.075726522288732517e-06
1.167035337454639071e-04
1.211516503037626547e-04
-1.293995352543273946e-05
-8.964393820125364387e-06
3.029808451398459672e-05
1.064440113324233210e-04
1.466229059378495114e-04
1.475723207716926578e-04
3.058427043961101018e-05
3.187704111017414336e-05
1.402738678951862775e-04
1.436605354613830141e-04
1.567165019524951618e-04
1.519554630862663053e-04
1.551723752076813556e-04
1.572964040217681011e-04
1.552692173994552158e-04
1.579868707333048096e-04
1.561362618604015509e-04
1.592564534976268289e-04
1.579823596639051914e-04
1.610995481166099309e-04
1.584830790483126076e-04
1.609552154898502541e-04
1.596452334486253468e-04
1.622785897430467357e-04
1.577957996650399041e-04
1.569638818182467947e-04
1.541240380384160079e-04
1.526251548289220186e-04
1.497284589958371474e-04
1.495267878368842227e-04
1.505991187882402976e-04
1.482672013943247690e-04
-1.094787818242857021e-04
2.768599236736408999e-06
9.448538507930265864e-07
-3.711427171938245975e-04
-3.703701635447604907e-04
-3.660250937395128083e-04
-3.653328999491416347e-04
-3.633947331865162848e-04
-3.633096017986429558e-04
-3.613564156477438311e-04
-3.616599604830230460e-04
-3.591960555578684673e-04
-2.722260085526511330e-04
-2.706230553114655321e-04
-3.772098589924942000e-04
-2.739115324302275113e-04
-2.864003658838215811e-04
-2.838979647317391793e-04
-2.818115944465158585e-04
-2.891892069901178344e-04
-3.480728096930084392e-04
-3.486339268622204316e-04
-3.524704835779044095e-04
-3.607208957933714217e-04
-3.764038032589474021e-04
-3.744417562055363832e-04
-3.656880379031751996e-04
-2.773485925869545107e-04
-3.811764162528233314e-04
-3.792660416605230780e-04
-3.734965482899776186e-04
-3.396297685058648859e-04
-3.368816928020576681e-04
-3.227966416169948628e-04
-3.177299692553246487e-04
-3.055329645684937774e-04
-3.038613693589850171e-04
-2.371176080470859481e-04
-2.505644188661678741e-04
-2.505229593373254379e-04
-2.605069539270337482e-04
-3.644706480034340997e-04
-3.626277873762118339e-04
-3.599214418013225482e-04
-3.625725699489252651e-04
-3.617645177849344905e-04
-3.555193737102021025e-04
-3.559679440219666656e-04
-3.458949738806765340e-04
-2.573651885026133801e-04
-2.647677553615540211e-04
-2.686393782577368603e-04
-2.685719816512819637e-04
-2.636545878307932581e-04
-2.662291214813168020e-04
-3.821532753400464291e-04
-3.724934032504224738e-04
-2.866522564061936194e-04
-2.926864687398784645e-04
-2.914537911352747530e-04
2.089519187973893797e-04
2.077133308865280787e-04
1.898585255806991580e-04
1.964099621772213164e-04
1.952247106228083187e-04
1.798782331030481093e-04
1.770719538150804923e-04
1.691301062949938862e-04
1.566773397983673994e-04
1.536201855636271910e-04
1.550695602166134439e-04
1.603762318459066468e-04
1.558618911183201432e-04
1.522961643598380295e-04
1.487444095709210669e-04
1.483145161714956588e-04
1.545091649988165243e-04
1.537673402713693699e-04
2.687885197138948062e-04
2.526686595597834716e-04
2.609436756776420093e-04
2.468338193481984058e-04
2.404212868631956537e-04
2.359732030113346297e-04
2.276987785664197231e-04
2.006282611367005109e-04
-3.476574219198092799e-04
2.237885793126613110e-04
2.336586548215603156e-04
-2.943738971804331448e-04
-3.013532907471973407e-04
-3.042213248942490637e-04
-3.124280510421304944e-04
-3.147721819445329543e-04
-3.243431893898113911e-04
-3.255708432607867342e-04
-3.425458673899388806e-04
-3.396196058536529337e-04
-3.331285877320770087e-04
-3.425017100527673894e-04
1.961234396440326381e-04
1.824439412872931338e-04
1.915081269215520817e-04
1.681208133537278574e-04
1.752297475104666374e-04
1.770703050394558092e-04
1.621230635879848051e-04
1.650902392296365684e-04
1.719951686322467390e-04
1.608614218471058753e-04
1.648325614633176350e-04
1.626832818882979694e-04
2.385274308666375498e-04
2.284363402424234753e-04
2.179955675310289156e-04
2.354502915314448865e-06
-3.563704653191794602e-04
-2.397497689869648014e-04
-6.601211198794972024e-05
-6.502321082935819379e-05
-6.153961740601675528e-05
-5.781694140188034937e-05
-2.306029390901159445e-04
-2.352839336798591256e-04
-5.025167747825358151e-05
-5.496381113650186049e-05
-2.315279899247170761e-04
-2.308378096878996939e-04
-2.355094937212841094e-04
-2.290493779074979604e-05
-2.261436702956443133e-04
-5.096808403682646536e-05
-5.029716099527419665e-05
-4.601800449014973308e-05
-2.294016971583919505e-04
-2.340159233400766130e-04
-2.402839405044902767e-04
-2.263677993995767495e-04
-5.365863465579300738e-05
-5.416052146978157756e-05
-4.509136924942571930e-05
-6.172293594614484903e-05
-4.791863730279558308e-05
-1.778757286673469541e-05
-1.827077068045018191e-05
-1.509143516898957814e-05
1.154089522816881380e-08
-3.586587706121261846e-06
-3.430480234693274973e-06
-1.832246184224015902e-06
-5.278687462478555410e-06
-5.967009314733055678e-06
-7.858514309503366631e-06
-1.677718799889899921e-05
-2.113424393075022717e-05
-2.511230155548168215e-05
-2.442572665349999317e-05
-3.199211278219071949e-05
-3.260169710013367534e-05
-4.039957488350510935e-05
-3.945271857113548354e-05
-7.246996974101230411e-05
-7.709328100538316271e-05
-2.280867725292083669e-04
-2.307613078589654341e-04
-5.345762581781167902e-06
-8.520235658566519921e-06
-6.376957259386959549e-06
-9.271193697827205351e-06
-1.124490980813467793e-05
-1.396856183461929015e-05
-2.405491088660521360e-04
-2.430149801433961342e-04
-5.224396282499763511e-05
-6.135599385591656196e-05
-2.724519450165158846e-04
-2.674763247620122572e-04
-2.674897788294320852e-04
-8.058358899819210845e-05
-9.836735187682264412e-05
-9.042627000006405922e-05
-1.242267797621954999e-04
-1.153015246256771693e-04
-1.401907331530725920e-04
-1.522886707152017107e-04
-1.554004788945536882e-04
-1.722113840432939059e-04
-1.851385024408789431e-04
-1.795819848469473485e-04
-2.075735726717052360e-04
-2.973138708263233280e-04
-2.907646591320627830e-04
-2.841331677667454812e-04
-2.838224826802154387e-04
-1.808971365386370721e-04
-2.008156173000483116e-04
-2.178253046725847641e-04
-2.142586303283493785e-04
-2.305854720807480032e-04
-2.429194795335615914e-04
-2.777307024216001726e-04
-2.587780824301762726e-04
-1.460009327145018229e-04
-1.231419994065489519e-04
-6.130449158221931542e-05
-5.881681648769808397e-05
-5.474709889488868676e-05
-6.519582504457802790e-05
-2.467153445981018424e-04
-2.479931065599973259e-04
-5.439942792855271284e-05
-7.408590987048768891e-05
-6.630488841488002734e-05
-6.241500463823814891e-05
-5.759822714889679192e-05
-8.221049621284845369e-05
-9.213612989259081050e-05
-1.010836016810862960e-04
-2.618051594272425035e-04
-2.555607505459454886e-04
-2.509226891500515805e-04
-2.531228227393323305e-04
-6.586037989232080355e-05
-7.454532043616678941e-05
-7.372399177078360676e-05
-8.228105589939991649e-05
-1.140247079285777970e-04
-1.022561791870782119e-04
-9.337483880357822224e-05
-1.382964598804078081e-04
1.527021683758880504e-04
-1.060898212974224661e-04
-1.762617549937187057e-04
2.508782340447146314e-05
2.711754163086961189e-05
1.772982077817620471e-05
3.062373798770637404e-05
2.241269674184244508e-05
2.954994196630327566e-05
4.882782409568754950e-05
4.890057788768752795e-05
4.198674724280598988e-05
5.650280800356818293e-05
2.364459753236832942e-06
3.377445721819741074e-05
1.311115306219829901e-05
1.575125508431056250e-05
-2.988068902883326576e-05
-1.710720186263442054e-05
2.348133615425510053e-06
7.936537324301550111e-06
-1.525420093172137358e-05
-5.190914279530266716e-06
1.750865094083043373e-06
-2.001340479209571400e-06
-7.044877150484591701e-05
-5.516434296535553320e-05
1.972262011874796925e-05
2.466042759224709599e-05
1.983265227758128512e-05
2.102452181738912428e-05
1.015222330254100385e-04
1.058377043216099150e-04
1.108566352433316618e-04
4.520892470594719485e-05
3.878410645133881235e-05
4.062623665391874509e-05
4.150963657129223865e-05
9.469080630077479394e-05
9.441678319936675520e-05
8.985909275831943915e-05
1.001546394962338031e-04
3.018347968749133633e-05
3.570045952161393014e-05
2.863716480711320166e-05
3.164553115472005319e-05
2.662694864052596110e-05
3.253847030383920022e-05
3.727204478761477044e-05
3.672006876522604455e-05
5.682088809504042101e-05
5.959980665234769753e-05
6.690021260474335340e-05
7.228647418349492463e-05
8.050190401529198057e-05
8.301655691391681715e-05
-2.982988679860423034e-05
9.862680404107742520e-05
-2.102880339617341240e-05
-1.770127993923657504e-05
-6.139684242390523088e-05
-1.673602872874848952e-04
-1.711088542436184714e-04
-1.778808080261595433e-04
-1.634327807156494942e-04
-7.224314301712218540e-05
-6.796816613831428461e-05
-7.257928584760379033e-05
-7.231975328319417305e-05
-1.918383251172167063e-04
-1.843391290534496468e-04
-5.963106630087316307e-05
-7.777358552317600784e-05
-8.068652327110718283e-05
-8.036696275404187648e-05
-2.064255524140499044e-04
-2.062360320676042097e-04
-2.008831497949176072e-04
-1.959173418412913726e-04
-8.854004054186655171e-05
-8.883914174924903797e-05
-9.227820592522829868e-05
-8.823646619758612362e-05
-9.225363367199448732e-05
-8.193649648009910765e-05
-6.408719225369912407e-05
-7.003625792614529054e-05
-1.544286978613143557e-04
-1.078997379486065371e-04
-9.378516795817995423e-05
-4.215510411702396110e-05
-3.490675925512230245e-05
-2.457923734609231370e-05
-2.584293446048824801e-05
-3.342532154421537949e-05
-2.845474116065718564e-05
-1.317548031843062133e-04
-1.218078920733406878e-04
-4.663344985620895052e-05
-5.134017507679546131e-05
-4.591667786411875114e-05
-4.004129660756923314e-05
-3.651178319314301251e-05
-4.007296439210555330e-05
-1.484079350351023548e-04
-1.402434978403452207e-04
-6.078485904572427089e-05
-5.369310580925158098e-05
-4.889019163492288374e-05
-5.157107727376402539e-05
-1.675108735372682095e-04
-1.628068815792339699e-04
-1.606656090754900428e-04
-1.525811271192725853e-05
5.064303620400750040e-05
5.044518027905466029e-05
5.851933673392739003e-05
1.713115085219653409e-04
1.689988288822750833e-04
1.697653181441388529e-04
8.032832810599921879e-05
7.738343043589710412e-05
7.552927145210229336e-05
7.991674445767847157e-05
1.657906349939172806e-04
1.664001617817958652e-04
7.417840980077319737e-05
7.700811844896616272e-05
1.745622651202807503e-04
7.516810948143899294e-05
1.562027709979567553e-04
1.600584188662824297e-04
1.606634783128821299e-04
1.569352142091331526e-04
7.511522497499952824e-05
7.868440715451467367e-05
7.352444572346022544e-05
7.789491545466527636e-05
7.967095423435609756e-05
8.057555358433710979e-05
1.528864751211918196e-04
7.762646547517547196e-05
6.557983125586907332e-05
5.892929452756621295e-05
8.118909379512545955e-05
1.816520397749290118e-04
1.831679168521135751e-04
7.730303029372391130e-05
8.096442515889984567e-05
8.005738702458457703e-05
8.212690052594984983e-05
5.575156501628829542e-05
5.990678755827258324e-05
5.601606298293093021e-05
5.517688398490218636e-05
6.346067812370017008e-05
5.902678740354668239e-05
6.036230561739985894e-05
9.193051216237588697e-05
8.182731140397824768e-05
7.736372613383705739e-05
7.029465140442742979e-05
9.818730941357647988e-05
1.072024588138883523e-04
1.146858132075845950e-04
1.810663078148130986e-04
1.779338317029134544e-04
1.758306482773905387e-04
1.769626210550017417e-04
7.755327581742062790e-05
1.509094727491731294e-04
1.534778892775259741e-04
1.525046661290623939e-04
7.326811256391625401e-05
1.370729005042405839e-04
1.387297857624145863e-04
7.289062400315891995e-05
7.779149896213888706e-05
7.736812720557122625e-05
8.172964894220596452e-05
8.930401012845091827e-05
9.091654181245261866e-05
8.469663584788235248e-05
8.927638178748135327e-05
8.386265936939636776e-05
8.482136783836428039e-05
1.233968473129660017e-04
1.255166570419243629e-04
1.288617729524957356e-04
1.320317929384152967e-04
6.291132765777234165e-05
7.315726982349546044e-05
7.565773193714748536e-05
6.897263953810735737e-05
1.205380466398028633e-04
1.203515514297495866e-04
1.163384374505382055e-04
1.241401903203851170e-04
5.504522081114647959e-05
1.032309200355909515e-04
-9.337383457532420197e-05
1.136485823153124858e-04
9.532969471734422057e-05
7.746561604041355081e-05
7.951046513186853010e-05
7.592985181126536037e-05
7.816569119886120282e-05
7.335476794482856681e-05
1.445627698580704841e-04
1.461805869540900270e-04
7.300353244048142628e-05
7.790168957038169672e-05
7.614873084179879894e-05
8.140803985336370931e-05
7.328672118525221264e-05
7.971641709256093594e-05
8.271193255955296435e-05
8.274901327676049956e-05
8.875778780972098697e-05
8.758722093156911419e-05
8.913095943854196950e-05
9.507034955091613526e-05
9.497817315119364391e-05
1.034866539581342858e-04
1.032252917088831521e-04
1.121592855374794383e-04
1.084158277079706560e-04
1.156021521615781868e-04
1.045448428171269961e-04
-2.248319860015999367e-04
-2.260485345837602491e-04
-2.200229403905020972e-04
-4.531938764551707646e-05
-4.310292360328674144e-05
-4.614020850370015406e-05
-4.499687198473090925e-05
-4.589933017589975923e-05
-5.044283029169947130e-05
-3.684048712783799881e-05
-4.041423498454326061e-05
-4.695817789425736936e-05
-5.045982216120019657e-05
-3.821825725629039299e-05
-4.040650086609791076e-05
-3.436126656805169510e-05
-3.944297536192577382e-05
-4.254990469909891569e-05
-4.315317226871198225e-05
-4.597116923393790950e-05
-4.588145367027737375e-05
-4.821665643874694084e-05
-4.780817734106816138e-05
-4.962677027045556876e-05
-4.833715093767171881e-05
-5.172739139134839592e-05
-5.015595914522169146e-05
-3.440524086814854005e-05
-4.328711153398425180e-05
-3.656833594123793497e-05
-4.027680158031565164e-05
-2.048257412382011809e-05
-2.640643723807569923e-05
-2.858050028134731131e-05
-2.145839685022410675e-05
-1.763992071617913863e-05
-1.963788219748216859e-05
-1.549631487176495506e-05
-1.012830077385744661e-05
-1.466503717612563993e-05
-1.806082124037054464e-05
-1.257425574363219078e-05
-1.292991621098226494e-05
-1.699668542582082512e-05
-1.599543462675478452e-05
-1.428643760392053281e-05
-1.746141393191610514e-05
-1.621873485677362362e-05
-2.014982252509301867e-05
-1.950322939202307973e-05
-1.942780529136430842e-05
-2.187411293959700995e-05
-2.636901572952723996e-05
-3.647034688994531818e-05
-3.355922483287751676e-05
-2.898913100767173135e-05
-5.076648411809894979e-05
-4.815593198023891621e-05
-5.102349998320235779e-05
-5.089925988427908342e-05
-7.368972798241530818e-05
-8.066651882155432510e-05
-7.981029719402784738e-05
-8.381299283018445580e-05
-7.989112527890991102e-05
-7.904435647434214821e-05
-5.603075482499805576e-05
-5.668240173536660906e-05
-5.597739223030032525e-05
-5.669296735519300433e-05
-5.546743806572245275e-05
-5.608717484939422049e-05
-3.014803845248177557e-05
-3.176901753384378226e-05
-3.677730753788206617e-05
-4.379427835371629157e-05
-5.661728999737460121e-05
-5.535815195579452618e-05
-4.953640433420575999e-05
-5.879836771041885795e-05
-5.771685553464672182e-05
-5.803108474885628262e-05
-5.733131199685699000e-05
-5.745447180972430796e-05
-3.274430955322597174e-05
-7.298649104190117352e-05
-1.862998748624348900e-05
-6.514462099637691867e-05
-5.447022907155766019e-05
-5.921921928322101990e-05
-5.284765348468231888e-05
-6.795616047562993403e-05
-6.101506482644646827e-05
-7.334525417002572118e-05
-6.850317403803370434e-05
-7.298019224404637495e-05
-7.035732277777345342e-05
-5.718609988728879978e-05
-6.101102655876450818e-05
-6.792126515768552434e-05
-7.222397725348825900e-05
-5.686698179420108748e-05
-5.336724413638511836e-05
-5.473604072779624310e-05
-5.364458397406931373e-05
-5.445631087371454241e-05
-5.282584335090648100e-05
-5.397769675860885258e-05
-3.587785634858142421e-05
-4.777237287117297318e-05
-4.079959349301178205e-05
-5.627353988431199470e-05
-5.262147926292644697e-05
-5.738204663731147874e-05
-6.403369312349672341e-05
1.837215141192727059e-04
-2.671069070152219153e-05
-3.132232234479345186e-05
-2.859103190275972053e-04
-2.970476656226938347e-04
-3.040744937324599620e-04
-3.128194357237554582e-04
-3.197995559472625697e-04
-3.270967792602196933e-04
-3.333051751128805707e-04
-3.393560074600916483e-04
-3.411430127565113655e-04
-3.456575604969903200e-04
-3.508265746624768841e-04
-2.798145139382148222e-04
-3.492643360886826635e-04
-3.510380716300088590e-04
-3.560580340640684318e-04
-3.490858743918923970e-04
-3.536415005576587695e-04
-3.459325037131138840e-04
-3.508681138674947541e-04
-3.436915535257548809e-04
-3.473022247681569028e-04
-3.396228065181328593e-04
-3.378102288504510335e-04
-3.275702266348125974e-04
-3.558808022053636480e-04
-2.640644074912767221e-04
-2.578975774429705971e-04
-2.396955296566190209e-04
-2.128829204533514905e-04
-1.010424076669188577e-04
-1.040221864551776741e-04
-1.075319914675705168e-04
-1.020718084113152988e-04
-1.063590021366090754e-04
-1.096277012727441517e-04
-2.536275303093426386e-04
-2.563288622646375152e-04
-2.509121146828372276e-04
-2.428766385665204045e-04
-2.375631626932766995e-04
-2.305894312193244194e-04
-1.169602780008007566e-04
-1.156297453238753310e-04
-1.191128094209520784e-04
-1.278835021020978499e-04
-1.456577011495748604e-04
-1.411839927283628862e-04
-1.326571684461870125e-04
-1.474784005869786408e-04
-1.483262204239387341e-04
-1.576711384573097877e-04
-2.184046658498432574e-04
-2.338147856148016957e-04
-3.204871050702958846e-04
-3.098636851821891009e-04
-3.016276867899521158e-04
-2.917438743313392779e-04
-3.316357573114142544e-04
-3.249095814028945400e-04
-3.445418975940549300e-04
-3.396834775717208509e-04
-3.489651741836594838e-04
-1.827009272968632334e-04
-1.966358925900054788e-04
-1.884335037510997566e-04
-2.153787069980730789e-04
-2.053797574853026997e-04
-2.228559989126030992e-04
-1.359074350469414393e-05
-1.246657655496478712e-05
-1.126130614158303248e-05
-1.078337576697927124e-05
-9.800864793931221377e-06
-8.710932510006297143e-06
-8.389453094925101637e-06
-1.004725952429531767e-05
-7.581477195173405994e-06
-1.281014243002603646e-05
-9.896328188332055326e-06
-1.595963059993723876e-05
-1.329070379533811604e-05
-1.655356321374090953e-05
-3.109249435928092145e-04
-2.837141550806481738e-05
-3.160214726374437110e-04
-3.031562916040989497e-04
-2.842385824265519453e-04
-2.751231797587902657e-04
-2.681329937778415126e-04
-2.595854539282918755e-04
-1.521566880629349411e-04
-1.608954411001714817e-04
-1.543502107970387712e-04
-1.735507408436427702e-04
-1.748066887145076310e-04
-1.667480166900620758e-04
-1.676099611326425367e-04
-1.834127373825175525e-04
-1.862353308912148542e-04
-2.001438902376215332e-04
-2.038646166641656932e-04
-2.130800833225194159e-04
-2.161731127371581559e-04
-2.285861042438892875e-04
-2.288572082564196584e-04
-2.550273251437786643e-04
-2.412338704319853453e-04
-2.766182163579383605e-04
-2.658496736513841011e-04
-2.912398029710847459e-04
-2.840984799656768927e-04
-2.976652391361633626e-04
1.863132932970908140e-04
1.880385772963095428e-04
1.861292439451234530e-04
-1.877376639573784928e-04
-1.901142303246348693e-04
-1.920372650109375293e-04
-1.927029705026807413e-04
-1.907547121955662037e-04
-1.905585582423811007e-04
2.674460304701018246e-04
2.753390987106754174e-04
2.837204888137418173e-04
2.951414000238722205e-04
3.017777279722020853e-04
-1.858093650771115767e-04
3.155872096159730565e-04
3.112857944242004263e-04
3.189115770886356230e-04
3.142803989269502907e-04
-6.057080262246327103e-06
-1.974302265702999686e-05
-1.116867711023454901e-05
-6.911700934141876785e-06
-1.490834333517230452e-05
-8.409457662712513593e-06
-1.846416075693890963e-04
-1.823157242960261827e-04
3.025915306252400399e-04
-1.870362957451112784e-04
-3.215333613671457469e-05
-2.985204060933772225e-05
-4.293589800236890505e-05
-3.990493673906864706e-05
-3.876517225290687668e-05
-1.888372629677000189e-04
-1.907072711182949173e-04
-1.918185756224642842e-04
-1.944406995824965760e-04
-1.955066914820818207e-04
-1.944536430590067093e-04
2.771902833112125102e-04
2.682078760571915952e-04
3.084154045571009073e-04
3.087931041797700314e-04
2.970252149695100981e-04
3.259618153088610516e-04
3.222564876865324736e-04
3.366364144848705458e-04
3.377118842869026335e-04
3.305833663395840098e-04
3.265921164311127501e-04
3.183587430750312247e-04
-2.756475798915703556e-05
-3.595539904827165070e-05
-2.681521440197332087e-05
-2.457393198007949898e-05
-1.851871842764116357e-04
-1.879752938407757692e-04
-1.900701863152323679e-04
-1.901076408937292148e-04
1.965918052114086468e-05
3.011492655286395078e-05
3.370441724635218916e-05
2.558587380631312030e-05
3.239546544244829970e-05
2.595536581677472789e-05
1.767219699071170277e-05
-1.770932974346684950e-04
-1.748996453535574659e-04
-1.782482463838020240e-04
-1.561583067546070042e-04
-1.664099520686366954e-04
-1.677447856635147679e-04
-1.528007148498995444e-04
-1.596992228837396935e-04
-1.516341953317728837e-04
-1.321186993278360350e-04
6.214093071707668897e-05
4.472212053258355096e-05
5.402606999225332017e-05
5.801819531060276616e-05
5.195990070649737113e-05
5.461705861310940424e-05
4.899856329935282857e-05
4.389684920130815108e-05
3.627307185736644161e-05
-4.889877077626727955e-05
-1.676075263830802272e-04
-1.856619385185840796e-04
-1.881219486574604177e-04
-1.897747940093478299e-04
-1.921231164290091104e-04
-1.921808063154752371e-04
-1.948824380780249279e-04
-1.942566174749377900e-04
2.802679112490238347e-04
2.836882968910680843e-04
2.934384526266777611e-04
2.957692885847531335e-04
1.017264804748654179e-05
2.055036249625958946e-06
1.241469136597517953e-05
5.501547846046826411e-06
1.673855097838303886e-06
9.435567148261363632e-06
-1.813365134526613424e-04
-1.783435780066192891e-04
-1.813849523498859740e-04
-1.843567345874291830e-04
-1.829596478667551516e-04
-1.862786854425799003e-04
-1.815434281420075441e-04
-1.857464497538292923e-04
-1.819206380870602604e-04
-1.791062285544626034e-04
-1.413102745180825964e-04
-5.160711348535336669e-05
3.187517702793697325e-04
-9.705575953268492711e-05
-1.044225089433543089e-04
-1.005219839816215064e-04
-2.030914669969571611e-04
-2.046446326424864674e-04
-2.076279011473345650e-04
-2.101527106715331944e-04
-2.132330229983713649e-04
-2.143067746068566483e-04
2.598811145686043332e-04
2.633448358622853566e-04
-1.027549085044800870e-04
2.737603793520954260e-04
3.002884262859751695e-04
3.126498403241148387e-04
2.991375002886971805e-04
3.205177697288936686e-04
3.099542944668553937e-04
3.296344689436497897e-04
3.179203146792138578e-04
3.036735396877572840e-04
2.984353893779532183e-04
3.034977523623622552e-04
-8.733611423263523796e-05
2.922592229798076408e-04
2.828261235039708499e-04
2.748846786596255464e-04
2.862363765190339840e-04
-1.811343821831169721e-04
-1.644875675454893639e-04
-1.105397956677483964e-04
-1.149258271175316801e-04
-1.109436211015974924e-04
-1.136049478925174399e-04
-2.015173147699236833e-04
-1.966082291735792009e-04
-1.995944544861706085e-04
-1.942603563424178130e-04
-1.105341729998853413e-04
-1.053718240654571530e-04
-1.073005096006851425e-04
-1.148313030705947152e-04
-2.083649767131279642e-04
-2.070810092683881317e-04
-2.087970508784478443e-04
-2.118185761219208512e-04
-2.120045798044165942e-04
-2.056274054734881745e-04
2.632101491788873919e-04
2.800576576120979199e-04
2.731010101555570455e-04
2.892057070294560390e-04
2.771102467880843883e-04
-9.715385017224389388e-05
-8.509066273375040621e-05
-8.101142929906287910e-05
-1.983099842633548760e-04
3.462381078762670158e-04
3.460741857201664394e-04
3.396923525177091420e-04
3.319519605479598367e-04
3.216701899301336069e-04
3.167355807787816300e-04
-5.783041167993585536e-05
-6.736057730641901086e-05
-5.950014244682950168e-05
-5.499059062755948132e-05
-1.921419654930810216e-04
-1.940070138937404344e-04
-1.953558813660926329e-04
-1.978653698592261760e-04
-1.993500244106237169e-04
-1.983115033634638995e-04
2.798184911027835312e-04
2.658033333873989620e-04
3.039871315289028155e-04
2.980294422511112228e-04
3.431519618993273692e-04
3.425660498405851497e-04
3.254241980288464066e-04
3.270910688032446258e-04
3.348938284266076478e-04
2.946184527416022552e-04
-4.367749677846469392e-05
3.015583596953436076e-04
2.749822925231589659e-04
-1.996532965072292181e-04
-2.024435207889786325e-04
-2.042449135557207549e-04
-2.082328503587923684e-04
-2.101348382630090325e-04
-2.083586476096401625e-04
-2.126971040693436104e-04
2.697439505673715292e-04
2.558492452128768553e-04
2.990917338819736103e-04
2.911705387990584214e-04
3.377229845532560780e-04
3.282614126581776415e-04
3.170929232042745218e-04
3.153153769473156860e-04
-7.248728930279554525e-05
-8.240789321824985164e-05
-7.168471156486182889e-05
-6.795166511944460131e-05
-1.949560644873364861e-04
-1.967475733836328018e-04
-1.984886496704179411e-04
-2.013376167598710127e-04
-2.034643469354883560e-04
-2.024445434946861881e-04
2.602248256226894450e-04
-1.662872176853414210e-04
-1.093711286014590651e-04
-1.274953960665743788e-04
1.085996611975102445e-04
1.006180747688740666e-04
9.675252290889168130e-05
9.354363123582648976e-05
1.601788600935616087e-04
1.654415460318630932e-04
1.641430681780608298e-04
1.721498769058111698e-04
1.716481854041633428e-04
1.746953291495876789e-04
1.751021455602324380e-04
1.055917336669503793e-04
1.784793553936933120e-04
1.801310630280031052e-04
1.825591098054873734e-04
1.815064999317458016e-04
1.829369517849063396e-04
1.848820054949356251e-04
1.847607462442665621e-04
1.858230289521155254e-04
7.779528848974215545e-05
7.974364382553171819e-05
8.328197059975381235e-05
8.660907129237213566e-05
1.811007931544012992e-04
9.743652936284894557e-05
8.391037765792847707e-05
8.301972591961396966e-05
5.727637371942414607e-05
1.922628682876035839e-04
1.824362914236975241e-04
1.772444250657275833e-04
1.854824014869257335e-04
1.881758300283238572e-04
1.759063599948517515e-04
1.734731067376770440e-04
1.649712607159912797e-04
5.787736661831493178e-05
6.513693462293772577e-05
6.209803505324218355e-05
6.425148697557568720e-05
1.612897006975320404e-04
1.503014085806449944e-04
1.452342481575109509e-04
1.529946691379802332e-04
1.532619642952422027e-04
1.440358128139320316e-04
7.552124087674213387e-05
7.456876601709833954e-05
1.191510394729923913e-04
1.291838368677272698e-04
1.287183605008858942e-04
1.187205469239957858e-04
9.005384609861535091e-05
8.531872819383128266e-05
8.715736810374216865e-05
7.522520105638887599e-05
1.889928474026687831e-04
7.695138432306882804e-05
7.900901045880965581e-05
8.272945123449009452e-05
8.432430067698854371e-05
7.430320949255109708e-05
7.222337163842485754e-05
7.118630798244909277e-05
6.786868920865228843e-05
6.703073142128307806e-05
6.390284254565340252e-05
6.346890740110653370e-05
5.852695873118253224e-05
6.190157480429909077e-05
6.174815133831323846e-05
6.395222660217677452e-05
6.081117724893350511e-05
9.641264801327159388e-05
1.123936358056585894e-04
1.072895411437223842e-04
1.364942778945487333e-04
1.310932257384960788e-04
1.267293730073198142e-04
1.191243209147970758e-04
1.390935155259645463e-04
1.883028882744438822e-04
4.531089229037851184e-05
1.874353347479304217e-04
1.869231497591692845e-04
8.036614653010701369e-05
8.024699203695047475e-05
8.584353812567769660e-05
7.087614867913106294e-05
7.422204638034923623e-05
6.746717712050028317e-05
6.986514653563320580e-05
6.634512454516514502e-05
6.764764787703682054e-05
6.710053498738928685e-05
1.409853882400705105e-04
1.565991881380234940e-04
1.524268823740914844e-04
1.472015185548916421e-04
1.429172000896841341e-04
1.579815964230890483e-04
1.622268300161903152e-04
1.667115625230971372e-04
1.702878096727221023e-04
1.721458085452466104e-04
1.816162355371420134e-04
1.832450443281371741e-04
1.847263816946938025e-04
1.865623015198217315e-04
1.862537745657766102e-04
1.877977829274936881e-04
-1.247317528344758255e-04
3.704057800793377701e-05
1.720267645144246769e-04
2.499302355745930773e-04
2.454478366053575102e-04
2.436679316328977903e-04
2.418049238603362460e-04
2.424115330020661151e-04
2.306800775108464627e-04
2.367240601163289127e-04
2.341830520803452758e-04
2.213021145127102034e-04
2.178804420627718263e-04
2.115398229802165357e-04
2.429760923909627453e-04
2.098862453481779747e-04
1.409083809262356502e-04
1.252473590007026078e-04
1.336455801141626519e-04
1.350060333644558528e-04
1.251392730639033259e-04
1.298019221480317079e-04
1.252240933477333847e-04
1.174429244272838177e-04
-1.137058142893357345e-05
-2.111459998824562832e-05
-1.158165824516754021e-05
2.064469839582861550e-04
-2.600941415940098261e-05
-4.485153504110980712e-05
-5.399260596160505881e-05
-1.153057495187712750e-04
-9.565706450475231111e-05
8.029640237630816769e-05
7.244484206153139680e-05
7.558386356866069735e-05
8.034855385665418093e-05
7.380726554121043264e-05
6.634311952310920871e-05
-7.810688194910363332e-05
-8.803117459664914807e-05
-7.936048471200130255e-05
-6.013168746858980391e-05
2.518724564718275035e-04
2.483717033716774684e-04
2.476058293957415107e-04
2.433730464776223310e-04
1.174465019063711057e-04
1.157932632155278183e-04
1.065990192269557891e-04
8.937002960205673370e-05
9.942792518207115395e-05
1.017897033782212652e-04
1.097942837046728451e-04
9.248360560119842284e-05
-4.476292958016894643e-05
7.687602619992050244e-06
2.294051364549304882e-04
2.349890939183860443e-04
2.300543276024608823e-04
1.870111349031935175e-05
1.084010715191256109e-05
2.025479621436982947e-05
3.656327029939322845e-05
2.065893273983329421e-04
2.154388244154629593e-04
2.052447014306606134e-04
2.142861103530072781e-04
2.139426075033594454e-04
2.055907475325374322e-04
1.846541368797025842e-04
1.805245950552531137e-04
1.770247218374500740e-04
1.785155782450501168e-04
1.766452868885481963e-04
1.732674734158513136e-04
1.751947590534543584e-04
1.711816489257366456e-04
1.740414443292879858e-04
1.702018473760813640e-04
1.725741772173840964e-04
1.685391861379997554e-04
1.658247151865468560e-04
1.698992666654848809e-04
1.714036054211882107e-04
1.396627981495067786e-04
4.279074573192215893e-05
1.457548926921722725e-04
1.568757768731848465e-04
2.360282743524769048e-04
2.237789820909951409e-04
2.257343253798367122e-04
2.330608732720860674e-04
2.176885171485813436e-04
2.254943416810606621e-04
2.091710421092557730e-04
2.161134549678481002e-04
2.035898634344040581e-04
2.081944237290844324e-04
2.041113099212939349e-04
2.008648596215209720e-04
1.982943097932934309e-04
1.956046611447209943e-04
1.925973338163120756e-04
1.875091188722721161e-04
1.837225839891298818e-04
1.858867491323202930e-04
1.782383030337254695e-04
1.640899100992143547e-04
1.673698299793240953e-04
1.660092098906937221e-04
1.591083180045712523e-04
1.466677062176926258e-04
1.496118290281657113e-04
1.462318239265549696e-04
-5.019664145440415885e-05
1.680748355182174825e-04
1.679691784620160973e-04
7.797610671603573439e-05
8.737220740068079325e-05
9.592680224613485548e-05
7.893353654836832796e-05
9.260750652306883903e-05
1.053734370093364149e-04
1.043427168967547944e-04
1.099840566127551969e-04
1.225005655904777687e-04
1.220261346180340190e-04
1.341676255778404567e-04
7.709700157377908172e-05
1.096853596080178336e-04
7.880009593920876760e-06
3.103153915922501893e-05
3.625041679773929383e-05
5.419138315210542421e-05
6.523316531795442512e-05
6.514194241109208126e-05
7.322297610318849567e-05
8.509132374324637890e-05
8.499219822738165488e-05
9.887540269796085159e-05
1.200082388188268903e-04
1.010064450774989463e-04
1.174783045833077694e-04
1.202713406207732059e-04
1.128758203167698807e-04
-2.238669728005916417e-05
-1.000601725525922513e-05
-9.741205876987213237e-06
3.370928016767952866e-06
9.972055855984387227e-05
1.068825213593734225e-04
1.063268725341875184e-04
9.775267219854726736e-05
3.306942609909281579e-05
1.741272474127943280e-05
1.014675919556808667e-04
1.090554089341522117e-04
1.128230485149083183e-04
1.049373107696138340e-04
1.083817691194744121e-04
1.000672125047782083e-04
6.391370023219206402e-05
4.793606742277277844e-05
1.125664463480506079e-04
1.249799769078278227e-04
1.310965551263558329e-04
1.203081788987371472e-04
1.272663042338262936e-04
1.147542293022173703e-04
1.032408744108236900e-04
1.117557029528088260e-04
1.000424354864225734e-04
-6.606540110205083658e-05
-2.510260961840996984e-05
1.420603960714450151e-04
1.343428837754046879e-04
-2.101624319176412042e-04
-2.153024564707147219e-04
1.391170469289407577e-04
1.303484517132039167e-04
1.282987588520176792e-04
1.326145764533007577e-04
-2.149256102177143912e-04
-2.134228725943044884e-04
-2.204202815111661919e-04
-1.686949851620000952e-04
-2.071323417743081902e-04
1.235784430328463318e-04
-2.188635249680745127e-04
-2.146277163178660291e-04
-2.093721419590429235e-04
-2.045034444702214550e-04
1.164184445666842154e-04
1.095680204448424254e-04
1.042589975643573623e-04
1.055149027744661918e-04
-1.982509990297425797e-04
-2.054453932729740642e-04
1.241768129252760161e-04
-2.051684897819924813e-04
-1.908444294403239768e-04
-1.807874924420659274e-04
-2.365431140700906688e-05
-3.090091907776923859e-06
1.669823929936943173e-05
1.034694418219745223e-05
5.461373851311503521e-05
4.088104103835727299e-05
6.203331261148642775e-05
1.284952601864342285e-04
1.203346982781055207e-04
-1.197052696407953891e-04
-9.842952063617889250e-05
-8.053584661964773332e-05
-8.407576446405019225e-05
1.346142702741602256e-04
1.270587709691351202e-04
-1.855205963613618223e-04
-1.709904999926367447e-04
-1.543705011548242919e-04
-1.509679087027983714e-04
-1.281854758220588714e-04
-1.329217665269699460e-04
1.353113578206987090e-04
1.284597245748402429e-04
1.292532112490962499e-04
1.372924359501797773e-04
-4.488118848289321931e-05
1.055999549046364997e-04
1.051696942543845810e-04
9.834745533134657341e-05
8.724610636475124659e-05
8.611050611621034339e-05
8.424574986982754526e-05
8.280573372582618081e-05
8.039503108064430270e-05
7.944300849094486350e-05
7.755765473106479091e-05
7.584154205445090696e-05
7.655036487888707778e-05
7.341968618878753623e-05
-1.157092659659971910e-04
8.797372212833008025e-05
-1.374935987279386263e-04
-1.281845842309781212e-04
-1.219811035930993458e-04
-1.419105590252000746e-04
1.003909058828150291e-04
1.013905570751922128e-04
9.946761006450627882e-05
1.008060902186492662e-04
9.951829253725904309e-05
9.679064141092448190e-05
9.581078919545576382e-05
9.345637265431882862e-05
-1.312048329242493741e-04
8.837784464322454134e-05
8.891486900643663042e-05
8.906535304100443215e-05
-2.053223370381735850e-05
7.664063282734782728e-05
7.448334181796855433e-05
7.296204350892581574e-05
7.355657483487747759e-05
7.128137489436352930e-05
7.242468075151927928e-05
-2.010998012186846875e-05
-2.168043639872159847e-05
-2.471294423829707216e-05
-2.626000285148030877e-05
-3.096581657337605460e-05
-3.454765941805915802e-05
-4.037870933119455609e-05
-4.509533192121068515e-05
-5.230415506269330282e-05
-5.867208263265958869e-05
-6.789102198165211221e-05
-7.581508098241428813e-05
-8.776717717934288151e-05
-9.718596969636930237e-05
-1.110275340728132562e-04
-1.173941705631232171e-04
-1.111432255698807024e-04
-1.281114529737309600e-04
9.253144139855399111e-05
9.101039208530412234e-05
8.934295955196346636e-05
8.957119918074127720e-05
1.071978820925948193e-04
-1.407462734022190201e-04
-1.460546151316343853e-04
-1.441513808395647955e-04
-1.336516458014772751e-04
-1.188844952124528542e-04
-1.257478066121852755e-04
-1.330959909092431265e-04
-1.255589944925694916e-04
1.082818657548810227e-04
1.037549925507358654e-04
1.015047855707253008e-04
1.087913479410313020e-04
-1.126181098145694911e-04
-1.154490421527573033e-04
-1.073172320984407027e-04
-9.356382338614450229e-05
-8.223458170792282394e-05
-6.907891802520415940e-05
1.040785502270984370e-04
1.005326934438226873e-04
-2.812051303208012784e-05
-3.991978980759279620e-05
-5.442262395869849255e-05
-1.987073011318170259e-05
1.046922881282313906e-04
9.961712322547784117e-05
1.053545375463792297e-04
-1.542410561093858306e-04
9.032672093181557684e-05
8.881742212045599428e-05
8.901692028971097659e-05
8.828772258950528368e-05
-1.299680908424074622e-04
-1.376372734104105739e-04
-1.444157464644236447e-04
-1.427242904176010980e-04
-1.451154627964085047e-04
-1.546457996497716859e-04
-1.551911704053671431e-04
-1.635309260136171873e-04
1.062099971763336110e-04
1.039204518531887844e-04
1.036541908283215900e-04
1.047239122938374589e-04
1.043070121895424011e-04
1.031594534684003009e-04
-1.476983328086841837e-04
-1.572626490211393487e-04
-1.628935911894046143e-04
-1.570269705129984138e-04
-1.458597974277643108e-04
-1.537550428440031061e-04
-1.607033233010001438e-04
1.011882792880840681e-04
9.151502403174368401e-05
8.596616852904366286e-05
8.855347928023049749e-05
3.926028886340343920e-04
3.857209780109113924e-04
3.922962542676336267e-04
3.901878171905206116e-04
2.515142668850309932e-04
2.509953365884699914e-04
2.467847066711222276e-04
2.407170853194496316e-04
2.353232298557076925e-04
2.282531876276964317e-04
2.243440499583167452e-04
3.842881439492475864e-04
2.182663801913684596e-04
2.107380009429417973e-04
2.095094027403731176e-04
2.051844233252014100e-04
2.055462281788806840e-04
2.025663744434370568e-04
2.023216192502089888e-04
1.985481405041701988e-04
4.319860044760502073e-04
4.328033673415311046e-04
4.245030300493851921e-04
4.236029271906212920e-04
2.158299693692721725e-04
3.853324966589563691e-04
3.889098066662058373e-04
3.922349452191871942e-04
3.944603503538066905e-04
4.037880322677853172e-04
4.089670030275644082e-04
4.044646628256984029e-04
4.068811614448932033e-04
4.098665545710400188e-04
4.175808814225499344e-04
4.198552729118527958e-04
4.109722239030602175e-04
4.092378527831838707e-04
3.967354995817717325e-04
3.937781414645853358e-04
3.813926952257126485e-04
3.914189178376865355e-04
3.818263222699009641e-04
3.766636218394390535e-04
3.772856350968586112e-04
3.704832489392041674e-04
3.722330702937835692e-04
4.123563665635440658e-04
4.130961837880522719e-04
3.988788083967428010e-04
4.032408677032242898e-04
4.087706877656394479e-04
4.017749643348496368e-04
4.057572756034852086e-04
4.084168178223224915e-04
4.176846350065661364e-04
4.077798675834545003e-04
3.313055169761851683e-04
3.225296544569878992e-04
3.126329152969689390e-04
3.031507057352860975e-04
2.957126684172094980e-04
1.961085239716228040e-04
1.932431077172373443e-04
1.917118644694631709e-04
1.922950139528866039e-04
4.806562896584129106e-04
4.815889835709776185e-04
4.701357986750971381e-04
4.685938974663398011e-04
4.624408482704727959e-04
4.704646962878303719e-04
4.599160721605016875e-04
4.560463171098741030e-04
4.676238017701168969e-04
4.599329209541911908e-04
4.741598258694545683e-04
4.645347392230575034e-04
4.558549373559727378e-04
4.556170674652850524e-04
4.242879121613822601e-04
4.156443445335354973e-04
3.333043356012655605e-04
3.915254395320636751e-04
3.405058613364226033e-04
4.405415316441863797e-04
4.149399084401787330e-04
4.189512439978217650e-04
2.851749406894939286e-04
2.816082133523731810e-04
2.596653125636854526e-04
2.622401283009791716e-04
2.707373374680124714e-04
2.553495912778211223e-04
2.041343675904785579e-04
2.008422184443874557e-04
1.987015525682363866e-04
2.003402134436159951e-04
1.966337069223818648e-04
1.982332474939990880e-04
4.489869726091857494e-04
4.450638367349576247e-04
4.507487754500176763e-04
4.404660368972793745e-04
4.369218806018044751e-04
4.327580040587534344e-04
4.458836309321414929e-04
4.375911963353049799e-04
4.463941977378352429e-04
4.423531837863160657e-04
4.341054461058213966e-04
3.425257307439307430e-04
-1.435911967038785795e-05
3.953537262687537219e-04
3.901598283080652606e-04
-2.343967635396395176e-05
-4.183102757239430514e-05
-4.522966411712912524e-05
-1.602408847317704271e-04
-1.676577785125956549e-04
-1.679734657502251702e-04
-1.627656829089278571e-04
-5.552744178442687033e-05
-6.375942834236602273e-05
-7.134290281509881215e-05
-7.048243417674882787e-05
-1.914610518372548818e-05
-1.585743964329088017e-04
-1.608257933199534230e-04
-1.587192816036183361e-04
-7.771004089680635398e-05
-8.632129706646208937e-05
-8.404697163368509132e-05
-9.058292313261067112e-05
-9.451903436870058789e-05
-9.766064965622583873e-05
-1.523279085321351651e-04
-1.569374655858758749e-04
-1.528965984078079464e-04
-1.551936432454084657e-04
-8.330758156601235178e-06
1.484229703598919526e-05
5.078954557715471156e-06
-1.868751236714825622e-04
-1.939898399357478415e-04
8.330191369925283521e-05
7.507623728198831257e-05
6.928316057235720297e-05
7.160401537341967411e-05
-1.781013155269609580e-04
-1.855559316862763410e-04
6.703983128978559009e-05
6.007769218193914043e-05
5.708363331473400448e-05
4.987030002168920957e-05
4.494574865012434010e-05
3.711028193447959614e-05
3.123752487675225626e-05
2.434661204754294403e-05
2.783134917586681118e-05
1.198052987402277550e-05
-2.904710806613504409e-07
-1.076121430884463098e-05
-1.740241743552398807e-04
-1.697744137601395718e-04
-1.748285021289276578e-04
-1.728930737578566199e-04
2.616632759122453607e-05
-1.479486353971619286e-04
-1.426448806976300969e-04
-1.481893417729830296e-04
-8.823106741704354883e-05
-1.421977557709260063e-04
-1.460778478061419315e-04
-1.405121388880873365e-04
-1.442576002735465655e-04
-1.476249181380039468e-04
-1.424160483860750673e-04
-1.392845129418740242e-04
-1.386457933309676624e-04
3.840603041511418052e-04
3.874362937203547960e-04
3.872312049152585689e-04
3.906411937713285751e-04
3.924976591064911259e-04
3.899489064462747980e-04
3.997777829501463712e-04
3.973656768407688713e-04
3.926253038721167214e-04
3.992502597764102635e-04
3.981743779369810270e-04
4.012336149803497651e-04
3.949726067457033749e-04
3.971999729374762881e-04
3.973961720187679921e-04
3.927869896008093415e-04
3.853176721913492784e-04
-1.478619762988463452e-04
3.941089201490400803e-04
-1.395046800556692056e-04
-1.353986302445234604e-04
-9.497319621240270324e-05
-1.015595434615292454e-04
-1.011504653745190643e-04
-1.079789060420654860e-04
-1.151534363704591357e-04
-1.158314851589675618e-04
-1.229209701313977636e-04
-1.218742611583085533e-04
-1.307443469085127876e-04
-1.375423715083056917e-04
-1.404760949433574038e-04
-1.484786982202848226e-04
-1.439973984602016391e-04
-1.412292156642154756e-04
-1.462491025932170861e-04
-1.508050236670547834e-04
-1.459156145383855806e-04
-1.419801955666318374e-04
-1.411825720580174429e-04
-1.178631932828766622e-04
-1.264695005524432833e-04
-1.259899482486699499e-04
-1.342575980323748000e-04
-1.372647748050827017e-04
-1.326461458500061347e-04
-1.428395823756767823e-04
-1.419611790150449870e-05
-1.710589674790518022e-05
-1.721092454976841542e-05
8.256835529022433736e-05
8.871652542268900897e-05
7.840872840612939803e-05
7.781370504337831607e-05
7.365585447875757871e-05
1.257653402027145910e-04
1.076753531040977477e-04
1.123304658949784296e-04
1.060373664563668398e-04
9.175776151035256096e-05
8.659042523984707444e-05
7.802859995429138520e-05
6.156746151098570663e-05
7.326042035909654377e-05
5.214436871326206472e-05
9.340617087373353133e-05
8.737660641953428307e-05
8.409512942075663691e-05
9.210513232672161519e-05
6.039954218762947150e-05
4.220386993469360613e-05
4.698605215650709352e-05
3.929829397187303066e-05
2.636609090657546117e-05
7.058306304618678620e-05
7.110584076249767222e-05
7.929600686776336457e-05
1.152992852149109152e-04
1.507000625553797711e-04
1.399664431455976043e-04
6.744052522476696294e-05
6.985823069081803212e-05
6.303675632026745242e-05
5.187486785780194462e-05
5.905371977037607122e-05
6.188912324248001305e-05
6.911018163626720518e-05
5.545887496297235129e-05
5.418737158373309064e-05
4.968763767700582450e-05
1.675980723488195118e-04
1.680144752274451722e-04
1.684435116122054541e-04
1.683218445534427274e-04
1.678718327734563334e-04
1.660179486334520578e-04
1.626802736875024649e-04
1.565400149573326972e-04
1.501915559781958405e-04
1.258671770557422392e-04
1.312106685902148342e-04
1.404326378722425611e-04
1.422183672884721507e-04
1.979880615234393809e-05
9.220948501738597904e-05
8.566859617272405572e-05
-5.163135277860120370e-07
8.425725163186213306e-05
8.094686316602516744e-05
-5.223422698044717541e-05
-5.762395259423784582e-05
-6.136589763141645491e-05
-5.943144017864686270e-05
8.048022622080549073e-05
7.763863355287040806e-05
-6.362138604328659093e-05
-7.082295718737289527e-05
-6.948691524733211096e-05
-7.605792853630176907e-05
-7.658206283284276275e-05
-8.287080778331122643e-05
7.664747818419215340e-05
7.416754322644186661e-05
-7.167508500971941834e-05
-7.865808782395780066e-05
-8.302152696479348729e-05
-7.959315163564942579e-05
-8.361101703493822130e-05
-7.728236688488943572e-05
7.290053454356560357e-05
7.074597914499097231e-05
-7.682465253260554051e-05
-5.032499669046324294e-05
1.476785514262296203e-04
-4.456774775877722221e-05
-3.843586806558443452e-05
7.817456619657102307e-06
9.393806728703318486e-05
8.739661749460648783e-05
-9.547019198998629613e-06
-1.210762716058936232e-05
-1.875687205855633633e-05
-2.072657039024814366e-05
9.100076979384576280e-05
9.494037113353632020e-05
8.930423465202575351e-05
9.613103174373697081e-05
-2.851277345020203856e-05
-2.808019369820715451e-05
8.382279406317167325e-05
8.276139258738621359e-05
8.994481177200923665e-05
9.276243118524010473e-05
-4.213098506112697216e-05
-3.885974165368027099e-05
-3.357418800775352447e-05
-4.467782530842629487e-05
8.969045732706898606e-05
8.228670112854694877e-05
8.188566576076255208e-05
8.663062971781543818e-05
-4.325683059976241808e-05
-6.916947650783141735e-05
1.609672466018807941e-04
1.684617588410821059e-04
-3.740435449060827087e-05
-3.960286916803206685e-05
-4.602122130171032693e-05
-5.650634974282929941e-05
-5.020055344817931498e-05
-4.897411428701691855e-05
-4.379140708927132446e-05
-5.434340926963234240e-05
1.644655540670350146e-04
1.641825266691040747e-04
1.642490941726712538e-04
1.578898985503328052e-04
1.637492847984581257e-04
1.629647933208907033e-04
-2.412075603296768189e-05
-2.954380588155647227e-05
-3.171991748302968698e-05
-2.585528114837945491e-05
-3.083227087595594856e-05
-3.892302621024962809e-05
1.650665378168825897e-04
1.648117901896425648e-04
1.651281600373575610e-04
1.645002046321528979e-04
1.622523289796249724e-04
1.627459194490357079e-04
1.604290671416625555e-04
1.592611439279537891e-04
-7.134074468635875237e-05
-7.181847985929864110e-05
-7.658891336986967926e-05
-7.868380332711743803e-05
-8.457328024984304461e-05
1.634168866064315232e-04
1.608136973271605806e-04
1.625510501336792542e-04
1.605492744910155670e-04
1.516250322456593348e-04
1.551793541246861445e-04
1.564609482009292622e-04
1.471443709950117696e-04
-5.915533975053478578e-05
-5.836425732129721036e-05
-5.902030044995988818e-05
-6.249550800285510424e-05
-7.103746601632739263e-05
-6.755921607788414993e-05
-6.321663026160793085e-05
-6.764634770935997116e-05
1.637856010720008249e-04
1.638191396648692403e-04
1.640749278204697338e-04
1.637546527813137900e-04
1.633654660835907814e-04
1.640841437762567928e-04
-7.316804470825949762e-06
-1.415499264669522750e-05
1.675745487987738186e-04
1.686109369757597567e-04
1.687348776301713098e-04
1.698888925190453886e-04
1.678174611269754536e-04
1.665479529575462512e-04
1.676664111255072177e-04
1.683834427928275002e-04
1.664671496117932272e-04
4.687482369814679833e-05
3.477280911974435469e-05
4.162071636124130004e-05
4.398777319652515431e-05
3.953361468843811881e-05
4.260173861722935757e-05
3.806089069963782971e-05
3.347353270339504974e-05
1.686907346752176474e-04
1.694829276246151840e-04
1.681622161699288475e-04
1.684053985948282569e-04
1.689813164165625617e-04
1.690408279322142091e-04
1.653001679084279178e-04
1.664678375548994357e-04
1.668372398993372410e-04
1.590280440034653369e-04
2.604360800896333080e-05
2.771228139749054299e-05
-1.262165137809892182e-05
-6.138783945705162644e-06
1.659332160763369972e-04
1.655003109816674306e-04
1.665719835109528155e-04
1.660141647935508755e-04
1.649033318113157993e-04
1.658890969043099719e-04
1.066813843826346565e-05
-1.273533643897102682e-06
6.153045960444184990e-06
8.564041218276658636e-06
1.425718645369177132e-05
2.472294423342675459e-06
1.669647304487605825e-04
1.665628909008142302e-04
1.676125030404906988e-04
1.675336957990416033e-04
1.666622670394057361e-04
1.660586641532200113e-04
1.684801209169674242e-04
1.657636136361411187e-04
2.940987555278607081e-05
1.798784531204513246e-05
2.476692742763366922e-05
2.044080370111743498e-05
4.066566453040190189e-04
-7.059825075931425034e-05
6.958558056323567496e-05
-1.351877661264238421e-05
1.337218210884502721e-04
1.420741202245592394e-04
1.303606930293796438e-04
1.277219131185639619e-04
-1.210473236483040950e-05
-8.910270656290342900e-06
-7.041157405871191164e-06
-2.359994539914439881e-06
2.792027011948537516e-06
6.042975669079512820e-06
-1.252995839778433648e-05
3.495747633263383772e-06
1.210125848766236811e-04
1.295250482078927465e-04
1.172675526034260723e-04
1.147008061385483807e-04
6.470778148878553461e-06
2.214464489152715606e-05
1.979740379745362477e-05
1.558751761760027288e-05
1.182972621676375163e-05
2.664051212676872251e-05
1.105029719411709994e-04
1.362244693040239485e-05
-1.418217082549854483e-05
-1.645612907298224850e-05
1.408877256382215428e-04
-1.459397600385657714e-05
-1.288765382331484402e-05
1.617893991297369570e-04
1.632708659252680679e-04
-1.440550618370297515e-05
-1.595118577836866487e-05
-1.604948055493670981e-05
-1.478390702766298984e-05
1.598396036745627566e-04
1.630208248903452606e-04
-1.741408925547041536e-05
-1.638931966175524846e-05
-1.779988530752691695e-05
-1.693398902206390459e-05
1.580986492470357074e-04
1.540946861678900502e-04
1.583970649982979306e-04
1.564048710798775698e-04
-1.792286863331935852e-05
-1.632932543426365618e-05
-1.593320974265135579e-05
-1.717873638621639237e-05
1.465889896266060451e-04
1.543010449533873654e-04
1.446564835248057848e-04
1.184408449787946411e-04
1.047048594410329139e-04
1.030291644219585303e-04
2.176720280260077965e-05
7.492954856568917108e-05
7.256643213203592055e-05
7.472391593636322276e-05
7.214656648481765583e-05
5.060145073941923056e-06
5.037617726795996655e-06
-6.736985155961077123e-07
-4.879382272525215131e-08
2.190870227691979073e-06
-2.363179459390545940e-06
6.908177145807084443e-05
7.202851746230833606e-05
7.296905224965624702e-05
6.895905990477828307e-05
-2.866826883840882666e-06
-8.122656180858744908e-06
-8.226212759880353870e-06
-5.251912289141675221e-06
-5.401529615100409232e-06
-1.094484117496141572e-05
7.207212104211767800e-05
7.005407541034153575e-05
6.989415680676892308e-05
7.219142006469396694e-05
-1.124605730125449931e-05
6.953671033580147554e-06
1.619012866144539794e-04
8.925154072129154689e-06
1.030833223288178340e-05
2.564234344057785957e-05
2.546562907650415294e-05
2.697204299130557566e-05
9.736144962718939469e-05
1.070398954058543640e-04
9.416322976679734403e-05
9.180009880029286627e-05
2.051189830098015460e-05
2.423354661251649045e-05
8.417653796279480976e-05
9.124288358113434344e-05
9.304985929316300175e-05
8.540525322556046092e-05
1.993740285465257312e-05
1.724549070474833460e-05
1.721381797057357769e-05
1.853899455806084389e-05
8.145897375640425049e-05
8.770032144409495138e-05
1.426845977891287901e-05
1.578750096267933560e-05
1.352781970349217051e-05
1.355579032219247736e-05
7.477563881558991880e-05
8.014782682302655265e-05
1.062764716366308766e-05
-7.100583165276133483e-05
1.611661444444495331e-04
-1.081142839734210129e-05
-7.497255076926621301e-06
-1.064745824234904624e-05
-1.244205121403431766e-05
-1.064796768115966097e-05
4.987953077619772772e-05
5.180454547514866615e-05
5.062748012027866630e-05
5.248030103417452923e-05
5.271010936790945182e-05
5.494240742782462226e-05
-4.361010521982603737e-06
5.796602011315974779e-05
-5.411503709832255179e-06
-5.444050981927968699e-06
5.283244767670858179e-05
5.353707513536788373e-05
5.217797504037169679e-05
4.998096802058644511e-05
-3.924098625147056601e-06
-3.922420670019888058e-06
-3.918871141434079082e-06
-3.571837719849425363e-06
6.308589642895771259e-05
5.979251209755962859e-05
-6.420725969828939336e-06
5.612839071312278674e-05
5.556740807870582831e-05
5.293189792861126535e-05
6.773921885167007260e-05
-5.886760099961172826e-05
-6.260630420044600495e-05
-5.437230447071764085e-05
-5.357804776608918071e-05
6.571406296889912570e-05
6.439115084428045368e-05
-3.541753588375032801e-05
-4.361432780989659086e-05
5.920634847053009607e-05
6.262491516628086686e-05
6.395456305882725608e-05
6.179819918253100371e-05
-2.340805101761357548e-05
-3.033275527982165967e-05
5.348419608812458382e-05
5.628696753788150830e-05
5.675821485006792705e-05
5.963797911443066458e-05
-2.093551718888183818e-05
-1.653587973218723081e-05
-1.754174608183326685e-05
-1.799031900451142775e-05
5.130214837469193189e-05
5.251363643422679524e-05
5.728726036835523521e-05
5.489293340855563679e-05
-4.719900034222410764e-06
-3.670575466438316469e-06
1.263075778031043622e-04
-1.104396470418905937e-06
-3.356482424785996019e-07
1.343094451216663777e-04
1.388460322262500483e-04
1.429637092939181349e-04
1.431769162112143316e-04
-2.140280901842042372e-06
-8.265573100698957763e-07
1.497051705164315722e-04
1.488634628105678652e-04
-2.807013741772410355e-06
-2.114298026832419577e-06
-2.771768835972028758e-06
-4.346496549803015072e-06
1.551868850646701545e-04
1.550796932765931399e-04
-4.966015355962854836e-06
-6.622428164776188381e-06
-6.116267176375906169e-06
-6.517567322377405603e-06
1.589149378034093274e-04
1.590501801896453398e-04
-9.382699746110477343e-06
-8.728179545950957483e-06
1.271415701570565446e-04
-1.076696200568478858e-05
-2.042315240845692231e-06
1.175116954860102746e-04
-4.060897164671249718e-06
-3.716870392914390809e-06
-4.057914334380602658e-06
-3.378676201709774123e-06
7.218582523600792036e-05
6.895253605929662895e-05
6.481540069031967795e-05
6.327990478422273828e-05
-4.213207873921403108e-06
-3.756771350607111940e-06
-4.250416524809256346e-06
-3.601805127604175937e-06
8.869399988464292330e-05
8.487279018390120452e-05
8.010035102961373787e-05
7.809273201152387592e-05
-3.688941551049251166e-06
-3.195325295315211550e-06
9.759647845749122900e-05
9.608611315059924305e-05
-3.025788610712548128e-06
-2.521572507992455410e-06
1.055018156450532394e-04
1.118265618773582896e-04
1.180036461653824194e-04
-2.712539626417610360e-06
1.682035073880268187e-04
3.996618029768004426e-04
3.813615070431089255e-04
-7.934336121726267362e-05
-1.059896227645016747e-04
-1.075746197432643812e-04
-9.562652326259184806e-05
-9.818486249253525772e-05
-1.174143028799293188e-04
-1.080233009346742669e-04
-1.159298002232342416e-04
-1.139430372419615253e-04
-1.132068168291452162e-04
-1.107257327881958265e-04
-8.922021332938746970e-05
-1.160043162491489752e-04
-1.142615911397295019e-04
-1.285543007924890772e-04
-1.232727073848014323e-04
-1.376179551822971159e-04
-1.299493863510920951e-04
-1.344000425046436450e-04
-1.471648461732907539e-04
-1.177339987824169262e-04
-1.196790337903405111e-04
-1.205295004829497045e-04
-1.189096472710294682e-04
-1.149689764261879656e-04
-7.453457763965387075e-05
-1.091648862207974852e-04
-9.692146516849788019e-05
1.131565627605806882e-04
1.202782335094990660e-04
9.563265564698224426e-05
1.030081850443389016e-04
8.036703540886184875e-05
8.727419257009905911e-05
6.708367043020235614e-05
7.350538076650626486e-05
5.518830572666298754e-05
6.116659846446490521e-05
5.102365099105909632e-05
1.953339427970999671e-05
1.359364249991571617e-05
-4.606311692126669106e-05
-6.224333698089501812e-05
-6.458988045101786651e-05
-5.605606573264847062e-05
-5.557236429652704268e-05
-7.204170628771305830e-05
-7.444940695399963784e-05
-8.467317190633514862e-05
-9.393865042620235298e-05
-1.066716226641159965e-04
-1.029772641663403055e-04
-9.990461550566208794e-05
-1.148199442585028497e-04
1.305013594640227191e-04
-1.171509844596521594e-04
-1.165500555832478573e-04
-2.036886553902491162e-04
-1.300213192149310664e-04
-1.290777597481832407e-04
-1.251190613386796927e-04
-1.284462474865146495e-04
-2.089338610416020456e-04
-2.059311246623347262e-04
-2.046728432909392841e-04
-2.083412498696446586e-04
-1.326729034176455085e-04
-1.321443258230392580e-04
-2.036109581582493946e-04
-1.299914673817722914e-04
-2.064128370865416049e-04
-2.040277684556522913e-04
-1.295197553912676082e-04
-1.315767816114629728e-04
-1.316865985097558339e-04
-1.302416287739470956e-04
-2.035162562219525574e-04
-2.015263878449483450e-04
-1.254891847741060405e-04
-1.226725098904317640e-04
-1.255807636855637351e-04
-1.322102333635693638e-04
-1.969416611775496510e-04
-1.973841961675842037e-04
-1.230933216862357905e-04
-1.411020078986491473e-04
-1.600564184832184292e-04
-1.513224401987586147e-04
-1.499595419026707047e-04
-1.552345877745391078e-04
-1.664254325159871841e-04
-1.216801099260888755e-04
-1.229428673672504412e-04
-1.239257826096857055e-04
-1.222658908128654851e-04
-1.177422232155717031e-04
-1.196691217046946440e-04
-1.219839941617333653e-04
-1.187084864821537984e-04
-1.696689682909371390e-04
-1.848807225559510306e-04
-1.895382821508919248e-04
-1.802532997782713630e-04
-1.799280585794320927e-04
-1.900155411445865277e-04
-1.253720062696890645e-04
-1.267301265586120616e-04
-1.270082080712477731e-04
-1.244493244410612841e-04
-1.201270299273542657e-04
-1.194714191800900208e-04
-9.551464440489501227e-05
-8.212626430194042008e-05
-8.736786529480640722e-05
1.659610611405979883e-04
1.660371511275821651e-04
1.660319522396039782e-04
1.650229128843640962e-04
1.657046522277993278e-04
-4.588246479120086684e-05
-4.213894304087776428e-05
-4.665015793732852804e-05
-4.304647528843161876e-05
1.646510831033810081e-04
1.652992123302534136e-04
1.648460402237102271e-04
1.659384578460287992e-04
1.656847378317621129e-04
1.658003956130797219e-04
-5.124444775614265494e-05
-5.291455339382092961e-05
-5.799377120276543807e-05
-6.143027645918086501e-05
1.639473423246231914e-04
1.647041043862110742e-04
1.648056547303301648e-04
1.651226848077099103e-04
1.647286089536713685e-04
1.660691272260502501e-04
-2.753612004808395661e-05
-3.218175126005053626e-05
1.664366338468036878e-04
2.853930846397032830e-05
2.457535859680904389e-05
1.696364668833142634e-04
1.702780509337786503e-04
1.699561228864558367e-04
1.692756828022095835e-04
1.623535825019294180e-05
1.650409531751614455e-05
1.164526032197398167e-05
2.067896129202574505e-05
1.680815902474370462e-04
1.686770484996364880e-04
1.685860888000003679e-04
1.681320317404758980e-04
-6.929875172303158877e-07
2.711771169631231340e-06
1.668701474996213288e-04
1.674797184853560089e-04
1.674896412139909973e-04
1.671735758631533934e-04
-1.620536369596388708e-05
-1.196647234761985645e-05
1.656956919510531691e-04
1.664239027902482274e-04
1.666338717285887976e-04
1.658546893652208603e-04
1.649752617099471013e-04
1.650456576205733153e-04
1.655588226150773773e-04
8.237260964590885945e-05
7.471914205262077916e-05
6.974511430115757271e-05
6.258701361539867358e-05
5.779814080248613697e-05
5.222883575310386403e-05
4.570837765023917518e-05
4.339820797586439505e-05
2.640424894910473559e-05
2.474974435200113791e-05
3.096662726345589305e-05
1.551076658353740028e-05
9.612157616136570134e-06
8.464544683578914414e-06
-2.465319851289167352e-06
-6.096274183586909580e-06
-1.422162717454015124e-05
-1.902589484074399917e-05
-1.634548917795347836e-05
-3.774143322333417647e-05
-3.791129443284370327e-05
-2.993286805774489413e-05
-2.903615153565078556e-05
-4.603120823089420447e-05
-9.259638589280563088e-05
8.801747940069474098e-05
-1.232285815167403803e-04
9.637321036114249357e-05
1.125015112230940621e-04
1.651774278942517364e-04
1.653560792470104232e-04
1.641421276573297634e-04
1.628614220906035017e-04
1.581009860194429277e-04
1.541163328381246419e-04
1.481970137321758283e-04
-1.744730472739016932e-05
-2.329678017447576544e-05
-7.378759426305886351e-05
-6.979127224423720068e-05
1.638314328198687826e-04
1.639412490131217490e-04
1.642562364738591515e-04
1.635779070680416997e-04
1.643821440809147059e-04
1.611364778455282390e-04
1.633219999315744077e-04
1.527031318640959955e-04
1.573733819529612424e-04
1.312242573434908800e-04
1.374207751987972391e-04
1.455495822972579633e-04
1.470080260178047041e-04
1.196864353514260981e-04
1.029025862652017075e-04
-2.008414887362213852e-04
-1.974119576565756872e-04
-1.964459682671907445e-04
2.255837882960188862e-04
1.525875534825727158e-04
1.462604455224826745e-04
1.471049550954623331e-04
1.526085066142897849e-04
1.600692991166732587e-04
1.574203736509261116e-04
1.594658230423557233e-04
1.608981910279827152e-04
7.528124396986058112e-06
4.328847820210332886e-06
2.222019353976215517e-04
2.262193466219966729e-04
2.205705186385188070e-04
2.186807101409685042e-04
2.207407232182875617e-04
2.135556486127675646e-04
1.627752519908640062e-04
1.581044194789888466e-04
1.573827165465729362e-04
1.606104543784284871e-04
1.641086323371261776e-04
1.629232524226641903e-04
1.636426697163666764e-04
2.322677675283924361e-04
2.371747501780294132e-04
2.324685430943207877e-04
-1.778748535163527118e-06
1.122404202365575302e-04
1.056098255129680807e-04
1.115002445577624685e-04
1.235101776884292796e-04
1.474310987942716511e-04
1.436981182822462400e-04
1.458782448873434238e-04
1.484894753003614272e-04
-5.105316567521036772e-06
-9.709014984168597525e-06
2.286858676779388944e-04
2.270374830698761756e-04
2.097152857055090765e-04
2.204570927140121880e-04
1.367970455647486412e-04
1.277831473713815838e-04
1.427254352829145166e-04
1.349566207954868075e-04
1.271770848031698496e-04
1.330373052299693585e-04
1.544279896268748093e-04
1.504813211547569745e-04
1.527666045597734525e-04
1.555805970856232649e-04
2.082012472127817762e-06
1.632130701276221041e-04
1.188877478885694833e-05
9.108689746531228992e-06
2.181503354539069653e-04
1.977800112926440324e-04
1.993510679145104778e-04
1.944270274303368923e-04
2.009181044720567005e-04
1.716319251844107964e-04
1.710860694024757451e-04
1.697299878585918848e-04
1.692219646922943886e-04
1.568033178334874572e-04
1.587131926835869643e-04
1.578274284286302785e-04
1.563752001501434678e-04
1.967770573774714027e-05
1.861935178009833627e-05
1.978709765136812040e-05
2.396172722815821955e-05
1.761580702970104168e-04
1.823164440534846777e-04
1.845273201888434332e-04
1.764622599935683467e-04
1.704983942831703419e-04
1.682094667603535143e-04
1.683590979149711397e-04
1.692593223844925826e-04
1.696366198158914828e-04
1.644771707551411372e-05
1.006851385687593882e-04
1.872156503345631543e-05
1.620642952923587740e-04
2.236390951553264670e-04
2.147480804717292807e-04
2.149169703140059559e-04
2.106456897990499925e-04
2.101084754368379040e-04
1.688565195593441399e-04
1.655078926780734552e-04
1.641980546367185730e-04
1.659144198568601866e-04
1.643457172090910393e-04
1.648877244676179852e-04
1.558430039740809166e-05
1.307708951181230997e-05
2.137138080707325929e-04
2.086112289613176098e-04
2.065091721572121625e-04
2.085718219436918258e-04
2.060411205802726426e-04
2.046972701616732199e-04
1.716062309663281857e-04
1.696466104189537684e-04
1.681497546611658122e-04
1.686471304925771253e-04
1.605712357039907809e-04
1.601873752683937553e-04
1.621899992422074529e-04
2.800485975595384716e-05
1.051812622018109442e-04
9.886772488331426292e-05
-1.450612340717165034e-04
-1.446629256620856837e-04
-1.539350370429126648e-04
-1.635858365642579707e-04
-2.042005480693888194e-05
-3.532608292774163246e-05
-3.215881195764620521e-05
-1.738195235334425202e-05
-1.228983875248660935e-04
-1.340957485579042838e-04
1.616492729007799534e-05
-6.056248127927306088e-05
-9.940088553335194023e-07
2.147329377513610703e-05
-9.372194888374953440e-05
-9.681648307250344254e-05
-1.065314791253756999e-04
-1.134563669718206401e-04
3.370670737470110378e-05
6.884936737153628586e-05
5.660231936927807118e-05
5.278329543744504914e-05
3.900219597865833382e-05
7.143015277039619932e-05
7.521032511158827523e-06
-5.835249882347472004e-05
-4.790491835399151324e-05
-4.811870120752764605e-05
-1.976423793863912425e-04
-1.127042817166446653e-04
-1.164252996254596403e-04
-1.968408925275548667e-04
-1.968847254652879482e-04
-1.008090805817658591e-04
-1.053693073793713324e-04
-1.963255298074200101e-04
-1.974790388015804901e-04
-1.984170186234178522e-04
-1.963086938349733806e-04
-8.460754601293640059e-05
-8.517889891777557349e-05
-9.117240626933997480e-05
-9.265621503889019304e-05
-1.951220012394997881e-04
-1.978830502533978947e-04
-1.950603552255126801e-04
-1.880565016514845701e-04
-7.198590549941588244e-05
-7.630482318801186251e-05
-7.236369627861644006e-05
-7.775999797746883761e-05
-1.721216008558155020e-04
-1.819230543818480775e-04
-6.803930358238015829e-05
-7.060853871112740933e-05
-7.869869277392782124e-05
-8.381466336716581226e-05
1.210020535636677067e-04
1.096038014798679885e-04
9.187724459223374311e-05
8.634176266447262391e-05
7.417436183777691594e-05
9.133820221693088868e-05
8.126872186488805021e-05
7.191245643405052028e-05
8.429670938958657681e-05
7.999899988155416961e-05
9.037866967454489706e-05
1.409500244688279350e-04
1.377132294137723768e-04
1.345509470417111835e-04
1.419435649628367191e-04
-1.409864046984813933e-05
-1.928885184235436099e-05
2.115869234494309264e-04
1.771435598785831597e-04
1.909806552874535491e-04
1.859615529515908506e-04
1.972266411014185873e-04
1.533141133029632195e-04
1.607733262625577831e-04
1.349533447637024978e-04
1.249546370583415821e-04
1.164516899454375471e-04
1.465887497182097820e-04
-3.057372845405720025e-05
7.586392630616025019e-05
9.591369932318779287e-05
8.958497074734191436e-05
8.698730703233991334e-05
7.856862592757855054e-05
9.811393421166031534e-05
-4.561726837004324327e-05
-5.161227615834311418e-05
-5.354306809376460061e-05
-6.025258118178549599e-05
1.002989831865269514e-04
1.170396649633846913e-04
1.121103682896747264e-04
1.092226155461945198e-04
1.027466281137036494e-04
1.183082109923636830e-04
-4.443897430157119489e-05
-4.091857337989427448e-05
-3.630388330144071306e-05
-4.803785479037458523e-05
1.204799215144962171e-04
1.247646929940208105e-04
1.239089674076749572e-04
1.285844145936621094e-04
-2.459286296618482700e-05
1.581956777832250517e-04
2.341414168558269632e-05
1.711935477292333735e-04
1.719433942022395665e-04
8.846293711182906159e-05
7.952753312808577178e-05
7.586791801289346950e-05
8.405374745661890051e-05
8.850036115277178789e-05
8.597620477156540453e-05
3.994679269378506700e-04
4.042903681812653354e-04
4.059229642901839106e-04
4.150586568068835081e-04
4.167841598199059118e-04
4.942095885757922819e-04
4.247714772076047066e-04
1.021253671376655132e-04
1.014847522707137457e-04
9.622181489122560972e-05
8.585485401166567426e-05
8.598248954802484377e-05
9.219556511243576290e-05
7.305331838346990438e-05
7.736370160852881371e-05
6.436153974328592971e-05
4.099754321409036046e-04
4.028183261978029723e-04
9.703769134850872766e-05
4.716913786059223775e-04
4.854179874398738227e-04
4.495048181537724167e-04
5.161774942971243240e-04
5.152049149250064256e-04
5.299394278607911721e-04
5.040317526315031809e-05
4.940429901049993007e-05
4.327322923713536118e-05
4.051820969725730763e-05
4.505962518948591314e-04
4.646712407733909677e-04
4.696777875286130646e-04
4.834546063799507239e-04
4.857649202423428513e-04
4.998399948485528991e-04
4.993420476521452005e-04
5.095461926751290423e-04
6.713113329172905883e-05
5.856986124967926801e-05
5.727329854988640376e-05
6.656143288632043287e-05
4.102452756232129465e-04
4.214864241389453697e-04
4.319256068493527198e-04
4.306795627569322553e-04
4.435601291907680706e-04
4.530083928663711863e-04
3.978183253130134845e-04
4.135665599168300002e-04
1.035125708575877572e-04
9.892942822959908012e-05
3.964816951356733214e-04
3.990005512064552571e-04
3.948445344664667329e-04
4.006814994676607608e-04
3.966146307595754786e-04
1.962659909456265661e-05
1.555454797430676618e-05
1.088531840994410034e-05
5.718185738531803162e-06
3.780422847162207434e-04
3.884110474909341099e-04
3.877851897394479774e-04
3.985239648152959268e-04
4.000910545172235147e-04
3.926987452044117147e-04
3.962608920804824592e-04
3.899279156758572230e-04
1.295470858164518450e-06
1.906144438441870301e-06
6.246890121782860372e-06
-3.402450058905433251e-06
2.065801878236667936e-04
2.165419114990817511e-04
2.129252381171699282e-04
2.295165952020961357e-04
3.899958708407584682e-04
5.021282222902030776e-04
1.173677668788912777e-05
1.883255528505711735e-05
9.196467947190391495e-05
8.244016831795349131e-05
7.491668593646193990e-05
5.115062184468501455e-05
5.467573726903645823e-05
6.276787417087069073e-05
6.613097873079322073e-05
3.941864898023520754e-05
4.368542299367052576e-05
3.338434560851194683e-05
4.004415774603269757e-04
4.058214717472911903e-04
4.044055500443897977e-04
3.987489018485783853e-04
5.264010910570732894e-05
4.638251287265662701e-05
4.061207742782419936e-05
3.523620116968595711e-05
3.192257282788319421e-05
2.638985790030252260e-05
3.982067709580929546e-04
4.034203564329487315e-04
4.039759882589354545e-04
3.995673691916707564e-04
1.798940837730280272e-05
2.454817902191730523e-05
2.251626278373481608e-04
5.006743137429515381e-04
3.391237417495975064e-05
1.605682151836460600e-04
5.450212976316506875e-04
5.314542693915952918e-04
1.487899949620184292e-04
1.415044079477617046e-04
1.068231894436345842e-04
1.180154757791172901e-04
1.227748203610767321e-04
9.791679711396823142e-05
5.867091726439332576e-04
5.704474718012353092e-04
1.653292534791758295e-04
1.060402204312195772e-04
9.355057052458110728e-05
8.671151105541119615e-05
6.276873935471772778e-05
6.927573985097219746e-05
7.438250181558025325e-05
5.890716852531740268e-05
6.485569794722069025e-04
6.282723351100743788e-04
6.149148647428226378e-04
6.503350337650212016e-04
6.139428511182855753e-05
8.998593030399814328e-05
1.732741556744625056e-04
1.762190833647577794e-04
4.033984901334983653e-04
3.517353635084638280e-04
3.569082304532847838e-04
3.689076868679289317e-04
3.450565776336971652e-04
3.474537143578404139e-04
3.361228913936432027e-04
1.895067485387870909e-04
1.869367231150613603e-04
1.838685556630990654e-04
1.816761187893929273e-04
5.044363272304063254e-04
4.984506964427124192e-04
5.084948671455258090e-04
4.935913150410281341e-04
4.853136210529448232e-04
4.782511108842116558e-04
4.789629108854791175e-04
4.639850167039524949e-04
4.559063292919151417e-04
4.555881725923560319e-04
4.326773177649190509e-04
4.307225414111616989e-04
4.399373260051362973e-04
4.139763150934019269e-04
4.191254502102905529e-04
5.285293801820475809e-05
5.444859296810039355e-05
5.049025101429159323e-05
4.482490654688859249e-05
6.845972439299760496e-04
7.218946428437467101e-04
7.192441266699238587e-04
7.445650775447598766e-04
7.478375718302556754e-04
7.695361360579584375e-04
2.976679160674453308e-05
2.832139310558138000e-05
2.618205407544742903e-05
2.864208785109506234e-05
5.103665397216226992e-04
5.254787629657175271e-04
5.407901189076243925e-04
5.440560508761142040e-04
5.735573445498243651e-04
5.848079801368824765e-04
5.745473210308541488e-04
6.390502941269833505e-04
6.144471945053831072e-04
7.004066540326005274e-04
6.729104176278609840e-04
7.307742720042889996e-04
3.257176803450977353e-05
3.437439050909627810e-05
3.224839183806591409e-05
6.654492754630847743e-04
4.893561041629063092e-04
6.272023250349883887e-04
5.883347314236483548e-04
4.128905056044563184e-05
6.875494530101625579e-04
6.668077745899921374e-04
6.739959031673474835e-04
6.930823761431184182e-04
3.283062094299799065e-05
3.440423166086256933e-05
3.698976536683320538e-05
3.124411263882854295e-05
7.214875527263090978e-04
7.057772702371885179e-04
7.236778717716563182e-04
7.339613778509358581e-04
3.269910255662697505e-05
3.071264631390158807e-05
2.935029895537445181e-05
2.598383832098314630e-05
7.355341382450383911e-04
7.253007621630797302e-04
7.596866348602931106e-04
7.575143500976996760e-04
2.602702753369537237e-05
2.503291251106204329e-05
2.576688255074401359e-05
2.509440959661556373e-05
6.102183592957774200e-04
3.909785367621097991e-04
2.442699668824462066e-04
2.637657543598760580e-04
1.184066076154026989e-04
1.228275850591827902e-04
1.244011718352585640e-04
1.139158739834743604e-04
1.112380899704394995e-04
1.082933558782773288e-04
9.767571782291474504e-05
9.589028999549764555e-05
9.524640403488911190e-05
9.363524021459877571e-05
9.347506103699099492e-05
1.311352586606279343e-04
9.283098624259612580e-05
9.428827523389024697e-05
9.667580344571320423e-05
9.895784162914580560e-05
1.035597905040216868e-04
1.071838177806196097e-04
6.712588088708566498e-05
6.961979954463228264e-05
4.998505446724863329e-05
5.624597682880420619e-05
5.860440714479672817e-05
4.544662052686173118e-05
9.379327815096850007e-05
1.335600989040777872e-04
1.311059591937268460e-04
1.405849064638431899e-04
9.585638860430377721e-05
9.726590250678058354e-05
9.435424641680345071e-05
9.501114012118713000e-05
9.502580521827708486e-05
9.597741756498361369e-05
9.561639372608867946e-05
9.790353095620059733e-05
1.021229861372439349e-04
1.059152076738964358e-04
1.120037631581639062e-04
1.144257476976245208e-04
1.207188918776308767e-04
1.185678660187509113e-04
1.289198611091105478e-04
6.416931620739710080e-05
5.189631206725915191e-05
5.500760161667754750e-05
5.181469114969472245e-05
3.889402612581951583e-05
4.438574246968500644e-05
1.456585774300975049e-04
1.430797824974250408e-04
1.444685628877957274e-04
1.384407426151952852e-04
1.533428182626951197e-04
1.460778999113764465e-04
1.483781653500254821e-04
1.492976639580927741e-04
1.745374668425645783e-04
1.750649943265801685e-04
1.749379785278941119e-04
1.741618521326171963e-04
1.744540693835714459e-04
1.752533509689719812e-04
1.736271827933372257e-04
4.830186220094240723e-05
5.360146871537485288e-05
1.716367928601928046e-04
1.723707089247512913e-04
1.732614909076798427e-04
1.730852211883454855e-04
1.721729660019457025e-04
1.733913034708245676e-04
1.739363901975815986e-04
1.733327440190929715e-04
3.371806873968435957e-05
3.822423746364026875e-05
4.130900844819877207e-05
3.310547405939753384e-05
1.711209076824043919e-04
1.714367689572048124e-04
1.703684964381874936e-04
1.713473342925968842e-04
1.737362593691253168e-04
1.009829256111237209e-04
6.503313816865106630e-05
1.630131013513467142e-04
1.509476381957993926e-04
1.450968818811794047e-04
1.434627695641423810e-04
1.413014990994381913e-04
1.388537658325914958e-04
1.348489061177190725e-04
6.415949388869489507e-05
6.875686081705684042e-05
7.334934225825964847e-05
6.012028675567782424e-05
1.642622036401409171e-04
1.543551786836667213e-04
1.574263620910809213e-04
1.587200859553344824e-04
1.615985900578087052e-04
1.516321905694312895e-04
6.692335628272735642e-05
7.177655671176688082e-05
1.753340809865674131e-04
1.744950245250765383e-04
1.751431237838851332e-04
1.661042870632557962e-04
1.696484654376504970e-04
1.707445262783258675e-04
1.735952894514305913e-04
5.945110573477705080e-05
2.384068969855915234e-04
9.977672228646444535e-05
1.027735821064422044e-04
2.847506463112521938e-04
2.764252383182236187e-04
2.811795533745325027e-04
3.117210577126293186e-04
3.012582875254007811e-04
3.000105137318869147e-04
3.249777490601188932e-04
3.753789799932778217e-04
3.873384842074051662e-04
3.712439602973097120e-04
3.845762462895658076e-04
2.615608592710041047e-04
3.917241226103437856e-04
3.455997450598496002e-07
3.362973321237615532e-06
-6.349086810165588297e-06
-4.375154418927542248e-06
1.695001126584195941e-04
1.849528439498409477e-04
1.806232884477003853e-04
1.776318200896051460e-04
1.729252991709188481e-04
1.884321807545374374e-04
3.059394844232758248e-04
3.909752186240897007e-04
2.516778965099025658e-04
2.416144579983190062e-04
2.330159888769357584e-04
2.564478420958394363e-04
2.763736674392483516e-04
3.704023059216088277e-04
3.811935775743712450e-04
3.878482433600435875e-04
3.807327074582906256e-04
3.764042744445788755e-04
3.887573248999617978e-04
3.929053102113311030e-04
4.070232795029613665e-04
3.981426009835102825e-04
4.079397392708384055e-04
9.242408327788271777e-07
3.945911007285775788e-06
-5.759497522387796023e-06
-4.043074282052898876e-06
1.887460230727612022e-04
2.038870008993090642e-04
1.992669265721467805e-04
1.963135051111400506e-04
1.923239011720497926e-04
2.069355412553524644e-04
2.133206268447446739e-04
2.191021342949109297e-04
2.265859241861803159e-04
3.334911312132856210e-04
3.217096849813210055e-04
3.251736687674567218e-04
3.471078309758164051e-04
1.778958046932540305e-05
9.597117538340563012e-06
9.815052421931899575e-05
1.047189639238259404e-04
1.019719500959938258e-04
1.119616670313444733e-04
1.182547782770828861e-04
1.175823693135591994e-04
1.250477275650903526e-04
1.333330895465243760e-04
1.382501327418625588e-04
1.354598025821622336e-04
4.567114832333813953e-05
3.361206207062729341e-05
3.688719857942448447e-05
3.136228318532337841e-05
3.380917725571651447e-05
2.287231785161293000e-05
1.190910877413355073e-04
1.121194403142707232e-04
1.154940244925188960e-04
1.067828605366621600e-04
1.085741039952347269e-04
1.076897194361592385e-04
1.047233718284967374e-04
1.678031527775454830e-05
9.864443096452395470e-05
2.220085184295248000e-05
2.851709704069479694e-05
3.474719712366411547e-04
3.684084755681947695e-04
3.660454686040037547e-04
3.795792897407085907e-04
3.718066899324815587e-04
-2.849693631041562092e-06
6.508598993843151506e-07
4.577275153772382414e-06
-5.344083928376123645e-06
1.482978437031250846e-04
1.652892473588426603e-04
1.605979593452899832e-04
1.578627316368228905e-04
1.526472666218943257e-04
1.686049754153758442e-04
1.551476518198994169e-05
1.051444110271828382e-05
8.793427843869790867e-06
4.045690082511254150e-06
1.252906653952923471e-04
1.337615324408308545e-04
1.402405863375308815e-04
1.393579671472393842e-04
1.481059790694473069e-04
1.470759889148173685e-04
1.987965694556198307e-05
2.507410509160845169e-04
3.336311678068627296e-04
2.005521231492931721e-04
7.030113806781617585e-04
6.895674061979375699e-04
3.215541160565431105e-05
3.348472841838179856e-05
3.589072354010483426e-05
2.961201190468907779e-05
6.818866327728129173e-04
6.992558966532921687e-04
7.023346860528712930e-04
7.119889599266317681e-04
3.318163493814690640e-05
3.803263595291447272e-05
3.226205079572093192e-05
2.819352343276014411e-05
5.371454582517657924e-04
5.547583041029126956e-04
5.729412618429575695e-04
5.760971299405099819e-04
6.082651338585970359e-04
6.229091837224473528e-04
6.650050012120560430e-04
6.757261277554754437e-04
6.612033566228387544e-04
7.018824056716238156e-04
3.004666289605155795e-05
4.175518882695433969e-05
4.303845841025111414e-05
4.718000135046479640e-05
5.262121051796928321e-04
1.528056143399562103e-04
1.483982160171093900e-04
1.365257538024252900e-04
1.269577816992242824e-04
5.803536102053491724e-04
5.639039485460818884e-04
1.156872706065513868e-04
1.122970769928083274e-04
8.093618714358110765e-05
9.098779863097489781e-05
9.533312777222784670e-05
7.331867097146135316e-05
6.265712145474869018e-04
6.079694450256949850e-04
8.033502385488036060e-05
6.660406846701331018e-05
7.025281916543881400e-05
6.519947556530844362e-05
4.792739838284532517e-05
5.301983047523676503e-05
5.524344648300887571e-05
4.451409515962112366e-05
6.718060467693859426e-04
6.537788031317333598e-04
3.124286568597598466e-05
5.405207041749990815e-04
3.107076943335299534e-05
4.848513073170295277e-04
7.426178513830618917e-05
6.570503677533330274e-05
5.921667433814189574e-05
3.961609692631904898e-04
4.057643050101855382e-04
4.116013358479797351e-04
4.172709671883410485e-04
4.158587088005986335e-04
4.319707035007459383e-04
9.422874708158702985e-05
8.578385642794992205e-05
7.759861572669419756e-05
8.046988958280172752e-05
3.866109871961343142e-04
3.924037797102342476e-04
3.948901708450426032e-04
3.912073783091917227e-04
1.215756822481946529e-04
1.101551334167278387e-04
9.979572161765651469e-05
1.085327952840675473e-04
1.180639940663441302e-04
1.086580448529602153e-04
3.844897730190961196e-04
9.186265349899429408e-05
4.712135671648059001e-04
4.569276481391945882e-04
4.604147644305022695e-04
4.982741311171493036e-04
5.009857866152026776e-04
5.223364707454587622e-04
5.323790285160014428e-04
5.244252909788331722e-04
5.558423284591403881e-04
3.927965723627216150e-05
3.614390261350213863e-05
3.601564469637987892e-05
3.755782599884320295e-05
4.597817191819583249e-04
4.694218619558190885e-04
4.683000784841563472e-04
4.778124369087208300e-04
4.767851209869897102e-04
4.871024128074424712e-04
4.532625485800293282e-05
4.468949369779967444e-05
4.969582479533361888e-05
4.110769928422874616e-05
4.192775003360308707e-04
4.311289010965100406e-04
4.417260872429904796e-04
4.411771127111875591e-04
4.534160256195679875e-04
4.753384018027357314e-04
1.645375368674078164e-04
1.698567451195560029e-04
1.750952277553070218e-04
1.940371355527160642e-04
1.927850673239598343e-04
1.949376891288586940e-04
4.256705574036232127e-04
4.237932508922531531e-04
4.164275547680433825e-04
4.099946724173828471e-04
3.942812915148184304e-04
4.119767701302311127e-04
3.990745669344989343e-04
3.899670570262001837e-04
1.975898857417600156e-04
3.830792677419245337e-04
3.951783921226194123e-04
3.887640514246483870e-04
2.857364999481311015e-04
2.884518359812273921e-04
2.818236577437898283e-04
2.716746176421668641e-04
2.618080355388089134e-04
2.529518352495220101e-04
1.940674567830490453e-04
1.912230747019475310e-04
1.925961831180939953e-04
3.833405668465794127e-04
1.975995080440108760e-04
2.016434105956691392e-04
2.025624196050598077e-04
3.677723727779812690e-04
3.602704675375890931e-04
3.551273618338425682e-04
3.593458743272857654e-04
4.042196451840228931e-04
4.040761741895762408e-04
3.976662920961100190e-04
3.923458105279995878e-04
3.729925520333017704e-04
3.704244203034769210e-04
3.798674418632119135e-04
3.728299118660381673e-04
3.786852323176284835e-04
3.758631403024289522e-04
3.681694629577113970e-04
3.706342558284729917e-04
2.453724292090691053e-04
2.458864347901281735e-04
2.392399727546292928e-04
2.312193092481878585e-04
2.257157245954228100e-04
2.185886387021367539e-04
2.151022005664144439e-04
2.092519175287181025e-04
2.073989067478799824e-04
1.905316185684066699e-04
1.901761764464177421e-04
1.874974927108689416e-04
4.517752081924435539e-04
4.392258009209048576e-04
4.298097089107513541e-04
4.290873986793636448e-04
4.416715138223358417e-04
4.471042989810163570e-04
4.385466306882828476e-04
4.325216506052025804e-04
4.332038142221471765e-04
4.250448170658876232e-04
4.157559776426971777e-04
4.062253176833669388e-04
3.946769751130978525e-04
3.814862030705328823e-04
3.671952838911764195e-04
3.548024924059508482e-04
3.454241461319482761e-04
1.858313870751468271e-04
1.838774693647338891e-04
1.830063168632595780e-04
1.820506568839437306e-04
5.055826521599642411e-04
4.930099019785253800e-04
4.445933096238637288e-04
4.387385775385751097e-04
1.773828076889220548e-04
4.592627124218588599e-04
3.886629182035664706e-04
4.743962284601520849e-04
4.694378411872839572e-04
4.516158502558605559e-04
4.425834120996126548e-04
4.396655884476554027e-04
4.176254028575045445e-04
4.169137073583694536e-04
4.100117036168875206e-04
4.041141668021542969e-04
4.181518520951013618e-04
4.099922406002170236e-04
4.229838491805534969e-04
4.122595854908255248e-04
3.367155232944307004e-04
3.366214649506420078e-04
3.298101525692628214e-04
3.192877067155346928e-04
2.938575163551923435e-04
2.994494846263139856e-04
3.108218029437356681e-04
2.951728509760641501e-04
1.911129461266741672e-04
1.847493663163538534e-04
1.868015798703815864e-04
1.886024839855038088e-04
1.899777062310762244e-04
1.831932341502682995e-04
4.658451441866453668e-04
3.855637680274393974e-04
3.885274432423573162e-04
1.444760237564721758e-04
1.322049427030892357e-05
1.512835710523628620e-04
1.575315426145496261e-04
1.554357976412207244e-04
1.630496721157348840e-04
1.633708040791488885e-04
1.693060437168964036e-04
4.690712731672446112e-05
3.616755051663094004e-05
3.804016600699295741e-05
3.241349703040933905e-05
2.010885573045515908e-05
3.406440895729534652e-05
1.389063290603739212e-04
1.457487377145844489e-04
1.486077460984041774e-04
1.434126779067650267e-04
7.924366453229874979e-05
7.181234927675867537e-05
6.561213837817534084e-05
5.321671930340517582e-05
5.523807229317170196e-05
4.940372680082768668e-05
5.246589562250379300e-05
2.453207779648611269e-05
1.937180912029481047e-05
2.455816235335488552e-05
2.416631616770940625e-05
2.684759711255229947e-04
2.935183925471935261e-04
2.831681844981926398e-04
2.847597005008208580e-04
3.055942497977547079e-04
3.067585236181465287e-04
3.277715608309757656e-04
3.281373139808559016e-04
3.463692399090634441e-04
3.431019282216331897e-04
3.546194050690763453e-04
3.460372473175023548e-04
1.968222629821429732e-05
2.229552791370065820e-05
1.011209984273602524e-05
1.384150876550887694e-05
1.604109222491168006e-04
1.666970942275428622e-04
1.729706515963077185e-04
1.725528680369343482e-04
1.761412558127456538e-04
1.825710220140051182e-04
1.821267840476548008e-04
1.898960599117639444e-04
3.136485463536363807e-05
3.932054979052716732e-05
1.046452168238758281e-04
1.011176080364984575e-04
1.026886441163401837e-04
9.469981243043844418e-05
9.056452690151345027e-05
9.242627133288191577e-05
8.963223458107785464e-05
9.106344613917916715e-05
9.104037656200086935e-05
9.196404336031206099e-05
9.591872452705841061e-05
9.567357165409914248e-05
1.029903813957689182e-04
1.067478915313933196e-04
1.042758355315993933e-04
1.122234885353362214e-04
1.088056119753566471e-04
8.470808823261488847e-05
8.720859216045079689e-05
7.570097543915964484e-05
7.974730799393747673e-05
1.475742754083372832e-04
1.445070360094953435e-04
1.457627466508649603e-04
1.392225368796491528e-04
1.415873852289300117e-04
1.349190725825930666e-04
1.304067473961457166e-04
9.292581061777353043e-05
2.565545560181929511e-04
9.918173876865898431e-05
9.726147001110699568e-05
9.985981749453419140e-05
1.160376525456314085e-04
1.345085990562652940e-04
1.287910134560017825e-04
1.244446355902770814e-04
1.191358894450797391e-04
1.361074459681957524e-04
8.333589659386824193e-05
8.458123463847479640e-05
6.411908047186173226e-05
7.106154564138110680e-05
7.379119033114143057e-05
5.806661909888208008e-05
1.274264371827756135e-04
1.191342234047378936e-04
1.230691550939560261e-04
1.107068353247220923e-04
1.135066079089479870e-04
1.115031251388409191e-04
1.041497437553039895e-04
1.063614331068224401e-04
1.067929857493566022e-04
1.014262621996250770e-04
1.004632329152361738e-04
9.519250707663627447e-05
9.782496015640265838e-05
3.537961482543128234e-04
2.488374373283746481e-04
2.331225329365598409e-04
4.721487948734307276e-05
3.549733091772142984e-05
3.794671370526279583e-04
3.861838262638296669e-04
3.904174748731744737e-04
3.870921033107589952e-04
3.919038055685012062e-04
3.871603794965466547e-04
5.602500981941236605e-05
5.065165776232493348e-05
4.426116118080596800e-05
4.166845706368341146e-05
4.093868083486387581e-05
3.224761763816489448e-05
3.730851332539528446e-04
3.776785894235552637e-04
3.817443541490991485e-04
3.771324130201858895e-04
3.770442919454274587e-04
3.835478360259848558e-04
3.845430815771744802e-04
3.901476771556524909e-04
3.990568914061426892e-05
2.226598286050009081e-05
3.032711642820361530e-05
6.923928757086507564e-05
6.600132718381790126e-05
5.743469984171490657e-05
1.382297672753685872e-04
1.374877370382141992e-04
1.270003567355514149e-04
1.091980724661332125e-04
1.112233391560928200e-04
1.197009135430428175e-04
9.648822460915975079e-05
1.021790034431195268e-04
7.781396224269022672e-05
8.366804870469545441e-05
6.729833447488967112e-05
3.951973576670834141e-04
3.895753799334796658e-04
3.865218277323379881e-04
3.948700584775552283e-04
1.527634351310851494e-04
1.481418001280542971e-04
1.395319476930134499e-04
1.293255516793603832e-04
1.193196894122061023e-04
1.077603371825418548e-04
9.812120983591133313e-05
8.684871828727689920e-05
7.894303204316084209e-05
5.469587039946139235e-05
2.407976733228056517e-05
3.004220843747090809e-05
3.264489519962603765e-05
1.641843328200005551e-05
2.371023620237931533e-04
2.306093550994870334e-04
2.555555326677593766e-04
2.486628561264997970e-04
2.744048135549462405e-04
2.690488776443933339e-04
2.875126146802289926e-04
3.484618849570619457e-04
3.609546037249420822e-04
3.600770664837451467e-04
3.479895031525344937e-04
1.863789193394152133e-05
2.167215067194343641e-05
9.206884505967605450e-06
1.229412885519105497e-05
1.793146320507240667e-04
1.860589988277724309e-04
1.913122300348108753e-04
1.908985522557764833e-04
1.963480462488873945e-04
2.018586446642116252e-04
2.005460521830193131e-04
2.092840804602763918e-04
2.172187868043190778e-04
2.240702497005579068e-04
2.161111261963160972e-04
2.391462663373891044e-04
2.209992746981372460e-04
2.068613078305001822e-04
3.486039415448339163e-04
3.582857782993045239e-04
3.664998857336953207e-04
3.623532111973514825e-04
3.744840407745519896e-04
3.710849552969569770e-04
3.716999851975914424e-04
3.783305078662055972e-04
3.807428605844855041e-04
3.834993871809692337e-04
2.048396930868454655e-05
2.469756473509627308e-05
1.225578880909176755e-05
1.393386863264408834e-05
3.483464424770340456e-04
3.595262547821329860e-04
3.469185523487926140e-04
3.573668608114340356e-04
3.638739168880343730e-04
3.650344735295876406e-04
1.895258008999229117e-05
2.262746883529514303e-05
9.962117104068184546e-06
1.283636520616162472e-05
1.973708910880749262e-04
2.035428063544960026e-04
1.285361869696894906e-04
3.608941995345104465e-04
3.557572341834469424e-04
-1.603235192988651157e-04
-1.635786229788868998e-04
-1.722999249705994883e-04
-1.726924390460488718e-04
-1.814620669472175095e-04
-1.816574295197757297e-04
-1.881172147559840072e-04
9.372723158715566744e-05
8.971701270026741421e-05
9.889253095825026817e-05
9.778790685871724744e-05
-1.539481072391502285e-04
-1.726914100204560002e-04
-1.803228077747710215e-04
-1.709023751053118947e-04
-1.710372754708428824e-04
-1.616577405366006017e-04
9.895931717372853729e-05
9.512032633284163300e-05
9.174479512613620529e-05
1.002350689415430583e-04
-1.564826891021687161e-04
-1.600205867175065043e-04
-1.474617114409488942e-04
-1.797472443846138762e-04
8.964055712146419867e-05
9.077532193042242158e-05
9.035448784452985115e-05
8.580555389005172656e-05
8.428261571838109676e-05
8.309454818430410329e-05
8.198499278992030747e-05
8.067929935388010859e-05
8.006077598258651230e-05
8.066563754415542254e-05
7.895787014603203389e-05
-1.305072678088904094e-04
-1.372826595415135170e-04
-1.363696420305754138e-04
-1.407794750067772947e-04
-1.505174571343319300e-04
-1.505990569417559836e-04
9.003811835702778591e-05
9.117187279919619614e-05
9.267244071359522569e-05
9.525909845015052878e-05
9.764774640187174205e-05
9.645944575086016560e-05
9.512219773573054172e-05
9.466120448102193874e-05
9.470131905156952009e-05
9.208739933579669049e-05
9.252413006531025796e-05
-1.492620718089981144e-04
8.685089072927444740e-05
-1.373500341413171652e-04
9.364176672920859973e-05
7.884897231394570800e-05
8.668742220195849895e-05
9.152557038010478954e-05
8.465145204332925508e-05
7.760160403762894751e-05
8.530202397444606273e-05
9.101270556921525182e-05
9.041876427618641954e-05
1.737040038383412752e-05
2.820028167807880524e-05
3.157499219785896811e-05
1.854741283058177932e-05
4.580038010664489183e-05
6.228368266447797930e-05
6.513474199674867406e-05
8.301175606211862819e-05
9.244300189210901016e-05
8.389091203724048749e-05
9.732119717833983023e-05
8.791359496275302483e-05
8.056343390117851749e-05
9.106577380378787418e-05
9.815205186261101238e-05
9.560003331848549585e-05
4.662500267101585565e-05
1.230318443331787026e-05
-4.176328374792308028e-08
1.168184179748519361e-05
9.021405533633127514e-05
-1.162655921477493581e-04
-1.120179573514159784e-04
-9.542763557360270572e-05
-8.365632901982917680e-05
8.347097781200540879e-05
8.858178956860056222e-05
8.766619917662993896e-05
9.246851612622343476e-05
-5.166225861482998474e-05
-6.736590005496250247e-05
9.197814766587062612e-05
8.613579291655043980e-05
8.269181510295507361e-05
9.325468726342141007e-05
-7.515091479101917924e-06
-2.018943146337597217e-05
-3.221057806948470734e-05
-2.106392352755803753e-06
7.765965329961814815e-05
8.422415772861406320e-05
8.926160902579135766e-05
8.466416645710350035e-05
8.930960001010864997e-05
8.340177041357470179e-05
-1.279537787286773396e-04
8.813571132531499797e-05
8.872968674477566746e-05
8.933281383894960527e-05
8.819310671873115647e-05
9.349228188448240908e-05
8.469903874677722701e-05
8.393248880734068213e-05
1.248398295807412686e-05
1.058675906499355923e-05
9.814605469774358637e-06
1.179484643680783186e-05
1.073774106508353768e-05
8.368877411686780182e-06
8.516558351683962632e-05
1.512116136914137499e-05
8.720366448343672421e-05
8.092945454313311027e-05
7.831477397279344396e-05
7.988956092030875670e-05
6.824579665108186527e-06
6.685089371263967061e-06
5.167365380977605674e-06
2.315089268267283475e-06
-3.423394355114077630e-06
-3.548483224896924158e-06
-8.554601022121590005e-07
-6.658875624686596843e-06
8.405645373683659212e-05
1.673518056936825309e-05
1.528191723235483565e-05
1.681714292725082325e-05
1.271886729420811037e-04
3.000346489250361708e-05
3.314427433609761430e-05
3.625199851704411598e-05
3.466482633274484344e-05
1.178202717666733136e-04
1.258660741097527083e-04
1.141793833199540310e-04
1.111894598578493185e-04
2.491042470047922900e-05
2.814244824150727203e-05
2.975335486191676924e-05
2.793996240296255123e-05
1.057111115749342873e-04
1.136510015937278352e-04
1.019921042882445257e-04
1.005805441177412226e-04
2.281490919432623303e-05
2.429941945719744294e-05
2.170539966380601019e-05
2.102481545240341765e-05
9.596290256679760016e-05
1.024612047437237726e-04
9.280038735040707231e-05
9.131140707804502664e-05
8.056659394960194519e-05
8.399316560697406406e-05
7.726139040135426102e-05
7.761052457573720234e-05
-3.025897457353780100e-05
-3.434860821986142186e-05
-3.574255244498153634e-05
-4.275574168598743368e-05
-4.751800621991716087e-05
-5.562682315115575045e-05
-6.213287287973406306e-05
-7.236286494922701106e-05
-7.962083372151416245e-05
-9.224230571007804988e-05
-1.007025872163575154e-04
-1.292250181817852436e-04
-1.211350852491136474e-04
-1.140374872584898152e-04
-1.312069087230804845e-04
9.063310783792366066e-05
9.230012657262916189e-05
9.134707960913240139e-05
9.256497033480697413e-05
9.131613377024596994e-05
9.133425456404443510e-05
9.034406982206910728e-05
9.031598942601592268e-05
8.978507545870069786e-05
8.950154587659916755e-05
-2.659026808808251672e-05
7.774369651271035902e-05
7.454142320193221465e-05
7.536323326957764836e-05
-6.276985089522756349e-06
-1.297395410437088709e-05
-1.282379233670024053e-05
-9.257380670731068265e-06
-9.243785933854756215e-06
-1.670832845306180668e-05
8.035835384663073979e-05
7.882100357551616798e-05
7.926089079466692219e-05
8.037511642975695098e-05
7.801944866731285594e-05
7.529573303539681742e-05
7.434048427809438820e-05
7.473830597370519579e-05
-1.606440322736155246e-05
-2.542399186895466601e-05
-2.361943075910029362e-05
-2.007795117792964757e-05
-1.961652757159748888e-05
-3.016897014838035171e-05
8.048945297597471734e-05
8.050656494037271272e-05
7.998334116249072390e-05
7.850915029889856084e-05
7.818292747160127403e-05
7.735060132231238799e-05
7.161410445758428810e-05
5.859280485199255226e-05
8.520354032823624572e-05
-1.053024418671483827e-04
-1.125046938931412345e-04
-1.172081589294793249e-04
-1.195925568984176017e-04
-1.664396567023505630e-04
-1.774125770678911408e-04
-1.677891342474139690e-04
-1.632938901371105425e-04
-1.575395097925763686e-04
-1.621577356281793424e-04
-1.092059362230559039e-04
-1.053894106377159051e-04
-1.163301343819793458e-04
-1.219509325239863303e-04
-1.288202978744155665e-04
-1.369996556880047941e-04
-1.412467976539164244e-04
-1.498396838898535745e-04
-1.454747755210512232e-04
-1.537801912343567546e-04
-1.564853824713357340e-04
-1.575708276755153887e-04
-1.644003359099957941e-04
-1.617356773854123925e-04
-1.223673163351413659e-04
-1.052860778187376408e-04
-9.735113991417152684e-05
-8.940595843072743039e-05
-1.880081742368420561e-04
-1.885630088533643209e-04
-1.823275519386966285e-04
-3.086027247843137130e-05
-6.997395411366000241e-05
-6.465944774588898176e-05
-5.368923876577565173e-05
-4.466692031646916694e-05
-7.881001559707124127e-05
-1.797538308316361537e-04
-1.760526276344636352e-04
-1.808250177699959689e-04
-1.787021456786796342e-04
-6.717179442355018868e-05
-9.350932503826151268e-05
-8.804614288466781923e-05
-8.125731711283627290e-05
-7.499138444741228736e-05
-9.892490019340208294e-05
-1.791389996322180576e-04
-1.778078958799763644e-04
-1.742646831996782651e-04
-1.696310845155052740e-04
-1.645440996809300162e-04
-1.689726372701477655e-04
-1.690337789722423884e-04
-1.641917193035406135e-04
-1.664195608553297151e-04
-1.613301188395403426e-04
3.909432257642924476e-04
3.950946080254667488e-04
3.997014911995034085e-04
3.826002310934725672e-04
3.786756009765009610e-04
3.709876148858828014e-04
3.655947488109173083e-04
3.570347405414780171e-04
3.531394314947134219e-04
3.885053525187575469e-04
3.898747560697529897e-04
3.792476310805936355e-04
3.830644880423687967e-04
3.876320305638484404e-04
3.823421554336709589e-04
4.040445833822073384e-04
4.011042073517316511e-04
3.885561847983858745e-04
3.934581102595626151e-04
4.022399005465239984e-04
3.858592931414977904e-04
3.862513642085510664e-04
3.710107320350111270e-04
3.729529662113009259e-04
3.598700214574507609e-04
3.922848421850409577e-04
-1.804202797850728874e-04
3.859457301148962812e-04
3.807347390904708222e-04
-1.631226337261253699e-04
-1.572748122598410380e-04
-1.555657114767950463e-04
-1.600959133644564325e-04
-1.645152118922247741e-04
-1.596426723903273770e-04
-1.556490723070881599e-04
-1.556382272097036235e-04
-1.451109687174454235e-04
-1.501157823414928127e-04
-1.502763715963736761e-04
-1.555285931090423133e-04
-1.547246211850655351e-04
-1.536366632177599712e-04
-1.576679300680065854e-04
-1.509557342719560435e-04
-1.550050190571225224e-04
-1.513335883043127861e-04
3.767885376960226061e-04
3.791074273879375413e-04
3.807273220189961332e-04
3.785306439387401355e-04
3.820314470754402692e-04
3.796082589661102492e-04
3.831011893197666814e-04
3.867142920898722792e-04
3.624293216357446176e-04
-4.847480926220135622e-05
-3.175865729877669661e-05
-5.274236428491027888e-05
-5.724214494573434138e-05
-2.631717971406048249e-05
1.112012805267979663e-04
1.034117879126277641e-04
-1.725324027815259675e-04
-1.565976047583943686e-04
-1.402283522139336099e-04
-1.398393476573670067e-04
-1.129540170766233894e-04
-1.203290044272428125e-04
-7.536007353683076915e-05
1.156522930258356346e-04
-2.095873357968882451e-04
-1.924552076547414513e-04
-1.835208663576204954e-04
-1.707184597480927734e-04
-1.762457433762443812e-04
-1.504201563966864406e-04
1.143669527660997893e-04
1.179202588923480258e-04
1.121177563768006267e-04
1.205604184957394573e-04
-2.193820176235569458e-04
1.090673835564614580e-04
-7.932743460900042111e-05
-1.045181154996084849e-04
9.641999396463546510e-05
-2.211902693484262582e-06
2.213511724854243221e-05
2.491426834283923028e-05
3.957613299980998581e-05
4.385881573947907731e-05
6.399258136798181135e-05
6.771550507184487320e-05
9.078993005283611105e-05
7.488268516284360822e-05
9.619245691529036951e-05
7.740611725650924113e-05
8.411470447802333564e-05
8.822937119039687222e-05
9.513491347865628397e-05
-6.112654245980843359e-05
-3.603664253709978503e-05
-1.791882425399708744e-05
-2.017711661838946855e-05
-9.319949973522990568e-06
1.298051013365007902e-05
1.164254068415669062e-05
5.272320471901894152e-05
3.643361209702055894e-05
6.140179651138949566e-05
1.041316266909435339e-04
-2.212791748333726668e-04
1.082042060526804752e-04
1.090498787992979184e-04
1.162909267989086951e-04
-2.053431691711177904e-04
-2.125564408418941875e-04
-2.002800166742277810e-04
-1.994179352042812494e-04
7.180533182931716498e-05
6.484671970442674690e-05
6.130965262688199853e-05
5.665778959147860233e-05
5.828401173109415022e-05
4.845155611455570553e-05
-1.949231874267042604e-04
-2.026231483597523545e-04
-1.915457927332548771e-04
-1.895660287419567930e-04
5.662354746758643180e-05
5.016586757802032133e-05
4.370511421513022856e-05
4.375784271599401410e-05
3.593625036572803031e-05
2.775328976117069526e-05
2.108258711907826831e-05
1.243856225722713739e-05
7.882692694467528627e-07
-8.638762357994001547e-06
-2.333643169801441765e-05
7.737719143698537877e-05
-2.361801661510061194e-05
7.672355663860550630e-05
8.767152712661721201e-05
1.214903701409085956e-04
-2.319255236808412445e-04
-2.341852626313744743e-04
1.199941815770044800e-04
1.113491596237180595e-04
1.106493087602934732e-04
1.172453513797639828e-04
-2.331378268711083548e-04
-2.395879134674856617e-04
1.019046293114338479e-04
1.074194794340736954e-04
1.140481612808936997e-04
9.774306414143198217e-05
-2.240614842404675298e-04
-2.269998378885616471e-04
-2.354710268046297328e-04
-2.161895275803640934e-04
1.064427404773702924e-04
1.005458490419590606e-04
9.841539754120004458e-05
9.121956842243823696e-05
-2.191311183162519642e-04
-2.268811671540869976e-04
-2.118221246022919369e-04
-2.118715018180548340e-04
8.148067034315911381e-05
1.207425609339881321e-04
1.182512701126122665e-04
1.215155373641389221e-04
1.690589086723072183e-04
1.698014620331350817e-04
1.714913710783885184e-04
1.733468266566408214e-04
1.759646509923537170e-04
1.819174085587235820e-04
1.805405202203015180e-04
1.777617956610374301e-04
1.803532874734046316e-04
1.804345651502351096e-04
1.777865073484052665e-04
1.685830131164092261e-04
1.541724416533047216e-04
1.549618240124886232e-04
1.534619047984652092e-04
1.546576978611584753e-04
1.527437059465090383e-04
2.206337115841129225e-05
2.148907463629251490e-05
2.256322506452330341e-05
2.429992553745061374e-05
1.590254423756494884e-04
1.642648868471052856e-04
1.670120764062829589e-04
1.568867264534719644e-04
1.687716347076274263e-04
1.682382972131986571e-04
1.771612182056593046e-04
1.911469591794648609e-04
1.968047618021227622e-04
1.971486713545364609e-04
1.912791877601445457e-04
1.685846869122116791e-04
1.684690648733984039e-04
1.689282494465875646e-04
1.696393859907495286e-04
1.738276186651583970e-04
1.722913784735866799e-04
1.713908936096282130e-04
1.758925081628735722e-04
1.783021832780405051e-04
1.807397304109142520e-04
1.592021162164196780e-04
1.619877916463581600e-04
1.599393366974186451e-04
1.583115638133565802e-04
1.661775208887720278e-05
1.606217359740742451e-05
1.986407253381146466e-05
1.997365686547154451e-05
1.842420725648628800e-04
1.782935608496312452e-04
1.810730178906626308e-04
1.597177707825394677e-04
1.450206726491729038e-05
1.693361732629290620e-04
1.699338077894136073e-04
1.546811563139569685e-04
1.515068613989608236e-04
1.674789022390458832e-04
1.676484037949866560e-04
1.689007288624772213e-04
1.683793558750915434e-04
1.698284645910254961e-04
1.680403903579226054e-04
1.702258098754775846e-04
1.637365191554474107e-04
1.666934709850093326e-04
1.522543354840236412e-04
1.663288715660137071e-04
1.603616939082678193e-04
1.564722475868468598e-04
1.555681668348501056e-04
1.501279926822419162e-04
1.515671044974463075e-04
1.532340259692351481e-04
1.486428756709647395e-04
1.500017226396530619e-04
1.483907223329162259e-04
2.784278665248849228e-05
2.694444064537290695e-05
1.614920237367453758e-04
1.555777159657235344e-04
2.711163045228081990e-05
2.550668981931460128e-05
1.718500132219983147e-04
1.720305799274176564e-04
1.751973560614274498e-04
1.745137332364853099e-04
1.768602149687961114e-04
1.730509908067308822e-04
1.753138162995957557e-04
1.741533188307567426e-04
1.692572501547092258e-04
1.671136879792977823e-04
1.628642979182784304e-04
1.611273889065093499e-04
1.575778417745370098e-04
1.564034067708788616e-04
1.538649900241945720e-04
1.534263059813486478e-04
1.534934456717367002e-04
1.528695965890598948e-04
1.515598415008229929e-04
1.496698826362714775e-04
1.496176838598469794e-04
1.512126530597157224e-04
1.505181859760186948e-04
2.526966226087361747e-05
2.454315047536255291e-05
1.685381286588708341e-04
1.443550989001137924e-05
1.470933364916503623e-05
1.334314647901358295e-05
1.457319452879720484e-04
1.410501239372654930e-04
1.393498204561089326e-04
1.464389368200481954e-04
1.461097243597702516e-04
1.545769885943310093e-04
1.503340825767252031e-04
1.464028001952154669e-04
1.492324365621814893e-04
1.518367829156150165e-04
-2.705856524915257694e-06
2.409883747669565941e-04
-6.671855387284883938e-06
2.521527823053853557e-04
2.549760561291599336e-04
2.506081823474031107e-04
2.433231423981854617e-04
2.446971965549952534e-04
1.537871798848410281e-04
1.511228039120074190e-04
1.560570567286072990e-04
1.555841198759557939e-04
1.596436438461431510e-04
1.635604805912371210e-04
2.576647774526709856e-04
2.328676045723513202e-04
2.361896806977224837e-04
2.439918416672191446e-04
1.053268065189703434e-04
1.351075691438722822e-04
1.305876904332045477e-04
1.334043520443225659e-04
1.367376464210300145e-04
-1.951179277748169626e-05
-2.464427812505033731e-05
2.223733194446235516e-04
1.916901401255440647e-04
2.073077622525721503e-04
2.029517862444038003e-04
2.180659511800272187e-04
1.824433365848477089e-04
1.026441223245915928e-04
1.270185581483581076e-04
1.147987803651906875e-04
1.121892947843959013e-04
1.210572867630222533e-04
1.351761815847591459e-04
1.429675604382240966e-04
1.390937658234975716e-04
1.421402003687795019e-04
1.445335777974768223e-04
-1.032837162898344937e-05
-1.492989739327279390e-05
1.562398824965778956e-04
1.532894175820504563e-04
1.563148914591186358e-04
1.579461562903460980e-04
1.638350134309412339e-04
1.653710641021929406e-04
1.650732107131359417e-04
1.643123693989216160e-04
1.643668184514738759e-04
1.221882654836527445e-05
9.913512133222592533e-06
2.212023486297101031e-04
2.038957532545660877e-04
2.102398471392312722e-04
2.116059197070522873e-04
2.187559047535029134e-04
2.039792964333671309e-04
1.682171159404144065e-04
1.675587190904668838e-04
1.700102025889822723e-04
1.689563600983571927e-04
1.687505897408755819e-04
1.710118397646769246e-04
1.642587091577989156e-04
1.654344230703939868e-04
1.623807605202250300e-04
1.626326966671369403e-04
1.644368635994848205e-04
1.635059252748663700e-04
1.656100009090144358e-04
2.828765417665829031e-05
1.676134560344851813e-04
1.643700956877027430e-04
3.259258482897558703e-06
4.912675401256789249e-08
2.561146350392777766e-04
2.521387208924622111e-04
2.466312194752072993e-04
2.463477597711734974e-04
2.382639240139184994e-04
2.375537704668195967e-04
1.608986462144566777e-04
1.587141824058519368e-04
1.652024383559060527e-04
1.635814808772029303e-04
1.604483049512154223e-04
1.650389596525895998e-04
1.616980602508415025e-04
1.589244527561463338e-04
1.613903113006901120e-04
1.626385571258940808e-04
8.000673400703686570e-06
5.323115280808848133e-06
[truncated: 25,752,913 more chars]
