# Supplementary material for: Modeling of the Electrostatic Interaction and Catalytic Activity of [NiFe] Hydrogenases on a Planar Electrode
Source: J Phys Chem B. 2022 Oct 21;126(43):8777–90. doi: 10.1021/acs.jpcb.2c05371 (PMC9639099; doi:10.1021/acs.jpcb.2c05371)
Supplement: Supplementary file 1 — jp2c05371_si_001.zip [file jp2c05371_si_001.zip › Supplementary data/1e3d_5_theta_40_phi_98/output/2021-05-19-034921-phi_reac.txt]

-1.265655131954495673e-02
-1.129989007544270063e-02
-1.049305522575836799e-02
-9.218293945469656359e-03
-1.136428051245860944e-02
-1.015948337096330908e-02
-1.239220763156867987e-02
-1.088368425297294925e-02
-1.155696577908720511e-02
-1.190349471377436658e-02
-1.354872756465917184e-02
-1.341347947805493317e-02
-1.220409972982574101e-02
-1.088228460771623052e-02
-1.042248547178901107e-02
-1.007265464516289739e-02
-1.001100300717667341e-02
-1.050322696924655200e-02
-1.052284935590246800e-02
-1.038261950626042859e-02
-1.111063684808264590e-02
-1.076188364732816663e-02
-1.035144361037855683e-02
-1.088742601424813085e-02
-1.127090980170308496e-02
-1.034269352000993618e-02
-1.065511293302754195e-02
-1.026715419641291427e-02
-1.007290948778362220e-02
-1.099367237298486122e-02
-1.014105005150101567e-02
-9.992379218758937198e-03
-1.214873619296575995e-02
-1.027588625644564393e-02
-1.025671160236053640e-02
-1.139725578474276059e-02
-1.049916755153975506e-02
-1.002891056482919062e-02
-1.016484500022460033e-02
-1.004332430460292205e-02
-1.004148546870938484e-02
-1.039472851271795555e-02
-1.023702126136579599e-02
-1.006450363474205995e-02
-1.013702646464674680e-02
-1.045143596506956964e-02
-1.054738808208746832e-02
-1.025044651898472138e-02
-1.027815292184112994e-02
-1.001887799957526873e-02
-1.000535172178313587e-02
-9.849116646266893940e-03
-9.374971473184919371e-03
-9.569752857738663895e-03
-9.689345829888510592e-03
-8.632975399880386813e-03
-8.239721523122588848e-03
-1.005016673525179448e-02
-9.361959857090398213e-03
-8.519552709060036061e-03
-8.586041323816646226e-03
-8.115937058098088991e-03
-9.658369232547108288e-03
-9.874128445033526769e-03
-9.794466359531539892e-03
-9.759869903227596025e-03
-1.017012700892873552e-02
-1.032524277233551682e-02
-1.028870510172744286e-02
-9.601465536578639159e-03
-9.879092841377242959e-03
-1.017664828165460930e-02
-1.030445843695530425e-02
-1.047365616826842483e-02
-1.029522352459381722e-02
-1.021439094586257257e-02
-1.042675084543163468e-02
-1.030524567144086925e-02
-9.804569960301785098e-03
-9.870795245548671590e-03
-1.015235336105207303e-02
-1.017217353228404286e-02
-9.680979140206743064e-03
-9.910610257046276877e-03
-9.327208270629040038e-03
-9.799628055063345708e-03
-9.867726433216339813e-03
-9.626929175082414927e-03
-1.006540086676816111e-02
-9.990268664989934710e-03
-9.827351589102799323e-03
-9.183672456261938316e-03
-9.202332468036120844e-03
-9.364698503029615650e-03
-1.033525946378974908e-02
-1.054640569004210160e-02
-1.067345479305568598e-02
-1.075294305949767160e-02
-1.067279525762331559e-02
-1.083583267358170961e-02
-1.092420188813575735e-02
-1.090577535933760084e-02
-1.102114768091115235e-02
-1.103717867312468438e-02
-1.107308594717137593e-02
-1.116932067650503423e-02
-1.031072411643318108e-02
-1.052490463725041549e-02
-1.062381830370060648e-02
-1.068771286944637453e-02
-1.092049502734786758e-02
-1.086868948412521990e-02
-1.105588496286047558e-02
-1.110201932555248718e-02
-1.116878554427394935e-02
-1.071481345188571126e-02
-1.090888948151574368e-02
-1.100935802201000006e-02
-1.091187941294482523e-02
-1.083757092779296001e-02
-1.063514261244467678e-02
-1.043805142044451802e-02
-1.086729257403946415e-02
-1.064197355707458166e-02
-1.101118048419705980e-02
-1.068154936585491259e-02
-1.107955820442277015e-02
-1.045686991560978996e-02
-1.030302039698895167e-02
-1.057186652116508252e-02
-1.029554542269088546e-02
-1.090816757911273853e-02
-1.067965097824446694e-02
-1.116563633458023813e-02
-1.117396481054123286e-02
-1.116203450232802069e-02
-1.119279024581680375e-02
-1.121808537066212863e-02
-1.121942463932555992e-02
-1.119658890156261487e-02
-1.126653732561457705e-02
-1.108433893075538509e-02
-1.128416904716637859e-02
-1.121831630625765193e-02
-1.119964763282023899e-02
-1.117910903985015053e-02
-1.113580080062667038e-02
-1.116486955242418713e-02
-1.117775935184483170e-02
-1.120523730366005007e-02
-1.120092635023169948e-02
-1.109259171049117344e-02
-1.104360088403056467e-02
-1.097189726168620004e-02
-1.107255385591936897e-02
-1.085493834482051043e-02
-1.101568760169675115e-02
-1.115735641361656656e-02
-1.075577206868308204e-02
-1.092170597673776389e-02
-1.074179809144816707e-02
-1.082529428005422727e-02
-1.082398851000263527e-02
-1.083620494416794727e-02
-1.074496243437137767e-02
-1.069061442706435022e-02
-1.073152067423604680e-02
-1.091318213685939231e-02
-1.068022644830202324e-02
-1.070799280376206510e-02
-1.059780972692180370e-02
-1.095562815587910500e-02
-1.099661128581237886e-02
-1.109527680243843802e-02
-1.113909847120860171e-02
-1.102774688968158855e-02
-1.107827619463132816e-02
-1.118391025563154374e-02
-1.122664079525440006e-02
-1.123098170948597097e-02
-1.101193524333998232e-02
-1.093761027271245544e-02
-1.108196382874154957e-02
-1.096046964196876680e-02
-1.106301924126475329e-02
-1.105295470926980460e-02
-1.121303452370635452e-02
-1.113437765931798648e-02
-1.121739412720028362e-02
-1.131251775759206137e-02
-1.138317956187549773e-02
-1.119055917323252131e-02
-1.126073645404182880e-02
-1.111322856189079708e-02
-1.122674528479537456e-02
-1.121288529798385170e-02
-1.111161523635302052e-02
-1.134035938262394592e-02
-1.130446390181848691e-02
-1.136965732569424244e-02
-1.144419768303137248e-02
-1.151352899859522418e-02
-1.141655435098359352e-02
-1.137810015119691126e-02
-1.144087296879600819e-02
-1.124844240133268496e-02
-1.133269099264085089e-02
-1.145339995904780944e-02
-1.147780848272754797e-02
-1.139451946384006410e-02
-1.146340479606172344e-02
-1.132511254308439172e-02
-1.143363922461307705e-02
-1.153499901392148613e-02
-1.159394538367992424e-02
-1.175286401931059307e-02
-1.137080778078417530e-02
-1.160272809055898184e-02
-1.150318457163165484e-02
-1.147758407254515119e-02
-1.149447875524539121e-02
-1.152692419904573565e-02
-1.161152682795371996e-02
-1.133253884603170267e-02
-1.124412991395546541e-02
-1.139323761762626661e-02
-1.159253508284465231e-02
-1.126541802585701198e-02
-1.133518112229805509e-02
-1.114402126440320641e-02
-1.146139905131724618e-02
-1.146429457993131638e-02
-1.160230235485975800e-02
-1.163843042862331735e-02
-1.139268753109436323e-02
-1.128156137410102865e-02
-1.142014967973443290e-02
-1.142234514386283872e-02
-1.141880095027883110e-02
-1.140199429539295699e-02
-1.126584871727106217e-02
-1.167237446622373422e-02
-1.180631305505417186e-02
-1.195201422887868722e-02
-1.202895456177022204e-02
-1.182500415310254287e-02
-1.175046731095038752e-02
-1.179069595026529041e-02
-1.187515505126201208e-02
-1.174713958040923822e-02
-1.163192522427134584e-02
-1.178910878262693848e-02
-1.180046633932029659e-02
-1.191337044134205270e-02
-1.168032681891778730e-02
-1.174278904161894788e-02
-1.189637859066221270e-02
-1.200530158910786266e-02
-1.222253642232312698e-02
-1.211952551772749187e-02
-1.223515422889055043e-02
-1.222653517610817857e-02
-1.192358948321281011e-02
-1.243414955748697003e-02
-1.200549479968113752e-02
-1.238703531215394962e-02
-1.226523114084004593e-02
-1.189275110147774289e-02
-1.180244109903587878e-02
-1.184360019664472234e-02
-1.186235227740793131e-02
-1.159266893575580312e-02
-1.147935917124927492e-02
-1.149837399031831443e-02
-1.129279835284663358e-02
-1.180915040641949791e-02
-1.185349866254660836e-02
-1.155248771476080627e-02
-1.156018613927721830e-02
-1.152051786832846390e-02
-1.163410203234581559e-02
-1.145158217125093365e-02
-1.142186595769811852e-02
-1.129984656827642125e-02
-1.121409577754029115e-02
-1.124789834223186361e-02
-1.184455504540971038e-02
-1.187607062230448818e-02
-1.202413272854177713e-02
-1.205324556634318998e-02
-1.185054800085303534e-02
-1.169291674877550105e-02
-1.168817801865976343e-02
-1.160888458267719976e-02
-1.182517278950259362e-02
-1.180633930590779986e-02
-1.189415806002389747e-02
-1.190044020249021034e-02
-1.164314956868533688e-02
-1.172597877537447097e-02
-1.173625437786475489e-02
-1.159974066229019218e-02
-1.160630293205251219e-02
-1.150563245601699675e-02
-1.166109415787971657e-02
-1.213188127974248499e-02
-1.222631895296669331e-02
-1.209694290918114645e-02
-1.188936885858328692e-02
-1.251001090389741895e-02
-1.248295757795019403e-02
-1.237370253734169229e-02
-1.228832115473597539e-02
-1.215703517802269387e-02
-1.208675368790564433e-02
-1.209047112674544421e-02
-1.214082776897020335e-02
-1.221007623134917272e-02
-1.264586873658571538e-02
-1.259399926876249645e-02
-1.235917827880862394e-02
-1.263363329680201354e-02
-1.244897633119975214e-02
-1.229639609763521699e-02
-1.231936858583380923e-02
-1.210815049573074620e-02
-1.201607166129202257e-02
-1.211365572098728992e-02
-1.202027697509339306e-02
-1.206943728691398099e-02
-1.207182922538087982e-02
-1.196790212683602680e-02
-1.197865703787521358e-02
-1.203187673330923489e-02
-1.209981182083434345e-02
-1.190746637373597816e-02
-1.204240917896864070e-02
-1.216337450919199696e-02
-1.202285876322848994e-02
-1.194586222228670794e-02
-1.182065624346777949e-02
-1.188825523352013240e-02
-1.204689974925839124e-02
-1.189441453734084789e-02
-1.158598870051512179e-02
-1.144600052283599109e-02
-1.070172714537819328e-02
-1.108431948734274995e-02
-1.088665101249950383e-02
-1.128285815204960532e-02
-1.049850949009245062e-02
-1.151967188330334062e-02
-1.064815881672656964e-02
-1.117658954130813960e-02
-1.129387285135001126e-02
-1.203853911275629476e-02
-1.173892499590889829e-02
-1.083003736219895555e-02
-1.116353825078169291e-02
-1.144292295523567649e-02
-1.022269366346691306e-02
-1.190714309199705084e-02
-1.050811004107639161e-02
-1.184963237106425454e-02
-1.185738081144688955e-02
-1.187521237741169695e-02
-1.200935879186763866e-02
-1.160738693810479429e-02
-1.197247331403157762e-02
-1.182199488408970829e-02
-1.113757451847172640e-02
-1.213054488450702670e-02
-1.171695677584079671e-02
-1.222132766975798750e-02
-1.194989910110936908e-02
-1.153261236477799191e-02
-1.239385746011961546e-02
-1.227732201019874833e-02
-9.750927814346567121e-03
-1.206899737148938757e-02
-1.302623301487669701e-02
-1.216846590912210035e-02
-1.239308130139380772e-02
-1.226303170611150496e-02
-1.206993617261113358e-02
-1.240380603343499769e-02
-1.202592210510403624e-02
-1.208210330456844714e-02
-1.249047111402716570e-02
-1.251206485443970111e-02
-1.244843968705730379e-02
-1.188970376006985227e-02
-1.189071478264549196e-02
-1.196024775874776104e-02
-1.218871444201567386e-02
-1.255312323251440293e-02
-1.232551730352883165e-02
-1.203571013878880665e-02
-1.190190156062263631e-02
-1.261601894716112351e-02
-1.268008101477666009e-02
-1.240608168932705486e-02
-1.295883347688622962e-02
-1.226986399694869091e-02
-1.263244470283000909e-02
-1.226846486540215421e-02
-1.311915726368480944e-02
-1.219493180637607616e-02
-1.287241495513539134e-02
-1.247552579796150016e-02
-1.232303569727676192e-02
-1.340165426396325299e-02
-1.217617996337392802e-02
-1.272774389161721552e-02
-1.210458236592273050e-02
-1.191304704452862163e-02
-1.167621085761160610e-02
-1.152542595814773536e-02
-1.130146908120036389e-02
-1.166806706307520550e-02
-1.147804979171967998e-02
-1.174565706727659711e-02
-1.144091931392801458e-02
-1.199035744083230305e-02
-1.160920896608334460e-02
-1.175216960638461247e-02
-1.148844233635499396e-02
-1.136705935649330763e-02
-1.188180201812086279e-02
-1.165126192803920407e-02
-1.175427764211072791e-02
-1.143383167004879790e-02
-1.153988886624112038e-02
-1.132703647119293056e-02
-1.161447320454579886e-02
-1.140600247732939318e-02
-1.130039563502724907e-02
-1.102866196379692111e-02
-1.137553380911454810e-02
-1.147003127417144802e-02
-1.199894744651589136e-02
-1.067758557814393536e-02
-1.177958502265466847e-02
-1.129036192003111082e-02
-1.121082690626651335e-02
-1.145144928518247035e-02
-1.151344009238187104e-02
-1.119263093031992902e-02
-1.091263618947305170e-02
-1.047875402654643850e-02
-1.147662236690566440e-02
-1.170549960846107261e-02
-1.104616863504992441e-02
-1.176947231182191682e-02
-1.097210537679316027e-02
-1.186779224627087723e-02
-1.039937357836192081e-02
-1.138840764687478434e-02
-1.108439075994000628e-02
-1.233670767038054158e-02
-1.114485121767206689e-02
-1.099247619066615750e-02
-1.072722769636124535e-02
-1.051656530180205412e-02
-1.121457504774106724e-02
-1.119332404538750034e-02
-1.134456329444719601e-02
-1.130511102733343723e-02
-1.136478523803709402e-02
-1.092452357417262633e-02
-1.140594767292687009e-02
-1.118728110770384615e-02
-1.101156810801179504e-02
-1.123288697193143906e-02
-1.154133455645561281e-02
-1.134932249071119760e-02
-1.124180428856143624e-02
-1.126992323455193457e-02
-1.146540501753112555e-02
-1.077082120131094001e-02
-1.059556874697803290e-02
-1.042842491804449150e-02
-1.032377466634754049e-02
-1.068517673172914191e-02
-1.080447943019441533e-02
-1.081135697015556119e-02
-1.091987320700219151e-02
-1.090995657731561735e-02
-1.052452842205623199e-02
-1.056345463669794947e-02
-1.089664152535091066e-02
-1.071478005544390308e-02
-1.074022624699784781e-02
-1.094675115792661212e-02
-1.082861098853993113e-02
-1.101349653989329089e-02
-1.099107017005333808e-02
-1.082486976745082770e-02
-1.040997717659418280e-02
-1.014386019362455670e-02
-9.575431283848785322e-03
-9.073717620285212324e-03
-1.037301027140274078e-02
-1.076865037002924623e-02
-1.114085257440365108e-02
-1.065822004147993010e-02
-1.054599307288282654e-02
-1.019313093980608875e-02
-1.041611712122856095e-02
-1.022227909030527793e-02
-1.082802301723474227e-02
-1.130579910769596332e-02
-1.118505931145332560e-02
-1.120593499138622905e-02
-1.053522849830320317e-02
-1.075839082508878337e-02
-1.061968730490966961e-02
-9.588593848785732093e-03
-9.064961309644186879e-03
-9.240932530391005734e-03
-8.734813357761758712e-03
-8.882127704246961172e-03
-8.393026893705794744e-03
-7.739876475303426526e-03
-8.383295426456872229e-03
-9.917599658352994549e-03
-8.633669536924504923e-03
-9.363928790524927298e-03
-8.718400181974856472e-03
-9.737579979097769553e-03
-9.848678385219598874e-03
-9.957419378412692146e-03
-9.772799135607072862e-03
-1.029326741038908907e-02
-1.009260724073523033e-02
-1.058387248702319025e-02
-9.973168859821168394e-03
-9.597483792428312607e-03
-1.053192658471425493e-02
-1.057626039857226773e-02
-1.046910443412298053e-02
-1.097132044548265219e-02
-1.029372281142416912e-02
-1.017563212404888270e-02
-1.021604718708440593e-02
-1.017847027159225586e-02
-1.019565102360336407e-02
-1.037152703744812984e-02
-1.050425926545222460e-02
-1.051257995917013500e-02
-1.057982495005943199e-02
-1.024094846954004545e-02
-1.015505173968919705e-02
-1.029776821389279465e-02
-1.061191967907383626e-02
-1.043657528574978843e-02
-1.044306600400737861e-02
-1.059645564315334597e-02
-1.059620678578835143e-02
-1.045141981454064846e-02
-1.066389498200626638e-02
-1.066572172359898235e-02
-1.008171908710009217e-02
-9.948970524510021909e-03
-9.852093032338461037e-03
-9.686742211130595567e-03
-9.788375923019856928e-03
-9.511445859760150542e-03
-1.005028486057571099e-02
-1.004711491918656475e-02
-1.002704737838616168e-02
-9.628154070552235808e-03
-9.075024464633136764e-03
-1.001015094057797206e-02
-1.005088243388146778e-02
-9.837001110453279934e-03
-9.906399817309287717e-03
-1.033462195843133993e-02
-1.045373610336732158e-02
-1.044723708016366374e-02
-1.068433461185060683e-02
-1.010690158295354281e-02
-1.003786160396497734e-02
-1.042774215850268346e-02
-1.035104025690159260e-02
-1.038330139302960642e-02
-1.028559265331785606e-02
-1.052453157786228076e-02
-1.052697067610599939e-02
-1.068636694323052937e-02
-1.075270840686280878e-02
-1.075569433799853161e-02
-9.550924302039286509e-03
-9.213900037894127634e-03
-9.451599442390861555e-03
-9.288935384790310626e-03
-8.647980772832400062e-03
-8.220585467939148239e-03
-8.440350934803849889e-03
-7.797632369412108196e-03
-9.557953937940892597e-03
-9.168927679791197619e-03
-8.793443491472789295e-03
-8.405756513182722350e-03
-9.808013087942888189e-03
-1.006766826344245198e-02
-1.035802804385231590e-02
-1.037454779019965009e-02
-1.004083288376220358e-02
-1.038017064571201790e-02
-1.040937575393019107e-02
-1.068981095601219053e-02
-1.082346985769968434e-02
-1.110401054337598926e-02
-1.120520184317510756e-02
-1.171146798377397519e-02
-9.880819151014226184e-03
-1.008521003744587696e-02
-9.797726450453854430e-03
-1.004732298209506762e-02
-1.016684873133985416e-02
-1.064133419951678559e-02
-1.086833090680284185e-02
-1.133145137325611979e-02
-1.166988432462802948e-02
-1.054193485275991757e-02
-1.074828653516493593e-02
-1.088424181631000333e-02
-1.085596474247256700e-02
-1.075457602030900801e-02
-1.092391044500756921e-02
-1.051521552197595515e-02
-1.079529789016795381e-02
-1.066035588202784122e-02
-1.074262365571196538e-02
-1.105561630207213888e-02
-1.088604422401819906e-02
-1.113259217992471420e-02
-1.108903742510283438e-02
-1.095265466633576525e-02
-1.114565337001768852e-02
-1.107515814474373250e-02
-1.102784797050426410e-02
-1.114026304837348325e-02
-1.117554227054399878e-02
-1.121371821133402592e-02
-1.129790179033851420e-02
-1.140096944118057856e-02
-1.156247461295734427e-02
-1.149128750144866144e-02
-1.180878040926943394e-02
-1.105125381932758367e-02
-1.109227431049252845e-02
-1.129475252336079212e-02
-1.135646563590628905e-02
-1.146072222665685605e-02
-1.130067849280736066e-02
-1.194168690747589648e-02
-1.118694719738460262e-02
-1.125952722928317586e-02
-1.121408904795665427e-02
-1.127695417522547351e-02
-1.130656308313392373e-02
-1.130890378870613722e-02
-1.140762793592570677e-02
-1.115856158012891973e-02
-1.131776744181247490e-02
-1.126870331434543480e-02
-1.143561190680488816e-02
-1.144266443980825401e-02
-1.140837929921634762e-02
-1.129994922476222977e-02
-1.109664177904273914e-02
-1.104106572770551312e-02
-1.087155717449684970e-02
-1.080602121294908617e-02
-1.106048381614902799e-02
-1.095505186275795052e-02
-1.122890585550130431e-02
-1.097253561081835277e-02
-1.104746308025983045e-02
-1.110789465763135572e-02
-1.103168810468031780e-02
-1.098849395739908905e-02
-1.083846956072996408e-02
-1.128180241066766877e-02
-1.124873335642881736e-02
-1.126107280822070435e-02
-1.094682552958426217e-02
-1.109043630656863198e-02
-1.089404700877029571e-02
-1.078668151598920037e-02
-1.059639929561579687e-02
-1.057640550978580958e-02
-1.071663018929263841e-02
-1.050847640061932861e-02
-1.066687042437868861e-02
-1.062758371827429715e-02
-1.029711565487438814e-02
-1.083895278184523157e-02
-1.051686641886372293e-02
-1.035155652964651202e-02
-1.049605134830408106e-02
-1.080819553162964790e-02
-1.066239915154422978e-02
-1.014477938338022127e-02
-1.022042139912229287e-02
-1.033816248371558812e-02
-1.038666609450146147e-02
-1.031484373042567022e-02
-1.031325951806121022e-02
-1.040420490405273742e-02
-1.008711033544007832e-02
-1.030112056683921661e-02
-1.041967074220949765e-02
-1.011189895282985259e-02
-1.002824891145884419e-02
-9.978581792289199781e-03
-1.021157486302766426e-02
-1.020250718850625703e-02
-1.052053489932466314e-02
-1.065688784887261313e-02
-9.913950784460659124e-03
-1.015399986314505232e-02
-1.016912822147858150e-02
-9.950866418541867015e-03
-9.876256059175978277e-03
-9.725868787897294643e-03
-1.065522619618400682e-02
-1.100605134643825415e-02
-1.113245241712721226e-02
-1.087339927744166573e-02
-1.117129735777175337e-02
-1.055662541965389500e-02
-1.105382315369666558e-02
-1.114976187905533309e-02
-1.108514006807446474e-02
-1.136412655523575364e-02
-1.148237345699684372e-02
-1.176341549299225395e-02
-1.093828467169770738e-02
-1.062800894621454550e-02
-1.154789534751347359e-02
-1.202833280663196877e-02
-1.218211153436235192e-02
-1.043160770928702914e-02
-8.879155221920417493e-03
-8.611531467021253661e-03
-8.150786416489308461e-03
-7.271653277848707901e-03
-6.649866683644570578e-03
-4.634100678822627821e-03
-3.182877670011498728e-03
-4.138120840483342118e-03
-1.103553125642388159e-02
-8.919838700423413091e-03
-7.590381875760178997e-03
-6.200467190662008188e-03
-6.632302013377511414e-03
-7.610497923208752423e-03
-9.141830710747006483e-03
-8.856908783645223507e-03
-9.237969743974025136e-03
-9.022354956206204285e-03
-9.349286406556196749e-03
-9.895563210316902364e-03
-8.024412523255365984e-03
-9.823395601418823120e-03
-9.197841073662808495e-03
-9.290808082022573855e-03
-9.867988630822700780e-03
-1.014705644101120303e-02
-1.008733268214856774e-02
-9.967289449822041431e-03
-1.070619640326107846e-02
-1.010740871641600119e-02
-9.980773684092530962e-03
-1.081042341686805526e-02
-1.068243151683085680e-02
-1.095639978347628073e-02
-1.014940163497270523e-02
-1.020259608887664343e-02
-9.563701316799767815e-03
-9.681220313378088166e-03
-1.027810197507177115e-02
-1.079227592807916088e-02
-1.115637163856940395e-02
-1.053872951202897840e-02
-1.204831504918804641e-02
-1.017145438601872037e-02
-1.063771719471803649e-02
-1.056309576630514412e-02
-9.682079515429549421e-03
-1.056535453028959771e-02
-1.120480242783428518e-02
-1.400450062280468588e-02
-8.802799522875985605e-03
-8.232863069245210247e-03
-8.482676719002152713e-03
-8.312052160790403890e-03
-7.078084448192401706e-03
-5.984928135601740376e-03
-3.939399682061570096e-03
-3.250181018705628182e-03
-2.605942430250104188e-03
-8.638161631619093936e-03
-8.388482926227238193e-03
-7.070563356462011145e-03
-6.984956673143405230e-03
-6.176814516516569188e-03
-6.392871614439471148e-03
-8.788110988192137513e-03
-8.856557759134969440e-03
-8.926410866365473359e-03
-8.579420186690403516e-03
-9.123651107568055141e-03
-8.872986137255230860e-03
-8.669581625258144728e-03
-9.054986247112631684e-03
-9.090995519194304889e-03
-9.387877560973933305e-03
-9.363807166826929040e-03
-9.538707695904679804e-03
-9.325440148180472177e-03
-9.177826877568276767e-03
-1.006152922062024564e-02
-1.018939774046863020e-02
-1.004825918711494889e-02
-1.069245144126199087e-02
-9.533180076514897322e-03
-9.462830359987975393e-03
-1.023270598680898688e-02
-1.016796659578609457e-02
-1.002959117079468658e-02
-9.762946626251873053e-03
-1.021386844624315622e-02
-1.007991817000721338e-02
-1.085208961031834674e-02
-1.070526092628369501e-02
-1.086509645645663061e-02
-9.338724042043267809e-03
-9.371355442927822507e-03
-8.859119879664402453e-03
-8.696730717355294696e-03
-9.728514333159743455e-03
-1.028643657141051042e-02
-1.058599556725674587e-02
-9.361106365102896815e-03
-9.521323548707374615e-03
-9.404022891208018570e-03
-9.919966059702294003e-03
-1.017242398343693940e-02
-1.053560437075374764e-02
-1.191285734801977164e-02
-1.012491589248531998e-02
-1.145906089435864451e-02
-1.207708812613290071e-02
-8.491054010862544854e-03
-8.071369728237739322e-03
-7.784113793153664765e-03
-7.163842982935653136e-03
-8.010480875385153632e-03
-8.502072279665665033e-03
-8.048840633879492112e-03
-8.097906499098023528e-03
-7.938593146993952465e-03
-7.938670881548306676e-03
-8.083388450600666533e-03
-7.965675049551753512e-03
-7.902254989425932727e-03
-7.492089261416686428e-03
-8.353061595546801277e-03
-8.307035629894328477e-03
-7.715355106362082466e-03
-8.293378337025071600e-03
-8.350623366865678188e-03
-8.656340810815885134e-03
-8.313982854772149905e-03
-8.334664004371166932e-03
-7.805662302864273261e-03
-7.218838625274867464e-03
-8.936221637910057511e-03
-9.018638616761201834e-03
-9.204486327088475667e-03
-8.545985071542498354e-03
-8.268789285097203137e-03
-9.115595684727853185e-03
-8.782714938852317563e-03
-9.419652503300401936e-03
-8.901117088492517190e-03
-9.192693502424914218e-03
-9.470578398621585722e-03
-9.118467843248699925e-03
-7.793266424992859563e-03
-7.258732342544428964e-03
-6.450316661233443209e-03
-5.595507681916864554e-03
-7.848795572486147454e-03
-8.664498066065886780e-03
-8.057914006772652973e-03
-7.113406003541660090e-03
-8.066544315496197021e-03
-7.535316592162285589e-03
-8.395479937152384303e-03
-9.658388398486433477e-03
-1.041584732639269997e-02
-9.869340397631152714e-03
-6.668117098988648322e-03
-6.800917713235835049e-03
-6.418667154787885062e-03
-5.533940943005699782e-03
-6.953739887099460310e-03
-6.860329818958978837e-03
-7.195528706387793391e-03
-6.916981780540430898e-03
-6.558942788935046529e-03
-6.100683211700898972e-03
-5.105206394950540308e-03
-7.168245940025070109e-03
-7.826781716713344592e-03
-7.707897277171080370e-03
-6.272518463662076112e-03
-6.997810130278275288e-03
-7.229092890467278369e-03
-8.064607201834118541e-03
-8.040107085039216450e-03
-8.078897839689116664e-03
-7.685523251969216853e-03
-6.682838180186065694e-03
-6.480436286369987628e-03
-7.317246832807612275e-03
-8.355623384849636057e-03
-6.688713213619802180e-03
-5.040606872937906414e-03
-3.634446640199893042e-03
-4.904614528866001189e-03
-7.295283441015726171e-03
-5.717512325887633834e-03
-7.196365646493981319e-03
-7.312659177565371260e-03
-7.251601527592950978e-03
-8.168108244234757731e-03
-8.432173511715768122e-03
-7.943118584132094137e-03
-6.784081278549867165e-03
-7.944127216936217734e-03
-8.877572752886652568e-03
-8.949055700528150276e-03
-9.135093696662521454e-03
-9.498354207816460740e-03
-9.341683408535271516e-03
-8.723525934937055928e-03
-8.712315032935822462e-03
-8.325318553556927681e-03
-9.046383273076450196e-03
-8.344618520811543025e-03
-9.050364709398810506e-03
-8.761419794413614209e-03
-9.086553493321120750e-03
-9.313170795944292202e-03
-8.935443287625532277e-03
-8.271823382823355678e-03
-8.030198879559288794e-03
-9.260999080311298204e-03
-8.074025353715997763e-03
-9.256022575006083580e-03
-8.833693887382839185e-03
-9.759307633583586689e-03
-9.894925960637110385e-03
-9.853245268825373479e-03
-9.855239944120434623e-03
-1.017672117701758777e-02
-1.039132122252652349e-02
-1.025491051311540856e-02
-1.054126534247951975e-02
-9.790669289512624052e-03
-9.813705995865524417e-03
-1.020001322709115227e-02
-1.032581641948895380e-02
-1.050550988498139167e-02
-1.025532807375581154e-02
-1.019410549847850865e-02
-1.037068857910343131e-02
-1.048360256553834691e-02
-1.069126215202500715e-02
-1.052328117815573040e-02
-9.852496217401423770e-03
-9.927230393239160414e-03
-1.015557061954047713e-02
-1.018245644241680230e-02
-9.768029453463934059e-03
-9.956170427848702945e-03
-9.825840279869295021e-03
-9.950624125777785683e-03
-9.578397339326897089e-03
-9.753869877734570870e-03
-1.012146867101366109e-02
-1.030546877541507582e-02
-1.048299233875536057e-02
-1.050962685750829288e-02
-1.052865593990349839e-02
-1.063335047138793017e-02
-1.071374992282990435e-02
-1.058966328578034820e-02
-1.081069620349602717e-02
-1.028636917931981601e-02
-1.048121127421394218e-02
-1.060007656869264674e-02
-1.072578568533426487e-02
-1.079550455820442456e-02
-1.049636964524674684e-02
-1.066496641328239584e-02
-1.052966985449460546e-02
-1.088696805406574528e-02
-1.088977843560964658e-02
-1.071503118565469981e-02
-1.051643016892291754e-02
-1.055014705926465672e-02
-1.065993347773703560e-02
-1.064640288484679058e-02
-1.038627434959252076e-02
-1.025621832350216006e-02
-1.043332150987422158e-02
-1.050699296335688357e-02
-1.060936062398389751e-02
-1.033162342448032053e-02
-1.026115413111246440e-02
-1.031293208316248072e-02
-1.011808941436582662e-02
-1.057030956026287251e-02
-1.030065425796003117e-02
-1.045966100721924461e-02
-1.077440985759642832e-02
-1.084759069218401394e-02
-1.082361541784229372e-02
-1.087512026675751219e-02
-1.097916944611610802e-02
-1.103858910923435216e-02
-1.116054338824914484e-02
-1.119083145396488656e-02
-1.121391799526623261e-02
-1.080449474125683151e-02
-1.082459335985513048e-02
-1.099822530270603074e-02
-1.100405451806215316e-02
-1.100691006214559245e-02
-1.102392295482230479e-02
-1.128645596017059487e-02
-1.076600551934314004e-02
-1.072009736118948939e-02
-1.055459257318247350e-02
-1.046828175997764968e-02
-1.075816526477713433e-02
-1.073237190837711581e-02
-1.078319169996741489e-02
-1.049374045174330562e-02
-1.031824787060233936e-02
-1.028590233853889091e-02
-1.044033294638845900e-02
-1.028058202430917785e-02
-1.055275517835333951e-02
-1.024206753361844337e-02
-1.017755888744381262e-02
-1.034046890870812287e-02
-1.030116636312249437e-02
-1.008169186416586934e-02
-1.001293011552672162e-02
-9.997644111444367598e-03
-9.922974906380435320e-03
-9.732764139555176094e-03
-9.740665454712027493e-03
-9.637380283185370197e-03
-1.002288351399844429e-02
-9.981090414659518281e-03
-1.015739505937812703e-02
-9.582866473869560558e-03
-9.803632075237898869e-03
-9.505892729930799992e-03
-9.651535762189418499e-03
-9.791118561619934282e-03
-9.407552956084289444e-03
-9.980175254323514489e-03
-1.022772459495870437e-02
-1.003920931026620195e-02
-1.010823851682396760e-02
-1.008413555149186014e-02
-9.868241846212186946e-03
-9.793623783563536536e-03
-1.027016184656708714e-02
-1.038809223697602716e-02
-1.029227000788443536e-02
-1.008684159368204020e-02
-1.025481122308487605e-02
-1.033309747691136746e-02
-1.039037900271596281e-02
-1.053000089612679893e-02
-1.024718494849283408e-02
-1.040164428764252420e-02
-9.754931268224223753e-03
-9.421316942251551849e-03
-9.208422127628460713e-03
-8.464339744854379108e-03
-9.403762083923718207e-03
-9.477059155591703934e-03
-9.578940046168736566e-03
-9.860493475956466636e-03
-9.340161092853335734e-03
-9.275169646301820864e-03
-9.668346226499237306e-03
-9.614987177471287852e-03
-9.477013397270124193e-03
-9.883757737661437101e-03
-9.695671804219593154e-03
-1.008780959851669767e-02
-1.003416374100277869e-02
-9.816277481420856293e-03
-9.846950061250176953e-03
-1.013601189625588754e-02
-1.036835134708699417e-02
-1.034364428785036934e-02
-9.942926201219833698e-03
-9.277133005814104313e-03
-9.611871950921405117e-03
-1.020862368128583851e-02
-1.027314292779291614e-02
-1.058674197732974512e-02
-1.084939235745257038e-02
-1.098644538875718883e-02
-9.919023875184767441e-03
-1.028089048786295749e-02
-1.024071774323070255e-02
-1.036277055579835210e-02
-1.011909530735867653e-02
-1.066976467137275772e-02
-1.094795800053079485e-02
-1.102498377809719467e-02
-8.448607941007718267e-03
-7.588445983682786354e-03
-8.190692523969991812e-03
-7.954628737543481196e-03
-7.132227722753671680e-03
-5.099351338509721353e-03
-3.673391586417915338e-03
-4.499449745200200142e-03
-8.721433735047367380e-03
-6.959371116103374964e-03
-8.130835161901897590e-03
-7.105579976067560866e-03
-8.745261120101674099e-03
-9.134234059996367006e-03
-9.750210884402281050e-03
-9.990686524418859391e-03
-8.658895742120855873e-03
-8.029279257214385485e-03
-6.771584603958053471e-03
-8.770641716370097818e-03
-8.864497913896363795e-03
-9.319776928320037263e-03
-8.410102099821575514e-03
-9.043910066498440925e-03
-9.043066049979077078e-03
-9.222961503874891470e-03
-1.003632825444560582e-02
-1.060160389988151937e-02
-1.077857735215431018e-02
-1.105812389520197461e-02
-1.095845257742742926e-02
-1.117437431639573507e-02
-1.201792319591579034e-02
-1.251805974717728684e-02
-1.424695039125078652e-02
-9.886068098076504843e-03
-1.067905937420720458e-02
-1.079799177712709515e-02
-1.127097871635592170e-02
-1.148634111313595607e-02
-1.049691084757155973e-02
-1.162643001176926968e-02
-1.262271351385210565e-02
-1.277084896731195580e-02
-1.131341513401277164e-02
-1.496637444299762747e-02
-1.470675138334376353e-02
-1.452059247658365505e-02
-1.061386066987256120e-02
-1.075591384194321716e-02
-1.086523405789225662e-02
-1.098339061981933040e-02
-1.059483677784669141e-02
-1.051572232781212285e-02
-1.066787492292902394e-02
-1.030133333549587173e-02
-1.058905120423392528e-02
-1.015152383279194388e-02
-1.020639549799391005e-02
-9.870129471889354036e-03
-1.041862313955860611e-02
-1.088996622910592960e-02
-1.046365587802634313e-02
-1.066773970307689778e-02
-1.082019735125250640e-02
-1.023437869337972227e-02
-1.074553902281767150e-02
-1.010997246466489169e-02
-1.072648603144152335e-02
-1.080845181423893339e-02
-1.094226721785289923e-02
-1.103189089607292499e-02
-1.084741357783915519e-02
-1.068382869663239004e-02
-1.107156485970075231e-02
-1.085663701419418287e-02
-1.128480691925358090e-02
-1.147073786160772609e-02
-1.165260482802273415e-02
-1.165723585508452939e-02
-1.163416162135927877e-02
-1.155252151015953230e-02
-1.160839666368678087e-02
-1.143903948276539864e-02
-1.143923821995527015e-02
-1.144297563478230591e-02
-1.139391615765739628e-02
-1.137501149794214322e-02
-1.134177083167673891e-02
-1.138387919268800223e-02
-1.163908980880725731e-02
-1.181681958168558436e-02
-1.174568831627021206e-02
-1.140670085765421553e-02
-1.138248111400756712e-02
-1.148019426017532485e-02
-1.166489146068626533e-02
-1.179640549246012589e-02
-1.199729506415930617e-02
-1.220306800976911701e-02
-1.220613162560689122e-02
-1.199509129209114927e-02
-1.175093569392984469e-02
-1.224537789481425568e-02
-1.171052966520776638e-02
-1.176056810709025582e-02
-1.200594531687399803e-02
-1.200913998920296807e-02
-1.172542413719497752e-02
-1.162895322955723176e-02
-1.240799562977238854e-02
-1.212668994878334135e-02
-1.234852197342598337e-02
-1.174368645701035288e-02
-1.181269789251457661e-02
-1.153777372232381478e-02
-1.237335402207478778e-02
-1.251515816622231561e-02
-1.248915850747902082e-02
-1.195520697934642808e-02
-1.213236174280511726e-02
-1.236744242582741259e-02
-1.286741138926086013e-02
-1.213602706038245313e-02
-1.222241597307599514e-02
-1.178891050264816408e-02
-1.262963894110822292e-02
-1.253000301321527399e-02
-1.203550037908777785e-02
-1.134266612727154351e-02
-1.260622870680233251e-02
-1.268577616287425679e-02
-1.267577214757849464e-02
-1.217209067511084569e-02
-1.220103011012991547e-02
-1.164065983287810441e-02
-1.158247803317763794e-02
-1.254498706002060704e-02
-1.323982545115800352e-02
-1.222084017764330996e-02
-1.239343862824592371e-02
-1.234562561427011117e-02
-1.240838999579062241e-02
-1.533547759835552325e-02
-1.342425952002793826e-02
-1.477686389116570145e-02
-1.467227857171661889e-02
-1.434414261135375304e-02
-1.404786425157512550e-02
-1.430093149399080076e-02
-1.322729547618391004e-02
-1.116311110929243608e-02
-1.063273811366504534e-02
-1.062448601093825620e-02
-1.067783570711464125e-02
-9.865715840990961494e-03
-9.016535607913982175e-03
-9.931504893264497813e-03
-1.125014827307911115e-02
-1.084145639749292851e-02
-9.821203657371805132e-03
-1.010481131824447591e-02
-9.362566189815162837e-03
-1.040988031117262048e-02
-8.798296356624206449e-03
-1.063383096930793290e-02
-1.066477510291344299e-02
-1.021832783371864201e-02
-1.018396825704188588e-02
-1.074456945119448177e-02
-1.106078213928248476e-02
-1.099649436220681564e-02
-1.121543451195423230e-02
-1.064994734153425389e-02
-1.093928081149534923e-02
-1.053496717610629026e-02
-1.075008742774388390e-02
-1.129007827160050104e-02
-1.106524555262254975e-02
-1.125645559135388107e-02
-1.119784268054064592e-02
-1.129926676640896979e-02
-9.824232270268554515e-03
-9.401272342244765962e-03
-9.438289355915027365e-03
-9.431215637254061757e-03
-8.912386965421981513e-03
-8.469801504476098808e-03
-8.470170194429336302e-03
-8.084662649161293568e-03
-7.966609446327304472e-03
-8.002925161623188066e-03
-7.643481759425148347e-03
-6.877348533162170804e-03
-9.818703287741752106e-03
-9.419157193332543601e-03
-9.065601164933758879e-03
-8.725789938485346148e-03
-8.737363021801818758e-03
-7.900530342898993280e-03
-7.832746334243989930e-03
-8.359020120243849591e-03
-6.889093233856706348e-03
-9.521813500996401114e-03
-9.755359345845910843e-03
-1.028566831258496614e-02
-1.034113505852114236e-02
-9.523840650895610410e-03
-7.784802366626332980e-03
-7.498171728971067193e-03
-6.403738646438178125e-03
-9.509225509765181078e-03
-9.698617266810590637e-03
-9.830479260857307583e-03
-1.002392669557526303e-02
-1.054788308110473499e-02
-1.082768492580508599e-02
-1.041543231290295926e-02
-1.036389411404958945e-02
-1.109338226745610473e-02
-1.163245817407005354e-02
-1.103329452008972554e-02
-1.168627219834283797e-02
-1.050103561760862628e-02
-1.112008950188560566e-02
-1.088949506724566987e-02
-1.194927345530623873e-02
-1.163941962623059843e-02
-1.071905854074767413e-02
-1.116010369905390785e-02
-1.118705170874099465e-02
-1.147276905250188030e-02
-1.175807212995890784e-02
-1.188088369718506322e-02
-1.012761135652566827e-02
-9.853747953328179793e-03
-9.558752664258178197e-03
-9.335224368119508440e-03
-9.787406297827603088e-03
-1.014324327109280069e-02
-1.011574347697456917e-02
-9.928961525175557593e-03
-9.715023759587019733e-03
-9.627065251155317652e-03
-1.019838723739515188e-02
-9.547040138948956201e-03
-9.342762467600601584e-03
-9.561870510445638974e-03
-9.006080293658964842e-03
-9.526537025195350866e-03
-9.832437175876252225e-03
-9.926790832415896201e-03
-1.150312600654952028e-02
-1.239208652760392590e-02
-9.649598606636168932e-03
-8.932268898014421657e-03
-9.100075839191255553e-03
-9.906490928120200920e-03
-1.060269853311822212e-02
-9.213470789865108729e-03
-9.176450133788260910e-03
-9.629191564332733808e-03
-1.195271925602640548e-02
-1.143517798372278328e-02
-1.234295603355816187e-02
-1.362320854591027135e-02
-1.191170037681457509e-02
-1.012095401508638498e-02
-1.045361672634302803e-02
-9.923280448527712835e-03
-9.692725930360307149e-03
-1.104166137784045806e-02
-1.141959462702600743e-02
-1.020777137260461646e-02
-1.065543110527947777e-02
-1.130589361320027790e-02
-1.080128089521716940e-02
-1.101135198714764916e-02
-1.226923093970311643e-02
-1.288564223808822372e-02
-1.276679677192458541e-02
-9.819147328607327405e-03
-9.598631107755262876e-03
-9.193981029316976306e-03
-8.905478575272920971e-03
-9.816448239096761674e-03
-1.005235517576401338e-02
-9.652346357930037188e-03
-1.031083154479889644e-02
-9.912896569709972808e-03
-9.604517679696073645e-03
-9.918133542580436293e-03
-9.911730996568219113e-03
-1.018761846655872466e-02
-9.541725540853600654e-03
-9.494839574171298757e-03
-9.823378449401688403e-03
-1.021191336958172761e-02
-1.039107516173946172e-02
-1.049976859238829774e-02
-9.149098860323992208e-03
-8.922283884317127808e-03
-8.383105287759167260e-03
-8.052842859558142705e-03
-9.032401417094548801e-03
-9.397517570041358931e-03
-9.404806918459520174e-03
-9.620004781231370969e-03
-9.284829012379196278e-03
-9.047403602992153474e-03
-8.883363643338658411e-03
-8.982997318826617394e-03
-9.468620328138270537e-03
-9.414847923818501357e-03
-9.598963954728166603e-03
-9.204379198052229510e-03
-9.576688287286748077e-03
-9.813709368632544949e-03
-9.606277958835198610e-03
-8.165962960506320881e-03
-7.581781333221340388e-03
-7.228832306446541893e-03
-6.096866219888826162e-03
-7.741635818275517840e-03
-7.953772670510911996e-03
-8.364419010035829480e-03
-7.383770502949897445e-03
-8.046254624615070683e-03
-7.420258071179484070e-03
-8.065193287307014999e-03
-7.667964408756651994e-03
-8.642099441819699190e-03
-8.444230093954237237e-03
-7.857573564324931911e-03
-7.712498500473740498e-03
-7.385003404399166291e-03
-6.880615846334490852e-03
-8.369611460543165127e-03
-9.123681736111407745e-03
-9.808438557050238454e-03
-1.117173210437428198e-02
-1.207030475849021726e-02
-8.264027909565947044e-03
-7.468767149428711880e-03
-8.529150965560994974e-03
-8.129753535159347372e-03
-9.091118768547873374e-03
-9.180236814359603661e-03
-9.642357953228979095e-03
-9.553989895448304626e-03
-1.166211142824152489e-02
-1.099832094958512127e-02
-1.192924979470555771e-02
-1.346700956515166359e-02
-1.140640311984091743e-02
-7.714176357273647838e-03
-8.135294268509991530e-03
-7.903120739937543118e-03
-6.943861378548028818e-03
-8.683120527939184458e-03
-7.801135589351195290e-03
-8.333612190711468110e-03
-8.988370912458607670e-03
-8.574367181657010020e-03
-8.831351762793683557e-03
-8.636574252307184854e-03
-8.742836180844272206e-03
-8.570570089366333355e-03
-7.871455346587744040e-03
-9.724763058819587205e-03
-1.026463772935551182e-02
-1.131209780994404945e-02
-1.152331720464540125e-02
-1.220244733473087144e-02
-8.973610003299816937e-03
-8.334788234236932894e-03
-9.786100639786275007e-03
-9.974798611527425918e-03
-1.015805482000746614e-02
-1.006704862992368298e-02
-1.151250337961222392e-02
-1.150196567156872886e-02
-1.082370799696908206e-02
-1.172177434825390392e-02
-1.282224660460651137e-02
-1.108591896298272150e-02
-1.331841632037100709e-02
-9.081268906652012127e-03
-9.618986533878378514e-03
-9.894821272852211136e-03
-9.727980217905026275e-03
-9.837780177506973492e-03
-9.153487163692835410e-03
-9.677966378026260988e-03
-9.554732423073192607e-03
-9.934467399765074119e-03
-1.014126035214970092e-02
-1.029355810228155602e-02
-1.014222218716482986e-02
-1.027064997193913309e-02
-1.026659911541891526e-02
-1.000069806693752207e-02
-9.972220689708889349e-03
-9.631575330424477568e-03
-1.083469849642985060e-02
-1.004096167338422267e-02
-1.012541616147070306e-02
-9.960367327022476291e-03
-9.860763945374379294e-03
-1.010213961470198159e-02
-9.635186432438916718e-03
-9.497096765702230797e-03
-9.497803490470857479e-03
-1.033176625804497692e-02
-1.046635294108182526e-02
-1.049962731722455835e-02
-1.050930981014674623e-02
-1.059560135476210301e-02
-1.074282197874844823e-02
-1.056577316803809959e-02
-1.030364680590521026e-02
-1.045651699401261257e-02
-1.060402020180071202e-02
-1.076000481739745190e-02
-1.071913344817364798e-02
-1.084175246799174569e-02
-1.046995411021051960e-02
-1.064744544182477833e-02
-1.056108905950104739e-02
-1.051842262569009298e-02
-1.055057020967165894e-02
-1.069436878734328876e-02
-1.074405328660557948e-02
-1.051239313871473770e-02
-1.037106866936973390e-02
-1.050946732673285235e-02
-1.051195157844819067e-02
-1.055522676300620945e-02
-1.053834107180479616e-02
-1.033518739827091193e-02
-1.076074256727925157e-02
-1.091482188192348379e-02
-1.093076272804210415e-02
-1.089231794746143255e-02
-1.102010266841987537e-02
-1.097438536222489387e-02
-1.102102524326780027e-02
-1.104178263474530144e-02
-1.072285837997833877e-02
-1.093729343795515029e-02
-1.113146964785886005e-02
-1.086931746978318791e-02
-1.099883200006903511e-02
-1.090788232321711522e-02
-1.107830764866715376e-02
-1.107674994411873143e-02
-1.115323652365502946e-02
-1.100397770372713198e-02
-1.100987117981491563e-02
-1.098325157847044979e-02
-1.097849079926371645e-02
-1.081292575359586033e-02
-1.071406069594145645e-02
-1.101710516846798188e-02
-1.106611870505210156e-02
-1.099590024982486682e-02
-1.078278363762650259e-02
-1.060794171466095982e-02
-1.050768576527524520e-02
-1.036256298649498517e-02
-1.057688806084457200e-02
-1.067077472811574571e-02
-1.035269025510534950e-02
-1.086364043060632917e-02
-1.057085751379251842e-02
-1.063659206614184921e-02
-1.028536530198046611e-02
-1.032072887952690567e-02
-1.030826607478012649e-02
-1.065253615236642221e-02
-1.058278857578819065e-02
-1.049757279728774813e-02
-1.043336332674879921e-02
-1.030340648387189154e-02
-1.059559322417478675e-02
-1.067950391889002648e-02
-1.067859021528496689e-02
-1.041407091350051231e-02
-1.066449394433073572e-02
-1.054403113366118513e-02
-1.065137983800671859e-02
-1.051286191565048087e-02
-1.043040301605193190e-02
-1.038293675809085805e-02
-1.028716742785782887e-02
-1.051144063078654316e-02
-1.060153764224120929e-02
-1.035409370671663311e-02
-1.057881954025149777e-02
-1.056763809103894100e-02
-1.043666239069926567e-02
-1.046133553414424142e-02
-1.048428916082388800e-02
-1.035380294035844091e-02
-1.032196264869515538e-02
-1.054449113542350533e-02
-1.064847634791379546e-02
-1.050910784551707146e-02
-1.053956716472940515e-02
-1.049939027481370385e-02
-1.055625487912219447e-02
-1.065445993812242156e-02
-1.023292448650613834e-02
-1.004124663470707009e-02
-9.751845500126619243e-03
-9.043325876364981947e-03
-9.964432806753421509e-03
-1.017787465206609551e-02
-1.040054009688941468e-02
-1.018136552003496426e-02
-1.048671748668732542e-02
-1.026302090753550798e-02
-1.031458969843805813e-02
-1.023018328414492667e-02
-1.025762829815870386e-02
-1.016904708255880405e-02
-9.897904486760360221e-03
-9.810527951604020719e-03
-1.051844326316423057e-02
-1.014515367437882586e-02
-1.072154282687282252e-02
-1.029288951609826433e-02
-1.022485373841473290e-02
-9.995198033255370956e-03
-1.002036590699369525e-02
-1.016000967862283957e-02
-1.025426844539111849e-02
-1.012374679889283501e-02
-1.009386735563547188e-02
-9.886480466406182346e-03
-1.018696489042858130e-02
-1.036725610476268988e-02
-1.041336870735192453e-02
-1.036585613569396269e-02
-1.007430656242381053e-02
-1.037998044683104137e-02
-1.043095423274388762e-02
-1.048136780411814371e-02
-1.046686929027067572e-02
-1.037907249357178721e-02
-1.028667434100459695e-02
-1.056825234715890079e-02
-1.054327068006576107e-02
-1.065632881124839448e-02
-1.044248801480800702e-02
-1.053244927642990950e-02
-1.043941907690308299e-02
-1.060559610786059731e-02
-1.062540362659493420e-02
-1.051123254741233304e-02
-1.065786192366894279e-02
-1.062950189652505338e-02
-1.073705895422144042e-02
-1.047612730551965993e-02
-1.042362839837823567e-02
-1.036196605947791415e-02
-1.039402314251608624e-02
-1.033091902795971011e-02
-1.016058748371979382e-02
-1.008766473229774294e-02
-1.041336946044143542e-02
-1.042383335755380121e-02
-1.053800292064571709e-02
-1.043926579182854857e-02
-1.034405918954680800e-02
-1.036817832388609896e-02
-1.050747470620074994e-02
-1.034002150937719279e-02
-1.043509201866776870e-02
-1.057266825236274216e-02
-1.065376286856837759e-02
-1.050877571665074714e-02
-1.042747628968912835e-02
-1.010133559514682366e-02
-9.878640977831185110e-03
-9.576393468444953719e-03
-8.952663167173382369e-03
-9.873786532817939790e-03
-1.018183146606601100e-02
-9.894647751367153729e-03
-9.933098094810802886e-03
-9.705729759543734944e-03
-9.989771365214466028e-03
-9.821934952804270424e-03
-9.637628964585464100e-03
-9.605818393433725177e-03
-9.744606897987291572e-03
-9.899374828622308636e-03
-1.003999302038626959e-02
-9.322749771341773406e-03
-9.981071649383884553e-03
-1.007385801811472824e-02
-9.782786984742702224e-03
-9.597169491992943793e-03
-1.003827506217281652e-02
-9.981556386711047668e-03
-9.838075830385810405e-03
-1.037002571901935420e-02
-1.064000224231445059e-02
-1.141239274563759024e-02
-1.235010378574341768e-02
-1.305494961675944705e-02
-9.386262008548281258e-03
-1.018238154923098611e-02
-1.019288446003039326e-02
-1.066381907086581295e-02
-1.077267236491782215e-02
-1.015453851644474402e-02
-1.129351074412095896e-02
-1.133622697834384477e-02
-1.249985837617859433e-02
-1.231461373140903953e-02
-1.263913529895773803e-02
-1.352999237995077160e-02
-1.374156908322937687e-02
-9.940709716520333347e-03
-9.851870856153212980e-03
-9.375002256386868668e-03
-8.439088888968182892e-03
-9.660655384939518392e-03
-9.766190544218636416e-03
-9.799357986191038414e-03
-1.023359080679671004e-02
-9.295863392503335085e-03
-9.801747076909355164e-03
-9.789276385877770242e-03
-9.778343538444965802e-03
-9.797289928954270102e-03
-9.713576672418421099e-03
-9.578707035155040878e-03
-9.540918879740090466e-03
-9.268428687314457515e-03
-8.810666044347804926e-03
-9.675165845054180605e-03
-9.993452665084171654e-03
-9.725950270080198357e-03
-9.738217786843951507e-03
-9.691519324320189629e-03
-9.489003699658476315e-03
-9.958400957839076348e-03
-1.041967103468829058e-02
-1.037162943379109879e-02
-1.098019219161007823e-02
-9.570739145644420118e-03
-9.581192687508692865e-03
-9.413716033670315592e-03
-8.883273915258768638e-03
-1.013540960780765811e-02
-1.015801100391347175e-02
-9.901805359892578914e-03
-9.463349191638870811e-03
-1.021277460906638325e-02
-1.034504898420133927e-02
-1.029983956303151538e-02
-1.016680634464383129e-02
-9.996541293061890140e-03
-9.841952506091473582e-03
-9.767822867134779569e-03
-9.947280202673115454e-03
-9.995745609436777410e-03
-1.005018360605411734e-02
-1.019826271224133843e-02
-1.023161204837637513e-02
-1.034982992649063037e-02
-9.857496238205643024e-03
-9.885111578441411334e-03
-1.023465293390376889e-02
-1.034515630645238549e-02
-1.032962382372397056e-02
-1.048391671923004816e-02
-1.013398781574154431e-02
-9.933787165601499006e-03
-1.024670559965952868e-02
-1.029143704789774877e-02
-1.024206253257244244e-02
-1.018696483328349577e-02
-9.721062739890613119e-03
-1.042860055125130296e-02
-1.008985106936687200e-02
-1.036917096273692364e-02
-1.003596779767389029e-02
-1.018566443811155797e-02
-1.012146800331846334e-02
-1.003358705056200256e-02
-9.911995148984770534e-03
-1.016164664278745161e-02
-1.013882875096544164e-02
-1.009080708642231226e-02
-1.018117424475835364e-02
-1.020272056996373959e-02
-1.013850424070527646e-02
-9.915973495883072253e-03
-9.696587144105296707e-03
-9.729523773531961045e-03
-9.781723107898616237e-03
-9.328368358753565126e-03
-9.684102771707957941e-03
-9.397434064243122623e-03
-1.065948725353171346e-02
-1.214353110569022648e-02
-9.920353252801644012e-03
-9.765218055467709407e-03
-9.382983916756598708e-03
-8.909260841420364382e-03
-9.708496210156335529e-03
-1.012609878822686924e-02
-9.231790156725991695e-03
-8.496179110749934801e-03
-1.073152173811215727e-02
-1.056512469081652070e-02
-1.219921405358114636e-02
-1.220792541756800936e-02
-1.325040436543868314e-02
-9.803066225578218468e-03
-9.870778486509962715e-03
-9.612941722834085836e-03
-9.167921549141771001e-03
-9.970943742741083388e-03
-9.988179122282871136e-03
-9.989352647308102906e-03
-9.780869306058804363e-03
-9.568140185738982506e-03
-9.308782590417842909e-03
-8.757987073035483974e-03
-9.823685164775443693e-03
-9.996079871828758220e-03
-9.642706936744401686e-03
-9.913879697751449074e-03
-9.977468325117410178e-03
-9.409878106214785223e-03
-9.999649378548674389e-03
-1.007957567992913243e-02
-1.010918556867029978e-02
-9.536152617835882278e-03
-9.488341965555759441e-03
-9.786655144203713214e-03
-9.821547166239940133e-03
-9.785804204066411716e-03
-1.008959869430791842e-02
-9.739150195841109192e-03
-9.700302446706799211e-03
-8.795294655219625460e-03
-7.894933157939345442e-03
-1.093715242602490492e-02
-1.107505988849167948e-02
-1.007019335556034838e-02
-9.424988849336160893e-03
-1.129577397366098024e-02
-1.130168620407450732e-02
-1.038938396662204486e-02
-1.169414298787176815e-02
-1.128717637658179819e-02
-1.243601371150626980e-02
-8.682036521914161808e-03
-7.285498700722820541e-03
-6.510623203320977347e-03
-5.024948075364897050e-03
-7.339786795659395194e-03
-5.807779730663302324e-03
-4.239671122358926354e-03
-5.736172150767665165e-03
-9.321930505414426429e-03
-6.843372998473614029e-03
-7.849644464461836418e-03
-7.962968450976243284e-03
-7.430482508262138512e-03
-7.264589651947025994e-03
-6.555325026420644186e-03
-5.472961965191119015e-03
-8.260644409401440846e-03
-8.422510723350163861e-03
-8.058893795520940054e-03
-7.030758697726308820e-03
-8.575021692933885997e-03
-8.476197262984463618e-03
-8.307334409975183562e-03
-7.056859564269015589e-03
-6.884664387989160306e-03
-6.645593590982943125e-03
-6.660514888386744568e-03
-7.710535219439163153e-03
-8.066948216410832831e-03
-7.926092356697731281e-03
-8.619984011193473905e-03
-8.412495024471803792e-03
-8.935676800533080832e-03
-8.852058025659213791e-03
-9.193348036981248417e-03
-7.536714607400248067e-03
-6.405061408054877302e-03
-8.084286560525422508e-03
-7.608857365805791161e-03
-7.533376018218128009e-03
-8.783592944009504036e-03
-8.446373270370687719e-03
-9.221112451220593934e-03
-9.200019906615699433e-03
-6.474645096293785672e-03
-6.483246175782535030e-03
-5.756587366372503158e-03
-5.492639328322545048e-03
-6.352413539801603920e-03
-6.383623274972097771e-03
-7.062939542582446703e-03
-6.635576840017622102e-03
-5.826019441949265368e-03
-6.508941770714651680e-03
-5.242973929629819903e-03
-4.680117249548415050e-03
-4.436761556672408693e-03
-3.546024715233604598e-03
-4.043634635457538096e-03
-3.411860566878166870e-03
-4.028349621714882346e-03
-2.326437424617273410e-03
-5.143018743400605032e-03
-4.903568769935743275e-03
-3.754862141277762796e-03
-4.351915185095939047e-03
-5.194419511746215315e-03
-5.503010809183241266e-03
-5.593795980281034662e-03
-5.260898883829065453e-03
-6.300526430931773642e-03
-6.580688945647226659e-03
-7.511848248661777590e-03
-6.603251908147323920e-03
-5.539923078803169268e-03
-5.159651659524124023e-03
-6.574207430147765811e-03
-6.503617540263288699e-03
-6.165922831758658372e-03
-7.676046502341325392e-03
-7.853978778046517145e-03
-7.572210601553886790e-03
-6.918657822630801951e-03
-5.856414272576193278e-03
-7.136612220063264130e-03
-5.776959149509709214e-03
-6.100238013720049417e-03
-6.552063550661692791e-03
-6.253954763034827967e-03
-5.665641579828792525e-03
-6.290104628216256280e-03
-5.924637703011092875e-03
-7.122718481130899983e-03
-8.108399072767832200e-03
-8.636615989602140081e-03
-8.591053793675406183e-03
-8.343331696450198565e-03
-9.051247127989341459e-03
-8.143878324768259389e-03
-6.925084716424768222e-03
-8.313060571494121712e-03
-8.080370224724985062e-03
-9.223232916637295192e-03
-9.328770406470307183e-03
-9.029484042369315469e-03
-7.674958986265946470e-03
-8.304414741668614958e-03
-8.336028045691923002e-03
-9.277157727880531307e-03
-9.558596599895110082e-03
-9.680302378562677737e-03
-9.011423670628480875e-03
-9.352240480530779609e-03
-9.436347539624266589e-03
-1.036303529062867351e-02
-1.184431185045951331e-02
-1.336091563220671505e-02
-9.817256862449948163e-03
-9.808671124853375611e-03
-8.870798473308530441e-03
-9.633348554015879958e-03
-8.688200520422854206e-03
-9.566500894923845449e-03
-9.893046185172083354e-03
-1.045307897249274712e-02
-1.219251577419138734e-02
-1.143035091524511118e-02
-1.394088175322771329e-02
-1.450178979568574229e-02
-1.283218000608178297e-02
-9.997563124846443189e-03
-1.009709092304054631e-02
-1.016255695250493050e-02
-1.028885603871147227e-02
-1.020063581667044438e-02
-1.002695811216094447e-02
-1.003988375614115781e-02
-1.007952935066565130e-02
-1.026389458864725678e-02
-1.029430951523108671e-02
-1.020270177210341224e-02
-1.031619094290529316e-02
-1.047647773179612857e-02
-1.052410086644346709e-02
-1.038300820632178344e-02
-1.032018215664731557e-02
-1.045994059558653065e-02
-1.044136451162295219e-02
-1.019467408442461392e-02
-1.024167499044742469e-02
-1.044863842009219508e-02
-1.028736007892584910e-02
-1.021530986514399518e-02
-1.052553237481904796e-02
-1.034459221240478788e-02
-1.054965868724688262e-02
-1.044483359727218022e-02
-1.052169952234070435e-02
-1.042591875168864118e-02
-1.050985481003416724e-02
-1.060148368996687886e-02
-1.063925834955439104e-02
-1.057214752729252957e-02
-1.063178457098966009e-02
-1.093566148795130193e-02
-1.043115260949522942e-02
-1.063553345399807608e-02
-1.051945188779721853e-02
-1.060054053417564500e-02
-1.087278112844032238e-02
-1.142197893699869841e-02
-1.217329189497672222e-02
-1.116502874043098954e-02
-1.076350753593452447e-02
-1.092362179173031467e-02
-1.097321294179303026e-02
-1.105046160140869989e-02
-1.106722366552792547e-02
-1.130566238230005550e-02
-1.098028190501984698e-02
-1.075614497095955802e-02
-1.090994057849872106e-02
-1.106531373990856000e-02
-1.134848577279791784e-02
-1.131884578467126125e-02
-1.140450362915744822e-02
-1.085651734900857160e-02
-1.106251833323696268e-02
-1.096484032080359897e-02
-1.089396664143608452e-02
-1.089672723342921534e-02
-1.108439628896761529e-02
-1.125527455009313511e-02
-1.070576103075370281e-02
-1.063739549888748255e-02
-1.075131269833790384e-02
-1.088465424335717004e-02
-1.070498199717214403e-02
-1.062435483240353057e-02
-1.063024616960821754e-02
-1.052270646725429748e-02
-1.081221913812518802e-02
-1.066851749223649871e-02
-1.106093402821532734e-02
-1.120408811591307521e-02
-1.120528055654745024e-02
-1.114692096442467147e-02
-1.092520919442181195e-02
-1.113713669487102938e-02
-1.137114801021292879e-02
-1.126663415123884023e-02
-1.123588059289004799e-02
-1.143535895604734336e-02
-1.140524776608409056e-02
-1.104744671600326258e-02
-1.096531980187640497e-02
-1.132278123499745603e-02
-1.120525789873149866e-02
-1.093671511373633942e-02
-1.107755245853178812e-02
-1.086596196249466073e-02
-1.162670685107752497e-02
-1.163804613416707934e-02
-1.177016748677063747e-02
-1.190725937659439446e-02
-1.178297414882214546e-02
-1.205280932700308547e-02
-1.185453955355733092e-02
-1.146958066019997287e-02
-1.182876414499177582e-02
-1.166052428193949282e-02
-1.233849378017148717e-02
-1.207876195242666394e-02
-1.196401164760758744e-02
-1.176070177573996373e-02
-1.169854380564361654e-02
-1.179415397513980564e-02
-1.210835548666858684e-02
-1.222689579163093246e-02
-1.162825416828566077e-02
-1.143508785205153006e-02
-1.152007221974083936e-02
-1.175543640351800478e-02
-1.171403633957632771e-02
-1.156480295783856443e-02
-1.138768084517111957e-02
-1.130804337326818398e-02
-1.158362423752698663e-02
-1.139911043693128331e-02
-1.224314069445590208e-02
-1.250746773966642314e-02
-1.241869133837285658e-02
-1.225143308131056499e-02
-1.257976073311011314e-02
-1.270608004333884447e-02
-1.215659191071614964e-02
-1.271883334497776567e-02
-1.253687875125761471e-02
-1.255339051334710895e-02
-1.263102565823135542e-02
-1.274072939864691681e-02
-1.270159533070077534e-02
-1.272515044789063188e-02
-1.251472045618536380e-02
-1.237070742741109425e-02
-1.247192778302308631e-02
-1.238787397064280288e-02
-1.241229845987414093e-02
-1.267987337744682502e-02
-1.283462086159423490e-02
-1.220629775077121219e-02
-1.239149168230407709e-02
-1.231186443519630136e-02
-1.264710220860338491e-02
-1.274975409777119074e-02
-1.305761909501778478e-02
-1.289244704690505929e-02
-1.266562965646153213e-02
-1.291557823711225392e-02
-1.274866564126921759e-02
-1.266952357897854070e-02
-1.319172756244779351e-02
-1.300264071089976721e-02
-1.297623291433508408e-02
-1.311318593945226367e-02
-1.265475748667468925e-02
-1.306331044500032464e-02
-1.313704604355060701e-02
-1.354045521538919938e-02
-1.274240827464866686e-02
-1.284276487896469400e-02
-1.339100616967263402e-02
-1.268854292077921733e-02
-1.316537004847409369e-02
-1.281919972051712847e-02
-1.340502985471962380e-02
-1.253572221442896852e-02
-1.225905650358420987e-02
-1.196189983989673356e-02
-1.178045549867064168e-02
-1.212664180036721398e-02
-1.243297143102317995e-02
-1.232209894538330297e-02
-1.290887804600508552e-02
-1.252067331669772486e-02
-1.235516961915656721e-02
-1.205383772032131776e-02
-1.191086437739138047e-02
-1.300343932814401401e-02
-1.317275425920326308e-02
-1.190975510278845413e-02
-1.168145321136094573e-02
-1.170058092852662400e-02
-1.152760063917172492e-02
-1.165313248076330251e-02
-1.159138278179011779e-02
-1.154857640194418070e-02
-1.182101269329574253e-02
-1.201341909395487080e-02
-1.152585069075554199e-02
-1.179579398174935775e-02
-1.153001273897914444e-02
-1.145516966570846520e-02
-1.171155441289384834e-02
-1.186278312159713168e-02
-1.181837392593388172e-02
-1.193071706611793792e-02
-1.191367156013074108e-02
-1.193251077625183572e-02
-1.206922323842860717e-02
-1.193023261211413090e-02
-1.209184703744162724e-02
-1.199339244488020761e-02
-1.193294439655085554e-02
-1.202815251413735277e-02
-1.172108601844084642e-02
-1.237009060596940338e-02
-1.211703425269877038e-02
-1.182018226684018389e-02
-1.197382022748329569e-02
-1.196216597636750797e-02
-1.198848621505048742e-02
-1.175619869420795570e-02
-1.231025719375420172e-02
-1.243874104102892127e-02
-1.194231908066712734e-02
-1.176426821133282584e-02
-1.235670383712266819e-02
-1.271302100283956509e-02
-1.259613559874523878e-02
-1.169339709348645763e-02
-1.135919270689005750e-02
-1.121788240987259960e-02
-1.103614576751424034e-02
-1.120873838619888298e-02
-1.126794391485628696e-02
-1.094374242792902317e-02
-1.175368111295895315e-02
-1.132241506501672351e-02
-1.124004984188639068e-02
-1.090437749172561664e-02
-1.087504775017479088e-02
-1.089173331763949003e-02
-1.144519117255143360e-02
-1.127670433283464030e-02
-1.111236285104925947e-02
-1.116191844988444377e-02
-1.091447607747736935e-02
-1.115036358495644780e-02
-1.099324574396251530e-02
-1.075691558452518924e-02
-1.103284990594212422e-02
-1.139237841619879926e-02
-1.093279328314896923e-02
-1.109745574413096778e-02
-1.133286215005571002e-02
-1.102301515194502139e-02
-1.071460039703925338e-02
-1.073564727439110973e-02
-1.067744086968159915e-02
-1.119265596265746170e-02
-1.091707934377240778e-02
-1.100758755258448435e-02
-1.151483478298350946e-02
-1.177974110986638491e-02
-1.162196653079338934e-02
-1.146527018197277502e-02
-1.237339374810449144e-02
-1.311186755036441130e-02
-1.222550632856414694e-02
-1.164074377583709623e-02
-1.166335936059063189e-02
-1.241994552449740379e-02
-1.319792162161487724e-02
-1.300430824513281597e-02
-1.361139386802477820e-02
-1.198444198268614966e-02
-1.241455054138562893e-02
-1.215054535372780617e-02
-1.150798568677749434e-02
-1.122814544945626228e-02
-1.067383510528718479e-02
-1.029442106911360698e-02
-1.129845605596465317e-02
-1.154576513523650379e-02
-1.135677303590565748e-02
-1.119986671940121671e-02
-1.119618902629207491e-02
-1.155037987126156934e-02
-1.058939854309168260e-02
-1.015870521300040775e-02
-9.813202703206017757e-03
-9.064849386718285690e-03
-1.028167303529165487e-02
-9.984319630237794424e-03
-9.890947415010552593e-03
-1.001401249856799514e-02
-9.676316333381942622e-03
-1.000600053498045504e-02
-9.739365787072351566e-03
-1.078216600161779198e-02
-9.997503987809791895e-03
-1.041797064329103711e-02
-1.043192245329791629e-02
-1.011300991710265690e-02
-1.019663083905902011e-02
-9.691017136656064623e-03
-1.034917461219604824e-02
-9.785706242589353038e-03
-1.018507126990963671e-02
-9.925251616315172026e-03
-9.380424301457612399e-03
-8.326292836363161781e-03
-1.046216497953542796e-02
-1.064816917638207981e-02
-1.088638550780720096e-02
-1.053586985648214368e-02
-1.051564142868635296e-02
-9.759966876045215664e-03
-1.081339015464845288e-02
-1.030318262697501631e-02
-1.067441939173235065e-02
-1.116044618542336511e-02
-1.082153557561552418e-02
-1.081859324195119827e-02
-1.050418509866865753e-02
-1.057586392505709995e-02
-1.049946660102185278e-02
-9.867545400784561924e-03
-9.717635480978458959e-03
-8.964285715574919419e-03
-8.167635978590622944e-03
-1.056681384487242505e-02
-1.163711411942014440e-02
-1.282799095374126223e-02
-1.438532006308471979e-02
-1.603034310952602265e-02
-1.024473914033116606e-02
-9.619516074045797102e-03
-1.074272884457754505e-02
-1.027111613958086277e-02
-1.155436801182921705e-02
-1.166441491218097107e-02
-1.286324948630166408e-02
-1.250026083068966030e-02
-1.438832752095286528e-02
-1.436390635142359949e-02
-1.592263610097826090e-02
-1.653895529027089514e-02
-1.694573843706544819e-02
-8.932184084001617425e-03
-8.655959794776594760e-03
-8.477285403408271400e-03
-7.621171589380321826e-03
-9.058953932138678541e-03
-8.875921104202285847e-03
-8.464446088480036268e-03
-9.269771306458153559e-03
-9.974802408113674426e-03
-1.011714964677366477e-02
-9.557656922190779780e-03
-1.059026546560239146e-02
-1.092190729133305296e-02
-1.113242431824689772e-02
-9.510416690239765353e-03
-1.006306031321532214e-02
-1.048737530259460406e-02
-1.080013959614320104e-02
-1.123085499260103974e-02
-1.063924085007814276e-02
-1.233281305415645859e-02
-1.085703142020277498e-02
-1.171654377993379577e-02
-1.183947041666308722e-02
-1.085885918063474523e-02
-1.121615467909979104e-02
-1.119560139086236278e-02
-1.084288157191408940e-02
-1.120487424412260243e-02
-1.154121047043348003e-02
-1.226423908115011584e-02
-1.312284952295383195e-02
-1.398953965033649695e-02
-1.133056978787529666e-02
-1.149202059062650466e-02
-1.108752693074042776e-02
-1.102415374115266362e-02
-1.120177670860122987e-02
-1.161185627213686365e-02
-1.201716464127132629e-02
-1.230455464367455343e-02
-1.260432183730712287e-02
-1.356328995127527477e-02
-1.394370599359512179e-02
-1.434563027857731037e-02
-1.469365432073731562e-02
-1.152793255897941946e-02
-1.107471695664302702e-02
-1.078937564275841976e-02
-1.026007298899280461e-02
-1.083775936269351994e-02
-1.082139738067669672e-02
-1.067927942124067414e-02
-1.075182956836139361e-02
-1.223849602860825961e-02
-1.105165637362776759e-02
-1.076547718349031915e-02
-1.091270872203261265e-02
-1.070934642466514139e-02
-1.046993859739132546e-02
-1.082865008242145030e-02
-1.066039016965970518e-02
-1.068730145797682808e-02
-1.082247210087266924e-02
-1.072690002341009606e-02
-1.064161135193132657e-02
-9.726827040446710607e-03
-9.081168479973368915e-03
-9.204388343843730377e-03
-8.403902662818617253e-03
-6.684312064294702788e-03
-4.277418634506621568e-03
-3.695573347623558585e-03
-2.427461456955838735e-03
-1.103809508214530569e-02
-1.029817638558840412e-02
-8.844944664471209375e-03
-8.034845637264833446e-03
-6.461844166962726205e-03
-7.310307038393595858e-03
-8.715285365577404852e-03
-8.245172429721950996e-03
-6.891930786991892766e-03
-5.413344701198185942e-03
-8.637991290844625539e-03
-9.380006981724468840e-03
-9.588051666376619028e-03
-9.712595507295669964e-03
-9.133552429392888944e-03
-8.642732705503418031e-03
-8.240599227214378750e-03
-8.693982911852719472e-03
-9.432686315165606308e-03
-9.453291275120456749e-03
-9.719775009313775388e-03
-9.760969017977410775e-03
-9.653931264511401641e-03
-9.933231922783202980e-03
-9.776487493379844296e-03
-7.235144110537345546e-03
-6.625107465064642917e-03
-6.272682866707549390e-03
-6.211650442327904323e-03
-7.226976230379648057e-03
-7.989325833755049622e-03
-8.216129043985673577e-03
-8.378057419714080717e-03
-7.915195769314957094e-03
-6.000547540082654986e-03
-6.945035870073046173e-03
-7.387138498112943812e-03
-6.019360565991572695e-03
-5.469403002432899653e-03
-6.289215282340345457e-03
-5.630593425972552947e-03
-4.548225979188262949e-03
-3.638879862978843145e-03
-1.374561863943379132e-03
-2.730014805191812322e-04
-3.839298743162995655e-04
-6.196903321057611186e-03
-5.150462346957995069e-03
-5.163299260813261279e-03
-3.937086184906369961e-03
-3.987419160340299057e-03
-4.180111046311336953e-03
-7.497080794122800221e-03
-8.567509362492016500e-03
-9.490374670540814919e-03
-1.011949664650543639e-02
-8.941466355593938320e-03
-8.211519247015642772e-03
-9.155639686967372015e-03
-7.629977915904521089e-03
-8.427458469668795693e-03
-9.548408310992509071e-03
-8.040050715796264250e-03
-7.563049727182226400e-03
-8.564882383735912194e-03
-9.378814408108913925e-03
-9.531475705523085457e-03
-8.725597696944070031e-03
-9.175532409963936195e-03
-9.795199660692378504e-03
-9.775470163480992278e-03
-1.005929959866081781e-02
-8.410263452011804142e-03
-9.605959746032373750e-03
-1.048266535853887432e-02
-9.501618892711175685e-03
-9.795543497550223550e-03
-9.677305808622339856e-03
-9.146788889090384095e-03
-9.858731805535120296e-03
-9.999469200484488798e-03
-1.010841555057312435e-02
-9.878996358223033833e-03
-1.018632433289006281e-02
-1.036592535924353922e-02
-1.038857627265933614e-02
-9.165916864315840767e-03
-1.008966105427767587e-02
-9.539593954256278888e-03
-1.013451899037457957e-02
-1.022582018324010023e-02
-9.812501413510033021e-03
-1.032046681465535395e-02
-1.016106922207680313e-02
-9.546027204911352107e-03
-1.034194564997912603e-02
-1.042659023166360617e-02
-1.018999282280089527e-02
-1.082648691353021476e-02
-1.010034152768966853e-02
-1.019949539991531727e-02
-1.008624884635090160e-02
-1.043943597500602942e-02
-1.071167941409123525e-02
-1.069018801490123280e-02
-1.045377202886636596e-02
-1.002870068237157221e-02
-1.090138402482533457e-02
-1.082916208212704109e-02
-1.089308200745412944e-02
-1.062650698712181915e-02
-1.058757773167088787e-02
-1.038181481664280335e-02
-9.512413292813914553e-03
-9.276871154179319387e-03
-9.992233226471613702e-03
-9.999127203745654044e-03
-8.191118696236905639e-03
-8.131359188681091046e-03
-7.326510065838959772e-03
-9.218717607814442411e-03
-9.254593961971176522e-03
-8.075389621780495672e-03
-8.667352068360452411e-03
-8.414372994732173192e-03
-7.303665554401204615e-03
-7.424311344688357996e-03
-6.398164345756389253e-03
-7.604320695165817622e-03
-1.060058662953331128e-02
-1.098295666574699084e-02
-1.135028735391500204e-02
-1.153470982565142806e-02
-1.129353904853394770e-02
-1.138424221263124522e-02
-1.139020318265092195e-02
-1.132476562891821317e-02
-1.080006752223866551e-02
-1.082700026227086110e-02
-1.140208827583245009e-02
-1.126235418579110692e-02
-1.128249273901282476e-02
-1.151683530048242497e-02
-1.124401092246174634e-02
-1.133878295422079477e-02
-1.134342460956262559e-02
-1.151466976839959910e-02
-1.213946495432913567e-02
-1.205995635497779730e-02
-1.243821636322529206e-02
-1.209203230446060512e-02
-1.216744661965935871e-02
-1.267272453887575978e-02
-1.182321892749970890e-02
-1.268732709086418421e-02
-1.189812767548829690e-02
-1.229105333749568214e-02
-1.120494050468508716e-02
-1.266655459122040771e-02
-1.173742937107629357e-02
-1.235590223374370689e-02
-1.309205763397244121e-02
-1.157596382790507770e-02
-1.305107628799216483e-02
-1.171363911232794174e-02
-1.240162398595153100e-02
-1.135458073893354236e-02
-1.102670667896617392e-02
-1.051766020589001496e-02
-9.894900582433282035e-03
-1.059790788043398803e-02
-1.092072480438814955e-02
-1.097550909026674508e-02
-1.107742964149943492e-02
-1.116746569946620686e-02
-1.121829715220344463e-02
-1.126017359843215632e-02
-1.104276784550014406e-02
-1.137057364513302526e-02
-1.025043816051218228e-02
-1.046305050971528712e-02
-1.085038885951399371e-02
-1.105192863625476495e-02
-1.119784261102381266e-02
-1.126046474941176483e-02
-1.132853762100116853e-02
-1.069320638668368878e-02
-9.789714699339251147e-03
-9.808049804228153798e-03
-8.490734425038960406e-03
-1.130625814819971597e-02
-9.159572634384938183e-03
-9.692878853957986179e-03
-1.094654592099272850e-02
-1.099054505235817075e-02
-1.131975418304098299e-02
-1.154724269093042495e-02
-1.139427553873507103e-02
-1.094135781794746028e-02
-1.122321405145296561e-02
-1.172946609066372568e-02
-1.051984021583467384e-02
-1.191804128879461744e-02
-1.143392433954331863e-02
-1.068725622156044448e-02
-1.068707943527200284e-02
-1.241180646553232021e-02
-1.094138216426181198e-02
-1.175239022102318558e-02
-1.188180989871755189e-02
-1.133586283550260497e-02
-1.154323709025555957e-02
-1.185401845792438333e-02
-1.197229287944575650e-02
-1.183310097258593284e-02
-1.205359628765908381e-02
-1.130059598530458280e-02
-1.138614746833592137e-02
-1.192539774622830388e-02
-1.173009189622232010e-02
-1.360115661159255231e-02
-1.189477058640749617e-02
-1.210862969550394706e-02
-1.226226349834049281e-02
-1.245864844922906639e-02
-1.195649215455456271e-02
-1.210938045630918780e-02
-1.186036582518550445e-02
-1.172898448951351091e-02
-1.223954792532454088e-02
-1.180786624156852233e-02
-1.217744923487208177e-02
-1.226072087549592675e-02
-1.198355737723682743e-02
-1.174646061312994635e-02
-1.174161280542869099e-02
-1.203521566249391231e-02
-1.223751020990061951e-02
-1.238980150857007731e-02
-1.238894295020902779e-02
-1.258021511483358758e-02
-1.254198584783224914e-02
-1.253135851285158177e-02
-1.215501024025996725e-02
-1.240582694615932451e-02
-1.236220779728410685e-02
-1.287714208117659090e-02
-1.259788372559326672e-02
-1.212752841219567543e-02
-1.159292737164291896e-02
-1.192732669714050356e-02
-1.220338850772195900e-02
-1.205245618873189255e-02
-1.278943659010786833e-02
-1.209790876294040626e-02
-1.185206758518787470e-02
-1.216425906661753632e-02
-1.195053442906041444e-02
-1.106977662648246132e-02
-9.619372829416397708e-03
-9.817217611733953034e-03
-7.817660201636645462e-03
-1.203851060688078574e-02
-1.193910605069830808e-02
-1.115933806343385321e-02
-1.120737818813742452e-02
-1.240629813802546742e-02
-1.272677910088662080e-02
-1.285638308780861529e-02
-1.267657341346323241e-02
-1.290166025910945667e-02
-1.289369595193982226e-02
-1.310336403714024676e-02
-1.316236688587174401e-02
-1.235636676390988037e-02
-1.276959696998822454e-02
-1.276362402742032068e-02
-1.317592255498934231e-02
-1.254142337426504723e-02
-1.282467559122917218e-02
-1.338250856312966572e-02
-1.325207972500035483e-02
-1.301714463202424850e-02
-1.298745194647539687e-02
-1.362352920691620867e-02
-1.295725200189977791e-02
-1.323610436521000487e-02
-1.383224702894191201e-02
-1.411065229394730877e-02
-1.308811978022495284e-02
-1.339175363519292533e-02
-1.283171367126905923e-02
-1.315600308050036797e-02
-1.283452883097660306e-02
-1.304658365940082956e-02
-1.339677171414683197e-02
-1.408707736483048173e-02
-1.486722368162255239e-02
-1.553109429071027406e-02
-1.608619934947332769e-02
-1.461624889686171692e-02
-1.468143099387772890e-02
-1.361228763982632456e-02
-1.310143977073169319e-02
-1.337810914204233537e-02
-1.374869134463444810e-02
-1.512660253062974615e-02
-1.495829435968017498e-02
-1.400741984097910765e-02
-1.533573043119003214e-02
-1.480582714970663481e-02
-1.509350155920330915e-02
-1.509918528614843589e-02
-1.413761533417236260e-02
-1.328756410326038979e-02
-1.461316325439972197e-02
-1.560820411642896421e-02
-1.502536608543139814e-02
-1.634276821506943159e-02
-1.595512041675604953e-02
-1.482296343312750064e-02
-1.695795441201230352e-02
-1.458163580995211484e-02
-1.599585859277383518e-02
-1.386692490315990199e-02
-1.432072681157712211e-02
-1.683415214135033575e-02
-1.543994114497144500e-02
-1.422674302496632244e-02
-1.454612013121827155e-02
-1.782224089448347648e-02
-1.402943638417909061e-02
-1.526513954692835379e-02
-1.799786604346335916e-02
-1.711654481768526068e-02
-1.425003497836638613e-02
-1.337556774938707983e-02
-1.295214508357078048e-02
-1.149955378893789508e-02
-1.362354846562841698e-02
-1.259430089919580387e-02
-1.285728134795356692e-02
-1.227594350344318047e-02
-1.231385476381409438e-02
-1.294641402462014777e-02
-1.219179898459093851e-02
-1.470758065813766377e-02
-1.266160509989105488e-02
-1.358925933032010223e-02
-1.447796632558495840e-02
-1.198738593996529628e-02
-1.227307807766039004e-02
-1.301288327080537231e-02
-1.335996196161715402e-02
-1.227483493132345768e-02
-1.345533375576503203e-02
-1.346931765781391593e-02
-1.262105438790383019e-02
-1.254891533132185960e-02
-1.402488281896232744e-02
-1.296913367914064724e-02
-1.174737890996296365e-02
-1.030968705642804593e-02
-1.397775683657783569e-02
-1.499497304344763610e-02
-1.648942678165798287e-02
-1.827101346907635329e-02
-1.954474683803176030e-02
-1.539964344364966146e-02
-1.227967700852092281e-02
-1.326206386313399932e-02
-1.466741174990766026e-02
-1.523500664852943907e-02
-1.443014157256070421e-02
-1.626076640124182043e-02
-1.641680214761976828e-02
-1.830710720265548222e-02
-1.826909650709217237e-02
-1.964396974248264899e-02
-2.042103723455138131e-02
-1.966161727541030843e-02
-1.224238934309446192e-02
-1.117471284120733280e-02
-1.003112941879297747e-02
-8.928477953502940434e-03
-1.197298906636214653e-02
-1.350040402956591452e-02
-1.311018003696187532e-02
-1.064952776349764596e-02
-1.233579520935913255e-02
-1.116026280123002222e-02
-1.980984369670173162e-02
-1.557993696749638418e-02
-1.189673088048426308e-02
-1.605954506636860304e-02
-1.551789486350863174e-02
-1.328693361570459225e-02
-1.713071190210604597e-02
-1.605725254978012176e-02
-1.042951225258030058e-02
-9.770470182143088655e-03
-8.732740455567437193e-03
-7.892827079553141681e-03
-1.045636716302424454e-02
-1.033338653800251750e-02
-9.907569181944774969e-03
-1.065665534631303653e-02
-1.019920647768328414e-02
-1.104516612265075796e-02
-1.095270819358708757e-02
-1.116045849939372066e-02
-9.549710381342524715e-03
-1.092270905666726209e-02
-1.064605733442922260e-02
-9.366381989013196005e-03
-1.062869665128343862e-02
-9.913036714859154580e-03
-1.124509366741193242e-02
-1.125084802674795013e-02
-8.743552169165808019e-03
-7.637466767400857143e-03
-6.866791092671688593e-03
-5.501299957338490892e-03
-7.799930330099755747e-03
-7.570969222561303898e-03
-7.213338266210229770e-03
-7.437863900658559305e-03
-9.446712562041178693e-03
-7.222023890654213733e-03
-8.596497738142585068e-03
-7.265941935808229238e-03
-7.495244140972136607e-03
-6.877145844785607226e-03
-6.186781438465528346e-03
-5.034373509622604506e-03
-7.389521572890248718e-03
-8.226434434613794089e-03
-6.559095912546689285e-03
-7.825862651674694512e-03
-6.752433404390377480e-03
-7.907369459913875243e-03
-6.667917028647379375e-03
-6.503454669367907115e-03
-6.408682278043012839e-03
-5.490905429289822358e-03
-7.062497744658491165e-03
-6.954101283085383119e-03
-6.077062831099272130e-03
-7.364815771913011191e-03
-7.764866018656653088e-03
-8.384364256245785060e-03
-9.285207397902327589e-03
-8.346898568313563041e-03
-7.091054069859549849e-03
-7.020934132332864661e-03
-8.324254091617947285e-03
-5.382803233431730783e-03
-7.829813840029058170e-03
-7.235199878523752327e-03
-9.059244993161463810e-03
-8.808015189463952108e-03
-6.560008468281249699e-03
-6.603307781947581438e-03
-7.852925599408923721e-03
-7.782972436714993142e-03
-7.459584350139708032e-03
-6.480974545537033539e-03
-6.851180430180898832e-03
-7.026768339929692110e-03
-8.025789461998516020e-03
-6.404018516785269996e-03
-8.496831396771643147e-03
-6.909570770672036899e-03
-7.954032138531791710e-03
-7.728012259637563434e-03
-8.502849321455617157e-03
-6.036699887932412030e-03
-6.912984744345451217e-03
-8.490240494587877190e-03
-5.905967815745108429e-03
-9.204283620718397424e-03
-6.772703035803598511e-03
-8.371028582872894891e-03
-8.130621780621946626e-03
-7.854986083725227705e-03
-7.058820037186646495e-03
-7.158078169048089773e-03
-8.874396554723143829e-03
-8.710089880854565356e-03
-7.508517267595001855e-03
-9.437313349916617508e-03
-9.170658610145513909e-03
-8.649803900411498145e-03
-6.306139718731283358e-03
-5.814991759422189453e-03
-5.910397399186495884e-03
-5.181096880680420569e-03
-5.324569973575617177e-03
-5.226385311516766434e-03
-5.792842650612676017e-03
-5.720366747572106815e-03
-5.215873260279207252e-03
-5.213976411564283028e-03
-5.356199380740544851e-03
-4.664259292445895218e-03
-6.210554148553295607e-03
-5.420653957840249927e-03
-6.551677978405840395e-03
-6.996309500719122450e-03
-7.685475451704058478e-03
-7.804881435669255504e-03
-5.991624479172663435e-03
-5.095518439317917384e-03
-6.754739647761440896e-03
-7.554261375305105185e-03
-6.270265573979322965e-03
-5.621417295031976361e-03
-4.546605192739579943e-03
-8.152532377711857112e-03
-8.654952148478504276e-03
-8.186731040430010944e-03
-8.729090639387235978e-03
-9.123999999584773285e-03
-9.771464136380223625e-03
-1.021876156408556280e-02
-9.983005363308946820e-03
-1.052544260116043337e-02
-1.034523427119981437e-02
-1.043274287115416102e-02
-8.241444504442011279e-03
-9.065863898611853725e-03
-8.754826400378643708e-03
-9.312857879054205201e-03
-1.033555420587410276e-02
-9.898346574901921782e-03
-1.083009070513855573e-02
-1.056009463753354236e-02
-1.051403115699788005e-02
-7.241514850649818057e-03
-6.834176179957119485e-03
-6.124510294087810204e-03
-4.674270743401694704e-03
-6.255353979888917358e-03
-6.278275805720752965e-03
-6.883944683216162812e-03
-7.478531452748641596e-03
-6.619893077979738076e-03
-5.546739119373322174e-03
-6.749699192997487412e-03
-6.011809585612218343e-03
-6.638028452950925709e-03
-5.714095074279238774e-03
-6.969572177679283879e-03
-6.724925752196281477e-03
-7.638248753224122223e-03
-8.490470983614507514e-03
-6.235600195911438111e-03
-7.089464274504132281e-03
-7.647718271690632195e-03
-6.286139421035650404e-03
-5.731875394650638549e-03
-5.764939967217423515e-03
-7.263353722845256044e-03
-7.325240200084259280e-03
-7.966987285322914628e-03
-8.771636456109942540e-03
-9.821789264232279326e-03
-6.787246191135474019e-03
-5.999351930245342551e-03
-3.391414850020283908e-03
-2.541760234367092686e-03
-1.920059473056713161e-03
-6.861472429725227161e-03
-8.651586287728579849e-03
-5.699569897976717973e-03
-7.494244347722851113e-03
-6.996466709125992098e-03
-6.125802405097047557e-03
-8.168053796651702711e-03
-8.887438200188375534e-03
-9.828042546179938457e-03
-1.078213963279446401e-02
-7.820024737793723757e-03
-6.525911634055652291e-03
-4.447673382310447267e-03
-4.546260189999245388e-03
-2.351668328303746069e-03
-7.254370492817418387e-03
-9.419820008964760114e-03
-7.414005759018056294e-03
-8.316060190697539475e-03
-6.210428840085306483e-03
-7.312951859323262548e-03
-9.565995666161054151e-03
-1.037956889841590291e-02
-1.095331770503898440e-02
-1.171867277055260032e-02
-9.890103928368887756e-03
-8.903640618647859495e-03
-1.087631523361997157e-02
-9.478690118297654343e-03
-9.472681732457700551e-03
-1.040762029280658217e-02
-1.056506876763571405e-02
-1.104598550448629944e-02
-1.135796821732872920e-02
-1.121203375301617344e-02
-1.097432742382154283e-02
-1.180224421029147860e-02
-1.201341844165957837e-02
-1.195269758336366291e-02
-1.192803443774264477e-02
-1.235557690295881021e-02
-1.154642204439552261e-02
-1.003746239028165468e-02
-1.123659939071240503e-02
-1.069071212793142218e-02
-1.071663436734996908e-02
-1.192135418259939079e-02
-1.201843045127898822e-02
-1.161597068503890211e-02
-1.260545815915315414e-02
-1.209877731515026332e-02
-1.329724753142036420e-02
-1.196438605805785066e-02
-1.192957225792529337e-02
-1.120387237078973239e-02
-1.142649865636245765e-02
-1.197078452107981639e-02
-1.259668148466039188e-02
-1.283768476094183236e-02
-1.200781898313201673e-02
-1.159381991970400046e-02
-1.178736916488417816e-02
-1.157120911054874968e-02
-1.172802104271155124e-02
-1.107932956053076477e-02
-1.202655914678084706e-02
-1.185955779324681519e-02
-1.245844795182235280e-02
-1.169943703695828716e-02
-1.113214778777647448e-02
-1.223605828782114643e-02
-1.148620943186353001e-02
-1.088758071438721518e-02
-1.201393628961333962e-02
-1.304162284588567845e-02
-1.115715708007036788e-02
-1.127388498129030039e-02
-1.282541451497654257e-02
-1.405677864294343181e-02
-1.395479002873607072e-02
-1.496318579630652977e-02
-1.232444650885303368e-02
-1.442407558724988562e-02
-1.469370872891418399e-02
-1.269398874305614072e-02
-1.214822323130780937e-02
-1.197823740398674085e-02
-1.237723559305491106e-02
-1.082192048572854816e-02
-1.097638848824628727e-02
-1.234526556613538620e-02
-9.943801112257746877e-03
-1.238284926759325964e-02
-1.061372703951867121e-02
-8.651664782535992484e-03
-9.755075105283393319e-03
-8.050434743471824445e-03
-8.605292729788429837e-03
-1.214262572958911199e-02
-1.275165211274979261e-02
-1.039846921296897278e-02
-1.028369515277645189e-02
-1.325250029281608427e-02
-1.374475689337772977e-02
-8.277422675227392654e-03
-1.003773109090799233e-02
-7.311370339635307053e-03
-8.268388829339544735e-03
-1.137736232661762034e-02
-1.126059255957614740e-02
-1.063256303713320042e-02
-9.902477998623846617e-03
-1.077812408466207600e-02
-1.061541763306039603e-02
-1.102408185775563716e-02
-1.194217840991821170e-02
-1.121034941737998267e-02
-1.014948010784244917e-02
-1.112475711437326334e-02
-1.086730862369597768e-02
-1.047147297258079444e-02
-9.877779144289512356e-03
-9.661427312951494789e-03
-1.109772096723967739e-02
-1.186628500902293243e-02
-1.221943282092907181e-02
-1.166537024351074411e-02
-1.123320482614723927e-02
-1.018299308575765401e-02
-1.127363038512669419e-02
-1.083854622684618345e-02
-1.226101977219733706e-02
-1.223445034710395236e-02
-1.183242318344561450e-02
-1.279259833320903032e-02
-1.117100675311778583e-02
-1.247725365601465124e-02
-1.126513799187341992e-02
-9.697004997184177633e-03
-9.333837664865863096e-03
-8.447031453311186142e-03
-8.351319200265073031e-03
-9.402098790615671248e-03
-9.379649506100208936e-03
-1.010595934847610677e-02
-8.451611497991739358e-03
-1.001835348759994200e-02
-8.214505946824338101e-03
-8.777642093776540783e-03
-7.978967431701794108e-03
-9.851782964057528152e-03
-9.690808183458642783e-03
-9.966961016087790698e-03
-8.905553074481447132e-03
-1.054564100346303337e-02
-7.730063618809912725e-03
-1.073226582555684809e-02
-7.636163150428165215e-03
-7.756424971443118266e-03
-7.765868669257463240e-03
-6.756402023656274750e-03
-7.159134812962618388e-03
-6.323404368950179787e-03
-5.720432998524860140e-03
-4.384827796717436811e-03
-3.829039778544616589e-03
-3.546683311647925042e-03
-7.922735437915998796e-03
-6.493343452545247314e-03
-6.200295977852488850e-03
-5.362488798947011304e-03
-8.156096553994829010e-03
-8.631589463164108036e-03
-9.169096508656939329e-03
-9.661993948147108366e-03
-9.138919748516598218e-03
-8.502553623739536950e-03
-9.579956741295662589e-03
-8.504248584613356698e-03
-8.219781420531178245e-03
-9.591062617649888725e-03
-8.276257125383421065e-03
-8.020471536018734110e-03
-8.784539200648989674e-03
-9.889193556239682034e-03
-9.809581036659600212e-03
-9.344809351381952109e-03
-9.004730501338016960e-03
-9.248284039584706018e-03
-9.658633286701922421e-03
-9.786964547544530976e-03
-8.723704065260740048e-03
-8.905481607061359328e-03
-9.448394169009520505e-03
-9.934066888957749503e-03
-1.041892880686571057e-02
-1.044435744918408362e-02
-1.033804411016900522e-02
-1.076307142438649202e-02
-1.131875124095737747e-02
-9.818548721054297726e-03
-1.054950461957488046e-02
-1.078051021944616966e-02
-1.064041406439911013e-02
-1.153261020457203682e-02
-1.060855601382926748e-02
-1.060633147859981786e-02
-1.096066502972085563e-02
-1.090933101751477910e-02
-1.035162035885054885e-02
-1.007080556390769002e-02
-9.943703475538486977e-03
-9.906269619441200255e-03
-9.644195468025652460e-03
-1.069154143331798971e-02
-1.052997236438820566e-02
-1.046475896016204298e-02
-1.026884033566657570e-02
-1.011923137094030041e-02
-9.916139371968689387e-03
-1.002508862786063125e-02
-9.870053632194968410e-03
-9.906897149968304714e-03
-1.004607817311120241e-02
-9.729727719065222810e-03
-9.625608436600768467e-03
-9.446188788916063880e-03
-1.123920841898639819e-02
-1.156638110000239930e-02
-1.172150570410842446e-02
-1.175278537599096056e-02
-1.119766695762139733e-02
-1.155360708548290247e-02
-1.172141249614385046e-02
-1.188172207396837911e-02
-1.224304758058739756e-02
-1.153296487445821562e-02
-1.096552254553762040e-02
-1.264008318142987967e-02
-1.235533374110615694e-02
-1.177373813855942322e-02
-1.279347555107452836e-02
-1.258490137350487016e-02
-1.306376746663583110e-02
-1.238446082082720473e-02
-1.241513436062371967e-02
-1.149410672257879067e-02
-1.166958849358162853e-02
-1.111238031884341330e-02
-1.057090637096649334e-02
-1.040179210074037089e-02
-9.916914924441303653e-03
-1.009009165960614643e-02
-1.030383846001694734e-02
-9.397533119714003916e-03
-7.854710524786881476e-03
-9.954117320093333957e-03
-1.113004236539303152e-02
-1.055683374394776261e-02
-9.967726350835384719e-03
-9.675100094783034566e-03
-1.081830460203192165e-02
-1.060442577109167034e-02
-1.093019644367442846e-02
-1.075933243043884421e-02
-1.074673955746997638e-02
-1.096226737873541059e-02
-1.126262844801210680e-02
-1.088184293198256325e-02
-1.063529291212393646e-02
-1.091547807831286070e-02
-1.102217750981159677e-02
-1.049925283622215981e-02
-1.110465389218793023e-02
-1.106101143504980427e-02
-1.072309171303538478e-02
-1.099071477360922568e-02
-1.068855965066280340e-02
-1.082478194640856990e-02
-1.092235348798381925e-02
-1.114462808897438359e-02
-1.103213279614504751e-02
-1.057635480135072845e-02
-1.036488210556799940e-02
-1.024405362142344691e-02
-1.019447636291886949e-02
-9.837922922109687898e-03
-1.003045337388571920e-02
-9.740559587125956556e-03
-9.367598287659423609e-03
-1.067251557637670031e-02
-1.106579244441589609e-02
-1.054541652872184598e-02
-1.049101076372668286e-02
-1.032642496172835218e-02
-1.024977857893098233e-02
-9.734947297321879661e-03
-1.014060174438288948e-02
-1.143813573500979293e-02
-1.151194419159099619e-02
-1.180545512207704408e-02
-1.227316940355485837e-02
-1.233546797233965597e-02
-1.173624261323976022e-02
-1.180523472339154237e-02
-1.159536747454801252e-02
-1.175406631638645227e-02
-1.150909861802163273e-02
-1.186498744116758208e-02
-1.197741929286643033e-02
-1.168415609724296998e-02
-1.172154349969063702e-02
-1.157741692961879350e-02
-1.258379013030279207e-02
-1.308795592150166151e-02
-1.298174905480925165e-02
-1.317695624736695686e-02
-1.364324075092730217e-02
-1.330453212857371850e-02
-1.353188075638318832e-02
-1.285439958749045111e-02
-1.248523536761319587e-02
-1.316105518108708419e-02
-1.401120304252740506e-02
-1.391109284755906103e-02
-1.273593733028462009e-02
-1.274368343224427033e-02
-1.267980422550057766e-02
-1.265071872255908725e-02
-1.274830139971236051e-02
-1.275208319442858694e-02
-1.246163527538862031e-02
-1.221673799108188158e-02
-1.252172459855767882e-02
-1.267680180518792124e-02
-1.243723861024819549e-02
-1.249638391089266491e-02
-1.227156318362774418e-02
-1.277549068875598499e-02
-1.277174237239496121e-02
-1.264901400489674282e-02
-1.204793494855406488e-02
-1.282961761272977987e-02
-1.274038147120135252e-02
-1.272938247347819504e-02
-1.279094796458673557e-02
-1.288513222774313044e-02
-1.286064077035668600e-02
-1.271632150348145709e-02
-1.269514475036582352e-02
-1.283539530797344480e-02
-1.259246569443185811e-02
-1.297411991463631384e-02
-1.308622947608554729e-02
-1.268383353342397539e-02
-1.184511976234277168e-02
-1.377349136448204753e-02
-1.407360546720283836e-02
-1.498574838738389592e-02
-1.541316570454438067e-02
-1.655592701946588877e-02
-1.308078629451697381e-02
-1.300650502357206771e-02
-1.388474995830015976e-02
-1.385274441261473768e-02
-1.366231494633676248e-02
-1.408893889731705103e-02
-1.511512740513964656e-02
-1.508389296617222881e-02
-1.544396803156653820e-02
-1.480392410501203161e-02
-1.648301477988831087e-02
-1.750826068043939004e-02
-1.679263868657306091e-02
-1.297420285463116163e-02
-1.289953921420997594e-02
-1.247777738239980345e-02
-1.208952503848565244e-02
-1.338415631329406032e-02
-1.409160409745332555e-02
-1.320738307524122086e-02
-1.310135260535084077e-02
-1.284656963630614532e-02
-1.333331614300572489e-02
-1.416434712403923622e-02
-1.423758642416595409e-02
-1.430914970402595403e-02
-1.295629821689003175e-02
-1.328802764734646723e-02
-1.326195048493982766e-02
-1.257598344818892586e-02
-1.261155348235096230e-02
-1.264865267695279051e-02
-1.258101882184181446e-02
-1.250028163471662151e-02
-1.250783192839371658e-02
-1.239884512165339084e-02
-1.290360298684782234e-02
-1.266758259864617271e-02
-1.272337950501705589e-02
-1.229276801692451813e-02
-1.262107979319761382e-02
-1.228410782711067926e-02
-1.210110594712498523e-02
-1.263010132510771280e-02
-1.239769578269654150e-02
-1.282404377850053859e-02
-1.286370096475625800e-02
-1.328182178291005371e-02
-1.276992086867327625e-02
-1.299049062546818803e-02
-1.294132874939960161e-02
-1.272351791947252259e-02
-1.292833125057048053e-02
-1.283762172910301799e-02
-1.299112443667443592e-02
-1.265886157964399468e-02
-1.273883276670418827e-02
-1.250703072219882042e-02
-1.248206767791476199e-02
-1.278276933757835007e-02
-1.318725934092558269e-02
-1.281036493906612117e-02
-1.300758594312474876e-02
-1.331914553332609608e-02
-1.267182076870506172e-02
-1.276372241854585241e-02
-1.242831528073023301e-02
-1.232766886715396318e-02
-1.328635799776882107e-02
-1.297887076326730525e-02
-1.244486230280754391e-02
-1.235113560088806420e-02
-1.284135936772624713e-02
-1.288564585694785235e-02
-1.395840835790495421e-02
-1.323555795629524634e-02
-1.272009909011478403e-02
-1.279105911052746437e-02
-1.281740459253143810e-02
-1.287296426357385608e-02
-1.278260981161426571e-02
-1.289492363477056855e-02
-1.213714003877743725e-02
-1.159230532525693316e-02
-1.158269018157387191e-02
-1.067833914487462642e-02
-1.084805913318250166e-02
-1.030195795625731686e-02
-8.964970378131617221e-03
-7.440305128329174032e-03
-8.989306226216997250e-03
-1.230582241317416253e-02
-1.168487450903294561e-02
-1.130084627157175448e-02
-1.023917720690177731e-02
-1.027455568500994058e-02
-1.075513893087827813e-02
-1.214645190679740708e-02
-1.223433631828494891e-02
-1.282981771364944019e-02
-1.317513269604033387e-02
-1.224207482459343903e-02
-1.227408747467405303e-02
-1.253926205775984272e-02
-1.237351697246295151e-02
-1.192595948436977159e-02
-1.208126445963934870e-02
-1.253731861227573401e-02
-1.267199445472177131e-02
-1.253664755803621765e-02
-1.227787152092861024e-02
-1.297089546771036314e-02
-1.332002709375960242e-02
-1.316237760432250985e-02
-1.294226167559894489e-02
-1.318308500149320377e-02
-1.346504457506427985e-02
-1.281875730756304628e-02
-1.377018198982869410e-02
-1.309136809147644874e-02
-1.297407106122862655e-02
-1.386833725024091621e-02
-1.323630015883146306e-02
-1.332190557883987207e-02
-1.299040739991586327e-02
-1.325340015504762256e-02
-1.295695832180793379e-02
-1.289507093779708631e-02
-1.311393051840110263e-02
-1.292644656429877380e-02
-1.308984364762089125e-02
-1.343574453846263506e-02
-1.293695038429644624e-02
-1.334047654032601525e-02
-1.313365575144568274e-02
-1.265912702113448744e-02
-1.310148994615948151e-02
-1.257397047841601889e-02
-1.279665812976660613e-02
-1.347805812718527209e-02
-1.280037163490437523e-02
-1.274568616156361751e-02
-1.293702665090570858e-02
-1.379428709177033148e-02
-1.334159167114728518e-02
-1.253100796841680187e-02
-1.328338307755589330e-02
-1.236914356581641540e-02
-1.272875065567534263e-02
-1.260260006360737484e-02
-1.245441381171189660e-02
-1.268933938978849749e-02
-1.275572489253739769e-02
-1.213179473233926171e-02
-1.212355571911041818e-02
-1.239497226146376793e-02
-1.240098393467699289e-02
-1.211342182765507043e-02
-1.196968974996018113e-02
-1.199084009671220162e-02
-1.209084380974914837e-02
-1.239929343107545358e-02
-1.242917292335893147e-02
-1.283441632324049467e-02
-1.313958162494993816e-02
-1.387730656104149175e-02
-1.437633399676486491e-02
-1.312205965177536994e-02
-1.365116701920668363e-02
-1.251495062837778248e-02
-1.276219610742555279e-02
-1.290048246217391330e-02
-1.318504797914955319e-02
-1.430982455552447241e-02
-1.346969710670405107e-02
-1.354349933555725437e-02
-1.235827617588807457e-02
-1.247818225554126262e-02
-1.234040341393697129e-02
-1.396804056798129669e-02
-1.455791934501746501e-02
-1.426529930096704854e-02
-1.442162175133908548e-02
-1.434813878601723380e-02
-1.366137211552288268e-02
-1.537856495199136156e-02
-1.409563285226729176e-02
-1.460234250844491544e-02
-1.417463869094734603e-02
-1.363494844820747204e-02
-1.327705255062242365e-02
-1.318785291014739139e-02
-1.267170564519450558e-02
-1.278497452467216439e-02
-1.343610422251071725e-02
-1.341688144531249204e-02
-1.286074899748582828e-02
-1.257254656522329740e-02
-1.263939659535140252e-02
-1.361602988977938036e-02
-1.343689398225505864e-02
-1.248292775984608145e-02
-1.198763056938383607e-02
-1.391432857891331844e-02
-1.415286536455313132e-02
-1.326048255627855846e-02
-1.226310002748457785e-02
-1.175002139491940559e-02
-1.171150699260385328e-02
-1.197946148783276404e-02
-1.163356922407696517e-02
-1.131435399319124201e-02
-1.247548119347471549e-02
-1.151614862423137355e-02
-1.170629561333841502e-02
-1.172745736526512907e-02
-1.116184226939988602e-02
-1.119759606066433703e-02
-1.092042418756265267e-02
-1.102070171463250502e-02
-1.117447633160108950e-02
-1.104742338749712185e-02
-1.114598437103593229e-02
-1.133155707821921140e-02
-1.121765313325717023e-02
-1.126840667028536358e-02
-1.125780595994727191e-02
-1.075738927209603756e-02
-1.067555925501750824e-02
-1.098663874721640676e-02
-1.137211537672543765e-02
-1.065604219387497782e-02
-1.062685142481079384e-02
-1.067032995686775093e-02
-1.043765083644468752e-02
-1.100839932445734151e-02
-1.093623418215522794e-02
-1.130763778486963342e-02
-1.126486722928855301e-02
-1.092272814724261180e-02
-1.069772586451471323e-02
-1.138337308212040641e-02
-1.126138683913333917e-02
-1.136138523065809321e-02
-1.138166616350433369e-02
-1.161577230249103386e-02
-1.130717556526041404e-02
-1.104415428778294725e-02
-1.087508761848427277e-02
-1.058546398377161434e-02
-1.042913644192657377e-02
-1.017370214195421202e-02
-1.062042063062206172e-02
-1.079842442800194903e-02
-1.071329252020879023e-02
-1.080567748635121936e-02
-1.101329934155056110e-02
-1.045669188822206420e-02
-1.044623836187795821e-02
-1.096983055694565092e-02
-1.074149575323007921e-02
-1.059485308298229768e-02
-1.087864329203662439e-02
-1.072289846353976193e-02
-1.065782305244951204e-02
-1.086722374130914132e-02
-1.089861837019423345e-02
-1.057944294319494369e-02
-1.049900140337390632e-02
-1.047255630936570932e-02
-1.024213235554507183e-02
-1.076008810651048024e-02
-1.066769216893649098e-02
-1.028983912105155447e-02
-1.070403196084432178e-02
-1.070082901730004359e-02
-1.071242635621453242e-02
-1.070139379928446675e-02
-1.092494073851488917e-02
-1.123962444385730175e-02
-1.086255243733798628e-02
-1.053181339139776067e-02
-1.089553778139214051e-02
-1.092061417627717725e-02
-1.123926983815278814e-02
-1.073850878737074924e-02
-1.071954581111849922e-02
-1.045097712344452388e-02
-1.043114109625688408e-02
-1.092846125053440268e-02
-1.095664118100128995e-02
-1.077235821444341539e-02
-1.074450242312397288e-02
-1.087656095730612886e-02
-1.109941811233933727e-02
-1.099489841336878139e-02
-1.023125936466964814e-02
-9.908889534744124566e-03
-9.637075592553201106e-03
-9.616827524026176285e-03
-9.776725635765521824e-03
-9.982589220192041729e-03
-9.846619340504488352e-03
-9.094413740336648733e-03
-1.024916706668646538e-02
-1.025958642846202043e-02
-9.962173416944731727e-03
-9.786064566463383713e-03
-9.549582767797312743e-03
-1.022124111076160198e-02
-9.969426450880912449e-03
-1.043100896676559496e-02
-9.477624038931516462e-03
-9.242403836367651948e-03
-8.606192884597166706e-03
-7.806688273457440715e-03
-9.253388991834166424e-03
-9.488426084999822610e-03
-9.651091679541985713e-03
-9.501793859008655571e-03
-8.848447101821716593e-03
-9.545859466631891402e-03
-9.291832231164268152e-03
-9.718114071959705474e-03
-9.608992499448645863e-03
-9.899385444226410993e-03
-8.725308567970033180e-03
-8.367473798037232055e-03
-8.332500515169569827e-03
-7.700026376911316833e-03
-7.397226481828941130e-03
-7.607680223132151989e-03
-9.043655409087442143e-03
-8.847278483353638451e-03
-6.866246132132283742e-03
-7.099602528955410718e-03
-7.182552772104808074e-03
-8.140195995263617423e-03
-8.874992337552248256e-03
-8.220693419958072928e-03
-8.924843510531285662e-03
-8.943223460003806025e-03
-8.990478879057588538e-03
-8.784225955922883924e-03
-9.497490493805519837e-03
-9.907919006540973766e-03
-1.009377605597220826e-02
-1.005410270961405381e-02
-1.035427894852152322e-02
-1.032147603191037322e-02
-1.044927174753527976e-02
-9.245736052753836948e-03
-8.540217598797219395e-03
-9.517474974415749203e-03
-9.538082975301488686e-03
-1.000913552734923086e-02
-9.951038882192472443e-03
-1.043453574840320919e-02
-1.039234951263113237e-02
-1.058549424390396905e-02
-9.361292626489483779e-03
-9.481255230654061020e-03
-8.967766962233685371e-03
-9.045632134113201078e-03
-9.893586117203858818e-03
-1.019675406459484047e-02
-1.041379363049836984e-02
-1.025502802094421274e-02
-1.043736407352108785e-02
-1.042413612286714406e-02
-1.023489647220081691e-02
-1.056244676487776493e-02
-1.041217791241856594e-02
-1.056568623986308200e-02
-9.581621730072400339e-03
-9.624650857527500616e-03
-9.988756560100143025e-03
-9.861384685410678683e-03
-1.063062710207711599e-02
-1.048792528312757905e-02
-1.011707849055370687e-02
-1.065779824261762522e-02
-1.042905536220100661e-02
-1.067353882089668547e-02
-8.429930314175963432e-03
-7.747557186637126295e-03
-6.613432139644507581e-03
-5.623480420972917261e-03
-7.868121204498481139e-03
-8.590647764961193214e-03
-8.900706019272310726e-03
-8.306602979505681161e-03
-8.481618804670382206e-03
-8.042188039555793130e-03
-7.593631879775426981e-03
-7.795995202803941183e-03
-6.542168942047484406e-03
-5.818234746270153565e-03
-6.462021045643172486e-03
-5.776401825854191041e-03
-5.571267847765853584e-03
-4.206432303561402977e-03
-3.380548559188430516e-03
-3.621247715352247237e-03
-7.024039557521033830e-03
-5.066399035347490636e-03
-6.332684315628059162e-03
-5.510031706811849804e-03
-7.595099473356173823e-03
-8.375952177257582620e-03
-8.608709629511681477e-03
-9.169415394682719003e-03
-9.077914585001454692e-03
-9.049073953723764385e-03
-9.042971285386945321e-03
-9.433475860259429857e-03
-7.854740491054001961e-03
-8.312660948251775206e-03
-9.210718335559885117e-03
-9.409195802260694047e-03
-8.689322842425031834e-03
-9.429628871598013176e-03
-9.305574184765406584e-03
-9.730425869221829074e-03
-9.531258358544887274e-03
-8.148819202004565707e-03
-8.550276886162843509e-03
-7.950876684846891820e-03
-6.464172283331453585e-03
-8.983931916812435553e-03
-8.154325682011310736e-03
-9.554226920051128030e-03
-7.745959331014746173e-03
-9.025735587599718890e-03
-9.472087516365572391e-03
-9.737933850686060488e-03
-9.406235500923516846e-03
-9.801884509875211787e-03
-8.590989063527969608e-03
-8.593165418909937819e-03
-9.285095692524409500e-03
-9.286541934232112397e-03
-9.019367003474174430e-03
-9.427899804188011323e-03
-8.933150817199055765e-03
-8.371399943953672027e-03
-9.589427263579477015e-03
-9.519246267623546892e-03
-9.687611439876755298e-03
-8.652179423926844443e-03
-9.148138426421087779e-03
-7.834409430093324314e-03
-8.437520019391740386e-03
-9.649686321808337991e-03
-9.809080304020672755e-03
-9.797704206363722079e-03
-9.819140159910056190e-03
-1.011511366010823393e-02
-1.009301258431157672e-02
-9.976393002186558293e-03
-1.019119267136216547e-02
-9.936619619299865563e-03
-1.016960389613446453e-02
-1.004494702650715957e-02
-9.781618413933254597e-03
-9.728085973970868397e-03
-1.020230972895315967e-02
-1.023643892392760504e-02
-9.936906770999875613e-03
-1.026910245973756443e-02
-9.852644731114117843e-03
-1.023409755991194076e-02
-1.004223689827329034e-02
-9.822366998377324299e-03
-9.834349790815197223e-03
-9.250014730901192847e-03
-8.923202725208785255e-03
-1.038738325308658297e-02
-1.058817859360958701e-02
-1.057553934129485534e-02
-1.067702005476546361e-02
-1.071745664392001821e-02
-1.081697699362585245e-02
-1.084490361824623321e-02
-1.100632526065735937e-02
-9.855455357345201117e-03
-9.866490169548693123e-03
-1.051690323550552933e-02
-1.046375073612179976e-02
-1.045536742260097691e-02
-1.060200974957408761e-02
-1.074395943224605576e-02
-1.088913687898015320e-02
-1.100271873186640416e-02
-8.861207763131762061e-03
-8.100007412588558151e-03
-7.626501210249825302e-03
-8.060414340244669365e-03
-7.669059630277189586e-03
-8.334783616121638206e-03
-7.744930667071768179e-03
-8.998956546133005802e-03
-8.083027692157872257e-03
-7.913224803350197081e-03
-6.633778116666386518e-03
-8.244416137431731864e-03
-9.257268466842719784e-03
-9.565434425434025945e-03
-5.735940681644798034e-03
-9.181643797749220598e-03
-9.931381429949865183e-03
-6.807431318376804159e-03
-6.035577064777893422e-03
-3.518883940858821401e-03
-2.310888561658578678e-03
-6.988740014708397924e-03
-8.192417701107436445e-03
-2.475078456607736344e-03
-7.007721863939890723e-03
-6.481733661879520748e-03
-7.285711581213987799e-03
-6.587031232738447574e-03
-8.315230153134137159e-03
-8.882258369672543091e-03
-9.387050343587397330e-03
-8.706900746565778004e-03
-1.663511960303292944e-02
-1.441838371226607587e-02
-1.331867742732430193e-02
-1.292050533462395755e-02
-1.359555962219290495e-02
-1.323287614478438345e-02
-1.259135157742262597e-02
-1.728932150956867531e-02
-1.406620044476339024e-02
-1.391933200739752137e-02
-1.239732379637325903e-02
-1.224009964316500297e-02
-1.256359310885238854e-02
-1.745276911921569973e-02
-1.734864828500510756e-02
-1.279690855729567235e-02
-1.220923460209415515e-02
-1.117065022373675380e-02
-1.113252306383344728e-02
-1.137094892651946583e-02
-9.868283749887121412e-03
-1.018294047653703002e-02
-1.150537544378663242e-02
-1.134883153758583368e-02
-9.779112833709441288e-03
-8.893024652314951428e-03
-9.600696345885048610e-03
-1.011494211293673812e-02
-1.119395220684197417e-02
-1.209814037777390792e-02
-1.085808230544495906e-02
-1.087682205590486013e-02
-1.022070352445145214e-02
-9.344998699441478887e-03
-1.180756625237839794e-02
-1.204618148749552961e-02
-1.327137348720634769e-02
-1.350986554118556969e-02
-1.439886111395986129e-02
-1.531817343325261004e-02
-1.461587691713951524e-02
-1.086596748269225490e-02
-1.083095746673602873e-02
-1.215186195643199428e-02
-1.199054180026284423e-02
-1.162231436140349905e-02
-1.183803933877517443e-02
-1.342760288458481020e-02
-1.382596126898299332e-02
-1.316922926374126078e-02
-1.562516944759555909e-02
-1.617796827168786061e-02
-1.442452489237462145e-02
-1.546896174524611464e-02
-1.035305520799370896e-02
-1.049267072155910148e-02
-1.082752761048453964e-02
-1.096069870807509818e-02
-1.042512487128381682e-02
-1.045052469185414612e-02
-1.045526090862633831e-02
-1.035832761623906376e-02
-1.081547741178624615e-02
-9.879402384308037452e-03
-1.039135552873315417e-02
-1.103675487844671746e-02
-1.057042617754696580e-02
-1.012438409299378991e-02
-9.159244769231566011e-03
-9.976960091319368729e-03
-9.362293987548647722e-03
-1.156474895934100217e-02
-1.081529013162977823e-02
-1.032339052037738354e-02
-9.572916494196094528e-03
-7.628641575032239948e-03
-1.077403396884395528e-02
-1.131480929656655116e-02
-1.153588608515797656e-02
-1.046671122120117897e-02
-1.029154727947360036e-02
-1.000964135611730026e-02
-1.012117381279510619e-02
-1.034584625308130473e-02
-1.003095793426617664e-02
-9.913378086251822124e-03
-9.889607293581235622e-03
-9.370319597813422247e-03
-9.586363027608948637e-03
-9.166902451278076749e-03
-8.649258185628259238e-03
-1.068194835184117439e-02
-1.034185201317444104e-02
-1.049621611409600093e-02
-1.037106515227150492e-02
-1.023082373735727940e-02
-1.005166394770731775e-02
-9.306734862563594002e-03
-9.661147515114206635e-03
-8.941420939346075153e-03
-9.735588640603785177e-03
-9.223481151292508423e-03
-8.782263420018704067e-03
-7.932976915838250292e-03
-8.987762517034916451e-03
-9.315307233485755137e-03
-8.413046706698946303e-03
-1.003703201060155044e-02
-9.315090945822312660e-03
-9.031432788746135074e-03
-8.395423238544906866e-03
-8.327338724351342897e-03
-8.213048146718134740e-03
-1.060708616088001759e-02
-9.108856769816108673e-03
-9.298410306600146322e-03
-9.663203391790607319e-03
-9.766756430120244678e-03
-9.262784508772353709e-03
-9.531409146574035263e-03
-8.995403577270352086e-03
-9.814960733114183253e-03
-9.987792348984019311e-03
-9.924919934364178839e-03
-9.395761065545120416e-03
-1.007450576806227446e-02
-9.926444515525236628e-03
-9.890950347346390281e-03
-1.009342709200767088e-02
-1.022943998902747439e-02
-1.002380326994648310e-02
-9.721625188771386775e-03
-9.991971857210381336e-03
-9.625657935677626661e-03
-1.022680773528482009e-02
-1.031961748804549259e-02
-1.051719938258702594e-02
-1.090267449363077623e-02
-1.097021746826776049e-02
-1.045009851556447100e-02
-1.014725344833912295e-02
-1.048634371249696287e-02
-1.022497976534238358e-02
-1.044296134866422310e-02
-1.045817486054883248e-02
-1.063994776606010974e-02
-9.865271886547368613e-03
-1.018243840650748765e-02
-1.072444501246130194e-02
-1.018280253814346677e-02
-1.052048800320092882e-02
-1.011795528030106327e-02
-1.015787901758642350e-02
-1.045090179606829837e-02
-1.107019647948823474e-02
-1.127637622072583286e-02
-1.126437347540141035e-02
-1.050076460739710581e-02
-1.148323144662940186e-02
-1.222908444800739972e-02
-1.133020428466254177e-02
-1.121240354448616895e-02
-1.139069330243750768e-02
-1.117444054761728908e-02
-1.235340847172516389e-02
-1.215314009837017116e-02
-1.273999675536647419e-02
-1.105401328997516509e-02
-1.152474184750010289e-02
-1.131714646320850295e-02
-1.168548426838564649e-02
-1.192812281223052349e-02
-1.220039270778702258e-02
-1.206581713935214045e-02
-1.175329949092059588e-02
-1.177513917419011069e-02
-1.150662822749136394e-02
-1.172496908949399209e-02
-1.202513954518419359e-02
-1.174526883340230345e-02
-1.181260133590645960e-02
-1.190525046065919225e-02
-1.162219363592782197e-02
-1.140379654160205043e-02
-1.145316092285340002e-02
-1.152384867269480757e-02
-1.257977394036595593e-02
-1.244453574642040601e-02
-1.225592135162225163e-02
-1.212037280268580576e-02
-1.277106421453096455e-02
-1.263854738939772585e-02
-1.235426795980714733e-02
-1.279682652409016609e-02
-1.303627118530553512e-02
-1.223404008840278320e-02
-1.266346049250086786e-02
-1.322617140262301837e-02
-1.224755410896984260e-02
-1.205665166461594370e-02
-1.194906010282438188e-02
-1.179903345694255368e-02
-1.166669784041460441e-02
-1.189814304727105157e-02
-1.193248121027545676e-02
-1.202421050003136226e-02
-1.200137536453452919e-02
-1.176000074636975729e-02
-1.198868160752854933e-02
-1.168610909989113364e-02
-1.210795672836637374e-02
-1.178665484795878883e-02
-1.226795477053839283e-02
-1.179154614394006470e-02
-1.167524700113412375e-02
-1.157670772816343091e-02
-1.161194386694842408e-02
-1.173518459050928997e-02
-1.166219924917593666e-02
-1.173750531672041950e-02
-1.161971778821043605e-02
-1.185137248549855693e-02
-1.162143576722466862e-02
-1.180423845136976783e-02
-1.175510976628782109e-02
-1.159064644800256172e-02
-1.181310930900563404e-02
-1.169911963418704230e-02
-1.174659833479805258e-02
-1.156234555923656669e-02
-1.157932732101362057e-02
-1.169331321568869812e-02
-1.144029840211390793e-02
-1.134412874856554135e-02
-1.132699840218346667e-02
-1.138093145310761431e-02
-1.118240040040048393e-02
-1.106366603552043880e-02
-1.124797687639913363e-02
-1.139733216526431052e-02
-1.139689927142074552e-02
-1.111897277943343400e-02
-1.134034677606471711e-02
-1.112015504797047270e-02
-1.132729326533117413e-02
-1.093193668510303307e-02
-1.127530526002699755e-02
-1.130389281878594124e-02
-1.143833475036300402e-02
-1.148714275438789643e-02
-1.120917903032238316e-02
-1.108614266221722398e-02
-1.095088745885070165e-02
-1.083550823823485262e-02
-1.081685612487067079e-02
-1.090840724482210373e-02
-1.070158418511551676e-02
-1.123243342939009813e-02
-1.129287391141010552e-02
-1.116987437772989401e-02
-1.126529668696514726e-02
-1.114381811694593188e-02
-1.103683726436371047e-02
-1.100515419237499577e-02
-1.088245726523653922e-02
-1.077066004497226163e-02
-1.098640747989793921e-02
-1.089231984136734485e-02
-1.064381612997117137e-02
-1.068569718972738926e-02
-1.148814738185966779e-02
-1.157986505187501465e-02
-1.155886482408814177e-02
-1.149458646317692324e-02
-1.164693069013878618e-02
-1.163168334600313963e-02
-1.166680217064067042e-02
-1.171378919952607671e-02
-1.145373326573588882e-02
-1.161137691953871391e-02
-1.169643729519279605e-02
-1.159397003890684334e-02
-1.160439028302299135e-02
-1.168034018620117513e-02
-1.160488659471960518e-02
-1.172647943879109866e-02
-1.174044993183708148e-02
-1.174515584956801507e-02
-1.170827643308922951e-02
-1.160151875874502331e-02
-1.156094495572497147e-02
-1.156378892825032055e-02
-1.162303208246026620e-02
-1.157705044349458152e-02
-1.151855353358779629e-02
-1.147327781464425357e-02
-1.150957320803304949e-02
-1.140451031693946564e-02
-1.164616155804616866e-02
-1.151876594969923097e-02
-1.159596910151491737e-02
-1.161091140985708210e-02
-1.149220782269021537e-02
-1.153229278180637439e-02
-1.138729574786051177e-02
-1.150516957802417278e-02
-1.150048729354389600e-02
-1.155409491245347128e-02
-1.157171323108380570e-02
-1.147094887490568600e-02
-1.144550958468615841e-02
-1.151679559882710750e-02
-1.157692634621319654e-02
-1.163969765014330471e-02
-1.173340815323625427e-02
-1.173980971553158052e-02
-1.158218901631741238e-02
-1.149093929379468339e-02
-1.137514767525370230e-02
-1.150385585698327287e-02
-1.131623589431034194e-02
-1.138966501972548534e-02
-1.155667342615648505e-02
-1.165413917530576382e-02
-1.154762435749573379e-02
-1.163841208158074639e-02
-1.158158111062860054e-02
-1.124004677200685781e-02
-1.136624491281097368e-02
-1.179564287794696020e-02
-1.187673162558370264e-02
-1.194403270517332971e-02
-1.193219683627987950e-02
-1.187941532431904118e-02
-1.196484647043698051e-02
-1.204299794934781016e-02
-1.196875191894575946e-02
-1.177823793879100023e-02
-1.189289483801011724e-02
-1.186373666930526545e-02
-1.183771428207866516e-02
-1.196928710724050153e-02
-1.202620810335076028e-02
-1.203949102743883878e-02
-1.211254846185267839e-02
-1.190445956745877880e-02
-1.202664452424785820e-02
-1.197786735697718187e-02
-1.200843973568529142e-02
-1.208072112172975388e-02
-1.203741382849119780e-02
-1.205925020911596465e-02
-1.217190715734298850e-02
-1.224321509768932018e-02
-1.225829477111673241e-02
-1.235459284660135083e-02
-1.316778516985223600e-02
-1.392116718042102352e-02
-1.341117804774707989e-02
-1.200153062432039210e-02
-1.210192423952384175e-02
-1.224654093670708536e-02
-1.210091132651366398e-02
-1.209479605806655124e-02
-1.241319104785845902e-02
-1.237945436787112920e-02
-1.205872655426205170e-02
-1.197752864491033464e-02
-1.342200797219459014e-02
-1.519151877147463872e-02
-1.272952564640818587e-02
-1.456217202349128700e-02
-1.198480776313541260e-02
-1.192694020560561979e-02
-1.179159529043995874e-02
-1.171881265406058206e-02
-1.188849073192717841e-02
-1.197311911435510433e-02
-1.185396855624766023e-02
-1.212413653977459371e-02
-1.198652592385631571e-02
-1.199624962121309535e-02
-1.181970741426668046e-02
-1.197408200689458434e-02
-1.192764556006888771e-02
-1.196259603557145966e-02
-1.184189596446580915e-02
-1.173778722506418036e-02
-1.214945710745763026e-02
-1.216359846050947199e-02
-1.216036408656880757e-02
-1.174828526037332600e-02
-1.149448478008246836e-02
-1.149854849491564399e-02
-1.175877128542168748e-02
-1.130429159267957659e-02
-1.133805378687012359e-02
-1.062406573987249511e-02
-9.751782967398803931e-03
-1.079140592261486342e-02
-1.186372124608201309e-02
-1.139746767229398057e-02
-1.143351375205676687e-02
-1.101200479402809559e-02
-1.151758834955454204e-02
-1.157920633396945440e-02
-1.124328513509672417e-02
-1.120396801263439865e-02
-1.079981919666476997e-02
-1.057575368674281389e-02
-1.129373215917070863e-02
-1.158944573481109248e-02
-1.106001632528731161e-02
-1.111257963602676514e-02
-1.138155037724764701e-02
-1.130924272303072096e-02
-1.176835271279942988e-02
-1.156422452168708558e-02
-1.161544948432025222e-02
-1.104604299754335245e-02
-1.086498447017127805e-02
-1.112669784275697148e-02
-1.068477855508694063e-02
-1.025173175298349677e-02
-1.025403749459293315e-02
-1.054272934631617954e-02
-9.942893707549740542e-03
-1.003838021689559303e-02
-9.978582278952574311e-03
-9.872455781968858188e-03
-9.832813474847058519e-03
-1.085671355155285248e-02
-1.015980746380629011e-02
-9.992502256739751315e-03
-9.645298168911827300e-03
-1.042158461344349675e-02
-9.785742237030346791e-03
-1.030170004369215797e-02
-1.003217458755041244e-02
-1.014102592977286256e-02
-9.658037348631760138e-03
-9.130810991386850706e-03
-1.030455379930220010e-02
-1.059012889143614265e-02
-1.048499718853606981e-02
-9.894060754943151056e-03
-1.043155324665485592e-02
-1.007156311874574627e-02
-1.050872286194165679e-02
-1.086107883540982436e-02
-1.058943350237632509e-02
-1.038928712334924107e-02
-1.045804800136810285e-02
-1.071770953816066074e-02
-9.876254797767540505e-03
-9.495487834432200791e-03
-1.017340675190175729e-02
-1.069310804912127280e-02
-8.756173803613011980e-03
-7.623751503877724926e-03
-6.163758233841452362e-03
-5.955199544008948562e-03
-4.758334060441900097e-03
-1.032143134597347627e-02
-9.188807820003142002e-03
-9.294662771086266428e-03
-8.463381149723031571e-03
-7.386042719066661030e-03
-8.011046211582002752e-03
-1.024937985420137400e-02
-1.090821921719671572e-02
-1.126644334991039158e-02
-1.192174045845950138e-02
-9.953987686045301375e-03
-1.079883996867234824e-02
-1.121993987179760975e-02
-1.095160977024160938e-02
-1.113249119706501665e-02
-1.152452101921251811e-02
-1.163575918388082969e-02
-1.064298742498375958e-02
-1.088191399222450742e-02
-1.122061447011014033e-02
-1.166184197824196231e-02
-1.212530734746506897e-02
-1.179336603131986988e-02
-1.135662069248854870e-02
-1.291914826195951667e-02
-1.350525660282566633e-02
-1.331262836554586611e-02
-1.141500280091564505e-02
-1.221108401151400381e-02
-1.280460329227481840e-02
-1.335253751769227559e-02
-1.324262385997902747e-02
-1.424170914302422611e-02
-1.288193159913317808e-02
-1.387839122942189675e-02
-1.345764393225472311e-02
-1.185891199486929781e-02
-1.163271543093235584e-02
-1.181470760238691360e-02
-1.230204140706986880e-02
-1.170912274850256785e-02
-1.150245103584641645e-02
-1.170733642546971549e-02
-1.155863846696460195e-02
-1.199470646942067502e-02
-1.129888458787132489e-02
-1.192320380596785349e-02
-1.128577938546761715e-02
-1.153462471237459361e-02
-1.181759417532514227e-02
-1.148918094889829836e-02
-1.182293797582996582e-02
-1.158471825536528874e-02
-1.141458519345189479e-02
-1.171386553240219563e-02
-1.131900266900340811e-02
-1.120891246271967824e-02
-1.100977305415038951e-02
-1.066960795808774912e-02
-1.032807141491149695e-02
-1.038379020324307553e-02
-1.186571696781066852e-02
-1.291455898825942875e-02
-1.554021390371831436e-02
-1.098891550036052919e-02
-1.179776250369492241e-02
-9.834452116042273484e-03
-1.016724631700902104e-02
-1.071286292846500808e-02
-9.266328857095051941e-03
-1.140568560159795596e-02
-1.273279049649419375e-02
-1.257931043576068775e-02
-1.212591582548661930e-02
-1.621250386710145625e-02
-1.597870702407718640e-02
-1.638517894930252225e-02
-1.114088252130868845e-02
-1.148717273973369826e-02
-1.182522901336875709e-02
-1.148573574855269938e-02
-1.057551781242321506e-02
-1.102520011227669898e-02
-9.147385337010916634e-03
-7.585794449288779662e-03
-8.867185787435786365e-03
-1.111258248475679999e-02
-1.206940253872327076e-02
-9.996095467102101770e-03
-1.021093522090699840e-02
-1.171634546285484947e-02
-1.181861584566706522e-02
-1.250454920802901090e-02
-1.246716693785466547e-02
-1.282910953089657149e-02
-1.337525634901603686e-02
-1.250150408575665013e-02
-1.302637791824519040e-02
-1.212147111278790920e-02
-1.230661956133935822e-02
-1.240250599775583919e-02
-1.280453689404738131e-02
-1.258483352543309300e-02
-1.273882597040535899e-02
-1.252287747428348572e-02
-1.226807139558595480e-02
-1.260814193009431559e-02
-1.312666500191425785e-02
-1.273816682467786635e-02
-1.192103496118428890e-02
-1.194029636016672238e-02
-1.247631945141981780e-02
-1.154884160839156175e-02
-1.231128187719574343e-02
-1.306504561862890414e-02
-1.225773352896119064e-02
-1.257469181913829955e-02
-1.373736048860992737e-02
-1.300849906298253041e-02
-1.255169900667910989e-02
-1.318421443016913608e-02
-1.154361956385343245e-02
-1.295835856495299553e-02
-1.261042681484496678e-02
-1.091971153027470297e-02
-1.205854040899353302e-02
-1.265604451964267262e-02
-1.248103468335592242e-02
-1.238965780078905149e-02
-1.249758057129628057e-02
-1.257392845689028239e-02
-1.242506387621533821e-02
-1.285180189324613802e-02
-1.235628115156309909e-02
-1.258124824174836932e-02
-1.272781216179246985e-02
-1.247735493850781786e-02
-1.221441284793108907e-02
-1.212436974980202024e-02
-1.204157505776090424e-02
-1.199631557357554341e-02
-1.203284751310338720e-02
-1.199070211102987692e-02
-1.217146918330428221e-02
-1.217474704512615073e-02
-1.203054179057510935e-02
-1.198162991619505791e-02
-1.206836961751817615e-02
-1.202427757597142842e-02
-1.190064073750939089e-02
-1.180587233021660430e-02
-1.180686002035381127e-02
-1.189254474725411244e-02
-1.208709489533464285e-02
-1.188798872830718750e-02
-1.191286699326370851e-02
-1.179991538853054217e-02
-1.196002088655748197e-02
-1.173688659330142034e-02
-1.166889877478065676e-02
-1.150700756305876767e-02
-1.143171447731293304e-02
-1.175259127339556980e-02
-1.173481918503969240e-02
-1.190187378896781847e-02
-1.173483876529174581e-02
-1.168089088820326200e-02
-1.172221377731421169e-02
-1.189964701812081492e-02
-1.191008314648594156e-02
-1.198902844195342057e-02
-1.170575714820470958e-02
-1.144479767914163143e-02
-1.128359320954302157e-02
-1.125057923093831028e-02
-1.133524250922491976e-02
-1.124024068223930528e-02
-1.109066178359079634e-02
-1.094812679574384134e-02
-1.109796562492853557e-02
-1.150217056344171422e-02
-1.121614212789765960e-02
-1.124932401158026257e-02
-1.131041954692121182e-02
-1.107879180570176675e-02
-1.093862714629106024e-02
-1.095888823308782331e-02
-1.085464050602477463e-02
-1.116982976250284129e-02
-1.101593239609755144e-02
-1.111352751006141996e-02
-1.111921558390052689e-02
-1.105937042405922069e-02
-1.089191526542131715e-02
-1.079306250239858364e-02
-1.106660291010025041e-02
-1.100611145989789652e-02
-1.108972073947146406e-02
-1.085862673182949427e-02
-1.103251289856174884e-02
-1.088840799734928401e-02
-1.097369821291547566e-02
-1.106123542627690179e-02
-1.112684502526158428e-02
-1.118747843702264620e-02
-1.100142740794330873e-02
-1.118480384578743325e-02
-1.076005671512691823e-02
-1.106434320827895217e-02
-1.086232346601895445e-02
-1.101128375164813628e-02
-1.086690806119087332e-02
-1.073187044918965521e-02
-1.066409297865206045e-02
-1.051580332454530101e-02
-1.077429803669449279e-02
-1.081671167873743573e-02
-1.087380268049582648e-02
-1.097874743844678806e-02
-1.101579544302254236e-02
-1.097408674341509086e-02
-1.110199348501930174e-02
-1.093620418138421986e-02
-1.065417455291625334e-02
-1.085023029672106502e-02
-1.069846256044532096e-02
-1.073600223564623313e-02
-1.088888331726871328e-02
-1.080999514852155723e-02
-1.090037611548403534e-02
-1.102284171227732937e-02
-1.091919224475001657e-02
-1.100562749121518531e-02
-1.113824810691092099e-02
-1.112285316877152305e-02
-1.076157204551548251e-02
-1.073213685858199866e-02
-1.061851550680172063e-02
-1.048297847824664238e-02
-1.084602495214918860e-02
-1.083271564188400572e-02
-1.069112034220653928e-02
-1.064968451764175365e-02
-1.054011447463206949e-02
-1.047341921697204740e-02
-1.029090030001673928e-02
-1.062108660959137571e-02
-1.068071714193988102e-02
-1.052910645682893220e-02
-1.080199062337580500e-02
-1.073367667173490483e-02
-1.044856535786434573e-02
-1.070270712225206665e-02
-1.061032274296841958e-02
-1.070644920812030727e-02
-1.046379735594255359e-02
-1.046302941778787070e-02
-1.060185456883134744e-02
-1.086821147234541714e-02
-1.078373170861405064e-02
-1.083127377855592176e-02
-1.061903000321508597e-02
-1.060718026232370000e-02
-1.052006316131222884e-02
-1.018889382315103787e-02
-1.090970390827192965e-02
-1.076671524049972739e-02
-1.090843045402426284e-02
-1.104102775887006588e-02
-1.086296135174824942e-02
-1.072562458201779291e-02
-1.043046851433807563e-02
-1.109354255023763287e-02
-1.102868264188775968e-02
-1.061456806993963352e-02
-1.073419062341462310e-02
-1.060176488044636475e-02
-1.026995475534176090e-02
-9.857732166690454101e-03
-9.415634304885659236e-03
-1.014111971037225980e-02
-1.001774272571196410e-02
-9.826851580511285905e-03
-1.070335784784361491e-02
-1.036519967830805064e-02
-1.030585999847791201e-02
-9.845940280140215786e-03
-9.686269736240767092e-03
-9.850142307422005486e-03
-1.075945341263435592e-02
-9.963686004267644641e-03
-9.808209990014889537e-03
-9.616987791595490997e-03
-9.445556914041107477e-03
-1.001916505753823981e-02
-1.007001278875616773e-02
-1.000039085447759248e-02
-1.021165993552989974e-02
-1.014079779535319303e-02
-9.705259903974642471e-03
-1.012809397246018997e-02
-9.981254806417665451e-03
-1.008634160226276090e-02
-9.976164206399193782e-03
-9.932116802014320789e-03
-1.009384125088217364e-02
-1.031251160380209850e-02
-1.021039079848512325e-02
-1.019887405205685722e-02
-9.692874224776035219e-03
-9.532731577410642754e-03
-9.096178111641692321e-03
-8.934293125663831173e-03
-9.653351579082458320e-03
-9.934156262157543479e-03
-1.001868466405676263e-02
-9.956335146278425322e-03
-9.850732059510203253e-03
-9.626775339022536349e-03
-9.729190784766438005e-03
-9.453453956052473850e-03
-1.005982203379075617e-02
-1.005776187472573989e-02
-9.871900709351835376e-03
-1.018094090171287221e-02
-9.927497970681951889e-03
-1.012265293553347469e-02
-9.844629959304004863e-03
-8.944362025714419281e-03
-8.458457012964052529e-03
-8.129316939568864697e-03
-7.818087803926758103e-03
-8.736395542820308766e-03
-9.429529598736640858e-03
-9.998512820990955105e-03
-1.123361156719042235e-02
-1.137913647856467030e-02
-9.197584213431107825e-03
-8.234406240092919174e-03
-8.774108690805828420e-03
-8.485269672944785110e-03
-9.312536452078462937e-03
-9.718891894519306185e-03
-1.010756328785592136e-02
-9.439077397475754277e-03
-1.112604396715751766e-02
-1.198026406674815650e-02
-1.221072797727448984e-02
-1.031223429475334151e-02
-1.179981938685381593e-02
-7.856929415538338457e-03
-7.966297615207394364e-03
-8.281120424315727840e-03
-8.111408138389666553e-03
-7.553213639182239716e-03
-7.709637410311429885e-03
-8.143026826742633811e-03
-8.704240140984222801e-03
-9.413418049206579569e-03
-9.104917438632086080e-03
-8.372437225845784717e-03
-9.900219019499405596e-03
-1.011724477248517398e-02
-1.011488923028274617e-02
-1.010969279700898484e-02
-1.011377625466033242e-02
-1.004677670105823088e-02
-9.937552859432903854e-03
-8.638540109058026606e-03
-9.741779277322479974e-03
-9.584405997510888828e-03
-1.031230688162621152e-02
-1.057409772440799124e-02
-9.730291264252047614e-03
-9.922086762499875839e-03
-1.027454032295431821e-02
-9.946041000162379742e-03
-1.032973888590833431e-02
-9.653208363990174734e-03
-9.973201120154488036e-03
-9.709454196937821260e-03
-9.647756499233968788e-03
-9.108502698955744936e-03
-9.063597470547239687e-03
-9.513755579613349112e-03
-9.375333258451214874e-03
-9.023040303650083777e-03
-8.633264239189045175e-03
-9.370060250148044140e-03
-1.047848387239960419e-02
-8.602565438344384613e-03
-9.379433437355236616e-03
-9.762365024716312609e-03
-8.587117641447617258e-03
-8.756610891628961377e-03
-9.279377622451954674e-03
-9.488886284932518747e-03
-8.252335696828819872e-03
-7.648525058732961839e-03
-7.836837923847470022e-03
-8.828308532363172631e-03
-8.345632618321224480e-03
-8.225732624021590833e-03
-7.320793463935063895e-03
-7.486817540826933362e-03
-7.661085868359710296e-03
-7.631439178762551047e-03
-9.463835035595421011e-03
-1.006575114426296741e-02
-1.031213462615177857e-02
-1.067241102134313183e-02
-1.033672646326577391e-02
-1.027590450904059330e-02
-1.086224070620931889e-02
-1.063307505919709739e-02
-1.111820994807326442e-02
-1.186638440308644855e-02
-1.095183603607764386e-02
-9.236535435673454489e-03
-1.016875173994953585e-02
-1.016638898324040592e-02
-1.073482318188518324e-02
-1.040567536879228976e-02
-9.724538302752517085e-03
-1.137175002099950760e-02
-1.091048395429065898e-02
-1.012297311166783335e-02
-1.239626518955632035e-02
-1.236409722103908211e-02
-1.056004086293618055e-02
-1.137777500818545895e-02
-1.013409701400163829e-02
-1.029464396915453529e-02
-1.038961050384567576e-02
-1.047560533903490153e-02
-1.018226299841249252e-02
-1.009618793153388948e-02
-1.012404513155206777e-02
-1.006116322498654646e-02
-9.920116131891006453e-03
-1.042019816348804286e-02
-1.013922580109029477e-02
-1.021546922561607749e-02
-1.003372824956360460e-02
-1.030230259116967501e-02
-1.033657557732516573e-02
-1.067499916873514490e-02
-1.061257901443089791e-02
-1.011697452813714940e-02
-1.014673749398621767e-02
-1.020002178075395116e-02
-1.033367246601787741e-02
-1.009995815601938234e-02
-9.780230343600671353e-03
-1.107158913468304917e-02
-1.109112972653298820e-02
-1.095834306921822203e-02
-1.098174062468854420e-02
-1.128047621167817781e-02
-1.132591632630816809e-02
-1.126855687080630455e-02
-1.137903108410899880e-02
-1.102372765739143869e-02
-1.117317997749429047e-02
-1.143437723948395775e-02
-1.153297332123420608e-02
-1.116644132758279513e-02
-1.126871299974481141e-02
-1.117213002807514351e-02
-1.140015513825522880e-02
-1.171656998017901047e-02
-1.086450383129184023e-02
-1.082221880346011939e-02
-1.074055339094069118e-02
-1.079518065729512602e-02
-1.072273951744362464e-02
-1.081383182330738699e-02
-1.083133942398560416e-02
-1.092393309793467972e-02
-1.060021574395999047e-02
-1.071782676112274617e-02
-1.079478110682896563e-02
-1.100644468105534644e-02
-1.106652587200129302e-02
-1.099455466293415389e-02
-1.095301142430454844e-02
-1.092096086536314438e-02
-1.070201777606795933e-02
-1.061873321457391765e-02
-1.056284946260136262e-02
-1.067547293307793618e-02
-1.073383608272327101e-02
-1.039671600241717959e-02
-1.027172998889237278e-02
-1.024411914032616853e-02
-1.020060171747851595e-02
-1.014388476605357185e-02
-1.008797461448685678e-02
-1.005466564547667294e-02
-1.058009895045036557e-02
-1.056129866490054109e-02
-1.037192318389224509e-02
-1.039410119803221323e-02
-1.030397290195371636e-02
-1.023385465762957636e-02
-1.013272794291607791e-02
-1.003581813050052896e-02
-9.960716361035898761e-03
-1.070093677952053436e-02
-1.078175312298911351e-02
-1.093427594798915617e-02
-1.100816489365771811e-02
-1.074625119153586363e-02
-1.080956740260598063e-02
-1.055199222836530372e-02
-1.067385402837657885e-02
-1.075432767182014047e-02
-1.080398563145818468e-02
-1.049247101734117685e-02
-1.050133270815697267e-02
-1.053399945646834625e-02
-1.077815910185615268e-02
-1.098546401981934616e-02
-1.111352866157984051e-02
-1.112761629444877776e-02
-1.122427539597070645e-02
-1.117020722727354518e-02
-1.130383727072108158e-02
-1.138420246804529648e-02
-1.094628332985270527e-02
-1.115785371333902903e-02
-1.114507126300437467e-02
-1.114505483009760323e-02
-1.133331206776953294e-02
-1.131460469423953633e-02
-1.139707723716287466e-02
-1.148611077576110195e-02
-1.134470003822089790e-02
-1.126702951124529221e-02
-1.102689666962705130e-02
-1.102338437605890689e-02
-1.102329565737069847e-02
-1.101600908706635608e-02
-1.090933702185205648e-02
-1.096725987213226922e-02
-1.098654679915027875e-02
-1.106673655649859957e-02
-1.111352085597890754e-02
-1.107189014775079167e-02
-1.121331169168974205e-02
-1.095623806752824003e-02
-1.110250815244003333e-02
-1.083799830731078072e-02
-1.087284317215400642e-02
-1.090242223403811717e-02
-1.105787668602299136e-02
-1.104499593329516527e-02
-1.088726218201772553e-02
-1.109057143395718315e-02
-1.102051409056830321e-02
-1.110134878665066521e-02
-1.124802761375698519e-02
-1.125036993246891943e-02
-1.104123525511912195e-02
-1.109676328808208504e-02
-1.120751315847927192e-02
-1.123823491925479180e-02
-1.111250334199074749e-02
-1.099240018858982197e-02
-1.120207207400975361e-02
-1.102165570535596460e-02
-1.105071523329512889e-02
-1.114756807548114396e-02
-1.117856406053728026e-02
-1.121441598508675017e-02
-1.127123571060646527e-02
-1.096390447512700719e-02
-1.127062685100870508e-02
-1.136736934632046926e-02
-1.142576458163395772e-02
-1.143640438977566384e-02
-1.143953974937625753e-02
-1.152544089473102849e-02
-1.125324435750162631e-02
-1.135400744733193294e-02
-1.141750616148730704e-02
-1.145835040381756702e-02
-1.146765485062956925e-02
-1.154817771440326026e-02
-1.163468477056611890e-02
-1.171597833766466722e-02
-1.144953193373880913e-02
-1.155257745916637123e-02
-1.154268604779724525e-02
-1.162594255885729226e-02
-1.169211379105721330e-02
-1.172529128083254352e-02
-1.178269111910489747e-02
-1.167655346758559275e-02
-1.173628377745611351e-02
-1.162964320400019201e-02
-1.158344022169124909e-02
-1.172479758400962919e-02
-1.165465374548461594e-02
-1.176442198900805140e-02
-1.175368617168833993e-02
-1.172799084726327407e-02
-1.159114868639177752e-02
-1.161771785222932840e-02
-1.164915181262411205e-02
-1.168680635126451151e-02
-1.169093196421902396e-02
-1.163031741968437172e-02
-1.156516961773464830e-02
-1.168501940138682270e-02
-1.160117707759819941e-02
-1.165718368932329788e-02
-1.173897012049519503e-02
-1.169133125841394401e-02
-1.173143780384638610e-02
-1.158263817643791563e-02
-1.165678854701601014e-02
-1.162779155695430229e-02
-1.161596679695231851e-02
-1.165558894945995655e-02
-1.170911694345621278e-02
-1.169664554943710723e-02
-1.181040545646031351e-02
-1.169675058586947501e-02
-1.156212086162980608e-02
-1.170825548084967506e-02
-1.180059885255781670e-02
-1.187429550000962571e-02
-1.181952675535303740e-02
-1.176090541987401088e-02
-1.155200609089218448e-02
-1.150843891914583167e-02
-1.144182846636807201e-02
-1.135515628308834957e-02
-1.157845266434442966e-02
-1.151713584116221753e-02
-1.142364839523533904e-02
-1.154707977836876009e-02
-1.133894191513313762e-02
-1.147906990744764801e-02
-1.136358922102737729e-02
-1.126382007485067331e-02
-1.152782552211597047e-02
-1.147064059334279053e-02
-1.162627348052938311e-02
-1.162318818622060448e-02
-1.140911889561833578e-02
-1.160964265130574186e-02
-1.126046412414584766e-02
-1.150512582888533163e-02
-1.131398555246636468e-02
-1.148839240919139089e-02
-1.146482461291414325e-02
-1.134814700173263947e-02
-1.129991362591863634e-02
-1.154206512337425765e-02
-1.151378043840934999e-02
-1.164440644674226595e-02
-1.154045104574403374e-02
-1.147614986448768082e-02
-1.154534469557054119e-02
-1.164568235758519504e-02
-1.168781847608615053e-02
-1.166280061611403920e-02
-1.153663316882756751e-02
-1.129895078389731196e-02
-1.117622847935996998e-02
-1.110485044179062089e-02
-1.100311618121166575e-02
-1.114574549020443985e-02
-1.120530314230124523e-02
-1.133588033302872222e-02
-1.115927799595132705e-02
-1.117732811552136878e-02
-1.105497467403282995e-02
-1.130234146206581143e-02
-1.109854352047016761e-02
-1.128103629640248538e-02
-1.126705874182742234e-02
-1.117219798798227762e-02
-1.133994873571676429e-02
-1.133863220318804751e-02
-1.115934250735143608e-02
-1.113039694041924321e-02
-1.108172787676187619e-02
-1.100529187895032263e-02
-1.120074878548380469e-02
-1.121764397429502770e-02
-1.109369849751488599e-02
-1.121464702095668550e-02
-1.118362044789518797e-02
-1.124781078446400288e-02
-1.113447034235986489e-02
-1.109147799012964210e-02
-1.102297212360122541e-02
-1.090483718030421136e-02
-1.121381294782879644e-02
-1.121361191949631943e-02
-1.107615075099614363e-02
-1.135893959602220921e-02
-1.120068343176623162e-02
-1.102286177057964708e-02
-1.124273023507960448e-02
-1.127848927109355998e-02
-1.120447293339078831e-02
-1.097179295471308047e-02
-1.111399488791225271e-02
-1.105056673989474915e-02
-1.142329819803885455e-02
-1.136529924346564406e-02
-1.137702731121536387e-02
-1.106689093782282571e-02
-1.098708089326942347e-02
-1.074144977772494187e-02
-1.055179856763100582e-02
-1.104816059254363526e-02
-1.112634936335223611e-02
-1.105542406142099275e-02
-1.117808332184834844e-02
-1.099006532371060024e-02
-1.100972384858072209e-02
-1.073866432526917811e-02
-1.059137607686856490e-02
-1.049404785186273253e-02
-1.009029402244192124e-02
-1.081088514520441891e-02
-1.066009793164959286e-02
-1.085129167573756388e-02
-1.038670596088057604e-02
-1.096896411750762114e-02
-1.094544750433582188e-02
-1.068170951047140750e-02
-1.064882903772084409e-02
-1.044107895426166395e-02
-1.012551229000249048e-02
-9.743590152491496750e-03
-1.059480978937971801e-02
-1.086324192144282400e-02
-1.034106761835199700e-02
-1.077774518097103333e-02
-1.039925005730397804e-02
-1.066368820525786555e-02
-1.028182618059974608e-02
-1.041685990039894517e-02
-1.016290779152717247e-02
-1.096997332005843033e-02
-1.033979809174442877e-02
-1.033302650233937706e-02
-9.900137535229081368e-03
-9.512238953423610144e-03
-1.096415924493705264e-02
-1.108828152711119862e-02
-1.147515229733144654e-02
-1.128085400172034077e-02
-1.139532321117977740e-02
-1.158425659891447121e-02
-1.129885614029158859e-02
-1.054220917855701323e-02
-1.020142535540072282e-02
-1.095865374196496565e-02
-1.131813174988458882e-02
-1.098703467324556142e-02
-1.087052282510369595e-02
-1.139764418659889970e-02
-1.194675717399425185e-02
-1.107963900755033065e-02
-1.166366609857872640e-02
-1.161155774755451980e-02
-1.116661326198458044e-02
-1.138785453025358864e-02
-9.833753280078400341e-03
-9.346106393784345268e-03
-8.837883613332864902e-03
-8.277265878812832198e-03
-9.526969449795780198e-03
-9.065160577200718703e-03
-1.006595865978548998e-02
-9.223142581756665556e-03
-9.784401051021612145e-03
-9.683096963274698266e-03
-8.870686044681819898e-03
-9.000187401015418559e-03
-8.659560245800461756e-03
-8.398140279545742576e-03
-7.954060961760068063e-03
-8.998081537961322846e-03
-8.821669273882002879e-03
-8.305525080782362804e-03
-9.289389401788757106e-03
-9.326358598639119049e-03
-8.374316569591392853e-03
-9.113836522788661479e-03
-9.272523599554511470e-03
-8.749925730922902475e-03
-8.059973388554516477e-03
-8.318648035647304220e-03
-8.210073768668911531e-03
-9.655401632380013893e-03
-9.299270331112927113e-03
-9.231213433747127023e-03
-8.683326362524642142e-03
-8.489529950484624166e-03
-8.037088254256948353e-03
-7.678435838675424195e-03
-8.940270733600937103e-03
-9.118182177668054597e-03
-9.402683256508885534e-03
-9.625834298950450979e-03
-9.394283972724038270e-03
-9.009215746116037982e-03
-8.321015402052298754e-03
-9.210114983700220387e-03
-8.846175916814219553e-03
-8.867418144023234486e-03
-9.278987433707232280e-03
-7.975444322255130503e-03
-7.096111378208322731e-03
-6.291452514326072512e-03
-5.360017995414395782e-03
-7.087852451251904287e-03
-5.523931033197494386e-03
-4.967628723630743842e-03
-4.973621553643345697e-03
-8.344774627959013896e-03
-7.047969099989307047e-03
-7.908743523829911068e-03
-7.249086820271961537e-03
-6.676668400893995270e-03
-6.322459760074288122e-03
-6.164345851733791896e-03
-5.424073474134527388e-03
-6.809509566918716880e-03
-7.182071962706500397e-03
-5.836384579436606351e-03
-7.130948635726934437e-03
-6.587803707373772986e-03
-6.985536725789335405e-03
-6.758228958799152725e-03
-6.877304077322738372e-03
-6.530626142145745140e-03
-6.180244146791493559e-03
-7.517493290208470194e-03
-7.718319786241348464e-03
-7.759167664144417387e-03
-8.048114965024777412e-03
-7.104482214443769671e-03
-6.786998968977486606e-03
-7.624543038445240166e-03
-7.697107549748741229e-03
-7.616275986776405854e-03
-7.612117570540122800e-03
-7.958554689786035211e-03
-7.900531356734344021e-03
-7.998706414132148237e-03
-8.169693023120410541e-03
-8.181580661014936293e-03
-6.642801962313515593e-03
-6.475318123780279302e-03
-6.550084326808346298e-03
-5.803252784492182216e-03
-6.116549833712771334e-03
-6.141506760262006696e-03
-6.863277085933902448e-03
-6.693697782298793642e-03
-5.897226307456507506e-03
-6.103989069098453291e-03
-5.871387751265045446e-03
-6.927597629662608260e-03
-7.535763902915645039e-03
-7.581082826049410570e-03
-7.215219197501428552e-03
-7.532659879850384099e-03
-7.761268546864455616e-03
-7.864745349212633879e-03
-7.780048407344023441e-03
-8.189205934271545292e-03
-9.284611535517324835e-03
-1.062214753143951758e-02
-1.214012777905465294e-02
-7.390930373478272163e-03
-7.466131884941155060e-03
-7.780205750423875924e-03
-7.733557972763560953e-03
-8.183675781652950329e-03
-7.766238259247095106e-03
-9.118913457023813951e-03
-9.282792660491621245e-03
-1.070830809876310331e-02
-1.038228888103213607e-02
-1.197817432245056567e-02
-1.262215166639214965e-02
-1.297291961599462799e-02
-7.769526270238446761e-03
-8.011397652028472843e-03
-7.879701623587528209e-03
-7.320264649682860399e-03
-7.618798784976622308e-03
-7.556249316746094756e-03
-7.572679052118275536e-03
-8.555002424561060706e-03
-7.102438449258223485e-03
-7.905167081488063963e-03
-7.272343577323783087e-03
-7.800923854027585168e-03
-7.215263688187835249e-03
-7.812750856051804346e-03
-8.495300234161015998e-03
-8.458331127271484506e-03
-8.275674702500041002e-03
-8.132212214444245121e-03
-8.998450018889827054e-03
-9.055692192013371083e-03
-9.155708816766286798e-03
-8.665431020788870106e-03
-9.163233850327223359e-03
-8.225610933035133049e-03
-9.187485095078915670e-03
-9.132020064376532992e-03
-9.290228021270751854e-03
-9.094187334078429955e-03
-9.065083628052720763e-03
-9.436955531787439080e-03
-8.724664329370246385e-03
-8.364474110607200696e-03
-8.667053994557263885e-03
-8.163331948953567868e-03
-8.288589450411526505e-03
-8.742639449133981708e-03
-9.037413433294812573e-03
-8.171221489199565619e-03
-7.773500964040496765e-03
-7.951591371150175738e-03
-8.165791009787533999e-03
-8.547502948754760743e-03
-7.955167061680010893e-03
-7.977875958076837207e-03
-7.192487587535430910e-03
-8.299390791529685785e-03
-7.572684085368111551e-03
-8.824619420747007240e-03
-8.925204391951364544e-03
-9.133155885915069175e-03
-9.526750991275725194e-03
-8.539769945620438729e-03
-9.048584079167251021e-03
-9.130939365900373611e-03
-8.540189869328997790e-03
-8.783543652340561336e-03
-7.979784889578084989e-03
-8.978557823784436356e-03
-9.371270063641211345e-03
-9.726995727895768398e-03
-1.005110566271698314e-02
-9.313010549669951954e-03
-9.012276953336496171e-03
-8.683599220065065308e-03
-9.472915540180606997e-03
-9.169207042216871023e-03
-9.638741363561052072e-03
-9.013038594204849513e-03
-8.814623337886857979e-03
-8.695195758847994172e-03
-8.871878855275325965e-03
-9.601622487979589657e-03
-9.856490470905135068e-03
-1.010497295454614204e-02
-1.038873927413021779e-02
-9.608522142420075282e-03
-9.346762041848328401e-03
-1.002740589360244516e-02
-9.444557073712040937e-03
-9.450247100786972679e-03
-9.771604575252786085e-03
-9.998793848907767609e-03
-1.026459494818269223e-02
-1.055546653575347056e-02
-1.083795212413488952e-02
-1.009540900849735003e-02
-9.890483872021177750e-03
-1.037479602119693346e-02
-9.771746066138195172e-03
-1.036679055284373853e-02
-9.935692650312195895e-03
-1.059352992303008723e-02
-1.048608286835241328e-02
-1.022664345808288640e-02
-1.005506794789661450e-02
-1.045447776190738115e-02
-1.067011136749664024e-02
-1.079722899353575266e-02
-1.102303550100776526e-02
-1.035548680879184134e-02
-1.025083305078239998e-02
-1.069562614272800277e-02
-9.746415455768736580e-03
-1.072924816766516500e-02
-9.553308698769576862e-03
-1.005407194863812935e-02
-9.916036604954318878e-03
-1.020929020935889588e-02
-1.094111043081139739e-02
-1.014295542794186981e-02
-1.041292981722847545e-02
-1.105087579020140251e-02
-9.532848083195051558e-03
-1.122561201152977826e-02
-9.115599442038255229e-03
-1.098208412033318572e-02
-1.066191534235221873e-02
-1.084112781380589842e-02
-1.100391157972027689e-02
-1.117518923497377512e-02
-1.078504237544961747e-02
-1.065165577514430410e-02
-1.104058315094329397e-02
-1.058484379408487948e-02
-1.049106402696706533e-02
-1.090495880208289421e-02
-1.067182586844871509e-02
-1.076553232626550199e-02
-1.049554284099421010e-02
-1.108965930611692866e-02
-1.113312402728620920e-02
-1.106081055801791738e-02
-1.077779873443368910e-02
-1.052795909637127027e-02
-1.041205948048646093e-02
-1.091969028936432690e-02
-1.104211881366182202e-02
-1.121304370259280231e-02
-1.134326955835583510e-02
-1.089829102570958122e-02
-1.077966325119777101e-02
-1.057719355403871804e-02
-1.040008894172004400e-02
-1.017730130277100763e-02
-1.015222953747804170e-02
-9.988092477131704436e-03
-1.077219018001404974e-02
-1.110882795820177307e-02
-1.078952867528194283e-02
-1.099042568324807602e-02
-1.089485617764876339e-02
-1.071852310705568787e-02
-1.047525807307512873e-02
-1.066780919438652803e-02
-1.044357612303345451e-02
-1.029348592912749175e-02
-1.000233089038936318e-02
-1.003897299169248178e-02
-9.816414553223996864e-03
-1.122406604934005590e-02
-1.142868624542222634e-02
-1.149466021515447092e-02
-1.160606936141077121e-02
-1.154704362587926497e-02
-1.146429862210876505e-02
-1.111764568490995232e-02
-1.147066824595146042e-02
-1.148907812231896898e-02
-1.171498808057244191e-02
-1.130337402424628525e-02
-1.161166776222963097e-02
-1.132241715066923705e-02
-1.216280217899065423e-02
-1.139192219634998539e-02
-1.142180205400722230e-02
-1.151710978954838781e-02
-1.160987843331716569e-02
-1.127357960678544019e-02
-1.113967033558793326e-02
-1.089757183531069561e-02
-1.117171102728281053e-02
-1.129258516700061034e-02
-1.147515467019325289e-02
-1.122212912832093110e-02
-1.130890725976823989e-02
-1.118213256620491022e-02
-1.086931236128147772e-02
-1.089779154202578926e-02
-1.076904646179566508e-02
-1.131220820873354328e-02
-1.108462823201886160e-02
-1.113400944849773921e-02
-1.149083113279676834e-02
-1.158847885377690089e-02
-1.164792865361612140e-02
-1.173542018249594879e-02
-1.154765047767303612e-02
-1.164582647755780208e-02
-1.152416888034410794e-02
-1.141036057285267635e-02
-1.164818359425928013e-02
-1.146880883988716723e-02
-1.164874945837788937e-02
-1.172728579846115705e-02
-1.162142216216898241e-02
-1.143440131938985339e-02
-1.151015839510271740e-02
-1.161507157160647508e-02
-1.160625641572275712e-02
-1.167351075189568786e-02
-1.176740023603794691e-02
-1.183314284306088635e-02
-1.163285715568167407e-02
-1.171543161465835037e-02
-1.170975780339969866e-02
-1.169499281866336234e-02
-1.154294462035282062e-02
-1.168375358907865549e-02
-1.155714567695855476e-02
-1.162492564419394594e-02
-1.179022955870934544e-02
-1.172937495412673496e-02
-1.163965822244344452e-02
-1.175642969165521280e-02
-1.169904920241757358e-02
-1.176233287673084625e-02
-1.161204911329264018e-02
-1.175980604823412962e-02
-1.182567845574458536e-02
-1.185570119448856909e-02
-1.191992471321298708e-02
-1.170552780724347548e-02
-1.188165557022479932e-02
-1.179594405470012555e-02
-1.182433900311504957e-02
-1.190175677564357486e-02
-1.195446529232902476e-02
-1.202843007593794138e-02
-1.188799396007695838e-02
-1.199605712131798264e-02
-1.177077248753701302e-02
-1.192770602983715331e-02
-1.181812787063905683e-02
-1.187189240007712789e-02
-1.199126047372436193e-02
-1.210329884775207532e-02
-1.218552112198074446e-02
-1.209379504143885328e-02
-1.190544475643242478e-02
-1.191996735891023840e-02
-1.196012052456882878e-02
-1.198814990357283464e-02
-1.184611646816280915e-02
-1.182946037249365048e-02
-1.185488042288637689e-02
-1.185739466581011738e-02
-1.195008009271303177e-02
-1.182379365093370709e-02
-1.182288378756824430e-02
-1.177594870252315212e-02
-1.184859115561252146e-02
-1.185292191116968027e-02
-1.188373172065597221e-02
-1.184974050322988408e-02
-1.184417461907946202e-02
-1.196451079286362656e-02
-1.202028959303486251e-02
-1.206032938217241855e-02
-1.208834875121020218e-02
-1.204076908408577978e-02
-1.205357035429551089e-02
-1.212036736187732319e-02
-1.199856101479595920e-02
-1.214244906130068809e-02
-1.200675258314100324e-02
-1.208831111226928330e-02
-1.193608266829353573e-02
-1.202242476719491554e-02
-1.200743020158349765e-02
-1.208229486502311947e-02
-1.214934722865597047e-02
-1.194961352279021866e-02
-1.219036988435535235e-02
-1.195429494350996012e-02
-1.210103559369422356e-02
-1.205570595771110129e-02
-1.210501439010994336e-02
-1.215484692054206312e-02
-1.219278964596023050e-02
-1.208619895724536049e-02
-1.199542813082776077e-02
-1.188148767336977274e-02
-1.198642009785721128e-02
-1.202262927039023620e-02
-1.211301665900784211e-02
-1.207389224302372541e-02
-1.214448767371581993e-02
-1.200057834096616462e-02
-1.198708178375312502e-02
-1.208279346471147382e-02
-1.193446077004294698e-02
-1.200657153006030875e-02
-1.214049049820218815e-02
-1.216639838538649196e-02
-1.210687224003813289e-02
-1.210922516291892785e-02
-1.214528394337590148e-02
-1.215796980877819136e-02
-1.210668545902214045e-02
-1.223722142438597379e-02
-1.218016275016268850e-02
-1.208432897676463280e-02
-1.219469115744257690e-02
-1.223753718560193458e-02
-1.202529359084269708e-02
-1.208029098001962842e-02
-1.207497481780581833e-02
-1.217525343644011195e-02
-1.232172102875105958e-02
-1.204738845430668864e-02
-1.199879404629698200e-02
-1.201780743184196337e-02
-1.198125255354262619e-02
-1.196390585665249758e-02
-1.191685319129005133e-02
-1.190394159790863181e-02
-1.188552178585705610e-02
-1.203889771064986687e-02
-1.197430219001352145e-02
-1.194992305298027760e-02
-1.198794665960013425e-02
-1.206514029018226561e-02
-1.208755902643015440e-02
-1.208529941044949804e-02
-1.205043134011641627e-02
-1.214772938261345601e-02
-1.216568234709989281e-02
-1.222591517103272657e-02
-1.213545790367674508e-02
-1.224053928365999994e-02
-1.218336801658306129e-02
-1.207723797047809827e-02
-1.206348408587310482e-02
-1.215169150420323044e-02
-1.217509173591853344e-02
-1.209160449788382156e-02
-1.228618189261218401e-02
-1.217740896714178400e-02
-1.212318305556411846e-02
-1.215021604037010497e-02
-1.207053678581363095e-02
-1.201225740180362350e-02
-1.225876469918733315e-02
-1.236759872490078224e-02
-1.236599177063385686e-02
-1.256735917088912594e-02
-1.213742483108696570e-02
-1.215216126644024994e-02
-1.227414544165607649e-02
-1.225640491220066249e-02
-1.231654716321310683e-02
-1.226121866579127362e-02
-1.238630958257879583e-02
-1.244517687134910795e-02
-1.253942611388457647e-02
-1.270028179783235824e-02
-1.259289322735285439e-02
-1.203777112345648034e-02
-1.193880659458010710e-02
-1.184050617603080169e-02
-1.173937271061730077e-02
-1.192856817448870524e-02
-1.181143421239362439e-02
-1.202793964749715450e-02
-1.206388291448061076e-02
-1.194069429917883098e-02
-1.193596512472652055e-02
-1.176674164510109824e-02
-1.178556634537868304e-02
-1.180707945001906525e-02
-1.210129826369937475e-02
-1.201557779625132306e-02
-1.203238654315259837e-02
-1.186991497574779730e-02
-1.181454558152564630e-02
-1.177214083032628554e-02
-1.166414186954666844e-02
-1.188338290772122247e-02
-1.185322985951596172e-02
-1.192040326262364808e-02
-1.175604594496001964e-02
-1.189027160388092010e-02
-1.193954475570399576e-02
-1.179968882615322311e-02
-1.192923020773087837e-02
-1.187992423499547104e-02
-1.186067069835379517e-02
-1.188911514008858528e-02
-1.180882906795183325e-02
-1.176801843958581381e-02
-1.184511343955289148e-02
-1.179286662562958887e-02
-1.166064562611216805e-02
-1.151645253575745050e-02
-1.190317229970940145e-02
-1.182703894575434095e-02
-1.179208442090697202e-02
-1.179460615194336329e-02
-1.168009566729234436e-02
-1.168006035296679894e-02
-1.159931544987752652e-02
-1.191346625183731939e-02
-1.176533666044077969e-02
-1.197650983725830065e-02
-1.194727434052480185e-02
-1.183683029212486727e-02
-1.184975159858077387e-02
-1.165241258987508022e-02
-1.165804058217860713e-02
-1.148887663349526175e-02
-1.170074633828773608e-02
-1.158693478062640565e-02
-1.145007759010594102e-02
-1.127432516008338749e-02
-1.172306664917595852e-02
-1.182701670404115619e-02
-1.169758740460992603e-02
-1.202858267076156729e-02
-1.180793201080789813e-02
-1.213483372956975816e-02
-1.205000693729901123e-02
-1.218016496782775571e-02
-1.179470532928027227e-02
-1.150741335755380013e-02
-1.181965925860047756e-02
-1.165145784403758510e-02
-1.152594597461191125e-02
-1.207884112463849038e-02
-1.170080092818409460e-02
-1.224180721773344624e-02
-1.233322083701331000e-02
-1.151589051429817087e-02
-1.140838240110111576e-02
-1.134895464618273717e-02
-1.123937919707058107e-02
-1.150639474190877538e-02
-1.161459627881534368e-02
-1.161633967709722534e-02
-1.131111286455749841e-02
-1.157405916123889142e-02
-1.143333984438834293e-02
-1.181318629752973332e-02
-1.157740936450281366e-02
-1.204623087357448510e-02
-1.189999058053207125e-02
-1.179202729596602779e-02
-1.177237014856109647e-02
-1.144720620524409573e-02
-1.142308605914505240e-02
-1.139270793396285168e-02
-1.134736283425253484e-02
-1.126486312753127716e-02
-1.151552172079974880e-02
-1.151519456306542358e-02
-1.151526360078803345e-02
-1.160610757339811117e-02
-1.149901281288462536e-02
-1.131804708478912833e-02
-1.158547565579185097e-02
-1.152920355659990161e-02
-1.145390464988606770e-02
-1.158409690181781519e-02
-1.151338441947048763e-02
-1.145072633190526851e-02
-1.162289337246545304e-02
-1.159046996101368611e-02
-1.165952132012513902e-02
-1.139672071801453926e-02
-1.136085950139269912e-02
-1.118540257611482652e-02
-1.106693756821748066e-02
-1.152941568064051563e-02
-1.158352861291703229e-02
-1.145389911494838070e-02
-1.134495842813266694e-02
-1.161303014296106995e-02
-1.153083465591032454e-02
-1.167193311695766643e-02
-1.152494456463035687e-02
-1.189043490660193943e-02
-1.178210172285679667e-02
-1.173750987993471204e-02
-1.166003953299835083e-02
-1.142006378839126486e-02
-1.115286089266699990e-02
-1.097641528355549657e-02
-1.071637496578328394e-02
-1.052743245705430562e-02
-1.100701756488648743e-02
-1.123440938337388201e-02
-1.100162222436071140e-02
-1.098690182494028826e-02
-1.088466450461319200e-02
-1.117165809344361320e-02
-1.068540060248701976e-02
-1.043366977041202542e-02
-1.036553021012542701e-02
-1.013693632333159851e-02
-1.043913384382435736e-02
-1.047589613086195338e-02
-1.050826108624746021e-02
-1.026895355928477901e-02
-1.080069524057479871e-02
-1.029334620488117462e-02
-1.057287770914278925e-02
-1.028804011149984238e-02
-1.062275569360341711e-02
-1.061873776257282569e-02
-1.037205927312499429e-02
-1.055259838997423850e-02
-1.022698948675623137e-02
-1.033310674483281684e-02
-1.011487728606247707e-02
-1.057219817996667144e-02
-1.056643360256043392e-02
-1.041564254725793962e-02
-1.036738810995532084e-02
-1.085464093631284370e-02
-1.097173160132496744e-02
-1.085769764496500797e-02
-1.118024763604916899e-02
-1.071842577184631100e-02
-1.047027691892445447e-02
-1.095255606586418434e-02
-1.087113091019556096e-02
-1.035883187485246888e-02
-1.020340206045887259e-02
-9.878615448256923212e-03
-9.617773047446579252e-03
-1.047225832618991700e-02
-1.078773169629134929e-02
-1.084221346454813766e-02
-1.102309527489331309e-02
-1.114401101733740115e-02
-1.125880688770475140e-02
-1.133463076221112240e-02
-1.041845674692900084e-02
-1.013811835273323823e-02
-1.054633987564283087e-02
-1.036155166012384284e-02
-1.066480233704914654e-02
-1.101234322239397906e-02
-1.121054067001954653e-02
-1.137136224833027766e-02
-1.150659232279636207e-02
-9.891197747571444862e-03
-9.678447530690479153e-03
-9.411635849190703659e-03
-9.541661959828792727e-03
-9.954230982522788498e-03
-9.781021012157260427e-03
-1.020289163978520784e-02
-1.005014013734069171e-02
-9.517333588329722829e-03
-1.009838275407250879e-02
-9.635260394179178539e-03
-9.614089667974787604e-03
-9.985602429285025602e-03
-1.032065187669604749e-02
-1.038483901922633221e-02
-1.006120108511562687e-02
-9.020993844613767534e-03
-8.648089018069246917e-03
-8.701536222113356520e-03
-8.521106469398125050e-03
-7.997160802462781673e-03
-7.153564057686319540e-03
-7.482583986816690978e-03
-5.898000181424942374e-03
-8.957529264796941851e-03
-8.755041234664659097e-03
-8.025639054920909177e-03
-8.065229127225435196e-03
-8.997309785108976304e-03
-9.156035931557572269e-03
-8.878519700569865655e-03
-8.897438822848246706e-03
-9.491165480926344947e-03
-9.611360226503917401e-03
-9.781705770145315490e-03
-9.105655919514283117e-03
-9.246363391285471536e-03
-9.426029727703578651e-03
-9.457604052876449410e-03
-9.678636485257758465e-03
-9.777687620971710000e-03
-9.734093597529797429e-03
-9.936085285666763564e-03
-9.861470404598260062e-03
-8.593518813140540655e-03
-8.440124625531971944e-03
-8.047876865008487396e-03
-7.908996126350743838e-03
-8.326822351511289910e-03
-7.744445182546583727e-03
-8.849007226393623346e-03
-8.528749631557820329e-03
-8.704275786690860925e-03
-8.331609238317563837e-03
-9.055877127439260904e-03
-8.938164916280588040e-03
-8.854979424550950620e-03
-7.592619005499353681e-03
-7.777229704926417672e-03
-7.539703335392304237e-03
-7.667219563878638518e-03
-7.326722018147401039e-03
-7.487648386463148335e-03
-7.424361171169394612e-03
-7.727997754439203289e-03
-7.364592623641904277e-03
-7.124204563866291633e-03
-7.792287492053972392e-03
-7.962771196604118834e-03
-8.089464360829226944e-03
-8.203739170747648482e-03
-8.018666603779620733e-03
-7.878390097582120208e-03
-8.736614651733923959e-03
-8.281048918134392353e-03
-8.041857687201441063e-03
-8.878141974083863033e-03
-8.809786579108509416e-03
-8.856192184002530804e-03
-8.041519899060062954e-03
-7.987627973982313820e-03
-7.207608611902928397e-03
-6.566565017755828827e-03
-8.456736443996217684e-03
-9.009926066165598740e-03
-9.218985781405251989e-03
-9.351303223545340271e-03
-8.097024217102843924e-03
-8.158961444410927494e-03
-8.287554226019991713e-03
-8.527811842743789408e-03
-8.961727925420531066e-03
-9.026028969150520428e-03
-9.411692480861448898e-03
-9.359878825220871099e-03
-9.191970864588130952e-03
-9.543021554117190122e-03
-9.553470758203768537e-03
-7.009534886919746403e-03
-6.439202435895517371e-03
-5.753419319136720590e-03
-4.772349126269613204e-03
-6.559694008775478202e-03
-6.991104450632621217e-03
-6.931585567728179229e-03
-7.123584259502435678e-03
-7.207695014356777126e-03
-6.449845662241718118e-03
-6.555534043150162277e-03
-6.299302101813375986e-03
-7.175327195796635422e-03
-6.876722313776174357e-03
-6.826856731644508069e-03
-7.078561066311310317e-03
-7.200131997626125178e-03
-7.314062301164299743e-03
-6.985288443755844658e-03
-6.160988341588192682e-03
-6.008350315042311658e-03
-5.754306368477199972e-03
-5.570019593230328414e-03
-6.803524523554692685e-03
-6.619049306144536050e-03
-5.587871916827845745e-03
-7.097992378472714123e-03
-6.822652289762239607e-03
-6.978902158058969928e-03
-5.788248580261539517e-03
-6.111552767666917144e-03
-6.805430028628236400e-03
-7.266838384372035359e-03
-6.188101115093685121e-03
-5.722412436301666308e-03
-5.838081599326667460e-03
-4.912660755495674818e-03
-5.590678444361136396e-03
-5.933517898954164711e-03
-5.940216627401024262e-03
-6.664501228482865199e-03
-6.896726307641023491e-03
-7.443981311296817872e-03
-7.841022593352611411e-03
-8.231352890268576680e-03
-7.336665387412373909e-03
-6.990119855242480501e-03
-6.570969798846292356e-03
-7.620112695586512067e-03
-7.467982543243461245e-03
-7.377615340555193982e-03
-7.059106830245499842e-03
-6.972934319559704296e-03
-6.335987469104226340e-03
-6.312325324080676932e-03
-7.763727833591552337e-03
-8.591849685800737740e-03
-9.251536933736729737e-03
-9.990221349103468873e-03
-8.641640096545505009e-03
-7.267492387893557081e-03
-8.670215791210779399e-03
-8.074419457576885450e-03
-8.143020782526313658e-03
-9.757565125923427229e-03
-8.720750718683750735e-03
-8.923921185722097013e-03
-8.680816190271251065e-03
-8.751277266923783438e-03
-8.341951318593877202e-03
-8.842084146740068068e-03
-9.274178145810862625e-03
-1.010893252415178724e-02
-1.204390332915849897e-02
-8.115512511699103301e-03
-9.647422139687918466e-03
-7.677242335120411376e-03
-8.288139165886101653e-03
-9.598675423368719511e-03
-8.214666321053063283e-03
-8.360996364103256973e-03
-9.903620332799865922e-03
-1.042348115859773224e-02
-8.938648734902757131e-03
-1.284566757550677576e-02
-1.270804738483248889e-02
-1.216248819640059278e-02
-8.430884843921989183e-03
-8.608867981171048137e-03
-9.185855446769253252e-03
-9.513408580010977722e-03
-8.428588497174113389e-03
-8.230337403989818057e-03
-8.487474067083928750e-03
-8.419868402022412379e-03
-8.703790934789857811e-03
-8.059627476114735942e-03
-9.229950008443895543e-03
-9.597757724504057605e-03
-1.012044832313675584e-02
-1.038894728415318790e-02
-9.336434201049631162e-03
-8.976041707577677581e-03
-9.622700437441244342e-03
-8.911038995698320267e-03
-9.489183080367202469e-03
-9.425294823343045511e-03
-1.027628766200512807e-02
-1.065827652351538680e-02
-1.019533160397531092e-02
-1.007875372990953318e-02
-1.097884145033712136e-02
-1.166606926490424030e-02
-1.226957721558447935e-02
-1.331731287334185845e-02
-1.401815680829391307e-02
-1.010586543633026739e-02
-1.108027767127931114e-02
-1.065134668402561123e-02
-1.109841896734618978e-02
-1.202138902568268032e-02
-1.132204175019667879e-02
-1.212355403665286296e-02
-1.204400389148988643e-02
-1.338773539631873954e-02
-1.339330912014125539e-02
-1.422438053064417965e-02
-1.479498915198144970e-02
-1.381289203812964203e-02
-9.792088717877713011e-03
-9.592535103140271621e-03
-9.967813503354594831e-03
-1.004920693188238179e-02
-9.107451642589206586e-03
-9.100211517667960992e-03
-9.020017620930987148e-03
-8.574843243464828554e-03
-9.616864930466574590e-03
-9.537071241762699533e-03
-8.767568402623554177e-03
-9.102971419219264837e-03
-9.513106119862816193e-03
-9.175441915334882001e-03
-8.666919250350398757e-03
-9.165507447389011075e-03
-8.661248771475830999e-03
-8.753175942692138084e-03
-7.933733783703494566e-03
-1.018314934309870121e-02
-1.067084265570953337e-02
-1.073368927238919392e-02
-1.085018969304066272e-02
-1.084740329553684178e-02
-1.001408307470582140e-02
-1.085395467904289382e-02
-1.074664530655230696e-02
-1.138738363572938325e-02
-1.054458493991318642e-02
-1.074526616322490566e-02
-1.113456072045233836e-02
-1.113351921609562895e-02
-1.138143670785200096e-02
-1.156771867324966202e-02
-1.108367111102414107e-02
-1.064443932400848877e-02
-1.112557956626658399e-02
-1.155878957074378544e-02
-1.212807446005666548e-02
-1.064275538616777511e-02
-1.108594372641378764e-02
-1.039636078503518475e-02
-1.197248560237243811e-02
-1.063873908687449667e-02
-1.025362992746361480e-02
-9.847037644832523640e-03
-8.987324518798418815e-03
-9.678262720144137007e-03
-9.043166711248291217e-03
-1.045726004213407695e-02
-1.062096285395469283e-02
-9.579644439633907410e-03
-9.882397970011847985e-03
-9.544180799114506536e-03
-1.030568973671536388e-02
-1.049006893281666589e-02
-1.082609650564634284e-02
-1.067921525519496644e-02
-1.072234230229420979e-02
-1.099565811666353664e-02
-1.027059054376408716e-02
-1.121241304927324267e-02
-1.050724685762406338e-02
-1.025619432416504696e-02
-1.101486494993755491e-02
-1.080249973014034068e-02
-1.120541526713114688e-02
-1.014696776936807598e-02
-9.921902703536966336e-03
-1.045103586521295078e-02
-1.090492508870792923e-02
-1.143511921910813148e-02
-1.142486093429773315e-02
-1.103896341444547159e-02
-1.119480409893271709e-02
-1.134489419823548131e-02
-1.149380716111568848e-02
-1.112590549263080264e-02
-1.105588029083703037e-02
-1.098561481892519100e-02
-1.123272315568538300e-02
-1.128374096158448782e-02
-1.097809634764412151e-02
-1.121790243401064001e-02
-1.120556297151070572e-02
-1.106479964799362940e-02
-1.050204399133580248e-02
-9.940772776433674796e-03
-1.059876598335177632e-02
-1.037591916477815200e-02
-1.098339002947225536e-02
-1.170933800804183425e-02
-1.012966603724495436e-02
-1.089552403391385281e-02
-9.807785164885254175e-03
-1.035703416473140320e-02
-1.087378803293582823e-02
-1.130952368153128815e-02
-1.053961199959226741e-02
-1.073732878847005918e-02
-1.071854050351193910e-02
-1.045700188476234027e-02
-1.107366638461733215e-02
-1.182031888209969517e-02
-1.290552104421520407e-02
-1.259986765289396009e-02
-1.355151260705932462e-02
-1.510964444352039422e-02
-1.312027167748669107e-02
-1.061439034179705032e-02
-1.075013852386311544e-02
-1.068119908832275942e-02
-1.122214268210968736e-02
-1.171604088053981862e-02
-1.170109385773786953e-02
-1.312934038643493589e-02
-1.366454114011919976e-02
-1.175593425233521956e-02
-1.552128516696183597e-02
-1.619193039489251126e-02
-1.199153082964906844e-02
-1.417859419376067166e-02
-1.070232586799469039e-02
-1.029584200787494151e-02
-9.371385116836310897e-03
-8.403272054194957374e-03
-1.053556337942620179e-02
-1.115130711741056137e-02
-1.177518509672115764e-02
-1.293931540748813509e-02
-1.357970012438655324e-02
-1.119900524734443459e-02
-1.047701632653532874e-02
-1.024513805187501382e-02
-1.053140463836519346e-02
-1.087072437321691398e-02
-1.131250442388469744e-02
-1.182046766595427900e-02
-1.143583062636477528e-02
-1.284620668889605716e-02
-1.339770285725234988e-02
-1.326112483167207062e-02
-1.299372295135095903e-02
-1.491153669396264383e-02
-9.343007501398985226e-03
-8.526851095828890184e-03
-8.335424046104851839e-03
-8.727195726320011171e-03
-9.027328283818357099e-03
-9.772696155822015868e-03
-7.720563464909215891e-03
-8.544092243531432526e-03
-9.468724349170617310e-03
-9.475385870569903723e-03
-7.581927596115375402e-03
-7.552647166482490994e-03
-7.555155339062094404e-03
-7.666587299667628266e-03
-6.560922951831481102e-03
-5.877876308513892145e-03
-6.656039750450335434e-03
-7.132032363015972272e-03
-8.118558930826039188e-03
-6.313094116980900658e-03
-6.540003261866799041e-03
-6.221261806639830083e-03
-7.279609991635620225e-03
-5.791157347997552551e-03
-7.432468535705550466e-03
-7.272895969263028920e-03
-6.902804287002710891e-03
-7.208425108121343551e-03
-6.958712992302720605e-03
-7.660445745198790797e-03
-7.109065547199053779e-03
-7.642111946748610975e-03
-7.738152122400253005e-03
-6.164336521354413061e-03
-6.853279453141089203e-03
-7.455252543306122200e-03
-7.134804231759397930e-03
-8.274034187482477015e-03
-6.239051643473082776e-03
-6.238668119306903063e-03
-6.698934125307145875e-03
-6.845436458594080127e-03
-5.600525165242513544e-03
-4.762910567233315413e-03
-3.544801520795659838e-03
-3.720604507210827343e-03
-2.199101346227915442e-03
-5.833697643462639609e-03
-6.428435095535717063e-03
-5.331340533260332977e-03
-5.923137503330494665e-03
-4.756434063473235704e-03
-4.981130850433381982e-03
-6.885769980354490213e-03
-7.338631295608790892e-03
-7.862529157537972296e-03
-8.170681828732059490e-03
-7.149745726562713524e-03
-6.422289814704914938e-03
-5.382750799451187056e-03
-5.562618457244276372e-03
-4.133422487204889591e-03
-6.753914530390829098e-03
-7.404609820996347659e-03
-7.098688207964700715e-03
-7.515019719863388035e-03
-6.810599692022443336e-03
-6.212984931798887570e-03
-7.951313666353054116e-03
-8.313840329886473465e-03
-8.154913497715849183e-03
-8.395185234859612114e-03
-8.373536451416353082e-03
-8.832244022216623885e-03
-9.199544469257784143e-03
-8.967890370816558945e-03
-9.790583402926440748e-03
-9.652586381006397764e-03
-1.018300816696540538e-02
-7.777221387073939701e-03
-8.645948501530992605e-03
-8.199214076526777778e-03
-8.301202272750668118e-03
-9.099353970770579503e-03
-8.717816857888480500e-03
-9.983193138080230858e-03
-9.853839449586454524e-03
-1.085770284225728508e-02
-7.782446977923506218e-03
-7.697069063787156940e-03
-8.020973857379211716e-03
-8.156532080876561716e-03
-7.455804622128582929e-03
-7.618567371362174219e-03
-7.611947983607474967e-03
-7.565146714332524579e-03
-7.333665322794309140e-03
-7.332284248534603165e-03
-8.094565502253429565e-03
-8.600962816053710908e-03
-9.113707206479818024e-03
-9.445518702993115079e-03
-8.518119160456227509e-03
-7.835741107083866314e-03
-8.702861068951645712e-03
-8.990404002380616988e-03
-8.021872574731483962e-03
-8.440117905108178095e-03
-9.168368112043507809e-03
-9.705052412879762100e-03
-9.596674710192118138e-03
-9.878124259121564762e-03
-9.774637795859854664e-03
-1.010732645872170973e-02
-9.960843526158547762e-03
-8.882366354865502481e-03
-1.014868487766987237e-02
-9.413359965025683979e-03
-9.877016638909649759e-03
-1.047684390972908504e-02
-1.015752448369525857e-02
-9.447862463146276119e-03
-1.010446604600573513e-02
-1.044182107031004642e-02
-9.144490288172690481e-03
-9.085653524602643402e-03
-9.450294711868792788e-03
-9.708553617540494410e-03
-8.481765639210077715e-03
-8.111867749923841811e-03
-7.267345459543565235e-03
-8.902659313480186520e-03
-9.193045816775696072e-03
-8.244188560641511898e-03
-8.563408324809732713e-03
-8.289247212220844652e-03
-8.226194618371422684e-03
-6.459055677422311827e-03
-6.754013845717438472e-03
-6.991764728948141570e-03
-7.299221324847178505e-03
-9.416662901163271732e-03
-9.853579083089477469e-03
-1.015406387231454488e-02
-1.028684275213768116e-02
-9.640662492772494180e-03
-9.123708383097124675e-03
-1.010951531724686020e-02
-9.901085722000777314e-03
-9.547470800276035285e-03
-9.281744813592460522e-03
-1.022769991069804804e-02
-1.061311843955703611e-02
-1.045484645923645817e-02
-1.031937201423587837e-02
-1.108108135978583264e-02
-1.159941610211606168e-02
-1.241728040896787101e-02
-1.320551844342967782e-02
-1.388479232534587000e-02
-1.005346075248753253e-02
-1.070208351856270605e-02
-1.088017439410228493e-02
-1.129193557113598867e-02
-1.148358722246609932e-02
-1.147069182906847520e-02
-1.274837946450010050e-02
-1.206518088227955844e-02
-1.285987123953270111e-02
-1.360477664008729985e-02
-1.514753586964305045e-02
-1.266426886909511641e-02
-1.452701029669186891e-02
-1.032262803622407445e-02
-1.019697245437057274e-02
-1.004897591680770086e-02
-9.976088806932095071e-03
-9.962402587531282716e-03
-9.838590542928999857e-03
-1.008806894562613160e-02
-9.665288695674805267e-03
-1.023328506488562634e-02
-1.036060571885902976e-02
-1.004866769843335353e-02
-9.762831953894072698e-03
-9.677279780226770781e-03
-1.012056297781817327e-02
-1.033669868346704344e-02
-9.961040153723753343e-03
-9.858062825896532488e-03
-9.433912611541944715e-03
-9.592217014376212131e-03
-1.007185058241766643e-02
-1.019878321340824713e-02
-1.016901754415719915e-02
-9.966435532222402485e-03
-1.062352460995182046e-02
-1.127414590975323733e-02
-1.235001437211646728e-02
-1.337400333784511709e-02
-1.467200555792052934e-02
-1.006206001461173311e-02
-1.005683889717337749e-02
-1.047029663949145852e-02
-1.067218349290632341e-02
-1.117811297846133499e-02
-1.113659956899254108e-02
-1.222458103355185746e-02
-1.241810671646715464e-02
-1.328118017162704598e-02
-1.319120367302227537e-02
-1.495093723165747020e-02
-1.513795971919050347e-02
-1.511711264186079394e-02
-1.016341210423852767e-02
-9.912630350301872978e-03
-9.868322596661698032e-03
-9.577752764062145291e-03
-9.728679981777534763e-03
-9.268043698845606498e-03
-9.479892869405396813e-03
-1.022298169134303915e-02
-9.894167084399262471e-03
-1.003752325311117743e-02
-9.718484004453492586e-03
-9.264497944916880862e-03
-9.375411724322282869e-03
-9.920723506113116041e-03
-1.007589306388029411e-02
-1.014490568484042836e-02
-9.825518785079761716e-03
-9.705040176456604384e-03
-1.024362769168622386e-02
-1.023309258547795350e-02
-1.030802390067224635e-02
-1.009405472189425952e-02
-1.025534902111358178e-02
-1.008598092559140520e-02
-1.016762132854205983e-02
-1.012584033262593775e-02
-1.035643908683501861e-02
-1.036058982945798831e-02
-1.017157409893074994e-02
-1.034499387428294143e-02
-1.000378235339873835e-02
-1.026454280959984526e-02
-1.001639529705226732e-02
-1.014652458003352693e-02
-9.706731183392477980e-03
-9.426287091273844593e-03
-9.054828216571943547e-03
-8.492443235774733631e-03
-9.470802364173736693e-03
-9.234677572466955947e-03
-9.559746436504642370e-03
-9.804722225638230412e-03
-9.410067058477382049e-03
-9.587683600143184770e-03
-9.070132628249188630e-03
-9.192473446327691436e-03
-9.301334460001212112e-03
-9.689900270912633895e-03
-9.487151698114924467e-03
-9.548702023757097909e-03
-9.215126210828464628e-03
-8.874165119143746783e-03
-8.285268625973545714e-03
-7.210542554529716756e-03
-9.347003194089410771e-03
-9.471981046393370893e-03
-8.776942573037505718e-03
-9.704825375563436510e-03
-9.473765708638613378e-03
-9.155047601125759771e-03
-8.823733152854161890e-03
-8.912428858407241139e-03
-8.327980214583084392e-03
-7.827873053901207231e-03
-9.850191780719054838e-03
-9.843279074007090304e-03
-9.146652301131192805e-03
-8.865956752082288297e-03
-1.024167137848145878e-02
-9.978049228578209431e-03
-9.766695061435688718e-03
-8.352705579489314372e-03
-8.264739788559452224e-03
-8.460998403624832298e-03
-7.824824804665503689e-03
-8.478790233383989156e-03
-8.311626252641035606e-03
-8.078330475662179669e-03
-9.075612559747633923e-03
-9.531922144834300767e-03
-9.719168510991690185e-03
-9.888070730916114631e-03
-9.940041559478623306e-03
-1.024753470830398402e-02
-1.082854521440134929e-02
-9.176909594888342167e-03
-9.424068410478847815e-03
-1.011777802883715230e-02
-9.933964315614817256e-03
-1.013828092858006825e-02
-1.012573091164446944e-02
-1.047591345477611249e-02
-1.120871418991113179e-02
-1.058224221773783509e-02
-1.052917901573017893e-02
-9.715272070715690739e-03
-9.722903823945543492e-03
-9.814666006707510951e-03
-9.890287588641067523e-03
-9.638672326572658711e-03
-9.497966286648005727e-03
-9.550099403954480370e-03
-9.165523424579852252e-03
-9.772022620484419053e-03
-9.731218114299005836e-03
-9.633117092182919353e-03
-9.690135799290669136e-03
-9.542899899131236999e-03
-9.618363728740841542e-03
-9.471253130015006363e-03
-9.592097121914167079e-03
-9.026259445472317039e-03
-8.992097283252200451e-03
-9.220789104461944372e-03
-9.785776091705760543e-03
-9.745409337023704099e-03
-9.812368506225415885e-03
-9.668900471323644413e-03
-9.921898940525782432e-03
-9.555075868740998957e-03
-9.892764854986428949e-03
-1.004496796954390710e-02
-1.015128575883646016e-02
-1.008359205791968874e-02
-1.014547642713438391e-02
-1.038220109576087208e-02
-1.040616650293989080e-02
-1.021186722308827996e-02
-1.013026703309549172e-02
-1.042901260599399943e-02
-1.046398689715385445e-02
-1.044847388700186584e-02
-1.050957057190450225e-02
-1.020139093675828841e-02
-1.020805312218236657e-02
-9.972390238170444551e-03
-9.883782279877141239e-03
-9.738805978533271457e-03
-9.655820988565922552e-03
-9.849375691069918795e-03
-1.000982885882144985e-02
-1.015918043668373634e-02
-1.004382940966408976e-02
-1.033384214926799487e-02
-1.022945572574559224e-02
-1.037008018151581480e-02
-9.957974467110596375e-03
-9.942153954649661854e-03
-9.812574655157771039e-03
-9.748176898573988544e-03
-1.015796987735429271e-02
-9.960035092148385172e-03
-1.044390807780065655e-02
-1.028031354079594201e-02
-1.050432110750043613e-02
-9.669140612952162664e-03
-9.530712473016926187e-03
-9.455931681433785152e-03
-9.506141643156053658e-03
-9.165016034862442582e-03
-8.958986974518049970e-03
-8.824325762373564502e-03
-9.685042813961616467e-03
-9.714422865425906620e-03
-9.259432442864713383e-03
-8.763228155115595358e-03
-8.663423871762722731e-03
-8.865799336062971450e-03
-9.257800408926885466e-03
-9.386009037696225327e-03
-9.066561281685928814e-03
-9.202981675187302604e-03
-9.113156037558767589e-03
-8.828183585506433131e-03
-8.124931102215614612e-03
-9.794750676531798969e-03
-8.959791650019883341e-03
-9.054772228798068159e-03
-8.883662398060536425e-03
-7.234680645937916280e-03
-8.265476896006443419e-03
-8.454347991179562982e-03
-8.458436931081253496e-03
-9.366153454543417120e-03
-9.440069974161949609e-03
-9.227762368353010017e-03
-8.818810552609419873e-03
-9.487688994982762178e-03
-9.436112485480870754e-03
-9.623924419305956990e-03
-9.332959365962713305e-03
-9.615696316436663296e-03
-9.537104639484785679e-03
-9.479139372631211619e-03
-9.482251756030939810e-03
-9.167906681809275676e-03
-9.091198867533975200e-03
-9.740180820503072795e-03
-9.973990209712218363e-03
-9.977013609222490018e-03
-1.021839351384497795e-02
-1.018248104751392352e-02
-1.045416351165918446e-02
-1.046680409802824667e-02
-1.087217472082527975e-02
-9.658510403842178807e-03
-9.563996970148935101e-03
-9.788618453119313570e-03
-9.687394559308616995e-03
-9.912327832877640410e-03
-1.024869751987724995e-02
-1.019397806040873641e-02
-1.063242394184252780e-02
-1.099876515855269243e-02
-9.017794389242387437e-03
-8.615211869964004704e-03
-8.258947356454736377e-03
-7.714992629121021281e-03
-8.532920366482983979e-03
-8.812927426851869736e-03
-8.690335448993937936e-03
-9.243099516367569643e-03
-9.037738354004667615e-03
-9.471000298272386209e-03
-9.379543039517450678e-03
-9.144419288823382730e-03
-8.635377099225604799e-03
-8.059248793577989539e-03
-8.750883468871239676e-03
-8.367609689878555135e-03
-9.366654039556734923e-03
-9.033671760366535422e-03
-9.693615981386651675e-03
-9.545277189117564939e-03
-8.463319382397534174e-03
-8.489699025217487677e-03
-8.240475400410113629e-03
-7.813948840549743771e-03
-8.748741627109989788e-03
-8.990533231460099556e-03
-9.194559384966301610e-03
-8.997847538950026758e-03
-8.634428376711560799e-03
-8.500289217741180403e-03
-8.605254250758680862e-03
-8.891142659072455781e-03
-8.999975857549167430e-03
-9.163004173508777425e-03
-9.153027197399941223e-03
-9.389540958740510632e-03
-8.761841927295725696e-03
-9.146799405850362594e-03
-9.058859571994889656e-03
-8.520158243335088089e-03
-8.017010162562085082e-03
-7.306134825624980428e-03
-6.184372088802794591e-03
-9.163110081775623084e-03
-8.233348392313167771e-03
-7.898233244992244537e-03
-7.635590814849937784e-03
-7.840594258160998864e-03
-8.312430698603826690e-03
-8.163992992646086980e-03
-7.803450668571021431e-03
-7.898080323627385338e-03
-7.687386691565710993e-03
-8.785748532288835747e-03
-9.095059113259855443e-03
-8.837085499325174689e-03
-8.176278621718057610e-03
-9.058888840529286113e-03
-9.400787979416081949e-03
-8.938641556825058926e-03
-9.481079440301038580e-03
-8.925871163872117417e-03
-8.918321487521169155e-03
-9.442440081625688708e-03
-9.459853488951933467e-03
-9.791001851754049801e-03
-9.681399339894361175e-03
-9.548347433016112981e-03
-9.572014729645679162e-03
-9.355366419968248054e-03
-8.936522071730455472e-03
-8.377781721083546115e-03
-8.548270497491440578e-03
-8.273545045271868056e-03
-7.874580540131192324e-03
-7.180523794314257885e-03
-5.658311443702479342e-03
-4.626912127946587738e-03
-5.123010881195356157e-03
-9.322929413746716340e-03
-8.213849121358281560e-03
-8.190811433423978230e-03
-7.488853528992955519e-03
-7.086274128898952321e-03
-7.761898555138312637e-03
-9.075489165197299368e-03
-9.466691807044827836e-03
-9.263777585629852721e-03
-9.591516536315567928e-03
-9.205372928750354261e-03
-9.688824082459536122e-03
-9.705131635719968508e-03
-8.743397985121605792e-03
-8.587758375205638284e-03
-7.996176621430874445e-03
-6.985474617318917535e-03
-8.470721369113188431e-03
-8.923834714807602278e-03
-9.140573803302586703e-03
-9.144271861410693467e-03
-9.443797404613527013e-03
-9.463945568468620784e-03
-9.580059085888516929e-03
-9.836086455690756791e-03
-8.550204151436065561e-03
-8.976166781383149856e-03
-8.134520399448216810e-03
-8.431116548888620971e-03
-9.086597660670112445e-03
-9.087397736755670891e-03
-9.550972466929461696e-03
-9.599655492895492123e-03
-9.930084478597247383e-03
-8.292112813349660980e-03
-7.998068351950372162e-03
-7.489728555374672650e-03
-6.641476752947485067e-03
-8.534059051787857078e-03
-8.935835934920264081e-03
-8.920674055267786839e-03
-9.376634280906565380e-03
-9.593747616903803774e-03
-9.968851013028709115e-03
-1.023017342010529990e-02
-1.112667043161060139e-02
-8.639954823588391966e-03
-7.775208366619832182e-03
-8.769451843283593284e-03
-8.372766783139938551e-03
-8.512232738921148012e-03
-9.382428201340851925e-03
-9.651766043951341689e-03
-1.029663646119496900e-02
-1.143084102276207582e-02
-7.850380904327948148e-03
-7.669917677797605422e-03
-6.964076223699591436e-03
-6.600534785391451442e-03
-8.339679939748987844e-03
-8.908967785429594902e-03
-9.436550981058179285e-03
-9.469247852146712649e-03
-8.217543454889817550e-03
-7.602837900334434920e-03
-8.471681486078514248e-03
-8.245179617421521945e-03
-8.823742046991350785e-03
-9.084315730111397480e-03
-9.165940285707059598e-03
-9.725704137137622385e-03
-9.537043037919532354e-03
-6.696357140397462757e-03
-6.296003971597632747e-03
-6.674451710666220831e-03
-7.235932123395918091e-03
-5.415650980352067906e-03
-4.880767075053971116e-03
-5.766616499576516890e-03
-3.465442958849653757e-03
-6.772861059353816812e-03
-6.324747289606235182e-03
-5.202193560520101609e-03
-5.332838767772117052e-03
-6.482741619779784116e-03
-6.770277266553194340e-03
-6.950454207034949088e-03
-7.514469798170842103e-03
-6.293327657922072327e-03
-6.275205925194622149e-03
-6.162623525860851277e-03
-7.160170334782238813e-03
-5.841537620529299764e-03
-6.512718104843639652e-03
-6.090516538120598240e-03
-6.539615634069467429e-03
-5.613494677550114227e-03
-6.448125377946742343e-03
-6.499836986273748590e-03
-7.032380274750202158e-03
-7.781180929030472732e-03
-8.409593736332326638e-03
-6.608140551779720200e-03
-6.381867121436077608e-03
-5.019902093603756388e-03
-3.906974695138275624e-03
-4.707913152403733932e-03
-5.905995227416215021e-03
-7.264920608130461151e-03
-5.872496427447864917e-03
-7.239844657486113784e-03
-6.745061085693263361e-03
-6.780632567601281926e-03
-7.671677252499881257e-03
-8.421699017501340159e-03
-8.816399706655373911e-03
-9.364779284792195194e-03
-8.305491979203244446e-03
-7.151595192969871159e-03
-8.739472646473572456e-03
-8.025300294510330154e-03
-8.039422252575086775e-03
-8.795052467068978364e-03
-8.501592338761850692e-03
-8.805103297885070665e-03
-9.051650430363395589e-03
-9.444444996297405442e-03
-8.466744062363957754e-03
-8.468941154477192118e-03
-8.109763696366522473e-03
-9.075387058100665635e-03
-8.135950985193348209e-03
-8.597223407135265796e-03
-8.798267582334127340e-03
-8.210018555583913427e-03
-8.437697075875383312e-03
-7.939418083568164711e-03
-8.790736558642315082e-03
-9.028196661240011148e-03
-9.535390517574479294e-03
-9.898120734368111295e-03
-8.582811260921408697e-03
-8.725419826668500897e-03
-8.992651933599568256e-03
-8.220587431890353028e-03
-8.460254065835259504e-03
-9.144640066723060123e-03
-8.282658460478303092e-03
-8.457527999877735569e-03
-8.987353821711988391e-03
-9.279916332008010527e-03
-8.792909513371239411e-03
-9.080012113983456506e-03
-8.099790099079393069e-03
-8.286682213528176119e-03
-7.956741514706447416e-03
-9.590678761685655571e-03
-1.018975696705381670e-02
-1.062098704225266851e-02
-1.108419888787257231e-02
-1.017975882097925562e-02
-1.092779030883624797e-02
-9.833058621326181900e-03
-9.289005941425851690e-03
-1.032534739413168770e-02
-9.917304848339450821e-03
-1.108163216901404506e-02
-1.130514726306694299e-02
-1.087324741804957320e-02
-1.006508994689065718e-02
-9.387395504126745324e-03
-9.817716049649866453e-03
-1.043356494001633147e-02
-1.069774302355792385e-02
-1.073020731821687501e-02
-1.102244537558380241e-02
-1.046950872514368185e-02
-1.050545825474676759e-02
-1.013726364704024135e-02
-1.101264738742982127e-02
-1.017028097999037387e-02
-1.060181287924817119e-02
-1.081788229368989621e-02
-1.040458821138723518e-02
-1.044445832394961908e-02
-1.074852412104445633e-02
-1.098924476900022679e-02
-1.005428327115653366e-02
-9.854647576848306334e-03
-1.017685190096439055e-02
-1.015649851106604183e-02
-1.054215458810954520e-02
-9.869380038536868655e-03
-1.033080231197710565e-02
-1.030979449497667136e-02
-9.971250678436866660e-03
-9.564943146160969842e-03
-1.072671574464608910e-02
-1.104699784121174026e-02
-1.152979703423973913e-02
-1.175188699644039853e-02
-1.090145999281630362e-02
-1.050609888742403200e-02
-1.103319614746381926e-02
-1.046889989385904260e-02
-1.104981645545806586e-02
-1.108162638627789055e-02
-1.166052859283893579e-02
-1.207885610966996301e-02
-1.197649792272806497e-02
-1.224512493414863824e-02
-1.218669847751207083e-02
-1.260036895309461086e-02
-1.146218853423097532e-02
-1.235557430882520610e-02
-1.187366584794335295e-02
-1.232706774697758453e-02
-1.537228747943535263e-02
-1.314274758497810044e-02
-1.248224423223684085e-02
-1.368440807552863230e-02
-1.344208741642401693e-02
-1.273256866974141303e-02
-1.398536456790264691e-02
-1.298744036169845011e-02
-1.163045825422257332e-02
-1.155501063904447456e-02
-1.169610428020461355e-02
-1.181474738018636027e-02
-1.122252124045530070e-02
-1.113986883792078900e-02
-1.112580866763163319e-02
-1.108247664424150125e-02
-1.104613463940560744e-02
-1.102458938275993963e-02
-1.099905653482286493e-02
-1.093703246555597676e-02
-1.145297645985062125e-02
-1.164094532809638143e-02
-1.115304163344499853e-02
-1.111172683780373323e-02
-1.117747541934049731e-02
-1.109284439849126530e-02
-1.103056268283771936e-02
-1.100947527745151609e-02
-1.094784360883887739e-02
-1.165185648518657184e-02
-1.174584550995723051e-02
-1.212776907039826539e-02
-1.211306845891707042e-02
-1.166497056900131848e-02
-1.133334697658753068e-02
-1.128925181030141639e-02
-1.124341629545886137e-02
-1.154381573922906405e-02
-1.163022273150512813e-02
-1.176601985675360638e-02
-1.172563001472557223e-02
-1.120214870182480865e-02
-1.126367513637288598e-02
-1.147074830642647904e-02
-1.111258918382032612e-02
-1.126243400172693802e-02
-1.110220480187621914e-02
-1.130514570306756332e-02
-1.242907569525903734e-02
-1.300607541596698023e-02
-1.303130630768311628e-02
-1.327032979682428449e-02
-1.325484502970759697e-02
-1.294327765775410248e-02
-1.263326038766646002e-02
-1.227186834762412221e-02
-1.323362542439362848e-02
-1.295029422169729702e-02
-1.381312093255944798e-02
-1.330664870211342200e-02
-1.248495203206313048e-02
-1.407924954379694178e-02
-1.121693655014444763e-02
-1.362529489791380714e-02
-1.391285666154673355e-02
-1.271292286240987418e-02
-1.266993120319409756e-02
-1.251301467103522157e-02
-1.255259220264645648e-02
-1.242793006587584147e-02
-1.252798535834930178e-02
-1.292997651192276214e-02
-1.240996056864885656e-02
-1.250183447886605605e-02
-1.222107873936569347e-02
-1.230533868686261439e-02
-1.217922121776419779e-02
-1.240892745463456452e-02
-1.234712584394852611e-02
-1.192398540406235455e-02
-1.167754915439102141e-02
-1.147515580096636172e-02
-1.165007183622889138e-02
-1.222751515763215516e-02
-1.209763638928969785e-02
-1.192681172727712638e-02
-1.191641061760583507e-02
-1.166922404534914345e-02
-1.147111392777327640e-02
-1.147753273606526812e-02
-1.134862046456115194e-02
-1.175683364687098338e-02
-1.152265474640262223e-02
-1.165181020358900012e-02
-1.271297953113967490e-02
-1.302857440296878964e-02
-1.324857470524817143e-02
-1.305459953996642927e-02
-1.352379577721599460e-02
-1.318437029605358350e-02
-1.383130639927658903e-02
-1.344949399991825570e-02
-1.416362756903704126e-02
-1.507424205971360370e-02
-1.414160749362220956e-02
-1.274121786910100383e-02
-1.280607642469103365e-02
-1.376628867770096978e-02
-1.382589828566116105e-02
-1.282823547466911511e-02
-1.290129341101287595e-02
-1.444240437399883607e-02
-1.389999193879926966e-02
-1.291896501291394175e-02
-1.547763037148424704e-02
-1.577630118663007550e-02
-1.341932564838110506e-02
-1.518658946085115619e-02
-1.347590049756157426e-02
-1.368487828288988441e-02
-1.319467229450029845e-02
-1.319513076539943763e-02
-1.378722963215421246e-02
-1.339548345261084260e-02
-1.408513302136114344e-02
-1.340156974604218669e-02
-1.410032685719966698e-02
-1.390375402857829679e-02
-1.285367214320837399e-02
-1.262563856867406076e-02
-1.258006347829238557e-02
-1.251093776320827237e-02
-1.240303266783503687e-02
-1.230087574941972350e-02
-1.221634336703069680e-02
-1.280040702736474217e-02
-1.266158804963409684e-02
-1.232443628421883708e-02
-1.239592839846459689e-02
-1.219525056172570364e-02
-1.239386921243259936e-02
-1.211795427179406318e-02
-1.220721212144296706e-02
-1.215731585548499548e-02
-1.215859752047784501e-02
-1.259146679027275777e-02
-1.248455710547183468e-02
-1.255732400880969768e-02
-1.252835584582127730e-02
-1.237254271177155342e-02
-1.213965564296721339e-02
-1.232547619255056591e-02
-1.264672729482897023e-02
-1.241947477872831079e-02
-1.246156753485069650e-02
-1.215888946159764637e-02
-1.216891709627511940e-02
-1.195511726351334084e-02
-1.241173299765128794e-02
-1.228278390989916494e-02
-1.224985481707423218e-02
-1.274776466838203025e-02
-1.286341302463361869e-02
-1.286489502162890299e-02
-1.274858740088331138e-02
-1.330435198069122339e-02
-1.309357908154544156e-02
-1.240503628510817961e-02
-1.270348141947941212e-02
-1.162698840190208235e-02
-1.286446535519577758e-02
-1.268090925266585067e-02
-1.353558529890020942e-02
-1.347512586065329095e-02
-1.276409598569722831e-02
-1.367434300197266014e-02
-1.287188853348064654e-02
-1.269740802050239696e-02
-1.248233775424401407e-02
-1.237394468532474617e-02
-1.263957139819844172e-02
-1.242244378110341635e-02
-1.290694351882084971e-02
-1.291261282602086842e-02
-1.273345739568889148e-02
-1.257157231598925347e-02
-1.233630081840449144e-02
-1.241578530123438676e-02
-1.237915416954428645e-02
-1.308947469485618673e-02
-1.278099236914804343e-02
-1.301000843301197002e-02
-1.245471300194068813e-02
-1.236955201968169445e-02
-1.240819143492217537e-02
-1.234661428820743763e-02
-1.236247501890076587e-02
-1.249541528594470992e-02
-1.229279344856441976e-02
-1.242288476078094381e-02
-1.233726394493788250e-02
-1.231886471104906566e-02
-1.249909745464949581e-02
-1.252922492368345637e-02
-1.243579463967029765e-02
-1.242171355330995951e-02
-1.259726442561116128e-02
-1.264808751076434458e-02
-1.286510897678316487e-02
-1.258397234409858526e-02
-1.257184424552679376e-02
-1.253396334953482683e-02
-1.256045754572362484e-02
-1.260133037099291781e-02
-1.260801197048823374e-02
-1.261529451865418990e-02
-1.261962975125615997e-02
-1.286363946149833397e-02
-1.310393699943579807e-02
-1.246262139272343202e-02
-1.243354790919054022e-02
-1.387533696804950194e-02
-1.153999113814485784e-02
-1.239080430373833488e-02
-1.236940364986810828e-02
-1.222593468951368653e-02
-1.213247243600248243e-02
-1.204761703349693618e-02
-1.241200053230564690e-02
-1.222058317630238949e-02
-1.218780609972480548e-02
-1.214026397368095714e-02
-1.205747350506380412e-02
-1.213142457640493596e-02
-1.206104953543125739e-02
-1.203306022925374093e-02
-1.199021347902945109e-02
-1.196738389712741560e-02
-1.185610976354156514e-02
-1.218795758440139806e-02
-1.196647562175046087e-02
-1.210675932039543060e-02
-1.197378783709628428e-02
-1.191957973207160779e-02
-1.204579848463377574e-02
-1.180559824853340267e-02
-1.182987411779472774e-02
-1.187262012016272218e-02
-1.227592960805874885e-02
-1.239378579579720682e-02
-1.244735311805469230e-02
-1.257995583049277381e-02
-1.252304731257308616e-02
-1.230945283984944370e-02
-1.236181385360240331e-02
-1.251857388418222555e-02
-1.253224539886435562e-02
-1.259619919401665060e-02
-1.237344324162277520e-02
-1.241998000485028744e-02
-1.235932502447058788e-02
-1.258078772811489429e-02
-1.224624404448982316e-02
-1.221634409310277600e-02
-1.231709113829086537e-02
-1.230710634589645552e-02
-1.261637144047787068e-02
-1.209050415751672727e-02
-1.213522020059725620e-02
-1.246558125042971851e-02
-1.203490776997483830e-02
-1.233375621642827762e-02
-1.221259694937501701e-02
-1.244268855458989173e-02
-1.211627437779103610e-02
-1.200541826231405970e-02
-1.203116539476433745e-02
-1.201810412537484760e-02
-1.169819526969216074e-02
-1.156271283718681570e-02
-1.162548939800933656e-02
-1.138141520421638575e-02
-1.140038987631687012e-02
-1.122198853880518321e-02
-1.118425726471179021e-02
-1.203755237052811337e-02
-1.210219996906401925e-02
-1.166571795295283376e-02
-1.161046377015191068e-02
-1.181907656660299843e-02
-1.137354301622755907e-02
-1.139720284251654649e-02
-1.113992528901590513e-02
-1.102402225546899109e-02
-1.203146565092817581e-02
-1.196897375798987827e-02
-1.211317273778147324e-02
-1.202297754392967974e-02
-1.206016849623258239e-02
-1.186777488198978957e-02
-1.190367552969832238e-02
-1.233120102524126044e-02
-1.248851375050720990e-02
-1.251208733332747486e-02
-1.266810907324836429e-02
-1.235884432156893892e-02
-1.238250645599585364e-02
-1.267064465009854271e-02
-1.233700566506274431e-02
-1.243965952932691785e-02
-1.221103540658848366e-02
-1.237520015152523273e-02
-1.244715216209438431e-02
-1.233640008874426278e-02
-1.217385937336335280e-02
-1.247517236604431777e-02
-1.226210246910570088e-02
-1.222025366293922645e-02
-1.196339321981203414e-02
-1.187222913929572403e-02
-1.226397636888338846e-02
-1.255235782463691961e-02
-1.258409151449075593e-02
-1.253269135521408589e-02
-1.218023450671997833e-02
-1.221554636295958327e-02
-1.231032227593123300e-02
-1.227296439027831913e-02
-1.191364641275254391e-02
-1.190048592363599465e-02
-1.191422200698385482e-02
-1.193197037789078645e-02
-1.171769089038080316e-02
-1.243802888802471134e-02
-1.234365887994751457e-02
-1.247180929511746902e-02
-1.260607965956241083e-02
-1.230618127172572809e-02
-1.221617658621197179e-02
-1.256164692067281326e-02
-1.222265612153556995e-02
-1.224536770072591832e-02
-1.240408324587694358e-02
-1.223094653817167164e-02
-1.212191054613435785e-02
-1.208415346882304314e-02
-1.210448747783220667e-02
-1.238687424143293352e-02
-1.213449321371067730e-02
-1.204466087056294162e-02
-1.213821325806271542e-02
-1.202133480872425754e-02
-1.215649974628719987e-02
-1.250230962110315119e-02
-1.207820187058840020e-02
-1.194960938817097099e-02
-1.192728800477307026e-02
-1.208492157659401579e-02
-1.211740801952878796e-02
-1.270078322202124882e-02
-1.260657831800535318e-02
-1.186291830345084439e-02
-1.171812571559344845e-02
-1.175998425660578287e-02
-1.182533108180077938e-02
-1.162448884721044469e-02
-1.152098864292448038e-02
-1.143548920801374519e-02
-1.148951361865040502e-02
-1.136317494366267944e-02
-1.140592235000161686e-02
-1.183983147349861910e-02
-1.164132500725376974e-02
-1.171278176891761905e-02
-1.154159494538854053e-02
-1.142779459179247246e-02
-1.151885069158330860e-02
-1.129605624424994542e-02
-1.172165106497926289e-02
-1.175925335367467885e-02
-1.166120786382254804e-02
-1.153497181889228534e-02
-1.171498824027054561e-02
-1.157668972139899374e-02
-1.180436146149718181e-02
-1.167522636905973105e-02
-1.187655720088159374e-02
-1.171815820108411052e-02
-1.190321476109880081e-02
-1.179980326969050364e-02
-1.176498777363174306e-02
-1.156772587986753566e-02
-1.172268227147497434e-02
-1.164101019803452479e-02
-1.168215653537235665e-02
-1.185073387501764559e-02
-1.170621038729768339e-02
-1.153904808425483541e-02
-1.150091261391356784e-02
-1.181217460400631886e-02
-1.151052535481279608e-02
-1.173085380070583265e-02
-1.184864841285160515e-02
-1.156309364532471205e-02
-1.141284938852912996e-02
-1.139838035191548943e-02
-1.150527114531830000e-02
-1.144225698336002323e-02
-1.144123073725830837e-02
-1.154148075408870100e-02
-1.150265360893753738e-02
-1.122538233040843401e-02
-1.109865640093381407e-02
-1.162058073646725538e-02
-1.148422593387080429e-02
-1.151812093040675486e-02
-1.132920952390755777e-02
-1.145449982635521162e-02
-1.125263721262314588e-02
-1.134237201882089784e-02
-1.146621098873339475e-02
-1.158390874650043652e-02
-1.162604752329309335e-02
-1.179395522012846413e-02
-1.158835217482036967e-02
-1.128124082590318926e-02
-1.148841002408523999e-02
-1.114642579861399065e-02
-1.132540080923764673e-02
-1.113377599587716746e-02
-1.092673828220340135e-02
-1.087312124467118037e-02
-1.102573972272351786e-02
-1.095119747892379057e-02
-1.109972175232170136e-02
-1.098971961578646198e-02
-1.120475569403135870e-02
-1.081104285059438126e-02
-1.084629860374120014e-02
-1.110898777917255185e-02
-1.100963265956768182e-02
-1.088079460638468644e-02
-1.109583635328201257e-02
-1.063045953553399398e-02
-1.069337612398194200e-02
-1.028380978299934558e-02
-9.957054068004679917e-03
-1.049284110786747465e-02
-1.070575681726125203e-02
-9.935321303268185300e-03
-1.045268897588443220e-02
-1.111126752441209641e-02
-1.054799094755371619e-02
-1.089613572154209120e-02
-1.071904483974689924e-02
-1.060044146086764304e-02
-9.601139224419954696e-03
-9.794369720434433282e-03
-1.007158997133534954e-02
-1.035104936268951489e-02
-9.535526008718873611e-03
-8.727715188917718747e-03
-7.977675675563148869e-03
-9.446908100948944037e-03
-1.114257446215807627e-02
-9.591607800359626054e-03
-9.400051437414963171e-03
-9.055098851296459680e-03
-9.795890370054837273e-03
-8.699105448740220708e-03
-8.191864395035046431e-03
-8.464855164467403534e-03
-8.139546852245018588e-03
-8.983131356278976909e-03
-8.030238859173265825e-03
-7.796761934677738128e-03
-9.048775876957543263e-03
-9.313404940550898403e-03
-9.803593974948177081e-03
-1.008619786338714984e-02
-9.257834254064848528e-03
-9.368908926948233892e-03
-9.092165969213238455e-03
-9.920270299738196199e-03
-1.036382346740890616e-02
-1.044443116810243009e-02
-1.014191445820099118e-02
-1.059185510835158016e-02
-1.053639391761454665e-02
-1.051126942206228113e-02
-9.737037124006307429e-03
-1.047239916934152026e-02
-1.084436656697763089e-02
-1.059969284492959414e-02
-1.031525947886002478e-02
-1.066770915773343487e-02
-1.060937220612543155e-02
-1.063601002890500122e-02
-1.023887163951360188e-02
-1.084500661775922130e-02
-1.108676776333792843e-02
-1.163131310360086997e-02
-1.200339565475377207e-02
-1.128385880385003245e-02
-1.156614489654605483e-02
-1.089079793865211157e-02
-1.098580619921047698e-02
-1.079501824905652364e-02
-1.145959781359444027e-02
-1.062694053358404639e-02
-1.082093151646136737e-02
-1.099102181680774483e-02
-1.190920260227130469e-02
-1.172789779126125892e-02
-1.226233825435115582e-02
-1.216611240062982942e-02
-1.181581332528212035e-02
-1.211267360604715432e-02
-1.154603804618521169e-02
-1.147588075775281963e-02
-1.281767287391684211e-02
-1.225638796335687397e-02
-1.222914373420964582e-02
-1.137863032865028823e-02
-1.238672991713736862e-02
-1.212592629751653092e-02
-1.216908581272929148e-02
-1.169557047221473495e-02
-1.216734462590528774e-02
-1.159168818454211179e-02
-1.136076999516816982e-02
-1.133938098554593613e-02
-1.077509155775579174e-02
-1.059898254856562159e-02
-1.025671789369993724e-02
-9.404310357149326532e-03
-1.257560311984902771e-02
-1.172560257713270437e-02
-1.257128858677907836e-02
-1.214375047797236311e-02
-1.166966225296911519e-02
-1.169902834052672681e-02
-1.073934073940174989e-02
-1.037042841101158512e-02
-9.133932432870802559e-03
-1.266077210918058193e-02
-1.241346473933199572e-02
-1.193119910607940391e-02
-1.162406101468584953e-02
-1.310220416267819307e-02
-1.361562273298210640e-02
-1.294402111340520189e-02
-1.316633707350096591e-02
-1.188860614129583042e-02
-1.325273607054788631e-02
-1.215345089684378467e-02
-1.326598781209477676e-02
-1.303820592823885273e-02
-1.377331608331850386e-02
-1.421886777196554145e-02
-1.448286058367809562e-02
-1.182169632832523985e-02
-1.144914594827475124e-02
-1.104042087363267012e-02
-1.075856457872253688e-02
-1.137528568299075830e-02
-1.196033963735483076e-02
-1.152178609043768773e-02
-1.120641336183612717e-02
-1.158940012185264226e-02
-1.127064456961628450e-02
-1.105923969128901931e-02
-1.078543914835991720e-02
-1.048190258231239055e-02
-9.944132867608524579e-03
-1.112673708213166197e-02
-1.109378760381007911e-02
-1.150416228180507761e-02
-1.064327785013209626e-02
-1.127903454923783605e-02
-1.058206525921129119e-02
-1.133266699560957387e-02
-1.116330044135519992e-02
-1.107188272828594361e-02
-1.184813907889178779e-02
-1.171506052557079632e-02
-1.122661751312021595e-02
-1.050033703974284117e-02
-1.045970270248348932e-02
-1.068510715003967958e-02
-1.061931474668225024e-02
-1.022727894806938279e-02
-9.988321197421910075e-03
-1.024886267045259369e-02
-1.010401115337547159e-02
-1.055321317868902764e-02
-1.063997925430309847e-02
-1.088533199854858392e-02
-1.015322819812340856e-02
-9.333480107882336646e-03
-1.106188591555206172e-02
-1.066132501557992725e-02
-1.062971095839776794e-02
-1.110292222152975926e-02
-9.614448900463362993e-03
-9.639850293859098668e-03
-9.891342198951547093e-03
-1.006260257531786835e-02
-9.421403229386974762e-03
-9.298715589315401098e-03
-9.251546125671623530e-03
-9.692711287817267971e-03
-9.336883110784883685e-03
-9.497346767536996026e-03
-9.052904964094594595e-03
-9.550047089328387445e-03
-8.569311214154036113e-03
-9.638882513820456327e-03
-9.874824583100511380e-03
-1.039409060822772853e-02
-1.097765841173829748e-02
-1.109954115962803745e-02
-1.010903994454528596e-02
-9.068585591630796972e-03
-7.945525623679287192e-03
-7.711477294564610119e-03
-7.204193922586356498e-03
-9.511974029846048673e-03
-1.058790064185896607e-02
-1.010606214535138096e-02
-1.053783023501631173e-02
-9.095247147677298222e-03
-9.117948581387026047e-03
-1.119678758449224251e-02
-1.171954002931705104e-02
-1.133905751251531799e-02
-1.150029524089554549e-02
-1.193371838882729963e-02
-1.271555975212145494e-02
-1.340716887517945724e-02
-1.430871175514891736e-02
-1.436999156242104586e-02
-1.370940734965260185e-02
-1.494416345858078955e-02
-1.091749644672209904e-02
-1.218187385968223096e-02
-1.157253527222556685e-02
-1.192703982456905405e-02
-1.271509578060164153e-02
-1.272633945625787320e-02
-1.302726611631337128e-02
-1.361335797575466411e-02
-1.476140826294222198e-02
-1.348713303997377960e-02
-1.342131077469940238e-02
-1.594573701200946783e-02
-1.459031197958735038e-02
-1.087329036913556313e-02
-1.067416755898162838e-02
-1.077652278593267503e-02
-1.089186275251256657e-02
-1.014265620763855208e-02
-1.015017266957128975e-02
-9.822587882957901917e-03
-9.685362369795986678e-03
-1.069785304361013656e-02
-1.081964822053039371e-02
-9.978645513716110846e-03
-1.029525080224361240e-02
-1.036994237523925291e-02
-1.006819997244868918e-02
-9.270825023922357050e-03
-9.939339838303968069e-03
-9.539130059685161159e-03
-9.395635535556034687e-03
-9.836420880876693001e-03
-1.074394991029772005e-02
-1.088629926021544153e-02
-1.098400779511880983e-02
-1.083513431946141886e-02
-1.098620468911287035e-02
-1.103597607656508182e-02
-1.203359948790706964e-02
-1.227969513771985308e-02
-1.439588694432106242e-02
-1.059982497619870075e-02
-1.092424709513326736e-02
-1.085607689021017910e-02
-1.106547099648116407e-02
-1.070773184468164566e-02
-1.077483678620770081e-02
-1.215639397264097962e-02
-1.239530618651279656e-02
-1.131905595195679959e-02
-1.177339846970238031e-02
-1.502770336252354927e-02
-1.478402620973451667e-02
-1.504541170731938694e-02
-1.125746480971607892e-02
-1.156116843543902178e-02
-1.159233733550756040e-02
-1.165764447896203322e-02
-1.204071761782557308e-02
-1.228724481930452972e-02
-1.252487552848063380e-02
-1.221142080485386298e-02
-1.297064971312490538e-02
-1.127363930393791500e-02
-1.143389575950630281e-02
-1.209334948077493699e-02
-1.207312050858129655e-02
-1.221495521587100813e-02
-1.229922407368447441e-02
-1.283449143152530850e-02
-1.335664936379377457e-02
-1.156018203242529553e-02
-1.158561112981007848e-02
-1.146979874551985745e-02
-1.159437510854480560e-02
-1.147206958034614581e-02
-1.147916980594056169e-02
-1.164923864857188990e-02
-1.132202102503776682e-02
-1.164469692469145487e-02
-1.136623525777693058e-02
-1.152295981669958051e-02
-1.150785855272878563e-02
-1.176016004792840471e-02
-1.157249044632126418e-02
-1.128530206423087635e-02
-1.176520967402674804e-02
-1.118911444045357639e-02
-1.172504640720451949e-02
-1.128785634500939668e-02
-1.154658650951798787e-02
-1.126683057028211171e-02
-1.125887122506543173e-02
-1.128074473963678812e-02
-1.136713396797552414e-02
-1.117788800432584391e-02
-1.146694066390730425e-02
-1.140602010990942466e-02
-1.076705667972422883e-02
-1.024258092466136076e-02
-1.092666547082758906e-02
-9.075014408650869391e-03
-1.118258130878140195e-02
-1.130726716492307972e-02
-1.103542837545420235e-02
-1.111572238508454560e-02
-1.164280880512426515e-02
-1.145993859518571432e-02
-1.140446388086218191e-02
-1.168650924960294366e-02
-1.074599146739171202e-02
-1.194907330718405700e-02
-1.054621984696245060e-02
-8.586878383673900855e-03
-8.845476275944957542e-03
-1.109070997251605968e-02
-1.099236602236487899e-02
-1.151830212709645251e-02
-1.158954825141002114e-02
-1.036832309921739345e-02
-9.506379741337799005e-03
-8.183621627355803022e-03
-7.472191177900079639e-03
-7.280561416825637872e-03
-1.101142772537812807e-02
-1.091429194076509387e-02
-1.055492581740728048e-02
-1.032361684345680861e-02
-9.473687045453094147e-03
-9.922833098952898653e-03
-1.183307602115911752e-02
-1.224281328258153972e-02
-1.214315885253633952e-02
-1.235713317050261828e-02
-1.231769258193639652e-02
-1.249066778358062443e-02
-1.244887207814857240e-02
-1.282720918782395692e-02
-1.173149874378677515e-02
-1.254371131684342208e-02
-1.213215295355596357e-02
-1.242250139571563633e-02
-1.237509796649610520e-02
-1.228342514239829687e-02
-1.247066277166789146e-02
-1.258767594902943099e-02
-1.306660934608082358e-02
-1.284094444221014000e-02
-1.280068686283553081e-02
-1.188036756819578314e-02
-1.180087211957724092e-02
-1.174994341626315990e-02
-1.179305372251323279e-02
-1.159877353667490563e-02
-1.147955637293165618e-02
-1.150972574816072451e-02
-1.136687103356697100e-02
-1.137256268153150583e-02
-1.118540952815675130e-02
-1.115236771105562047e-02
-1.089562183405417932e-02
-1.178138712025912291e-02
-1.190393081702520797e-02
-1.161643617785586800e-02
-1.153324699617567888e-02
-1.162388168425012268e-02
-1.142018169638080519e-02
-1.141683794378144622e-02
-1.109037348369783064e-02
-1.104104185575841349e-02
-1.158927414874929597e-02
-1.142087520899032552e-02
-1.162510336876359553e-02
-1.142602631998044897e-02
-1.115522574363921222e-02
-1.082750228826798514e-02
-1.109638827410344523e-02
-1.153958821395326302e-02
-1.135669886588647551e-02
-1.121110580693197335e-02
-1.097876646423406356e-02
-1.067416665751264211e-02
-1.063695099937364552e-02
-1.128197222585895776e-02
-1.096581207585003992e-02
-1.102551635245886501e-02
-1.203875206895961038e-02
-1.259567603238121412e-02
-1.269525564117757362e-02
-1.281343678539978437e-02
-1.315312081629005370e-02
-1.392034859267326369e-02
-1.446737087351313185e-02
-1.466125045289869144e-02
-1.530591495839206916e-02
-1.200796548685956200e-02
-1.257210340890784449e-02
-1.292789670942569302e-02
-1.318522707543404518e-02
-1.420779054475971269e-02
-1.380951692762815569e-02
-1.494411641396781003e-02
-1.411522343844496402e-02
-1.469770269092704473e-02
-1.411566744278319220e-02
-1.546440091238075396e-02
-1.641731598044368287e-02
-1.451845161956833406e-02
-1.258831756922738736e-02
-1.264407248034052703e-02
-1.225243123528849121e-02
-1.227211842933754148e-02
-1.251012174066943802e-02
-1.243568988615042711e-02
-1.303124574284813576e-02
-1.226534500286947243e-02
-1.247879253665073844e-02
-1.268062078119911416e-02
-1.191868748478932573e-02
-1.159842789867608984e-02
-1.138396235256114442e-02
-1.119758551692565454e-02
-1.140287236109624805e-02
-1.111978639788721579e-02
-1.109770689379407579e-02
-1.082014318748871808e-02
-1.082615949497066528e-02
-1.043100970935186521e-02
-1.122737968392365122e-02
-1.190312814336566723e-02
-1.164136797775859426e-02
-1.148410404989949618e-02
-1.137805973455026202e-02
-1.081328329400214026e-02
-1.119380964422409842e-02
-1.113088971346934408e-02
-1.126676839198203876e-02
-1.054916096962207374e-02
-1.059473718963374264e-02
-9.926652511765058501e-03
-1.126509180684951740e-02
-1.183470629264247835e-02
-1.137349595887267133e-02
-1.101844249894788283e-02
-1.153627244968083963e-02
-1.119677569644281570e-02
-1.102893814817964592e-02
-1.150980722141922707e-02
-1.038486578261281663e-02
-1.181312709178050299e-02
-1.071036855847524484e-02
-1.053044242499569932e-02
-1.232236318695969883e-02
-1.271718783859888437e-02
-1.230633454218292740e-02
-1.228092183797935451e-02
-1.329593960935338860e-02
-1.350260979326170854e-02
-1.414439343479905430e-02
-1.308083250048586339e-02
-1.404693984098594715e-02
-1.304282040463825704e-02
-1.338183218081076889e-02
-1.246639104957932356e-02
-1.285433114758879544e-02
-1.369115909593289840e-02
-1.306886454505778485e-02
-1.475276222491943637e-02
-1.284627471686354896e-02
-1.450059817142288106e-02
-1.279061273889817336e-02
-1.322394717047710791e-02
-1.211149277365410407e-02
-1.201458755422374174e-02
-1.177504778567747129e-02
-1.190466442441555188e-02
-1.198316708902066006e-02
-1.215293538503828090e-02
-1.198459724395729668e-02
-1.210034649857027675e-02
-1.210845848377080716e-02
-1.215534556575911980e-02
-1.185295834366595358e-02
-1.218549105561402696e-02
-1.226244950176180563e-02
-1.188603484601734837e-02
-1.209585099306956929e-02
-1.198810295795519135e-02
-1.204622349861870362e-02
-1.204869518802458191e-02
-1.217048663963352095e-02
-1.135519369419936420e-02
-1.096466128742713472e-02
-1.082430947091355712e-02
-1.060297224625460222e-02
-1.011575159793458127e-02
-1.034774874842557882e-02
-9.368845588307276803e-03
-7.671716162628168176e-03
-1.000849926587829911e-02
-1.127507531633749512e-02
-1.130482670978493788e-02
-9.809444386659800161e-03
-9.700188202508331498e-03
-1.076989367993515592e-02
-1.075057811064340438e-02
-1.097349628113803745e-02
-1.101184470061061273e-02
-1.160826256993133590e-02
-1.158279330016005575e-02
-1.072392195226315112e-02
-9.556013793951712021e-03
-8.483527498291312113e-03
-9.156177782081543343e-03
-6.630507563368610337e-03
-1.113509512427205035e-02
-1.080541625323264837e-02
-1.110460188539549170e-02
-1.084117580516342008e-02
-9.496421731082229159e-03
-9.432713358797334413e-03
-1.198129649901285079e-02
-1.238498121649735106e-02
-1.229494586163110831e-02
-1.226496811412139225e-02
-1.278478916159729931e-02
-1.292673347132111857e-02
-1.305857046686703139e-02
-1.193612409392928210e-02
-1.245462637105045588e-02
-1.272184539448402256e-02
-1.266829729419348578e-02
-1.313351096605205534e-02
-1.304522124664225617e-02
-1.316521504646791206e-02
-1.273259549129113211e-02
-1.346825906175804118e-02
-1.226438639518313833e-02
-1.221224293394555793e-02
-1.220426639343214804e-02
-1.218076973139388224e-02
-1.222794510517953744e-02
-1.221499332923221999e-02
-1.217396707482566211e-02
-1.223305389113722198e-02
-1.218880897160826669e-02
-1.224891866682134393e-02
-1.224281560971048413e-02
-1.226078582898349964e-02
-1.229488538576595062e-02
-1.218823077592424108e-02
-1.226175881600330420e-02
-1.221831949365505439e-02
-1.212156216124265183e-02
-1.222443498577212469e-02
-1.214724627412730983e-02
-1.225190095325625651e-02
-1.232557367213596607e-02
-1.222164544485507265e-02
-1.243546517222328049e-02
-1.246168768932919002e-02
-1.259470891670303599e-02
-1.253418631800563496e-02
-1.246677332929978232e-02
-1.306520847652329828e-02
-1.263048268992196348e-02
-1.213689615903019645e-02
-1.251563299957260574e-02
-1.227788419346690502e-02
-1.226422913093639169e-02
-1.248602041906968219e-02
-1.320381647519809458e-02
-1.320037446087531444e-02
-1.316981193983104113e-02
-1.290421925008867349e-02
-1.255225882011032010e-02
-1.254452734134916397e-02
-1.226401493708678854e-02
-1.220014145399784741e-02
-1.197661038637252116e-02
-1.178213282869815422e-02
-1.186771884148565999e-02
-1.175695220319168677e-02
-1.196913470344700310e-02
-1.248582004999104766e-02
-1.183244358185256938e-02
-1.171472921731961901e-02
-1.154855839785864924e-02
-1.176666631476909648e-02
-1.198207760077411865e-02
-1.187280854593979543e-02
-1.196240277875196441e-02
-1.172474537770385947e-02
-1.168926015248799265e-02
-1.144293632854526295e-02
-1.175763139437853780e-02
-1.197774757199321534e-02
-1.211623623481065948e-02
-1.208612700714482499e-02
-1.206258029738624914e-02
-1.154334265982210998e-02
-1.187507896893580210e-02
-1.155152712610871095e-02
-1.260556246088313098e-02
-1.194985296245779614e-02
-1.202378963018644296e-02
-1.205766975059736207e-02
-1.193101459235092372e-02
-1.231308660496033963e-02
-1.249596590806522668e-02
-1.222189022337313510e-02
-1.273826455633071848e-02
-1.206411331969834549e-02
-1.186239423755389502e-02
-1.223176204634979398e-02
-1.246590019406750016e-02
-1.263676989102320049e-02
-1.213549751185826441e-02
-1.230093924074705108e-02
-1.206390587213679311e-02
-1.255549913688938125e-02
-1.297925067830223503e-02
-1.281484601319881136e-02
-1.223068482377964901e-02
-1.228870822881346359e-02
-1.176175478038538925e-02
-1.155353358303241353e-02
-1.276469112393584758e-02
-1.328629153433587631e-02
-1.403777250523384652e-02
-1.323461497625761860e-02
-1.231569136053070439e-02
-1.238195798643760941e-02
-1.268110753474485999e-02
-1.282925534013108423e-02
-1.319389678209735399e-02
-1.393783235391444705e-02
-1.415689136506066009e-02
-1.452270478680193523e-02
-1.297384122116291769e-02
-1.343847873033517451e-02
-1.322992980016370577e-02
-1.148430751143903611e-02
-1.093028414655862132e-02
-1.070611538960573005e-02
-1.036943330459012651e-02
-1.078444392885284479e-02
-1.020020923874658848e-02
-9.895299241714420810e-03
-1.018572020004459774e-02
-1.159830412167101206e-02
-1.081889078374907720e-02
-1.096076064585481749e-02
-1.090818778657610261e-02
-1.002345650108593320e-02
-9.872954932502052763e-03
-1.008421900666336621e-02
-9.526914867557554484e-03
-1.040756706377309396e-02
-9.799814431445730278e-03
-1.033903900851358346e-02
-1.090342831565353082e-02
-1.079663343058476742e-02
-1.098653060781459682e-02
-1.079327297732346654e-02
-1.098434451051658219e-02
-1.096384482414925615e-02
-1.081440651083898433e-02
-1.108559156637103742e-02
-1.046642885345785284e-02
-1.124741108743877900e-02
-1.110765633393634433e-02
-1.071111979714703052e-02
-1.106376040933034453e-02
-1.085840093243671013e-02
-1.093829511476131222e-02
-1.054472764875345921e-02
-1.139595558431854769e-02
-1.163736959488222492e-02
-1.154614946002410075e-02
-1.171894212703575647e-02
-1.201513786738708789e-02
-1.152640507866349584e-02
-1.163239095841668569e-02
-1.212490059900460902e-02
-1.207877956801088962e-02
-1.206923778667139992e-02
-1.130944788721426411e-02
-1.119417277812180186e-02
-1.047480548207387757e-02
-1.015696171672376101e-02
-1.084649372902352082e-02
-9.732454571368563331e-03
-1.122491568306163874e-02
-1.180892286478142129e-02
-1.103912008100625154e-02
-1.129370882897951130e-02
-1.009672156014281355e-02
-1.016132568761642097e-02
-9.731890433833845569e-03
-1.008801804536899743e-02
-9.512003155943967586e-03
-9.343985858225713551e-03
-8.716300038196263603e-03
-8.124539111029956129e-03
-8.772524986499394620e-03
-7.392322767514030411e-03
-8.318897612242061312e-03
-7.414508782425646184e-03
-6.444025656525687908e-03
-1.028078730365530880e-02
-9.473932133401046299e-03
-9.633381008054749464e-03
-9.231696019525002447e-03
-8.259114970991916771e-03
-9.229265039973781615e-03
-7.020178108327298702e-03
-8.639165854579083578e-03
-7.374611489691752092e-03
-1.075878536800402990e-02
-1.103978662074982763e-02
-1.172639433703024509e-02
-1.192674860472245010e-02
-1.103778035374530786e-02
-1.056962035311919540e-02
-1.042960170187578334e-02
-1.033314894102483825e-02
-1.005530700015309573e-02
-9.973581712411807090e-03
-9.824081799256683539e-03
-9.492148606218806656e-03
-1.093394601532511091e-02
-1.071619429489928214e-02
-1.116316148940638131e-02
-1.125189638315580651e-02
-1.063109062721426766e-02
-1.044993018062185912e-02
-9.994334052092124568e-03
-9.858476127562743052e-03
-9.560951353318200910e-03
-1.216156420448635117e-02
-1.266601234740749073e-02
-1.287568825196642834e-02
-1.302885691382502792e-02
-1.308733563164680459e-02
-1.288692963640259218e-02
-1.359512105137171065e-02
-1.380311043923172949e-02
-1.496581363765860616e-02
-1.218745376221774292e-02
-1.256510002286121731e-02
-1.321682595315292960e-02
-1.337094098842641667e-02
-1.270391759373375867e-02
-1.251915706940202010e-02
-1.389492130594033141e-02
-1.364409037226245978e-02
-1.332406046862572545e-02
-1.356642381455570000e-02
-1.592281697222520595e-02
-1.461622200696865818e-02
-1.533784731821292817e-02
-1.272899571221807608e-02
-1.292974133647495534e-02
-1.270846342926428701e-02
-1.282775152660502183e-02
-1.263395560839110539e-02
-1.183677997208293191e-02
-1.128050564056597323e-02
-1.193433286132327201e-02
-1.248331415646818272e-02
-1.351971727394705308e-02
-1.277283019527064752e-02
-1.278380519356057433e-02
-1.239535086854032936e-02
-1.240161673569896254e-02
-1.263514262079593747e-02
-1.267778994604157501e-02
-1.207264906613105503e-02
-1.188875823473198833e-02
-1.165085011534306228e-02
-1.191889964986068279e-02
-1.155560529761445916e-02
-1.171204605941445452e-02
-1.208158993700617426e-02
-1.166074718301053290e-02
-1.202668668440020835e-02
-1.181425577760587993e-02
-1.221534422375914787e-02
-1.245931611697229276e-02
-1.192991472406111295e-02
-1.213409064150478348e-02
-1.154176102936834043e-02
-1.140743992306373494e-02
-1.220876362010702397e-02
-1.150985405199854601e-02
-1.211675700270978956e-02
-1.176416959165646654e-02
-1.279232896599280002e-02
-1.291085753537280986e-02
-1.303830402590716066e-02
-1.269003310877674269e-02
-1.279642311777095566e-02
-1.276251243890604535e-02
-1.301887918094159040e-02
-1.322881638483819691e-02
-1.336471555165704567e-02
-1.315989095899604798e-02
-1.253212540164427152e-02
-1.379209896907639989e-02
-1.446977001357365074e-02
-1.555141399343177092e-02
-1.660331802966593523e-02
-1.787449978534465592e-02
-1.315959515747826963e-02
-1.338976879873404052e-02
-1.375398759903141352e-02
-1.373211146561332564e-02
-1.423461663487054878e-02
-1.442231987266949338e-02
-1.533956268804827563e-02
-1.572356567928488366e-02
-1.631480284985993567e-02
-1.662883830727469175e-02
-1.803854278788792967e-02
-1.833773368134316434e-02
-1.836991957781122786e-02
-1.324105774076775668e-02
-1.336714793857891014e-02
-1.355616894766181919e-02
-1.321886623951920581e-02
-1.292585855273513905e-02
-1.286856015616541851e-02
-1.280692454608678768e-02
-1.260442660170664128e-02
-1.314310476368335361e-02
-1.358421546976321288e-02
-1.275552675476553446e-02
-1.299028704967333456e-02
-1.291315230883715269e-02
-1.282684958434853785e-02
-1.294050512036600160e-02
-1.253828509898587650e-02
-1.248320069655108749e-02
-1.271422302761428778e-02
-1.244703139264200994e-02
-1.395244488906729335e-02
-1.353104340858426666e-02
-1.372178801562728458e-02
-1.343632288478254291e-02
-1.455208812228504615e-02
-1.334762416613875964e-02
-1.317328584965529563e-02
-1.437519781544610055e-02
-1.434570878023991650e-02
-1.424300006933433733e-02
-1.368756854375626116e-02
-1.512281022775940897e-02
-1.397342151590141510e-02
-1.479258783405222599e-02
-1.438964426109112273e-02
-1.478359299074443259e-02
-1.469502765057667353e-02
-1.430980818395969321e-02
-1.465588398512397521e-02
-1.408599993545959876e-02
-1.428805538678486892e-02
-1.424136433151317049e-02
-1.511694198032763510e-02
-1.516486593840193561e-02
-1.395262348153140930e-02
-1.416267715496780273e-02
-1.446668695113097203e-02
-1.386059178184249549e-02
-1.505697727493626389e-02
-1.429378102146667238e-02
-1.392443900602907507e-02
-1.341185007060310616e-02
-1.418774195513832111e-02
-1.414608616601691245e-02
-1.597723549730202877e-02
-1.398164760125115459e-02
-1.466909081626029815e-02
-1.351790748145715627e-02
-1.369021440042550095e-02
-1.465464633695590969e-02
-1.495989430118454568e-02
-1.528263721590143731e-02
-1.426678098853285774e-02
-1.372045699268970541e-02
-1.361376633994481646e-02
-1.378199556022088705e-02
-1.375480436889589368e-02
-1.378119226190333522e-02
-1.505382871222544702e-02
-1.340215425211186209e-02
-1.399505914759843934e-02
-1.344338172719046834e-02
-1.296454556180431233e-02
-1.457535210888675180e-02
-1.521481019471013912e-02
-1.467756377544464363e-02
-1.329793164174862020e-02
-1.316869720725723225e-02
-1.295710100451983975e-02
-1.286762463091329668e-02
-1.317151783018181282e-02
-1.330189314556663727e-02
-1.336847836243807916e-02
-1.330797090777331888e-02
-1.348701920174249537e-02
-1.340464843842405565e-02
-1.352862687411970737e-02
-1.319529622383316253e-02
-1.321949779057739714e-02
-1.314533563968772918e-02
-1.311145415462453001e-02
-1.330120665430239296e-02
-1.321934926797056070e-02
-1.349565261337579321e-02
-1.335940372478325311e-02
-1.359725046285961171e-02
-1.284983830220967453e-02
-1.264226483819012523e-02
-1.260460916503700415e-02
-1.260793990486643382e-02
-1.249087248725901100e-02
-1.220893264734261748e-02
-1.202442101114427168e-02
-1.215863560624800242e-02
-1.289149858442772446e-02
-1.262344764279198749e-02
-1.252908936666063781e-02
-1.254700650615711392e-02
-1.219812930409974912e-02
-1.213040402933788023e-02
-1.234286827571258634e-02
-1.210149964886370055e-02
-1.209327235958228448e-02
-1.259300416112987993e-02
-1.257250845886211978e-02
-1.244298374646447825e-02
-1.242431244234724723e-02
-1.279399025309940069e-02
-1.261391297071356304e-02
-1.248906047369122141e-02
-1.282609722755109587e-02
-1.292784591953847172e-02
-1.276911320625031751e-02
-1.231470936378829470e-02
-1.213506650113975981e-02
-1.222449403872952374e-02
-1.205117440982361211e-02
-1.191399159385899374e-02
-1.178458994750964176e-02
-1.182050254530268157e-02
-1.163800392403918985e-02
-1.171449106134594791e-02
-1.153351059541102633e-02
-1.157941370224559001e-02
-1.232309961305940067e-02
-1.208733032798525731e-02
-1.195863581459750101e-02
-1.181731826483271332e-02
-1.193098298943097088e-02
-1.162182224173462924e-02
-1.174685847403001554e-02
-1.144353089401550436e-02
-1.153016548454960551e-02
-1.246860672210174138e-02
-1.254091371593651742e-02
-1.226459731032446786e-02
-1.207910367131296604e-02
-1.256861920403023504e-02
-1.276335154723329778e-02
-1.256947261319254355e-02
-1.227316418680938007e-02
-1.204863893692702422e-02
-1.196916094506509341e-02
-1.212997260222982085e-02
-1.209968372178259893e-02
-1.193340457839865698e-02
-1.178299232056248536e-02
-1.178937102712108477e-02
-1.165510437354007160e-02
-1.243462234176297837e-02
-1.191070992260413394e-02
-1.213752270389641813e-02
-1.221300930030400946e-02
-1.195520469720717967e-02
-1.191324026506827144e-02
-1.176252808808037412e-02
-1.165041731368061592e-02
-1.131663055733398045e-02
-1.119917583971728400e-02
-1.193916353320787459e-02
-1.202465599681003597e-02
-1.189474466984452930e-02
-1.219171744262459618e-02
-1.190778224757167193e-02
-1.217909951749556081e-02
-1.203414169778721857e-02
-1.171359915298463526e-02
-1.157338090238378865e-02
-1.206173469409127681e-02
-1.196434208864355885e-02
-1.179932970894577438e-02
-1.231183085484475158e-02
-1.183413039986352597e-02
-1.227187990468142642e-02
-1.203049350501865511e-02
-1.107825344725465837e-02
-1.068723748943414299e-02
-1.048911215003303470e-02
-1.061373075128296296e-02
-1.056413663084239223e-02
-1.086562814581789292e-02
-1.115251906546862147e-02
-1.064447708324168899e-02
-1.039115379459132349e-02
-1.045385464334541194e-02
-1.078966824786868096e-02
-1.095225883750030813e-02
-1.120101849293872985e-02
-1.131658567758590805e-02
-1.021685171041627344e-02
-1.020073887281267369e-02
-9.837116044043907326e-03
-9.659428122135438333e-03
-9.983065510802718867e-03
-1.010638210889602991e-02
-1.060893271899351377e-02
-9.658676260329110419e-03
-1.011167199272594401e-02
-1.001954748528736602e-02
-9.813116996836577025e-03
-9.455838009551553389e-03
-8.912257712413681685e-03
-8.132118346516632040e-03
-9.457201463954052409e-03
-9.953389783737016244e-03
-1.030896628333112346e-02
-9.579553299008702547e-03
-9.231386805460565712e-03
-9.375296004812254738e-03
-9.937897750405063832e-03
-1.004065410361038024e-02
-1.038974209016276656e-02
-1.077730961427077194e-02
-9.044094279357027880e-03
-8.680907614224429858e-03
-8.452464237813156131e-03
-7.466401363518639783e-03
-9.251568883754659675e-03
-8.823586666637354275e-03
-8.437162025193279541e-03
-8.960205653648845719e-03
-9.108065775763705268e-03
-9.528881498247772364e-03
-9.551767004915083167e-03
-9.168003014171246731e-03
-8.767687047539201445e-03
-9.245106643867994842e-03
-9.826355092505279637e-03
-9.953199865413710559e-03
-9.685656470296889059e-03
-9.646017547385542928e-03
-9.987465176038077402e-03
-9.982701817318993809e-03
-1.023006231191976936e-02
-1.038041102870785118e-02
-1.033217245494303001e-02
-9.914883202866830308e-03
-1.008078986495549584e-02
-1.001381985783036076e-02
-9.963058352132124137e-03
-9.957367526278999501e-03
-9.827346917060600026e-03
-9.467989475432777788e-03
-8.742416194374548824e-03
-8.338826898141075972e-03
-7.376810237411068373e-03
-8.390875899375578248e-03
-8.485242659278389304e-03
-7.714745402196358966e-03
-8.278236428755301676e-03
-9.067792392457715497e-03
-9.209881817962490766e-03
-9.806434106457933772e-03
-9.813356931855388501e-03
-8.765051309200381710e-03
-8.594676605497241634e-03
-7.812543079105709748e-03
-9.195137208542418505e-03
-8.282280033406353575e-03
-7.582825060869185195e-03
-6.989487701047640902e-03
-8.078228842340804544e-03
-9.210408366297918870e-03
-9.396804838855743469e-03
-1.031129580426909387e-02
-1.000975345851556030e-02
-8.728999599065827633e-03
-8.553521673502605810e-03
-9.389565753157767813e-03
-9.567159718861708434e-03
-7.747607717252035647e-03
-6.899506673798627698e-03
-7.240402235889884831e-03
-5.586497656947354319e-03
-9.020350482981194865e-03
-8.369879685168236591e-03
-7.462650723038978876e-03
-8.003294776951080935e-03
-1.006704354082975372e-02
-1.075887958185933573e-02
-1.083795464025599266e-02
-1.128309176094867070e-02
-1.123992349702150444e-02
-1.114014523784774037e-02
-1.130210210660218505e-02
-1.121959626772284224e-02
-1.025472477737521607e-02
-1.086113892835637550e-02
-1.132854690191754249e-02
-1.151981315702087401e-02
-1.090051705666450488e-02
-1.134707703573765471e-02
-1.148290953087346793e-02
-1.114601955665003516e-02
-1.104661845638257346e-02
-1.124492752680437621e-02
-1.143766127495841195e-02
-1.037050897915314969e-02
-1.073875673489795533e-02
-1.014529374922044404e-02
-1.020138865197333169e-02
-1.079476547801584523e-02
-1.174545206006785691e-02
-9.843307347871395677e-03
-1.153127696509476975e-02
-9.859060686167837179e-03
-1.105070891737745462e-02
-1.227552703541811251e-02
-1.187629703440385917e-02
-1.261096003203280268e-02
-1.177603311351079277e-02
-9.723298717742367286e-03
-9.705497522647776182e-03
-1.017305238689561117e-02
-9.847506388632971952e-03
-9.461851591535366118e-03
-9.779884054144170891e-03
-9.648744505000379085e-03
-9.606312769936191723e-03
-9.554901418026695917e-03
-8.969933670779840773e-03
-9.614808864259300272e-03
-1.080409312718699257e-02
-1.127537628019581982e-02
-1.169443439963749505e-02
-1.170568903625956655e-02
-1.165942993481425272e-02
-1.133074124019157157e-02
-1.155831079376538201e-02
-1.142365977332268634e-02
-1.168157945890145599e-02
-1.178306987526330819e-02
-1.199893994446430551e-02
-1.095218012764254643e-02
-1.104289160687737040e-02
-1.186247296860698346e-02
-1.191010283614876361e-02
-1.126599008369421479e-02
-1.102823210078981986e-02
-1.161737081875384263e-02
-1.175294532202930328e-02
-1.119541222279371584e-02
-1.181580702948676655e-02
-1.181883245866973027e-02
-1.194986040707024522e-02
-1.229585568688133096e-02
-1.202818351122637332e-02
-1.262875392977517129e-02
-1.300985734530491801e-02
-1.318150671653250949e-02
-1.281964301523694574e-02
-1.322125767490142656e-02
-1.367511379588647394e-02
-1.315088954884410105e-02
-1.397962866762542285e-02
-1.344058091715057482e-02
-1.290051551758206357e-02
-1.322094416889411234e-02
-1.283143649025675521e-02
-1.290774077308400568e-02
-1.188463182290600169e-02
-1.273956453504586014e-02
-1.278005795036364287e-02
-1.266266112583926996e-02
-1.386289715483574915e-02
-1.475193453288233501e-02
-1.278051649494034957e-02
-1.330880501580861304e-02
-1.271581850724674834e-02
-1.277520328998455953e-02
-1.314296904351370740e-02
-1.395584876675033670e-02
-1.375802715892731828e-02
-1.302315217859938146e-02
-1.400199282854232632e-02
-1.335009441531589611e-02
-1.304564588201553507e-02
-1.317852589642399402e-02
-1.275248299773288838e-02
-1.286592770446939524e-02
-1.270760955143963519e-02
-1.251898246433462772e-02
-1.286176239853877717e-02
-1.457421944923838197e-02
-1.440402716081199373e-02
-1.411907178659204190e-02
-1.307300107559284351e-02
-1.330605056207063985e-02
-1.261612798474821308e-02
-1.278867663210747109e-02
-1.254475469853848398e-02
-1.454437509812210247e-02
-1.394323329318309344e-02
-1.366444132379656187e-02
-1.386709016159147836e-02
-1.463018999790819188e-02
-1.469800303435882770e-02
-1.490618882628021342e-02
-1.694272761894403956e-02
-1.848322684798572174e-02
-1.569592787132624220e-02
-1.326869918624577760e-02
-1.551051503368415171e-02
-1.409433671554171166e-02
-1.357688444649358950e-02
-1.570641838212599381e-02
-1.411007051625251356e-02
-1.433987942209842374e-02
-1.704864988966387288e-02
-1.705349392221454374e-02
-1.866621611575382950e-02
-1.879585040804399726e-02
-1.930570925177875485e-02
-1.311529500121740889e-02
-1.291021969452869206e-02
-1.318893003666880316e-02
-1.362789427424414453e-02
-1.244890738545838954e-02
-1.246115595588614261e-02
-1.265371264611234170e-02
-1.286474569561261300e-02
-1.235174775904695696e-02
-1.226136086679552491e-02
-1.264423290521558829e-02
-1.219367238132911327e-02
-1.274866448938808718e-02
-1.238045576046211717e-02
-1.296025549273991870e-02
-1.300913657608728652e-02
-1.272771300301226392e-02
-1.267351050703166213e-02
-1.276769142751439136e-02
-1.294137756681241515e-02
-1.331952797764441969e-02
-1.259333407082337784e-02
-1.249981099940021545e-02
-1.265656513669297795e-02
-1.261063237444353530e-02
-1.213048093264166953e-02
-1.225123484833922673e-02
-1.192747910946199627e-02
-1.258890703903713625e-02
-1.258825335460352600e-02
-1.194894772828407510e-02
-1.237636289068548556e-02
-1.241262795337975781e-02
-1.205002381223931399e-02
-1.193485689446949737e-02
-1.165792486549149624e-02
-1.207302315701062716e-02
-1.281373580258329294e-02
-1.293805736422273811e-02
-1.291492184896508334e-02
-1.299127805962707605e-02
-1.306936886920710347e-02
-1.315419777154324191e-02
-1.308683791431981824e-02
-1.327287268175888525e-02
-1.283348236988008685e-02
-1.293148697560098960e-02
-1.309270942791552518e-02
-1.315369707666361014e-02
-1.313065942274079662e-02
-1.304376250011691357e-02
-1.306865914136629871e-02
-1.315248314188625922e-02
-1.328466510830536053e-02
-1.335737944221771813e-02
-1.324448546948968006e-02
-1.286094614787947760e-02
-1.248471496230208963e-02
-1.222458864772766642e-02
-1.240709095120053930e-02
-1.214482756375706227e-02
-1.235296712342330572e-02
-1.268662337416422148e-02
-1.223903859254128583e-02
-1.263522285677496151e-02
-1.196840977068437326e-02
-1.210611453392338235e-02
-1.160638371746467584e-02
-1.311739134609252351e-02
-1.260120532007115608e-02
-1.227649358289507366e-02
-1.153856793413542137e-02
-1.292966253001391272e-02
-1.238344383155769689e-02
-1.283803718590856811e-02
-1.172886400576780841e-02
-1.186353360676861181e-02
-1.192385214024177867e-02
-1.174676083965852345e-02
-1.205052348818146622e-02
-1.130449602567439732e-02
-1.085219397724833390e-02
-9.584944938683625376e-03
-8.544716664405632017e-03
-9.270107099844264453e-03
-1.195797713598423066e-02
-1.201496240464571680e-02
-1.120924471675128521e-02
-1.068224543080372423e-02
-1.262044134215206150e-02
-1.275178704608732894e-02
-1.258871875725293618e-02
-1.240061661175553484e-02
-1.291001270206637921e-02
-1.342353370552422029e-02
-1.400556104928429857e-02
-1.430201945285015583e-02
-1.494850232182263865e-02
-1.548092960122684526e-02
-1.543403929234791160e-02
-1.280992195757742723e-02
-1.298606592876494145e-02
-1.261196827049568432e-02
-1.298615720124119376e-02
-1.350213506415069882e-02
-1.334396198360011422e-02
-1.410624941681848377e-02
-1.409747949000369691e-02
-1.416813549458180964e-02
-1.566799870126486804e-02
-1.628569619824274742e-02
-1.516147649622211907e-02
-1.649768914918427545e-02
-1.272553649188990117e-02
-1.317709767404936540e-02
-1.345203143846137629e-02
-1.323326461558486586e-02
-1.322242016505547485e-02
-1.314994634913856791e-02
-1.393899249698378646e-02
-1.473502554267526465e-02
-1.610485821954280722e-02
-1.265952161856054650e-02
-1.331678694584540606e-02
-1.310975321135944040e-02
-1.348280947311895558e-02
-1.316343497110175273e-02
-1.262970302705697032e-02
-1.377377527411762989e-02
-1.411466166499485489e-02
-1.494356806489903142e-02
-1.415607880384136229e-02
-1.616386595315626867e-02
-1.676791717565275994e-02
-1.665755169344744144e-02
-1.370776371713443818e-02
-1.363152759994343786e-02
-1.361921600017341333e-02
-1.339311587575514259e-02
-1.368167789923758863e-02
-1.359950907608668130e-02
-1.348569565367729872e-02
-1.380429649969890787e-02
-1.343851518635595134e-02
-1.386105809678962221e-02
-1.351944848076917088e-02
-1.358359536530611041e-02
-1.364737673536288443e-02
-1.340040218270609901e-02
-1.351854372098546322e-02
-1.339123676774669515e-02
-1.390061636675735297e-02
-1.322042353905794609e-02
-1.245414179359650812e-02
-1.115928020228547021e-02
-1.456903183178664789e-02
-1.314731063226384951e-02
-1.327230323751916498e-02
-1.280338675458931111e-02
-1.240165222088783145e-02
-1.253767261547018841e-02
-1.233196923375994361e-02
-1.225708729197200891e-02
-1.156337359334949459e-02
-1.313942620335551391e-02
-1.207845736238982899e-02
-1.228403528051881001e-02
-1.263894561556219362e-02
-1.206292244994809637e-02
-1.280590638280163646e-02
-1.285544605210677503e-02
-1.233223401750802722e-02
-1.163289998837396463e-02
-1.345592105114862790e-02
-1.355919214329225249e-02
-1.357175580525755293e-02
-1.304260201873622127e-02
-1.286368636121387049e-02
-1.369612552180791802e-02
-1.331651831670182910e-02
-1.395610800330318937e-02
-1.343683738960423611e-02
-1.345087499267793273e-02
-1.384875205128828501e-02
-1.345003600812256714e-02
-1.226016687447964090e-02
-1.181639865946367690e-02
-1.207788133098478163e-02
-1.250622118028926408e-02
-1.149817629788210151e-02
-1.163498346313990295e-02
-1.101767041798115514e-02
-1.241306218999259012e-02
-1.156041415868851695e-02
-1.170947259330625510e-02
-1.104954454096214976e-02
-1.205240922175231100e-02
-1.169584196722953280e-02
-1.216414535089820580e-02
-9.679971036347137861e-03
-1.172366987152519656e-02
-1.201544303945552977e-02
-1.176910083570918003e-02
-1.193730995627846798e-02
-1.143601551418648755e-02
-1.077629526618503059e-02
-1.145510288600909247e-02
-1.136825561286478915e-02
-1.126381652508195649e-02
-1.265335421727263945e-02
-1.097769571260662387e-02
-1.166870684999533718e-02
-1.100845564138106317e-02
-1.167476761551411273e-02
-1.084418894028183616e-02
-1.130764789332578020e-02
-1.171553410644081590e-02
-1.125495882865764664e-02
-1.046264876884846033e-02
-9.883094427315374311e-03
-1.167296684787778524e-02
-1.140463356330726624e-02
-1.137559575987033035e-02
-1.130251067951369703e-02
-1.127644254997349840e-02
-1.118276612781440513e-02
-1.116768701436868585e-02
-1.241077186715092498e-02
-1.118181667263265164e-02
-1.195418921732644725e-02
-1.186538319414846311e-02
-1.145446672659342774e-02
-1.136257553312956456e-02
-1.130492777454468467e-02
-1.113691925276594219e-02
-1.110450963101795169e-02
-1.021166439076546563e-02
-9.704358350968099803e-03
-9.942193392822696457e-03
-1.010082341453784512e-02
-9.231670072288072210e-03
-8.198524339147040749e-03
-8.037072611572420450e-03
-7.454379029073292078e-03
-1.045339215896989860e-02
-9.489385940843961253e-03
-9.126614606238694569e-03
-9.700544883728410075e-03
-1.005024197419625287e-02
-1.027074793077382975e-02
-1.004187680070053879e-02
-1.011904200281657333e-02
-1.036152068550450639e-02
-1.035279397113492324e-02
-1.004679785631546439e-02
-1.048733839849351479e-02
-1.033741997968899012e-02
-1.047026232202450703e-02
-1.028037648056885113e-02
-1.055974512946564539e-02
-9.717716992106032250e-03
-1.012479936637750676e-02
-9.644193679097849692e-03
-9.349369301608147914e-03
-9.172412114392814245e-03
-8.456000081802769394e-03
-8.816921096082475443e-03
-8.196136998686204614e-03
-9.409414622499232342e-03
-9.628289096448233025e-03
-8.849359649097101807e-03
-8.963554451020504243e-03
-8.067224002738246705e-03
-9.672602743316020477e-03
-9.981860321762308155e-03
-1.024738809720059617e-02
-1.054699878422833172e-02
-1.028122573885047186e-02
-1.012838838804659171e-02
-1.036334616175412122e-02
-1.094779031694539766e-02
-1.260621710396212306e-02
-9.795037701772922253e-03
-9.846039152024780791e-03
-1.047791788106717907e-02
-1.036048385279622445e-02
-9.859472776892582585e-03
-1.032250108755083592e-02
-1.027420930373428715e-02
-1.029355112905836617e-02
-1.012669329170234021e-02
-1.108812549806259366e-02
-1.328524756841766886e-02
-1.256680208057423496e-02
-1.343829889309427518e-02
-1.025162206356632251e-02
-1.060801212197701182e-02
-1.040503531959514547e-02
-1.000807804140454137e-02
-1.074098550684677959e-02
-1.094174288491685763e-02
-1.097010846529079646e-02
-1.097853741913535665e-02
-1.009224366717656821e-02
-1.092564246352062049e-02
-1.051291003451966348e-02
-1.118174615434450701e-02
-1.081229931909521991e-02
-1.086318629589032303e-02
-1.121839564853090686e-02
-1.096757549054749002e-02
-1.106009515121888012e-02
-1.110712799429416225e-02
-1.079217092997857876e-02
-1.078464068899556358e-02
-1.071420730395994392e-02
-1.135660602515712464e-02
-1.181384437493148039e-02
-1.037520334035419919e-02
-9.071154675552025454e-03
-7.853497667606989738e-03
-8.042599906353262509e-03
-6.419048637412362590e-03
-1.113072161679793011e-02
-1.041286144639391210e-02
-1.080676865428804347e-02
-1.061017914999005073e-02
-9.002465758525928993e-03
-8.986251133211489370e-03
-1.134376068948770092e-02
-1.180759517461505391e-02
-1.220771329652833685e-02
-1.205271353671845576e-02
-1.159797788172257406e-02
-1.144882551014229054e-02
-1.132515704301771675e-02
-1.107069411259676769e-02
-1.146768519446039053e-02
-1.104373091634720458e-02
-1.202911918238682570e-02
-1.136870973909033522e-02
-1.179843644759407187e-02
-1.164457502476199009e-02
-1.124955459513743948e-02
-1.280482127218994688e-02
-1.361079816250268526e-02
-1.365771027361645240e-02
-1.314564781925286335e-02
-1.400376795178358280e-02
-1.372249782128392645e-02
-1.281538510434214809e-02
-1.377758000236327732e-02
-1.376602966371870754e-02
-1.462587680105989843e-02
-1.470084379999726104e-02
-1.331489499650784399e-02
-1.393624042688177724e-02
-1.397539462718306452e-02
-1.391368631716529726e-02
-1.383812130808961295e-02
-1.388431574980659999e-02
-1.292710432026178413e-02
-1.438202787932029228e-02
-1.399196746591048306e-02
-1.472075374727208931e-02
-1.455280132764861546e-02
-1.330907253655526194e-02
-1.255678412971533882e-02
-1.344072239796053302e-02
-1.537909683175477625e-02
-1.359952426912444667e-02
-1.320438109033137547e-02
-1.251031682598049283e-02
-1.256073900679590370e-02
-1.214460262618098814e-02
-1.400368124125487765e-02
-1.279617387508479032e-02
-1.356732976853989962e-02
-1.550373259288766181e-02
-1.588141948261094505e-02
-1.522802274954626264e-02
-1.524819421475831840e-02
-1.596675962942910657e-02
-1.618343619300964889e-02
-1.649000916327500801e-02
-1.647619406827590532e-02
-1.536252177238217782e-02
-1.456786635478905974e-02
-1.483427380618781467e-02
-1.576638876602366388e-02
-1.651854877844292219e-02
-1.623116251688096548e-02
-1.557256552770741077e-02
-1.630254923379259591e-02
-1.596941399191410121e-02
-1.655314483360419142e-02
-1.664633833099272639e-02
-1.727686723263071461e-02
-1.514748624809441474e-02
-1.350235213390290658e-02
-1.602964982662567761e-02
-1.341429467507054309e-02
-1.463811761638771601e-02
-1.414787862692549504e-02
-1.356766371946263768e-02
-1.320878288965057941e-02
-1.434131797351128647e-02
-1.508714141929217399e-02
-1.457733660049123116e-02
-1.410652386504727789e-02
-1.428346095053648762e-02
-1.408970088132787714e-02
-1.819589563835447357e-02
-1.564431574688224941e-02
-1.457261418917962618e-02
-1.655038413953278595e-02
-1.632570651985124771e-02
-1.522224496443017570e-02
-1.682121680825000506e-02
-1.533203080442598586e-02
-1.352573545672658244e-02
-1.302829945632555560e-02
-1.288606364564230319e-02
-1.327785857794619960e-02
-1.291419240435036017e-02
-1.303655958014418755e-02
-1.382910184282065517e-02
-1.284311648994856080e-02
-1.303722083729453446e-02
-1.260436187616131680e-02
-1.280749710457799312e-02
-1.246323802412832409e-02
-1.230283905826431989e-02
-1.209860769562957211e-02
-1.172097221615282271e-02
-1.200288347474845300e-02
-1.199332846703367837e-02
-1.205432331328427573e-02
-1.186487380947263276e-02
-1.181457567335175880e-02
-1.177463152429169754e-02
-1.180713979734168174e-02
-1.166050763268097062e-02
-1.177870736471644565e-02
-1.173078964641776321e-02
-1.233071383182378182e-02
-1.251808291886890440e-02
-1.190602907982662301e-02
-1.189985103459708163e-02
-1.223556094033961296e-02
-1.167752254498774858e-02
-1.178563837954887082e-02
-1.151850082932055937e-02
-1.177387207035399640e-02
-1.172212149182652076e-02
-1.230087717860538048e-02
-1.179016718369861258e-02
-1.206546813939485263e-02
-1.304884721968702956e-02
-1.153738939591053385e-02
-1.148700866641855570e-02
-1.114874146585072973e-02
-1.179682453506784683e-02
-1.121256655710958089e-02
-1.170423472715667601e-02
-1.144890417401693214e-02
-1.142924687530721094e-02
-1.267877508874428599e-02
-1.141572474765459831e-02
-1.185868520213142693e-02
-1.110065686085449921e-02
-1.086669497175351065e-02
-1.206167524194684017e-02
-1.108669490930524505e-02
-1.183015387312193016e-02
-1.156340835098084580e-02
-1.117666765158310122e-02
-1.124868865136227809e-02
-1.110837928687358721e-02
-1.064198319351358259e-02
-9.628678041434584819e-03
-8.036926600731502529e-03
-5.449627236163332236e-03
-4.109912172761643820e-03
-4.202360522967565556e-03
-1.051563201392132808e-02
-1.242078295612078498e-02
-8.970401156041921814e-03
-1.023810572205744070e-02
-8.500658735263405194e-03
-8.259220183558192360e-03
-1.190847336953116536e-02
-1.205788325350661688e-02
-1.293229046485987709e-02
-1.312081302796005988e-02
-1.280982691150225027e-02
-1.224466916105135077e-02
-1.138661525215234338e-02
-1.309869011831155811e-02
-1.347785498057078001e-02
-1.274748966206364770e-02
-1.209845563088597468e-02
-1.373259956935281127e-02
-1.466356345849482989e-02
-1.529404746419444489e-02
-1.655142046193362054e-02
-1.757400344308226309e-02
-1.297082080514029741e-02
-1.399164419195888034e-02
-1.367608512916653266e-02
-1.328897565545538763e-02
-1.457638881792923391e-02
-1.491910664814755094e-02
-1.484958717632830875e-02
-1.522659960320260977e-02
-1.676475154505746926e-02
-1.641354648379968195e-02
-1.768010685004926461e-02
-1.800402171787252731e-02
-1.807353083423919246e-02
-1.276452859792484747e-02
-1.193418594896031130e-02
-1.065724785100075588e-02
-9.798949152264285756e-03
-1.187904773103636881e-02
-1.326168150948692920e-02
-1.227258647633298200e-02
-1.281558581861828687e-02
-1.131950126204017172e-02
-1.144990664778909421e-02
-1.060315384878482599e-02
-1.018666616630606488e-02
-1.010158277839907394e-02
-1.041774476218141829e-02
-1.023814884951888653e-02
-1.043644530653062980e-02
-1.016145964071228820e-02
-1.024535099047845302e-02
-1.058479254884595218e-02
-1.077026281405270292e-02
-1.084612254613173850e-02
-1.096274345987618450e-02
-9.946180988154366270e-03
-1.037739857661865335e-02
-9.937887482476230258e-03
-1.045390311923565310e-02
-1.074252165970627192e-02
-1.028106725411715404e-02
-9.699788792193395071e-03
-1.015300081146492533e-02
-1.038818613403658456e-02
-1.158624069591503332e-02
-1.049888889230034608e-02
-1.172094494926628760e-02
-9.838889195941700333e-03
-9.732617950400104800e-03
-9.801689392974601359e-03
-9.498756283079719948e-03
-9.429495447201159328e-03
-1.003973858582636429e-02
-9.833311210519878401e-03
-9.097828081748504311e-03
-9.322257465066615886e-03
-9.639816521671238161e-03
-1.002665300861549369e-02
-9.933318048030333192e-03
-9.499472387593511230e-03
-9.319213340904086013e-03
-1.016405470195727752e-02
-1.037618434281425278e-02
-1.023840880607172418e-02
-9.985441897309356440e-03
-1.006202320742164910e-02
-1.024432260993909244e-02
-1.042738483556722440e-02
-1.053147989663569088e-02
-1.027554762205451673e-02
-1.024813789956967834e-02
-9.393030583665666275e-03
-8.705427698855546306e-03
-7.830369362634476485e-03
-6.940421442174671447e-03
-8.905429895769719981e-03
-9.209219243379822631e-03
-8.721121115979382429e-03
-9.865128574162055491e-03
-8.686061761443743257e-03
-9.665196416803259472e-03
-9.032630237430108386e-03
-9.809977238738103178e-03
-8.684484962971542044e-03
-9.411602960351504732e-03
-8.324191501230556942e-03
-8.408935212801671444e-03
-1.035543363421101599e-02
-8.397785003781015056e-03
-9.889099868100140536e-03
-8.825020469875070536e-03
-7.982915302278662320e-03
-7.388482555917374670e-03
-8.267238064426087399e-03
-8.300427178894587490e-03
-7.009934425642130700e-03
-6.148645622283038792e-03
-3.872567558225938934e-03
-2.522180690466693104e-03
-3.250689294850118462e-03
-8.525830562549104388e-03
-6.656124412912644422e-03
-7.959171375606810539e-03
-6.489564255482103972e-03
-6.835161881255893968e-03
-6.368499252643071949e-03
-8.900801241915888215e-03
-9.496997749109420406e-03
-9.439313670836906381e-03
-8.942791322730287221e-03
-8.915673740893071547e-03
-9.679880864019857478e-03
-9.805743782138774331e-03
-9.879240891488713650e-03
-9.991771597667247276e-03
-1.042979382683673593e-02
-1.055670423379230331e-02
-9.090370954902697240e-03
-8.483838407499326439e-03
-7.072416312672359130e-03
-5.463869138082161694e-03
-7.288137980353259597e-03
-1.008291567936892355e-02
-1.033193272033334532e-02
-8.593042806715295648e-03
-9.316415333169699928e-03
-9.015346245876356204e-03
-8.382722849179959426e-03
-1.072842966010797809e-02
-1.059803245024406280e-02
-9.922027703654240707e-03
-9.631733107861979726e-03
-1.099496245687436174e-02
-1.114432732265834870e-02
-1.095788828855984859e-02
-1.124605100038600022e-02
-1.061742796688945091e-02
-1.112985773573759406e-02
-1.102117365772873996e-02
-1.103502138196659106e-02
-1.083912300090150715e-02
-1.116717152504680816e-02
-9.434919037948149775e-03
-8.824631210559001973e-03
-9.499040670713946449e-03
-9.828234860774746548e-03
-7.689809704531155345e-03
-7.073436596024052815e-03
-9.515447340249524530e-03
-8.663317703821220295e-03
-7.797510650296765773e-03
-7.226080953366807551e-03
-6.758868143528287686e-03
-6.688631962067650809e-03
-7.269785758542713847e-03
-6.099088915081964102e-03
-9.879270799441560585e-03
-1.051660422454049441e-02
-1.048169196011780775e-02
-9.284461688376145078e-03
-1.076533535933656659e-02
-1.057350680531398378e-02
-9.973638303553704690e-03
-1.082893079678739524e-02
-1.083325246493797682e-02
-1.101589598198423128e-02
-1.065072755660885669e-02
-1.069999254792350363e-02
-9.781991178329469544e-03
-9.817173140468917966e-03
-1.136499418755164935e-02
-1.199526354883790821e-02
-1.230834929408086524e-02
-1.245679547703081556e-02
-1.224867153563973486e-02
-1.311790159919089607e-02
-1.149681115625726668e-02
-1.208013196104722013e-02
-1.160272848267163148e-02
-1.255857058760816332e-02
-1.590082718452713248e-02
-1.323358344101486367e-02
-1.382261400000732790e-02
-1.510442785214516012e-02
-1.460171424914471355e-02
-1.390269072809037672e-02
-1.451839805430783260e-02
-1.257013679345904585e-02
-1.221735439861570960e-02
-1.178064675219714016e-02
-1.148145476579754201e-02
-1.087950519187087621e-02
-1.153742681550437230e-02
-1.151062150688231429e-02
-1.154716595684695223e-02
-1.159568455118826016e-02
-1.157469978187868585e-02
-1.179449767716734924e-02
-1.167329328677465389e-02
-1.264629723563841061e-02
-1.183781770498129084e-02
-1.154610815009440676e-02
-1.140413204471716659e-02
-1.156993793693932536e-02
-1.161815435496035137e-02
-1.158467472745031493e-02
-1.214504693245979129e-02
-1.172389251964014653e-02
-1.151060928536889495e-02
-1.128585827585716107e-02
-1.094262036907029355e-02
-1.045367712926645841e-02
-1.130298455594312690e-02
-1.120294220308709100e-02
-1.202077783167128031e-02
-1.160708288683171864e-02
-1.129728099425092100e-02
-1.096614746791592203e-02
-1.234520418009101006e-02
-1.233440538060829456e-02
-1.184970791726463156e-02
-1.078342586838735954e-02
-1.104046860168779974e-02
-1.124912824716095550e-02
-1.120920856346839176e-02
-1.095584679021334093e-02
-1.073687645303704648e-02
-9.941257231245927140e-03
-9.697816126654840857e-03
-9.616082729853503777e-03
-9.124559066193790868e-03
-9.169765391719732900e-03
-8.913343039068750626e-03
-1.101734991444883877e-02
-1.178729396710314833e-02
-1.095377807528525975e-02
-1.066065943017263651e-02
-1.006948995994023585e-02
-9.777182617885370186e-03
-9.059612480283580141e-03
-9.149677290307743280e-03
-8.768934648047248606e-03
-1.157206095820680937e-02
-1.147441944734239709e-02
-1.095455363062451323e-02
-1.017448611331130646e-02
-1.183244319069028452e-02
-1.214958359765392661e-02
-1.200796643389096495e-02
-1.180679587730599708e-02
-1.213040388979372969e-02
-1.150572532925603353e-02
-1.182717807110008484e-02
-1.186777371320381358e-02
-1.222863706639149527e-02
-1.242657263019659661e-02
-1.179675103593944008e-02
-1.178900453067123488e-02
-1.173709882050881850e-02
-1.098722374143004318e-02
-1.048298461706569096e-02
-9.754648714088064165e-03
-8.781218121114039293e-03
-1.120724895719736949e-02
-1.070946941794385758e-02
-1.040769234839140564e-02
-1.007307798968390747e-02
-9.828208359492805052e-03
-1.018131549912580820e-02
-1.071809191556604389e-02
-1.005688811081296118e-02
-9.396730617234474309e-03
-8.517947245330313027e-03
-9.556826222083135772e-03
-1.039498559257713214e-02
-9.334294622281653214e-03
-1.005224851930455396e-02
-1.055879411541695186e-02
-1.002735885308376519e-02
-1.070318343242633932e-02
-1.116617090087305281e-02
-1.172440934968475325e-02
-1.038417597239788513e-02
-9.511986543065148458e-03
-9.975873623059093587e-03
-9.625409847860793427e-03
-1.109559017126670287e-02
-1.103737984523973231e-02
-1.038299906870761291e-02
-9.330248555978101418e-03
-1.000053563582273958e-02
-1.049793248569044248e-02
-1.074485269358380589e-02
-1.114585598157012691e-02
-1.206764850808901210e-02
-1.302608784340775205e-02
-1.012943027585253702e-02
-1.046340448879662204e-02
-1.060433247628912549e-02
-1.037766423904886402e-02
-1.011127676902241757e-02
-1.149062578166298518e-02
-9.516185452396788355e-03
-9.890095438250295218e-03
-1.177163180366818870e-02
-1.232802620505609424e-02
-1.199043757942006537e-02
-1.152641830498874441e-02
-1.258715944886737957e-02
-1.344288224431060448e-02
-1.412016766484338118e-02
-1.557260506539998555e-02
-1.568359940161305477e-02
-1.116051376078786191e-02
-1.277034698475203699e-02
-1.222363509369480197e-02
-1.263767650110974791e-02
-1.373934202974824367e-02
-1.326201786343854036e-02
-1.409195872410835826e-02
-1.372288777773999005e-02
-1.607424277243153440e-02
-1.599661065196358520e-02
-1.530863221119997154e-02
-1.708095302503220836e-02
-1.485622545247696803e-02
-1.226435437411716768e-02
-1.204797642548732783e-02
-1.215169807523415989e-02
-1.207715944171705580e-02
-1.206309980182459357e-02
-1.258736903409428745e-02
-1.270485039878375966e-02
-1.301792401920316873e-02
-1.310106922175228658e-02
-1.379390602031490762e-02
-1.364784082883805510e-02
-1.402887482163958123e-02
-1.255018789354551967e-02
-1.179312632168075595e-02
-1.192533284096931184e-02
-1.184223129307573029e-02
-1.249976123486244012e-02
-1.279554353598721245e-02
-1.304435041325421700e-02
-1.446189535798388798e-02
-1.428326086525164886e-02
-1.226296230197975769e-02
-1.220091012565524893e-02
-1.213175557785969340e-02
-1.223490146810618170e-02
-1.236798640862643572e-02
-1.226376874288296302e-02
-1.234923203296710466e-02
-1.208166310322124175e-02
-1.242438053049380042e-02
-1.250409745601688619e-02
-1.236179096847553512e-02
-1.195957460603173927e-02
-1.183268804001636788e-02
-1.187259746895321169e-02
-1.175213065606270021e-02
-1.164137493328150710e-02
-1.155078101817231563e-02
-1.152460127074036306e-02
-1.147134016214630681e-02
-1.143250574292494111e-02
-1.140032840732622607e-02
-1.144114012424963557e-02
-1.132094683098609084e-02
-1.135239405316708361e-02
-1.132262967392917187e-02
-1.192131255497845196e-02
-1.183480844651664705e-02
-1.166086358336233982e-02
-1.155818902542170810e-02
-1.156476816176127756e-02
-1.140370010614594719e-02
-1.147214343674186204e-02
-1.126874078319271485e-02
-1.129338665279036244e-02
-1.130524184797620721e-02
-1.203202622172181227e-02
-1.209632732147417761e-02
-1.226395432316156921e-02
-1.248312523315481953e-02
-1.220665527203783005e-02
-1.206710700277331336e-02
-1.209351740654350180e-02
-1.196228584803159939e-02
-1.229929849073555653e-02
-1.228699139391520659e-02
-1.190782653929013148e-02
-1.214298825192686171e-02
-1.208057332327251709e-02
-1.225633369099714785e-02
-1.215885806217542262e-02
-1.232104103252936247e-02
-1.252684474459689334e-02
-1.247420270397554994e-02
-1.205793506189932300e-02
-1.183155086284288018e-02
-1.152775965924512404e-02
-1.128987708211399987e-02
-1.103666310205635680e-02
-1.199745238938382252e-02
-1.246748634203115845e-02
-1.193673699084526162e-02
-1.213995188054099381e-02
-1.195205598414733096e-02
-1.175874905378256237e-02
-1.144970983025698705e-02
-1.155439121276609186e-02
-1.129419311124118044e-02
-1.130613197280051080e-02
-1.095445415705016169e-02
-1.096051820224406073e-02
-1.105456274333664786e-02
-1.277867574463667846e-02
-1.294574595506113764e-02
-1.280825310998638493e-02
-1.293186936287576624e-02
-1.333063833924655675e-02
-1.286229070129881955e-02
-1.287869205097638518e-02
-1.340842147435207521e-02
-1.346801824186207551e-02
-1.336100679271592234e-02
-1.256539516244968048e-02
-1.238490809607821833e-02
-1.264607199924498195e-02
-1.289113631181236161e-02
-1.215914601154355346e-02
-1.219153355313264131e-02
-1.246185303153633274e-02
-1.223761008639196769e-02
-1.223444327853192952e-02
-1.192885451684620735e-02
-1.220382591033883704e-02
-1.202486415746286189e-02
-1.260757080152199484e-02
-1.241592868260224004e-02
-1.256098994029111564e-02
-1.280269639321241285e-02
-1.239014448013310565e-02
-1.194346395664323129e-02
-1.325639414737602752e-02
-1.350914123235993740e-02
-1.360953308765087098e-02
-1.374383798746912910e-02
-1.370322559648842406e-02
-1.347728477673434434e-02
-1.383847949919146843e-02
-1.232596125442150282e-02
-1.295835095419524755e-02
-1.325243367864388511e-02
-1.338315727476879075e-02
-1.335690882891940601e-02
-1.377647738258504229e-02
-1.372926667661389724e-02
-1.348435517665526849e-02
-1.381324017364490321e-02
-1.334925027475500695e-02
-1.342973907829113182e-02
-1.393245884717441742e-02
-1.380469568243924104e-02
-1.244909859074012047e-02
-1.201254931108010349e-02
-1.191978476432993019e-02
-1.221416571861487325e-02
-1.206104984587134249e-02
-1.167346402038863667e-02
-1.139087065755801237e-02
-1.161387447668704720e-02
-1.113825933526928907e-02
-1.130962789598553668e-02
-1.115127704898967106e-02
-1.097160616679625569e-02
-1.273324358326138883e-02
-1.170013083913038279e-02
-1.208432824301157796e-02
-1.233671859406339048e-02
-1.138900836931188223e-02
-1.182125231778974155e-02
-1.097585967231829406e-02
-1.121990958048987679e-02
-1.137518240595650036e-02
-1.143634026691896580e-02
-1.086241588331857827e-02
-1.149481825366762376e-02
-1.105934255627000033e-02
-1.018265401621812338e-02
-8.476844335130901201e-03
-7.571430828349022708e-03
-7.495078738786368523e-03
-1.126829231604616240e-02
-1.047586197631461893e-02
-1.034677232775153312e-02
-1.068069319630591055e-02
-1.251858187725040511e-02
-1.325919970709361212e-02
-1.348859078153118347e-02
-1.343823775371376025e-02
-1.269491026196225766e-02
-1.378476368249430609e-02
-1.318248735552710049e-02
-1.351071535208679154e-02
-1.422507349843540707e-02
-1.409322311823606177e-02
-1.351882122869881714e-02
-1.422630929648286031e-02
-1.409009279849511923e-02
-1.312072181069369632e-02
-1.479176422875749450e-02
-1.368759592446651407e-02
-1.482052006597831158e-02
-1.663923641258683445e-02
-1.487846602702320477e-02
-1.264143440423281736e-02
-1.310241691092302492e-02
-1.356813587016754592e-02
-1.318371351999224686e-02
-1.494856421136124547e-02
-1.545964568224093318e-02
-1.474035779796532830e-02
-1.441165650991609384e-02
-1.432549093869853706e-02
-1.445816353040395123e-02
-1.464100676667505659e-02
-1.565913623137905886e-02
-1.401812725400947320e-02
-1.497167682768840713e-02
-1.458956623055317897e-02
-1.444966568145365608e-02
-1.395284457208287483e-02
-1.377735383747842601e-02
-1.370568533602506064e-02
-1.352040739644495664e-02
-1.325779856737610042e-02
-1.320864752079367599e-02
-1.295139922856291224e-02
-1.376734161612047126e-02
-1.398987078962160915e-02
-1.317279670640439902e-02
-1.337828426391366593e-02
-1.329095737381709441e-02
-1.291620348401017679e-02
-1.294212254362123171e-02
-1.271970146287720871e-02
-1.299551221023718950e-02
-1.366215037871007336e-02
-1.339404076728688275e-02
-1.307309792564321539e-02
-1.304913484079344224e-02
-1.349077278625377546e-02
-1.319745876372150836e-02
-1.321245636269397471e-02
-1.342725420169521913e-02
-1.302945474544062003e-02
-1.373543763804744439e-02
-1.335187191594657333e-02
-1.368944440945839454e-02
-1.355794456399088757e-02
-1.309950443196101870e-02
-1.309033444867090633e-02
-1.287311755073718839e-02
-1.269159748989721198e-02
-1.263489430548801057e-02
-1.266280795004555253e-02
-1.251505523373692627e-02
-1.240699127786258280e-02
-1.241095062830610725e-02
-1.286716192840227542e-02
-1.273373582550880317e-02
-1.253579813874425471e-02
-1.249311310660138064e-02
-1.237602289226300695e-02
-1.229782298668843227e-02
-1.246579624758637449e-02
-1.256148825986182563e-02
-1.250601827772430084e-02
-1.257805311440932453e-02
-1.266868405122079967e-02
-1.255222710747744101e-02
-1.241449144561765881e-02
-1.251030160315968510e-02
-1.253638421396986724e-02
-1.259137097920181442e-02
-1.271009462897687396e-02
-1.278636025841165501e-02
-1.251994435026875657e-02
-1.241170850473683265e-02
-1.243394860196895234e-02
-1.258910468397128959e-02
-1.254344552714821599e-02
-1.251959537777743055e-02
-1.237240629243317909e-02
-1.237058216506209223e-02
-1.244993235113434245e-02
-1.236985289954843636e-02
-1.273122947241812387e-02
-1.282956781391327884e-02
-1.292419561859764650e-02
-1.299242182863676043e-02
-1.285587174558698240e-02
-1.295010578124183159e-02
-1.287998490099854371e-02
-1.301244227903806429e-02
-1.268686566504278676e-02
-1.282033994488423340e-02
-1.278976475491520187e-02
-1.287644426079937073e-02
-1.301913982279010416e-02
-1.287812608741004811e-02
-1.281070109645386819e-02
-1.290616764128453033e-02
-1.306767446321019724e-02
-1.308278249395590336e-02
-1.293060924586733780e-02
-1.292104948118310941e-02
-1.297386852515858280e-02
-1.299986042864810336e-02
-1.311597924554830374e-02
-1.290271528060352516e-02
-1.287512039928318322e-02
-1.304565474061468271e-02
-1.290965827056320646e-02
-1.281402831500151607e-02
-1.293690469827534981e-02
-1.291967705580544801e-02
-1.300575102075134278e-02
-1.315452435917449821e-02
-1.338597394710571223e-02
-1.285348527942250553e-02
-1.291917767958417583e-02
-1.301794615246352517e-02
-1.283468191842529992e-02
-1.306423946506766152e-02
-1.274938157272978261e-02
-1.279695217258974144e-02
-1.277284510853977928e-02
-1.304380022863252733e-02
-1.348748599420854927e-02
-1.279528374223472438e-02
-1.338040336312914039e-02
-1.351832745550846267e-02
-1.306247522475122332e-02
-1.311125983799820392e-02
-1.320852742154100291e-02
-1.329557566586546044e-02
-1.294647812941873179e-02
-1.284910752104087214e-02
-1.287553545431986343e-02
-1.291707814823841137e-02
-1.296955584906445830e-02
-1.318916093516134085e-02
-1.291222287796159850e-02
-1.293635396345555605e-02
-1.282384797966823996e-02
-1.278938204380148866e-02
-1.280396803387193715e-02
-1.293495895004140132e-02
-1.302953498027314277e-02
-1.319129280663635696e-02
-1.328557296380020007e-02
-1.343889205237339644e-02
-1.352733177030286497e-02
-1.324142417986018394e-02
-1.314975673174724469e-02
-1.316837635908754169e-02
-1.315312323711236193e-02
-1.312560345822807659e-02
-1.328804246262404315e-02
-1.321555587084758884e-02
-1.329755758216011503e-02
-1.308001920092256680e-02
-1.317524613267698555e-02
-1.321153242238308316e-02
-1.313268770809238560e-02
-1.317616759509181515e-02
-1.302646341571394965e-02
-1.325683669648724909e-02
-1.346342343130113930e-02
-1.366269107503611559e-02
-1.403740005848970115e-02
-1.430636549904472712e-02
-1.356611551808876125e-02
-1.387386267206310551e-02
-1.328155714846331742e-02
-1.336526649116138825e-02
-1.362250556059390293e-02
-1.349184590493151398e-02
-1.421243321777082742e-02
-1.394031421999695347e-02
-1.368339268622381991e-02
-1.322005733341407273e-02
-1.316316997675836577e-02
-1.328994046713852760e-02
-1.404581697191639028e-02
-1.442963537752950214e-02
-1.418261881496693175e-02
-1.439087815874928906e-02
-1.417661533803901523e-02
-1.381110585106522758e-02
-1.504430830598224057e-02
-1.380613491420857632e-02
-1.435354942376030132e-02
-1.415853052903436743e-02
-1.375172606211681747e-02
-1.353496453768226158e-02
-1.364724900679307670e-02
-1.359402849407915191e-02
-1.324908434414080391e-02
-1.287492057676276232e-02
-1.297377268924013172e-02
-1.240093905766136498e-02
-1.248045145486508835e-02
-1.168261968463350092e-02
-1.147346544591084684e-02
-1.011800473326980934e-02
-1.364314468521733888e-02
-1.349159541686460913e-02
-1.317052337305276571e-02
-1.335469044061386376e-02
-1.336558715758792183e-02
-1.249401837608261033e-02
-1.281600504938055010e-02
-1.132690082824150749e-02
-9.521143983666558938e-03
-1.369296541961191604e-02
-1.358159045190221806e-02
-1.371013514136972672e-02
-1.301005476827954768e-02
-1.368970558635367388e-02
-1.347823967314951132e-02
-1.356529053891015676e-02
-1.437406041627558098e-02
-1.511659704823944440e-02
-1.456488794022406386e-02
-1.430894573365552348e-02
-1.612073573920782751e-02
-1.635512242551758616e-02
-1.438864253461821785e-02
-1.535230741526028876e-02
-1.595038091789652973e-02
-1.665874804913219584e-02
-1.493792384384205231e-02
-1.582311010101714738e-02
-1.806397773096262566e-02
-1.656476566395120864e-02
-1.637624393905520032e-02
-1.700691299094761813e-02
-1.556328448501143047e-02
-1.569419083117864003e-02
-1.407300361765041231e-02
-1.383830521959232389e-02
-1.377903331850881090e-02
-1.313999035450356609e-02
-1.377753532199073837e-02
-1.373044779554846544e-02
-1.394158860206832530e-02
-1.382537546615870104e-02
-1.382358135379099622e-02
-1.364914087746815601e-02
-1.354045257465909258e-02
-1.402784243417037023e-02
-1.421768353428825432e-02
-1.464083592861775869e-02
-1.423940308628590667e-02
-1.463321832047640401e-02
-1.424043173724259814e-02
-1.375809541822546785e-02
-1.467798145744925696e-02
-1.462303796609205724e-02
-1.422200432464572860e-02
-1.462556928088222345e-02
-1.409040844042821865e-02
-1.411997259643538345e-02
-1.429695702006147408e-02
-1.519268750661172118e-02
-1.503913365971986174e-02
-1.423963866213151172e-02
-1.500735639192139412e-02
-1.391528225806980441e-02
-1.384941049046816558e-02
-1.472499478527180758e-02
-1.458036031548959680e-02
-1.403789819455901824e-02
-1.361250126937464493e-02
-1.507116987239872676e-02
-1.517415146606975948e-02
-1.593399333299639481e-02
-1.675445712381466723e-02
-1.788993367853455169e-02
-1.550037503302789145e-02
-1.454854000220458590e-02
-1.524523972737071471e-02
-1.512075945848669056e-02
-1.523325560315251861e-02
-1.475655249850674547e-02
-1.570594469715508659e-02
-1.604951574722991367e-02
-1.665638381738034079e-02
-1.654669444601247763e-02
-1.824521848027336329e-02
-1.831076523838009312e-02
-1.821241224754309093e-02
-1.391755681324306076e-02
-1.353509172849761896e-02
-1.321051383350659893e-02
-1.289623992670770047e-02
-1.337686258576325886e-02
-1.330605421274099615e-02
-1.352122377079197774e-02
-1.409410997971688798e-02
-1.356525544250843617e-02
-1.316436584288792344e-02
-1.358679003282559257e-02
-1.392382374533431347e-02
-1.314164697839163669e-02
-1.358537587091030591e-02
-1.328956331288395215e-02
-1.309265957370477074e-02
-1.292344703367117806e-02
-1.264373941596714720e-02
-1.329189864804990358e-02
-1.321512074506103578e-02
-1.319237866528911660e-02
-1.339321313459963976e-02
-1.352483436551028297e-02
-1.291585745888159699e-02
-1.354474512080618316e-02
-1.303711247067535287e-02
-1.319298032768071935e-02
-1.317150445204914519e-02
-1.302273355973686438e-02
-1.331956256132257183e-02
-1.340676771595183600e-02
-1.323573316486266992e-02
-1.364968411175183916e-02
-1.305898208277967050e-02
-1.275159342970107537e-02
-1.223468863226617395e-02
-1.169042161958091033e-02
-1.311699844357124868e-02
-1.288798138030909646e-02
-1.377614212344434493e-02
-1.426494186608640198e-02
-1.566965529866360535e-02
-1.329660505605692253e-02
-1.264961210512642598e-02
-1.332177306719452108e-02
-1.334176210754569290e-02
-1.267097222775978929e-02
-1.235362887821631755e-02
-1.376074406363900042e-02
-1.413786427457457140e-02
-1.457018541201224489e-02
-1.330982337096300698e-02
-1.567734414822305467e-02
-1.591621420863669617e-02
-1.652002645641965917e-02
-1.235218475995963211e-02
-1.187113272209923930e-02
-1.172591349183777290e-02
-1.121992116790272373e-02
-1.231683072877195334e-02
-1.282236918121264051e-02
-1.289972535467980019e-02
-1.139034715371839944e-02
-1.228849581303636043e-02
-1.225683434420212110e-02
-1.293844163913472622e-02
-1.294854709641453036e-02
-1.308130460496128092e-02
-1.312646969142595467e-02
-1.212080312518954914e-02
-1.213003585411091129e-02
-1.210443127963378024e-02
-1.215868082415715208e-02
-1.226867319890489159e-02
-1.192985772737038819e-02
-1.245060483028189932e-02
-1.235059958755695304e-02
-1.208820332351510582e-02
-1.243338408677649963e-02
-1.245801778998710356e-02
-1.249605733461135217e-02
-1.258243630152453170e-02
-1.233619898018700062e-02
-1.209632855850690213e-02
-1.199319400816466208e-02
-1.149135372057403549e-02
-1.148673910863565878e-02
-1.210865964798347495e-02
-1.248438516565667303e-02
-1.192057931306464424e-02
-1.269363888504600538e-02
-1.219531655319422252e-02
-1.217414408951431916e-02
-1.206723262254727827e-02
-1.250492776367226853e-02
-1.255160034508646764e-02
-1.200385032500900576e-02
-1.211654400281512306e-02
-1.151567122580439417e-02
-1.268245014938693474e-02
-1.281591213343981524e-02
-1.273558486969011798e-02
-1.103639663119487975e-02
-1.029332844838228012e-02
-1.041942138613879791e-02
-9.962616496831614571e-03
-9.695933561632980036e-03
-9.105777894064919983e-03
-9.004342254341088370e-03
-8.531753743072698418e-03
-1.117000646328393521e-02
-1.006838126399845802e-02
-1.001839294913657238e-02
-9.405998318953267059e-03
-1.099258262944602209e-02
-1.138914262427834917e-02
-1.182442744752287139e-02
-1.185928593327113291e-02
-1.186064149792328930e-02
-1.116711529317844509e-02
-1.108936968919072528e-02
-1.211873964159608172e-02
-1.226350456367092910e-02
-1.147246440451759816e-02
-1.205864875903462502e-02
-1.238741474760777367e-02
-1.194580931823562182e-02
-1.200081900120443176e-02
-1.256243215756851564e-02
-1.262529743866981809e-02
-1.297269440624675835e-02
-1.197469614090040067e-02
-1.279595829559979948e-02
-1.233638034430596490e-02
-1.238256464963477695e-02
-1.279864215214203925e-02
-1.272483435469113321e-02
-1.284235380474546724e-02
-1.300385320407656913e-02
-1.332861648207016823e-02
-1.155391949674755732e-02
-1.123248251301564929e-02
-1.090166686943894354e-02
-1.081840607379749332e-02
-1.091770635469780509e-02
-1.127542563612434628e-02
-1.106987251915706946e-02
-1.148321604296898175e-02
-1.151683130729930574e-02
-1.145804780234741492e-02
-1.069643607413963728e-02
-1.062848320665705192e-02
-1.152267185172537421e-02
-1.079179604257247786e-02
-1.090533329983663091e-02
-1.139269189199760245e-02
-1.162678898642516626e-02
-1.169446113589370055e-02
-1.125265628498884306e-02
-1.076467903500022243e-02
-1.065337336080012659e-02
-1.062432051364179883e-02
-9.740944837796139399e-03
-1.073256315833778611e-02
-1.046470134956843656e-02
-1.077884639937884415e-02
-1.126302318320092019e-02
-1.144350443298266552e-02
-1.108394997237586652e-02
-1.017816598287322148e-02
-1.250289663665798273e-02
-1.322332920748644537e-02
-1.451138114104950569e-02
-1.572754949335299773e-02
-1.723796774118107125e-02
-1.151105925639373494e-02
-1.121871458847275606e-02
-1.261564031358153315e-02
-1.268326401924331839e-02
-1.303562115290589872e-02
-1.303828000213305693e-02
-1.450207371073466804e-02
-1.456006313385384623e-02
-1.572286880784963189e-02
-1.549381918876830549e-02
-1.722623571709675991e-02
-1.799573149401812247e-02
-1.770887543558286037e-02
-1.159015709390456492e-02
-1.202888318281861157e-02
-1.190155651512735460e-02
-1.253063031519836834e-02
-1.226168478421674722e-02
-1.243051949155314292e-02
-1.243187361922615426e-02
-1.245681063199175799e-02
-1.167184952264539027e-02
-1.231638425031335304e-02
-1.209072283509375102e-02
-1.240124118948795172e-02
-1.249970657865284197e-02
-1.240244498829761940e-02
-1.237862912675141529e-02
-1.252221844195215011e-02
-1.261269683297875158e-02
-1.235495229162322968e-02
-1.240356712656643691e-02
-1.113957176176835935e-02
-1.097345596097970034e-02
-1.115234479364491868e-02
-1.079400156955035751e-02
-1.085632506910389448e-02
-9.870894752656707641e-03
-1.085408084904827992e-02
-1.075254395130706593e-02
-1.103873833103622380e-02
-1.123801461990139687e-02
-8.426294530386315568e-03
-1.063152674945220741e-02
-1.093266595409785567e-02
-1.129623967440341811e-02
-1.113374970002026579e-02
-1.132092921462459455e-02
-1.075129121378773367e-02
-1.003905542682883081e-02
-1.175860186249210078e-02
-1.222803651104891615e-02
-1.233590962620699678e-02
-1.258701758108607752e-02
-1.102671011580425367e-02
-1.151819119922386017e-02
-1.165576593535694143e-02
-1.180016603834523753e-02
-1.223436739415380628e-02
-1.223338714717603706e-02
-1.235213129327914980e-02
-1.246740686632879722e-02
-1.244858960245237740e-02
-1.286923808426749388e-02
-1.267499922656327785e-02
-1.082625276113970830e-02
-1.016882360601913116e-02
-1.064227028424733976e-02
-1.116322707729096482e-02
-1.143434671867003469e-02
-1.008393776983179148e-02
-9.519540040433625144e-03
-1.065425749897416438e-02
-1.123795967309044672e-02
-1.150773603387855726e-02
-1.200923972762877635e-02
-1.133716511945814451e-02
-1.073574621307576450e-02
-1.038813251481777999e-02
-1.141265242279566015e-02
-1.167607409396265519e-02
-1.144372744485719177e-02
-1.040584729001280302e-02
-1.086923401372852545e-02
-9.885301182840987994e-03
-1.056134241088431402e-02
-1.107861287669785477e-02
-1.159824913284745844e-02
-1.192040309554514080e-02
-1.212521599893388521e-02
-1.114403827547370308e-02
-1.044514417808314367e-02
-8.866929104162792064e-03
-8.176793496940349890e-03
-8.038911292137410763e-03
-1.046324349962119565e-02
-1.209918617186951303e-02
-1.176176419318624398e-02
-1.067003053471508867e-02
-1.088536207393144863e-02
-1.063634009525770037e-02
-1.187182721613798918e-02
-1.220662850792066448e-02
-1.236030003518933350e-02
-1.250661639788302505e-02
-1.223524438100657107e-02
-1.160976146801797476e-02
-1.230620268307100473e-02
-1.227665006653139504e-02
-1.241855841464101565e-02
-1.202829889031941345e-02
-1.234275902093109369e-02
-1.254441853096273200e-02
-1.276697899155459712e-02
-1.283917201785024845e-02
-1.257192592506269600e-02
-1.236769898261042000e-02
-1.246501425959632356e-02
-1.239542006162578855e-02
-1.220353983184433409e-02
-1.252325292947477353e-02
-1.258992188276444359e-02
-1.271626450155558322e-02
-1.216409249370466704e-02
-1.248979446019419202e-02
-1.268753057476665856e-02
-1.229090365470183500e-02
-1.239999901075345377e-02
-1.226991938185251554e-02
-1.253327620452182774e-02
-1.286591069473933674e-02
-1.319313871438236932e-02
-1.322427132136347674e-02
-1.331585108870503645e-02
-1.350621203681480129e-02
-1.336309579786987799e-02
-1.337818611233972284e-02
-1.313972401923586830e-02
-1.324753432530479183e-02
-1.303251362708686412e-02
-1.313953949672768198e-02
-1.275075263004647914e-02
-1.323913466750869725e-02
-1.352391333277719841e-02
-1.379411406095360816e-02
-1.347497826465765547e-02
-1.301540857729940187e-02
-1.325355430714471490e-02
-1.289679316441798111e-02
-1.316706762856814303e-02
-1.311682118511898337e-02
-1.314207727107714885e-02
-1.294213852015028456e-02
-1.285793943981427580e-02
-1.297741446537297415e-02
-1.275514288634655748e-02
-1.303637386121605721e-02
-1.340925587610412167e-02
-1.306866132124809635e-02
-1.291346506856890820e-02
-1.267996396988818261e-02
-1.285859182683960281e-02
-1.260709474867303080e-02
-1.246397165066885464e-02
-1.237746231956302415e-02
-1.247522692501354218e-02
-1.258342340209720085e-02
-1.221023017198948242e-02
-1.295745851958265277e-02
-1.262096959736044161e-02
-1.249522768913999445e-02
-1.214501880678126727e-02
-1.221599370947710865e-02
-1.210631951718080072e-02
-1.278936881923440315e-02
-1.246102151224647708e-02
-1.236541173757266764e-02
-1.244433381642038629e-02
-1.241283384284368185e-02
-1.237782017004895180e-02
-1.230935953768869107e-02
-1.211036478925221760e-02
-1.237395233048838375e-02
-1.253165998640812240e-02
-1.224041368002169727e-02
-1.232389899902680379e-02
-1.249232638188110117e-02
-1.236247251481203263e-02
-1.210822024844372333e-02
-1.199251511477413858e-02
-1.209753165165616644e-02
-1.248229785958213101e-02
-1.234386958873751050e-02
-1.234174662770244971e-02
-1.254700382865556706e-02
-1.258600296245021739e-02
-1.262065540385409225e-02
-1.262545754260279915e-02
-1.258908435725935790e-02
-1.254751747086722997e-02
-1.262351305440094669e-02
-1.264524407982671461e-02
-1.262677925063235979e-02
-1.251370751863502620e-02
-1.250639497116676213e-02
-1.264552610254729773e-02
-1.262852604277885787e-02
-1.267536007239584636e-02
-1.288180812923961187e-02
-1.298322876572536276e-02
-1.285836709037220353e-02
-1.323536540802234054e-02
-1.267241491395612769e-02
-1.268187874083396942e-02
-1.275197062712602608e-02
-1.256346267141507378e-02
-1.252630288691844451e-02
-1.268549768335021193e-02
-1.259849329120521499e-02
-1.264573476356376479e-02
-1.295751013142033663e-02
-1.271311410626700840e-02
-1.292790921830890699e-02
-1.331349746911278040e-02
-1.333119017965852561e-02
-1.242170318890917224e-02
-1.231973796239162547e-02
-1.241781065797986291e-02
-1.242355169066759052e-02
-1.217352972242673713e-02
-1.212045237178975728e-02
-1.203398928594039477e-02
-1.242065933570620125e-02
-1.228256170684135541e-02
-1.219974357167605793e-02
-1.209638881646208329e-02
-1.200677225223632100e-02
-1.191120478204615515e-02
-1.220256206069843946e-02
-1.251736481810952414e-02
-1.271110727824955808e-02
-1.274651164643687828e-02
-1.285140495806122440e-02
-1.273573586642785457e-02
-1.249223117243502580e-02
-1.277946291213996610e-02
-1.264389497758221757e-02
-1.265133412225198997e-02
-1.291354748108881727e-02
-1.266828909003559454e-02
-1.268548289628949714e-02
-1.263474891784953195e-02
-1.264523546611947408e-02
-1.269774089926493411e-02
-1.263294400506690882e-02
-1.272237051680727773e-02
-1.267014921709443652e-02
-1.271362528791107442e-02
-1.272501123573395627e-02
-1.254907978354568264e-02
-1.245846483382210580e-02
-1.247969243712872787e-02
-1.243118711563782203e-02
-1.235119624729914302e-02
-1.225645145161167841e-02
-1.216159253148613520e-02
-1.218866947574703818e-02
-1.221558275126776068e-02
-1.219546776933995609e-02
-1.226160628098750885e-02
-1.253367594996309710e-02
-1.245280262899767752e-02
-1.235294156653568738e-02
-1.234139114685151029e-02
-1.224985194123080941e-02
-1.226337218733111224e-02
-1.213154638072567841e-02
-1.211410751991983531e-02
-1.218988829255634836e-02
-1.216349391068378104e-02
-1.221235918271341286e-02
-1.226022218432666101e-02
-1.229385624967804444e-02
-1.256773425488930465e-02
-1.264532313480003743e-02
-1.274341102195251582e-02
-1.264531636940140896e-02
-1.258835684201571430e-02
-1.251896488809404843e-02
-1.275472493974429133e-02
-1.283555553199383636e-02
-1.282960136586247177e-02
-1.264787006303940385e-02
-1.256334025665280588e-02
-1.282764611165730130e-02
-1.295908794972664042e-02
-1.274079896892696059e-02
-1.278620136587172232e-02
-1.282943937892890018e-02
-1.294553549417071410e-02
-1.278766955422178803e-02
-1.297124235482249519e-02
-1.315037314551228097e-02
-1.273389004264288346e-02
-1.270994071920446278e-02
-1.272787780317992910e-02
-1.267894192000133986e-02
-1.278481434335139444e-02
-1.278405899528908124e-02
-1.260493272779354343e-02
-1.253700061522401016e-02
-1.240861740177238298e-02
-1.235300195286697170e-02
-1.252542784689157640e-02
-1.246320197282947337e-02
-1.243971496608062624e-02
-1.248042054883926992e-02
-1.237398452712771407e-02
-1.262196283755297015e-02
-1.258623417267067113e-02
-1.259748046026917985e-02
-1.248352987101175766e-02
-1.238342289023182212e-02
-1.251671469729383375e-02
-1.235637404586395482e-02
-1.235140741735071476e-02
-1.236868807446259849e-02
-1.225576186367366080e-02
-1.218230099244235233e-02
-1.205991746874586143e-02
-1.225594797371470923e-02
-1.227118876422615343e-02
-1.217209163548640428e-02
-1.241539801455771030e-02
-1.221143077347914413e-02
-1.230172170164725402e-02
-1.215326270064408763e-02
-1.218647945295359657e-02
-1.212667500601467135e-02
-1.233227524705077759e-02
-1.225168900042645365e-02
-1.211836929125766939e-02
-1.201451879974708807e-02
-1.177770281520577542e-02
-1.230493713175792765e-02
-1.214712491518534984e-02
-1.181961316280190008e-02
-1.253032651371081482e-02
-1.236874449255139126e-02
-1.198565690533156050e-02
-1.241763928446010419e-02
-1.244312171404342998e-02
-1.199062012937885530e-02
-1.166423909984929883e-02
-1.196789140962566805e-02
-1.161441689280051301e-02
-1.262753370807893731e-02
-1.248111809812669885e-02
-1.274588157260193692e-02
-1.219267607609291100e-02
-1.218762852480458764e-02
-1.212590280134445697e-02
-1.201925014468163688e-02
-1.248181852390383741e-02
-1.249789674824729364e-02
-1.260673575529679472e-02
-1.231762636457004595e-02
-1.202614935580026585e-02
-1.257093170877589955e-02
-1.236994124802403075e-02
-1.248730979315518068e-02
-1.264313050087023486e-02
-1.257796205057559388e-02
-1.275828144112975751e-02
-1.255360545963203796e-02
-1.216823468398827227e-02
-1.208791168920355860e-02
-1.187946957319273127e-02
-1.176824467601170383e-02
-1.213049571076960098e-02
-1.227553629321093999e-02
-1.202249189064298444e-02
-1.224169604375300105e-02
-1.222871978414395537e-02
-1.214348489186701206e-02
-1.212248675293827599e-02
-1.230981938551094917e-02
-1.235853164997660972e-02
-1.194562607809238931e-02
-1.202624498518119027e-02
-1.202963472236503323e-02
-1.216221757388043570e-02
-1.230563740810662783e-02
-1.223413352424330448e-02
-1.182888638068052209e-02
-1.166322656526665690e-02
-1.144695009679920147e-02
-1.129766691557940704e-02
-1.167091724337982091e-02
-1.190957750824440595e-02
-1.167457548495733771e-02
-1.179434322756967198e-02
-1.158562135692931157e-02
-1.163867138628673671e-02
-1.142167024055015974e-02
-1.116850069529222271e-02
-1.106289863941131366e-02
-1.049783380272531659e-02
-1.113244329201771264e-02
-1.104553345235199761e-02
-1.071826137671247348e-02
-1.154681232889554973e-02
-1.103348432767398309e-02
-1.127917006632856226e-02
-1.102532847753369925e-02
-1.101164769461403757e-02
-1.122110484745862148e-02
-1.150460107250368333e-02
-1.000967493232295634e-02
-1.094240578797218630e-02
-1.070515481517423512e-02
-1.143108557292238543e-02
-1.149422764827570491e-02
-1.135980334145255018e-02
-1.132180947575944611e-02
-1.199635448855986171e-02
-1.234511005380069942e-02
-1.237615944549569184e-02
-1.162057839334700894e-02
-1.130234417355514311e-02
-1.209711615169936812e-02
-1.204483947001616304e-02
-1.264011432089148269e-02
-1.226799521294106264e-02
-1.339005177003289859e-02
-1.180511894749093800e-02
-1.298621082669241047e-02
-1.321327760312484938e-02
-1.134748906338418212e-02
-1.128989129878154793e-02
-1.095928335997128564e-02
-1.090891541643321770e-02
-1.138916075096790131e-02
-1.158219677586769247e-02
-1.168073861263647234e-02
-1.161886221001972794e-02
-1.140450970305083994e-02
-1.141610811632954095e-02
-1.138614291448762639e-02
-1.132672804966957693e-02
-1.156688717810829513e-02
-1.166624394426911751e-02
-1.159150171999746154e-02
-1.169385008980534588e-02
-1.153973135973850386e-02
-1.064771488998195702e-02
-1.016662721458571651e-02
-1.003046778394080588e-02
-9.937460718727204878e-03
-9.444263179347517356e-03
-8.471984381130615027e-03
-6.735918160601641821e-03
-6.848997815647730678e-03
-5.212453036982878270e-03
-1.068112691278945425e-02
-1.034917329334002212e-02
-9.649151815828677092e-03
-9.334125788921112873e-03
-8.378099886839820293e-03
-8.993519193336633327e-03
-1.019890997384497767e-02
-1.027167543943304298e-02
-1.066788437801572884e-02
-1.047594040243145057e-02
-1.067922833130047905e-02
-1.003027774105914698e-02
-1.036250302116489136e-02
-9.845023047062136795e-03
-1.119209844223349390e-02
-1.082285810120204445e-02
-8.647473414808506259e-03
-1.094425572578070285e-02
-1.146509596030615905e-02
-1.133665274763916847e-02
-1.111285387918296494e-02
-1.125597449667971144e-02
-1.077200649999158523e-02
-1.058156299801905897e-02
-1.154714247696586420e-02
-1.206151672959337486e-02
-1.273268833961561930e-02
-1.209099434145748456e-02
-1.312923700297916919e-02
-1.250343259020310870e-02
-1.186519426124322055e-02
-1.243872572818934333e-02
-1.196687982453637639e-02
-1.218424427266117521e-02
-1.122830943904998616e-02
-1.145478542906109773e-02
-1.140828419485234550e-02
-1.149664800332908694e-02
-1.299878745682561156e-02
-1.390521559461164146e-02
-1.169946990087829958e-02
-1.259740103436583943e-02
-1.190065446263412208e-02
-1.220575467802941308e-02
-1.061537869132445251e-02
-1.034885278677907978e-02
-9.845767008581139332e-03
-9.537928769481484811e-03
-1.049443622136532646e-02
-1.048085473837685744e-02
-1.053035057734936358e-02
-1.086538678073478877e-02
-1.069911474722900352e-02
-1.042060628911844512e-02
-1.073068028295368591e-02
-1.041512263640263780e-02
-1.018413961179745475e-02
-1.034355956232314681e-02
-1.075480253774549477e-02
-1.053524344083420217e-02
-1.094878430344290235e-02
-1.090172877681980235e-02
-1.100426746483054372e-02
-9.717440277312642399e-03
-9.168310506332504398e-03
-9.223225339455581526e-03
-8.566081695455690995e-03
-9.376493674683145790e-03
-9.069516263044160795e-03
-9.922122075568626243e-03
-8.631042928553189428e-03
-9.745257760704046854e-03
-9.363308480922294050e-03
-8.521549930509126139e-03
-9.381237425522692339e-03
-9.538534448311647776e-03
-9.807112457835390901e-03
-9.856650354386766247e-03
-1.007826879021571712e-02
-9.696969011914883738e-03
-9.312037732066708040e-03
-1.071797063078040041e-02
-1.081375255315773602e-02
-1.120331874408337161e-02
-1.224325074423101255e-02
-1.039556817728313175e-02
-1.007836065227919395e-02
-1.008156955514257283e-02
-1.082980547851409431e-02
-1.086690096070190570e-02
-1.091951767579971665e-02
-1.047916149705584339e-02
-1.435930807816178899e-02
-9.819878325681846709e-03
-9.678768337596338825e-03
-9.280557378541226185e-03
-9.141337672583490018e-03
-1.001515062551864427e-02
-9.996676548102366791e-03
-9.919327618257469878e-03
-1.009373005245385417e-02
-1.002155035830288275e-02
-1.022143016171185755e-02
-1.022156449791637202e-02
-1.042718309805042327e-02
-1.003727587930351890e-02
-9.643537271928763130e-03
-1.023095132070741577e-02
-1.005668772896865272e-02
-9.803441739404446936e-03
-1.010079339056406747e-02
-9.961219571123291344e-03
-1.032372262899264488e-02
-1.051266985354533910e-02
-9.043907334350528501e-03
-8.497117886953838711e-03
-8.149929484424400100e-03
-7.878472582801731433e-03
-7.987015683157280832e-03
-7.164197173284623382e-03
-6.313291807648719993e-03
-5.678178118108694571e-03
-5.925624776306948407e-03
-9.163483009240922308e-03
-8.686413786169720069e-03
-8.438061681910268008e-03
-7.718283036584437998e-03
-6.878170783706071684e-03
-7.476248022290873582e-03
-8.270489186276925100e-03
-8.242437932110231041e-03
-8.462574471483904487e-03
-8.204013373202064321e-03
-8.586993244326284261e-03
-8.400308481615983633e-03
-8.445985630293108976e-03
-7.896087124400225782e-03
-8.379935928644569043e-03
-9.143226039394209206e-03
-7.201403404068696355e-03
-9.528629628756193209e-03
-1.004527028007630440e-02
-1.035689530877165546e-02
-8.693166288474239722e-03
-8.435259109289744428e-03
-8.510545549194115100e-03
-8.269399316312233544e-03
-8.414465169052125909e-03
-7.602725195287848674e-03
-8.835297369477999180e-03
-8.273255622424759495e-03
-8.562875315494572481e-03
-8.735033148521335541e-03
-6.476622372020915397e-03
-7.820131233180236535e-03
-7.327115741077231195e-03
-8.348220805477856235e-03
-8.919591101502782893e-03
-9.356414823416231430e-03
-9.717628354630084703e-03
-1.036285197440466217e-02
-9.713967218466958500e-03
-9.501996844214615281e-03
-9.646464137152263932e-03
-9.635176510649273371e-03
-8.923760314938753227e-03
-9.253537611905867169e-03
-1.011176214245112365e-02
-9.127156881676999622e-03
-9.594306345101406147e-03
-9.576020139243567389e-03
-9.475843547454860377e-03
-9.870471418484265055e-03
-9.926979572096605170e-03
-9.719091566135821397e-03
-9.320147579072301375e-03
-9.411774914363778624e-03
-9.702507467057355436e-03
-9.759301995589220180e-03
-9.658626961153386065e-03
-9.255041549139314191e-03
-9.508812082844202151e-03
-8.681373810629727447e-03
-9.029790711202316869e-03
-1.017427148789130931e-02
-9.116577414112179284e-03
-9.756126537603878462e-03
-9.498068949868838234e-03
-9.421331698874957708e-03
-8.908775509233106057e-03
-8.381028673189110795e-03
-8.397010647337329464e-03
-9.619543931372858542e-03
-9.489691344962733477e-03
-8.899000533195739956e-03
-8.259166828961300721e-03
-9.989902024851428364e-03
-1.093153331536436852e-02
-1.206087852741062269e-02
-1.330070347425761808e-02
-1.468142091550020574e-02
-9.527270951255202222e-03
-9.501007420983823004e-03
-9.988554737154391530e-03
-9.762892091241301418e-03
-1.084688801885530865e-02
-1.090215400749768720e-02
-1.196826553601062354e-02
-1.198797509863850329e-02
-1.315166086869450947e-02
-1.323463444101755614e-02
-1.499672567242691518e-02
-1.517296458093717743e-02
-1.511198490981508456e-02
-8.699060136593878348e-03
-8.231454445750031532e-03
-8.975060606051969009e-03
-9.168643006197910866e-03
-7.324590860604033964e-03
-6.250260657267006116e-03
-6.111701782851073662e-03
-5.508020979475893378e-03
-8.718815902841974344e-03
-8.027713863085209761e-03
-6.993685767629533208e-03
-7.678024524946145020e-03
-9.575084404808243549e-03
-1.030738676738550061e-02
-1.013608676547226445e-02
-1.061683929676632623e-02
-1.101765755577188526e-02
-1.105469685214674133e-02
-1.164849161116109436e-02
-1.224167390565603954e-02
-1.315051808449334281e-02
-9.733945955595390068e-03
-1.039451685898208633e-02
-1.089498657076701758e-02
-1.158818132355209952e-02
-1.038014970464309385e-02
-1.130464337463999921e-02
-1.221208738864861844e-02
-1.108863774243586640e-02
-1.141609086124167026e-02
-1.284213847993150893e-02
-1.418496055181444129e-02
-1.224511847958465946e-02
-1.387896025868921336e-02
-9.180323000083243090e-03
-8.861734971510175710e-03
-8.873118498829752829e-03
-8.676739231784956832e-03
-7.580843557016158328e-03
-7.390303746602307731e-03
-6.040223837114995324e-03
-8.600971866723169587e-03
-9.458357451106930158e-03
-7.529111893839474448e-03
-6.832597586634632514e-03
-7.552604016300915567e-03
-7.904966700487719294e-03
-5.163488946858406717e-03
-4.781795908918145752e-03
-5.921813945047776744e-03
-6.446953592568476984e-03
-9.153888407651670014e-03
-9.347205406881650691e-03
-9.074760852619470977e-03
-9.281577338164004667e-03
-9.957282559601919950e-03
-1.016253324289686545e-02
-1.020031651825162831e-02
-1.075801850925737352e-02
-9.218633245835496440e-03
-9.278986156222406023e-03
-1.005049126289078894e-02
-1.011938588853553665e-02
-9.934101656959463261e-03
-1.001682725597779350e-02
-1.022987528627710904e-02
-1.050796865680526763e-02
-1.093594641749256850e-02
-1.087862668956373138e-02
-1.082820514441613056e-02
-8.598659397530489246e-03
-8.278268965060750148e-03
-7.426968387374086739e-03
-7.174944863853941444e-03
-8.690400597628159668e-03
-8.708795600224911518e-03
-8.433923527027523473e-03
-8.481721715583189283e-03
-8.359534031752451425e-03
-9.157979800808024179e-03
-8.944548384809828181e-03
-8.173248051595163183e-03
-9.029963154865656982e-03
-8.497343087635779793e-03
-8.823654782898020937e-03
-7.825608517562917393e-03
-7.043645734770020289e-03
-6.176318557341780452e-03
-6.199091095732574101e-03
-6.568515500592260817e-03
-5.719285428876767600e-03
-4.881678806746987329e-03
-3.033230761931411234e-03
-2.483931494421256526e-03
-1.661851077866901292e-03
-7.360755195935185687e-03
-5.848178035007521938e-03
-6.325452250423078612e-03
-5.344459343751321867e-03
-5.350245882682746340e-03
-4.982659746961790558e-03
-5.671659319439296965e-03
-5.846174016590765209e-03
-6.047239003847086104e-03
-5.178997963974350284e-03
-5.233222118730928782e-03
-5.189331267667420498e-03
-5.946128139271001159e-03
-4.186704907342746369e-03
-5.259863196082366528e-03
-6.280015555723216479e-03
-4.634787760592010836e-03
-5.512728436799877244e-03
-6.888322048978636793e-03
-7.499398385962537106e-03
-7.771033017694611508e-03
-7.293729537620714971e-03
-7.675510235764245771e-03
-7.480606880751763076e-03
-7.343007332168345266e-03
-7.468298541582376118e-03
-6.812354955307746603e-03
-7.248286697767748581e-03
-6.737247708942051792e-03
-6.197250782286210270e-03
-7.106903795083761334e-03
-7.695410701709627654e-03
-7.547021579002988895e-03
-8.001810592321766114e-03
-7.628277507697747706e-03
-7.663559223413191068e-03
-6.591088310464113774e-03
-7.423951126222894797e-03
-6.641374022016103586e-03
-8.406457645675168705e-03
-8.346620798192884091e-03
-8.102991415104773831e-03
-7.817373298692316397e-03
-8.228955988199500998e-03
-9.072803492922550811e-03
-8.502381969011514953e-03
-8.179010424512325045e-03
-8.063093830536043061e-03
-8.278618156770375935e-03
-8.287834799682432252e-03
-7.711618355049144544e-03
-7.045466253631075572e-03
-6.382101055335014615e-03
-7.772992193830596808e-03
-7.248406777021619563e-03
-8.548420928748662329e-03
-9.037951960188458922e-03
-7.750826432866623344e-03
-7.617068095067723935e-03
-6.852072892774540777e-03
-7.409900531699718622e-03
-7.195322922827226617e-03
-9.045836015935311905e-03
-8.481404215454298179e-03
-8.585233130389712322e-03
-7.033718797631933160e-03
-6.985901700858627300e-03
-6.533953992394735295e-03
-6.203008901718585523e-03
-6.822742803077324822e-03
-6.702875070535897935e-03
-7.115187094841677294e-03
-7.301288319438656478e-03
-6.458069502717532842e-03
-7.083356611058765073e-03
-6.459307555941857723e-03
-6.613254853303851891e-03
-7.174298007593153496e-03
-7.315392472271607660e-03
-6.689543444148986738e-03
-5.703707595687867657e-03
-4.881129268442133649e-03
-4.178132776414495396e-03
-5.223025003192306726e-03
-5.152924065173337780e-03
-4.166947091187091570e-03
-7.516351596363725872e-03
-5.694883976748537496e-03
-5.550095134613237773e-03
-4.092189341619591539e-03
-3.947855191156731183e-03
-3.874699300192096553e-03
-6.846621026732052119e-03
-4.962427581655152152e-03
-3.880511406744315429e-03
-4.236503235574931060e-03
-4.193566313969030596e-03
-2.978626996621787978e-03
-1.501189894924155393e-03
-5.767108130308367352e-03
-3.540475006518427684e-03
-2.890423048433204099e-03
-3.518936350281466445e-03
-7.478151647566728044e-04
-4.463422483736901106e-03
-5.435269600361508288e-03
-5.906532537848031665e-03
-5.463926644061401459e-03
-5.665645489585471525e-03
-4.131158244995218783e-03
-5.615282564656202957e-03
-5.849996531665885464e-03
-5.880017659341200097e-03
-5.361268658912578776e-03
-6.662855094310880799e-03
-6.869112528421209701e-03
-6.782225837428474888e-03
-5.939866651630900524e-03
-7.286240133646842976e-03
-8.077245988074943303e-03
-8.500162744737929654e-03
-9.415291468181858844e-03
-9.101968075842655284e-03
-8.160725206201648388e-03
-9.939685704168716579e-03
-7.144682108515068748e-03
-6.770396469099799509e-03
-7.363389215775077191e-03
-6.969453400619667234e-03
-7.916036576906414560e-03
-8.425954292214947808e-03
-8.045040099811889486e-03
-8.529702463246972149e-03
-1.049488926394989176e-02
-7.943944344905116278e-03
-7.920201352188935978e-03
-1.118163649798594068e-02
-9.596877073498759347e-03
-7.233735122258755888e-03
-7.252148691391643517e-03
-8.043058950132093293e-03
-8.380287155865471724e-03
-7.464603522299296037e-03
-6.704248236660173554e-03
-7.215845431052620058e-03
-8.148257772023893494e-03
-8.940313822427744042e-03
-9.245510965598811165e-03
-8.791932386099664959e-03
-9.222123630716075326e-03
-8.840526570825213079e-03
-9.837065390714298460e-03
-7.621788356459463509e-03
-9.148838003340950195e-03
-9.225008140127598580e-03
-8.233113354708948214e-03
-8.754805586607357359e-03
-9.283304928674370946e-03
-9.926986809530830014e-03
-9.975970721385032242e-03
-9.980510852954984150e-03
-9.891803578542314110e-03
-1.057721257098185631e-02
-1.100162725880073598e-02
-1.082252682090030331e-02
-9.896397068696136806e-03
-1.078802220567735490e-02
-1.056497920452073407e-02
-1.163588419507028716e-02
-1.156105721246129120e-02
-1.171988102954960205e-02
-1.192350140884501121e-02
-1.154833136088142392e-02
-1.113284553923563416e-02
-1.081843323478759965e-02
-1.102031512760335945e-02
-1.031704480150768231e-02
-1.075749380329368843e-02
-1.045798556717522990e-02
-1.235995466498886024e-02
-1.135078819532157716e-02
-1.177997595525822477e-02
-1.155032235314441304e-02
-1.101610841235137021e-02
-1.116946854940868358e-02
-9.904551001293900037e-03
-1.077936835382094227e-02
-1.035656985954934786e-02
-1.162796201462701698e-02
-1.169707708809353611e-02
-1.178510816949140255e-02
-1.175898357157361719e-02
-1.160165808738197746e-02
-1.156306475684723556e-02
-1.174537062386050643e-02
-1.155411267917597073e-02
-1.155263918446193007e-02
-1.163692957935775520e-02
-1.190626414739335073e-02
-1.203150465424358308e-02
-1.202360519866673381e-02
-1.204688932125162065e-02
-1.220056818941732575e-02
-1.232213528678133968e-02
-1.239042009197823674e-02
-1.232622625665869692e-02
-1.191285024684205635e-02
-1.200430145787297585e-02
-1.217998636585452751e-02
-1.225410940495594118e-02
-1.236513193825657803e-02
-1.197489416984316192e-02
-1.194147901811472984e-02
-1.202359554385102648e-02
-1.211872731775168535e-02
-1.181762846368286483e-02
-1.172695402661254500e-02
-1.178936838189411328e-02
-1.196486446966339538e-02
-1.194550120133815695e-02
-1.181242856324289138e-02
-1.174257980404972909e-02
-1.172470151471518077e-02
-1.165493602455438052e-02
-1.184511146498401328e-02
-1.171515974269965107e-02
-1.178914453640224694e-02
-1.199381557922283084e-02
-1.204805301770454397e-02
-1.210185466031137719e-02
-1.217945536804608889e-02
-1.198687221613528760e-02
-1.196000834642726302e-02
-1.193742862742166837e-02
-1.209222317716818380e-02
-1.194315080258238383e-02
-1.201218218923695742e-02
-1.193109491771749027e-02
-1.206042363485144812e-02
-1.212153042654980604e-02
-1.218457281187736337e-02
-1.226080127552468813e-02
-1.204734081760995730e-02
-1.201448450033122499e-02
-1.192017910772260290e-02
-1.188459653469529746e-02
-1.185780719020965851e-02
-1.184905884208153730e-02
-1.183810854310349096e-02
-1.200005496342544838e-02
-1.217161877461478067e-02
-1.198058552576388401e-02
-1.208786481684464946e-02
-1.205794026012903079e-02
-1.201134075448628477e-02
-1.187790627761557347e-02
-1.192697271495825502e-02
-1.188314678474400657e-02
-1.184979178340167527e-02
-1.184143401353368076e-02
-1.182906734211302581e-02
-1.183373549108618708e-02
-1.216044885189426945e-02
-1.221348984579026520e-02
-1.209374095463909386e-02
-1.199997238035555892e-02
-1.211295831648341766e-02
-1.228759276266975717e-02
-1.226135156051594635e-02
-1.209186249537520970e-02
-1.195175351082402443e-02
-1.178712152358672542e-02
-1.177354129981074242e-02
-1.216969523892628795e-02
-1.194004932313150712e-02
-1.197285812246570366e-02
-1.167947085072108121e-02
-1.151611031972528225e-02
-1.135261209183182664e-02
-1.137357062066319743e-02
-1.150663239105726224e-02
-1.134728910441491420e-02
-1.129609000664324667e-02
-1.136730305867238860e-02
-1.171706801429945807e-02
-1.151052052110838539e-02
-1.157774930817160632e-02
-1.154407533375820596e-02
-1.126106984768263271e-02
-1.128020175230718888e-02
-1.138063434533732529e-02
-1.119734974704682771e-02
-1.140573271034783266e-02
-1.127591467484823085e-02
-1.143198095208905474e-02
-1.118896374583931534e-02
-1.096600862936189004e-02
-1.076250001819364921e-02
-1.079518030532978894e-02
-1.092158855098609993e-02
-1.094307536606784620e-02
-1.120774908547330154e-02
-1.098170190369262937e-02
-1.074157190931413104e-02
-1.105746128114681696e-02
-1.106395190471691492e-02
-1.055570385754542838e-02
-1.031333417579110949e-02
-9.952320012539456195e-03
-9.801970864693688307e-03
-1.032353915468748468e-02
-1.058304094569553766e-02
-1.077170431125066760e-02
-1.066517495864148166e-02
-1.091121813995195138e-02
-1.084947437884881474e-02
-1.057032489088738023e-02
-1.036625884935199991e-02
-1.030729602690269413e-02
-1.015012081781647979e-02
-1.078977639342970987e-02
-1.060875754813233283e-02
-1.102440579470570677e-02
-9.786052485361278891e-03
-9.438817195826284395e-03
-9.071906593391977289e-03
-9.131571175225413825e-03
-9.604079067191823027e-03
-9.953162316684869074e-03
-1.024973804070713167e-02
-1.003312964240143240e-02
-1.044598907506002518e-02
-1.030989291292771018e-02
-9.942020745005416063e-03
-1.039694536637999871e-02
-1.012214197688122812e-02
-1.026000647151803329e-02
-9.890545565306526135e-03
-9.326847448507376293e-03
-9.640792375215759963e-03
-9.427778514930479706e-03
-1.030868801359471724e-02
-1.062227210404399595e-02
-9.764855860886078806e-03
-1.055376894636570612e-02
-1.018266235013752692e-02
-1.028618346561133851e-02
-8.655020416724255178e-03
-8.228147911484927357e-03
-7.611136509099053829e-03
-7.566903776579231300e-03
-8.271447406225236956e-03
-7.860494045749434611e-03
-8.226881335090590816e-03
-8.284680480699557412e-03
-8.611896759804327922e-03
-8.297508883688731879e-03
-8.643442771081741305e-03
-8.238071211413533837e-03
-7.451414266928971936e-03
-7.786377173998880984e-03
-8.468852518872015470e-03
-7.920079457600528658e-03
-8.490632065865064831e-03
-7.087422227394620834e-03
-6.158897936471154078e-03
-5.626877662690464750e-03
-5.765827025910018333e-03
-5.569353287091229239e-03
-6.392168128539550687e-03
-3.971398769046330206e-03
-7.224656778910155432e-03
-6.219245696973766009e-03
-5.592962489586806793e-03
-4.145518873566022416e-03
-3.276118728419752640e-03
-3.480533189803351485e-03
-6.951950523010928112e-03
-5.234241225806411484e-03
-4.984764305840706095e-03
-3.745464284601607904e-03
-3.178538192795943556e-03
-5.614878197600398080e-03
-6.471002108347606932e-03
-5.565671275216834031e-03
-6.841669794345766990e-03
-5.247815431354529644e-03
-5.204991925134829812e-03
-5.448049746803239855e-03
-6.697810576922156971e-03
-6.552294448208349081e-03
-5.013959979026764296e-03
-5.772396478537435323e-03
-5.895929580137527701e-03
-6.652740014529322926e-03
-6.861800252466249660e-03
-7.234786542114280544e-03
-3.212519200838239754e-03
-2.088695789626510667e-03
-2.388033658462545249e-03
-2.886518255151596275e-03
-8.590102789622521733e-04
-4.428573203623196314e-04
3.250032786515514639e-04
5.291773477535083141e-04
1.071612383991977970e-03
-3.547582245497342586e-03
-2.034623873406354345e-03
-8.516127398695230331e-04
-2.757657069305452708e-04
-1.176265602607748329e-03
1.174867824590547358e-04
-2.178525207685076334e-03
-2.673932802422899352e-03
-3.884914815490836046e-03
-4.094498767563694262e-03
-2.000353353946599314e-03
1.484880014887070580e-04
1.094234637388414970e-03
1.145450691660814240e-03
-1.884981031149549936e-03
-2.662023673400115958e-03
-2.240441030712800492e-03
-2.730461215645813271e-03
-4.464173324748423564e-03
-5.266490342493839252e-03
-5.558816147205328066e-03
-5.843941660248616263e-03
-4.279379531950867725e-03
-5.545089132542742848e-03
-5.416242494103107319e-03
-5.426145052115534384e-03
-6.208244858894151029e-03
-6.091028146170624283e-03
-5.358199260223097532e-03
-6.597403937414236461e-03
-7.334602651929727178e-03
-8.275039217492726612e-03
-1.006197164188805428e-02
-1.134430518753101400e-02
-4.815248851782200600e-03
-6.698733626760565441e-03
-5.978973526598534149e-03
-7.081707269349321945e-03
-7.870300519095782196e-03
-6.754487071506776186e-03
-7.701647978812938521e-03
-8.293500690149342713e-03
-1.040514440919609700e-02
-1.003543756400945841e-02
-1.179747823176760871e-02
-1.231757730597074843e-02
-1.108350549524958137e-02
-6.835768005017946007e-03
-6.907527511864046919e-03
-6.207384331212837357e-03
-6.334157130827373222e-03
-7.828105310669923947e-03
-8.250878048857280753e-03
-8.072184300884218192e-03
-8.905754644063370445e-03
-7.289045249929677721e-03
-6.755056475120075829e-03
-8.017227101050981852e-03
-8.184040386399303244e-03
-8.133084554222649171e-03
-7.886340181161032720e-03
-7.960521665824990545e-03
-8.544524690950692017e-03
-9.015876377311512688e-03
-9.096400028023534159e-03
-9.003803431791766732e-03
-5.444007939321962065e-03
-4.367295544949809441e-03
-5.541006026686466635e-03
-5.752457561350455585e-03
-3.128858317138288273e-03
-1.050237430414518135e-03
1.351965875929382523e-04
-3.086399148722337809e-04
-5.546045470737289741e-03
-3.749178773018081983e-03
-2.975568708735124891e-03
-3.803845555468176806e-03
-6.473914730365880506e-03
-7.764968846081635005e-03
-8.237232318507469245e-03
-7.895075672829080307e-03
-7.925554009533599190e-03
-9.005286915051589555e-03
-6.281174065792556778e-03
-8.296328937192835873e-03
-7.402163713211592014e-03
-7.687306356767193566e-03
-9.782964245541802065e-03
-8.717574805999711920e-03
-8.878908162115048408e-03
-8.352281216255240739e-03
-8.978355672940956794e-03
-9.258938615340567974e-03
-9.774658833895598711e-03
-1.012449895657736680e-02
-9.312151266435201441e-03
-9.494747679525532627e-03
-9.862547493705020596e-03
-9.301446189816958698e-03
-1.002636137690214417e-02
-9.563883740225005009e-03
-9.914197474771579283e-03
-9.289183288983354075e-03
-9.064466995474933578e-03
-8.988924338239716316e-03
-9.554542639688095099e-03
-1.000019073627678688e-02
-9.000012287076745998e-03
-1.022149501131892728e-02
-9.499130204397901109e-03
-1.007178514791602815e-02
-9.826926341123630795e-03
-1.018245958384391726e-02
-1.032951912730316162e-02
-1.021819193917006957e-02
-1.013410745519900159e-02
-1.002343396104938764e-02
-1.047998198551282518e-02
-9.650286376910732766e-03
-1.035563818242977302e-02
-9.969076233226599817e-03
-1.034321612329292504e-02
-9.827654516637369941e-03
-9.848184827959644699e-03
-1.140538665767668568e-02
-1.067046685783249946e-02
-1.083483893831870166e-02
-1.064435749256468361e-02
-1.058187054706617551e-02
-1.074719951233254513e-02
-1.093143964799899934e-02
-1.101070730045743476e-02
-1.085544263368532283e-02
-1.074285219957165152e-02
-1.061359012810018758e-02
-1.088041628672192090e-02
-1.064227565984323526e-02
-1.067681153637282943e-02
-1.092161924645029640e-02
-1.095796118443160584e-02
-1.066614250079653096e-02
-1.051320056921405295e-02
-1.070122318337479381e-02
-1.054631273738996719e-02
-1.096557913103998402e-02
-1.082829284189936250e-02
-1.092985869639904323e-02
-1.101050410902408919e-02
-1.121598464987906725e-02
-1.135825740717494661e-02
-1.132475917213726646e-02
-1.117611299960724787e-02
-1.141598056171798901e-02
-1.095207810106401530e-02
-1.094664165075514943e-02
-1.129023255629425446e-02
-1.113695600125580096e-02
-1.154076400854543716e-02
-1.147311928800761986e-02
-1.138646553054908223e-02
-1.080343291590957731e-02
-1.090440082527007262e-02
-1.100391001837886136e-02
-1.150052838205122691e-02
-1.157458427644842552e-02
-1.176437586060205022e-02
-1.186107763540865043e-02
-1.151535968297036881e-02
-1.154600975991741836e-02
-1.133604615777215711e-02
-1.154447821352205979e-02
-1.152782250033592901e-02
-1.156850787036045949e-02
-1.164221518706025880e-02
-1.151016965425578735e-02
-1.150481298560017580e-02
-1.129982825445280913e-02
-1.131201775108308522e-02
-1.128354026323175920e-02
-1.183187471288389171e-02
-1.200303098988467730e-02
-1.209725961125290850e-02
-1.224275293285734603e-02
-1.201026655122082454e-02
-1.188672893796287842e-02
-1.176040914727694182e-02
-1.204745172427766110e-02
-1.200209641390911908e-02
-1.209869113894368811e-02
-1.187232938363107920e-02
-1.190299884448587503e-02
-1.171643670673540132e-02
-1.168429735041854114e-02
-1.202706845349411566e-02
-1.209462168878094011e-02
-1.213013084175844011e-02
-1.224698196326308441e-02
-1.199199309409334710e-02
-1.197656316315734090e-02
-1.204223505773273535e-02
-1.194277259224822869e-02
-1.219114818371202016e-02
-1.190620912777930543e-02
-1.206865935674110261e-02
-1.211682036678761801e-02
-1.197135445107136605e-02
-1.205765747761768786e-02
-1.203261456025092428e-02
-1.208581412524845945e-02
-1.229479210755961803e-02
-1.244966422004004786e-02
-1.192292194194956995e-02
-1.174887963610634495e-02
-1.195728048122459385e-02
-1.193785817280491185e-02
-1.209579195657329263e-02
-1.192059156771886792e-02
-1.210324104429842153e-02
-1.195558984869236722e-02
-1.183632064708986693e-02
-1.172822820473821449e-02
-1.231806264213304927e-02
-1.253257327698946953e-02
-1.273676376856339686e-02
-1.295509368969153217e-02
-1.248793078203039482e-02
-1.227806877569015756e-02
-1.205271946036183019e-02
-1.225689253132613774e-02
-1.188464267190916974e-02
-1.197514085179578538e-02
-1.245450604329417787e-02
-1.181104128563727727e-02
-1.230691289745453575e-02
-1.195227625308219362e-02
-1.221382738883660356e-02
-1.257698926685941847e-02
-1.243799676987891560e-02
-1.265168011247194343e-02
-1.201561217387239061e-02
-1.174230659658267659e-02
-1.267572326221404720e-02
-1.161056996050326660e-02
-1.243806819352116094e-02
-1.180674812881547103e-02
-1.265910703097962095e-02
-1.278956004734512972e-02
-1.278379259554451343e-02
-1.295496652521195731e-02
-1.265557838643190276e-02
-1.269098275718134536e-02
-1.252720716342844466e-02
-1.297673818806985117e-02
-1.250975044774548135e-02
-1.268692482780059763e-02
-1.286005681744139227e-02
-1.254778539786127745e-02
-1.255910097462575523e-02
-1.245483486677354326e-02
-1.259828139475237078e-02
-1.256440612877324572e-02
-1.260330792220622047e-02
-1.252367619268815457e-02
-1.235570689896024928e-02
-1.231175242719045534e-02
-1.235014616977598428e-02
-1.238526029514756821e-02
-1.249680255419023493e-02
-1.265137011693530551e-02
-1.228447530940929115e-02
-1.231389999929778135e-02
-1.219787306656656967e-02
-1.230874980197480678e-02
-1.247740262491425257e-02
-1.228619513097348702e-02
-1.251725046228077155e-02
-1.234391863685822648e-02
-1.234258958073993807e-02
-1.271913179252299325e-02
-1.278152826926051353e-02
-1.300956662271497005e-02
-1.308538163164044144e-02
-1.275765634597802144e-02
-1.264430687589250535e-02
-1.281650540218359433e-02
-1.311043665650426029e-02
-1.337814060916512823e-02
-1.370571345248790263e-02
-1.365267703193962304e-02
-1.331134983121594687e-02
-1.320292728761700111e-02
-1.300197398566524387e-02
-1.335562439257904389e-02
-1.354401374968676117e-02
-1.310298893291207689e-02
-1.340830052643162199e-02
-1.305751562814307272e-02
-1.302306582706556047e-02
-1.279335557626499337e-02
-1.404844216251702194e-02
-1.433305599892454284e-02
-1.430013586177252341e-02
-1.423273706792875515e-02
-1.483819481232149205e-02
-1.486894469302897995e-02
-1.542716295475431328e-02
-1.538608989527561442e-02
-1.491423708160129376e-02
-1.448395588581143957e-02
-1.500399399447241780e-02
-1.409362362704752458e-02
-1.422699061702456177e-02
-1.507669096116354829e-02
-1.493390363382502382e-02
-1.476289623417202830e-02
-1.461749841326283328e-02
-1.564203730712467391e-02
-1.571146519945033904e-02
-1.598873924560886839e-02
-1.457965291638133563e-02
-1.408221796736112801e-02
-1.593148398852261768e-02
-1.456792999324494145e-02
-1.425810405933807673e-02
-1.419652667414257260e-02
-1.442016197271209742e-02
-1.490307879016542977e-02
-1.390990309644932720e-02
-1.371453714042807255e-02
-1.370070206181723052e-02
-1.356856209155477347e-02
-1.421917403137566878e-02
-1.421714040942404812e-02
-1.391683261425477949e-02
-1.384105127186770895e-02
-1.413635042540762471e-02
-1.391131654275732689e-02
-1.305900661649911365e-02
-1.203446837131182806e-02
-1.343690895065557597e-02
-1.191884484806063176e-02
-1.194237804497727366e-02
-1.061415730983039131e-02
-1.397694498087658464e-02
-1.460465231896122297e-02
-1.350468939870313329e-02
-1.413968369203537183e-02
-1.324165579049732880e-02
-1.294359390736321558e-02
-1.307054824125525316e-02
-1.199041334323384944e-02
-1.314151483707912474e-02
-1.339590562666338400e-02
-1.473902114770503889e-02
-1.569184884102262784e-02
-1.736172038887204283e-02
-1.345859135873679092e-02
-1.258320142826718432e-02
-1.330557491984596906e-02
-1.302990519032643651e-02
-1.310421382835111163e-02
-1.300856668405541046e-02
-1.475310129183001438e-02
-1.495603845143340244e-02
-1.533349197839210809e-02
-1.551697053912698410e-02
-1.776315173476586060e-02
-1.775499533718900846e-02
-1.795762276015649972e-02
-1.398779364856079892e-02
-1.438730271747473179e-02
-1.399226239119524123e-02
-1.387322051204361271e-02
-1.424783750131778694e-02
-1.530830718910016451e-02
-1.406060646848344454e-02
-1.388634345315382067e-02
-1.403785814725611210e-02
-1.423792018420155965e-02
-1.415528654294757015e-02
-1.392995264087237145e-02
-1.422870459158415667e-02
-1.358614960457644842e-02
-1.380254517945277842e-02
-1.411013621516731507e-02
-1.385917662654971225e-02
-1.425726916327816306e-02
-1.431046756883960422e-02
-1.433339907015755872e-02
-1.334822701329639247e-02
-1.363744650225512216e-02
-1.354832268956258391e-02
-1.442500618412733034e-02
-1.435583758462161651e-02
-1.415307661178569210e-02
-1.413439959446304191e-02
-1.457903550457057863e-02
-1.489032419628258039e-02
-1.469676753078187972e-02
-1.431520188326550376e-02
-1.442954733774010241e-02
-1.463868572927061636e-02
-1.489306389060616326e-02
-1.519734359407053093e-02
-1.472252331198335359e-02
-1.468505258329981175e-02
-1.396448240544310992e-02
-1.386439331826633953e-02
-1.401435237155074058e-02
-1.404127163040133630e-02
-1.351060119675468948e-02
-1.341587409430082187e-02
-1.389388456503614852e-02
-1.395154604088689673e-02
-1.343807958517577797e-02
-1.341260932921998182e-02
-1.348260262102734044e-02
-1.402518290018792656e-02
-1.418595290326819629e-02
-1.375545278980985255e-02
-1.376649430654806362e-02
-1.396636860817419834e-02
-1.385609286896481891e-02
-1.473122057047386406e-02
-1.358409943282196802e-02
-1.399294095334507534e-02
-1.413407865733732650e-02
-1.337564014411052674e-02
-1.310416922182936622e-02
-1.312487850781483140e-02
-1.298279287899491673e-02
-1.283546418245894508e-02
-1.331314183038575551e-02
-1.308026613537030709e-02
-1.280237813724432322e-02
-1.283989361738242969e-02
-1.269868434643943098e-02
-1.327096925601270114e-02
-1.337281453466796464e-02
-1.353180846530509761e-02
-1.334614147167329477e-02
-1.364035538294329324e-02
-1.335227923055707679e-02
-1.354798773538938746e-02
-1.380983145324110595e-02
-1.340248373651236821e-02
-1.330650700065078018e-02
-1.313473199920108490e-02
-1.379429140590986667e-02
-1.386941502126813087e-02
-1.316396367897262366e-02
-1.322287433071593112e-02
-1.353782109218098183e-02
-1.377739668890124239e-02
-1.383423803828971906e-02
-1.324642401645495515e-02
-1.262729996096904547e-02
-1.434126832528620846e-02
-1.385491494718554123e-02
-1.392460769492344201e-02
-1.438599821395045164e-02
-1.453865436685536187e-02
-1.441479038435650173e-02
-1.327574777100695193e-02
-1.301710914119686389e-02
-1.266162340156521370e-02
-1.251924614299172907e-02
-1.312976191321942043e-02
-1.344593778790939900e-02
-1.300785987483312790e-02
-1.300950080009261739e-02
-1.308666836378682974e-02
-1.333182181127827264e-02
-1.265482657646286278e-02
-1.243081334481311445e-02
-1.232492680303735877e-02
-1.222735477541524521e-02
-1.237419985688674798e-02
-1.228659450401745415e-02
-1.223760717493570065e-02
-1.208533395060731354e-02
-1.279995660691497783e-02
-1.238353563303084236e-02
-1.252702775282811369e-02
-1.222896870426809675e-02
-1.240151769654640294e-02
-1.239629690773542958e-02
-1.211002299953042698e-02
-1.217675501203819774e-02
-1.213739203844025824e-02
-1.203466666213003945e-02
-1.196114136361946939e-02
-1.238012184943652026e-02
-1.234035362468019134e-02
-1.225843675693797513e-02
-1.170418349738792246e-02
-1.248136839219698112e-02
-1.256622529928004550e-02
-1.273560943179117416e-02
-1.251813313243171737e-02
-1.232862910046604761e-02
-1.239276079943417777e-02
-1.273873458822202646e-02
-1.245607836116050318e-02
-1.258209695262328155e-02
-1.252758726054526567e-02
-1.294503344261726217e-02
-1.290748667268119647e-02
-1.261090446137224513e-02
-1.290541409164102683e-02
-1.256966722225683585e-02
-1.230783044925281948e-02
-1.262574946785554632e-02
-1.337788081997528210e-02
-1.293917899810156404e-02
-1.239047636288928209e-02
-1.227057289422590555e-02
-1.220001081058252369e-02
-1.208750398931477538e-02
-1.206938493909316505e-02
-1.219553520859557177e-02
-1.193016529932129470e-02
-1.233063005932504876e-02
-1.238413338877124466e-02
-1.193584389703283670e-02
-1.182163218988967895e-02
-1.205367910969381423e-02
-1.182046803284225560e-02
-1.219812457092964326e-02
-1.228897993875604014e-02
-1.219169478429270315e-02
-1.163496791537543124e-02
-1.151950984425802009e-02
-1.255752462404182736e-02
-1.255919603088383185e-02
-1.247198632134412406e-02
-1.228099871614947609e-02
-1.224814001151810008e-02
-1.310855926738212218e-02
-1.219653236123811359e-02
-1.296641285263488812e-02
-1.228375890466803372e-02
-1.269868468833517186e-02
-1.132498077697327576e-02
-1.087352043798451087e-02
-1.049960703472118707e-02
-1.048057303215004128e-02
-1.078137259095556487e-02
-1.048463386341606969e-02
-1.105597410506110878e-02
-1.141088160812144155e-02
-1.086558854448051864e-02
-1.073224777280087569e-02
-1.027587007104288630e-02
-1.055006146027443956e-02
-1.044461789259290216e-02
-1.125900604320776224e-02
-1.095853179531231306e-02
-1.111746108868563211e-02
-1.018067603362696888e-02
-9.553458995201154907e-03
-8.990410719606841891e-03
-8.085348925969692430e-03
-9.367007041251556101e-03
-1.027120967809955036e-02
-9.623554426791922425e-03
-9.736941658323885682e-03
-8.743871078245970749e-03
-9.495344415459896700e-03
-9.274140026196807038e-03
-9.016298507845204105e-03
-9.441803580188713393e-03
-9.600923070091979886e-03
-8.673359869407778686e-03
-7.957497762724098297e-03
-8.042321270946959158e-03
-7.376741359619538169e-03
-9.586289460817090657e-03
-8.841325896382368210e-03
-8.522494351818963101e-03
-9.014274282686189632e-03
-9.639151624470567586e-03
-9.782152478411623373e-03
-9.490168282082687284e-03
-9.227609093281689129e-03
-9.951987271112924457e-03
-1.014245004576997712e-02
-9.815020865752428769e-03
-9.920868024301461238e-03
-1.000317886039018243e-02
-9.925967206791794575e-03
-1.035966456995005176e-02
-1.018766524913100602e-02
-9.688440126952540046e-03
-9.800054968805663180e-03
-9.347654468950731058e-03
-9.087623552722867010e-03
-8.951899276547159445e-03
-8.427520048259147523e-03
-9.180906750669938499e-03
-1.015026926890445595e-02
-1.095761456937025848e-02
-1.239301206740198343e-02
-1.397539752769540525e-02
-9.288446066745656426e-03
-9.048915785308104393e-03
-8.881169805708749240e-03
-8.973358894047706383e-03
-1.015502413046107458e-02
-1.032384418766678705e-02
-1.109354826005370248e-02
-1.034134228926096924e-02
-1.223314071249639867e-02
-1.238527987528306902e-02
-1.422950217225283503e-02
-1.463633622234968186e-02
-1.443803028545097636e-02
-9.282495930615784069e-03
-9.536876621194737697e-03
-9.894050369224735575e-03
-9.883055984860968785e-03
-9.375906254502151815e-03
-9.278272756819149619e-03
-9.364936830449253555e-03
-9.008807769703183754e-03
-9.108424729762415809e-03
-8.938141558475862919e-03
-9.393138763326652416e-03
-9.324533127933761975e-03
-9.609690966193769682e-03
-9.218062312081012899e-03
-9.548152870472311274e-03
-9.493756763746200728e-03
-8.962506416374901863e-03
-9.500739692131091388e-03
-9.532403248273854657e-03
-8.751238029197137488e-03
-9.008967045213624181e-03
-8.688772729329292260e-03
-9.432470263387088272e-03
-9.688421176103766130e-03
-1.019489129937580646e-02
-1.046354672920308745e-02
-1.062288461498294388e-02
-1.086133818828398899e-02
-1.068197229628722704e-02
-1.080853524659989087e-02
-1.038615541330721592e-02
-1.038957526238198405e-02
-1.087207608282591241e-02
-1.056724377541964216e-02
-1.094648020452816499e-02
-1.099756591551058135e-02
-1.041103321686390193e-02
-1.018639538023383834e-02
-1.045052821968163979e-02
-1.054902708376252371e-02
-1.081832720918544238e-02
-1.097002355539136026e-02
-1.031210767430322181e-02
-1.025077699988308395e-02
-1.039808844449314866e-02
-1.027202977011886474e-02
-1.059797452224450418e-02
-1.013935246448988137e-02
-1.044825049110070445e-02
-1.008046600361060807e-02
-1.018505504050712211e-02
-1.045331727537476482e-02
-1.022343181261475137e-02
-1.056924985394497828e-02
-1.089203920323878437e-02
-1.118284629098648987e-02
-1.137889740225226688e-02
-1.158000468192702144e-02
-1.124865565166105474e-02
-1.104518089254318686e-02
-1.072056497914680717e-02
-1.060945940723635392e-02
-1.055792035144722564e-02
-1.077448238394122793e-02
-1.121045694585974702e-02
-1.120465593759712407e-02
-1.147165551162026599e-02
-1.121776441617479761e-02
-1.094800246957591990e-02
-1.068119029186202773e-02
-1.131419849785846900e-02
-1.148191284852297968e-02
-1.152631233163027048e-02
-1.169237311805184677e-02
-1.140198735016734709e-02
-1.132664536284825642e-02
-1.156014297319272674e-02
-1.117969537485100952e-02
-1.117411316420624176e-02
-1.161944692575855691e-02
-1.127744501600519943e-02
-1.145992009791649280e-02
-1.123879098245762764e-02
-1.158399356956017062e-02
-1.167247148815740362e-02
-1.152332944118615761e-02
-1.128784199290169474e-02
-1.109678145580710214e-02
-1.106126568213496204e-02
-1.135649061398685128e-02
-1.137284847333873243e-02
-1.145097615406775494e-02
-1.156118882398525852e-02
-1.117136952952968616e-02
-1.113397615159527308e-02
-1.092881089359459997e-02
-1.131594817997256912e-02
-1.122995616326914747e-02
-1.146788368865017844e-02
-1.105171608411514329e-02
-1.118224535354050107e-02
-1.111658473966888917e-02
-1.079073503376513747e-02
-1.094183281366402707e-02
-1.092426891170792010e-02
-1.141886420807773812e-02
-1.133117581239577627e-02
-1.131329824301083829e-02
-1.139697397641115106e-02
-1.149425181911084559e-02
-1.174850087100464194e-02
-1.182564248154641812e-02
-1.144506403279008794e-02
-1.116284452530995168e-02
-1.110149981550557011e-02
-1.075436807400276945e-02
-1.051304431023076733e-02
-1.064473316537953643e-02
-1.015886204702607862e-02
-1.130518318153075040e-02
-1.142761676685646183e-02
-1.146990287030175658e-02
-1.157368289635008450e-02
-1.114404320123283700e-02
-1.103559678012603663e-02
-1.117171376243238784e-02
-1.121559384488135351e-02
-1.068410712981184181e-02
-1.089769593306785626e-02
-1.048768082304380247e-02
-1.014296908250024963e-02
-9.942623656993538825e-03
-1.186350694093949235e-02
-1.209603154679992840e-02
-1.211509265954453449e-02
-1.223136864892618823e-02
-1.220934418896321358e-02
-1.227511793643303734e-02
-1.243207561223979608e-02
-1.179461765837894194e-02
-1.217252572786337375e-02
-1.210093596451878445e-02
-1.240471773960963482e-02
-1.254052448886512107e-02
-1.248684239347756450e-02
-1.240162255747695973e-02
-1.199928768598243316e-02
-1.203532194170255955e-02
-1.198100303117653753e-02
-1.206116037028685285e-02
-1.195018634577730415e-02
-1.202388332312663392e-02
-1.194941114265874772e-02
-1.222212535582769578e-02
-1.190971359891437181e-02
-1.216232036643003465e-02
-1.183452176385049563e-02
-1.199274712233235236e-02
-1.196950683598961909e-02
-1.190225931328415220e-02
-1.204414116138955229e-02
-1.190078289349013815e-02
-1.229361094923742646e-02
-1.226480842153322877e-02
-1.223450264764614805e-02
-1.184042804258308469e-02
-1.180155971875593117e-02
-1.191956932490905417e-02
-1.193473905947486056e-02
-1.163468245122062893e-02
-1.151584919803658007e-02
-1.176792681496027781e-02
-1.180059748457469235e-02
-1.160874910799593145e-02
-1.162999789504950282e-02
-1.139900508113170750e-02
-1.153391239373657319e-02
-1.128880613658903020e-02
-1.117368574937760602e-02
-1.128748606416545355e-02
-1.134885435128724605e-02
-1.140548587531404687e-02
-1.161227870003354173e-02
-1.201233412864888619e-02
-1.213102547259907460e-02
-1.224142588249467999e-02
-1.229340490387551693e-02
-1.222339009146830927e-02
-1.236572511401493046e-02
-1.200526379057745632e-02
-1.207441271638490764e-02
-1.227816786287109704e-02
-1.213047335590224270e-02
-1.231250129266985363e-02
-1.226309613196715706e-02
-1.232876901055800570e-02
-1.220980915706423343e-02
-1.222038325406452595e-02
-1.240408089144751959e-02
-1.259698775576097857e-02
-1.275794364846338444e-02
-1.261810910584640170e-02
-1.299547147467862776e-02
-1.281887599600927026e-02
-1.304049431152737998e-02
-1.222741086401253792e-02
-1.240687471913377860e-02
-1.233003120240532338e-02
-1.240123637411562514e-02
-1.271415842406632864e-02
-1.249353527421641526e-02
-1.312468081036410709e-02
-1.280805325771564723e-02
-1.322269847659730477e-02
-1.209286551401599248e-02
-1.200270781790887739e-02
-1.198783895276331161e-02
-1.198270464727481908e-02
-1.202930019563840797e-02
-1.196079984325258000e-02
-1.188378975169095825e-02
-1.199376981626197602e-02
-1.207064082500234475e-02
-1.193301235909080896e-02
-1.204507664872688129e-02
-1.208676584661139489e-02
-1.195893260468767517e-02
-1.197157070670060337e-02
-1.196059814674177955e-02
-1.185337479818706838e-02
-1.178854858241643912e-02
-1.197799392848133797e-02
-1.196619073140628951e-02
-1.194895046348244672e-02
-1.201149064065108046e-02
-1.191960045536703296e-02
-1.205300487989892019e-02
-1.189842356073621786e-02
-1.203591879098315880e-02
-1.187134985948429602e-02
-1.199998520358630701e-02
-1.183672051285257661e-02
-1.174081516476397150e-02
-1.172127969332691436e-02
-1.174076198835639732e-02
-1.172025858951184982e-02
-1.161273667040909827e-02
-1.188072492377285905e-02
-1.170785956886976655e-02
-1.174295025893190743e-02
-1.174669564116338424e-02
-1.160880274884559804e-02
-1.168043199844135543e-02
-1.166782914832559248e-02
-1.155750334620032557e-02
-1.153035269835710197e-02
-1.168817513227644531e-02
-1.177403582128190053e-02
-1.169749009457044311e-02
-1.188487070253374522e-02
-1.166118276921210978e-02
-1.172593904232326588e-02
-1.163071493641473081e-02
-1.175226358508989211e-02
-1.177867290980498353e-02
-1.162628676131970129e-02
-1.176536615340399716e-02
-1.170739561224564719e-02
-1.191340004542640850e-02
-1.188583928266793988e-02
-1.192691415875239691e-02
-1.148868626066440815e-02
-1.138567042643405525e-02
-1.138584209581106413e-02
-1.131321272481410588e-02
-1.134561415760571360e-02
-1.150658985349822978e-02
-1.134122110823042318e-02
-1.134041423446129765e-02
-1.139132901518772299e-02
-1.128177728398236691e-02
-1.146455629932296993e-02
-1.148183787304154178e-02
-1.151237519341992768e-02
-1.144129859285642446e-02
-1.157836848420426383e-02
-1.154364107323845381e-02
-1.150145957586727261e-02
-1.141197990099666534e-02
-1.162096673226637594e-02
-1.162227253241681843e-02
-1.153526329521641774e-02
-1.161875271980887352e-02
-1.170071422780548029e-02
-1.162852815944439948e-02
-1.163841389984195639e-02
-1.184529715840693109e-02
-1.182628725246892207e-02
-1.164318947489697068e-02
-1.171311240448438644e-02
-1.192407977138195546e-02
-1.187813963791989856e-02
-1.172915730493816720e-02
-1.155462567254662322e-02
-1.147421373725903380e-02
-1.131682457482236989e-02
-1.125753496090143267e-02
-1.146070607890801833e-02
-1.160027591826958034e-02
-1.137523988558874349e-02
-1.155173016429935848e-02
-1.153066972943806584e-02
-1.140866597451744950e-02
-1.128035798058819351e-02
-1.143513656218457866e-02
-1.135621627428634421e-02
-1.165942231851194860e-02
-1.124984323632822331e-02
-1.111271353736602990e-02
-1.102666748616018370e-02
-1.093774817300593657e-02
-1.106558983942614906e-02
-1.111623994811190320e-02
-1.104991829155799361e-02
-1.129789822030179830e-02
-1.110006701337545865e-02
-1.097056254744981953e-02
-1.108533309816098732e-02
-1.106243324875575557e-02
-1.130275406253126134e-02
-1.134671475077626487e-02
-1.126209687717391085e-02
-1.124428970761594260e-02
-1.114447033142746193e-02
-1.098911958613927806e-02
-1.149847939869345567e-02
-1.145923013824822964e-02
-1.189580634541686013e-02
-1.131835159636766959e-02
-1.196173621999480421e-02
-1.146935123144805779e-02
-1.188037294235162050e-02
-1.173872462528435280e-02
-1.261272408027268657e-02
-1.162408375428973170e-02
-1.200142586366173721e-02
-1.229711060582546790e-02
-1.131861712411177077e-02
-1.220887080007048570e-02
-1.222812352017501117e-02
-1.117587214247943439e-02
-1.113209724121712145e-02
-1.104381174231941314e-02
-1.089904504221109703e-02
-1.123794383582352695e-02
-1.129937180478942337e-02
-1.095438705019146503e-02
-1.096003170849429824e-02
-1.096225319539886195e-02
-1.119094501485495829e-02
-9.779092594446750150e-03
-1.161392586801783360e-02
-1.167179136672216212e-02
-1.177004285861493402e-02
-1.160329033205865536e-02
-1.175460355548523655e-02
-1.183614334088474093e-02
-1.157771728175085828e-02
-1.182283637312148833e-02
-1.172700482093705886e-02
-1.108692360977843634e-02
-1.187607157631088983e-02
