# Supplementary material for: Modeling of the Electrostatic Interaction and Catalytic Activity of [NiFe] Hydrogenases on a Planar Electrode
Source: J Phys Chem B. 2022 Oct 21;126(43):8777–90. doi: 10.1021/acs.jpcb.2c05371 (PMC9639099; doi:10.1021/acs.jpcb.2c05371)
Supplement: Supplementary file 1 — jp2c05371_si_001.zip [file jp2c05371_si_001.zip › Supplementary data/1e3d_5_theta_40_phi_98/phi_files/1e3d_5_theta_40_phi_98_phi.txt]

-8.403825450437E-05
1.295889263596E-05
8.890861930353E-05
7.235867792440E-05
1.192427837353E-04
1.135555557639E-04
1.334032554843E-04
1.893961509791E-04
1.737939799337E-04
1.610940362112E-04
2.134806940824E-04
2.085313324194E-04
2.128877378767E-04
2.276065079026E-04
2.348234195805E-04
2.426928048110E-04
2.343269101335E-04
2.908266094733E-05
2.628653111514E-05
8.968303014246E-06
-7.418696797801E-06
8.841428906072E-05
9.648124889237E-05
1.257079103516E-04
1.341746437550E-04
1.575639650775E-04
1.847356740467E-04
1.709299339753E-04
3.289733429734E-05
-3.855648278486E-05
-4.478728064827E-05
-1.751487909640E-05
-6.902968440801E-05
-4.645388886729E-05
-2.121313757646E-05
-1.114249863141E-04
-8.710997516522E-05
-7.525802178892E-05
-8.092276762382E-05
-9.633776832054E-05
-6.895434993548E-05
-7.965782336300E-05
-4.101508541139E-05
-6.047789364864E-05
-4.893415919392E-05
1.680265743600E-04
-1.865144472228E-05
2.052091040734E-04
7.929376425994E-05
7.464508056490E-05
6.396658011035E-05
5.428335109979E-05
1.867129523867E-04
1.804381733800E-04
1.742772054582E-04
1.658574048449E-04
-8.060991414637E-05
-1.007247631054E-04
-6.287840331805E-05
-2.210248906508E-05
1.924665784411E-04
1.738747495643E-04
1.758477669731E-04
1.661719980927E-04
9.109498253307E-05
1.015972329650E-04
1.609849113879E-04
1.509677513277E-04
1.753781055890E-04
1.725438811330E-04
1.763361486765E-04
1.759251264826E-04
1.761391958814E-04
1.773324445588E-04
1.782689895521E-04
2.149304879648E-04
2.596778408744E-04
1.206106902459E-04
2.334460291325E-04
2.109606607462E-04
2.663474537090E-04
-8.033055337118E-05
-9.247311663126E-05
-7.118658652800E-05
-9.594055006581E-05
-7.723817164506E-05
-7.335794503372E-05
-7.194402983709E-05
-1.024004979186E-04
-1.119873678345E-04
-8.641385227166E-05
-1.613832440201E-04
2.326844245314E-04
4.729106210841E-06
6.901694617720E-05
5.797243441995E-05
1.672480603255E-04
1.740746052116E-04
1.701927906455E-04
-3.815138150270E-05
-1.537138856575E-05
1.935655972425E-05
5.202841523652E-05
8.010639352076E-05
1.005566861304E-04
2.331454962365E-04
2.478539572196E-04
2.375358291966E-04
2.552914626880E-04
3.159550140622E-05
2.386325111906E-04
2.219837834277E-04
2.475188159708E-04
2.678237543194E-04
2.670858016625E-04
-2.548081796454E-05
-4.511133714296E-05
-3.633064889991E-05
-4.504051720646E-05
-3.457322948958E-05
-5.085578683780E-05
-3.872302320907E-05
-4.500525741286E-05
2.786310475612E-05
2.627497128341E-04
2.503876043351E-05
2.641206484353E-05
4.064296337486E-05
9.854616379725E-05
1.760104385944E-04
1.595714363391E-04
1.902970073671E-04
1.852390589026E-04
1.887286646213E-04
1.949589619924E-04
1.999137251032E-04
2.096621779755E-04
2.188085920156E-04
2.510757055517E-04
2.386109540366E-04
2.340143031321E-04
1.124259900238E-04
2.633608506822E-04
1.925969914900E-05
9.190369269631E-06
3.192210012564E-05
2.018677391828E-05
4.883646320621E-05
3.686236100848E-05
2.921920555096E-05
4.163610541576E-05
3.305687207664E-05
5.561071521333E-05
4.316196109515E-05
5.018972606352E-05
7.409080134095E-05
9.779143526453E-06
7.648491967470E-05
1.392153307929E-04
1.735754110624E-05
2.162728172289E-04
2.267413353254E-04
2.412202342013E-04
2.526162396050E-04
2.783916733703E-04
2.664489789137E-04
-9.315757689379E-07
-1.171323406953E-05
-4.599127752069E-06
-1.190917240461E-05
1.393336248527E-06
-7.191879682809E-06
6.190696410889E-06
4.928272427516E-05
-6.880375716150E-06
-8.029155167189E-06
-4.311431617750E-06
1.600113002118E-05
2.428398259694E-04
2.178527237795E-04
1.901385850314E-04
1.862120393272E-04
1.458519123652E-04
1.458273942630E-04
-6.943190352099E-05
-2.774761069546E-05
-4.247024113548E-05
3.035768613665E-05
7.470503662006E-06
-1.316479753807E-04
8.846678996854E-05
9.958422695652E-05
8.221017509606E-05
8.597920486759E-05
9.507862405305E-05
9.958036262960E-05
1.071619706458E-04
1.077677658504E-04
7.346066274153E-05
8.738290588195E-05
7.546175011244E-05
8.071411496997E-05
8.124586622638E-05
8.631653282428E-05
9.084418484149E-05
7.310871692220E-05
9.759050866405E-05
9.805194427684E-05
4.767214862412E-05
5.680132764407E-05
6.670484755049E-05
4.127246470911E-05
8.426770329550E-05
8.994730277605E-05
8.832013214863E-05
8.590338049748E-05
8.718659664293E-05
9.079181175697E-05
9.108445750090E-05
7.918323302768E-05
1.017113259258E-04
8.893054727007E-05
7.150906489515E-05
6.771805201882E-05
1.364988023889E-04
1.626823388408E-04
1.134641709552E-04
1.187535313785E-04
6.061539332175E-05
8.967410903929E-05
1.931897760381E-04
1.998567049459E-04
1.949716089803E-04
2.175384482907E-04
2.090088233346E-04
2.298156529313E-04
6.282793334629E-05
7.323095087862E-05
5.637207872969E-05
5.951350997574E-05
7.389981659090E-05
7.196818511684E-05
8.853914661525E-05
8.792907388975E-05
1.092249591552E-04
1.062261615912E-04
9.860275985441E-05
1.071686949847E-04
1.262857487372E-04
1.130913387773E-04
1.055249629437E-04
8.791435390977E-05
6.334735917812E-05
2.023352271155E-04
-1.026814618796E-04
-4.097274966199E-05
-4.903899139851E-04
-2.407841179379E-04
-2.513780050082E-04
-2.673760882014E-04
-2.799156552803E-04
-4.770794645226E-04
-4.780727845232E-04
-4.818161631001E-04
-4.854735981812E-04
-3.581582337636E-04
-3.355541963644E-04
-3.174133181890E-04
-3.670047983185E-04
-4.824064248224E-04
-4.753732982744E-04
-4.729711377861E-04
-4.847851107011E-04
-3.622359361879E-04
-3.701039461882E-04
-3.803786850291E-04
-3.937399027545E-04
-4.545471199702E-04
-4.614518306646E-04
-4.693790087933E-04
-4.668668015649E-04
-4.055939512481E-04
-4.083191079049E-04
-4.906600897601E-04
-2.365434976023E-04
-2.496278545402E-04
-2.595760922219E-04
-2.084449764200E-04
-6.109534980129E-04
-5.956487183255E-04
-1.983627313511E-04
-2.186974210518E-04
-2.299189145448E-04
-2.421387854742E-04
-6.076414017886E-04
-6.182494263393E-04
-6.207378846183E-04
-6.140132578696E-04
-2.457219232943E-04
-2.494273559927E-04
-3.963018961061E-04
-5.687625095700E-04
-2.419991469991E-04
-2.570191540195E-04
-5.246467101511E-04
-5.343367341671E-04
-2.358114793324E-04
-2.514600519819E-04
-2.534273303233E-04
-2.361073071072E-04
-5.021963401189E-04
-5.041628894415E-04
-2.344594047536E-04
-2.538901137074E-04
-2.467806592662E-04
-5.834171188572E-04
-4.216234256082E-04
-4.555877502097E-04
-4.472232519074E-04
-6.965353668022E-04
-6.913821869158E-04
-6.887836602116E-04
-6.736933708064E-04
-6.581163421954E-04
-6.274756806735E-04
-5.179798116089E-04
-4.922040761204E-04
-4.723843474495E-04
-4.720966805740E-04
-4.515715864166E-04
-4.610332216441E-04
-6.864785210656E-04
-6.745746884827E-04
-6.438725133749E-04
-6.210878110258E-04
-5.937346608158E-04
-5.734518762659E-04
-5.368837353692E-04
-5.233171379255E-04
-5.376100307334E-04
-4.912318464234E-04
7.351272748147E-05
8.187424366742E-05
8.213210819241E-05
7.599084365096E-05
7.495895434941E-05
7.124155447026E-05
-6.666443406083E-04
-1.826251937036E-04
-6.567208848477E-04
-6.045274783916E-04
-4.461062528751E-04
-4.490523705869E-04
-4.514748094770E-04
-4.513397291184E-04
-3.989416990783E-04
-4.320297902910E-04
-4.210324381116E-04
-4.308289959641E-04
-4.672683768008E-04
-4.609534756093E-04
-4.621647305478E-04
-4.646227860049E-04
-4.839823649466E-04
-6.330844680339E-04
-4.921069492373E-04
-4.973436647557E-04
-5.676644047137E-04
-5.704379174168E-04
-5.352563065864E-04
-6.117491922011E-04
-4.557002042389E-04
-4.446904556995E-04
-4.561437496094E-04
-4.469817697946E-04
-4.435457010315E-04
-4.449428482312E-04
-4.491446905900E-04
-4.549028516294E-04
-4.982815447219E-04
-1.631362916105E-04
-1.695142664403E-04
-4.884002974259E-04
2.320966136765E-04
2.588876560036E-04
2.739304532982E-04
-2.131722537271E-04
-2.097779062145E-04
-2.075676079862E-04
-1.950104235633E-04
-1.516650503831E-04
-1.677961605317E-04
-1.862628645811E-04
-1.229146023970E-04
-1.512860000095E-04
-1.613251395951E-04
2.205460005069E-04
-1.328281089065E-04
-1.391268037781E-04
-1.071491922374E-04
7.065399701633E-05
7.993498877656E-05
5.941741349830E-05
6.343315845692E-05
2.193540906997E-04
2.348732960456E-04
2.584370574484E-04
2.644545990673E-04
-2.035954292323E-04
-1.961159786110E-04
-1.956006004343E-04
-1.476140983962E-04
-1.847775433432E-04
1.591095439787E-04
1.257419759094E-04
-1.497566394758E-05
1.648268148008E-05
-1.560675238839E-05
-1.314207418509E-05
4.795380137309E-05
1.647069973039E-04
1.723206333255E-04
1.750434251694E-04
1.720455095409E-04
2.072526670306E-04
2.179456452895E-04
2.502373325546E-04
2.725235258700E-04
1.053602701357E-04
-2.044449213457E-04
-1.426014888599E-04
-1.509810956865E-04
-1.787344451757E-04
-1.490469404724E-04
-1.059467979321E-04
-7.310810139237E-05
-1.004046110075E-04
-1.082209376919E-04
-5.309892860112E-05
-8.623461169388E-05
9.952773032759E-05
1.549571954352E-04
1.407020461657E-04
-1.813827453882E-04
-1.240162640111E-04
-1.838009540776E-04
-7.637299667595E-06
7.693024874744E-05
4.874135092261E-05
9.127687757931E-05
-8.035879569172E-05
-6.617568957159E-05
-2.710503321950E-04
-2.539301801892E-04
-2.090725735607E-04
-1.873666416061E-04
-9.186128927617E-05
-1.213338465853E-04
-1.419808023264E-04
-6.786008064304E-05
9.687111720598E-05
-9.242500442065E-05
-9.467572294716E-05
-1.085090850448E-04
-4.308868026784E-04
-3.978812963259E-04
-3.377011619480E-04
-3.099467352861E-04
-1.337310785577E-04
-1.244889599982E-04
-1.317401253260E-04
-1.559412384709E-04
-5.684155855709E-04
-5.502437083345E-04
-5.068249839862E-04
-1.027218874196E-04
-1.672971965577E-04
2.123002644957E-05
-4.619845537501E-05
2.413360745052E-05
2.334382897295E-04
2.331424374692E-04
2.141383152347E-04
2.539381348249E-04
-1.723953020691E-05
-3.280830583484E-05
-3.415875854961E-05
-2.653821212478E-05
1.793617665172E-04
2.081109891790E-04
-5.848639947095E-05
-3.656379255477E-05
-1.279530689648E-05
-4.881895510040E-05
-6.168832957469E-05
-3.957074031507E-05
1.226937480966E-04
1.153391205707E-04
1.461006943024E-04
1.491341517012E-04
-6.096593737940E-05
-5.066935358696E-05
-6.057298390986E-05
-5.495963383745E-05
-8.755267829140E-05
-4.313904915586E-05
-5.881334192764E-05
-4.776688356118E-05
7.121654815597E-05
1.961353094194E-04
1.794625109388E-04
1.699084923553E-05
2.460655331005E-05
3.458488520153E-05
4.266566035953E-05
-4.309996840411E-04
-4.557971875178E-04
-4.699457890681E-04
-4.401255824245E-04
4.862944652648E-04
4.745144103301E-04
9.341066479197E-04
9.408678097135E-04
8.936701721635E-04
8.933125236999E-04
4.738755806179E-05
4.108723275200E-05
3.726090860711E-05
2.081450738155E-05
-3.462457574135E-06
-2.655449081349E-05
-1.143585037662E-04
-7.802787331693E-05
-6.306382584518E-05
-1.738911196292E-04
-1.471942810017E-04
-1.951452711156E-04
-5.123083898141E-04
7.807412267084E-04
8.439708981957E-04
4.378702819632E-04
4.223345181658E-04
6.550151185943E-04
6.461694541469E-04
5.464044209211E-07
3.268125694127E-06
2.474604677768E-05
3.535743788871E-06
-2.494880338046E-04
-2.957237987466E-04
-3.206324147650E-04
-2.298945502933E-04
3.377047100297E-04
3.083230998461E-04
3.123856448709E-04
-5.080625424532E-04
3.541683823779E-04
7.242983217302E-04
7.696422887448E-04
6.654920053714E-04
-9.662264892631E-07
2.375093353348E-06
-1.562376977003E-06
3.577781117653E-06
-4.030093240680E-04
-3.791751945210E-04
-3.982591709855E-04
-3.783762996401E-04
3.762974509603E-04
3.912033549682E-04
7.108371042587E-04
5.078934148621E-04
4.981833895626E-04
5.220289177298E-04
-5.118816530382E-04
5.941999156145E-04
5.707484337438E-04
6.017617703554E-04
6.043886318452E-04
6.073541384217E-04
5.574982077003E-04
1.051423395661E-03
1.088655077406E-03
-1.527439222113E-04
-1.503624772668E-04
-1.777516469881E-04
-1.969376628669E-04
-5.216624390454E-04
-2.199162056039E-04
-5.072998204833E-04
-5.115537037269E-04
-5.191790218636E-04
-5.162919570678E-04
6.026044887510E-04
4.874057385105E-04
5.191139023645E-04
5.551154828584E-04
5.699177323881E-04
4.542000212589E-04
9.102640638674E-04
9.489904566563E-04
9.336922044447E-04
-2.040851213898E-04
6.904740150667E-04
-5.197103246533E-04
-2.274592864575E-04
5.114538326142E-04
1.039675950455E-03
1.003141087630E-03
1.015954302938E-03
1.005374760233E-03
-1.127444730470E-04
-1.438605180068E-04
-1.728100204114E-04
-1.864542820672E-04
-2.102572078042E-04
-2.198964047235E-04
-2.115346782548E-04
-2.339780335230E-04
-5.078631887999E-04
-5.304810997480E-04
5.568398280450E-04
5.378488377666E-04
5.499352125786E-04
5.681616574556E-04
1.092402926411E-03
1.089374226994E-03
1.087147866584E-03
1.058157213977E-03
-1.809741542243E-04
-1.683681466802E-04
-2.040946611827E-04
-2.175524482706E-04
-2.391737497656E-04
-5.268539669969E-04
7.211698508650E-04
2.643757242113E-04
2.383554269069E-04
-3.243989297522E-05
-6.023295659042E-05
-7.805244534906E-05
-1.199605377656E-05
6.855694880386E-04
6.761993354473E-04
6.871479673214E-04
6.757011612992E-04
6.769338861545E-04
6.789474086749E-04
6.752745259873E-04
6.752553656155E-04
6.807807630820E-04
-1.702003294200E-05
6.728254114335E-04
6.750423313292E-04
7.240187301224E-04
6.598548528446E-04
6.774370641750E-04
6.963978894435E-04
7.102114639989E-04
6.423081102868E-04
2.578322747481E-04
2.122539816943E-04
1.588119672636E-04
2.800984129328E-04
-1.685373762436E-04
-1.370247718920E-04
6.736207664651E-04
-1.181111994044E-04
-8.007742231614E-05
2.877116859169E-04
8.963861483088E-06
1.303406408851E-05
2.037168870307E-05
4.930165333125E-05
9.672006684685E-05
9.159016259486E-05
6.792111285191E-05
9.139564126581E-05
6.779778470062E-04
6.748173549971E-04
6.749451035540E-04
6.743301025483E-04
6.767667677539E-04
2.910126373120E-04
6.767259863796E-04
6.836868685189E-04
7.014260669825E-04
6.986116628032E-04
7.173530329194E-04
7.099754992242E-04
7.255416530016E-04
7.110474137108E-04
7.134549517686E-04
6.981726961902E-04
2.089085740876E-04
2.273091667071E-04
2.491420430031E-04
2.814322065125E-04
6.843836285000E-04
9.651296229052E-04
-1.288827020858E-04
-1.146571305778E-04
9.757455489993E-05
5.921705055586E-05
-2.258432446994E-04
-1.541328276418E-04
-1.793616789276E-04
-1.981375174488E-04
-2.270200835765E-04
-1.439295559437E-04
2.316651188670E-04
2.280613842547E-04
2.303366492079E-04
2.595320494388E-04
3.071000503891E-04
6.142191622664E-04
3.046687441087E-04
6.857725087917E-04
6.567081579406E-04
6.377463521470E-04
1.044361665118E-05
3.346326069158E-05
3.319115519193E-05
7.614397441140E-05
-2.293515794820E-04
-1.912622398259E-04
-1.608606474901E-04
-1.767333221073E-04
2.660966618497E-04
2.441725678855E-04
6.982542599530E-04
-1.062628516365E-04
6.575921332327E-04
4.636752057597E-04
5.588210396875E-04
6.615889111283E-04
6.165623317820E-04
6.217544931351E-04
5.877390198717E-04
6.543304219353E-04
6.561098616449E-04
6.689413072199E-04
6.691096921651E-04
6.741127962153E-04
6.759952190727E-04
6.544005789912E-04
6.564317123917E-04
5.640394370268E-04
6.261682898955E-04
1.695247360054E-04
1.985195624755E-04
1.397824787673E-04
-2.124769504672E-04
-1.862154519465E-04
-1.688626792889E-04
-1.579842547940E-04
-1.655561919967E-04
-1.334583365624E-04
3.614531862328E-04
4.028127584289E-04
4.958786441856E-04
5.184751232639E-04
9.077131431728E-05
1.817341753323E-04
-1.325688900754E-04
-9.503708459749E-05
1.876346504332E-04
2.218176418892E-04
2.379766308078E-04
2.579753760792E-04
2.699783625659E-04
3.021877174096E-04
2.864607308447E-04
-5.955565425039E-05
-7.467246381199E-05
-8.073896869504E-05
-7.089934952446E-05
-7.631861900464E-05
-9.338288461333E-05
-1.248691400365E-04
-1.069045298155E-04
-8.829051239670E-05
-9.853498162678E-05
-1.105236349855E-04
-1.577811079122E-04
-1.411453914567E-04
-1.086403667670E-04
-9.768369519137E-05
-1.440190698473E-04
-1.716995607503E-04
-1.646613494939E-04
-2.001666865039E-04
-2.007185763820E-04
1.702724253325E-04
1.296131515388E-04
1.063238749128E-04
1.122098747407E-04
-2.241456051652E-04
-2.474598467269E-04
-2.857383058222E-04
-2.792689067603E-04
-2.391662899235E-04
6.848663647337E-04
6.779172649566E-04
6.940291237492E-04
7.210989143737E-04
7.162238225673E-04
7.293383621410E-04
3.278701239826E-04
3.038795685306E-04
6.997922918615E-04
2.986813180011E-04
2.590283990515E-04
2.180334452939E-04
2.330568822913E-04
2.432935093740E-04
2.099359663057E-04
1.510443013881E-04
1.053144543641E-04
1.362688196635E-04
1.069281056428E-04
5.912764025139E-05
6.211537745391E-05
4.589180249572E-05
9.775425821496E-05
2.621902297098E-04
7.138156350763E-04
2.971482172330E-04
3.230675567562E-04
-2.663694196764E-05
-3.980184273745E-05
-3.369934870040E-05
-4.495044237986E-05
-3.400770854678E-05
-4.825925207316E-05
-3.671365366321E-05
-5.446535237018E-05
-4.224693759560E-05
-6.237541001838E-05
-6.070826175791E-05
-3.685245820811E-05
2.532932785001E-04
2.781212184190E-04
2.843915325842E-04
2.227774284655E-04
1.846992481681E-04
1.819547879149E-04
-6.777287094284E-05
-4.984683853073E-05
-3.396109797875E-05
-2.993519039682E-06
3.889981340795E-05
6.162535599304E-05
9.916818103002E-05
1.111681589010E-04
1.486896911041E-04
1.557003928028E-04
2.249837489977E-04
-2.559438983276E-04
2.876889730819E-04
2.513405472353E-04
2.660811362490E-04
2.685333529076E-04
1.840825062823E-04
2.017496033503E-04
2.358628533694E-04
1.444040790249E-04
1.798904161811E-04
6.251276418012E-05
1.151915950938E-04
-2.924104011233E-05
1.357155247806E-05
2.905520182861E-05
1.136451984483E-05
2.611328313195E-04
3.083257421944E-05
4.655716355752E-05
4.510137635952E-05
8.822148352980E-05
9.191634640587E-05
9.516588148826E-05
1.056487661248E-04
1.302178997965E-04
1.550028442703E-04
1.560122362861E-04
1.891247534662E-04
1.975032763738E-04
2.219416646849E-04
2.324758036975E-04
6.245316444143E-05
-2.276543914763E-04
-1.928249213467E-04
-1.280446453637E-04
4.535067186076E-04
5.065611937399E-04
4.859785981618E-04
4.656894326800E-04
4.881639984930E-04
7.095570982118E-04
7.363708589540E-04
7.441812519981E-04
6.952203295752E-04
7.114159742361E-04
6.758723209660E-04
5.157236707449E-05
4.814253789185E-05
4.558886746262E-04
6.873551465151E-05
-4.351476485986E-04
-4.127621718011E-04
-4.222622344826E-04
-4.271951826083E-04
-4.212797670217E-04
-4.179931429524E-04
5.375153148956E-04
5.250484218467E-04
5.396103670875E-04
5.907025744514E-04
5.968984147701E-04
5.767324891024E-04
6.164170140049E-04
1.555497502400E-05
6.384175696582E-04
-4.395056028201E-04
-4.423119210270E-04
-1.691653202381E-04
-1.607782030789E-04
-1.894104860298E-04
-4.918829017292E-04
-5.022644240036E-04
-4.921240281735E-04
-5.115981520084E-04
-5.007882491991E-04
-4.797861476325E-04
4.812893068022E-04
4.486083087202E-04
4.217203942378E-04
4.141135732984E-04
-4.536406152037E-04
4.069708165906E-04
4.151622877499E-04
4.399099292393E-04
7.848301225980E-04
8.680026081910E-04
8.382589278221E-04
7.827173955763E-04
7.698639351173E-04
8.549695857271E-04
7.676458174176E-06
-7.361194962136E-06
-3.202400596550E-05
-5.497417524468E-05
-4.536237785811E-04
3.966674701811E-04
-1.285186695605E-04
6.618475667452E-04
5.978512146814E-04
-3.415428595734E-04
-3.589358132308E-04
-3.343299390977E-04
-3.558306825822E-04
-3.212895121315E-04
6.958994021251E-04
7.167712638859E-04
2.419450626390E-04
2.053424070092E-04
1.387691779310E-04
2.088196151099E-04
1.787736241132E-04
1.924297320821E-04
-3.108777648970E-04
2.321922238995E-04
2.878321367034E-04
2.825766846409E-04
2.743307603553E-04
3.004423397862E-04
3.133402243823E-04
3.171888115577E-04
3.445166088074E-04
3.401217589061E-04
3.578900547381E-04
3.460091860823E-04
-1.034502847484E-04
-1.151018075249E-04
-1.177659769104E-04
2.591717937224E-04
6.164023683605E-04
1.883249341959E-04
2.434803171818E-04
6.223110355160E-04
6.427107424614E-04
6.413866568108E-04
1.635077357275E-04
1.679917079175E-04
1.389700313427E-04
1.095692609736E-04
-4.022040612743E-04
-4.156950116681E-04
-4.065993000385E-04
-3.861023204889E-04
5.557115652607E-04
5.635682809173E-04
2.203159325517E-04
5.797845008506E-04
2.416474787835E-04
2.641433125990E-04
2.873642388080E-04
2.937607877464E-04
3.506998801170E-04
3.693477091265E-04
3.688664579803E-04
3.492093106584E-04
3.494006995165E-04
3.245297580853E-04
3.155831939872E-04
2.860613515523E-04
2.713534024229E-04
5.795836410165E-04
3.102161956150E-04
6.325589077861E-05
3.011814192755E-07
-5.001812768215E-04
-4.894473324878E-04
-4.718401984375E-04
-4.498746294490E-04
-4.130209417363E-04
-4.293919815272E-04
-1.142288236876E-04
-1.215468388863E-04
-1.003771709177E-04
-9.953578414890E-05
-1.125990103629E-04
-1.226590419972E-04
-1.156231946125E-04
-1.555487662187E-04
-1.499061769563E-04
-1.811206498275E-04
-1.740019621718E-04
-1.812476393297E-04
-1.688331562111E-04
-1.710989141651E-04
-1.780294393240E-04
-1.645177173289E-04
-1.647766869062E-04
-1.789410859188E-04
-1.849565830910E-04
-1.783702863479E-04
-1.724694881815E-04
-4.940531848812E-04
-5.006777875527E-04
-4.869634567255E-04
-4.716914801153E-04
-4.659412177847E-04
-4.448605974573E-04
-4.406382010244E-04
-4.214841403842E-04
-3.900836110922E-04
-4.074426233649E-04
-1.454648717734E-04
-1.453516460075E-04
-1.226853015469E-04
-1.254559458622E-04
-1.247202224213E-04
-1.253301141277E-04
-1.382959184578E-04
-1.736004925540E-04
-1.584875473963E-04
-1.840043326733E-04
-1.947256810000E-04
-2.046052281895E-04
-2.012321561635E-04
-1.914325397182E-04
-3.586090133239E-04
-3.537732849398E-04
-3.759103802823E-04
-3.756570309158E-04
-3.684493396520E-04
-3.755779092267E-04
-4.376978984280E-04
-4.637077861634E-04
-1.723848326988E-04
-3.659831381332E-04
-3.724914798333E-04
-3.690010143394E-04
-4.602670052435E-04
-4.532863969834E-04
-4.648029835195E-04
-4.824955375677E-04
-4.675062497523E-04
-3.846959212181E-04
-4.217796900329E-04
-4.027806297220E-04
-4.222330363116E-04
-4.359065189137E-04
-4.469810228790E-04
-4.367705412416E-04
-4.568048262546E-04
-4.318980318993E-04
-4.545830855468E-04
-4.547479818477E-04
-4.508550274310E-04
-1.926000641822E-04
-2.359745266155E-04
-2.208831425143E-04
-2.624360583236E-04
-2.620532873857E-04
-2.747256146841E-04
-1.659587279920E-04
-1.873147139466E-04
-2.080787534414E-04
-2.288856082179E-04
-2.421801758792E-04
-4.531597099437E-04
-4.598054898778E-04
-4.060815806169E-04
-3.990394118526E-04
-3.653905083572E-04
-4.965812223692E-04
-4.922459072875E-04
-4.901702686379E-04
-4.849525115933E-04
-4.907031649006E-04
-4.540808887379E-04
-4.742484800075E-04
-4.287363455292E-04
-9.450016144493E-05
-8.837127867747E-05
-1.503594356119E-04
-1.444429617512E-04
-4.032033078828E-04
-1.533407257117E-04
-3.811790145302E-04
-3.893501528040E-04
-3.757555274124E-04
-3.811320363961E-04
-4.628140729415E-04
-4.853368987746E-04
-4.770959388027E-04
-4.891808458993E-04
-4.883054914070E-04
-4.907476749937E-04
-3.832587078675E-04
-3.891986967428E-04
-4.061298857257E-04
-1.458811306101E-04
-4.681518496757E-04
-4.311698257059E-04
-4.406278870022E-04
-1.209781420908E-04
-1.207516495575E-04
-1.190936267551E-04
-1.225475158036E-04
-1.247342389083E-04
-1.290198204787E-04
-1.282227078385E-04
-1.326673394605E-04
-1.348920164804E-04
-1.389982075261E-04
-1.346241697994E-04
-1.367495213519E-04
-1.323435584139E-04
-2.108464236072E-04
-1.367655318084E-04
-1.421581521781E-04
-1.403327650740E-04
-1.360103764493E-04
-1.379879824898E-04
-1.302851191678E-04
-2.561970449440E-04
-1.961635843967E-04
-2.249385060170E-04
-2.299236969711E-04
-2.557424339407E-04
-1.862712033178E-04
-1.648302714928E-04
-1.576507834068E-04
-1.422895218313E-04
-1.411599231761E-04
-2.432993948515E-04
-2.304252411725E-04
-2.581384306000E-04
-2.572238677547E-04
-2.563930316423E-04
-2.902606211264E-04
-2.864901245021E-04
-3.227659901326E-04
-3.082792968842E-04
-3.353412123909E-04
-2.221078844284E-04
-2.127519564628E-04
-2.091263045775E-04
-2.103655994593E-04
-1.281050904327E-04
-2.288510347944E-04
-1.332950691840E-04
-1.435522743536E-04
-1.498232260529E-04
-1.469259927903E-04
-1.436160932998E-04
-1.377069278138E-04
-1.390839439899E-04
-1.618498539208E-04
-2.314990779358E-04
-2.167741069445E-04
-1.789453500198E-04
-2.244783166969E-04
-2.363494227601E-04
-2.135860868801E-04
-1.413314461512E-04
-2.541686563536E-04
-1.366045349433E-04
-1.302623021006E-04
-3.922010734727E-04
-4.163526434625E-04
-4.190739641287E-04
-3.998572569313E-04
-3.991308603304E-04
-3.772914803877E-04
-3.546950248357E-04
-3.721371194403E-04
-2.096429565556E-04
-1.380134939859E-04
-1.507006159318E-04
-1.720589819457E-04
-1.930633555960E-04
-3.782284413067E-04
-1.305366592962E-04
-2.096849603043E-04
-2.154724002265E-04
-2.134194319158E-04
-3.320877158482E-04
-3.603345333268E-04
-3.419282338314E-04
-3.583146357961E-04
-3.614973566347E-04
-3.831296293783E-04
-3.736714834779E-04
-3.953816020730E-04
-4.117833027981E-04
-3.962937912012E-04
-2.105744072448E-04
-1.521982289478E-04
-3.355526425836E-04
-3.015557653634E-04
-1.308854185577E-04
-1.330324786920E-04
-1.345179842346E-04
-1.346266448463E-04
-1.394945732266E-04
-1.395338283312E-04
-1.417130679976E-04
-1.423755800066E-04
-1.445287872543E-04
-1.433828581651E-04
-3.656301734135E-04
-3.705225513458E-04
-3.626285833981E-04
-3.777940609838E-04
-3.538867230224E-04
-3.399205610060E-04
-2.461514874342E-04
-2.242243140403E-04
-2.223681977887E-04
-1.952345383352E-04
-1.719718396095E-04
-1.616837503014E-04
-2.005804931165E-04
-2.073546070395E-04
-1.920607367802E-04
-1.828616220900E-04
-3.132678854716E-04
-3.383895373463E-04
-3.544501957124E-04
-2.087527380426E-04
-2.691589414204E-04
-1.378029392159E-04
-1.608659278915E-04
5.614431911657E-04
6.052316032963E-04
6.258863457062E-04
6.650574403796E-04
6.570509309217E-04
6.360204335344E-04
5.977766724033E-04
5.599988365949E-04
5.289217806144E-04
5.459319847170E-04
5.463240997422E-04
5.613099409556E-04
5.966903559784E-04
6.277099556449E-04
6.502141225719E-04
6.754252314670E-04
6.396016070721E-04
6.252773938627E-04
5.745065152253E-04
5.499164069381E-04
5.309359932806E-04
5.278350948416E-04
5.357662921352E-04
5.491322691566E-04
5.542842613279E-04
5.795501910051E-04
-1.250027242236E-04
-1.448059149648E-04
-1.103944597101E-04
-1.923011648327E-04
-1.937352170597E-05
-1.436740732334E-04
-1.286122740073E-04
1.814875173058E-05
3.737852784872E-06
9.721998078510E-06
-1.085493094758E-05
-2.111618768676E-05
-2.048236390150E-05
-3.475044249507E-05
-3.820236229817E-05
-1.662073587984E-04
-1.753698624628E-04
5.767152451818E-04
-1.622104921112E-04
-5.296156279911E-05
-6.322131019361E-05
-9.301512813647E-05
-9.536306396281E-05
-8.459106763794E-05
-1.173816086920E-04
-1.251279831042E-04
-1.498525226113E-04
-1.677915162169E-04
-1.630499743993E-04
-1.687177817503E-04
-1.826300995393E-04
-1.875969963989E-04
-1.637738421838E-04
6.043765300079E-04
5.664071680692E-04
5.804158825106E-04
1.437775344718E-04
1.256002057564E-04
5.075120816079E-04
4.883449872389E-04
4.963612625201E-04
4.956672257759E-04
4.989804785767E-04
4.943291646433E-04
4.886814874256E-04
5.169746255983E-04
5.017649323621E-04
5.518753601111E-04
5.331666941915E-04
1.509176766591E-04
5.682908866647E-04
5.780085683195E-04
5.827887206477E-04
5.809975236269E-04
2.888641474541E-04
2.643536722639E-04
2.493418012117E-04
2.201503816192E-04
2.245080031399E-04
2.020548095427E-04
2.039808439926E-04
1.587430275981E-04
1.792953201402E-04
1.130232533755E-04
5.969860447694E-04
-1.648716460435E-05
1.729300662410E-04
2.037720317743E-04
5.334408561831E-04
4.968454031102E-04
5.150730677673E-04
5.257178729318E-04
5.119476546265E-04
5.270355656674E-04
5.095482005527E-04
5.262033818468E-04
4.974108649950E-04
5.105666253043E-04
4.810603334148E-04
4.588892107163E-04
4.990425005200E-04
1.838941842887E-04
4.819377981017E-04
4.687220151968E-04
4.747143098310E-04
4.604274006603E-04
4.640345324021E-04
4.494222128519E-04
4.887789875404E-04
4.915657364309E-04
5.009139353245E-04
5.055856317265E-04
5.125250785677E-04
5.244325116685E-04
5.280517294535E-04
5.384731865770E-04
4.823294295519E-04
-7.492374404846E-06
4.285116357100E-06
1.364638934843E-05
1.567300414370E-04
1.501221198610E-04
1.473853527662E-04
1.428519369255E-04
1.435353969827E-04
1.466398564289E-04
1.423008772101E-04
1.553082472204E-04
1.440871963745E-04
1.491603856928E-04
1.370690007215E-04
1.397511879250E-04
1.388913162212E-04
1.603625416830E-04
4.009336233916E-05
1.126244269763E-04
6.550061562768E-05
9.219608675962E-05
4.286646675890E-05
-3.107249223615E-06
-2.235056667331E-06
4.704241210565E-05
1.609567453253E-05
-9.966153260903E-06
2.948723360810E-05
4.840306211619E-05
2.060993282979E-05
-3.775327353679E-05
8.896633670164E-05
-8.153026512710E-05
1.500869575918E-04
1.493910933012E-04
-1.602515301550E-04
-1.805879430097E-04
-2.022116435115E-04
-2.127616735824E-04
-2.313827303511E-04
-2.441979541976E-04
-2.280563491021E-04
-1.311763963461E-04
-1.337991393604E-04
-1.497639759149E-04
-1.709933042167E-04
-1.852783375702E-04
-1.793293570317E-04
1.560414905675E-04
-1.886731689027E-04
-1.385901489786E-04
-1.520130429992E-04
1.568877327864E-04
1.522193055594E-04
1.551141019391E-04
1.535922649453E-04
1.546412301051E-04
1.581243232608E-04
1.589632926857E-04
1.551860593819E-04
1.501000397799E-04
1.493583619004E-04
1.471343920302E-04
-2.058180697525E-04
-2.552892866058E-04
-5.759830040704E-05
-2.615588927802E-05
-1.181156280597E-04
-1.049152920253E-04
-9.731195633073E-05
-7.290640094588E-05
-8.241324179512E-05
3.983800945880E-05
2.176995936857E-05
-4.586170217760E-05
-3.046653873033E-05
-8.366768607528E-06
-4.229508524750E-05
-9.878647893528E-05
-9.565937544546E-05
-1.339262010653E-04
-8.888349250135E-05
4.126907538361E-05
3.130023200415E-05
1.263324442787E-05
-3.010788019548E-06
-3.489248224802E-05
-3.061015657985E-05
-1.569972548494E-05
-3.105399523069E-05
-1.125942006098E-04
-1.031991506807E-04
3.350863320340E-05
2.143979002060E-05
2.206023157625E-05
-8.953444872427E-05
-6.178335653285E-05
-4.707072970861E-05
-6.906590531402E-07
-6.858178000580E-05
1.802613421794E-05
1.848432594437E-05
-1.861213514737E-05
-2.797820543738E-05
-1.078005179892E-04
-1.200270066231E-04
-1.044497840414E-04
-1.139141410932E-04
-3.299168181593E-06
-1.016778910523E-05
-3.477559274516E-05
-5.361465655557E-05
-3.607299185783E-05
-1.326129469351E-04
-1.472370822845E-04
-1.076097252807E-04
3.382058687655E-06
-1.715205633615E-05
-4.240190786387E-05
-5.875870965500E-05
-1.336002980838E-04
-1.490432450923E-04
-9.121300825258E-05
-8.784482520043E-05
-1.064314663415E-04
-7.325077876730E-05
2.413664100186E-05
-1.391421180089E-04
2.298592758530E-05
-2.073500265671E-04
-2.121299200463E-04
6.918624954700E-04
6.292698321294E-04
5.957945412031E-04
5.462431903229E-04
-3.011070398636E-05
-5.486580869671E-05
4.828065417894E-04
4.964724781078E-04
5.362961071677E-04
5.628180520170E-04
-4.653230290138E-05
-1.761181039938E-05
-3.729410629128E-05
-1.961529829862E-05
4.539761624998E-04
4.584472555380E-04
1.132326574810E-05
-3.347578081800E-05
2.014032880304E-05
3.562244250222E-05
4.607348435943E-04
4.467082334145E-04
8.959161484825E-05
5.666146605644E-05
6.350617889527E-05
7.160992658055E-05
4.476275014812E-04
6.825133509315E-04
6.632691145770E-04
6.916115918282E-04
6.628300196620E-04
-2.421495621174E-05
-3.213651725992E-05
-4.493410257233E-05
-6.997564117661E-05
4.301179871532E-04
4.460680644576E-04
4.320681482523E-04
3.978599704763E-04
-2.086132051617E-05
-1.719517103142E-05
-1.311867977650E-05
-1.223559502222E-05
-5.853052709923E-06
4.465502255763E-04
-2.930277429062E-05
5.975504645802E-04
6.287151875524E-04
5.134852945617E-04
5.492298521765E-04
5.356981094138E-04
4.979505478542E-04
4.559713181946E-04
-7.417902341665E-06
-2.199258007272E-05
-4.422010170635E-05
-2.756108547290E-06
6.095945090514E-04
6.172478114504E-04
6.548054322339E-04
1.549527637258E-04
1.396970209456E-04
1.124220236919E-04
2.050323095437E-04
2.794969827122E-04
2.453232079967E-04
-1.693253795220E-04
-1.168047125625E-04
-1.090915408936E-04
-7.166420238557E-05
-7.314785616805E-05
-3.053049596115E-05
3.842840770061E-05
6.475098206454E-05
6.258262574258E-05
1.168853204882E-04
2.317347678989E-04
1.119130298742E-04
1.238065925221E-04
1.504100709645E-04
1.227953588488E-04
8.974130432732E-05
2.807860993290E-04
3.214423040368E-04
3.119796176473E-04
2.738410624287E-04
-2.560425270513E-04
-2.229338133815E-04
-1.913394316196E-04
-2.040293429407E-04
-9.015683235120E-06
1.539956633320E-04
3.542215190361E-04
2.056675946145E-04
1.491931936388E-04
1.654328757238E-04
2.681101845736E-04
3.285489808061E-04
3.857174851864E-04
3.866175259662E-04
1.601089940856E-04
1.744126749374E-04
1.765152433132E-04
1.923821308056E-04
6.797034973829E-05
1.295887976066E-04
1.885301980496E-04
1.975576172094E-04
1.982201489741E-04
2.381881144264E-04
-9.408031850851E-05
-5.746262699983E-05
-3.233362400009E-05
-5.699724364523E-05
-2.552928888682E-05
-6.711364771694E-05
-3.304779938271E-05
-6.452985481776E-05
-2.623273246265E-06
-7.561305899279E-06
5.066338991511E-05
3.219411039528E-05
1.163656166421E-04
2.086271252008E-04
3.921492582208E-04
-1.567035699418E-04
-8.041336211680E-05
4.238476877454E-05
4.059398391104E-05
3.531747092711E-05
3.422584650262E-05
3.184127042800E-05
3.360676304808E-05
6.146764027301E-05
6.730961063081E-05
4.123187392437E-05
5.412533773565E-05
5.524849997779E-05
2.582816283636E-05
-4.878218963381E-05
2.690895284639E-05
-4.540523728439E-05
-4.533225045859E-05
-1.154309954403E-04
-8.725570445812E-05
-8.451043006458E-05
-5.295363387923E-05
-1.885079630287E-05
-1.333316725052E-05
3.769067526274E-05
3.645196609031E-05
4.563076643891E-05
4.800559072263E-05
6.083469357916E-05
5.877408801593E-05
-4.064940971458E-05
-5.916849353020E-05
8.594988753513E-06
-2.923305507842E-05
1.121602658016E-05
1.134273562315E-05
9.666031512313E-07
-7.591930486851E-06
-2.291695279402E-05
-1.961797213103E-05
-1.347538382159E-05
-2.471270378310E-05
5.389861072342E-05
6.930481023514E-05
7.680930364925E-05
7.018660965910E-05
6.896949827856E-05
-3.869213553465E-05
6.411344727433E-05
5.526456272380E-05
4.512991755780E-05
4.095183826863E-05
4.464818233594E-05
1.575289329581E-05
2.661557151257E-05
2.212236408227E-05
3.243946214575E-05
1.902956101586E-06
-2.845622485222E-05
-3.938435073218E-05
-3.433570545648E-05
-3.316189427396E-05
5.817888660057E-05
-2.772839478085E-05
-5.737615466396E-05
-5.692898739146E-05
-6.134208049294E-05
-4.623980417737E-05
-7.804670493134E-05
-1.393807957188E-04
-1.343759679046E-04
-1.027030043069E-04
-9.491002156436E-05
-1.732754828022E-04
2.016624579394E-04
2.193976848837E-04
1.934640485437E-04
1.478001117880E-04
1.216251792451E-04
-6.962407984753E-05
6.536896634560E-05
-2.231075203394E-05
-1.241807356321E-04
-1.114280683999E-04
-1.796088513104E-04
-1.575914498098E-04
3.267535943018E-04
3.463350286189E-04
3.212854851314E-04
2.762360142653E-04
2.647158424473E-04
2.216366327887E-04
-1.301888571350E-04
-1.078027835013E-04
2.864075857172E-05
-4.950161050096E-05
-3.358451621284E-05
-9.560444744843E-05
-1.298909615021E-04
-1.235832960582E-04
-1.382057517083E-04
-1.707408547747E-04
-1.694854018360E-04
-2.058302547897E-04
-2.039316170353E-04
-2.257736862229E-04
-2.177186868104E-04
-2.316722157173E-04
-2.214916390194E-04
-2.151793878869E-04
-1.348548027928E-04
-9.446011297241E-05
-1.557339744999E-04
-1.210248457570E-04
-6.702608980648E-05
-6.495927474556E-05
-6.603469514349E-05
-7.247417615824E-05
-9.780755239602E-05
-1.108236485642E-04
-9.502628935773E-05
-8.540282920887E-05
-7.019318063535E-05
-9.266813927478E-05
-7.846976191960E-05
-7.056235097429E-05
-1.832512501264E-04
-2.154844951677E-04
-2.071337134372E-05
1.572937508950E-05
-2.444620515794E-04
-2.565949293072E-04
-2.622462975428E-04
-1.790169069030E-04
-1.604802619893E-04
-1.373137959598E-04
-1.085987738488E-04
-9.157616889653E-05
-7.020502433579E-05
-7.257823660909E-05
-4.014827894468E-05
4.003813289191E-05
4.855794947470E-05
3.160276233863E-05
3.311712119595E-05
-2.114743043026E-04
-2.431997117494E-04
-3.032828780572E-04
-3.023915880382E-04
-4.016726370130E-04
-3.981037277913E-04
-3.541793884890E-04
-3.679555910873E-04
-2.476417647909E-04
-2.554020683528E-04
-1.541164810908E-04
-1.593200151619E-04
-2.484453873265E-04
-4.313330856911E-04
-2.935707523442E-04
-3.807578252141E-04
-3.062216163976E-04
-3.072382131147E-04
-3.778654502881E-04
-4.416592151425E-04
-4.534376683522E-04
-2.464289510179E-04
-2.549505813777E-04
-2.017106016520E-04
-1.970214733782E-04
-1.741655452268E-04
-1.290542075583E-04
-9.417954178545E-05
-4.884785714649E-05
-8.864314354785E-05
-3.750601216169E-05
-1.238927517227E-05
1.062562474832E-05
1.076653187085E-05
3.084932632624E-05
7.825167864173E-05
5.655815061296E-05
6.871538968635E-05
7.234055402273E-05
8.129386441114E-05
4.815776142650E-05
-3.222933651068E-04
-4.410322289923E-04
-3.835220461706E-04
-5.799375343778E-06
-1.024956993503E-04
-1.217535296133E-04
-8.062251366815E-05
2.378749880413E-05
2.993933671716E-05
-1.868542683096E-04
-2.033601363965E-04
-2.142545527936E-04
-2.375417652537E-04
-2.468873582205E-04
-2.524261599658E-04
-2.338274063882E-04
-2.337909761049E-04
-3.375724664777E-04
-3.104458276773E-04
-2.962948029342E-04
2.666913650688E-05
-3.109139778011E-04
-3.935881779289E-05
-4.718501052599E-05
-2.430947106477E-05
-3.199913044449E-05
4.978546432041E-07
-9.530979488218E-06
1.273603575548E-05
-1.900125154773E-04
-2.002402338846E-04
-2.005327065348E-04
-2.065250156607E-04
-2.107973146546E-04
-2.147574923852E-04
-5.164107951130E-05
-2.519474055044E-04
1.755059145043E-05
-2.155046126221E-08
2.838630612092E-05
3.147383833490E-05
2.594791975758E-05
2.947063185850E-05
-2.063131556650E-04
-2.047202986255E-04
-2.228566869704E-04
-2.551833070990E-04
-2.706322836142E-04
-3.138244047598E-04
-3.263794293843E-04
-2.990317705150E-04
-2.747403053943E-04
1.839759837114E-05
-2.283261367210E-04
-1.576868598102E-04
-1.719180999271E-04
-9.771013551580E-05
-1.195941413585E-04
-5.724890177233E-05
-5.731650744921E-05
-6.996908994427E-05
-7.527912128859E-05
-4.893940000534E-05
-4.318916977692E-05
-3.388418639487E-05
-2.512221159608E-05
-9.777229523005E-06
-1.927892017586E-04
9.083388912345E-05
9.753005607475E-05
9.699244661433E-05
4.518194516901E-05
1.877184210353E-05
1.153881637472E-04
-3.075020984560E-04
-3.203253968674E-04
-5.846380808253E-05
-6.883991622533E-05
3.091981581280E-05
-7.334065197724E-06
-3.065045387054E-04
-3.247864370895E-04
-3.260965836063E-04
-3.152730065403E-04
8.506851162248E-05
-1.687616374635E-04
-1.506110170405E-04
-1.433171146034E-04
-1.633886095732E-04
-1.641751292805E-04
-2.647753531388E-04
-2.848992005584E-04
-1.422141350987E-04
-1.302361496217E-04
-1.594206117183E-06
-2.260562573204E-05
-8.537445157210E-05
1.704930795150E-05
1.366254940341E-05
-1.485883788150E-04
5.975120122794E-05
-4.342955298230E-05
-3.145993299433E-04
5.939079116395E-05
-9.498984644803E-07
4.149660929541E-05
6.393887938977E-05
6.373089621807E-05
2.300995692457E-04
2.778133089531E-04
2.991062721392E-04
2.673921368731E-04
-2.869098033727E-04
-2.616437461395E-04
-2.476422140934E-04
-2.619541991927E-04
-3.079826799074E-05
-4.947502495524E-05
-3.270606569637E-05
-3.671375851313E-05
2.185307509237E-04
1.976788046810E-04
-2.953186225913E-04
-3.041261923650E-04
-1.684314892466E-05
1.800688062946E-05
4.119944270029E-05
1.001705917711E-04
1.129994483586E-04
1.845802610464E-04
-3.093521885099E-04
-6.020099234372E-05
2.038463026498E-05
6.072561577016E-05
8.360809554923E-05
-2.082283341462E-04
-1.545419019444E-04
-3.448156760030E-04
-2.754115897668E-04
-2.608033256074E-04
-2.038973029694E-04
-3.919703554765E-04
-4.547707261116E-04
-4.872407365051E-04
-2.132466255383E-04
-2.179759524868E-04
-1.836262894420E-04
-1.232030959075E-04
-2.356127888023E-04
-9.022322687873E-05
-1.517548792530E-05
2.463427237595E-05
2.235681906599E-05
4.601453263040E-05
3.865686382263E-05
5.951056543067E-05
4.800800391636E-05
6.535974330249E-05
6.900297722570E-05
7.639026082910E-05
9.010107830703E-05
8.533229508904E-05
8.883993905257E-05
-2.903026223675E-05
7.478303590089E-05
-1.647325445266E-04
-1.255688704482E-04
8.443137540434E-05
9.063456092043E-05
9.670974619199E-05
1.021677823654E-04
1.067513436851E-04
1.135937670809E-04
1.088534856429E-04
1.171810749366E-04
1.112275091515E-04
-3.135702212399E-04
-3.274247923411E-04
-3.250531044290E-04
-3.398519653903E-04
-1.253023414461E-04
-3.122781616991E-04
-2.769970672993E-04
-2.854971558648E-04
-2.257142647573E-04
-2.190706951395E-04
-1.810402341440E-04
-1.612561501418E-04
-1.670600128305E-04
-1.247442457163E-04
-1.383444618847E-04
-1.222006587333E-04
-1.265231716608E-04
-1.381178526127E-04
-1.464982806786E-04
-3.208144758111E-04
1.331600253080E-04
2.904875964322E-04
2.693255974578E-04
2.998238281497E-07
-3.001538502043E-05
-2.354307520301E-05
-2.035841696723E-07
-1.722825256700E-04
-1.778057279840E-04
-1.732404685893E-04
-1.532932547324E-04
2.156629568455E-03
2.118000096492E-03
2.060414444182E-03
2.019594020407E-03
5.211746307334E-05
4.010998972139E-05
7.485033457806E-05
5.102574316212E-05
8.024850708467E-05
3.089189751337E-05
-7.567180168953E-05
-1.009994550471E-04
2.169636217702E-03
2.125826759423E-03
2.157865169267E-03
2.158887674621E-03
2.137773231812E-03
2.089598127494E-03
1.141157210506E-04
1.993001542284E-03
2.009501350824E-03
2.137681414696E-03
2.171277561969E-03
-9.698734564364E-05
-1.178681264374E-04
2.090403956828E-03
2.022453602839E-03
2.027506133348E-03
2.004540532356E-03
-1.304091326408E-04
-1.225449323286E-04
-1.578232996958E-04
-1.659981097422E-04
-1.593707319238E-04
-1.663635482732E-04
-1.505669136812E-04
9.951971564093E-05
-1.703356938485E-04
2.110321447900E-03
2.010080096408E-03
2.001518665268E-03
-6.627071462919E-05
-9.905696757797E-05
-8.624778523704E-05
-6.031966730102E-05
-1.816145573037E-04
-1.867067304632E-04
-1.912801521224E-04
-1.931837550135E-04
-1.870694718928E-04
-1.784501238788E-04
2.156869014670E-03
1.090540087455E-04
1.337719163632E-04
1.243444939010E-05
3.796965807789E-04
3.027995295457E-04
2.745930637759E-04
2.382863503293E-04
3.286124532163E-04
3.061320308739E-04
4.540554164571E-04
4.122411722727E-04
3.866395606162E-04
3.473106741131E-04
4.452856230957E-04
4.407406506832E-04
4.047103237475E-04
1.998733601122E-04
3.177244789120E-04
3.546720253374E-04
3.998216978587E-04
3.816442326918E-04
3.736181556246E-04
4.006128743372E-04
4.157542965463E-04
3.727207823996E-04
3.906597055956E-04
3.942538838113E-04
3.663434602690E-04
3.349802136165E-04
4.092067497765E-04
3.883386842285E-04
3.445960980930E-04
-7.646547067150E-05
2.335338309497E-04
3.249811500877E-04
-1.499709310103E-05
2.170992496850E-03
2.127049719125E-03
2.143870458277E-03
2.197299215737E-03
2.203691424937E-03
2.233246281244E-03
2.201344522507E-03
2.210859338111E-03
1.606566400331E-04
1.512198034580E-04
1.670543597388E-04
2.027406904922E-04
2.899720541392E-04
6.932235201853E-05
1.512376581297E-04
1.858806145671E-04
2.216344127564E-03
2.181910676829E-03
2.221583942967E-03
2.194021460390E-03
2.242524696555E-03
2.216960124987E-03
2.204615891465E-03
2.246173411303E-03
2.259544770154E-03
2.268550768820E-03
1.838182794970E-04
9.455862465893E-05
-6.859971478909E-05
-2.821913256337E-04
-2.394936200740E-04
-3.563185830947E-04
-3.478637052644E-04
-3.592969949694E-04
-3.495925267124E-04
-4.593524918071E-04
-4.666632446929E-04
-4.853140738676E-04
-4.968067514328E-04
-5.067950380057E-04
-5.221487065466E-04
-5.572600252055E-04
-5.502157160054E-04
-5.253323821925E-04
-2.725415883488E-04
-5.478257096245E-04
-2.351671598877E-04
-1.941616067600E-04
-1.772141568114E-04
-3.200548086516E-04
-3.325650190148E-04
-3.111622931367E-04
-3.307394791236E-04
-9.887038689335E-05
-1.344864085834E-04
-2.982191863132E-04
-3.396734855833E-04
-4.943220922446E-05
-7.826843477709E-05
-2.390702551658E-04
-3.948861582236E-04
-3.429884106295E-04
-2.898774284518E-04
-1.761871751122E-04
-1.938272543009E-04
-2.360944983011E-04
-2.704236388869E-04
-3.198073731936E-04
-3.485917913920E-04
-3.676914494150E-04
-3.766600127570E-04
-3.693755981093E-04
-3.773455352310E-04
-3.800317309112E-04
-3.864052369147E-04
-3.850255129446E-04
-3.447636239444E-04
-3.755637442072E-04
-4.347783976240E-04
-4.466033140438E-04
-4.479976804829E-04
-5.817907013950E-04
-6.356362958614E-04
-6.075161273785E-04
-5.892818123319E-04
-5.619419251970E-04
-5.112987827839E-04
-5.694566223342E-04
-4.076154245454E-04
-4.665494892534E-04
-3.152350376998E-04
-4.404648624890E-04
4.284081287805E-04
-3.469876355067E-04
-2.985907496038E-04
1.788855662093E-03
1.831154564288E-03
1.888397064323E-03
1.821963396315E-03
1.807046860720E-03
1.860776164077E-03
1.875318321079E-03
1.851443628910E-03
1.885667607949E-03
1.945628691741E-03
-2.933718127377E-04
-2.552820390248E-04
-2.598219966786E-04
1.891979458421E-03
-3.045057706577E-04
-4.942555253700E-05
-2.667253974667E-05
-7.182367441472E-05
2.025480099980E-03
1.973599376136E-03
1.977700654518E-03
2.000929546731E-03
1.975944552552E-03
1.953236552511E-03
1.971801818483E-03
2.013531650496E-03
-2.255553436517E-04
-2.155049894317E-04
-5.591374280034E-05
-3.539860349038E-04
1.954740014100E-03
1.917079928953E-03
-3.452273013713E-05
-1.381537619693E-05
-2.180286512659E-05
-4.437543156988E-05
-3.392043321896E-04
-3.905156846507E-04
-4.257244477040E-04
-3.110996670904E-04
4.650086513749E-05
2.579112180721E-05
8.885705621712E-07
-2.715996319574E-05
-3.917716066818E-04
1.950786196202E-03
-3.605167804180E-04
-4.216072847461E-04
4.939486667851E-05
3.403164992737E-05
5.438523690912E-06
-1.001833167009E-05
1.772313432274E-03
1.774547376917E-03
-3.102691273280E-04
-3.646551424039E-04
3.279563254650E-05
6.327946365093E-06
6.134301506466E-06
-1.332055933410E-05
-3.741665946691E-04
-4.153218120194E-04
3.532596327477E-04
1.927071942012E-04
2.432720023325E-04
2.474080569197E-04
2.426838153584E-04
2.772914706665E-04
2.896187511349E-04
2.988866428092E-04
2.971976062275E-04
2.466787851657E-04
2.414649258261E-04
1.049162463300E-04
1.376314040716E-04
2.295267507483E-04
2.325869441553E-04
2.351367638801E-04
2.295397747431E-04
2.354727757042E-04
2.343913553296E-04
2.350026486111E-04
2.396539620003E-04
2.485772688301E-04
2.447323397676E-04
2.481987581108E-04
2.407295662884E-04
2.505886663348E-04
2.473849898029E-04
2.536314416797E-04
2.649872443757E-04
2.346638390655E-04
2.145628732744E-04
1.985954745162E-04
1.769161460176E-04
2.467325671571E-04
2.481992850671E-04
2.606258554095E-04
3.134844548404E-04
3.154294355886E-04
3.161354275199E-04
3.077235712876E-04
3.082093823494E-04
3.104726974809E-04
2.809153850507E-04
2.547923466792E-04
2.383045545938E-04
2.619591183823E-04
2.709618747182E-04
2.440942220849E-04
2.473395638259E-04
2.515406802333E-04
2.583735936700E-04
2.560273625893E-04
3.029729459011E-04
3.098330282989E-04
3.102134447331E-04
3.128417180501E-04
3.086490598381E-04
3.027877966813E-04
2.690740646697E-04
2.528830745441E-04
1.699024838815E-04
2.460992766037E-04
2.683742624884E-04
2.060290523854E-04
2.237245400868E-04
-3.431785682898E-05
-6.900765933258E-05
-9.511188565829E-05
-8.670455116851E-05
-5.045921071652E-05
-7.102966518742E-05
-9.677754740583E-05
-1.226507057801E-04
-1.009097953004E-04
-9.472579425738E-05
-1.500057570930E-04
-1.491165014983E-04
-9.646630398586E-05
-8.858951864283E-06
-9.490603687923E-05
-1.815323504808E-04
-1.786110456359E-04
-1.992491826608E-04
-3.370519535355E-04
-3.552640952053E-04
-3.491217175865E-04
-3.788591430031E-04
-4.425834216860E-05
-5.247215866060E-05
-7.382014247240E-05
-8.099425223342E-05
-1.843897060538E-04
-2.157545698206E-04
-1.879367763177E-04
2.542545774532E-04
-2.145119235570E-05
-8.618302349271E-05
2.008165302212E-04
2.103424152532E-04
6.715478586826E-05
5.078724380250E-05
1.771599312912E-05
-7.008723924391E-06
2.379540883051E-04
2.415775456742E-04
2.403646357791E-04
2.395892276401E-04
9.671100081795E-05
5.307854131359E-05
8.903092340089E-05
-7.480631310040E-05
1.223219079487E-04
1.654694020052E-04
1.201320278934E-04
1.653175859395E-04
-3.675025429041E-05
-3.897774735203E-05
-4.958915090603E-05
-6.551947135328E-05
2.597108565495E-05
6.139560984135E-05
5.515832108928E-05
8.416375679683E-06
8.311957707131E-06
3.750616680393E-05
1.755574056565E-04
2.359345724652E-04
2.349096131606E-04
2.396430263274E-04
1.068977839330E-05
2.620817224073E-05
1.848099929299E-05
5.047087691017E-05
4.527940298794E-05
3.516267906448E-04
3.526140783680E-04
3.472844558903E-04
3.508927714735E-04
2.954818460621E-04
2.966566952466E-04
3.099813745848E-04
3.371716193376E-04
8.822956257687E-05
3.561258942697E-04
3.444723687405E-04
3.661064288841E-04
3.947745603341E-04
3.927348872077E-04
3.702705194065E-04
3.342937637838E-04
2.606923707383E-04
2.785022724314E-04
3.222440776876E-04
2.680263205958E-04
3.367213316665E-04
2.968462331263E-04
3.144489599762E-04
3.855404222263E-04
3.111983662575E-04
6.629757919966E-05
1.818537630103E-04
1.673042951537E-04
1.234504655790E-04
7.005257101918E-05
2.297537763861E-05
-5.621419651511E-06
3.726506124045E-04
3.661443697021E-04
3.803645155496E-04
3.591301456160E-04
3.550282976472E-04
3.602207167001E-04
3.571795938082E-04
3.576200671398E-04
1.906608907886E-04
3.186498229205E-04
3.506413326704E-04
3.849801377642E-04
4.655157372133E-04
4.471388185790E-04
4.134766026741E-04
4.298769512126E-04
4.555532754497E-04
4.250161909187E-04
2.736315090377E-04
2.216764312588E-04
2.459913676413E-04
2.380912730435E-04
1.424592446984E-04
3.189553483693E-04
4.623270590326E-04
2.494425145732E-04
2.734511959474E-04
2.311730395888E-04
3.196623880747E-04
3.348975177667E-04
3.284221375094E-04
3.265942738967E-04
3.183292310898E-04
3.220281432291E-04
3.301379072868E-04
3.101329616989E-04
2.232314803306E-04
2.128796658011E-04
2.242714992862E-04
2.159305592094E-04
2.588368927222E-04
2.203802273347E-04
3.218665184586E-04
3.239364915682E-04
3.198304472045E-04
3.218298836124E-04
1.876882838411E-04
2.056409776335E-04
2.370358262560E-04
2.718101533136E-04
2.918703621050E-04
3.004785176699E-04
2.903409471336E-04
3.081644161993E-04
2.289324993929E-04
2.330374262517E-04
2.712503184296E-04
1.823988488959E-04
3.342633113820E-04
2.202417100277E-04
1.205047655015E-04
7.692859641633E-05
8.327813030742E-05
1.247368524174E-04
3.419461550027E-04
3.479052391785E-04
3.000306293915E-04
3.116803741083E-04
3.306800144528E-04
3.312791893019E-04
2.302101679812E-04
2.123029459083E-04
1.903158451265E-04
2.363094873899E-04
2.391162491998E-04
2.477405399948E-04
3.395282332707E-04
3.417610494572E-04
3.348751027381E-04
3.240339342368E-04
2.944190444748E-04
3.110154921011E-04
1.901128610173E-04
1.629446369489E-04
1.621921202524E-04
1.886500480728E-04
3.306204184753E-04
2.166016965395E-04
-2.180345026682E-04
-4.800882626851E-04
-5.802294743192E-04
-3.503701262697E-04
-3.592129239355E-04
-3.665432818189E-04
-3.717916361895E-04
-4.182226674128E-04
-4.357406531140E-04
-4.592776527440E-04
-4.795666929592E-04
4.939034886553E-05
5.302236863882E-06
2.626908633593E-05
2.215176841365E-05
8.592970201703E-06
-2.949363430371E-06
6.209268349604E-04
5.954637992000E-04
5.860472329320E-04
5.722831592097E-04
5.716790213250E-04
5.684081216747E-04
5.719206728444E-04
5.931195416957E-04
5.798795092859E-04
5.725909553558E-04
5.740950737576E-04
5.872647260965E-04
5.872019860236E-04
9.711331990053E-06
2.403338238393E-05
2.498201048929E-03
2.500531727314E-03
2.696996662072E-05
2.489112849144E-05
5.714974319325E-05
6.734437405881E-05
1.328772597070E-04
1.617986406244E-04
2.556423097906E-04
2.998156695837E-04
3.894438145977E-04
4.204717034854E-04
6.660277192851E-04
6.954920468242E-04
6.662922110377E-04
5.940963834718E-04
6.456656869776E-04
6.374258412124E-04
5.846405044463E-04
5.671428019107E-04
5.895448115427E-04
6.112156298096E-04
1.401562820933E-03
1.550240962475E-03
1.508583449542E-03
1.562106326597E-03
1.710664594536E-03
1.795234904380E-03
2.324635441380E-03
2.408533949988E-03
6.216978129872E-04
5.765442953628E-04
5.735209529376E-04
5.624131200501E-04
5.752526021062E-04
5.743995140002E-04
5.822935889238E-04
5.803241719829E-04
5.869183458750E-04
5.800355401429E-04
5.839366431243E-04
5.758439390027E-04
5.828295234293E-04
5.804850634857E-04
5.771940450031E-04
5.851911889641E-04
5.933898750542E-04
5.701807878561E-04
6.081116226335E-04
6.015966462489E-04
6.148836221137E-04
2.263590770564E-03
2.183447821439E-03
2.612391338213E-03
2.635644227403E-03
1.059240533433E-04
1.035606628667E-04
8.825975504810E-05
7.581653128573E-05
-3.486844116565E-04
-3.549489086609E-04
-3.631496371973E-04
6.120215929321E-04
1.939423571828E-05
1.310410866831E-05
5.304307035274E-05
6.052104028950E-04
5.742543225554E-04
5.491452504548E-04
5.564379619233E-04
5.823075524434E-04
2.071233061444E-03
1.924044569313E-03
2.578454003816E-03
2.592983740650E-03
5.823284640636E-05
4.327052161211E-05
-3.390691451859E-04
-3.595064899641E-04
2.258929483904E-05
-3.590890853463E-04
-3.546303456393E-04
-3.560490381396E-04
-3.902653422958E-04
-4.153646774518E-04
-4.109600356970E-04
-4.216229624828E-04
-4.090633650473E-04
-4.347608321326E-04
1.241828434240E-04
1.001186013489E-04
1.096874959271E-04
7.861549957293E-05
6.123643287449E-05
-3.636945746960E-04
7.535964785918E-06
-4.973634602993E-04
-5.008795176607E-04
-4.199424884184E-04
-4.339711645237E-04
-4.550237799662E-04
-4.582352805761E-04
-4.688178661089E-04
-4.862156017565E-04
5.211701114549E-04
5.102752012576E-04
5.151871411382E-04
5.296154947719E-04
5.203324534498E-04
5.500430949984E-04
1.587572865050E-03
-4.016450503453E-04
1.599396410637E-03
1.567091451864E-03
-3.762662331949E-05
-5.477441510207E-05
-3.587452641031E-04
-3.831923015456E-04
-3.855885275236E-04
-3.915738075352E-04
-3.749692665878E-04
-3.846596436969E-04
-4.955439467520E-04
-4.896547208915E-04
-4.960366601218E-04
-5.162569360722E-04
1.655568464746E-03
5.749069670501E-04
-3.965151599658E-04
-3.765283351532E-04
1.855969118726E-03
1.845733209764E-03
1.797528792353E-03
1.868017999077E-03
1.882657568245E-03
1.877724987654E-03
1.981649104605E-03
1.937510128280E-03
1.889904456658E-03
1.911272322270E-03
1.942720818822E-03
1.914769370877E-03
-4.781608322315E-05
-3.932000139992E-04
-4.907275401364E-05
7.973225213880E-04
1.552399431830E-03
1.528329968049E-03
1.546075257888E-03
1.577809982080E-03
1.591514253808E-03
1.679108519907E-03
1.621887262201E-03
1.703910832097E-03
1.855640243584E-03
1.862097399499E-03
-5.185644243929E-05
-6.284938354591E-05
7.543725358829E-04
-3.666903912427E-04
5.430050485387E-04
5.894337112952E-04
6.894622855919E-04
7.026650458613E-04
6.715301268090E-04
7.179794697473E-04
6.312333614321E-04
6.300068985116E-04
6.633841662744E-04
6.861345372588E-04
7.667280699356E-04
7.390417865879E-04
7.258921192972E-04
8.242208991794E-04
8.771844329804E-04
5.252894097608E-04
1.004825385461E-03
1.406370966742E-03
1.328731470304E-03
1.226822528636E-03
1.152880355270E-03
1.472587378837E-03
2.198130217589E-03
2.092745719512E-03
-2.079671894693E-06
-1.458180328838E-05
-3.576550646624E-04
-3.636369937319E-04
-3.614682384225E-04
-3.569385830063E-04
1.066409058898E-03
5.820162399547E-04
4.965650733586E-04
5.413591510045E-04
5.167096422289E-04
5.388976848850E-04
5.448976144784E-04
5.019487126687E-04
5.034871273256E-04
5.171803062088E-04
5.311021852783E-04
5.812030446900E-04
5.722752388344E-04
5.888523475693E-04
6.179579230583E-04
6.604814316245E-04
7.556910054808E-04
5.075895125849E-04
8.514812307238E-04
1.037506472632E-03
9.349615024935E-04
1.128526811744E-03
1.892748769317E-03
1.805474993732E-03
-1.972117898135E-05
-3.452122057988E-05
-3.656760675042E-04
-3.723486275750E-04
-3.636429506028E-04
-3.711766210636E-04
-5.181056593026E-04
-5.066664271336E-04
7.763018353300E-04
-5.046923298111E-04
-3.767475985246E-04
-3.867501494132E-04
3.536842721882E-04
3.242130765849E-04
3.026822296563E-04
1.427876785545E-04
1.325203413664E-04
1.220661519384E-04
1.200068421274E-04
1.005003563469E-04
9.573878570763E-05
8.273196161995E-05
6.929921371486E-05
2.028077364455E-04
2.021976091862E-04
4.344395541421E-04
4.476376675441E-04
4.752435200413E-04
4.697544161397E-04
4.729870308145E-04
4.431787215596E-04
2.751625000950E-04
2.720676415814E-04
2.355438276562E-04
2.242893094687E-04
1.858220656692E-04
1.780287503766E-04
1.525546824405E-04
1.522661840412E-04
3.844216179883E-04
4.499338044536E-04
4.642329183902E-04
4.297892895171E-04
4.709564814309E-04
4.372352174631E-04
4.264966989702E-04
1.729441390373E-04
1.598198354934E-04
1.853007952283E-04
1.504304422293E-04
4.050668028436E-04
4.184887595821E-04
4.162243604679E-04
4.077936667656E-04
2.129103078827E-04
2.086268631203E-04
5.691517473808E-05
3.923805565835E-04
4.084504649451E-04
4.186266202769E-04
2.161446253536E-04
2.141718536456E-04
4.192377850517E-04
4.157414148295E-04
4.575691117467E-04
4.417228933462E-04
4.480559089195E-04
5.057632286919E-04
5.043920388736E-04
4.993673362577E-04
5.294564800497E-04
3.928665227368E-04
5.411390218253E-05
3.322566015351E-05
2.676150240352E-05
-2.003345037082E-04
-2.353708833493E-04
3.192363242527E-05
1.198655670159E-05
-8.554333149997E-06
-1.147292531175E-05
-2.747354458973E-04
-2.878203804759E-04
-3.147020706930E-04
-2.825518060760E-04
-3.005381894203E-04
-3.292323969447E-04
-5.037872666228E-05
-2.254255377613E-04
-8.083638594160E-05
-1.425047391432E-04
-3.840140867132E-04
-3.780151073773E-04
-3.703636801466E-04
-3.801180914524E-04
-3.843657737391E-04
-3.800705128384E-04
-3.738979952520E-04
-3.733330702882E-04
-4.097101315218E-04
-4.133581789191E-04
-6.411859677282E-04
-6.005904217727E-04
-1.222508381403E-04
4.382818680601E-04
-2.473309053133E-04
-1.759948832460E-04
3.037752781898E-06
-1.107703673060E-06
-4.864130749180E-05
-3.153746010199E-05
-1.641706473311E-05
-4.175791970076E-05
1.867604502115E-04
1.638670822642E-04
1.449746248597E-04
1.483121013854E-04
-6.152362464273E-05
-5.728932500746E-05
-7.150056472095E-05
-1.749478767088E-04
-7.337431611282E-05
1.174799594683E-04
-1.079261102961E-04
-8.898834837408E-05
6.706769706045E-05
8.239898973461E-05
9.367845045842E-05
9.054590879989E-05
-1.217022126227E-04
-1.182807810337E-04
-1.327247078348E-04
-1.534161210165E-04
5.021707837258E-05
5.070145910372E-05
1.139195570584E-04
3.001380064926E-05
1.121316989852E-04
7.187163932653E-05
2.396317763042E-03
2.436362699581E-03
2.434404637810E-03
2.587875336054E-03
2.592798120900E-03
2.639512594194E-03
2.657145984930E-03
1.156137001644E-04
1.240268155335E-04
1.260158660323E-04
1.366527310892E-04
2.165789426938E-04
2.066071368349E-04
2.417430261066E-03
1.955057108148E-04
2.464679492673E-03
2.451717705204E-03
2.450722414864E-03
2.452527639030E-03
2.525957648197E-03
2.621405368392E-03
2.590057479420E-03
2.594013744154E-03
2.580556353272E-03
2.652020426556E-03
5.483747938223E-05
1.004026485743E-04
8.486330654624E-05
1.881510800352E-04
9.974361098172E-05
9.766648939558E-05
1.342730166278E-04
-3.927681077745E-04
-3.873674259908E-04
-3.916409804551E-04
1.565504540641E-04
1.459397144452E-04
1.374148698272E-04
1.381346595169E-04
1.218128805093E-04
1.033135982636E-04
7.614024566414E-05
6.383386502581E-05
7.760565715104E-05
3.531544807341E-05
1.184526715309E-04
2.330013026294E-03
2.341613097591E-03
2.363300602550E-03
2.626856579537E-03
2.646786999519E-03
1.346537904461E-04
1.415816991442E-04
1.331603320950E-04
1.202767884640E-04
1.617261803599E-04
1.729887301108E-04
1.765195921009E-04
1.566240420800E-04
1.468995741635E-04
2.361284606984E-03
-3.827530910916E-04
8.625481664554E-05
3.057389644997E-04
-1.318888689758E-05
4.327734058128E-04
4.108308798257E-04
3.986990962753E-04
3.754277196082E-04
-3.195577358481E-05
-3.830596477133E-05
-2.457262251026E-05
-3.081685371684E-05
4.897266980061E-04
4.571289193968E-04
4.514475091265E-04
4.310153317036E-04
9.352384034441E-06
4.393247154983E-04
1.382999761215E-05
-2.451457804750E-05
-6.692653948604E-06
-1.048238816035E-05
6.593475595887E-07
-3.264418094809E-05
4.858892104800E-04
4.661045224179E-04
4.876015299018E-04
4.743215971290E-04
1.124027682400E-04
3.987357075006E-05
7.664787333265E-05
4.021240947184E-04
1.229669221996E-04
-2.268994845776E-05
3.087375284449E-04
3.031255125660E-04
3.041614630227E-04
3.008481267089E-04
2.984090278966E-04
2.925883822022E-04
2.775522938243E-04
2.694693558265E-04
2.499166748855E-04
2.447844898453E-04
2.298867815785E-04
2.287738433147E-04
2.439179382437E-03
2.433793077096E-03
-2.376547288014E-05
2.437746919259E-03
2.526574114308E-03
2.500867957093E-03
2.492328942834E-03
2.569202845819E-03
1.025626253199E-05
2.182843687031E-05
5.868402398809E-05
3.015371877663E-05
3.503557657578E-04
3.370409666535E-04
3.141907482699E-04
3.172649256661E-04
3.266407069395E-04
2.456270285125E-03
2.925363149736E-04
-2.055266207567E-04
-2.463953683651E-04
3.362485149106E-04
3.300116351726E-04
4.583757160796E-04
4.538727552036E-04
4.578499857501E-04
4.617782970199E-04
3.490775424999E-04
3.473050680854E-04
3.242845531890E-04
3.155930431584E-04
4.704772187321E-04
4.672745291351E-04
4.639111099496E-04
4.645131746697E-04
3.459210472722E-04
3.373765807363E-04
3.188439511072E-04
3.122025374069E-04
6.233223240616E-04
5.809934814998E-04
5.473658703027E-04
4.911365923109E-04
5.043148547845E-04
4.860626844854E-04
4.536822787965E-04
4.500673114714E-04
3.522786162043E-04
4.526653742003E-04
4.463434647396E-04
4.517465864225E-04
4.518122698959E-04
4.725511581462E-04
4.719587320313E-04
4.625244017031E-04
4.640472896982E-04
4.232562912048E-04
4.356052269833E-04
4.411287665470E-04
4.168749294966E-04
3.808764259015E-04
3.937356591910E-04
3.919054515899E-04
3.769686633979E-04
3.728985014364E-04
3.431817356502E-04
3.864031580433E-04
4.262642494853E-04
4.095018429915E-04
4.217615205236E-04
3.666521644855E-04
3.582752834089E-04
3.675997033660E-04
3.589549192795E-04
4.474730834208E-04
4.424021748405E-04
4.264124517671E-04
4.401453152239E-04
3.548950152312E-04
3.493616771959E-04
4.299176232203E-04
3.272606978623E-04
3.270828636664E-04
6.865082632906E-04
3.159738983001E-04
3.231649240815E-04
3.170202577884E-04
4.575190258764E-04
4.205783429328E-04
3.933934828570E-04
3.392813936790E-04
3.065007235610E-04
2.967774260072E-04
2.183898149974E-04
2.086957783451E-04
2.438636253981E-04
1.645049723534E-04
2.987557776638E-04
6.497931529527E-04
6.513553547914E-04
6.432020365939E-04
6.249098857962E-04
6.155733626916E-04
5.784740150588E-04
5.549187359595E-04
5.003490662957E-04
4.732692412007E-04
4.086785502638E-04
3.883544410923E-04
3.352054118143E-04
3.226248018695E-04
2.795850291875E-04
6.595424614929E-04
4.545994826821E-04
3.032034148529E-04
3.428134095495E-04
6.525409053069E-04
6.625760700096E-04
6.421054323824E-04
5.961829348052E-04
5.628368452599E-04
5.106854960761E-04
4.762934352718E-04
4.338202562783E-04
4.162324621389E-04
4.337219132518E-04
3.600801608487E-04
3.878112353866E-04
3.335452378394E-04
3.053176209853E-04
3.350424818733E-04
3.353191001194E-04
3.339632513739E-04
6.651005938210E-04
6.810167019327E-04
6.433125985828E-04
6.337107113014E-04
5.916840294824E-04
5.696920166329E-04
5.117294556669E-04
4.824911680207E-04
4.240619612421E-04
4.051943652507E-04
3.555262345257E-04
3.422683601744E-04
4.558581147141E-04
4.365593676578E-04
4.395450066830E-04
5.530454885745E-04
5.911658498179E-04
6.143040119895E-04
6.709862426446E-04
7.141973956277E-04
7.650152071549E-04
4.306938353990E-04
4.312403342704E-04
3.978022792639E-04
4.212543732294E-04
4.987050862087E-04
5.063121085376E-04
5.008588014549E-04
5.391082392031E-04
5.074012939658E-04
5.043339158491E-04
4.342621381726E-04
4.412710543839E-04
4.307202604356E-04
4.376025219434E-04
4.346474990419E-04
4.362148890896E-04
4.271223295199E-04
4.405340328513E-04
4.566144337227E-04
4.548800179776E-04
4.803129069562E-04
4.848491826138E-04
5.109669662059E-04
5.000514927126E-04
5.073597943940E-04
5.064054947008E-04
4.118900165405E-04
3.637695781431E-04
3.557945380601E-04
3.177522168608E-04
4.948668632990E-04
5.427929160778E-04
5.150901234402E-04
6.085523378918E-04
5.764236154990E-04
7.126885178965E-04
6.703915760273E-04
8.070722927414E-04
7.861675065094E-04
4.912172122695E-04
8.424908967756E-04
9.560467197159E-04
1.010807432972E-03
1.016007983259E-03
4.254792830082E-04
4.394666895326E-04
3.660022753692E-04
3.932057344641E-04
4.997386048654E-04
5.014265784521E-04
4.959673721968E-04
4.989580805397E-04
4.895515087869E-04
5.079578119305E-04
9.275744968449E-04
2.840472292809E-04
4.960435456506E-04
4.579059202106E-04
6.282513394265E-04
6.317510537802E-04
6.561338173457E-04
6.412467104269E-04
4.532032995292E-04
4.477153120059E-04
4.438334801162E-04
4.375868554253E-04
6.187912876528E-04
6.323738847097E-04
6.130971623261E-04
5.991730681158E-04
5.626258668837E-04
4.488889204356E-04
5.725192665232E-04
4.528300100418E-04
4.587341402495E-04
4.582162389009E-04
4.639287642270E-04
4.468517343011E-04
5.421225309609E-04
5.057704609705E-04
4.806403749168E-04
4.771201268304E-04
4.077903571144E-04
3.985299421039E-04
4.107312444575E-04
4.266533730911E-04
4.746444340759E-04
4.794042428264E-04
4.253723466315E-04
4.417521081776E-04
4.627340677955E-04
4.860047605926E-04
4.316915694941E-04
4.217861012754E-04
4.503683550887E-04
4.442851052745E-04
5.440408544911E-04
5.078434214371E-04
5.351477773274E-04
5.597037720168E-04
4.402452673915E-04
4.291524348795E-04
4.554906038375E-04
4.321674324822E-04
4.518755574017E-04
5.829111800739E-04
5.862791086692E-04
5.959137348970E-04
4.275164312951E-04
4.348391348515E-04
4.377813025386E-04
4.495058253227E-04
4.524406669637E-04
4.576216637458E-04
6.406184557881E-04
6.342571332604E-04
6.124641032692E-04
6.551927985821E-04
6.076545506325E-04
4.252844745853E-04
2.629744782066E-04
2.768701076937E-04
-2.551869469721E-05
-2.110797150874E-05
-2.272765757318E-05
-3.515315492131E-05
-6.973069500121E-06
5.128698927748E-05
1.814447416674E-05
-3.410999345010E-06
-2.844823385196E-05
-3.841203525299E-05
-6.197853722566E-05
-9.057640028647E-05
-9.226739505784E-05
-1.168086824967E-04
-1.199918172312E-04
1.969325094592E-04
1.550303629180E-04
1.201972084442E-04
8.300647636557E-05
1.307124690874E-04
7.293726082157E-05
9.483180323227E-05
7.924624735447E-05
2.396855019747E-05
-9.752933659353E-06
-6.043784417349E-05
-7.764356952370E-05
1.926311087393E-05
3.546163919847E-05
6.891409004376E-05
7.272815661192E-05
1.332010431052E-04
1.404175028314E-04
7.494104321608E-05
-2.387288614452E-05
9.837879530402E-06
9.958870334070E-07
6.618562369700E-06
-1.008411783068E-05
2.804247130504E-05
2.884927585300E-04
2.726498872258E-04
2.849116523361E-04
2.647646155542E-04
-1.105398669214E-04
7.961376676021E-05
-2.297033297218E-06
-2.884575949059E-06
-5.530137780928E-05
-5.414208196098E-05
-7.568332662269E-05
-8.394880280598E-05
3.199066284918E-04
2.399098531213E-04
2.779279357991E-04
2.707814281305E-04
2.241490160511E-04
1.703405465074E-04
1.336493909135E-04
3.388076443626E-05
-1.159496443528E-04
-1.360302840140E-04
-1.316481000721E-04
3.993949106859E-04
4.982010669592E-04
3.428717163636E-04
4.446359342600E-04
5.417383606390E-04
3.426636571616E-04
3.721176213363E-04
2.267352232675E-04
-2.306764479319E-06
-2.218963835592E-05
2.187319110627E-04
1.681554937592E-04
2.588008796583E-04
3.531327078382E-04
2.637215725304E-04
4.571230064240E-05
2.268051088482E-05
2.125761100893E-06
2.677142623402E-04
2.285987755803E-04
3.044605095905E-04
3.016738912894E-04
1.098920512280E-04
1.043648395597E-04
8.918028558189E-05
7.072686273202E-05
2.352097324439E-04
2.501019739954E-04
4.620152991099E-05
1.839935351794E-04
2.675969250021E-04
2.439563259030E-04
4.136616090208E-05
4.094466599830E-05
1.796740812664E-04
2.148218703340E-04
2.269326862721E-04
2.735569210497E-04
2.783568343805E-04
1.746736521275E-04
2.296655427310E-04
2.358748194662E-04
8.741913419267E-05
1.480227290710E-04
1.475187143849E-04
3.456471869022E-04
-2.354656872529E-05
-1.019787976479E-04
-6.931453313632E-05
-1.374266882901E-04
-1.224994180682E-04
-1.380028801557E-04
-2.877827252172E-06
-1.180703490838E-05
1.641593208797E-04
2.124735184686E-04
2.386049177874E-04
1.995933349129E-04
1.673524213961E-04
2.232407872848E-04
2.038165294483E-05
2.272050461706E-04
1.974578407431E-04
2.337064544980E-04
2.647886931541E-04
2.606961379718E-04
2.906519150075E-04
2.794173114674E-04
2.673786860679E-04
2.619429020097E-04
3.048924222885E-04
4.775153799567E-04
4.553225622807E-04
4.475764876987E-04
4.096522140886E-04
3.994087658212E-04
3.778677121069E-04
2.605837436629E-04
7.888729103911E-05
5.446034408634E-05
4.810986860625E-05
4.753589869308E-04
5.192158641164E-04
4.755102755333E-04
5.267372278994E-04
5.781115964287E-04
5.288351429820E-04
4.926545758813E-04
5.272257320849E-04
5.119962143803E-04
4.464350176575E-04
4.163446758946E-04
6.793529387029E-05
4.309978452327E-04
3.055568838277E-04
3.719270767891E-04
2.762719003954E-04
2.673743759866E-04
3.011472351124E-04
4.384906879465E-04
4.573796059628E-04
3.433945787461E-04
3.679154582059E-04
3.997162943699E-04
3.275848308867E-04
1.878265193310E-04
9.493843133705E-05
1.010438501294E-04
1.361221785976E-04
3.175500090092E-04
1.498737502617E-04
5.871942325403E-04
6.166741803281E-04
5.885093820460E-04
6.184526498538E-04
5.972674140400E-04
5.999345853923E-04
6.081687007844E-04
5.531558975555E-04
5.827635305921E-04
5.402551131825E-04
4.830515906908E-04
4.614115877281E-04
3.948278952260E-04
7.293466253222E-05
2.893301898038E-04
3.309614151144E-04
3.765320297824E-04
3.987572209379E-04
2.790799484908E-04
3.235013229647E-04
3.789722401803E-04
3.350140531537E-04
3.603783498550E-04
3.342579335968E-04
2.274938023660E-04
1.842317246180E-04
1.380859317321E-04
1.449628412296E-04
1.023561265439E-04
6.085182119652E-05
3.501514569190E-04
6.718356682584E-05
5.499181519354E-06
-4.480419292754E-05
2.938664229910E-04
3.301669497805E-04
3.142606260153E-04
3.317893941891E-04
3.496848896461E-04
3.792658876092E-04
3.459221883357E-04
3.834312267235E-04
2.397115058051E-04
2.885571588736E-04
3.435413419534E-04
-2.674786363169E-05
3.393840659245E-04
3.953383740398E-04
3.634327815778E-04
2.998006956159E-04
2.713735842019E-04
2.803636042838E-04
2.380399145111E-04
2.113741254642E-04
2.148432444605E-04
1.545028177886E-04
2.835104163272E-04
2.840685431261E-04
3.560911929723E-04
3.261965848643E-04
3.169197702171E-04
3.919685614993E-04
3.442438920764E-04
4.310316678337E-04
4.699794942433E-04
4.953172525179E-04
4.725141553256E-04
4.214189129026E-04
3.728683156483E-04
3.214434505994E-04
3.198622728872E-04
2.508551888231E-04
2.069109015715E-07
1.315689569238E-05
2.791417430556E-05
4.260751534420E-05
4.087912779470E-04
4.447155967496E-04
-2.015797037587E-04
4.374339269856E-04
1.070824670561E-03
3.323728884973E-05
3.728000715434E-05
5.269838524618E-05
5.739944896465E-05
-3.486497854244E-04
-4.013570668459E-04
-3.675207347102E-04
-4.241575304193E-04
-3.963498677736E-04
-3.744375069125E-04
-4.096831862850E-04
-4.024405769211E-04
7.820798720718E-05
6.729792782644E-05
-3.412851794295E-04
-3.780653138430E-04
-3.543538593854E-04
-3.843450942623E-04
-3.708588614099E-04
-4.289106468395E-04
-4.336172085112E-04
-5.502263350388E-04
-5.099860142874E-04
-5.060520130051E-04
-4.595012878877E-04
-5.382937659576E-04
-4.561588541989E-04
-3.544785657488E-04
-3.447568887193E-04
-3.567326671073E-04
-3.712605029991E-04
-3.483519654450E-04
-3.522748694170E-04
-3.168284934057E-04
-3.294077670944E-04
-8.394945382496E-05
-8.217235188290E-05
-1.150658815255E-04
-5.482942602535E-05
-3.247150430384E-04
-3.530151412655E-04
-3.668318469562E-04
-3.116351684319E-04
-3.456254376068E-05
-4.402283355561E-04
-4.973881857555E-05
-1.204307321248E-05
-3.737984549097E-04
-3.662517793711E-04
-3.557087532049E-04
-3.656665971547E-04
-3.524127335632E-04
-3.628432076478E-04
1.155659283353E-05
-4.077583496454E-06
4.709365582945E-06
2.336318010124E-05
-3.762837498478E-04
-3.501359734869E-04
-3.333433091096E-05
-4.463208761096E-04
-4.812266785154E-04
-4.801830743807E-04
7.386996280257E-05
-7.524474234438E-05
-2.845796745831E-05
2.348607391917E-05
-1.080486836400E-04
-1.619488308766E-04
-2.036322245463E-04
-2.379902931335E-04
-2.661748409576E-04
-2.966439552710E-04
-3.018794226684E-04
-3.297263136032E-04
-3.298712979077E-04
6.987421675767E-05
-3.474298500840E-04
-3.393884166383E-04
-3.554790347738E-04
-3.590700465160E-04
-3.757529726716E-04
-5.991053834219E-04
-5.864323234084E-04
-5.707950429424E-04
-5.655428349195E-04
-5.488031837133E-04
-5.377056596781E-04
-5.179436692798E-04
-5.136185556588E-04
1.024565786709E-04
-3.439720187822E-04
-1.567126967098E-04
3.313520466252E-05
9.135671179979E-05
-4.547159609921E-04
9.318481079256E-05
8.228919159098E-05
-7.414355799272E-06
-3.446992573243E-05
-3.466392858692E-04
-3.482568192113E-04
-3.432143563755E-04
-3.640447772127E-04
-3.487980556345E-04
-3.694634777576E-04
-3.637074195302E-04
-3.928722936818E-04
9.374020994425E-05
-5.780955919222E-04
-5.763395109002E-04
-5.945910971022E-04
-5.744123673467E-04
-5.516809736380E-04
-5.494820168086E-04
-5.200168943827E-04
-5.185444368776E-04
-4.856861229802E-04
-4.888069525734E-04
-5.053981842940E-04
-5.019805895055E-04
-5.129233644461E-04
1.030718729282E-04
-5.840053696347E-04
-1.940256468573E-04
-2.175748995397E-04
-2.440148425873E-04
-4.091513752145E-04
-4.160910709888E-04
-4.565755142635E-04
-4.783358320509E-04
8.160520929590E-05
7.969969700176E-05
7.342755622526E-05
6.628659106588E-05
-4.766111384672E-04
-4.667209906318E-04
-4.824002914986E-04
-4.784271931842E-04
-4.894470484362E-04
-4.530630279042E-04
-4.797829524638E-04
-4.450294409921E-04
-4.231153385391E-04
-4.314640982824E-04
5.191458390758E-05
8.018492266958E-05
7.159859512988E-05
6.862223193205E-05
7.863180118790E-05
7.291448845398E-05
-4.204316915090E-04
-4.002330180548E-04
-3.962822597862E-04
-4.122967461054E-04
-4.696060707339E-04
-1.877726964192E-04
-3.721679871944E-04
-2.778559634835E-04
-2.386321288632E-04
-2.749839975467E-04
-2.707428556379E-04
-2.910824851268E-04
-2.919753951485E-04
-3.114566473768E-04
-3.183667762271E-04
-3.052175503713E-04
-2.938924077886E-04
-3.233837964140E-04
-3.278610047444E-04
-4.016089288763E-04
-3.992767828345E-04
-2.755510214903E-04
-3.610588396591E-04
-4.404557465678E-04
4.129815739670E-05
2.527259157633E-05
-3.635143208382E-06
-2.187624081211E-05
-1.958062706464E-04
-2.015597267577E-04
-2.279752082764E-04
-2.311666807061E-04
-2.543955814972E-04
-2.493086814509E-04
-2.686446626776E-04
-2.628043491326E-04
-3.590351688653E-04
8.979481129193E-05
-1.501048571137E-04
-8.275285374159E-05
-2.443953180103E-04
-1.369832001901E-04
-1.661704148188E-04
-8.280152086465E-05
-1.059064889558E-04
-3.637649938784E-05
-5.820656777497E-05
4.650837414017E-06
-1.524104170242E-05
1.874866720254E-05
-3.287534327571E-04
-3.412229956418E-04
-3.705883600486E-04
-2.333666989461E-04
-3.007504367393E-04
-3.147784429617E-04
-2.621840281409E-04
-2.971521960091E-04
-3.131289905780E-04
-2.539256919146E-04
-2.712131320703E-04
-2.930625829515E-04
-2.914428760392E-04
-2.205371242051E-04
-3.390902587264E-04
-3.400124273965E-04
-3.018593201583E-04
-3.259900071646E-04
-3.209076435139E-04
-1.156887887047E-04
-1.974002266685E-04
-2.856373658921E-04
-5.764957248129E-05
-3.331714990152E-05
-1.279336997762E-05
3.205908257284E-05
1.886466041868E-05
2.397328376167E-05
5.746350897503E-05
4.896327269302E-05
4.964833973785E-05
6.659037519496E-05
-4.231132951664E-04
-4.072587801105E-04
-2.649214134358E-04
-2.824929463615E-04
-2.171419946483E-04
-2.094779178855E-04
-1.662168092775E-04
-1.366106827591E-04
-1.048974564097E-04
-8.038762346037E-05
-5.716654819730E-05
-3.459382009737E-05
-1.465445034911E-05
7.089520648617E-06
3.542544389170E-05
1.993002711028E-05
-4.036945850941E-04
-4.058707681505E-04
-2.307021352175E-04
1.085235434153E-03
8.824615001932E-05
1.014646561153E-04
3.355427463501E-04
3.149337159867E-04
3.152756416127E-04
3.656699667275E-04
3.669787229209E-04
3.941533811219E-04
4.374573046089E-04
9.447020056238E-04
9.513752518639E-04
9.736951801916E-04
9.607503554411E-04
6.179951076124E-04
5.909550573257E-04
6.571880830434E-04
6.247761712683E-04
6.013561347029E-04
6.136537553706E-04
3.815348905205E-04
4.017363045971E-04
3.606098116349E-04
3.178843828393E-04
3.170354702399E-04
2.881987922483E-04
2.998780307347E-04
2.757081973908E-04
2.785424823214E-04
2.912542923864E-04
2.822514224013E-04
2.579207010276E-04
2.463793182250E-04
2.366571878552E-04
9.436459982403E-04
5.037118445348E-04
5.422628628404E-04
5.328742703346E-04
5.241137695115E-04
2.371880566518E-04
2.293342102152E-04
2.296721080073E-04
2.507902273922E-04
2.393931627903E-04
2.911479459320E-04
2.776908881515E-04
3.215786726325E-04
2.758497553463E-04
9.258615070818E-04
9.377719098599E-04
9.443579150050E-04
5.844430659657E-04
5.651539406847E-04
5.970382709031E-04
5.835981908172E-04
2.837035827121E-04
2.385141508278E-04
2.519998712604E-04
2.533500489070E-04
2.630734252897E-04
2.339644312441E-04
2.317166118579E-04
9.171096616467E-04
2.604042670272E-04
4.710058624071E-04
4.546018600083E-04
1.167593080914E-03
1.101121402043E-03
2.216537870936E-04
2.592815583674E-04
1.219788649990E-03
1.264093914548E-03
1.244598081195E-03
1.184317882475E-03
1.593855107731E-04
1.958679176412E-04
1.155628742952E-03
1.213501870157E-03
1.206121278716E-03
3.631135881389E-04
1.261236439050E-03
1.735707246526E-04
1.489335371329E-04
1.761042597399E-04
1.210361430553E-03
1.161331682973E-03
1.125460698382E-03
1.254294407748E-03
4.114778235514E-04
3.496189660066E-04
2.983767375948E-04
3.172011741368E-04
2.369584713077E-04
2.617127361345E-04
2.239115253125E-04
9.196170504637E-04
3.246910629214E-04
6.099203553808E-04
4.594932209048E-04
4.876399220498E-04
1.010412817632E-03
9.588560907190E-04
6.674355246681E-04
6.389542617123E-04
6.516225313879E-04
6.662274331612E-04
6.779260240483E-04
6.713542723081E-04
6.641298290220E-04
6.790446873835E-04
5.959529145032E-04
5.408763307919E-04
5.123495794748E-04
5.265378159280E-04
4.828493730263E-04
4.273504095965E-04
4.479475204372E-04
4.654373024805E-04
1.083728297112E-03
1.027568772885E-03
6.822490162987E-04
6.709195881531E-04
6.685020727116E-04
6.443270613508E-04
5.866452238052E-04
6.098207897163E-04
5.477480799762E-04
8.851693879859E-04
8.923174574054E-04
4.743031323835E-04
-9.622983141800E-05
-5.491550351796E-05
-1.509361430447E-04
8.069062884610E-05
6.596660033179E-05
7.082138972758E-05
5.876611010509E-05
5.843741770370E-05
6.044932399504E-05
5.624774892073E-05
4.876159392946E-05
5.243825266296E-05
4.370431196092E-05
-1.279428190777E-04
2.322246539889E-05
-9.159635313725E-06
3.558483337143E-06
-6.016490083558E-06
3.336012785859E-06
-1.965579059749E-05
-4.236381119836E-05
-6.555659260585E-05
-5.690432901541E-05
-9.581242677550E-05
-9.285928392413E-05
3.389455417045E-05
-4.821730546533E-06
9.786380503029E-06
2.112972500273E-05
-1.473266602641E-06
2.120078875395E-05
7.873198053535E-05
1.078804641085E-04
1.122634685797E-04
1.096467710265E-04
7.307504482743E-05
2.689087275177E-05
-4.855276190930E-05
-9.893936361692E-05
-2.253642449168E-04
-1.851204101759E-04
-1.758093032194E-04
-2.572796409195E-04
9.991856330226E-05
8.394722372416E-05
1.373360683809E-05
8.787435868489E-05
7.927869700013E-05
6.916999825899E-05
6.065939003970E-05
5.531396975234E-05
4.934645097475E-05
5.058001938159E-05
4.766526378955E-05
4.824247013364E-05
4.500732071322E-05
3.988431061689E-05
3.935852604078E-05
2.940541964981E-05
3.536702063229E-05
8.156480856990E-05
1.007768554562E-04
-3.448164597094E-05
-6.759530026781E-05
6.805174084057E-04
7.142963241370E-04
7.415567765978E-04
7.865767394893E-04
6.457709079928E-04
4.512823447287E-04
4.590932242774E-04
4.551759271335E-04
4.472267239792E-04
4.499074086521E-04
4.366109092001E-04
4.374038894433E-04
4.184361855365E-04
7.990724899405E-04
4.521120061730E-04
4.174280766121E-04
4.221613241965E-04
8.576876699344E-04
8.798625419748E-04
8.860986004764E-04
9.216524816261E-04
9.011276881901E-04
8.884943317338E-04
8.432525107592E-04
8.071551134283E-04
4.628499410572E-04
4.453491512666E-04
4.726325487818E-04
4.279953600452E-04
-3.921628753304E-05
8.122724161986E-04
4.591376450072E-04
-6.964534604942E-05
-1.068185827113E-04
-9.858637696558E-05
-8.902737980490E-05
-1.094819066590E-04
-2.226210370447E-05
-5.645808747141E-05
-4.059025785950E-05
-8.500270246832E-05
-7.565274869977E-05
-9.596625989919E-05
6.778398430958E-04
6.112758552681E-04
8.201269344980E-04
6.444818750852E-04
6.117367619668E-04
5.775288466383E-04
5.661744672619E-04
5.281937008310E-04
5.217325005362E-04
4.878283058058E-04
4.851138153593E-04
4.592617750161E-04
4.595800025754E-04
4.504015850887E-04
4.543954544851E-04
4.525551366584E-04
4.543626288902E-04
6.317560816184E-04
1.302811976567E-04
9.772972914224E-05
1.090313421754E-04
4.369113334700E-04
5.442848766548E-04
5.486521575641E-04
5.415401173811E-04
5.399962297360E-04
5.415166980894E-04
5.347590587944E-04
1.177776923444E-04
1.226128914177E-04
1.379326498349E-04
1.213953576989E-04
1.330269534483E-04
1.381008884775E-04
7.462861700036E-04
7.418441792350E-04
7.089292662024E-04
6.942713036275E-04
6.344300496330E-04
6.218829640617E-04
4.228570424296E-04
4.280996291812E-04
4.296065586155E-04
4.287627387465E-04
5.448597957511E-04
5.396373620029E-04
5.372559844473E-04
5.242076288156E-04
4.379061381627E-04
7.341639955888E-04
7.123912394314E-04
7.434585703428E-04
5.308075525398E-04
5.327037556423E-04
5.338846661043E-04
1.749279682297E-04
1.734271345504E-04
6.452945502868E-04
6.400160360288E-04
6.598733965075E-04
7.013275539773E-04
4.621261408631E-04
4.526724034553E-04
4.468679244424E-04
4.393515170238E-04
9.922576341007E-05
5.352235139327E-04
5.473404438209E-04
5.430663628564E-04
5.412936808344E-04
5.507154048620E-04
1.630013052104E-04
1.426027708773E-04
1.346818500464E-04
1.284575833653E-04
1.449165276054E-04
1.514221683030E-04
6.604622698267E-04
7.440550950610E-04
7.611440178285E-04
5.349338478214E-04
9.788079556075E-05
1.193602584297E-04
1.021572635726E-04
4.270539655299E-04
4.209130266746E-04
4.229286467718E-04
4.179485754132E-04
5.245090556697E-04
5.270965860396E-04
5.419376229361E-04
5.489869298613E-04
5.592751438137E-05
4.362926292597E-05
4.060727221199E-04
4.015848144185E-04
4.049220266662E-04
4.282945166993E-04
4.003396005092E-04
5.359959322886E-04
-1.016504816822E-05
1.867301211396E-05
3.841159923705E-05
1.904782258342E-05
5.376046335305E-04
5.292470828057E-04
-5.369342031602E-05
-2.887417563555E-05
-1.448142089539E-05
-3.057345930645E-05
5.249527923759E-04
5.176251053910E-04
5.471765015086E-04
5.322988314038E-04
4.191911730551E-04
4.290702461476E-04
1.144767832866E-04
1.130374484853E-04
5.832971235161E-04
5.427386964045E-04
5.050580442994E-04
5.083443192040E-04
4.163567211471E-04
4.185679173392E-04
4.219540225144E-04
4.183289870185E-04
4.204650959967E-04
4.186098719425E-04
5.298993289374E-04
4.058815152356E-04
5.177561493271E-04
5.251627607434E-04
5.348480251490E-04
5.533729863873E-04
6.994804128867E-05
5.659526093863E-05
8.372300222435E-05
8.739351217374E-05
4.825255489304E-04
4.547305669612E-04
4.200441133069E-04
4.274455100357E-04
4.432974912827E-04
4.176600338408E-04
5.348357203131E-04
4.482603611065E-04
4.577185354072E-04
4.736880676310E-04
6.329899944388E-04
4.691677387876E-04
4.033820975061E-04
4.424924909514E-04
3.315406631596E-04
3.716869491946E-04
2.588977406077E-04
2.874347256838E-04
2.893511652420E-04
2.361922085920E-04
2.555024301557E-04
2.452347453760E-04
2.201859516713E-04
6.371633904223E-04
2.402478545202E-04
2.485030387389E-04
2.686240896336E-04
2.870743549877E-04
2.884315721399E-04
2.485903690757E-04
2.696039359181E-04
2.717388617959E-04
2.541560568630E-04
6.561237322994E-04
6.396831028758E-04
6.507168457095E-04
6.664374979722E-04
6.646993128131E-04
2.372949346581E-04
6.500340103013E-04
6.464544024128E-04
2.531551564649E-04
2.549023688110E-04
2.301506504186E-04
2.549271670191E-04
2.748612128781E-04
2.869017825016E-04
2.698747180016E-04
2.695055437503E-04
2.685922344020E-04
2.507147968118E-04
6.227989873883E-04
6.184746183977E-04
6.116113059651E-04
5.959212478296E-04
6.460287843562E-04
5.517717866598E-04
5.787800911300E-04
5.577263379772E-04
2.497895523008E-04
2.238188964128E-04
2.374641664981E-04
2.404801020188E-04
2.346206187952E-04
2.341003811758E-04
2.357936002469E-04
2.313039563655E-04
2.544909776770E-04
2.761285390450E-04
2.773730520342E-04
5.603913617385E-04
-4.932580094864E-05
5.139887037445E-04
4.770218586016E-04
4.605343943069E-04
5.152570902690E-04
5.003016038236E-04
4.910856408361E-04
5.243218151299E-04
2.336084737801E-04
2.278158540045E-04
6.003316688783E-04
6.029229088939E-04
6.056066770567E-04
6.080905751783E-04
5.135153422797E-04
4.579909279591E-04
4.390121675167E-04
4.722127019416E-04
4.983800315434E-04
4.534105740189E-04
5.134058507464E-04
5.207569683688E-04
5.279542860233E-04
5.318178301458E-04
2.032326197451E-04
2.043054882487E-04
6.092496086848E-04
6.059491842479E-04
6.119172939179E-04
6.315870650645E-04
4.753712240583E-04
4.835586522979E-04
5.017946666034E-04
4.434613559971E-04
4.015629124240E-04
4.546076445369E-04
4.014762652162E-04
3.842653980194E-04
4.116136725495E-04
3.367124884628E-04
3.158464942323E-04
2.770529336374E-04
3.686858042859E-04
3.389530776941E-04
3.209094454622E-04
4.038411252766E-04
3.832264544863E-04
4.179725040711E-04
4.124962116154E-04
2.523602095713E-04
6.132694694582E-04
6.390838959105E-04
6.383563705262E-04
6.232568321308E-04
6.157850256141E-04
6.318781941670E-04
5.196427222928E-04
5.084199026070E-04
4.669047439935E-04
4.571980361958E-04
4.740250899451E-04
4.288686240954E-04
3.770835964611E-04
2.400884105806E-04
2.811092028521E-04
-4.437048203653E-05
-5.523075675408E-05
1.490783813736E-04
1.445224166895E-04
9.866438345317E-05
7.308314590275E-05
-3.497389507550E-05
-3.040635498129E-05
-2.278648488834E-05
-2.572621298459E-05
-3.004717224919E-05
-2.087763606315E-05
-1.800057235879E-05
-7.719552083197E-06
1.707699821087E-06
2.719338066068E-06
1.561056657080E-05
2.018872471954E-05
1.630366166609E-05
2.975099435854E-05
5.508207595775E-04
5.356223126393E-04
5.256770284941E-04
4.945234257966E-04
4.833377085974E-04
4.574879590677E-04
3.671580909328E-04
3.274507194112E-04
2.998418352387E-04
2.419426046157E-04
2.583511117083E-04
3.440759919200E-04
3.548733583310E-04
3.923484452705E-04
3.720416808096E-04
3.095135001965E-04
2.823013013769E-04
2.165226536592E-04
1.954947877874E-04
2.164324302299E-04
1.531995219541E-04
2.352505815124E-05
3.092807116898E-05
3.868968613006E-05
4.147789352670E-05
4.897465249158E-05
2.252652237412E-04
5.013335790706E-05
5.859262431164E-04
5.809978361712E-04
6.005406086341E-04
5.631172178972E-04
5.685894989511E-04
5.171664880009E-04
5.221228437654E-04
4.428837798051E-04
4.487652451788E-04
4.844446694699E-04
4.257131525426E-04
4.033750648074E-04
4.076405847745E-04
6.104724967944E-04
1.836691715565E-04
1.080924973227E-04
4.425587860772E-05
-1.497304102079E-04
-1.719373621830E-04
-1.373903974839E-04
-1.044908010640E-04
-9.752826182493E-05
-7.251702893118E-05
-5.807587755859E-05
-6.009022675530E-05
-5.090868700116E-05
-4.838719095008E-05
-5.350789813633E-05
-1.494973886164E-04
-1.923922409805E-04
-1.502445860654E-04
-1.898187972588E-04
-1.640399850574E-04
-1.926882059994E-04
-2.326281423937E-04
-1.913455684821E-04
-2.179596347599E-04
-2.253839514861E-04
-2.345571360751E-04
-1.586028697551E-04
-1.185602669826E-04
-9.623934517077E-05
-2.071021674359E-04
-2.378920274609E-04
-2.269547591693E-04
-1.847500290289E-04
4.461223079802E-04
-1.243431186849E-04
-4.716749786107E-05
4.995969191011E-05
-5.585005678973E-06
-3.315599461991E-05
-3.182671739144E-05
-4.408440710271E-05
-3.627673768403E-05
-3.321742039569E-05
-3.127879526514E-05
-3.824576520892E-05
-3.274098992430E-05
-3.755813300467E-05
-1.887582885961E-05
-9.288902105188E-06
-1.401873210628E-04
-1.601988194360E-05
-9.342126785460E-05
-4.337760958447E-05
-9.655149847654E-05
-1.106176164494E-04
-7.186702122430E-05
-4.282373193204E-05
-4.587090074361E-05
-4.085669861542E-05
-3.435823546917E-05
-4.005578712029E-05
-3.875310172010E-05
-4.598515800565E-05
-4.453926302975E-05
-3.675059602558E-06
4.585085217473E-04
4.980715517972E-04
5.402214997236E-04
5.407520701834E-04
5.484164616241E-04
-5.344295288212E-05
-7.303048000526E-05
-6.934110482232E-05
-8.729048677709E-05
5.547365482351E-04
6.129283030779E-04
5.884360818898E-04
5.829181368088E-04
5.676418313745E-04
6.406098079400E-04
6.145092378012E-04
5.284351877872E-04
6.360033816256E-04
-4.997012197412E-05
-6.008673668353E-05
-7.601702899052E-05
-7.301456690549E-05
-8.278967858071E-05
6.333902363437E-04
6.555450982076E-04
6.831669115903E-04
6.692439280804E-04
6.558154400865E-04
6.890772805428E-04
-3.822213838257E-05
-2.236412712354E-05
-3.340937636603E-05
8.877505196393E-06
5.406405861329E-04
-9.378956543912E-05
5.120816280920E-04
5.077500265817E-04
-5.838666705071E-05
-5.385085115903E-05
-5.327626335351E-05
-4.864585584125E-05
5.039096748060E-04
5.003765868454E-04
-6.734901762459E-05
-5.703771700227E-05
-7.071333759466E-05
-5.384487963895E-05
4.956742843805E-04
-7.642612383197E-05
5.000740064942E-04
5.020815705869E-04
-8.564845700529E-05
-6.096157668081E-05
5.064059882051E-04
5.020862899386E-04
4.997414496740E-04
5.048014253109E-04
-9.249916249530E-05
-7.055623097618E-05
5.223422208078E-04
5.137982960044E-04
5.067134732117E-04
5.261675636377E-04
4.974171365988E-04
-5.088653774133E-05
-6.043200474935E-05
7.307461509487E-04
7.557740215435E-04
7.638603156104E-04
8.027640278942E-04
7.686855018950E-04
5.709446896016E-04
5.593587766848E-04
4.963641263107E-04
4.583104021562E-04
4.938953777019E-04
3.791064226522E-04
4.103611498306E-04
2.934591227485E-04
3.295189080133E-04
5.243635904359E-05
2.521583960874E-04
5.582931731253E-05
5.475048405363E-05
5.301966197128E-05
6.553417039275E-04
6.842963412919E-04
7.105221516902E-04
6.700791883134E-04
6.607899252040E-04
5.966361959415E-04
6.277793400510E-04
5.605658718180E-04
5.883728778101E-04
5.652407373578E-04
5.422890580215E-05
7.704332804386E-04
4.743214394141E-05
5.602513573734E-05
7.222696988534E-04
7.622248734204E-04
7.965648143570E-04
7.678696374988E-04
7.497507513822E-04
6.813679007753E-04
6.977547983449E-04
5.850335159847E-04
6.120483077466E-04
5.397376406874E-04
5.103739409345E-05
4.471992747513E-05
3.814751761072E-05
5.671679002514E-05
2.336777622163E-05
7.845795496983E-04
8.246371034811E-04
8.401431453602E-04
8.455820963004E-04
7.897701906097E-04
8.091856456341E-04
6.953514924278E-04
7.230265798286E-04
6.075615166234E-04
6.225438888191E-04
5.879952893201E-04
5.244453384060E-04
5.391649996550E-04
8.086545767087E-04
-2.283860614183E-04
2.789711099225E-04
5.246485637373E-04
3.943468838997E-04
1.931942636528E-04
1.917522734351E-04
1.760173676001E-04
1.731431053348E-04
1.613512499436E-04
1.526154074316E-04
5.792683800429E-04
5.373013011750E-04
4.855123698779E-04
5.051431917727E-04
5.234361256280E-04
5.025017975959E-04
4.424149136054E-04
4.610212603486E-04
4.618339448074E-04
4.098676675050E-04
1.411372682545E-04
1.443005281249E-04
1.524055747923E-04
1.328176553804E-04
7.504044758200E-04
7.415954645175E-04
7.531778275131E-04
7.752300370281E-04
7.282332874919E-04
7.274449739892E-04
3.695987783093E-04
4.126689465774E-04
4.405361367693E-04
4.657327350793E-04
5.134856444080E-05
2.959864856670E-05
1.929206502954E-05
3.193335925422E-04
3.177437816240E-04
7.355042789620E-05
8.118834750128E-05
9.768833245164E-05
1.135540032360E-04
3.858580642925E-04
3.618495030883E-04
3.707791657075E-04
3.570714624157E-04
6.599609844824E-04
1.797696677118E-04
4.275486703256E-04
4.206994294713E-04
3.654106349289E-04
3.792334369986E-04
3.977012794992E-04
3.669417489062E-04
2.091950011810E-04
2.047319135808E-04
2.185827798048E-04
2.086858127417E-04
2.068346577605E-04
2.052527568968E-04
4.714506625937E-04
1.419005327143E-04
6.577093340489E-04
6.088953241174E-04
6.170823369534E-04
-1.607770080257E-04
-1.532280383923E-04
-4.806721251197E-05
-8.300246299714E-06
-1.068229269923E-05
2.034132798742E-05
8.705329602892E-05
1.065643153814E-04
8.291411144456E-05
1.929740638865E-04
1.555325435934E-04
2.329280784696E-04
2.747821006388E-04
-1.551315935464E-04
2.920069317302E-04
3.736254710901E-04
4.206429348286E-04
4.576365954201E-04
5.179446019566E-04
5.508475736856E-04
1.172997388184E-04
1.279785559409E-04
-1.106286497988E-04
-1.246632364790E-04
-1.361057330063E-04
-1.455911800343E-04
9.367685932915E-05
1.060495938883E-04
3.403372162195E-04
5.708205616443E-05
-1.533985199081E-04
-1.478060614524E-04
5.065226557648E-04
4.914192393200E-04
1.447955105169E-04
1.478444197809E-04
1.331078825833E-04
1.382927178532E-04
-1.479945070061E-04
-1.542800061608E-04
-1.545319544630E-04
-1.474532447999E-04
-1.367752658698E-04
-1.335063895013E-04
-5.721161726978E-05
-1.516738649706E-04
-8.554995231801E-05
-4.169120263376E-05
1.107677353963E-04
1.499098141692E-04
1.776609193987E-04
2.251977287134E-04
6.134023172749E-04
6.462607681951E-04
6.927389584509E-04
7.232945644903E-04
1.455671566742E-04
1.435034903260E-04
1.373853171883E-04
1.327341387623E-04
-9.830311880087E-05
2.023341939311E-04
2.771055181756E-04
2.419896041002E-04
1.184326464699E-04
7.084467584417E-05
6.874219543817E-05
6.662539420797E-05
7.010461096403E-05
7.323481482355E-05
8.433241766917E-05
9.834380438420E-05
8.901500183641E-05
1.188196029777E-04
1.183421188297E-04
1.143285587065E-04
1.129547649892E-04
1.194575049483E-04
6.019507425804E-05
5.093365114521E-05
6.346758293113E-05
7.820041492654E-05
6.244942011153E-05
1.141175830340E-04
1.124467337021E-04
1.136839598969E-04
1.116780606395E-04
2.028466819526E-05
3.380502482577E-05
4.071327622552E-05
2.110104536950E-05
1.056803317182E-04
5.442637807222E-05
1.070431136138E-04
1.179373364494E-04
1.015183041755E-04
1.423219432348E-04
8.424618899235E-05
8.888955402575E-05
8.891159475766E-05
8.888251545479E-05
8.534089145631E-05
9.268621445711E-05
1.419135368898E-04
1.432469495039E-04
1.389948975485E-04
1.336396361120E-04
7.618679621856E-05
7.998138422700E-05
1.220345423268E-04
7.840477958124E-05
9.494918907271E-05
9.147482930274E-05
1.303665518336E-04
1.326752618903E-04
1.288350554364E-04
1.221519326562E-04
7.136455346130E-05
7.346913498240E-05
7.199649752641E-05
7.733923553502E-05
9.525120099229E-05
9.492765810628E-05
8.599421120761E-05
8.456973933645E-05
-9.602479549538E-05
-6.220425760241E-05
-6.794261005739E-05
1.158654706832E-05
2.986810473173E-05
3.883914432517E-05
1.228779191068E-04
3.570543386727E-05
7.318878131035E-05
5.969975818356E-05
-9.839764735525E-06
1.838696680940E-05
-3.068010833632E-05
-3.408576770994E-05
-3.252471266678E-05
-2.384808212912E-05
3.420053517928E-06
-1.429741208172E-05
2.219175762628E-04
1.568600565275E-04
1.780329700040E-04
1.569749999019E-04
1.758607526717E-04
8.305482398012E-05
1.049327236513E-04
4.052923415973E-05
-3.366825730901E-05
-2.347935253371E-05
-6.469273340373E-06
-4.238177941160E-05
2.320650133353E-04
-9.283501838298E-06
-7.659389003166E-05
-8.492349934392E-05
-8.050672643788E-05
-6.245656637190E-05
-3.643487030801E-05
1.686159903379E-06
-1.735005976993E-05
-1.799982856581E-05
-3.378158637697E-05
1.393377093970E-08
8.783594058094E-05
9.493476801555E-05
-4.733424216495E-05
-6.337659933409E-05
-6.826617567691E-05
-8.092545981257E-05
-7.381063927400E-05
-9.697797245420E-05
-8.908377362975E-05
-7.234424289540E-05
-8.131146334334E-05
-5.181708451067E-05
5.173026307767E-05
5.618733005221E-05
6.754302900387E-05
7.477806076707E-05
2.939158041452E-06
-3.496272109626E-05
-3.148430025566E-05
-4.869414286405E-05
-3.621957731216E-05
-9.260608854555E-05
2.543587235102E-04
-1.060524533003E-04
-1.075028445381E-04
1.065341585559E-04
1.380622099053E-04
4.827328292809E-04
4.761690390874E-04
4.762818023564E-04
4.787992257886E-04
4.782682413637E-04
4.792763934039E-04
4.764141928146E-04
4.878611989880E-04
4.834218510772E-04
5.004025134802E-04
4.958084842094E-04
5.061415444604E-04
1.359818225365E-04
1.520067635464E-04
1.339332630160E-04
1.464825891872E-04
5.164268402218E-05
5.018597648754E-05
4.845697728031E-05
4.743341988309E-05
5.354670255034E-05
5.959538854586E-05
7.930880955406E-05
7.658555252637E-05
7.064098658499E-05
1.128912025797E-04
1.112363072830E-04
8.742973180898E-05
9.425609755209E-05
4.930491862624E-04
4.789444321638E-04
1.298359730849E-04
1.067158832076E-04
1.991695713873E-04
1.937179170364E-04
1.957183179121E-04
2.054282326109E-04
2.182827776535E-04
2.487315352417E-04
2.681342506375E-04
3.119407794776E-04
3.039849525104E-04
9.940594916918E-05
3.216972479139E-04
2.470715604235E-04
2.720424152891E-04
1.694496375575E-04
1.350878536422E-04
5.227452452661E-05
6.250723696202E-05
7.559898462051E-05
9.588268363539E-05
5.398480284552E-05
5.517734921570E-05
6.884312578389E-05
6.346878662660E-05
8.544809376526E-05
2.151403108638E-04
4.766748464170E-04
4.776900797272E-04
4.792021132356E-04
4.502725414969E-04
4.820250783896E-04
4.844826685192E-04
1.995706691955E-04
1.863685924320E-04
2.069805485716E-04
2.011202211855E-04
2.103123827882E-04
2.112119172703E-04
4.935438966122E-04
4.692269589019E-04
5.029759322713E-04
5.084097084864E-04
4.659176527494E-04
2.264405086285E-04
2.295347181918E-04
2.040695684230E-04
2.295229456208E-04
2.421138136604E-04
2.283230578800E-04
2.344381853058E-04
2.269721383272E-04
2.212543893793E-04
5.346607788081E-04
5.022708757905E-04
5.226797904916E-04
5.308466665822E-04
5.458387881641E-04
2.413328376739E-04
4.882367624001E-04
1.972350059936E-04
1.826125232449E-04
4.803395028500E-04
4.848912858410E-04
4.838681217526E-04
4.936001816107E-04
4.913157365675E-04
5.020059873001E-04
4.946374326889E-04
5.035773171497E-04
4.910637528395E-04
1.617354948215E-04
1.496176822029E-04
1.619665611489E-04
1.709030874003E-04
1.998274788154E-04
1.764911489799E-04
5.540850046116E-05
5.487283768048E-05
5.969918958630E-05
7.257701461914E-05
4.692556115972E-04
4.642641550270E-04
4.700451894153E-04
4.609741774183E-04
4.755530857564E-04
4.753685325666E-04
1.780887633356E-04
1.684262032835E-04
1.845344110783E-04
1.799648519051E-04
4.869554264111E-04
4.837628192946E-04
4.836126079314E-04
6.653707713332E-05
7.040599649041E-05
7.371755301686E-05
6.917546838322E-05
7.606645311660E-05
6.745415048122E-05
7.090577764350E-05
8.342570325352E-05
2.767851808639E-04
2.209293729794E-04
3.294329447973E-04
3.747039124071E-04
3.310259275229E-04
6.564251690538E-05
3.819765042615E-04
4.282101375471E-04
4.923517312802E-04
4.988490939263E-04
5.315830318951E-04
4.939716509273E-04
5.286889272883E-04
5.113069703265E-04
8.727976559423E-05
7.685903032527E-05
8.355954637177E-05
6.922814796349E-05
7.705254819332E-05
6.570079542243E-05
4.028939399283E-04
6.430921495829E-05
6.224927352531E-05
5.593303538622E-04
7.674031615650E-05
7.649901221067E-05
8.017846587563E-05
6.974777261157E-05
-4.969221563057E-05
-7.526624952717E-05
-7.670861843311E-05
-5.063495772410E-05
5.532478957555E-05
6.450991513847E-05
6.602725211922E-05
6.254746931537E-05
-1.419508717721E-05
5.885871040570E-04
2.143836388498E-05
-1.445022576173E-05
5.258305308381E-05
5.967929339924E-05
6.098158295238E-05
5.914454912883E-05
5.278277498960E-05
6.126340400506E-05
1.657819442517E-04
1.110229260231E-04
4.174663338752E-04
4.842654810231E-04
4.724337092109E-04
5.531471982660E-04
4.897535664725E-05
-1.165688754320E-04
6.264913273067E-05
7.386264727071E-05
4.391174228269E-04
4.670583033823E-04
4.576244694077E-04
4.837075226270E-04
4.778353814869E-04
4.859280021357E-04
6.628019277997E-05
7.499329209678E-05
8.771036054697E-05
1.027173852662E-04
2.551713595881E-04
2.293185149809E-04
2.114047630475E-04
4.378847375735E-04
2.122042563804E-04
1.534034133896E-04
1.819143396199E-04
1.210888509786E-04
1.184511498536E-04
1.285101367753E-04
1.331385935290E-04
1.287505135398E-04
1.525612262147E-04
1.510755145341E-04
4.422681537024E-04
4.545290993422E-04
4.667661648182E-04
4.779903085778E-04
2.115829181984E-04
7.189850592743E-05
4.448894680878E-04
4.320310915998E-04
3.260592901978E-04
2.896048040128E-04
2.277958051632E-04
2.582675847218E-04
2.744179180856E-04
2.500013870270E-04
2.850143563142E-04
2.531081899821E-04
4.550267594194E-04
4.446187109138E-04
4.648862872167E-04
4.516145670425E-04
4.672244463616E-04
4.454276145951E-04
4.535069099999E-04
7.343643257007E-05
7.580303915737E-05
6.560003390661E-05
6.627741434164E-05
8.763147294425E-05
2.921757947384E-04
2.858113359583E-04
1.896358285824E-04
1.527212302177E-04
1.715389523254E-04
1.944757294373E-04
2.037908483156E-04
1.852372990877E-04
5.608864766449E-05
1.585982512702E-04
-2.129650281831E-04
-2.442885206964E-04
4.431088939781E-04
4.243399216862E-04
4.350264679626E-04
4.485834607862E-04
4.197857353172E-04
4.102936127585E-04
4.118212520622E-04
3.737770206429E-04
3.843994730757E-04
3.809882235891E-04
3.631437143855E-04
6.715801278062E-04
6.855402041735E-04
6.820492047521E-04
6.612412107264E-04
6.384319815737E-04
6.066684542546E-04
5.810454889215E-04
5.576540540863E-04
5.325312235210E-04
5.272851383856E-04
3.574909202289E-04
3.717159386715E-04
3.840260023606E-04
3.520124843194E-04
6.329579651579E-04
6.012161225648E-04
4.613925053245E-04
4.562061983364E-04
4.714300607827E-04
4.755517440237E-04
7.861359036131E-04
9.587078101829E-05
1.103469876638E-04
1.084048663667E-04
1.369734856239E-04
1.342051936358E-04
1.534253165042E-04
1.771329370106E-04
1.923480181342E-04
2.134152059370E-04
2.282239121872E-04
2.481094315106E-04
2.623187081624E-04
5.692505864228E-04
2.903632884210E-04
2.804662329467E-04
3.074662575768E-04
3.122996733883E-04
3.718431989239E-04
3.504190713626E-04
3.393389923945E-04
3.230473091358E-04
3.750935571573E-04
4.514051611195E-04
4.931297201361E-04
4.674945819452E-04
4.553120694849E-04
4.579883617084E-04
2.821312728029E-04
6.161252160429E-04
4.720601284300E-04
4.670668330956E-04
4.733148467060E-04
4.668474754356E-04
4.516534114848E-04
4.336239573769E-04
4.155991479655E-04
3.514208484573E-04
3.818892558590E-04
3.301471914044E-04
4.006462713811E-04
3.521208664155E-04
3.602431598689E-04
3.257813392704E-04
6.758757152837E-04
5.045487717508E-04
6.472751514701E-04
6.312265414662E-04
5.563534215512E-04
5.654567607852E-04
5.887615743928E-04
5.355453053826E-04
4.264508653366E-04
4.062381393168E-04
7.785782457686E-04
6.881686494394E-04
7.326701775730E-04
7.371996120100E-04
6.508947431630E-04
7.035349538465E-04
6.359768789279E-04
7.480094603551E-04
4.852853375126E-04
4.723861273875E-04
4.754327223338E-04
4.589949686574E-04
6.642505939293E-04
6.584530496829E-04
6.577885426798E-04
6.479366261509E-04
6.643266878219E-04
6.323437309063E-04
7.733954364735E-04
8.126760296960E-04
8.039062638424E-04
7.892146442274E-04
7.834073220350E-04
4.623131206779E-04
8.292241012876E-04
8.511822080284E-04
8.519011792936E-04
8.481978328163E-04
3.807930483162E-04
3.908852029118E-04
4.001158968737E-04
4.100727880362E-04
4.534808613964E-04
4.435489348504E-04
4.215048784477E-04
4.968920181537E-04
4.630036244911E-04
4.525053333042E-04
8.410454423374E-04
7.664937619036E-04
7.598597143576E-04
7.149136898362E-04
9.474189611892E-05
6.839663643492E-05
5.844814673945E-05
6.051961360741E-05
5.704152807654E-05
4.288775798951E-04
4.541900710825E-04
4.540056387897E-04
4.323665312309E-04
4.663773597158E-04
5.143374597125E-04
5.500741032430E-04
5.549961647908E-04
1.089506104616E-04
5.120623450372E-04
5.025611107065E-04
4.847939713718E-04
4.696711198514E-04
4.410981096881E-04
4.533469972201E-04
4.820910792111E-04
4.644318184014E-04
4.863982719485E-04
3.380191294171E-04
3.433057648059E-04
3.352451816368E-04
3.204091786509E-04
4.761336862457E-04
5.184587693267E-04
4.687846727985E-04
1.382401076116E-04
3.660725223454E-04
3.530469402880E-04
1.613802580172E-04
1.850188135686E-04
1.477785290250E-04
1.181992538169E-04
1.315111504068E-04
8.724859487934E-05
4.190271484836E-04
4.062352094834E-04
4.121866068503E-04
4.163350440645E-04
3.880057085578E-04
4.100131626880E-04
1.591295754208E-04
3.960638738075E-04
3.933743673593E-04
4.291892499742E-04
3.108856150842E-04
3.158251364942E-04
3.043010354595E-04
2.847600941014E-04
3.625205539695E-04
3.425057316752E-04
3.625756145545E-04
3.432773934315E-04
3.526264742106E-04
3.518940485999E-04
3.574793180318E-04
3.724902538614E-04
5.023471374624E-04
4.331157021329E-04
3.798169249086E-04
5.287512740118E-04
5.346058546979E-04
5.076299275685E-04
5.117912215417E-04
5.149963201338E-04
3.583619502486E-04
3.527747305140E-04
3.494772131786E-04
3.482356093538E-04
5.492961854132E-04
5.154277275683E-04
4.938934567461E-04
5.371737906049E-04
5.715969285856E-04
4.511426255412E-04
4.331471439277E-04
4.247273175064E-04
6.589010228586E-04
6.557941571896E-04
6.503750336641E-04
6.433008423900E-04
6.319099933177E-04
6.335654187885E-04
6.366908372459E-04
6.592835382908E-04
6.470486602300E-04
6.834360942922E-04
7.027027629319E-04
4.477504905280E-04
4.132134485294E-04
5.640790014902E-04
6.028831197495E-04
3.860352649037E-04
3.972362216387E-04
4.075289372879E-04
6.492161649048E-04
6.429138366134E-04
6.355957102840E-04
6.350751633027E-04
6.392049782417E-04
6.530252918803E-04
6.655907862954E-04
6.819631872835E-04
8.955677441404E-05
8.295536859138E-05
6.139394793931E-04
8.011552528071E-05
6.705555085779E-05
8.663523694401E-05
8.278020504219E-05
1.151835342607E-04
2.858331295849E-04
3.032769298842E-04
2.926629956888E-04
3.127185088377E-04
4.301730769517E-04
4.236243960351E-04
3.907587721415E-04
3.799601124666E-04
6.242149087204E-04
6.531242070422E-05
3.617661003056E-04
4.923812261589E-04
6.747428626500E-04
8.864763323582E-04
8.833149972864E-04
8.763700566631E-04
8.752573232905E-04
2.936190088912E-04
3.196040937158E-04
2.924571159577E-04
3.065931326433E-04
5.428796674069E-04
5.653432325612E-04
5.866584825447E-04
5.358283259008E-04
1.067510524279E-03
1.031638930048E-03
1.085834194050E-03
1.072914043690E-03
1.121220979428E-03
1.118905221693E-03
1.170507071965E-03
1.162482832119E-03
1.212276708876E-03
1.200240411436E-03
1.233686123047E-03
1.207013409775E-03
1.211745054553E-03
1.245120171155E-03
1.093072881006E-03
8.837281404145E-04
8.832491925701E-04
8.284929016195E-04
7.945462256749E-04
1.171227180777E-03
1.153109183185E-03
1.200353173415E-03
1.143404269257E-03
1.146720270077E-03
1.069933781678E-03
1.062145152632E-03
1.026369741957E-03
1.020401847230E-03
9.698581477881E-04
9.614305799492E-04
9.008171663428E-04
8.926297191212E-04
1.102742371506E-03
8.313065369767E-04
7.586379232424E-04
7.522906869760E-04
6.907269593644E-04
7.354682940922E-04
6.867833819800E-04
6.714355960303E-04
6.604266693144E-04
7.478065860266E-04
7.589683945389E-04
7.687927032568E-04
7.813830026439E-04
8.241301631510E-04
8.099750941416E-04
8.217952290493E-04
1.063975743043E-03
1.060156382871E-03
1.005003499803E-03
1.139847923939E-03
1.241088315435E-03
1.207141122655E-03
1.166058675837E-03
1.229267902432E-03
1.222005436119E-03
1.266695181023E-03
1.260005488654E-03
1.289864489032E-03
1.272224038754E-03
1.280146382828E-03
8.690158924286E-04
8.773449232461E-04
1.162235743664E-03
8.805080994985E-04
8.851423865243E-04
8.881740468356E-04
8.866752205383E-04
8.870695248554E-04
1.969367700681E-04
2.302484681407E-04
1.035469544921E-04
9.723932308244E-05
9.485193033442E-05
9.676911748743E-05
8.574828977829E-05
8.707873437421E-05
9.171843290733E-05
8.858407598470E-04
1.147741913774E-03
1.101523958163E-03
5.442596801602E-04
9.914421142021E-04
9.390866451830E-04
9.252184387850E-04
8.703221058886E-04
8.558166126253E-04
7.939904508866E-04
7.814000451728E-04
8.336822741078E-04
8.669447553599E-04
8.542029323513E-04
8.491735636632E-04
8.435623612139E-04
8.775919088772E-04
1.139351925823E-03
8.714959233295E-04
8.776405837847E-04
8.797541220714E-04
8.812846810743E-04
8.844284076198E-04
8.847139690219E-04
8.840039409999E-04
8.858508978850E-04
8.793710191573E-04
2.447219098210E-04
2.808346156925E-04
5.565158230720E-04
5.441166403013E-04
5.470322267145E-04
8.811176679294E-04
1.151556310136E-03
1.142543192291E-03
1.150426255071E-03
5.354533077513E-04
5.293555991895E-04
5.217201938550E-04
5.165356740780E-04
7.112336250422E-04
6.973150696877E-04
6.991036202419E-04
7.080859264664E-04
8.598671129700E-04
8.529788232533E-04
8.563058680558E-04
8.462061981202E-04
8.416482554861E-04
7.397052235298E-04
8.453430680210E-04
2.695361581415E-04
2.715391114347E-04
2.703349345079E-04
2.769981209086E-04
2.945354926322E-04
2.880490534689E-04
3.212212826519E-04
3.442696065452E-04
3.642711298736E-04
3.864838629461E-04
3.905508655930E-04
5.454391412711E-04
5.166165781599E-04
2.667791627595E-04
9.584551039053E-04
8.182317726505E-04
7.859558426481E-04
8.099723643382E-04
8.340505444906E-04
8.270192887255E-04
8.470527239538E-04
8.426961990036E-04
8.487014402202E-04
8.348687592065E-04
8.428430817276E-04
8.454876829946E-04
8.348480612530E-04
4.709749769952E-04
4.895256260344E-04
3.053134463816E-04
8.297885292736E-04
2.854570592624E-04
2.962141799876E-04
2.907992115279E-04
2.737922341267E-04
5.994337658223E-04
5.732657146502E-04
4.872995406733E-04
4.586887244338E-04
9.795886526728E-04
1.001023489967E-03
1.012443736192E-03
1.035237443201E-03
8.715269947470E-04
8.447690926575E-04
2.821219592388E-04
6.765922388000E-04
9.704492506856E-04
9.986991358154E-04
7.253753315207E-04
7.350514431810E-04
7.276887436584E-04
7.335136718774E-04
8.785450359581E-04
8.729901669152E-04
8.772687514450E-04
8.673861464835E-04
8.582877530238E-04
8.641200049154E-04
2.843257854616E-04
3.044439702518E-04
3.077121182916E-04
5.422624163887E-04
2.996983127228E-04
3.475722755709E-04
3.649556678960E-04
3.517358223558E-04
5.828479114978E-04
5.593680739240E-04
1.001230138044E-03
9.685747623687E-04
1.026298689471E-03
1.022367016978E-03
1.067830082828E-03
1.066120253974E-03
1.111792788311E-03
1.104833955585E-03
3.247007986676E-04
9.730984453179E-04
5.387055080904E-04
5.485280190600E-04
1.023810547946E-03
1.026210499234E-03
1.077555929965E-03
1.059051865843E-03
1.064543547233E-03
1.109961840873E-03
1.113727266500E-03
1.127749660543E-03
1.042350870400E-03
9.415946232707E-04
9.760083575995E-04
9.756073183722E-04
8.694983175113E-04
5.541334798711E-04
9.144350821082E-04
8.581451629749E-04
8.708198810978E-04
7.785048754721E-04
7.928039783284E-04
7.016878233494E-04
7.089509199402E-04
6.393638441214E-04
6.437887609801E-04
6.041568507127E-04
5.983698294851E-04
6.184499317872E-04
5.938817708249E-04
5.576374912263E-04
9.340307749787E-04
-2.526782941888E-04
3.584899910950E-04
3.715841945940E-04
2.388730812389E-04
2.298570651095E-04
2.325024651689E-04
2.370771769150E-04
2.429954351114E-04
2.482139891152E-04
2.423964269815E-04
2.432731423218E-04
2.501262444473E-04
2.403966874154E-04
2.425160042086E-04
2.288557878521E-04
2.298881807191E-04
2.189644330169E-04
2.123293378295E-04
4.070976688784E-05
1.490672606180E-05
-1.948234375016E-05
-2.527090887954E-05
2.326869583330E-04
2.174908689968E-04
2.253699635551E-04
2.184998763741E-04
1.966715387551E-04
1.857235298573E-04
1.691462247720E-04
1.698470500135E-04
2.539204187714E-04
2.303501987750E-04
2.484602403578E-04
2.329149080595E-04
-3.690624151145E-05
1.759586520787E-04
1.939791064427E-04
2.014677079351E-04
1.904422557148E-04
1.598686763691E-04
1.690525711049E-04
1.858881561145E-04
1.633133714611E-04
1.617620440163E-04
1.575922230384E-04
1.597123168160E-04
1.740119323944E-04
1.759814467188E-04
2.026631505837E-04
1.818473414452E-04
2.084752367825E-04
2.079924763732E-04
2.184351504667E-04
2.979998587637E-04
2.809032969710E-04
2.891028642347E-04
2.947013319726E-04
2.547172311290E-04
2.650070828149E-04
2.819565140204E-04
2.521542276003E-04
2.514447125712E-04
1.968328801844E-04
1.852718354870E-04
1.996881146789E-04
2.084579603434E-04
7.161136370622E-05
-9.801157729461E-06
2.305514500987E-04
2.351352519930E-04
2.160839453344E-04
2.092364203195E-04
1.699630308187E-04
1.664842405027E-04
1.355027305580E-04
1.493718478819E-04
1.496321518484E-04
1.741453346005E-04
2.295150382728E-04
3.860493965641E-05
2.122711111879E-04
2.507940571459E-04
2.634841242322E-04
2.814709193510E-04
2.839953712579E-04
2.991823808157E-04
3.183866115274E-04
3.182676644651E-04
3.373416170413E-04
3.384819758685E-04
3.290034082582E-04
3.257916495585E-04
2.516835187345E-04
2.629407084202E-04
1.979557600321E-04
-3.297025806202E-05
2.960930329408E-05
-8.956583940837E-06
2.873485621764E-04
3.015832627698E-04
3.027531550395E-04
3.021595017976E-04
3.099143853558E-04
3.173905888839E-04
3.023359067570E-04
3.143180905645E-04
3.109878224376E-04
2.748460188889E-04
2.881530190762E-04
2.536600511146E-04
2.607358466844E-04
-1.647242682823E-05
2.369067474405E-04
2.804940935347E-04
2.510163570745E-04
2.249062275157E-04
2.294151923925E-04
2.497275287547E-04
2.078488784003E-04
2.069630157330E-04
2.046111151420E-04
2.041474111811E-04
1.284119353062E-04
1.275227142440E-04
2.593809115557E-05
3.729639006598E-06
2.413364273287E-04
-8.924069092273E-06
1.362691945252E-05
2.427701921567E-05
-5.362917513071E-05
-3.110660017355E-05
-2.273544739033E-05
-3.784073979227E-05
-4.818632143754E-05
-6.423345289117E-05
-7.758850112194E-05
-1.073567943507E-04
-1.194561801166E-04
-1.547554298994E-04
-1.747537419219E-04
-1.920575462969E-04
-2.004520366223E-04
-6.664171547623E-05
-2.190819214402E-04
-2.002821582356E-04
-1.591952271615E-04
-7.266725213761E-06
1.163949148202E-06
1.699100684193E-05
2.374774293514E-05
1.472018505373E-04
1.655738759820E-04
1.520841058583E-04
1.835717167207E-04
1.704045454221E-04
1.993041643735E-04
1.869161837569E-04
-1.698465003716E-04
2.024748400514E-04
-9.610652380494E-05
-1.453574517250E-04
-2.517749785089E-04
-2.596777919293E-04
-2.707585554523E-04
-2.595869198972E-04
-2.504523420442E-04
-2.433922804339E-04
-2.620688170168E-04
-2.595968150586E-04
-2.648516941107E-04
-6.878775145304E-05
-1.050675816134E-04
-8.644879159749E-05
-1.671087187974E-04
-1.100267938730E-04
-1.342394889470E-04
-1.684785824482E-04
-1.986993608303E-04
-2.124577939894E-04
-2.510696933320E-04
-2.012577713582E-04
-2.422649582805E-04
-2.672005970867E-04
-2.567528901548E-04
-2.717988054748E-04
-2.315603283093E-04
-2.153378761452E-04
-1.776649898957E-04
-1.482363562616E-04
-1.364967248503E-04
2.856523864197E-04
2.536091410570E-06
-2.947285546073E-05
-3.174927211042E-05
-5.667058639002E-05
-5.794876141213E-05
1.092996115840E-04
1.597312801723E-04
1.404953256108E-04
1.360072591098E-04
1.149012014228E-04
1.665317588768E-04
1.564701071595E-04
1.578390129768E-04
1.475738490615E-04
1.443310376387E-04
-9.018931975576E-06
1.527416944830E-04
1.865546461369E-04
1.848331435207E-04
1.996465122134E-04
2.138719160866E-04
2.632190715290E-04
2.530820484153E-04
2.366667326946E-04
2.551509693610E-04
2.550290966162E-04
2.483495224521E-04
2.533058433131E-04
2.537531097594E-04
2.634338508320E-05
1.718234907040E-04
-1.087178395677E-05
5.580658910171E-06
2.294613600864E-04
-3.815663688466E-05
-7.923681188321E-05
-8.420821563132E-05
-6.786961891200E-05
-1.146977073230E-04
-1.294344122051E-04
-1.589123862313E-04
3.892637236516E-05
5.331074875017E-05
1.012440702019E-04
8.734314073706E-05
7.033323933029E-05
1.058252293793E-04
2.030925308980E-05
1.430775949968E-04
1.544281485481E-04
1.674894841834E-04
1.972832523709E-04
1.882222760373E-04
1.748416412616E-04
1.971800818114E-04
1.972365703251E-04
2.141035308683E-04
2.129429981169E-04
2.354040404480E-04
2.238647846558E-04
2.270574309523E-04
2.174881093356E-04
1.454946031629E-04
3.608240887491E-04
3.049701643750E-04
2.023070010005E-04
2.056454099567E-04
2.564919325982E-04
2.687826257930E-04
3.268701965724E-04
3.189237604903E-04
3.062388925720E-04
2.954442009144E-04
3.467207926973E-04
3.353372630072E-04
3.545345705287E-04
3.610106086150E-04
3.676307715729E-04
3.723057508635E-04
3.571211327046E-04
3.583390416411E-04
3.261688567278E-04
3.345146870802E-04
3.075628103057E-04
3.440453270802E-04
3.327583558222E-04
3.681326232150E-04
4.029174396865E-04
2.264856250386E-04
2.292915287545E-04
1.900507818274E-04
1.823739773665E-04
1.914662093918E-04
1.879826072369E-04
1.424412297023E-04
1.343941264729E-04
1.070658924132E-04
1.159393096448E-04
1.127479809666E-04
9.590117358153E-05
9.910021624252E-05
1.371041967647E-04
1.522353891147E-04
1.957113016143E-04
2.001535010475E-04
1.976320943610E-04
1.902713213521E-04
1.966639321514E-04
1.933740784918E-04
1.915551529297E-04
1.890632285014E-04
2.015322267121E-04
2.056920683627E-04
2.005959775440E-04
2.047808718215E-04
2.091724530152E-04
2.084390094028E-04
2.014807575796E-04
1.909074773391E-04
1.812198010316E-04
1.687138930778E-04
1.587712798201E-04
1.429557563170E-04
1.209402739232E-04
1.176658880791E-04
2.030025524448E-04
1.946101894344E-04
2.001925354261E-04
3.629839692382E-04
2.123524708365E-04
2.037268855865E-04
2.110470050648E-04
3.776232374149E-04
3.909709633563E-04
3.936660381043E-04
3.719086666264E-04
3.382841897881E-04
3.666546164060E-04
3.110829294005E-04
2.861053601026E-04
3.010988018866E-04
3.431874377553E-04
2.024188056118E-04
2.692899366527E-04
2.964654458786E-04
3.088510451703E-04
3.134915558903E-04
2.988301130233E-04
3.307669845928E-04
3.298932869446E-04
3.614344797400E-04
3.644983188225E-04
3.847634160958E-04
3.825419472623E-04
3.923330078156E-04
3.856250904236E-04
3.849017602067E-04
2.466497886039E-04
1.732636036900E-04
1.789892964840E-04
2.096243148721E-04
3.149607735273E-04
3.392571032188E-04
3.366582346627E-04
2.869797395372E-04
3.162344781942E-04
2.228749586566E-04
2.344671212459E-04
2.061137418171E-04
2.584619487066E-04
2.271383917169E-04
2.276032854710E-04
2.142685641976E-04
2.026081480491E-04
2.215706823473E-04
3.358209084418E-04
3.571640361240E-04
3.802255411892E-04
3.813318454712E-04
4.034848731319E-04
3.942298852700E-04
4.113714742284E-04
3.920220261535E-04
4.076218786108E-04
3.812159149752E-04
4.009650407416E-04
3.863223259121E-04
4.116928818986E-04
1.937239176515E-04
3.538458844216E-04
2.346865890100E-04
2.459945261380E-04
2.138134119208E-04
1.780404379956E-04
2.042438793465E-04
2.472433070162E-04
2.632020640258E-04
3.252869289782E-04
3.090141496342E-04
2.944825539348E-04
3.418544477385E-04
3.313339244138E-04
3.450690171994E-04
2.389647914148E-04
2.370733654829E-04
2.526429506249E-04
1.413923476486E-04
2.767272600217E-04
3.275311870594E-04
2.079335440384E-04
2.043477006382E-04
2.026908972752E-04
2.065573157789E-04
1.402281151036E-04
1.431903516113E-04
1.397839960220E-04
1.415344598337E-04
2.206253328771E-04
1.392907124197E-04
1.739409974676E-04
1.703513625171E-04
2.996741714184E-04
1.152189850927E-04
1.135214196324E-04
9.283866068810E-05
2.036961442308E-04
2.001515787398E-04
1.344344136281E-04
1.322544680960E-04
1.301667370932E-04
1.342480081773E-04
1.337423336165E-04
1.371464726320E-04
9.886416589987E-05
4.836501300757E-05
6.342274606345E-05
6.286382666538E-05
3.322927851060E-05
1.043143017109E-04
7.401611311560E-06
-1.253684116868E-05
-5.833990184395E-08
-5.650003900850E-06
1.375474497715E-04
1.216255302658E-04
1.020964045889E-04
7.588811691361E-05
2.271797823548E-04
2.159358620983E-04
1.932688877460E-04
1.850233392921E-04
1.383630739632E-04
1.288685894777E-04
-1.173725407041E-05
1.999600405021E-04
1.328714602006E-04
1.142446746421E-04
1.763794269364E-04
1.971913366810E-04
2.472636314818E-04
2.620873689553E-04
3.079730125711E-04
2.939851467785E-04
3.607379727157E-04
3.474307949027E-04
3.548266770069E-04
3.019322399790E-04
3.201300336349E-04
2.684438995425E-04
2.539279502069E-04
1.259342625760E-04
2.713929224032E-04
2.914199094661E-04
3.272177457368E-04
3.607790764749E-04
2.205251103027E-04
2.163598015367E-04
2.221712644452E-04
2.138379452183E-04
1.734180225288E-04
1.789006551878E-04
1.720835191215E-04
1.822156930924E-04
2.728741265018E-04
2.578236779955E-04
2.858026743662E-04
1.169955960078E-04
1.107174523247E-04
8.899939739540E-05
9.634834354089E-05
6.280702749177E-05
6.216692121070E-05
2.919409326824E-05
2.492581842798E-05
5.574116817169E-05
1.936440449829E-04
2.000326925634E-04
2.029316607384E-04
1.957329328020E-04
1.957329167677E-04
1.862204198299E-04
1.859821574669E-04
8.574448733293E-05
1.769645227342E-04
1.788600564341E-04
1.889981290454E-04
1.936595017478E-04
1.574077732797E-04
1.633985669393E-04
1.265677514773E-04
1.491116944689E-04
1.419326668356E-04
1.005027049889E-04
1.517195956017E-04
1.737904913530E-04
1.244591770483E-04
1.073885226619E-04
1.819111796321E-04
1.556157052045E-04
1.485922558337E-04
1.475384428541E-04
1.545678776062E-04
1.574638088573E-04
1.596408978626E-04
1.606808284142E-04
5.843872765536E-05
6.527591274589E-05
7.574303307481E-05
9.021247594247E-05
1.212307362450E-04
1.162584806480E-04
1.048820191923E-04
1.180129236405E-04
1.465695621929E-04
1.525734290732E-04
1.577561679737E-04
1.568880202193E-04
5.508170910771E-05
5.426080946001E-05
4.684799836197E-05
4.803140123242E-05
4.647543086718E-05
4.819768347192E-05
4.390698354959E-05
5.580008392850E-05
1.320658711646E-04
1.434359735470E-04
1.494474603456E-04
1.556987584688E-04
1.619680336232E-04
1.640701613919E-04
1.713247263908E-04
1.678556864442E-04
1.659583030878E-04
1.643632684546E-04
1.590022224866E-04
1.556800324710E-04
1.568026780543E-04
1.585126265962E-04
1.570412899805E-04
1.593414878689E-04
1.621239709470E-04
1.608745726169E-04
1.619628822298E-04
1.592135852586E-04
1.471492451235E-04
1.612083261483E-04
-7.359321012577E-05
-7.919399438045E-05
-6.951645483543E-05
-5.434203054726E-05
-5.266532958052E-05
-3.791033490109E-05
-4.126759732471E-05
-4.897761639520E-05
-4.120372974644E-05
1.363736623232E-04
1.368606263598E-04
1.481249841443E-04
1.632526480293E-04
-1.060679611951E-04
9.655650561651E-05
1.014291668721E-04
9.661018866115E-05
2.047660401781E-04
-9.921609470401E-06
-2.299960614388E-05
-1.332267646134E-05
1.718981561876E-05
2.400216898945E-04
2.273833806279E-04
2.175444793424E-04
2.341030906641E-04
-4.979081092043E-05
-6.060996852557E-05
-5.372470485490E-05
-3.023041171394E-05
1.877173669246E-04
2.520952863157E-04
2.447522409685E-04
2.587590074263E-04
2.613300475490E-04
2.491432502706E-04
1.173528112038E-04
4.659256543068E-05
7.983482046328E-05
-1.314957077960E-05
4.714941020914E-06
-4.176871906384E-05
-3.870147491888E-05
-4.737674108394E-05
-5.469486517281E-05
2.489254081866E-04
1.794033693794E-05
1.946910697177E-04
7.719528222713E-05
8.415273061754E-05
6.250099102630E-05
7.000939224423E-05
8.000132585293E-05
5.794535924015E-05
6.194449815662E-05
4.795402634572E-05
1.120383467534E-04
1.272451423624E-04
1.368033065497E-04
1.326618395560E-04
1.249634294814E-04
1.113477338329E-04
2.120840954157E-04
1.164504976344E-04
5.366258770140E-05
1.113256499874E-04
9.476379993074E-05
9.451801635554E-05
7.668896617715E-05
1.199712667642E-04
1.504020544075E-04
1.476816585576E-04
1.596588550428E-04
1.362448348421E-04
5.645172676472E-05
5.142764661136E-05
2.441822683203E-05
1.261276393190E-04
2.416956193500E-05
1.304781839290E-05
2.006851515364E-05
-4.062146224676E-04
-3.971591701583E-04
-4.054325604781E-04
-3.732325141414E-04
-4.012572063215E-04
-3.506268133505E-04
4.409233982456E-05
2.093953653323E-05
3.293208851502E-05
3.157759945340E-05
2.367370573444E-06
1.526094796516E-05
1.025520558509E-05
-3.916189285590E-04
-1.786972781835E-05
-3.919639949282E-04
-3.706158796283E-04
-3.765860689565E-04
-3.853197403959E-04
-3.559102216970E-04
5.043637062407E-05
5.280044074375E-05
3.887021308141E-05
4.525083901003E-05
4.459287547458E-05
2.779644060366E-05
-3.749431921052E-04
-3.804694681172E-04
-3.873155219432E-04
-3.822195764799E-04
-3.821935717304E-04
-3.986724823016E-04
-4.314487866921E-04
-4.312251685847E-04
-3.345767008983E-04
-3.574457879013E-04
-3.947060393117E-04
-3.368964758400E-04
1.430209041342E-05
-2.075313940756E-05
-1.634891110206E-07
4.128549573444E-06
-6.463906834948E-07
-1.413238216428E-05
-5.219592071756E-07
-3.955845773233E-04
-6.727520157422E-06
2.426951394841E-06
1.101622441817E-05
9.103925271828E-06
1.160292744872E-05
1.053313414404E-05
1.294143142432E-05
1.420935164353E-05
2.377444884552E-05
2.753835769915E-05
4.039068936263E-05
4.535517924200E-05
4.090661792100E-05
5.538056151252E-05
7.588186565071E-06
-6.165600330034E-05
-3.832612391407E-04
-3.495802003850E-04
3.447313522583E-05
4.242205868047E-05
4.842844094481E-05
4.791877020161E-05
5.094249782346E-05
3.924788252609E-05
3.916050174801E-05
3.817021690885E-05
1.669509481439E-04
1.649046904006E-04
1.683922978633E-04
1.654149545025E-04
1.681307624265E-04
3.583868411677E-05
1.650423839525E-04
-1.077161028172E-04
-1.283580485671E-04
-1.590812414843E-04
-1.783010264672E-04
-8.666659503219E-05
-2.850398156324E-05
-8.826891798019E-06
-1.797285383527E-05
-2.810726814978E-05
-2.941564011549E-05
-9.654888122132E-06
5.784406978692E-06
5.275761419632E-06
-2.122550658092E-04
-3.532488592819E-04
1.240996948962E-05
2.793832381151E-07
-3.638565317481E-04
-3.166745614102E-04
4.779758008585E-05
5.281902774968E-05
5.569848492573E-05
5.274952751949E-05
-3.741360103239E-04
-3.883483332313E-04
-3.855489063600E-04
-3.813092436144E-04
-3.522888637194E-04
-3.382725348998E-04
-2.763337153770E-04
1.919383714466E-05
-2.512484081082E-04
-2.131919331057E-04
5.562511034495E-05
4.476245185736E-05
5.251420835955E-05
5.406722066749E-05
5.132658098572E-05
4.598392910806E-05
-3.368765700093E-04
-3.001443873436E-04
-2.498807522656E-04
-2.373202726836E-04
-1.854038735475E-04
-1.880288252897E-04
-2.817161023816E-04
-4.541896629499E-04
-5.871243824342E-05
2.477414850105E-04
2.787535664895E-04
-3.736779550296E-05
1.580827187963E-05
4.184852651302E-04
4.033841006841E-04
3.733742180456E-04
3.516495559582E-04
-1.336200833098E-04
-8.594595982241E-05
4.670131839365E-04
4.476934357485E-04
4.210755669425E-04
4.565462810909E-04
-1.408478638991E-04
-1.491828392387E-04
-1.382830993075E-04
-1.541741014509E-04
5.069424360610E-04
5.222032457238E-04
4.966736737776E-04
5.166663441146E-04
4.894072491021E-04
4.954679550451E-04
-1.128500902366E-04
-1.019347388413E-04
-1.239503397353E-04
-1.359606985871E-04
2.868836360180E-04
3.106663953174E-04
3.280169910851E-04
1.110914034280E-04
5.797203375933E-05
2.888719654817E-04
3.084526195460E-04
2.845544262762E-04
2.931168750402E-04
7.569688858506E-05
4.383945322675E-05
9.146800781788E-05
9.059507316458E-05
6.570541671911E-05
8.224338379490E-05
2.204439220407E-04
2.569861715492E-04
5.710813927028E-04
1.664197026031E-04
1.360489456051E-04
1.354814884821E-04
1.535582778964E-04
1.155831988191E-04
1.496760853359E-04
1.919865205434E-04
2.485764203689E-04
2.297910123817E-04
1.899626545485E-04
1.871771768543E-04
2.025843434595E-04
1.652713230622E-04
6.403279300667E-05
1.109012737129E-04
5.644171765459E-04
5.022593216297E-04
5.305655404339E-04
7.314921596775E-04
7.670798345373E-04
7.463463002537E-04
7.950381670524E-04
7.807412087761E-04
8.088165310400E-04
8.199702320017E-04
8.210508979739E-04
8.111345494779E-04
8.007500154078E-04
7.658931553306E-04
7.318803834610E-04
6.759852844193E-04
7.364222855734E-04
6.342541143973E-04
5.859457682610E-04
-1.833080575278E-05
-6.337357938840E-05
-1.343667055649E-04
-1.337561358815E-04
-8.443132721502E-05
-1.101837159685E-04
7.208300452586E-04
7.315098384492E-04
7.348944320111E-04
7.172966482714E-04
8.027905593213E-04
7.810107308080E-04
5.544014060897E-04
5.422131330355E-05
7.204422495928E-04
7.161635988888E-04
-1.526193259528E-04
-1.510856069083E-04
-1.259905103921E-04
-1.149554656802E-04
7.114243461417E-04
7.359337201784E-04
7.448741614235E-04
7.760956463094E-04
7.794446202705E-04
7.981844896459E-04
7.913365683721E-04
7.885501593299E-04
7.698115372883E-04
7.073327891171E-04
7.386596906688E-04
6.178685784195E-04
6.396635223201E-04
6.080467685353E-04
5.318800740554E-04
5.593015662402E-04
-1.758552755954E-04
-1.205034158728E-04
-1.513887596910E-04
-1.670249283071E-04
-1.313720395866E-04
-1.440117701545E-04
-1.298426118978E-04
-1.179187837216E-04
7.006609420843E-04
2.760943144910E-05
3.010648941878E-05
-1.506710683527E-05
-3.861654351893E-06
-1.844276971560E-05
-5.289519535311E-06
2.624630484322E-04
2.637472626780E-04
2.575065428871E-04
2.416840848237E-04
2.198516236585E-04
1.836162645031E-04
1.497215721613E-04
1.118399563675E-04
7.958764472529E-05
5.713112984446E-05
1.873838437569E-05
2.978636359369E-05
6.094994332729E-05
8.102520141811E-05
9.596512194464E-05
8.592593318187E-05
1.461205858636E-04
1.362331193068E-04
1.061386059358E-04
1.594852833975E-04
1.622320937017E-04
1.931958494575E-04
2.066687950841E-04
2.344329690343E-04
2.505093635261E-04
2.230382590015E-05
2.700554683626E-04
5.333656162948E-05
1.295431384446E-04
2.468312052930E-04
2.580487434139E-04
2.636841169918E-04
2.487674430735E-04
2.508533252371E-04
2.584765051095E-04
2.047606225568E-04
2.240836842789E-04
1.704653332417E-04
1.380744352486E-04
1.260520106268E-04
7.444149011650E-05
4.612504259223E-05
8.462246507127E-05
1.853020732092E-06
-3.256136171971E-05
-3.403977847067E-05
-3.040083944376E-05
-4.228898760602E-05
2.451007274915E-04
2.507603616833E-04
2.574411011345E-04
2.588846139619E-04
2.588779039645E-04
2.514346210962E-04
2.265586690243E-04
2.038788382103E-04
1.610236294902E-04
-1.200348812877E-05
-4.967860287944E-05
6.438119279391E-05
7.363467608784E-05
3.882545343713E-04
3.503736073121E-04
3.163264134833E-04
2.878396566434E-04
4.028704954358E-04
-5.735494116623E-05
-5.205651111893E-05
-4.876212945634E-05
-2.437043600448E-05
7.416176408549E-05
4.634741052257E-05
1.674352013169E-05
8.726980127450E-05
2.695055724952E-04
3.397932171859E-04
3.492071179400E-04
3.676429783851E-04
-3.560008497176E-05
-5.002387636906E-05
-1.157570341228E-05
-3.561630888975E-06
4.157762145065E-05
2.797211876209E-05
3.533254473248E-04
3.214532602430E-04
3.258687791843E-04
3.404861832047E-04
9.758077489213E-06
3.727984365093E-04
7.530999437412E-05
7.511788280074E-05
3.402330633367E-05
5.846302896002E-05
1.626645886644E-04
1.899623308604E-04
1.726291036353E-04
2.107804020590E-04
2.036021962678E-04
2.064069601633E-04
2.222644532589E-04
2.376175924245E-04
2.956882884211E-04
2.770797916662E-04
2.609945605481E-04
3.104419677678E-04
8.456334514386E-05
2.746756176679E-05
5.854806615233E-05
7.696041844791E-05
2.148285407388E-04
2.293030639746E-04
2.207974458039E-04
2.588598004295E-04
2.531578397663E-04
2.675098448616E-04
2.996988007080E-04
3.238796656257E-04
-4.086922051007E-05
6.552359280019E-06
-1.630183103511E-06
5.639641989736E-05
7.971011119982E-04
-4.369525126125E-04
-4.306238489871E-04
5.140791688124E-04
5.045059360916E-04
5.030244621259E-04
5.024048150591E-04
5.099609182030E-04
5.122543057127E-04
4.397199978463E-04
4.354216143230E-04
4.528202322829E-04
4.464784934129E-04
8.407743639081E-04
8.056625976240E-04
7.466121624612E-04
7.279417599058E-04
6.690096890152E-04
6.264358376783E-04
6.472562836296E-04
5.954606895198E-04
5.657531159055E-04
5.315454644413E-04
4.707745194433E-04
5.001868330968E-04
3.754514813190E-05
2.285867534651E-05
2.654890224229E-05
3.498663252363E-05
3.348493954281E-05
5.277449212599E-04
5.474041897938E-04
4.345661404752E-05
4.343219445409E-05
5.267767166449E-04
5.636771058610E-04
4.370652123762E-04
4.611506641130E-04
4.567636313091E-04
4.689305269346E-04
4.624299596513E-04
4.903022987580E-04
6.864033156065E-04
6.321113627048E-04
6.077571099723E-04
5.558004491807E-04
4.789701453397E-04
1.008157574852E-05
4.878090347322E-04
4.716461253004E-04
-2.226065379946E-04
-1.785671282285E-04
-1.897743407534E-04
-1.093687685852E-04
-1.265982990520E-04
-4.382625389665E-05
-6.393291508310E-05
-1.735620602266E-05
4.053796952949E-05
5.013821566706E-05
4.707556515823E-05
4.962148813264E-05
5.241833305171E-04
4.371014601825E-04
4.352551945440E-04
4.289886071328E-04
-1.835423318630E-05
-6.885425659155E-06
-1.383724015446E-05
-3.146877073755E-05
-5.613585735704E-05
4.156589937684E-04
4.234315477043E-04
4.298618193647E-04
4.217318701823E-04
4.280660289206E-04
4.307796848576E-04
5.800521882296E-04
6.225183963558E-04
1.199938546005E-05
6.240172512934E-04
5.073313627438E-04
5.056075723793E-04
4.971066281595E-04
4.679489065479E-04
4.561606772497E-04
4.468926054716E-04
-5.537685010784E-05
-5.034352830218E-05
-1.303760356360E-04
-9.395652726940E-05
-9.360452995636E-05
-1.619124635869E-04
3.929785425039E-04
5.918599356676E-04
5.397548861048E-04
4.604770436346E-04
5.096060203805E-04
4.430808678022E-04
7.909980255822E-04
8.174182870463E-04
7.334501766250E-04
7.340995331733E-04
7.619449634677E-04
7.034719233501E-04
5.583719384476E-04
4.843164255103E-04
4.810864230117E-04
5.176324973050E-04
5.216152803785E-04
4.465464859831E-04
4.385668981869E-04
1.796243318143E-05
1.680705274785E-05
3.473967362174E-06
6.193567375819E-07
-1.314603311831E-05
4.244706972367E-04
4.294243886393E-04
4.259423066548E-04
4.318818282110E-04
6.705485479116E-04
7.234176522061E-04
7.118563707646E-04
6.670654329862E-04
4.949566368631E-04
2.081417878512E-05
5.626278168690E-04
5.738235937861E-04
5.273550027610E-04
9.172849558382E-05
4.311098722806E-05
6.931009370089E-05
7.091110812547E-05
6.080574412325E-05
3.845834492923E-05
6.151405564230E-04
6.106810066138E-04
5.475469863797E-04
5.722963855583E-04
6.745553329563E-04
6.787531346400E-04
6.661029436132E-04
2.155782267160E-04
6.412126702013E-04
6.392947042165E-04
6.125570699869E-04
6.294140939140E-04
6.052923837053E-04
6.545729415177E-04
5.562827081954E-04
5.455466519309E-04
5.702616124334E-04
5.650962634127E-04
5.674250896096E-04
5.294077601463E-04
4.955055078866E-04
4.314182896444E-04
5.766809072102E-04
4.602402567263E-04
2.614294237229E-04
3.108129876689E-04
1.032702226118E-04
8.145842941808E-05
5.551060697462E-04
5.382231905521E-04
5.100179417479E-04
5.322835245331E-04
6.754935541839E-04
6.416810194894E-04
6.256175809466E-04
6.362865079468E-04
6.660933126769E-04
6.755672950318E-04
6.941287304197E-04
2.399145363769E-04
7.207342710679E-04
6.893756178478E-04
6.285855041032E-04
6.056987030344E-04
5.618247636277E-04
5.597160980039E-04
5.684733254561E-04
5.461933871821E-04
4.126477002680E-04
3.876825139124E-04
3.601230229108E-04
3.082133674034E-04
3.213378144709E-04
3.011851435270E-04
7.024739790121E-04
4.034108737596E-04
4.506721072251E-04
4.001170424314E-04
-1.049984236168E-04
-1.588511982313E-04
-2.193293299111E-04
-1.788991368390E-04
-1.472196132190E-04
-1.551173470786E-04
-1.120982305985E-04
-9.510593969723E-05
-5.618314941473E-05
-4.045176834369E-05
-7.020444459255E-06
-1.374709743149E-06
1.836826701917E-05
-8.463756909718E-05
3.733304863040E-05
4.871305647057E-05
5.067073862609E-05
5.677446671878E-05
6.272434020558E-04
5.446870189793E-04
5.657409352689E-04
5.936495673279E-04
5.994660926844E-04
5.129538338567E-04
5.234494255130E-04
5.094786643510E-04
5.089807190972E-04
5.279673877086E-04
4.075383814351E-05
3.678280398110E-04
-9.124498122566E-05
4.413824367378E-04
4.045157491802E-04
3.403230075619E-04
1.031083064706E-05
-2.317127331836E-05
-4.096543315387E-05
-6.776840754958E-06
-2.036739082106E-05
-4.797873383965E-05
6.303093670903E-04
6.610061917404E-04
5.791604731616E-04
5.911775486776E-04
6.138646856868E-04
4.702968958252E-04
6.394455079071E-04
5.923868865210E-04
4.792163118368E-04
5.399925008558E-04
5.103892443774E-04
5.297553972980E-04
5.110812851910E-04
5.706797337764E-04
5.846903654112E-04
6.064933719342E-04
5.761500241254E-04
5.528709164146E-04
5.277710080775E-04
4.883317550070E-04
6.297228211244E-04
-4.277284122699E-04
4.268140556576E-04
4.025900225993E-04
-9.122249569969E-06
-1.127919056182E-05
-1.973447979666E-05
-2.999018250538E-05
-5.766729048373E-05
-8.458129944396E-05
-8.782324255011E-05
1.412420086981E-04
1.428903279820E-04
1.425014730826E-04
1.444210170547E-04
-1.164107721747E-04
-1.424271122852E-04
-1.695950084457E-04
-1.774109554846E-04
1.357071825846E-04
1.389837814322E-04
1.422636429630E-04
1.378082773825E-04
1.397735743998E-04
1.429314239063E-04
-2.766031768118E-04
-2.375974721368E-04
1.202552820006E-04
1.324576730673E-04
1.290690086206E-04
1.318380734455E-04
1.177107076960E-05
1.493827541022E-04
1.538490689632E-04
1.518026620986E-04
1.116704095827E-04
1.242898764057E-04
1.331504092587E-04
2.104235178584E-04
2.152146546818E-04
1.424358191947E-04
1.463996669427E-04
1.613275805669E-04
1.589437017045E-04
1.557941339462E-04
1.603308925397E-04
1.907170580972E-04
1.681704410944E-04
1.410214609106E-04
1.457254398912E-04
1.604956237594E-04
1.620024424699E-04
1.600090797324E-04
1.591392562831E-04
1.166889768799E-04
8.900564663438E-05
2.519931870435E-05
4.272695471910E-05
6.091460798541E-05
3.183482260474E-06
1.874073740700E-05
-1.939933013987E-06
1.563209740501E-04
1.489759896769E-04
1.367328751162E-04
-3.866149209065E-04
-3.613139054340E-04
-4.514892914146E-04
-4.617263997583E-04
-4.442850955255E-04
-4.629163866446E-04
-4.548117626045E-04
-4.381728961428E-04
7.363303187290E-05
7.582091826561E-05
9.025261734124E-05
8.118021658772E-05
-4.573445356011E-04
-4.691417139719E-04
-4.737347642783E-04
9.253036978946E-05
-4.568492915574E-04
-4.346599620489E-04
-4.156127753728E-04
-4.124031850249E-04
-3.863622898445E-04
-3.750973877460E-04
4.596916794912E-05
6.206018162416E-05
5.812314107710E-05
6.747863315302E-05
6.449929275378E-05
7.892630181307E-05
-4.046514883200E-04
-4.415802087574E-04
-4.521626505398E-04
9.711972348185E-05
9.897107440070E-05
8.578321367617E-05
1.134391641459E-04
1.133728118925E-04
1.309744599060E-04
1.243738059729E-04
1.232300667941E-04
1.349890097791E-04
-4.565212653859E-04
-4.532276220333E-04
9.753382222316E-05
1.066493863566E-04
1.039626695956E-04
1.097318652702E-04
1.081864319147E-04
8.664131793643E-05
1.183970963762E-04
-4.762849425796E-04
-4.881988950120E-04
-4.862900872332E-04
9.308508317150E-05
9.249625904899E-05
1.045912555046E-04
9.921578011590E-05
-4.742032707122E-04
-4.877392607609E-04
-5.053227092985E-04
-5.075807766932E-04
-4.880319922611E-04
-4.915474361387E-04
-4.926159120737E-04
8.000108326133E-05
7.769886010245E-05
2.486101820999E-04
-1.907279842040E-04
-1.924283884059E-04
-1.951235667879E-04
-1.926387180026E-04
-1.985179848765E-04
3.369142178988E-04
3.266166043910E-04
3.322585342970E-04
3.497841235351E-04
3.726169025792E-04
3.646167258668E-04
3.528460878999E-04
3.671408400382E-04
-1.840606604638E-04
3.690847397850E-04
3.772903477638E-04
3.718554705228E-04
3.782034853709E-04
3.662703893287E-04
3.732695437978E-04
3.646714339912E-04
-1.913470556425E-04
-1.996510275976E-04
-1.950953944255E-04
-1.901538436256E-04
3.197784053459E-04
3.217962718961E-04
3.360220332232E-04
3.723602800685E-04
3.384882712298E-04
4.706996311255E-04
3.844085633017E-04
4.123278024391E-04
5.501865842696E-04
5.596269307483E-04
5.504430498269E-04
5.269076435301E-04
4.871677423663E-04
5.017203489350E-04
5.232200318744E-04
5.090951306227E-04
4.965099610373E-04
4.746038895100E-04
4.636027922015E-04
4.614964210459E-04
4.771012406725E-04
-8.829219070299E-05
-1.182899640599E-04
-1.929073337673E-04
-1.907763249135E-04
-1.783706822944E-04
-1.716881305455E-04
-1.960190639252E-04
-1.945963839088E-04
-1.879828122285E-04
3.580990318921E-04
3.688236759850E-04
3.678751442646E-04
3.863987021621E-04
3.997052964194E-04
-1.447518948844E-04
4.168564532848E-04
3.526341001245E-04
3.624654312030E-04
-9.609334424519E-05
-6.900490132565E-05
-4.100959272548E-05
-1.865505575561E-05
-7.094070273400E-06
-3.699371756038E-05
-5.890810530044E-05
-3.396984437423E-05
-4.846287980478E-05
-3.402862125682E-05
-1.350018761879E-05
2.900312039778E-04
2.824204510608E-04
-5.764885851348E-05
2.691842963972E-04
-8.861665810519E-06
-3.270536844252E-06
-1.137691821692E-05
-9.640462217668E-06
1.013928223980E-05
2.872535649601E-05
1.889814192417E-07
3.717257160030E-05
4.712798013016E-05
2.180544764072E-05
4.243653076603E-05
6.025221463196E-05
2.398171577687E-04
2.659070468526E-04
3.540121543964E-04
-3.333174562370E-05
-2.899839111924E-05
3.607054736213E-04
3.633420389476E-04
3.584822461978E-04
3.587451189586E-04
3.543039984010E-04
3.512245910017E-04
3.459662669243E-04
3.426731581187E-04
3.372688679265E-04
-1.585119651732E-04
-1.541652443143E-04
-1.696770197298E-04
-1.406736532090E-04
-4.391046385758E-05
-9.852704459854E-05
-8.595763948358E-05
-6.767574861084E-05
3.301471500282E-04
3.277575785773E-04
3.178075608674E-04
3.072590518764E-04
-1.394957502498E-04
-1.282357964909E-04
-1.079596676922E-04
-9.410416429188E-05
-6.135718246766E-05
-5.326247259720E-05
-1.981201972934E-05
-8.727973956950E-05
7.947956681527E-04
7.505219445613E-04
7.322436974961E-04
2.588102036346E-04
2.944200664864E-04
2.889608688514E-04
2.972463032917E-04
2.897369475325E-04
2.703989521383E-04
2.599890730606E-04
2.953120568283E-04
2.840678501811E-04
3.015357905081E-04
2.884529471126E-04
2.782729155681E-04
2.818579970811E-04
3.174657561490E-04
3.149756022614E-04
3.097131720038E-04
3.172123130727E-04
2.679483654334E-04
2.761971488839E-04
3.046253265351E-04
2.943312725694E-04
2.954185631400E-04
3.088199050445E-04
3.196883722452E-04
3.193478010625E-04
3.234501672140E-04
3.204188263946E-04
3.065147025248E-04
2.801913488376E-04
2.802313351968E-04
2.827760310238E-04
2.345824160175E-04
2.378697798003E-04
2.446879167990E-04
3.443809883470E-04
3.209870711207E-04
3.274024239712E-04
3.035088292054E-04
4.187233017074E-05
2.044181021378E-05
-1.274847633016E-06
-1.645760766748E-05
-6.359960184549E-06
-1.045468182856E-07
3.222583729701E-04
4.036789156125E-05
2.954128776065E-05
6.987132260736E-05
2.661549908411E-04
2.582579625553E-04
2.577511571590E-04
2.663548014752E-04
2.801245422191E-04
3.208246942543E-04
3.285019642419E-04
2.845799069589E-04
2.745463479170E-04
2.754681985322E-04
2.811832394596E-04
4.855020283081E-05
3.147589465003E-04
3.324467741212E-04
3.204265491392E-04
2.138263972015E-04
2.009671967876E-04
1.920652226182E-04
1.830233479020E-04
1.761434955720E-04
1.774667690168E-04
3.725939345278E-04
3.711603868461E-04
3.539047197950E-04
3.510489342552E-04
1.725160976675E-04
1.690879869148E-04
1.679986500928E-04
2.243459557241E-04
1.654679686076E-04
3.933183375059E-04
4.019084133437E-04
3.830105698107E-04
1.627464287888E-04
1.658223770430E-04
1.608877163816E-04
1.452944661619E-04
4.774178468142E-04
4.541267189043E-04
4.483066646177E-04
4.386270195650E-04
4.245811657292E-04
4.294498476345E-04
3.982636745668E-04
2.426192389703E-04
2.370172252155E-04
2.552050147626E-04
3.135163257665E-04
3.129850386977E-04
2.987297248556E-04
2.901293796426E-04
2.796467686932E-04
2.824428452017E-04
3.323350839442E-04
3.206647723922E-04
3.137325620079E-04
3.171397187614E-04
3.113215341194E-04
3.054799015986E-04
3.065734641524E-04
2.519536871287E-04
3.018413416235E-04
2.901390303819E-04
2.822380329014E-04
2.711055804328E-04
3.322833824261E-04
3.294558251411E-04
3.167157659082E-04
3.083111521068E-04
3.054135087046E-04
2.936745313613E-04
3.005575460561E-04
2.750051688067E-04
2.871227353028E-04
2.670912636960E-04
2.983142983448E-04
2.351302480594E-04
2.237235020273E-04
1.077921809044E-04
3.514296530859E-06
-3.952007892006E-04
-3.946039423402E-04
-3.801340841224E-04
-3.619154953285E-04
2.074381065292E-05
1.583376094833E-05
-3.980062869584E-04
-3.966582270128E-04
4.044905424340E-05
3.491640968187E-05
-3.467881453377E-04
-3.669122636719E-04
-1.015416996964E-06
-3.841891754442E-04
6.593184863592E-05
5.816911388147E-05
-3.118054212237E-04
-3.225342535958E-04
-3.603117180391E-04
-3.311366261051E-04
8.132665316931E-05
8.668936020476E-05
9.005663724754E-05
9.056911687765E-05
-2.800333030708E-04
-2.719875145893E-04
-2.984322029601E-04
-3.981587593679E-04
-2.721811769540E-04
8.713019083176E-07
-3.144319165062E-04
-2.584714398541E-04
-2.337960991006E-04
-1.964651605506E-04
-1.507966990765E-04
-1.666826163967E-04
-1.848794042628E-04
-1.433831764340E-04
-1.486632209887E-04
-1.065994297600E-04
-1.152359132641E-04
-7.396549295677E-05
-8.173752883326E-05
-5.717084547488E-05
-5.652059776410E-06
-5.545408462401E-05
-2.931667172028E-04
-3.093077267053E-04
-2.626898890616E-04
-2.897354010214E-04
-2.766007756162E-04
-2.287449092909E-04
-4.219033245052E-05
-3.303582635176E-05
-1.098498263120E-05
-1.808286878069E-05
-2.813546009813E-05
-9.879164916637E-06
-3.477023298753E-04
-4.412835911292E-05
4.349090461844E-04
8.377525241309E-05
6.770090146989E-05
1.431364337450E-04
1.575014215946E-04
1.600450696617E-04
1.671236555228E-04
1.761709110658E-04
1.744908621869E-04
1.945609086313E-04
1.851414564871E-04
2.086056870392E-04
2.125123196989E-04
2.019855625798E-04
2.042181787100E-04
2.182005961165E-04
1.395529076746E-04
2.186755022939E-04
2.708217699848E-04
1.574300086704E-04
1.038989833165E-04
9.464986424039E-05
9.922617875011E-05
9.421581374226E-05
7.203058547254E-05
6.567975951848E-05
5.831295999110E-05
8.929872213121E-05
7.995501877543E-05
9.332031449758E-05
8.635510588452E-05
2.248596105240E-04
7.648622280621E-05
1.255086905929E-04
1.094363359370E-04
5.674743649224E-05
5.419310444693E-05
4.549522097764E-05
4.682754423401E-05
5.399534941895E-05
-1.309818804847E-04
-1.823511190345E-04
5.721395550307E-05
5.360612320184E-05
6.250747872164E-05
6.147091089112E-05
7.076858177420E-05
7.681324826981E-05
1.210853122621E-04
1.711880419667E-04
1.823341200329E-04
1.900422577602E-04
1.708603786426E-04
1.351728234103E-04
5.074107852278E-05
-2.786037043120E-05
8.273633613723E-05
8.612145300920E-05
1.002210892130E-04
9.927580002871E-05
9.367136105404E-05
9.679474096261E-05
1.024156642514E-04
1.794317877097E-04
-2.528857273108E-04
4.282607595235E-04
4.156825838116E-04
2.065394335982E-04
1.931048585854E-04
1.860609830025E-04
1.830816677729E-04
1.016276091593E-04
8.377481869595E-05
3.349875628847E-05
4.909340459282E-05
6.812356994005E-05
3.699217526730E-06
2.681051952374E-05
-1.289070587046E-05
2.060094678415E-04
2.085682931833E-04
2.065935088310E-04
2.086570547463E-04
1.567666538820E-05
-5.974318704918E-06
-1.518388624906E-05
-3.844908518397E-05
-4.519528880138E-05
-7.479659707989E-05
-9.867702469177E-05
-1.042484893620E-04
-9.634607165725E-05
-9.090348876645E-05
2.060207914110E-04
2.018693355936E-04
1.938974566786E-04
1.909442679181E-04
2.012841110935E-04
2.507026595449E-04
2.600404172054E-04
6.500370888968E-05
7.615555903552E-05
8.718499064310E-05
5.650834424314E-05
2.011552686949E-04
2.080471258130E-04
1.968833815740E-04
2.170876526340E-04
1.347571835064E-04
1.217265566266E-04
1.224822358578E-04
2.092606163127E-04
1.082643489307E-04
1.718370286935E-04
1.835426666214E-04
1.749939049873E-04
1.755927848259E-04
1.460392151177E-04
1.563230977873E-04
1.673101252325E-04
1.715951671786E-04
1.436617208292E-04
1.439225903418E-04
1.326488254837E-04
1.177985732341E-04
1.176720897620E-04
1.625232196492E-04
-1.064771663401E-04
-9.413841877746E-05
-1.080411803419E-04
1.890157393382E-04
1.811584877325E-04
1.810473161516E-04
1.847261464115E-04
1.789761589614E-04
8.080914290523E-05
9.168810501810E-05
9.357943804610E-05
9.775147010611E-05
9.086609132133E-05
8.716025477478E-05
1.792099074777E-04
1.745391703377E-04
1.883424420077E-04
1.753151601718E-04
1.770412920370E-04
1.701655770234E-04
1.671400501042E-04
1.594240476956E-04
9.806513480386E-05
8.908787728935E-05
8.895387977210E-05
9.360870980770E-05
9.196751802686E-05
8.735395568505E-05
1.724193687901E-04
1.636307185655E-04
1.681521579741E-04
1.769742262469E-04
2.304686654831E-04
8.016540839963E-05
6.687568037118E-05
-1.163042176205E-04
-1.060039517059E-04
-1.052793953974E-04
-7.772031944038E-05
-5.958384637027E-05
-2.238950737464E-05
-8.551812361216E-06
9.995431742006E-06
2.049569800004E-05
2.025299171553E-04
2.064631924038E-04
3.325097050630E-05
4.082564659570E-05
6.896724434041E-05
4.999655356750E-05
2.005305098456E-04
2.027751914490E-04
2.012712047879E-04
1.982166602460E-04
6.433176212372E-05
5.820894491827E-05
5.188006637855E-05
7.185864509684E-05
1.969172405803E-04
1.984489581414E-04
1.960522612757E-04
1.918344869998E-04
5.851658309237E-05
4.888187374700E-05
2.250715540131E-04
-7.586160929239E-05
-6.097301826101E-05
4.554944177386E-04
4.867209378147E-04
4.736141147872E-04
4.782646197220E-04
4.688091904486E-04
4.873424409691E-04
-1.323864366300E-04
-1.267014466733E-04
4.355262310117E-04
4.354217782476E-04
4.185392702989E-04
4.474419730510E-04
-1.339169738478E-04
-1.082288229618E-04
-1.319482979261E-04
3.915837675339E-04
-1.167964178643E-04
-1.168322323092E-04
3.004944752642E-04
3.360626975292E-04
-7.376328786807E-05
-8.582070311238E-05
-8.998379171349E-05
-7.263126538386E-05
-8.848685221326E-05
-1.014421417836E-04
-1.039455469160E-04
-9.572544528960E-05
3.731533747852E-04
2.279729755256E-04
-1.165505043708E-04
4.980987562178E-04
1.300689444315E-04
1.320863704243E-04
9.793913601136E-05
8.528463948908E-05
3.025972234315E-05
1.869560711034E-05
-2.255879434073E-05
-2.331139816327E-05
-4.122466098167E-05
-5.635572731391E-05
4.641776914923E-04
4.756761165474E-04
4.938673863737E-04
4.891337017053E-04
4.419676702954E-04
4.350785568490E-04
4.283475672123E-04
4.302886451032E-04
4.228225139404E-04
4.279801452909E-04
4.301842053882E-04
4.362239352202E-04
-6.657395437399E-05
-6.462173788240E-05
-8.143630915342E-05
-9.458050508609E-05
4.969563440525E-04
4.926492244445E-04
4.496221209911E-04
4.270849586865E-04
2.144904543777E-04
2.730004171330E-04
-8.291770000480E-05
-9.658942627513E-05
-9.250454714346E-05
-9.390400046033E-05
-9.043633300102E-05
-9.403385460649E-05
3.046429925468E-04
2.988589128909E-04
2.994158427870E-04
3.102034928985E-04
-1.293989155534E-05
-6.289034402767E-05
-3.977446016653E-05
2.498825990994E-04
-8.914993570338E-05
-9.071438286754E-05
-8.109764195777E-05
-9.180770926941E-05
2.806246950608E-04
2.773568844453E-04
2.860429484604E-04
2.962238180243E-04
6.010333531392E-05
-1.470437638205E-05
1.731561879865E-05
2.772687407275E-05
5.024703310506E-05
-3.955251334342E-05
-8.665921306882E-05
2.400735469775E-04
2.464427293641E-04
2.756895386537E-04
-2.469504186714E-05
-2.904711668972E-05
-1.709360142269E-05
-6.044217013784E-05
-4.641268570320E-05
-3.570300711586E-05
-3.286836211070E-05
-5.459301878835E-05
-6.673228028935E-05
-5.923402554228E-05
1.732495466684E-04
2.048115694013E-04
-6.449728300366E-05
2.793798145173E-04
-4.834067776224E-05
-5.108134955326E-05
-4.715903494821E-05
-3.885030531779E-05
2.277635780054E-04
1.983815483464E-04
1.785809245466E-04
1.910378797291E-04
-9.273737523578E-05
-8.914429280556E-05
-8.863072604825E-05
-9.199312107928E-05
3.077224015505E-04
2.907429208874E-04
-6.727195729858E-05
-2.176160149464E-04
-2.836843173546E-04
-5.187018720754E-05
3.499041391816E-04
3.356482117717E-04
3.335411645288E-04
3.177643417566E-04
3.143851030450E-04
3.394612924101E-04
3.241179367947E-04
3.144251925306E-04
3.063722291273E-04
3.047999551769E-04
3.194219098412E-04
3.158710676146E-04
3.246265550284E-04
2.987117900729E-04
2.832387953722E-04
2.741104976716E-04
3.316184454700E-04
3.310517798982E-04
3.238320473449E-04
3.190059750442E-04
2.996290051233E-04
3.005303232802E-04
3.455314495712E-04
3.684858909050E-04
3.487707120810E-04
3.418134866078E-04
3.358471238439E-04
3.420587755489E-04
3.322580168759E-04
3.308369586787E-04
3.306365550110E-04
1.546860732071E-04
1.685113152774E-04
1.692492969242E-04
1.830131316500E-04
1.792242338020E-04
2.001322660317E-04
1.899077890524E-04
2.283626069632E-04
2.078698931569E-04
2.624749055321E-04
2.374336564828E-04
2.999486398948E-04
2.797908947779E-04
3.497738253014E-04
2.680579432893E-04
2.666854849630E-04
2.862708962761E-04
2.893329991095E-04
4.162500842481E-04
3.731386726961E-04
3.418944567510E-04
3.373618420424E-04
2.952879649832E-04
2.880242226631E-04
2.646746917909E-04
2.562756146364E-04
2.640879268695E-04
2.574929956743E-04
2.739098337407E-04
3.588976526678E-04
3.383544656683E-04
3.451324729559E-04
2.786738529533E-04
5.102636390732E-04
5.426263250698E-04
5.703476894485E-04
4.918108877732E-04
4.054636856099E-04
4.060864145998E-04
3.932737774920E-04
3.915577306904E-04
3.756770154100E-04
3.803923906975E-04
3.704568366411E-04
3.443744984521E-04
3.258004348795E-04
2.804508499153E-04
3.300499147895E-04
2.822859809666E-04
5.639807649286E-04
5.683758984877E-04
5.824988067509E-04
5.583447411306E-04
3.799581313167E-04
3.815989355989E-04
3.657873890845E-04
3.429869909327E-04
2.849813761702E-04
2.990623079243E-04
3.246454041772E-04
2.993502630654E-04
3.673548062068E-04
2.954843994285E-04
3.335874578391E-04
3.422138727594E-04
3.268257696653E-04
3.166518908860E-04
2.914136413384E-04
3.008470119569E-04
4.206757224556E-04
3.893221497604E-04
3.791250871112E-04
3.961672183646E-04
3.705116232577E-04
3.745163416491E-04
3.706703183746E-04
3.557197125672E-04
2.800903989510E-04
3.459984035813E-04
2.951010397931E-04
2.985307882205E-04
3.156825449664E-04
2.860842068660E-04
4.882503860794E-04
4.535011304928E-04
4.360986982985E-04
4.587512934239E-04
3.891870664213E-04
3.855964917336E-04
3.798734326545E-04
3.600392954960E-04
3.569827558248E-04
3.264630960321E-04
3.591779581883E-04
3.736737945398E-04
3.873682613545E-04
7.351841042642E-04
7.118786819057E-04
7.105041689133E-04
7.093354337360E-04
6.510502216105E-04
6.373589088325E-04
5.514861622816E-04
5.431232317575E-04
4.997379844329E-04
4.587225832741E-04
4.604286693400E-04
4.156731225982E-04
2.245935252148E-04
7.257083776523E-04
1.657472740146E-04
1.212024812800E-04
1.307143507487E-04
1.612438005293E-04
1.453124361035E-04
1.232051113732E-04
1.145196851061E-04
1.764386860148E-04
7.299532129454E-04
7.527411805784E-04
7.449613625723E-04
7.404156932173E-04
7.268157342241E-04
7.512571503759E-04
1.925675001515E-04
7.424578199999E-04
7.207727116495E-04
7.969590839647E-05
6.720667729292E-04
6.494267442091E-04
5.803966937516E-04
5.989830341078E-04
1.692714582567E-04
1.052068648167E-04
1.185358453696E-04
5.824105837077E-05
6.035363910707E-05
1.445135380430E-05
3.883857772872E-05
2.183368558620E-05
7.270203999643E-04
1.069406438885E-04
7.343528898231E-04
7.552739348055E-04
7.112789041467E-04
6.945014622494E-04
6.226381449281E-04
6.111244170891E-04
5.626574541713E-04
5.562013618919E-04
2.269286068369E-04
1.985208794783E-04
1.775318659530E-04
1.353122405802E-04
1.170438630936E-04
8.581390894809E-05
7.507594993716E-04
2.617039942183E-04
7.441704305619E-04
7.197940728719E-04
2.062439913960E-04
2.316315896938E-04
2.241657436098E-04
2.401813610930E-04
7.684200233518E-04
7.849924270665E-04
7.783013844517E-04
7.875666140698E-04
7.658368656466E-04
7.448442330615E-04
7.132322913863E-04
6.567819501944E-04
6.061385971072E-04
2.151766188242E-04
5.311643308008E-04
4.692043418424E-04
3.881706996267E-04
3.818104240419E-04
3.229614477062E-04
3.208213409797E-04
2.803595450093E-04
2.908742060580E-04
2.693176436614E-04
2.907691136085E-04
2.990420938962E-04
3.137145910217E-04
3.339245485389E-04
3.497928542873E-04
4.700296185173E-04
7.432689557428E-04
1.896907901936E-04
1.804168793573E-04
7.339135392727E-04
7.119027629985E-04
6.920878216638E-04
6.406402497090E-04
5.648641358944E-04
5.596841031268E-04
4.629509099628E-04
4.590933585117E-04
3.772621828427E-04
3.840234895403E-04
3.796849647554E-04
3.476061650434E-04
3.383265162532E-04
1.956571383287E-04
3.348742140715E-04
3.690914018543E-04
3.631099656617E-04
3.887108611311E-04
1.443522687339E-04
1.817197349698E-04
1.678125010594E-04
1.670881072661E-04
1.504599638620E-04
1.804848613069E-04
1.814688549035E-04
1.807127543505E-04
1.786508473336E-04
1.850276554258E-04
3.453754163593E-04
2.699125893954E-04
2.122956279484E-04
2.255990838894E-04
-1.435586837018E-05
-7.079895365653E-06
-8.644400399356E-06
5.561705460460E-04
5.443303685952E-04
4.997125574020E-04
5.365367179315E-04
-5.233197742183E-05
-3.335327629773E-05
-4.648763601265E-05
-4.329236799334E-05
-4.898408547168E-05
-1.963434646564E-05
-3.104560231481E-05
5.994010976389E-04
5.948825060611E-04
6.003324199821E-04
6.152079700603E-04
6.077412097572E-04
5.626230327504E-04
5.363422437156E-04
5.061903341350E-04
4.948144180346E-04
4.893595570957E-04
4.904408271395E-04
-1.509273708375E-05
-2.671947927060E-05
-4.892038075094E-05
6.270432590944E-04
-4.265021729196E-05
5.767746933135E-04
5.685307073161E-04
4.702116846199E-04
4.727893762495E-04
4.648970106730E-04
4.605240071734E-04
4.667187227154E-04
6.399103167180E-04
6.777805693016E-04
6.626399427029E-04
6.503415064396E-04
6.279637916706E-04
5.968156729418E-04
5.677058409551E-04
5.436728295743E-04
5.730423903003E-04
6.041827508954E-04
5.544291576728E-04
6.051738978321E-04
9.025248582097E-06
3.280564681594E-05
2.957087492519E-05
1.479697640524E-05
5.072102882722E-04
4.995021180398E-04
4.669377965650E-04
4.871364680680E-04
6.613851674240E-04
5.945946122353E-04
6.291026694548E-04
5.802786616971E-04
4.574073113663E-04
-3.128711821329E-05
6.578689495995E-04
4.706353335755E-04
4.808412514811E-04
4.551698612476E-04
4.872771645431E-04
4.500374141623E-04
4.369211394454E-04
4.020692494404E-04
3.613367275153E-04
3.360291916564E-04
2.964215677913E-04
2.697268974561E-04
2.122818213646E-04
1.946586587648E-04
4.841639376187E-04
1.571949538012E-04
1.397487402367E-04
8.572130532897E-05
4.675127224594E-04
4.005511149224E-04
4.275745437258E-04
3.516350960106E-04
-1.367322678842E-04
-1.331790162594E-04
-1.149902146561E-04
-1.037779763375E-04
-8.582013293634E-05
-7.312644632094E-05
-5.974752017515E-05
1.289788919917E-04
-4.181134301314E-05
5.157082460270E-04
4.877357275717E-04
6.375866911855E-04
6.672725474709E-04
6.152868372306E-04
5.482209646813E-04
5.739749520516E-04
6.107861108929E-04
6.158552002847E-04
4.915549623560E-04
4.873631879990E-04
4.824812697863E-04
4.852578209931E-04
1.351172600697E-04
1.006316951894E-04
5.049449902457E-04
7.556601002042E-05
3.063277032708E-05
3.025574231649E-05
-3.938152306898E-06
-1.457155451959E-06
6.878368599375E-04
6.168642330131E-04
6.675840559636E-04
6.732035369809E-04
6.026749132124E-04
5.875803582186E-04
5.252050076484E-04
5.089075741995E-04
4.881041690575E-04
7.920544347180E-05
1.747834855109E-03
6.386320708323E-05
9.657529649768E-05
4.101230159696E-04
4.078871553080E-04
3.568404964012E-04
3.277028577434E-04
2.756222863459E-04
2.315209497932E-04
2.524173372837E-04
2.658315573326E-04
2.782514398820E-04
4.407353106149E-04
3.752624668257E-04
3.712240175998E-04
4.089583049446E-04
4.392208888054E-04
4.104634856862E-04
4.786719610085E-04
4.776563551068E-04
4.739844840413E-04
4.455458384359E-04
4.534384799143E-04
4.497707326398E-04
4.350717521842E-04
4.365218919592E-04
4.302435651227E-04
4.448005313000E-04
4.286679490382E-04
4.970285602489E-04
4.743222645747E-04
3.376073624636E-04
4.742715698850E-04
4.180393156554E-04
4.050493768349E-04
1.971332428458E-04
5.586581304273E-04
5.551903160000E-04
5.381317430144E-04
5.210009202882E-04
4.018542657670E-04
3.919922136226E-04
3.929738446618E-04
3.924565027791E-04
3.917982104688E-04
3.776497506444E-04
3.753807046892E-04
3.459591986103E-04
4.287000384942E-04
3.290560878122E-04
2.570252342306E-04
2.218610185715E-04
2.014383231604E-04
2.137522243456E-04
4.724639641465E-04
4.694825771954E-04
4.893692718995E-04
4.449085971218E-04
4.286870594364E-04
4.077715821289E-04
4.109302702875E-04
4.110050942164E-04
4.105953018573E-04
2.848569140646E-04
9.095143961929E-05
5.212517899822E-04
5.264288695770E-04
4.619944020116E-04
1.634901995444E-04
1.514360431006E-04
1.863290995688E-04
1.289107343038E-04
4.496840608702E-04
4.484844261896E-04
4.494251619547E-04
4.559886984538E-04
4.619410538062E-04
4.648996712850E-04
4.644225626681E-04
4.628701263538E-04
4.228065293266E-04
6.015615100750E-04
6.328603611913E-04
6.299960430031E-04
5.646716127034E-04
6.005988965099E-04
6.073149484808E-04
5.375243047077E-04
5.124738284420E-04
4.715715725879E-04
5.000703165978E-04
5.293602868128E-04
5.359585381486E-04
5.563431411101E-04
7.366867579694E-05
5.980844711740E-04
4.965074186300E-04
3.937603256300E-04
6.076629597387E-04
4.619195190159E-04
4.664890595842E-04
3.989481766478E-04
3.536311586620E-04
3.435289899896E-04
3.470084400004E-04
3.177313536351E-04
3.201407043651E-04
3.498388849330E-04
3.204932312607E-04
3.093897751788E-04
2.742689601578E-04
2.515194770892E-04
4.377301985294E-04
4.558938371683E-04
4.679075545879E-04
4.699677333812E-04
4.676489327182E-04
4.705599015397E-04
4.760108670375E-04
4.608818163337E-04
4.628041483922E-04
4.516359180741E-04
5.510424895013E-04
5.451506814215E-04
5.991347513129E-04
5.856542517936E-04
5.899162275071E-04
4.733223839732E-04
1.752096883054E-03
1.687429020488E-03
1.623991013733E-03
2.650281146141E-04
4.485471417530E-03
4.576272038013E-03
4.535129632773E-03
4.523510207224E-03
4.396483173149E-03
4.586559357808E-03
4.654231818371E-03
4.761156936138E-03
4.735881219406E-03
4.688417209035E-03
4.660836817426E-03
4.778185149223E-03
1.667737087517E-04
1.217692737753E-04
1.431370899632E-04
1.011167300854E-04
7.406387392861E-05
5.164612587930E-05
2.169032168196E-05
8.873408230905E-06
-1.622245529568E-05
-1.978636542738E-05
-2.282099164161E-05
-2.431736354955E-05
-2.376615120364E-05
-1.880573685320E-05
2.717468140604E-04
2.159485024501E-04
2.432590674404E-04
1.117200030169E-04
4.429493794165E-04
4.317508348513E-03
4.295583632422E-03
4.467458908691E-03
4.429189452118E-03
4.471616238952E-03
4.538077859868E-03
1.663038161065E-04
1.737194210663E-04
1.809193731278E-04
1.591059041309E-04
2.179811984018E-04
1.939694420204E-04
2.602525550174E-04
2.790284742251E-04
4.450755473768E-03
4.407715948394E-03
4.407129700937E-03
4.446953662425E-03
4.587514148877E-03
4.570329767753E-03
4.589424383638E-03
4.646663087633E-03
1.793130665820E-04
1.706822368510E-04
1.283667753505E-04
1.455874187200E-04
1.505901749940E-04
2.549068877018E-04
2.487679337737E-04
2.482345122662E-04
2.737387552335E-04
4.802352761753E-03
4.828141825823E-03
4.830407513647E-03
4.834062435093E-03
-7.974468742164E-06
4.693883240528E-06
2.558564989709E-05
3.907049740421E-05
6.181070284466E-05
7.212998597728E-05
8.653767147862E-05
8.526036201278E-05
8.237361173364E-05
4.802592749820E-03
8.519920466731E-05
8.095057402293E-05
6.416192545927E-05
6.815867609563E-05
7.635542204661E-05
6.219189440098E-05
8.301388322462E-05
1.191068981562E-04
1.755312198005E-04
1.931101610748E-04
2.331473071745E-04
2.100884056593E-04
2.092502633857E-04
1.622131087470E-04
8.453453513846E-05
3.665932475401E-04
4.783920943627E-03
4.770371727235E-03
4.636357930483E-03
4.612319106666E-03
4.618291634477E-03
4.641944487866E-03
4.763140522359E-03
4.762297596099E-03
4.792218572936E-03
4.818595689908E-03
-2.115622889781E-05
-1.407722163369E-05
-2.583280145694E-05
-3.072894611582E-05
-2.766101503120E-05
4.813431257265E-03
1.554256866868E-06
8.973662948480E-05
2.131730109104E-04
2.143717544068E-04
2.344444000064E-04
2.363400690364E-04
4.649858372597E-03
4.704231006023E-03
4.689906336023E-03
4.673038384967E-03
4.632939442220E-03
4.745163318685E-03
4.721623950679E-03
4.788937638768E-03
9.062361603129E-05
4.279995240119E-04
3.081148732575E-04
3.065852996812E-04
2.372372058213E-04
2.267553491828E-04
2.398308068173E-04
2.349925713354E-04
2.259982986645E-04
2.283571317644E-04
2.152105892828E-04
2.699213141656E-03
2.681630438540E-03
2.790186413421E-03
2.764281591538E-03
2.717877904502E-03
2.844135995063E-03
2.096322326603E-04
2.786603177984E-03
2.860822171361E-03
2.944934438989E-03
3.623450030255E-03
3.712213819691E-03
4.013181590177E-03
4.055542480345E-03
4.073583036084E-03
4.063210351822E-03
1.947618153210E-04
1.930841855876E-04
1.978506325478E-04
1.920024378658E-04
1.906827990209E-04
2.937578237094E-03
1.838392203381E-04
2.225922042460E-04
2.024849669780E-04
2.640480188949E-03
2.717565491792E-03
2.693886288115E-03
2.785803838141E-03
2.782183661344E-03
2.823232264109E-03
2.866183618334E-03
3.709540174987E-03
3.628982799097E-03
3.668270294885E-03
3.767796627470E-03
3.777880087252E-03
3.862141749336E-03
2.008563277361E-04
3.876271710633E-03
3.954900048716E-03
4.010106936777E-03
4.026287392720E-03
3.996019077194E-03
2.082143700504E-04
2.048555073666E-04
2.047727700589E-04
2.017783850556E-04
1.729852567667E-04
1.779826601312E-04
1.850906799053E-04
1.854416711413E-04
1.907714827080E-04
3.950125650089E-03
1.472317850432E-04
1.865104128634E-04
2.747641807816E-03
3.983673060397E-03
3.968867890837E-03
4.014291931381E-03
4.225648166273E-03
4.193438766196E-03
4.267612585796E-03
4.251979193902E-03
1.854529703719E-04
1.865195738230E-04
2.697717256423E-04
2.465969124279E-04
3.374998149553E-04
3.505437017951E-04
3.916925488564E-03
3.810669561531E-04
4.142760654196E-03
4.206249167987E-03
4.134067706607E-03
4.156510394102E-03
4.327081510095E-03
4.303189938617E-03
4.335809156902E-03
4.415556957566E-03
1.825836665932E-04
1.818789530844E-04
2.036982794994E-04
2.431945819508E-04
2.492572227758E-04
4.032564461007E-04
1.856875133797E-04
4.010092674269E-03
3.367520247750E-04
2.772955215892E-03
3.581911559542E-03
3.581386398507E-03
3.733959316152E-03
3.766793653596E-03
4.110097976929E-03
4.114329439301E-03
1.932765606659E-04
1.945799209059E-04
1.898907782831E-04
1.906355204690E-04
2.266622095549E-04
2.059685427415E-04
3.934212069030E-03
3.751891022359E-03
3.843365758562E-03
3.962593960101E-03
4.173413337848E-03
4.177234731829E-03
1.936089657714E-04
1.921286678412E-04
1.884985392819E-04
1.878615408667E-04
2.501909483212E-04
3.192574484271E-04
2.698190623358E-04
2.615429732096E-04
2.436144595226E-04
3.727268507220E-03
2.657263848931E-03
1.273380089971E-04
1.872324061100E-04
-2.434649775401E-04
-2.541223633417E-04
2.098405892639E-04
2.867903378300E-04
2.747638199549E-04
2.484114808471E-04
2.364211789402E-04
3.154450356060E-04
-2.596485632476E-04
-2.555500117053E-04
-2.585698463458E-04
-2.672652034606E-04
2.953626869763E-04
3.197807117423E-04
3.516472277241E-04
3.713453392752E-04
4.091588985292E-04
4.157595901634E-04
-2.814757674991E-04
-2.768469068969E-04
4.704566769638E-04
4.511852814411E-04
4.306479683657E-04
4.964361661400E-04
-2.923257773120E-04
-2.864596442864E-04
4.440351037732E-04
-2.301543363557E-04
-2.207134873996E-04
-1.896257292952E-04
-1.775018406810E-04
-9.509769710203E-05
-8.873001241832E-05
-7.304049818562E-05
-6.398938617060E-05
-4.349739281152E-05
-2.106183147811E-05
-1.044861432570E-04
-1.037450544116E-04
4.652134480139E-05
3.112227948396E-05
-1.142139235294E-04
-1.086970019289E-04
-1.075705364470E-04
4.761534405728E-04
-1.169949259762E-04
1.225245745561E-04
9.457346603364E-05
1.499696954963E-04
-1.197842437155E-04
-1.330957598125E-04
-1.321973041620E-04
-1.491725677366E-04
1.388222685645E-04
2.106703988644E-04
2.007648206602E-04
1.748326857083E-04
1.625743145845E-04
2.366301849040E-04
1.208537577561E-04
4.760183007902E-04
5.238545717717E-04
-3.084811912055E-04
4.655937872367E-04
4.739037512090E-04
4.821818190536E-04
-4.704637845378E-04
-4.494398604281E-04
4.858312880861E-04
4.996880863959E-04
4.975528109567E-04
4.889624986343E-04
-4.749816330683E-04
-4.771682660537E-04
5.148283801495E-04
5.076177109444E-04
4.746165445991E-04
-4.380508709565E-04
-4.534966363516E-04
-4.643095248534E-04
5.232918192347E-04
5.191556812312E-04
-2.577193595100E-04
-2.824033959048E-04
-4.397710173260E-04
-4.400273614678E-04
-4.478809399079E-04
-4.445371013331E-04
-4.403130456389E-04
-4.408779057241E-04
5.169830226227E-04
-4.433476038741E-04
-8.139485506215E-05
-3.721804260307E-04
-3.990000310066E-04
-3.010783679809E-04
4.734722353613E-04
5.300098095569E-04
-3.248423446778E-04
-3.250793399758E-04
-3.202099569059E-04
-3.137216708621E-04
4.375966054281E-04
4.857694465913E-04
-3.617265194167E-04
-3.715934971162E-04
-3.547784349207E-04
-3.375790099215E-04
-4.220987989169E-04
4.326280427261E-04
4.489434094511E-04
4.282872284606E-04
-3.868186031266E-04
-3.645188510439E-04
-3.775455322241E-04
-3.822732375115E-04
-3.799580932228E-04
-3.611455815111E-04
4.633588713345E-04
4.540923112942E-04
4.357276061580E-04
4.725558936696E-04
-3.880615863052E-04
4.576805790115E-04
-1.004325542886E-04
-1.100421001845E-04
-9.973139609974E-05
1.358066214256E-05
2.661961634893E-05
-1.773796991117E-05
-1.213012416082E-05
-2.229739120032E-05
-2.541170012117E-05
-4.789147071306E-06
-2.153010852555E-06
-1.737917300493E-05
-3.784803969695E-05
-1.180186248913E-05
-1.106585284489E-05
-3.022574400158E-05
1.160200918332E-04
-4.413770193779E-05
-5.887549617215E-05
-8.200481647247E-05
-1.100793792582E-04
-1.323014899842E-05
-3.609903354759E-05
-1.028106310327E-05
-5.787567734796E-05
-1.220302807667E-04
-1.051445379821E-04
-1.278386610725E-04
-1.116606087502E-04
-1.275495318751E-04
-1.408794516717E-04
-5.987124142609E-05
2.979400298268E-05
1.104271689414E-04
1.318692414936E-04
1.582851009151E-04
1.579158828966E-04
1.308988330417E-04
1.877692192753E-04
4.704137913204E-03
4.729305901009E-03
4.757170097001E-03
4.792012859290E-03
4.807173760958E-03
4.838174224949E-03
4.835149004555E-03
4.846488858390E-03
5.540428826986E-05
1.050571987200E-04
5.370325356808E-05
4.147003715324E-05
-1.394414230614E-06
4.284420046096E-05
2.247246741625E-05
2.616992031426E-05
-2.300634399344E-06
7.594812737127E-05
7.870460173159E-05
1.241951069680E-04
1.401423348263E-04
1.282000907933E-04
1.612421666395E-04
1.048835447950E-04
4.461140870963E-05
1.391566042481E-04
-7.008030840101E-05
-1.980243911797E-05
9.352601212509E-06
1.288314337114E-05
-1.846717310302E-04
-1.860327567356E-04
-1.658774832196E-04
-1.542003870964E-04
-1.401418159013E-05
-3.406876718449E-06
-2.299203593842E-07
-1.534598308372E-05
-1.486884633144E-04
-1.661280619182E-04
-1.730357861230E-04
-1.106496432499E-04
-1.616602485186E-04
-1.511659688869E-04
-3.994774667858E-05
-2.804638835813E-05
-2.757120518407E-05
-3.872228417718E-05
-1.300772527140E-04
-1.326565648755E-04
-1.292661803512E-04
-1.190247444612E-04
-6.594424384539E-05
-5.979664033835E-05
-7.000981293635E-05
-5.390924216264E-05
-1.511130401176E-04
-7.117687194454E-05
-1.508595320590E-04
-1.397255596364E-04
-2.173626810976E-05
-1.103120009090E-04
-1.124888469518E-04
-9.819279248276E-05
-1.193239486040E-04
-1.141797776132E-04
-1.262261226936E-04
-9.855194344078E-05
-8.859884072425E-05
-5.153239987983E-05
-1.260844225297E-04
-1.233075611001E-04
-7.044796231652E-05
-1.665089369903E-04
-6.873652705741E-05
-1.938239250985E-05
-4.164332004928E-06
-6.310261437259E-06
-1.490209957026E-04
-1.068786425322E-04
-8.654200429678E-05
-1.480201058982E-04
3.781945318341E-06
1.087779962995E-05
1.431035169906E-05
1.809963476897E-05
1.534438828118E-05
1.395169381812E-05
-4.669945318130E-05
5.190693479234E-04
2.597595893328E-03
1.676476844894E-04
3.704922292233E-05
2.529425417398E-04
2.712959837789E-04
2.932266301149E-04
3.064213621422E-04
3.525305750916E-04
3.743201129599E-04
4.224427483314E-04
4.144674362398E-04
4.897426557897E-04
5.092380911524E-04
5.164383935959E-04
5.014087556904E-04
4.845373537515E-04
4.953326999646E-04
5.079837382761E-04
5.084811306057E-04
4.960300591541E-04
4.907253570498E-04
4.892192820737E-04
4.984525966526E-04
3.716329158307E-04
3.712250056365E-04
4.251771882474E-04
3.613115063107E-04
3.550419130905E-04
3.981676338433E-04
-4.382204786815E-05
-1.832520038401E-05
-1.619784516062E-05
1.185107954556E-05
-1.956816469105E-04
-2.153271874504E-04
-2.057137638470E-04
-2.547067614394E-04
-2.609788666756E-04
-2.887823570287E-04
-2.851053205373E-04
-2.914711410191E-04
-2.767045741433E-04
-2.654745981518E-04
-2.462705555907E-04
-2.314362627678E-04
-2.162896647110E-04
-1.780250344356E-04
-1.866097389870E-04
-2.001129934366E-04
-1.732434727368E-04
-1.127600657492E-04
-1.366269586789E-04
-1.414448882399E-04
-1.565806713394E-04
-2.008189466128E-04
-1.859641918942E-04
-1.716595338024E-04
-7.799325970604E-05
-1.024431097683E-04
-1.391933551686E-04
-1.488278993785E-04
-1.902781100784E-04
-1.976985294802E-04
-1.923316217792E-04
-1.645420414373E-04
3.604380695730E-04
3.597340235301E-04
4.006118107188E-04
3.453684029615E-04
3.513411865387E-04
4.231902472493E-04
-1.883764774465E-04
-2.023180223650E-04
-1.954226109893E-04
-1.784360845226E-04
-1.630582829978E-04
-1.533959424117E-04
-1.524908067565E-04
3.550959510070E-04
-1.488602807563E-04
-2.817491748870E-06
1.585768383768E-05
-4.167182546788E-05
3.696988516914E-04
3.909734070634E-04
4.155583520819E-04
4.384363717088E-04
4.547385810322E-04
4.625675482074E-04
5.306102600760E-04
5.343928736415E-04
5.270395897105E-04
5.346334198114E-04
-4.901662914146E-05
-1.625320671022E-04
3.527496969317E-04
5.121825561028E-04
-1.750635595642E-04
-1.776561471767E-04
-1.892361474365E-04
-1.809209064438E-04
-7.995376782342E-05
-9.801910324322E-05
-1.078542179654E-04
-8.587484333043E-05
-7.614786406438E-05
-4.501110710124E-05
2.994328089155E-04
3.251666835867E-04
3.532567089215E-04
5.166141714771E-04
3.684388451498E-04
4.327453592992E-04
4.072945975505E-04
4.566977379901E-04
4.672874398533E-04
4.641808629238E-04
4.667992377245E-04
4.746127245990E-04
4.811578458489E-04
4.754642078125E-04
4.996127699865E-04
4.963130700191E-04
5.030378015685E-04
5.039813843909E-04
4.334027329207E-04
3.505377587559E-04
3.286576658046E-04
3.331993727930E-04
3.916832091402E-04
4.864425399563E-04
4.935551434730E-04
5.460640191296E-04
5.709759326364E-04
4.733392656708E-04
4.947475375341E-04
2.617932151024E-04
2.522820386599E-04
2.635251375579E-04
2.521544807072E-04
2.727227943217E-04
2.559507314707E-04
3.765384252671E-04
2.497897485444E-04
-1.919407026551E-04
-2.079762128005E-04
-2.053930822757E-04
-2.052500190216E-04
-2.106584676315E-04
-2.058580073636E-04
1.477269368412E-04
1.927374634254E-04
1.693469736602E-04
2.301122139119E-04
2.082012957592E-04
2.404079634411E-04
3.379199895841E-04
2.453636743314E-04
3.425687641297E-04
3.109974362122E-04
2.308293809212E-04
1.987885159404E-04
2.131216538413E-04
2.121636248591E-04
2.179365781685E-04
2.123471927589E-04
2.064183934684E-04
2.087477095836E-04
2.124337655602E-04
2.117834366913E-04
2.748144900318E-04
2.851381908528E-04
3.293333433571E-04
3.421985421291E-04
3.061863371323E-04
4.076243446486E-04
4.321515393600E-04
4.634211673711E-04
5.582379178121E-04
5.775344621706E-04
2.129643273535E-04
2.333147381863E-04
2.261867593423E-04
2.282715794940E-04
2.352760588057E-04
2.282864691050E-04
2.310003118500E-04
2.220412811918E-04
2.213301113172E-04
4.083803103683E-04
5.183993032605E-04
4.022338996582E-04
5.211114501629E-04
1.245727838442E-04
1.164430133357E-04
1.750461160549E-04
1.972040252248E-04
2.179477944164E-04
2.435974632991E-04
2.501169476527E-04
2.670939856324E-04
2.940592999832E-04
2.839298997957E-04
3.170577877179E-04
3.468690999700E-04
3.629008470760E-04
1.486749121234E-04
4.704405598211E-04
4.087484000360E-04
5.682073630278E-04
5.308029356346E-04
6.016441039310E-04
5.382036409485E-04
5.198081023502E-04
5.348188495872E-04
5.179869598100E-04
3.842065999968E-04
3.963806411248E-04
4.073047962568E-04
4.077094534628E-04
3.766905343744E-04
4.382493762104E-04
4.335353628955E-04
7.582126632284E-05
6.498209891263E-05
5.568361705635E-04
6.183505511592E-04
6.037910169723E-04
4.282383002044E-04
4.373154900064E-04
2.980100114711E-04
3.234040427316E-04
3.146372123965E-04
3.104250038554E-04
2.907444943186E-04
2.924349761966E-04
-1.639654578600E-04
-1.779768681547E-04
5.427474917976E-05
-1.939997243624E-04
-1.941795038964E-04
-2.040941644944E-04
-2.056751565712E-04
-2.118355771934E-04
-2.082603889389E-04
-2.137764656508E-04
-2.295848526587E-04
-2.306448249686E-04
-2.158796008610E-04
-1.632907966550E-04
-1.862681552865E-04
-1.381023552181E-04
1.927223415418E-05
-1.983784046808E-04
2.619897104295E-03
5.046405080173E-04
4.627756236853E-04
2.111281421684E-04
2.082982439964E-04
2.317227433277E-04
2.197792196881E-04
2.210389087486E-04
2.492189095873E-04
2.442608510523E-04
2.614730763772E-04
2.623825601416E-04
2.722159467169E-04
3.065213366645E-04
2.953034119473E-04
2.887963480047E-04
3.094095676298E-04
3.463159405500E-04
3.631166049522E-04
3.528395271445E-04
3.719792501949E-04
4.022669256668E-04
4.181980543456E-04
4.098540903897E-04
4.155685025157E-04
4.314683392376E-04
4.299970535258E-04
2.267750503462E-04
2.314247183034E-04
2.387115889048E-04
1.768812172942E-05
4.316607543017E-05
2.421966410281E-04
2.434056466698E-04
4.551023494057E-04
4.768741735515E-04
5.030375396712E-04
4.998306005987E-04
6.159099260748E-04
5.898111093548E-04
5.461070208790E-04
6.030265365633E-04
6.312632385778E-04
6.090253787993E-04
2.491523422047E-04
2.524290968067E-04
2.529276996258E-04
2.240570678710E-04
2.471210377920E-04
-3.708084741206E-05
1.777661838202E-04
1.766105642150E-04
1.897442052115E-04
2.028550633919E-04
4.344101548428E-04
4.496769205902E-04
4.448348868059E-04
4.608269372733E-04
4.623601764895E-04
4.842362300026E-04
2.450660765250E-04
2.401091437950E-04
-1.236432609465E-05
1.011580294558E-04
9.791623159844E-05
7.579566496313E-05
1.438847725619E-04
2.531526310644E-03
2.499583931664E-03
2.551875103556E-03
2.531521900069E-03
2.515524283137E-03
2.583391131712E-03
2.603156507456E-03
2.716278818897E-03
2.644694398707E-03
2.744549125872E-03
2.116425887695E-04
2.152115593519E-04
1.233087985570E-04
2.161265041472E-04
1.942061527692E-04
2.043903558550E-04
2.063009579865E-04
2.161367307276E-04
2.173629428564E-04
2.258160353529E-04
2.213785916137E-04
2.188558493049E-04
2.043726699463E-04
1.656897288228E-04
1.873901159047E-04
1.871158330255E-04
2.026097997080E-04
2.088233483448E-04
1.345256338702E-04
1.221269158334E-04
2.189253053240E-04
6.998428968837E-05
2.238297677516E-04
2.321713877419E-04
2.427061811525E-04
2.501155341930E-04
3.091603301974E-04
3.166645139473E-04
3.164421713705E-04
3.246585348012E-04
3.503041649396E-04
3.445768651395E-04
3.437920727827E-04
3.617971221337E-04
1.442110651223E-04
3.671575476414E-04
3.785831945947E-04
3.876490902298E-04
4.065268399965E-04
3.988473051699E-04
3.991198314719E-04
4.152966751804E-04
2.444331089453E-03
2.475656948214E-03
2.438009195077E-03
2.471044145442E-03
2.295598645552E-04
2.254449813432E-04
2.230344890763E-04
3.803042584832E-04
1.576462608760E-04
-7.533524071832E-05
-9.617962573507E-05
4.611778732951E-04
4.118399290506E-04
3.312087644460E-04
3.305846618151E-04
2.935255191398E-04
3.720608449989E-04
-2.242644079189E-04
-2.194426243514E-04
-9.693821349459E-05
-1.255073126334E-04
3.236430800846E-04
3.054405074792E-04
2.528299303971E-04
4.400128651857E-04
2.273814190714E-04
5.952444835523E-04
5.831296837650E-04
6.017974071209E-04
5.248935691108E-04
5.265966902886E-04
5.340769878758E-04
5.466083654878E-04
5.542488071359E-04
5.527958499599E-04
2.586995236678E-04
2.611200472138E-04
2.785956718548E-04
3.001143926849E-04
5.933543432216E-04
-2.161705713646E-04
5.081431610294E-04
5.389864765679E-04
4.433943661901E-04
4.181469342861E-04
4.101579081017E-04
3.915032517670E-04
3.612022898796E-04
3.624807680673E-04
3.493934098286E-04
3.528193735920E-04
2.901241764081E-04
3.011417500807E-04
3.509865570896E-04
3.885376647476E-04
-2.189805023135E-04
4.911941352553E-04
-2.024847891260E-04
-1.503512042835E-04
1.486317808991E-04
1.061318238170E-04
5.386745624547E-04
5.419166045465E-04
5.523562417654E-04
5.636589524598E-04
5.570326447518E-04
5.621326379574E-04
5.611568059908E-04
5.530151872928E-04
5.282867213900E-04
5.321546065972E-04
-1.424485252831E-04
4.876716943866E-04
-2.089082123750E-04
-2.080632177252E-04
2.780937269124E-04
2.806231050401E-04
-1.808786309340E-04
-1.689412585585E-04
-1.878659684658E-04
-1.541204482807E-04
4.512948257169E-05
6.526112798865E-05
9.479520753321E-05
1.094739011576E-04
6.541029371202E-04
6.650155522496E-04
6.636952290524E-04
2.643072099368E-04
6.573908477682E-04
5.943706716834E-04
6.253068442214E-04
5.329386718746E-04
5.994544426839E-04
5.397861615275E-04
5.631914692018E-04
5.076140775217E-04
2.527403711590E-04
2.593292427309E-04
2.661717549185E-04
2.618080087425E-04
-1.360988124897E-04
-1.330093641673E-04
6.015027170770E-04
-2.066634029384E-04
2.584634859081E-04
4.687452788560E-04
-3.814489372242E-06
-4.773007276022E-05
6.577095889265E-04
6.004334743935E-04
6.360213791138E-04
4.847789668569E-04
5.121588857720E-04
4.670934635501E-04
4.113714829540E-04
3.712479288315E-04
6.099437740936E-04
6.094795612397E-04
6.095281997385E-04
5.087654828287E-04
6.142739939205E-04
5.943220218609E-04
6.041900929971E-04
5.604623685296E-04
5.291099817074E-04
4.972871087177E-04
4.723952583527E-04
4.560017115958E-04
4.379340824641E-04
4.261646434814E-04
4.428717906117E-04
4.414361493349E-04
5.099276732042E-04
4.940707409882E-04
6.150984035405E-04
1.983006555426E-04
5.186354292698E-04
-5.000056289005E-05
-2.266898366749E-04
-2.043157138936E-04
-1.744390962770E-04
2.953604355954E-04
2.960685099298E-04
3.508100666144E-04
3.189986014656E-04
7.136713869172E-04
6.101606050029E-04
6.108161958979E-04
6.945273229554E-04
2.403220450347E-03
2.353055468029E-03
2.344373051809E-03
2.388778445458E-03
2.134924751491E-03
1.850464399530E-03
1.957960580264E-03
2.037072503593E-03
2.115793043574E-03
1.796446669637E-03
9.929286030306E-04
9.264793270902E-04
9.704168021072E-04
1.000925516753E-03
9.062540005145E-04
9.599811719383E-04
-2.144377533030E-04
5.131825653875E-04
5.545182194402E-04
5.575337790348E-04
6.894282714214E-04
2.444599528651E-03
2.412074729966E-03
2.449397701289E-03
2.497559779330E-03
2.515227103777E-03
2.470139388477E-03
2.510977045628E-03
2.440246531744E-03
2.445550837480E-03
2.354000323569E-03
2.153845941057E-03
2.217668102558E-03
9.927559392732E-04
2.297102363902E-03
8.963887355309E-04
9.084052581742E-04
9.292083768154E-04
9.773703047040E-04
9.902316444644E-04
1.015001670564E-03
1.027417806414E-03
1.003197642045E-03
7.010713858448E-04
7.161258390314E-04
7.479026644647E-04
6.708929856332E-04
5.073642928843E-04
2.165746048667E-03
9.916185825065E-04
6.924658692770E-04
6.692768822208E-04
1.315567261902E-03
1.187099366895E-03
9.522982878847E-04
9.326571479044E-04
9.688741880307E-04
9.172378723241E-04
5.731564847291E-04
5.564370340883E-04
5.525533538529E-04
5.427261971838E-04
5.450655773438E-04
5.438835519278E-04
5.540200287586E-04
1.237120943858E-03
5.659137288272E-04
5.881951033598E-04
-2.717598649180E-04
-2.654466641911E-04
-2.602219224419E-04
-2.617415686345E-04
1.023414097614E-04
1.769326287227E-04
1.608816538862E-04
1.889168414911E-04
1.706774443888E-04
2.241459130137E-04
5.114101282880E-04
3.996987691342E-04
5.667831185432E-04
5.970336900781E-04
1.178581408190E-03
1.473758491515E-03
6.367977257922E-04
6.254178142982E-04
5.874136315816E-04
5.903231937880E-04
5.920558910535E-04
5.731717916072E-04
5.696849615968E-04
6.006315670091E-04
-2.555759449598E-04
-2.546307043639E-04
-2.539992183161E-04
-2.339243363680E-04
2.070219404080E-04
1.381974764027E-03
2.561688070813E-04
2.604496062087E-04
2.433351549861E-04
2.983196841718E-04
6.171291734672E-04
5.755309881172E-04
2.268759104968E-03
2.292849372704E-03
2.239158869526E-03
2.269194354153E-03
1.795856078461E-03
1.687689022996E-03
1.658409692666E-03
1.555183424151E-03
2.415539197048E-04
5.842603336465E-04
6.413292814892E-04
3.517597263928E-04
2.112067701828E-05
6.715395307239E-06
7.622072493408E-06
1.332033382034E-04
1.414928959811E-04
1.119609477572E-04
8.571218390177E-05
3.253918353369E-04
3.161906685939E-04
4.474255933406E-05
7.595538149713E-05
3.401284189759E-04
3.532776388710E-04
2.271182841753E-05
3.467187341180E-04
-5.508052177984E-06
2.546829815510E-05
2.979483417207E-04
3.304808889666E-04
3.059708886865E-04
3.305229507524E-04
2.967385806713E-04
3.188588725752E-04
2.995390519508E-04
3.152494525404E-04
8.577920899719E-04
8.899946186916E-04
9.130690763704E-04
3.539670591623E-04
8.947570433779E-04
3.872056419600E-05
5.580895749765E-05
-1.264315496345E-05
3.202876957028E-04
3.386673016207E-04
1.249490717828E-04
1.209489679255E-04
1.070326281863E-04
9.790161971092E-05
8.517796825141E-05
8.019080657834E-05
6.220512054667E-07
-9.355457813032E-06
-1.950638790387E-05
-2.043277931388E-05
3.980347680742E-05
5.104984641275E-05
7.542433659281E-05
1.411402705784E-04
1.447691793634E-04
2.127470075636E-04
2.063827177550E-04
1.510922117011E-04
3.207115842376E-04
3.226133769330E-04
3.177561358995E-04
3.142692410169E-04
7.025555972522E-05
7.003185519518E-05
5.775837624952E-05
3.278299994319E-05
3.438146092118E-04
9.167027524213E-04
9.210436272041E-04
9.295112212334E-04
1.027317174551E-03
9.637792484852E-04
9.174687056317E-04
9.546989927088E-04
9.433527994222E-04
8.972639703861E-04
9.111660135634E-04
8.696368909709E-04
8.491959817743E-04
8.732690908509E-04
8.900007787687E-04
9.070941368036E-04
9.917581137214E-04
9.034478736693E-04
8.295400422058E-04
8.196676669711E-04
7.734236016812E-04
7.777477690682E-04
4.676424515279E-04
4.468648888933E-04
4.677854380171E-04
4.531107207773E-04
-1.435265696036E-04
-1.018059840637E-04
3.220991737560E-04
3.025214095278E-04
3.745815471074E-04
8.750462030611E-04
8.991840655889E-04
9.728818471128E-04
6.093669141055E-04
8.976073123442E-04
8.960693293775E-04
8.708309764721E-04
3.759909195714E-04
3.743950998708E-04
3.973382105317E-04
4.073999360611E-04
-6.543545019225E-05
-2.989180409180E-05
3.031024104989E-04
3.010377689367E-04
3.228019655715E-04
3.596870323985E-04
9.177236299119E-04
3.801421875697E-04
3.707636176174E-04
3.853144024312E-04
3.783395208262E-04
3.774393987463E-04
3.604167673997E-04
3.552848487447E-04
3.621443569117E-04
4.313883485502E-04
4.678631321880E-04
4.492357681689E-04
5.195646150518E-04
5.048632607936E-04
5.387641724229E-04
3.943519964954E-04
-1.135313863662E-04
3.934247909514E-04
2.209916743900E-03
5.647153173275E-04
6.171925356975E-04
7.057233450002E-04
7.466809376341E-04
8.225178067296E-04
8.508752884999E-04
8.541315282873E-04
8.453369950848E-04
8.505109198417E-04
8.205480895917E-04
7.789151502340E-04
8.290367258069E-04
8.039753486452E-04
7.947902665368E-04
7.982799599425E-04
8.139346346312E-04
7.693277854089E-04
7.913285867603E-04
7.880354453046E-04
7.524166913734E-04
7.412194318711E-04
7.536593187676E-04
7.516128598700E-04
7.674659459526E-04
7.592905182421E-04
7.687002311371E-04
7.265036395245E-04
4.875134224287E-04
4.345896335586E-04
3.680368371177E-04
3.188489398330E-04
9.045591706890E-06
1.287611530216E-04
1.136837198295E-04
1.568308090515E-04
2.335579013909E-04
2.673296168353E-04
2.418315385585E-04
3.138349933995E-04
2.635819499041E-04
4.584312470341E-04
4.066986798754E-04
6.045313980306E-04
5.574044933008E-04
7.442870646902E-04
7.577752857713E-04
7.975753885270E-04
8.684373100513E-04
9.792735473737E-04
9.897943151219E-04
9.254862290814E-04
1.007356978569E-03
9.841583235434E-04
-6.376460133635E-05
-3.722952276222E-05
-5.296604620760E-05
-1.201316744234E-05
1.695669950371E-04
2.239288694410E-04
8.288632579823E-04
7.625053339813E-04
7.412584165272E-04
7.227377443427E-04
6.155432874561E-04
3.086162082389E-04
3.058983336148E-04
3.054552626362E-04
3.049591720998E-04
3.029698468160E-04
2.990677475618E-04
3.002313849244E-04
2.849161233672E-04
2.900341923000E-04
2.712352434449E-04
2.753483365881E-04
2.673010847076E-04
6.198903995372E-04
1.482714548554E-04
3.183205089544E-04
3.118101442490E-04
3.159480635025E-04
3.160174827624E-04
3.145503461966E-04
3.137694613295E-04
3.109284387652E-04
3.133780660208E-04
3.099939923696E-04
3.098756915773E-04
3.028860323788E-04
2.972511504281E-04
2.880165593253E-04
1.582055216888E-04
1.640670796653E-05
6.540388775195E-04
6.441557844354E-04
7.257801837885E-04
7.271342463153E-04
7.345516211100E-04
7.287869829500E-04
7.376014249498E-04
7.233771193539E-04
7.098466029088E-04
7.204585683255E-04
7.255300437762E-04
7.120773869473E-04
7.161068229458E-04
7.024494704074E-04
7.104049649179E-04
6.542198934777E-04
7.012664966818E-04
7.006748389906E-04
7.197492315336E-04
6.858205801852E-04
6.907487682658E-04
6.747474686822E-04
6.828699586050E-04
6.801379753339E-04
6.727096809063E-04
6.853768026107E-04
6.563299031984E-04
6.444966236420E-04
6.568896118546E-04
6.243181589126E-04
6.915599986566E-04
5.439778089067E-05
-3.556199256310E-05
-5.417189921142E-05
-2.969295195481E-04
-3.354971443870E-04
-3.306830821177E-04
-3.165232204797E-04
-3.061211119428E-04
-3.418156670022E-04
-1.378878480916E-04
-1.144947052497E-04
2.484958736864E-04
2.291626044051E-04
2.075301865242E-04
2.107082927588E-04
1.877550884152E-04
2.029562257999E-03
1.803186399243E-04
1.891975481540E-03
-3.321518726653E-04
-3.462835763678E-04
-3.446925322690E-04
-3.460797305622E-04
-3.463353125413E-04
-3.481423237237E-04
-2.109688822621E-04
-2.058757948116E-04
-1.847073317529E-04
-1.748271703919E-04
1.310668866808E-04
1.185690707316E-04
1.852667919089E-03
1.447395433450E-04
1.996095062917E-03
2.154159108452E-04
2.160876712173E-03
2.114876719066E-03
1.133436412900E-03
1.125148796946E-03
1.118090604819E-03
1.043602474201E-03
1.005509724621E-03
9.450411143523E-04
-2.655532954102E-04
-2.807705113150E-04
-2.922070374781E-04
-2.844340253427E-04
-2.861744278955E-04
2.163903185811E-04
-2.930110945857E-04
-2.421718014658E-05
6.489724143416E-05
8.378510977959E-05
3.919983649600E-05
1.351253254690E-04
3.607640043061E-04
2.841832066662E-04
2.926690882963E-04
2.299959831323E-04
2.499864287813E-04
2.133851792531E-04
2.540051016725E-04
2.310308957661E-04
-5.813718862426E-05
2.231204598007E-03
1.106928082442E-04
1.761299506664E-03
1.331462885737E-03
1.249663776178E-03
1.154396877052E-03
1.106482777694E-03
-6.477520312917E-06
-4.983855482509E-05
-2.546693865935E-05
1.229783874880E-06
-1.298219229532E-07
4.379179482638E-05
4.710890565815E-05
1.050047091666E-04
2.339236336497E-04
1.323069076844E-03
2.044744112231E-04
2.358706788288E-04
1.056413073675E-03
1.153344153581E-03
1.110690546868E-03
1.187914019030E-03
1.169836556463E-03
1.087311623552E-03
1.051623636414E-03
1.105344594765E-03
1.052338449555E-03
1.009758958936E-03
-7.194082904879E-05
-6.230675366199E-05
1.483429476656E-04
1.779898102664E-03
1.482190429102E-03
1.330641020602E-03
1.726848751881E-03
1.692683628482E-03
-3.491382791444E-04
-3.390974787901E-04
-3.335977078277E-04
-3.140087276019E-04
-2.972012550992E-04
-2.813004686658E-04
-2.701555966877E-04
-2.604980448366E-04
-2.516601731959E-04
-2.443879288663E-04
-2.282491593813E-04
1.380869086728E-03
-2.202260587280E-04
6.628660965707E-05
9.070036179257E-05
7.610892789945E-05
4.757831431126E-05
8.178307324035E-05
1.301705467749E-04
1.422958069580E-04
1.898306052652E-04
2.134169191888E-04
1.648229031927E-03
1.641162059446E-03
1.573431816043E-03
1.563089983818E-03
3.161868407578E-05
5.234921778037E-04
-7.187941013744E-05
-3.322349991011E-06
1.132561458266E-03
1.127678001548E-03
1.048107922974E-03
1.060523656295E-03
9.733121657355E-04
-1.040583200039E-04
-8.556160577160E-05
-1.468788801030E-04
-1.332442132333E-04
8.010261317761E-04
8.193528314790E-04
8.614321314028E-04
8.643559021899E-04
9.090608831110E-04
8.947373881455E-04
1.117311288327E-03
1.080518653832E-03
1.055318781753E-03
1.154096240122E-03
1.173821573947E-03
1.213227335127E-03
-9.683720394688E-05
-9.021004779711E-05
-1.398885002520E-04
-1.222722586387E-04
7.849292535793E-04
7.906413320369E-04
1.057959492454E-03
1.056117946806E-03
9.882246610721E-04
9.675224717662E-04
6.022727600744E-04
6.653452769341E-04
6.620805507308E-04
1.693057955414E-04
1.565514208987E-04
9.643903925247E-05
5.220150951778E-05
8.140637622000E-04
7.163599265963E-04
-9.401318436447E-06
6.896980333735E-05
9.326140049314E-04
8.248858786399E-04
-7.986310106618E-05
-9.053352371709E-05
-1.069548396127E-05
-1.416209268288E-04
9.566692279729E-04
1.031058110590E-03
1.021550452578E-03
9.272432841977E-04
-7.988571027511E-05
-6.910082004472E-05
-1.013383931405E-04
-1.330894065014E-04
-1.461552883478E-04
-1.559880840518E-04
9.223362880156E-04
-6.959187090352E-05
-7.875953329287E-05
-1.172756463277E-04
-9.661990720715E-05
7.192303425830E-04
7.534611124929E-04
-3.513997391473E-04
-3.617695847998E-04
-3.705728286083E-04
-3.726981051918E-04
-3.683807176460E-04
-3.621393667290E-04
7.508450600360E-04
7.135459079344E-04
7.020312825098E-04
7.287230135306E-04
-3.595532847429E-04
7.214879497958E-04
-3.651604894192E-04
-3.554308122580E-04
7.188003978173E-04
6.907670571157E-04
6.864127157029E-04
7.062518737344E-04
6.714928691610E-04
6.694978808641E-04
-3.487475285217E-04
-3.518070249685E-04
-3.580412236352E-04
-3.668875444446E-04
7.009267419802E-04
6.779931982100E-04
-3.688572772582E-04
6.115214362807E-04
7.540756784835E-04
-3.040667832815E-04
7.381985617035E-04
7.511941251701E-04
7.616969643965E-04
7.611319574674E-04
-6.676522795514E-05
-9.762939970826E-05
-1.030879381250E-04
-8.173298063314E-05
-8.159951045264E-05
-1.147293523466E-04
7.401437261781E-04
7.296087771286E-04
-8.673561396398E-05
-3.238835122291E-04
-9.987047393930E-05
-1.319128041691E-04
7.366602907965E-04
7.130536927309E-04
7.079310346512E-04
7.336583282870E-04
-1.432253988602E-04
-1.444354214358E-04
-1.678839989655E-04
-1.908649295747E-04
7.610996441997E-04
7.276257273600E-04
-2.308471527430E-04
-2.581917121104E-04
-1.144162880846E-04
7.133947481744E-05
4.205605333909E-05
1.413891924482E-04
-3.786012401801E-04
5.022127974754E-04
5.105907725617E-04
-2.214470493264E-04
-1.962913442771E-04
-2.666415925128E-04
-2.546764126496E-04
-2.498419334985E-04
-2.763064646390E-04
4.920595238777E-04
4.946291068322E-04
4.671233769956E-04
4.741036138757E-04
-3.519258854483E-04
4.870914756324E-04
-2.325639110791E-04
-2.197653043250E-04
-2.530817710275E-04
-2.476324226829E-04
4.532149211422E-04
4.522680540697E-04
4.354564144118E-04
4.282278822537E-04
-1.088439796737E-04
-1.257824960794E-04
-1.376934033261E-04
-1.540214241004E-04
-2.061795386355E-04
4.651751159722E-04
-2.214191438930E-04
-2.911124357563E-04
-3.140933662222E-04
-2.014327666721E-04
-1.336035546379E-04
-1.440138640898E-04
-2.323258922039E-04
-2.340000760523E-04
-3.530093578594E-04
-4.032603049530E-04
-3.900555771227E-04
-4.179773716726E-04
-4.560955972297E-04
-4.670974353822E-04
-4.460928373435E-04
-4.613997679020E-04
-3.183429783432E-04
-4.713123899706E-04
5.130751075324E-04
5.144080520833E-04
5.176915373936E-04
5.167915659492E-04
1.032509409627E-05
-2.472794926189E-05
-9.681631555910E-05
-2.411125606523E-04
-2.011350629971E-04
-1.763189670291E-04
-1.678877062187E-04
-2.631818676742E-04
-2.895960483817E-04
-4.430862296445E-04
6.834340241187E-04
-2.237631967384E-04
-2.280254221264E-04
-1.895350648418E-04
-1.755738271821E-04
-1.975086682592E-04
3.988309497348E-04
3.751477219551E-04
7.789725585155E-05
2.908275184390E-05
3.649955051714E-05
-9.632037875952E-06
-1.209950305166E-05
-7.190873717865E-05
-4.440386541351E-05
-8.012084050756E-05
-1.308726486027E-04
4.235959219899E-04
4.328623221130E-04
4.453051168725E-04
9.415506646770E-05
1.055436230990E-04
1.428420317812E-05
4.422385740784E-05
5.020200260277E-04
5.117840754851E-04
5.341280376156E-04
5.020206335833E-04
5.357684288194E-04
5.514450128105E-04
1.235689766899E-04
4.439739718852E-04
-2.331824220553E-04
-1.505952287852E-04
-1.098133190899E-04
-2.435785460484E-04
3.851969267338E-04
4.021426062599E-04
-8.213906934827E-05
-9.838078736456E-05
-9.379047205544E-05
-1.037009823407E-04
-1.283100906379E-04
-1.418216975823E-04
-1.846588179063E-04
-1.751860998595E-04
-1.731065776322E-04
-1.987843775952E-04
-9.722763880120E-05
-2.041428458500E-04
-2.065155046513E-04
-2.200196278361E-04
3.668291267599E-04
3.689000844461E-04
3.030215498357E-06
-3.265712007283E-05
-4.533457334509E-05
-6.694138703096E-05
-7.462144416052E-05
-7.060125318891E-05
-7.680336468716E-05
-8.435426955663E-05
-8.353103801690E-05
-2.137245911918E-04
-6.168140731228E-05
6.694050170656E-04
6.557670288792E-04
4.171456747237E-04
4.258738612122E-04
3.767001900779E-04
3.318730971074E-04
3.333940306860E-04
2.946589419036E-04
2.901937136098E-04
2.664046174990E-04
3.277871012899E-04
3.394972804389E-04
3.566462644734E-04
3.689189987285E-04
3.853010422723E-04
3.914352395412E-04
3.495007968541E-04
3.881741004154E-04
2.935734756363E-04
3.015196409320E-04
2.738908418755E-04
3.098570128251E-04
2.986882010437E-04
3.074886684923E-04
2.934515905424E-04
3.296455978862E-04
3.103845014436E-04
3.609244513743E-04
2.555092659807E-04
4.068542146552E-04
4.016384809442E-04
1.998287838810E-04
2.088571768097E-04
-2.621126414757E-04
-2.655954273005E-04
5.013608153000E-04
5.074865688994E-04
5.168903391350E-04
5.225138476968E-04
1.710020335019E-04
1.688666055570E-04
1.686350268531E-04
1.561450190840E-04
1.598792462249E-04
1.661264981416E-04
4.637609873308E-04
2.572154026111E-04
4.696379533847E-04
4.853671935057E-04
1.876138741817E-04
1.838542401055E-04
1.641930267225E-04
1.724654190186E-04
1.686105303523E-04
1.524340328134E-04
4.407769777883E-04
4.495331168806E-04
3.019009546903E-04
2.697404044692E-04
2.441441549547E-04
2.369426281362E-04
4.788785734665E-04
2.555739452164E-04
2.552803950890E-04
2.362473423741E-04
-9.289417161550E-05
-1.189794069644E-04
-1.337378537162E-04
-1.800180968990E-04
-2.000704313205E-04
-2.326067656974E-04
-2.357763715131E-04
-2.531437916286E-04
-2.453032387676E-04
-2.385165195678E-04
-2.068015418330E-04
-1.430907876561E-04
-1.539277875448E-04
-7.337740133247E-05
-1.859816467952E-04
4.135652914788E-04
3.928170389848E-04
3.639530187471E-04
3.356013895886E-04
1.515445005998E-04
1.432689317558E-04
1.453468739408E-04
1.371694316397E-04
-6.194701074365E-05
-5.596776072497E-05
-3.723672371170E-05
-8.507491452963E-05
-1.070482206433E-04
-1.430455671191E-04
-2.559232490083E-04
1.554094561645E-04
1.680959467551E-04
2.705595650921E-04
3.649575445909E-04
3.319961909000E-04
3.174604379411E-04
2.745143294875E-04
2.133446578810E-04
2.245908887024E-04
2.071298935829E-04
2.179202773655E-04
2.163864488969E-04
2.118460974475E-04
3.560829255612E-04
3.834633958704E-04
1.729060410521E-04
2.206032048849E-04
2.927728654457E-04
1.988714804782E-04
1.925621563433E-04
1.865973736081E-04
1.960524870290E-04
1.919149426657E-04
4.171299121618E-04
3.889299533125E-04
3.838583287653E-04
3.376938337710E-04
3.392161918090E-04
2.866723155284E-04
1.567899539791E-04
2.608552868462E-04
-2.458866305104E-04
-2.278886569541E-04
-2.230476004346E-04
4.318101868085E-04
4.092819062371E-04
-3.870938424519E-04
-3.847816576518E-04
-4.064634007748E-04
-4.043437793523E-04
3.985902769767E-04
4.138812748653E-04
4.181851771104E-04
4.072510127302E-04
4.072041948451E-04
4.254558925460E-04
5.833700743750E-05
4.340833647429E-04
4.516960138407E-05
2.030847980547E-05
-4.062692689137E-04
-4.103430432124E-04
-4.011661934243E-04
-4.101966959808E-04
4.382297636275E-04
4.687331173985E-04
4.470054030944E-04
4.335800530929E-04
4.416234431973E-04
4.682636746802E-04
1.186661371475E-04
1.091284942824E-04
3.097702138570E-05
1.005319439323E-04
4.613006396666E-04
-3.875013668887E-04
6.625414356153E-04
6.578413209315E-04
6.739146044892E-04
6.689077558348E-04
6.678227768437E-04
6.709900856836E-04
6.563439200443E-04
6.557924238766E-04
6.478640704353E-04
6.311453377328E-04
6.299522737136E-04
6.130835194514E-04
6.053950665450E-04
-3.662592139195E-04
5.790694657289E-04
5.342295146044E-04
-3.496473969591E-04
-3.494712273468E-04
-3.643977642565E-04
-3.698491985665E-04
5.827992827180E-04
4.550209044992E-04
4.745059543089E-04
5.176636947427E-04
5.482846781581E-04
4.309234492041E-04
-3.657729158611E-04
-3.822563136399E-04
5.880967697497E-04
6.706526253887E-04
8.207525452607E-05
7.037736672639E-05
-1.703600235861E-04
-2.109009208241E-04
-1.980113018842E-04
-1.957898498868E-04
-1.858896891010E-04
-2.123857246021E-04
-2.842505220865E-04
-2.875103137623E-04
-3.165227204739E-04
-3.148366426481E-04
-3.067430303261E-04
-3.097906106829E-04
5.274501776763E-04
1.664472141726E-04
5.267380095929E-04
5.311303843954E-04
1.827611982218E-04
1.763936829865E-04
1.841718655065E-04
1.991036227599E-04
2.083662739772E-04
2.004149209984E-04
2.113403178839E-04
2.017386186730E-04
2.053419500711E-04
1.919740503921E-04
-1.885714115150E-04
-2.026264637964E-04
5.273023774850E-04
6.774556283583E-05
1.823549583841E-04
1.865837358124E-04
2.579450617817E-06
-1.208336696290E-05
-4.222312285868E-05
-7.426431703235E-05
-1.214102438269E-04
-1.294117280607E-04
-3.857593687328E-04
-4.026641869508E-04
5.080296810556E-04
4.904854813623E-04
4.937015274323E-04
5.153428942114E-04
1.272032763937E-04
1.937086280690E-04
1.402834736962E-04
1.225336865153E-04
-1.773552160423E-04
-1.714280881045E-04
-1.533380115066E-04
-1.858226160415E-04
-3.243607869341E-04
-3.272814973626E-04
-3.544304015034E-04
-3.614211384775E-04
5.212699895898E-04
5.305094872106E-04
5.260440423191E-04
5.281658592331E-04
1.534340263598E-04
6.164681932046E-04
5.964166136283E-04
5.576055125020E-04
1.758301377580E-04
1.368530861153E-04
-6.669222110965E-05
-4.597376581280E-05
-6.602412495745E-05
-5.354420527226E-05
-5.062001230671E-05
-5.446771824414E-05
1.469781739606E-04
1.253818759881E-04
1.337583719265E-04
1.343042933834E-04
-4.154900051621E-05
-4.475199307494E-05
-4.286845032946E-05
-4.819646967386E-05
1.095299428650E-04
1.014504445822E-04
-4.025753067363E-05
-5.096757802530E-05
-4.655539718136E-05
-5.017218541389E-05
-6.310704752572E-05
-5.988981778194E-05
-5.700407840489E-05
-6.356388671707E-05
7.429623688765E-05
1.527656868735E-04
1.446677860027E-04
-6.850106651364E-05
-5.632750296684E-05
2.212588157071E-04
1.912154281710E-04
2.059288336831E-04
2.272161490443E-04
-1.226343566326E-04
-1.717891874626E-04
-1.804672666148E-04
-1.548236544029E-04
-1.532121035412E-04
-1.906500742374E-04
2.416172224227E-04
2.342186694571E-04
2.203388683759E-04
9.355073431738E-05
1.918858046092E-04
-1.838187503558E-04
-1.630532266587E-04
-1.513036444349E-04
-9.172825604206E-05
-1.097346940819E-04
-1.399260837074E-04
-4.359227397722E-05
-7.128583806494E-05
-7.667897503905E-05
-6.282437666570E-05
-4.823118556305E-05
-6.204912158313E-05
-5.361638035821E-05
-1.458963449836E-04
1.003283208226E-04
8.644947946120E-05
-6.811029787169E-05
5.297350397605E-05
4.303458516429E-05
2.646306954717E-05
1.752236121327E-04
1.695626673671E-04
1.685787907218E-04
1.673882747410E-04
6.696308813954E-05
5.254555601934E-05
1.594125684912E-04
1.611183867162E-04
1.495721573714E-04
1.418453652210E-04
4.582515713920E-05
6.460599006116E-05
7.336809110809E-05
6.593509422299E-05
1.149392435798E-04
1.220843898858E-04
8.493285426569E-05
7.819313170487E-05
7.389029152754E-05
7.421735078216E-05
1.011930502047E-04
9.841764444931E-05
9.092306636030E-05
9.292875887327E-05
9.191935651238E-05
7.173759553074E-05
2.111278448478E-04
1.719193715951E-04
1.643746061600E-04
-5.821580487917E-05
-6.078944260588E-05
-6.896514389498E-05
-6.784361158500E-05
-4.969505686008E-05
8.940207444759E-05
7.800659230571E-05
-4.822504475022E-05
-6.027000852029E-05
-4.064623132953E-05
-3.919681482880E-05
1.089176123950E-04
9.983177236810E-05
1.781175305219E-04
-1.644796919881E-05
-2.187940516563E-05
-1.281101594562E-05
1.328944449652E-04
1.339161788693E-04
1.241905475392E-04
1.447326562040E-04
1.541202933555E-05
6.959042295141E-06
1.144590761034E-05
4.014902384776E-06
1.399194318761E-04
1.485117975617E-04
1.614461504386E-04
-3.316447645387E-05
1.699473247140E-04
-1.608906506525E-04
-5.008529038218E-05
-1.087229670675E-05
-7.275449935093E-05
1.626264765735E-04
1.678520292000E-04
1.767250267608E-04
1.559320724998E-04
2.643404253379E-05
3.828972682891E-05
6.474627350021E-05
1.319241162356E-05
2.097216222195E-04
1.993535169540E-04
1.880552982130E-04
-3.580598391861E-05
1.885323863350E-04
8.289926909124E-05
8.646540346836E-05
5.853723498824E-05
2.144390459086E-04
2.126286110640E-04
2.242556492330E-04
2.194369084031E-04
7.107477545320E-05
9.941309680782E-05
1.220239800613E-04
6.406278435631E-05
-2.630949075732E-04
-2.410011172131E-04
1.125134843877E-04
-2.330173063203E-04
-1.511087751114E-05
2.564330511185E-05
1.193548768691E-03
1.205726445721E-03
1.211794371797E-03
1.216447727456E-03
1.220959307572E-03
1.207090475319E-03
-6.080025580562E-05
-9.951230248446E-05
-9.251786726988E-05
-1.052513727157E-04
-9.495356376748E-05
-1.222149476428E-04
1.642627069002E-04
-3.236881565745E-05
1.618692106028E-04
1.560463604724E-04
1.217294297719E-03
1.218166102977E-03
1.226430629205E-03
1.242607543106E-03
1.254901657862E-03
1.256161676232E-03
1.262193962547E-03
1.259934911845E-03
1.249098971572E-03
1.244051635717E-03
1.230472339952E-03
1.227864698500E-03
1.450869476103E-04
9.296401327488E-05
-1.866754956905E-04
-1.046966916617E-04
-2.512666050537E-04
-1.150323913185E-04
-1.771835384153E-04
-1.733302155782E-04
-2.275757689704E-04
-1.309392972561E-04
-1.100457828953E-06
2.666081336827E-05
-1.894334259493E-05
-2.051155182614E-05
-3.776759213907E-05
-6.783125110843E-05
-1.236756075485E-04
1.023822607842E-05
1.248163437465E-05
-9.905389366722E-06
-4.776324293735E-05
-4.864010311491E-05
-6.189542138619E-05
7.835118709655E-05
7.360065300052E-05
1.836960222446E-06
1.262703624540E-04
1.279308788436E-04
-3.197529206124E-05
-1.344718320407E-04
-1.101129303982E-04
-6.787438499535E-05
-3.043845933739E-05
-1.665129071018E-04
1.045653576111E-05
3.192376030874E-05
-6.549448322232E-05
-7.068189321761E-05
-2.157012620322E-05
-1.584746911816E-05
2.929344541122E-05
4.615192547849E-05
9.533007532978E-05
1.212295860559E-04
1.621232602836E-04
1.882037859089E-04
2.271271637600E-04
2.144400706926E-04
2.161252378414E-04
6.391732795924E-05
2.354061873873E-04
7.265581165423E-05
1.092174780680E-04
3.460399076594E-05
-2.579667567048E-04
-2.648307326665E-04
-2.598660402006E-04
-2.332000362508E-04
-1.360308456519E-04
-1.736832653046E-04
-2.175433923680E-04
-8.788742261530E-05
-1.394572246087E-04
-6.964570801820E-05
6.090348665721E-05
1.184163449900E-03
7.942893571782E-05
8.919576524967E-05
2.730290182864E-04
2.880269042346E-04
2.908593018852E-04
4.989668428277E-04
5.069573143657E-04
2.569042816286E-03
2.585749426034E-03
2.514409779495E-03
2.516180237145E-03
2.506592685408E-03
2.508079771290E-03
3.080319727812E-04
2.952101537471E-04
3.114708796101E-04
2.925806735854E-04
2.885891515546E-04
2.690272681731E-04
5.113526324209E-04
5.123663673451E-04
2.640674529604E-03
2.620139000065E-03
2.593409855809E-03
2.655975474224E-03
2.543478259697E-03
2.532034928821E-03
2.514253425742E-03
2.513200590052E-03
2.766346869441E-04
2.506383439720E-03
2.524953142860E-03
2.510459194437E-03
1.894622156277E-04
1.914478730383E-04
2.103851765169E-04
5.665910114223E-04
5.984301607198E-04
5.815933055937E-04
6.008378258631E-04
3.851459607110E-04
3.705723557530E-04
3.766868981974E-04
3.649106037337E-04
2.603830014982E-03
2.646292552415E-03
3.030756202749E-04
2.553498913229E-03
2.547971681247E-03
2.529875804862E-03
2.593452435628E-04
2.379280227982E-04
2.347565574374E-04
2.535159397314E-04
5.398718063651E-04
5.279158362611E-04
5.206217222242E-04
5.381947803152E-04
2.564855741973E-03
2.593996189961E-03
2.508644465938E-03
2.559453866343E-03
2.806347162272E-04
2.860469246762E-04
2.704874752747E-04
2.707372861513E-03
2.715016197209E-03
2.706291011565E-03
2.705663586164E-03
2.679076742229E-03
2.670628659889E-03
2.685342246262E-03
2.641420435503E-03
2.793053121859E-04
2.686856563556E-04
6.245422142904E-04
6.418230102542E-04
6.232927285125E-04
2.711257973677E-03
5.918117716940E-04
5.284448067536E-04
2.946226463943E-04
2.808701633292E-04
5.068391404008E-04
4.989966436684E-04
4.726907214090E-04
4.588696849448E-04
3.263861172541E-04
3.150310512337E-04
3.076104907941E-04
3.004143986060E-04
4.379696620194E-04
4.274911865414E-04
5.554590760117E-04
2.082117726476E-04
2.701758393048E-03
2.696557816082E-03
5.359013387211E-04
5.569476443766E-04
5.904416198475E-04
5.893686178446E-04
2.625646618113E-03
2.676737497646E-03
2.660096916016E-03
2.649672047836E-03
2.626198684205E-03
2.690483470136E-03
2.658871547642E-03
2.577644111114E-03
2.604529588706E-03
2.691009080246E-03
2.582951804743E-03
2.547192553458E-03
2.735046430627E-04
2.553870355261E-04
2.557017361127E-04
2.698849576280E-04
6.293336164553E-04
6.755904391940E-04
6.339322894251E-04
6.789867035972E-04
7.001299241286E-04
6.635822213287E-04
2.670385224374E-03
2.686200388019E-03
2.603373605358E-03
2.559634677558E-03
2.577452397899E-03
2.597173042485E-03
1.405617093421E-04
1.308792459557E-04
1.276313337669E-04
1.127265523873E-04
1.184476363214E-04
1.211400216582E-04
1.076215641020E-04
2.765575736558E-03
2.755859085139E-03
2.752301176788E-03
2.736033535276E-03
7.135278842444E-05
9.186859423105E-05
1.457036194327E-04
8.237981906639E-05
8.759207150035E-05
1.003881197186E-04
2.845088378917E-04
2.565041771821E-04
2.639084319839E-04
2.772778724373E-04
2.838169672727E-04
2.590926951757E-04
2.781835622289E-03
2.769543883670E-03
2.763345773463E-03
2.770691822610E-03
2.724042505574E-03
9.413660185396E-05
2.716834983176E-03
1.577379341982E-04
1.550050949289E-04
8.399477633440E-05
2.096237255805E-04
1.994386230445E-04
1.868076474774E-04
1.856696899312E-04
1.652163153947E-04
1.725629704954E-04
1.718977815777E-04
1.581979359623E-04
1.146711102647E-04
1.104095444358E-04
1.052787663051E-04
9.867397799405E-05
1.614452779928E-04
8.712060258792E-05
1.017947382043E-04
9.980078948180E-05
9.625668743476E-05
9.937283358102E-05
9.359910108462E-05
9.118884996517E-05
2.462055158705E-04
2.490375981523E-04
2.415434237468E-04
2.298987480951E-04
2.208070257963E-04
2.219466902533E-04
1.693688192842E-04
9.248154019156E-05
7.979814658677E-05
2.686416364816E-03
2.658379618329E-03
1.726861817153E-04
6.118353319291E-04
6.431140569600E-04
6.463052000040E-04
6.141109322547E-04
5.837529112660E-04
5.471784817162E-04
5.178471297675E-04
4.919442712836E-04
4.118362103040E-04
4.104530741837E-04
4.104114622162E-04
4.049535718608E-04
1.400827992078E-04
3.920432094992E-04
3.896812001141E-04
3.754041130765E-04
3.670080534310E-04
3.644361879826E-04
3.542101678264E-04
3.503699298350E-04
3.399497301674E-04
3.407059056435E-04
3.313429655124E-04
3.307281452800E-04
2.680441300931E-03
2.725954811770E-03
2.608822890382E-03
3.842644880294E-04
2.681935328336E-03
1.411274453622E-04
1.570917800667E-04
2.632512594765E-03
9.221676708021E-05
8.655645329930E-05
1.015359741683E-04
1.211095430381E-04
4.641253575660E-04
4.590732909699E-04
4.330705799270E-04
4.187729400413E-04
4.076708513236E-04
4.029874564037E-04
4.039716076074E-04
4.025492121185E-04
1.617710632668E-04
4.044625747752E-04
2.978570952750E-04
3.116190157687E-04
3.134943197037E-04
2.983101711266E-04
2.759994651122E-03
2.753667900761E-03
2.771966796213E-03
2.785715932196E-03
2.594036355109E-03
2.604282032218E-03
2.625000670278E-03
2.577686950225E-03
1.193164087287E-04
4.090591450828E-04
4.171860540894E-04
1.195529045484E-03
1.186519358923E-03
-3.733764344804E-05
-6.816891327687E-05
2.558723401391E-04
2.535668689414E-04
2.885726913137E-04
3.024063526319E-04
3.336832560223E-04
3.487317908654E-04
3.684446590769E-04
3.835314458213E-04
3.924347800417E-04
4.021945089464E-04
7.670215591438E-06
5.587743736585E-06
2.727807916730E-05
5.081003532452E-05
2.700715843651E-04
2.367575845547E-04
2.528632324675E-04
1.966897596284E-04
2.126839612194E-04
1.523647318025E-04
1.693882852711E-04
1.123249749870E-04
1.238975130567E-04
9.380594651938E-05
9.476141413796E-05
-1.635874018735E-05
-2.150334927342E-05
8.987872320724E-05
8.549381392646E-05
3.170931602505E-04
2.881472627894E-04
2.664288332231E-04
2.485640037440E-04
2.564664757211E-04
2.304745122019E-04
4.090978995295E-04
4.172547152051E-04
9.443623343755E-05
9.702537986197E-05
-8.284019014748E-05
-6.904663846900E-05
-7.801218401241E-05
8.156492798212E-05
-9.867250715946E-05
2.376332969035E-04
2.256262804087E-04
2.315394281806E-04
2.258218635470E-04
2.422830412250E-04
4.035588081864E-04
3.993710733560E-04
4.014643635901E-04
4.087323312195E-04
6.586235199228E-05
6.377454823393E-05
7.380487513976E-05
8.272672519969E-05
2.552882529136E-04
6.386243733105E-05
5.405118654471E-05
2.668196326751E-05
3.523330294220E-04
-5.820273870071E-05
-4.264327605408E-05
3.163033111444E-04
3.553883007903E-04
3.369976746739E-04
4.044413519460E-04
3.884744834802E-04
4.075239305453E-04
4.527542873173E-04
4.731929939242E-04
5.149690163894E-04
5.356333506280E-04
3.364981469582E-04
5.867884262556E-04
6.654868082994E-04
6.727077179220E-04
6.700782248886E-04
5.844022119305E-04
6.262885496551E-04
6.391547805270E-04
6.608637952580E-04
5.636507692419E-04
4.011844374467E-04
3.845832923975E-04
3.848655331343E-04
4.140077555072E-04
-5.015289924740E-05
6.134442446917E-04
3.363456350579E-04
3.451493898719E-04
6.212246965016E-04
5.831038474092E-06
-4.250710195170E-05
-1.014369141630E-05
3.296450067445E-04
2.756664904891E-04
2.977202636751E-04
3.063584383021E-04
3.184872974185E-04
2.613700169022E-04
2.420871881049E-04
2.227387339728E-04
2.013477775933E-04
1.795841907042E-04
3.628977389424E-04
1.560010120186E-04
1.183136820821E-04
1.068300228837E-04
-6.331222702734E-05
-3.904524244419E-05
7.048148145516E-04
7.232791400396E-04
7.655735517905E-04
7.803761896905E-04
7.806317702164E-04
7.556104947010E-04
6.882614351735E-04
6.736608496348E-04
6.982659549081E-04
1.361259691473E-04
3.546416263760E-04
1.418233166401E-04
5.667537403892E-05
6.709786934964E-04
6.917980640851E-04
6.882171466909E-04
6.761489604082E-04
-5.645089060016E-05
-4.899620996530E-05
-3.175725805648E-05
-4.520952088867E-05
-1.671433513214E-05
-3.675556781236E-05
-4.729297144035E-05
-5.534707919507E-05
6.616232823447E-04
-8.127935211031E-05
6.566958844103E-04
6.678697787045E-04
-1.259422473568E-05
-3.427239635335E-05
-1.574989079344E-05
-2.820689524597E-05
6.096489966943E-04
6.349573124673E-04
2.192412379859E-05
-9.360773128167E-07
5.523813741858E-04
5.767503395621E-04
2.224645858615E-05
4.124232594527E-05
6.668280493448E-04
4.209062988551E-05
-8.735964774206E-05
-1.329285545094E-04
2.947880583099E-05
-6.175793153785E-05
-4.910702326403E-05
-7.222491445158E-05
-1.045775829046E-04
-1.111578169099E-04
-1.269462549419E-04
-1.310320912635E-04
-1.372295921816E-04
-1.383429919324E-04
-1.394080204521E-04
-1.430526516443E-04
6.609759442657E-04
-1.127553654264E-04
6.817505784002E-04
6.788726120275E-04
-1.830426439348E-06
-3.470116071656E-05
-1.368346441576E-04
-1.491359471534E-04
-1.512626313501E-04
-1.552424921789E-04
-1.461835911570E-04
-1.468333131316E-04
7.045827356663E-04
6.961498417499E-04
6.907238146738E-04
7.022738350832E-04
6.709862903633E-04
-3.312229590775E-05
2.611312805541E-05
4.904725841766E-04
2.070144955614E-04
3.066164611616E-04
2.735704062378E-04
3.174291957345E-04
3.437721199418E-04
3.714502947234E-04
3.933828487601E-04
3.856925856007E-04
3.891102019007E-04
3.724320878329E-04
3.631902911138E-04
3.668745064639E-04
4.145000351494E-04
2.491539612904E-04
4.239873263284E-04
4.217908278508E-04
9.852330002706E-05
9.821199088032E-05
-1.071287160111E-04
-8.588245008268E-05
-1.107610095785E-04
-1.016761586839E-04
-9.135836164433E-05
-5.478264721862E-05
-7.940203057410E-05
1.207723167738E-05
-3.210002748530E-05
1.087930172398E-04
4.237163300939E-04
4.840831310217E-04
1.111323712588E-04
1.797115185631E-04
5.145004273115E-04
5.318905573587E-04
5.409357029595E-05
6.573679022230E-05
7.652952720751E-05
4.121362726441E-05
3.354797597678E-05
9.002197219166E-05
1.199116528023E-04
1.790598860940E-04
2.051303291804E-04
2.558435758268E-04
2.719709644201E-04
1.429499488892E-04
3.019203650531E-04
4.350545037712E-04
4.519553093745E-04
4.557101555495E-04
9.507009637381E-05
8.698843012193E-05
-1.046213126165E-04
-8.865249488815E-05
-7.791303568254E-05
-4.587397452483E-05
-3.364682072494E-05
4.767181737306E-06
9.145386836954E-06
5.740410328560E-05
4.361267745061E-04
1.187425294213E-03
-4.601991506676E-05
-2.830896537735E-05
6.639406608488E-05
-5.580946616948E-06
1.677077915748E-05
3.794028134874E-05
-2.540408300613E-05
6.427779369832E-05
6.446223081376E-05
1.221712068244E-03
1.218373459593E-03
1.221366654944E-03
1.218416957591E-03
1.218129205638E-03
1.215826750662E-03
1.198556138382E-03
1.203695621293E-03
1.204198634167E-03
1.189452404853E-03
-1.124716394091E-05
-4.853777546794E-05
-4.420964868813E-05
-6.773960363883E-05
-1.003595774945E-04
-9.957377828799E-05
-9.653410725975E-05
-1.057806453799E-04
7.130580864823E-05
7.097907969795E-05
6.204301414649E-05
6.256382925788E-05
7.219069063326E-05
8.357024912300E-05
7.365445681827E-05
7.680573820090E-05
8.137110854141E-05
1.600368373241E-04
1.632942149336E-04
1.985972818740E-04
1.862461705578E-04
1.802035361149E-04
2.056713049485E-04
1.972869093193E-04
2.104141517859E-04
2.133193930887E-04
2.008197140780E-04
1.218263599111E-03
9.665695002051E-05
9.926393329421E-05
9.077943634020E-05
6.723385619412E-05
7.375004935769E-05
1.984793662420E-04
2.116556164662E-04
2.066124304533E-04
2.082779999943E-04
2.138307869131E-04
2.078595278497E-04
2.097347321481E-04
1.978835333307E-04
8.796116477342E-05
1.002733217655E-04
1.203048543203E-03
1.203584918619E-03
1.216638575259E-03
1.180773100491E-03
1.168329125802E-03
1.217821735387E-03
1.216301744943E-03
1.196334921579E-03
1.208338482768E-03
-1.413601300020E-04
-1.389301600994E-04
1.094426998191E-04
1.214325383288E-04
1.311561413711E-04
1.292804349369E-04
1.156395453515E-03
1.007618697524E-04
1.174247359480E-03
1.160511838498E-03
1.219554824955E-03
1.223100527877E-03
1.206342100226E-03
1.213659886458E-03
-1.095645881148E-04
-1.234716984618E-04
-1.304916422106E-04
-1.379952842928E-04
1.507269036378E-04
1.399496108237E-04
1.437104868762E-04
1.405851905231E-04
1.180875718497E-03
7.574282024616E-05
1.017394813603E-04
8.667824120822E-05
1.198548838977E-03
1.187821837178E-03
1.180329135722E-03
1.187988100399E-03
1.184789659819E-03
1.179638451795E-03
-9.653741984332E-05
-1.163193120496E-04
-1.166735521066E-04
-1.158472693407E-04
-1.076343208437E-04
-1.218385231505E-04
7.929523981063E-05
9.393735393178E-05
7.959382531694E-05
1.197003458373E-03
1.200412459175E-03
1.192208696422E-03
1.192491486443E-03
1.206275502176E-03
1.193222048879E-03
1.195607718247E-03
1.187807117560E-03
1.193624259278E-03
-1.116415437802E-04
-1.163115978053E-04
-1.297780200762E-04
-1.406865257739E-04
1.177794890016E-03
1.072711109762E-04
1.094118256979E-04
1.084412210356E-04
2.900649532600E-04
2.996129316159E-04
3.074340299601E-04
5.903201882980E-04
5.392607491545E-04
5.059185728983E-04
5.245767286870E-04
4.980929576449E-04
4.671615845822E-04
4.260891424223E-04
4.444725542399E-04
4.653690974931E-04
4.291788263870E-04
2.880315763794E-04
4.230691891950E-04
4.081285730313E-04
4.213252204032E-04
4.386320949848E-04
4.350813489442E-04
4.467577045001E-04
5.007676584501E-04
5.366374607520E-04
5.287892881107E-04
5.604900662825E-04
6.058591354611E-04
5.519446359030E-05
6.763013246581E-05
7.905500067773E-05
4.363975834715E-04
7.825403464586E-05
4.094708338150E-05
2.171393622458E-05
-1.945505830046E-05
2.881161078385E-04
3.180801005556E-04
3.057400325774E-04
3.084922627993E-04
2.971076186248E-04
3.416881547524E-04
3.581136069202E-04
3.863113241156E-04
6.368107067064E-04
5.179162630566E-04
5.781871622176E-04
5.936096990787E-04
3.999612188603E-05
6.255944705930E-04
4.073245633439E-04
4.026264462522E-04
4.341130068474E-04
4.283099806275E-04
4.939239894403E-04
4.602355007670E-04
4.736040351488E-04
5.379997942926E-04
-4.273004004951E-05
-2.905242021659E-05
-1.705080951114E-05
-1.689304950516E-05
5.272266716394E-06
4.950809093774E-04
-3.149499573841E-05
2.901765757018E-04
2.782107757889E-04
4.230040897369E-04
5.877845722632E-04
6.227058099181E-04
6.318640078628E-04
6.644556503340E-04
1.078628578447E-04
1.071087914850E-04
1.029520814919E-04
1.109502419034E-04
8.632760355775E-05
8.627389351723E-05
9.595845183193E-05
9.615726717189E-05
4.224248245877E-04
9.240922295593E-05
1.022141716524E-04
1.136762745983E-04
1.205784374221E-04
1.234603854180E-04
1.318547855508E-04
1.360295071445E-04
1.443337464901E-04
1.498165287316E-04
2.070030712677E-04
2.270721787781E-04
2.361852237818E-04
2.263360457247E-04
1.075195889592E-04
1.069445347025E-04
2.854407254958E-04
2.662152276494E-04
2.572698547129E-04
2.999239167463E-04
4.159372248335E-04
3.864230899753E-04
3.956545880544E-04
3.633313114554E-04
4.129211528296E-04
3.903162397903E-04
3.639789247648E-04
3.978328486555E-04
4.066352130602E-04
3.987543615789E-04
4.415243736142E-04
4.303020495977E-04
2.659227808822E-04
4.241554338020E-04
5.415598935552E-04
5.391706207649E-04
5.920645945767E-04
5.901381926623E-04
6.233819116028E-04
6.627794255985E-04
9.394254973261E-05
9.217376487585E-05
9.967431163029E-05
1.035650625097E-04
1.076815302864E-04
1.124742403403E-04
2.388384671670E-04
5.006003431536E-04
4.114572289899E-04
4.095857478925E-04
4.100598634525E-04
2.266693244634E-05
1.299351146672E-05
-4.694050387147E-06
-1.824421511577E-05
-4.264298525595E-05
-4.027599139619E-05
-4.711785406640E-05
4.309830671647E-04
4.454408806138E-04
4.760274256399E-04
4.556391334639E-04
4.686813474880E-04
4.537437048824E-04
3.599091103438E-04
3.724662406670E-04
3.691946080738E-04
3.525929366362E-04
2.850936223172E-04
3.056542996080E-04
3.011648959249E-04
3.221924354629E-04
3.467344908118E-04
3.627157504546E-04
2.703306852133E-04
2.908731438644E-04
2.770708422715E-04
2.802402745546E-04
6.195383541448E-05
1.783686440642E-04
1.613057365085E-04
1.414795845624E-04
1.152803737041E-04
1.537634937168E-04
1.744768245425E-04
-2.239737852929E-05
-6.835289644497E-06
-5.606751757657E-05
-4.280688635361E-05
3.898417063319E-04
3.981244681262E-04
3.799339068677E-04
4.101181714766E-04
3.751491088378E-04
3.622816921665E-04
2.726643484901E-04
3.531158667472E-04
3.050136326272E-04
2.972922727467E-04
2.803498825260E-04
2.730731506887E-04
2.755476336120E-04
2.686906437796E-04
2.661031877761E-04
2.847213486441E-04
2.471350855842E-04
2.291585636311E-04
2.359988677181E-04
2.501679908005E-04
1.545427371287E-04
3.821562907142E-04
2.851637054754E-04
2.815376108430E-04
2.726415944116E-04
3.929539402364E-04
4.308336275194E-04
3.113962922280E-04
3.185736966142E-04
3.018091006545E-04
2.721373784483E-04
2.909025366476E-04
3.002630178989E-04
2.468498025428E-04
2.603024734533E-04
2.800350582022E-04
2.359652683831E-04
3.774267679679E-04
4.079779724847E-04
3.325937438703E-04
3.035357332233E-04
3.060930916068E-04
2.531025335056E-04
4.805609784671E-04
4.551885315272E-04
4.503565499155E-04
4.760560736448E-04
6.426257934592E-04
6.443447422226E-04
6.590782293618E-04
6.845130149811E-04
6.986493308606E-04
6.941540616048E-04
3.415653729383E-04
1.151876186356E-04
4.322305907662E-04
3.843671046667E-04
2.319282397617E-04
1.807182479626E-04
1.957805632781E-04
2.113763215171E-04
2.228215575071E-04
1.848546153063E-04
3.014562538430E-04
2.552841768939E-04
2.051171380983E-04
1.899084015371E-04
1.080443227810E-04
8.785419469316E-05
6.900060582123E-05
3.653897441357E-04
2.749114718452E-05
-2.459009366819E-05
-4.272925723324E-06
-2.495877627892E-05
5.332552999535E-04
5.035533133931E-04
5.171825468164E-04
5.745493383456E-04
5.607535512835E-04
5.001263673952E-04
4.870454810224E-04
4.371764093658E-04
4.229497427373E-04
3.894473316612E-04
2.283281128445E-05
2.045555462564E-04
1.909595812988E-04
1.796699580149E-04
4.805126222511E-05
1.015620950530E-04
8.004186164316E-05
6.117936013314E-05
7.982894550290E-05
1.998401467198E-04
1.724922820863E-04
1.840512930694E-04
1.568509910678E-04
1.413843302739E-04
1.370056460527E-04
1.205623424959E-04
1.125747364268E-04
4.758811316676E-05
1.091178276467E-04
1.158190026427E-04
1.246399122100E-04
1.432680733485E-04
1.608054878312E-04
2.128877619460E-04
1.966906097586E-04
1.846844949068E-04
2.251498939435E-04
1.416410011284E-04
1.123264849906E-04
1.428685562447E-04
1.096004341915E-04
2.197678862010E-04
1.087721229465E-04
2.800615833746E-04
1.165177192307E-04
9.168664297020E-05
2.305132609969E-04
2.314669367641E-04
2.101106103856E-04
-4.345911549842E-06
1.455240261734E-05
-1.250316831138E-05
2.285429524783E-05
9.709774941412E-06
4.548566193272E-05
3.727707683945E-05
6.098171564302E-05
6.576179766695E-05
9.645909313681E-05
8.498039120549E-05
1.576459281934E-04
1.367907502644E-04
1.268819110886E-04
1.342241165620E-04
1.386906144387E-04
2.402724827560E-04
1.925523690210E-04
2.039835731224E-04
2.130482363850E-04
2.230687169460E-04
1.802528165424E-04
1.674261003067E-04
1.546159525008E-04
1.379849995535E-04
1.414596530650E-04
7.342542821685E-04
2.631805672884E-04
2.355357176623E-04
5.334682243796E-05
8.479541779018E-05
3.839321404004E-05
4.173092889682E-05
1.498794917631E-04
1.106775259427E-04
8.715090501687E-05
5.620165730951E-05
1.714599616362E-04
-2.438025068892E-05
-7.704455869644E-06
-6.031294757760E-05
-4.966857829555E-05
1.480177084961E-04
3.568309288786E-04
3.623241183004E-04
3.748071043417E-04
3.890415791684E-04
3.849471597594E-04
4.000430841422E-04
3.990024208500E-04
4.063646218275E-04
3.991234972929E-04
3.838175507735E-04
3.654144505916E-04
3.387889992509E-04
3.257280652951E-04
2.006175354610E-04
3.445632021500E-04
2.479303474562E-04
1.212393710126E-04
1.685421337587E-04
2.825262966446E-04
5.811491754435E-05
1.111371294704E-04
5.131330185999E-05
2.450985455623E-05
2.982955756667E-04
2.877420546645E-04
2.925548357541E-04
3.009660948465E-04
1.790810776605E-04
1.584069213016E-04
1.475696124602E-04
1.033715324153E-04
1.756560013415E-04
9.497686482743E-05
8.906492204411E-05
1.014419670197E-04
-9.559633115415E-06
2.969313509276E-05
-2.613914476526E-05
-3.669601390391E-05
3.074693606749E-04
3.158003108746E-04
3.163952771290E-04
3.226587319578E-04
1.666427743871E-04
1.747408755263E-04
1.703461910447E-04
6.535736456410E-05
2.473171336627E-04
7.216306416397E-04
7.495312432244E-04
1.970634788652E-04
1.967256628821E-04
1.995753056331E-04
2.046807177575E-04
2.250679744450E-04
2.366436188819E-04
2.888572664414E-04
2.743933396022E-04
2.602383283533E-04
2.845320705912E-04
2.854095703932E-04
2.996661619115E-04
3.022952021511E-04
2.902114716733E-04
2.947828085210E-04
2.872901044879E-04
2.948695023525E-04
2.995761604852E-04
3.063316610013E-04
2.920250103571E-04
3.148601549014E-04
3.347145957387E-04
3.391971796959E-04
3.154939112665E-04
2.850428248714E-04
2.287164620435E-04
2.423837508885E-04
2.090898139106E-04
2.208620310128E-04
1.761427551996E-04
1.845842437803E-04
5.320214611285E-04
4.788039858696E-04
5.033157086061E-04
4.997514304399E-04
4.651129346157E-04
4.377669217886E-04
4.214223954236E-04
4.064974720932E-04
4.875865034779E-04
5.256029139747E-04
5.079086987745E-04
5.136057988762E-04
5.479060078237E-04
2.320714195623E-04
5.387017315761E-04
5.363306976579E-04
5.164435950972E-04
5.421155148006E-04
5.277608540776E-04
4.916453837979E-04
2.729066991034E-04
2.719727687740E-04
2.652334848272E-04
2.748738056201E-04
2.653080369163E-04
2.768635556126E-04
2.088546720053E-04
1.940509517831E-04
5.668787137879E-04
2.023098016498E-04
1.907506247570E-04
1.713788902458E-04
1.773087543604E-04
1.748211034028E-04
1.792399843646E-04
4.131194665816E-04
3.758056280948E-04
1.809078977116E-04
1.800690099471E-04
1.844191695071E-04
1.914190911947E-04
4.990411530478E-04
4.815014710449E-04
5.301551936387E-04
5.129630326324E-04
1.797415551030E-04
1.860737036733E-04
2.046065237772E-04
1.969119365040E-04
1.988277024451E-04
2.075395546252E-04
2.060240925751E-04
2.062033409452E-04
2.745733165173E-04
3.168451717502E-04
2.924152214685E-04
3.655008387933E-04
3.354061309618E-04
3.794802093208E-04
5.173677393685E-04
1.886904054215E-04
5.165823337013E-04
1.775888925372E-04
1.909199276589E-04
1.742775667285E-04
1.774446155323E-04
1.724644901283E-04
3.171401043418E-04
2.852796362856E-04
2.505330163751E-04
2.432952487231E-04
3.040530978112E-04
3.173303290557E-04
3.175442248681E-04
3.270946266332E-04
3.191118934487E-04
3.171748745052E-04
2.027366340368E-04
3.054808374719E-04
3.643020925922E-04
3.598678521288E-04
4.047130105016E-04
4.042665073982E-04
4.576768855503E-04
4.285345626166E-04
3.654128292372E-04
3.830502232486E-04
4.222329353657E-04
3.009298164098E-04
3.295178772164E-04
2.305047046392E-04
2.527996548203E-04
3.032055698824E-04
4.939814476840E-04
4.971661734616E-04
5.092872933727E-04
3.961001280167E-04
4.814857024268E-04
7.911795364913E-04
7.751124750049E-04
7.790736094063E-04
8.043273999171E-04
5.243454674840E-04
5.026329355521E-04
4.882487596670E-04
4.537930513408E-04
4.493698370573E-04
4.161958903585E-04
4.209803384727E-04
4.171659619737E-04
3.779848885352E-04
7.544152319005E-04
7.384956471949E-04
7.357289295003E-04
3.107015492988E-04
3.438616862873E-04
8.038196814964E-04
7.797461373722E-04
7.884199724283E-04
7.435129800180E-04
7.130017983510E-04
6.634981075322E-04
6.251791138026E-04
5.859193613958E-04
7.726036469400E-04
5.368378545588E-04
4.562307357380E-04
6.226742036161E-04
3.829573867799E-04
3.957759812256E-04
3.227593503852E-04
3.467885625685E-04
5.288744456462E-04
5.194406466633E-04
5.467338396639E-04
5.022816753870E-04
4.983757347810E-04
6.105968801160E-04
5.842453740941E-04
5.450101587327E-04
5.173578699823E-04
5.952929847502E-04
6.208765183336E-04
7.497773668981E-04
7.294739137464E-04
7.304429286861E-04
7.439844976909E-04
7.675946147348E-04
4.335290827532E-04
4.087414264399E-04
4.012499276443E-04
3.663858078145E-04
3.635819470899E-04
3.335266151658E-04
6.965712147327E-04
6.727162833634E-04
7.207438078863E-04
7.218988259977E-04
5.292594277112E-04
4.701525670067E-04
5.328653125253E-04
5.427931253760E-04
1.524157906822E-04
1.540411001994E-04
1.398372707650E-04
1.167378683953E-04
4.529200197757E-05
5.734054246333E-05
7.201490201339E-05
8.821569381217E-05
4.890643601883E-04
5.020943089762E-04
5.020163534257E-04
2.149032179621E-04
4.990263923309E-04
3.890138646497E-04
3.599714766193E-04
3.385035745074E-04
3.066906776412E-04
2.861650894441E-04
2.570151993332E-04
2.370782352214E-04
2.138369791064E-04
1.974044258480E-04
1.815103831280E-04
1.678317481038E-04
4.785148576981E-04
4.983771058012E-04
3.928066681647E-04
5.548908792791E-04
1.376575183706E-04
1.988193069703E-04
4.984457379925E-04
4.392899445325E-04
6.493191778235E-04
6.671154114556E-04
7.202421414879E-04
7.415650660307E-04
2.170715147275E-04
2.439683797096E-04
2.409830392406E-04
2.623027526124E-04
5.987340231598E-04
6.147382235771E-04
5.867068065605E-04
1.654638433101E-04
6.289360002235E-04
1.083093299041E-04
9.493935542664E-05
6.601761881008E-05
5.082540892600E-05
2.540364706738E-05
4.468540887072E-05
2.265591635379E-05
2.431922167337E-05
7.710823771956E-05
6.282700448195E-05
1.012744585960E-04
9.482818989362E-05
1.055029561402E-04
1.005552746290E-04
2.417675406764E-04
2.623701736430E-04
2.778185887080E-04
5.659397497246E-04
5.494802456197E-04
5.251470000998E-04
5.396688137718E-04
4.401583049125E-04
4.279357039550E-04
3.600281318725E-04
4.073726653954E-04
4.353449676894E-04
4.966380205766E-04
5.480892529034E-04
5.369622720065E-04
4.452878234053E-04
4.343522053824E-04
4.470246779578E-04
4.470462541591E-04
4.774738006262E-04
4.604958317826E-04
4.259387654902E-04
3.892269917807E-04
3.741041231662E-04
4.262547693361E-04
4.813896027748E-04
4.957210261797E-04
4.568121482287E-04
4.529666509428E-04
4.628271397200E-04
4.852142381739E-04
4.640478272151E-04
2.847754493709E-04
3.300919755755E-04
-6.452214094060E-05
-1.075920124207E-04
3.301168155708E-04
3.200706975090E-04
6.617814614159E-05
3.247499728315E-05
2.101372885845E-05
-1.625196710107E-05
3.633567233684E-04
3.514174030669E-04
1.821137351633E-04
1.696558374176E-04
6.923930758416E-05
4.271934018180E-04
1.097180379329E-04
5.283413630858E-05
4.077947536846E-04
3.963463787531E-04
2.409170645819E-04
2.209037692606E-04
4.431733741448E-04
4.270686762591E-04
4.686188036725E-04
4.911461481503E-04
4.812500012936E-04
5.180983379301E-04
3.866455899765E-04
3.542662751126E-04
1.321665549035E-04
4.383990795288E-04
4.461312318445E-04
4.245999075648E-04
3.876897820170E-04
3.945563015007E-04
3.855775371454E-04
4.004444038547E-04
4.027436838552E-04
3.317738213020E-04
3.299145919809E-04
3.420487393222E-04
3.290947557989E-04
2.986124071645E-04
2.491281271503E-04
2.582729133912E-04
2.806124005776E-04
3.983839161266E-04
4.730346504068E-04
4.699678952146E-04
4.356009377910E-04
4.378102098978E-04
4.502201659591E-04
1.967739376657E-04
2.656517295754E-04
2.184756643591E-04
2.234562367818E-04
1.898468523078E-04
2.452085841984E-04
2.802080512529E-04
2.752085135684E-04
3.132674242387E-04
4.500349270084E-04
2.789721457241E-04
3.315004617565E-04
3.658222233551E-04
3.918513326041E-04
3.822411183929E-04
3.749210916968E-04
4.003343307909E-04
4.140383802072E-04
4.273950074986E-04
3.965194571203E-04
3.652879622406E-04
3.909532200518E-04
4.178858092338E-04
4.025806566211E-04
3.972533729985E-04
3.881485142083E-04
3.257881795864E-04
3.883902010921E-04
3.569448152956E-04
3.401260281526E-04
3.648984227660E-04
3.971891929066E-04
3.817822425213E-04
4.071044653788E-04
3.432012013550E-04
3.567063194044E-04
3.906679407270E-04
3.322011808387E-04
3.537117657660E-04
3.426107072427E-04
3.489979326351E-04
3.851691101322E-04
3.018071070142E-04
2.960851963676E-04
2.816035822930E-04
3.348948436970E-04
3.403390163552E-04
3.581455320215E-04
3.649957010894E-04
3.591775225843E-04
3.796570354732E-04
3.880923625196E-04
3.935182726939E-04
3.169747133123E-04
3.446423126231E-04
3.614817757758E-04
3.572534874793E-04
-5.068426338057E-05
3.827650195945E-04
9.114445831719E-06
1.706741523643E-04
2.546397181670E-04
2.924818731057E-04
3.277064052994E-04
3.292122907764E-04
3.218602218198E-04
3.387971672042E-04
2.590443083391E-04
2.954505056450E-04
3.223359482041E-04
3.124248298947E-04
-2.384803966090E-04
-2.049559394612E-04
1.036954949685E-04
-1.526521020233E-04
3.602076783743E-04
3.662106808312E-04
4.141251883717E-04
4.133383763332E-04
3.238216157105E-04
3.378906143419E-04
3.602850078805E-04
3.067513630131E-04
4.128557444568E-04
4.162511568104E-04
4.069857472318E-04
4.115814226592E-04
4.159804600093E-04
4.100107081332E-04
3.801524177056E-04
3.733602951635E-04
3.931004765324E-04
3.664673231248E-04
4.043146333330E-04
4.002522288236E-04
3.917636121264E-04
3.994537241109E-04
3.960659149050E-04
3.939943029832E-04
3.535505297237E-04
3.744582129633E-04
3.773311623020E-04
4.001822580876E-04
3.768965806692E-04
3.850875944075E-04
3.855788709081E-04
3.206573376541E-04
-1.307222200694E-04
2.405405736972E-04
-3.933701307955E-04
-4.426866524520E-04
-4.193928177616E-04
-4.160733268964E-04
-4.668760880186E-04
-4.478526200852E-04
-4.552758587392E-04
-4.840331365245E-04
-4.999858056367E-04
-4.589606698996E-04
-4.942264286462E-04
-4.481998788764E-04
2.001005387379E-04
1.439163424717E-04
1.783599568901E-04
-3.419213796044E-04
-3.037800489659E-04
-3.583587612483E-04
-3.598171808789E-04
-3.996073639778E-04
2.681350558521E-04
2.505039642227E-04
2.559463853579E-04
2.384409170821E-04
-1.453559868209E-04
-1.484989028649E-04
-1.947121805932E-04
-2.301163077603E-04
-3.174303869166E-04
1.756320827986E-04
1.456569574661E-04
-4.605509483747E-04
2.052674945427E-04
2.005794661818E-04
1.915273581434E-04
2.746116646308E-04
-3.036278974244E-04
-2.876736558965E-04
1.797469864744E-04
1.700793879365E-04
1.506424958953E-04
2.001996521336E-04
-4.722710144767E-04
-4.378194526728E-04
-4.142073542448E-04
-4.260573076187E-04
-4.130652651452E-04
-3.478702409779E-04
1.342625977594E-04
1.463595174644E-04
-4.647027763918E-04
-4.775328644007E-04
-5.056803900361E-04
-5.225121906728E-04
-5.371925769915E-04
-5.237377984392E-04
-5.188656254406E-04
-4.932407600276E-04
-4.853918801588E-04
-4.594995540070E-04
-3.516879965532E-04
7.094743761479E-04
7.469221503245E-04
7.145127175136E-04
3.027756451943E-04
3.088009970194E-04
2.754714690056E-04
2.072455106066E-04
1.926675226255E-04
1.660110777421E-04
1.438274188203E-04
1.197948683878E-04
9.381409352176E-05
3.197609021251E-04
3.237062109174E-04
3.631207177739E-04
2.939801889219E-04
2.676523347377E-04
2.834499978110E-04
2.555338239951E-04
2.363354260135E-04
2.458975843126E-04
2.041757026152E-04
3.652339816555E-04
3.504933375556E-04
2.858616842044E-04
2.937039814405E-04
2.808038398106E-04
2.642448955271E-04
2.581364349139E-04
2.575097873189E-04
3.265445755799E-04
2.407815861709E-04
3.383837530195E-04
5.422857482862E-05
8.502445614741E-05
2.146698898050E-04
2.660156044744E-04
2.205167521898E-04
1.959056002660E-04
1.759157843802E-04
1.583818601434E-04
1.365817725707E-04
1.760661823033E-04
1.784034798094E-04
2.012118919517E-04
1.746850550829E-04
7.959178665826E-05
1.059265329119E-04
7.563880221491E-05
1.105225015959E-04
1.907712898515E-04
2.263717237324E-04
2.238571141471E-04
2.027417307875E-04
9.339606288574E-05
7.480462951805E-05
5.381691035158E-05
1.131602380912E-04
2.695140492963E-04
2.458986089826E-04
2.733668808505E-04
2.602761675293E-04
7.325850493686E-05
1.419872075615E-04
2.002856617723E-04
2.370518621616E-04
2.557961319498E-04
2.942927726222E-04
-1.412069942791E-05
4.272134899437E-05
1.803129125168E-06
1.068090394203E-04
8.303858004448E-05
7.854369784826E-05
1.062859756764E-04
1.468685064287E-04
2.270200406872E-04
2.359637577975E-04
1.651229935459E-04
1.887882367001E-04
3.149589080391E-04
1.994545744320E-04
1.587962961126E-04
1.462358502764E-04
1.522979157473E-04
2.108487757458E-04
1.855688398502E-04
1.657037191032E-04
1.516176700130E-04
2.206675504555E-04
2.494030334000E-04
2.630764850570E-04
2.845970242186E-04
2.854753705878E-04
2.701161809003E-04
1.476424955961E-04
2.577387838928E-04
3.027005611844E-04
2.904848621365E-04
2.453221148634E-04
2.887547718970E-04
3.190530756636E-04
3.049296647613E-04
3.273866420381E-04
3.220307028179E-04
3.305302282295E-04
3.353479443116E-04
3.298540070636E-04
1.628289871490E-04
1.452634816033E-04
1.621758153704E-04
1.982672391843E-04
3.074381439984E-04
2.071526085575E-04
2.735638150809E-04
2.977157982558E-04
2.793250181986E-04
2.396238737161E-04
2.283425007154E-04
2.552769417187E-04
2.795502329393E-04
2.755264422118E-04
2.984411480449E-04
3.161255232779E-04
2.904598519527E-04
3.058096491448E-04
3.181770415684E-04
2.332951967731E-04
2.798969717167E-04
2.011332063564E-04
3.755977573286E-04
7.135535920610E-04
7.003855734691E-04
6.452891212816E-04
6.288946616095E-04
5.779009488828E-04
5.752686359220E-04
5.440107151032E-04
5.216107850468E-04
4.960289833236E-04
4.757683088301E-04
4.777512959629E-04
2.729693988050E-04
3.162555859849E-04
7.190756927708E-04
3.110839583548E-04
7.604251851621E-04
7.637570140696E-04
7.572657009620E-04
7.709009885028E-04
7.584733163731E-04
7.403388554397E-04
7.212523662892E-04
6.591129241746E-04
6.232429724797E-04
5.811601220588E-04
5.479325112221E-04
5.240333679398E-04
4.809343851978E-04
3.334352908689E-04
4.885340059674E-04
7.522679924945E-04
7.440658689515E-04
6.822471751251E-04
6.778992510521E-04
6.962973545236E-04
6.688550450905E-04
6.079285681946E-04
6.091569894452E-04
5.400641446639E-04
5.306554733457E-04
5.514350972239E-04
5.313459649341E-04
5.010159670817E-04
4.609776635054E-04
4.673827457247E-04
7.546833574798E-04
4.927583666563E-04
1.786047050793E-04
1.953876322874E-04
2.043731318872E-04
2.282511705272E-04
2.324965478068E-04
3.391749909015E-04
2.941846720149E-04
2.794618622019E-04
2.427041692721E-04
3.528166118634E-04
7.414858651415E-04
7.323131048150E-04
7.245170044112E-04
4.653100548327E-04
2.115372361971E-04
5.032911669411E-04
3.173409347729E-04
5.158536283925E-04
5.214398861493E-04
5.168659684256E-04
3.271771144088E-04
3.251067164672E-04
6.613522228752E-04
6.121395653633E-04
5.998120844520E-04
6.358170010314E-04
6.359718466539E-04
5.666599171596E-04
7.226284018523E-04
6.548725199488E-04
5.045932806370E-04
6.283223905040E-04
5.395138557032E-04
5.055938464591E-04
2.967614209189E-04
2.985611629443E-04
5.504176683472E-04
5.322500653021E-04
4.910189651074E-04
4.361472487961E-04
2.491988204984E-04
2.498168163206E-04
2.493863089735E-04
2.786271560045E-04
3.127569264619E-04
5.574577725744E-04
4.916007465551E-04
5.508198053394E-04
6.450616437387E-04
3.346703106375E-04
3.370420073645E-04
3.263146452694E-04
7.402940913581E-04
7.535988392413E-04
8.306177095905E-04
8.189386272032E-04
7.952749255486E-04
7.419967109179E-04
6.717557227545E-04
6.235943457836E-04
5.683323471175E-04
5.426471042948E-04
5.715223057234E-04
5.205949638065E-04
5.111397853709E-04
5.239883229940E-04
3.312791926595E-04
3.319503023448E-04
7.072888433255E-04
6.918648509468E-04
7.118578833009E-04
6.778158657667E-04
8.411550439321E-04
8.179642348633E-04
7.867511334109E-04
7.712929381832E-04
6.850335777776E-04
5.121102238296E-04
8.544880628515E-05
2.729076287075E-04
2.699454477369E-04
1.060489713582E-03
1.026831237728E-03
9.661366461196E-04
9.468311363325E-04
9.733759457947E-04
9.098303480624E-04
7.419840313599E-04
7.396839315244E-04
7.377821147135E-04
7.265485159245E-04
7.451362107423E-04
7.441439370137E-04
7.329025300028E-04
7.791532459489E-04
7.598632738154E-04
8.318702480308E-04
7.995719810784E-04
8.478915560325E-04
-2.520313503482E-04
-2.294369674293E-04
-2.532346644808E-04
-2.256804012530E-04
-2.219253245120E-04
-2.465560142650E-04
-1.850485265299E-04
-2.005676647585E-04
-1.927385192349E-04
1.094970936468E-03
1.124715527739E-03
1.100120131279E-03
1.098573363645E-03
8.402414284539E-04
8.073108843559E-04
8.232864087428E-04
7.860946638328E-04
-1.988324645102E-04
-1.792209854096E-04
-1.961040237334E-04
-1.742995591257E-04
-1.725871457066E-04
-1.895887456516E-04
-2.225736288626E-04
-2.177805773489E-04
7.181967174826E-05
-1.959062165081E-04
7.914144671164E-05
8.213299068989E-05
6.597833343045E-05
7.344912109257E-05
8.101002997622E-05
7.361967797978E-05
1.013491842529E-03
1.078404571482E-03
1.045660213032E-03
1.049531719537E-03
1.081632896067E-03
1.067215114922E-03
1.100516299653E-03
1.079623748859E-03
7.473203246287E-05
6.354705109433E-05
6.394499966546E-05
5.973653782577E-05
-1.966968453403E-04
-3.135170130364E-06
-1.466031766577E-05
-5.321517035992E-06
-1.143717822304E-05
-1.814218978501E-04
-1.659124821307E-04
-1.454131705150E-04
-1.360044386530E-04
1.869736158317E-05
1.828083651052E-05
1.770805813429E-05
8.980610099243E-06
-1.959283519005E-04
1.112277106075E-05
1.089843971365E-06
-8.963647563835E-06
-1.163707732363E-04
-1.124502391096E-04
-9.600703306079E-05
-8.171812570357E-05
-4.120439031582E-05
-5.353250805794E-05
-5.351748381755E-05
-6.896941153143E-05
-6.342434794040E-05
-7.916860850487E-05
-6.994471646213E-05
7.108668265668E-06
8.207983790706E-04
-2.025406990467E-04
1.023547709966E-05
6.366935013329E-05
6.057308235272E-05
5.809644524630E-05
1.080963631872E-03
1.073373145810E-03
1.072579280611E-03
1.039692329276E-03
1.021361236910E-03
9.914883598119E-04
-2.758462220165E-04
-2.967215029991E-04
-2.846007677463E-04
-2.834572876566E-04
-2.054888047126E-04
-1.732585628488E-04
-1.839486387194E-04
-1.929454894030E-04
5.311802017042E-05
5.302073211812E-05
4.308489194898E-05
3.171447543351E-05
-1.920014646555E-04
-1.901041886332E-04
-1.978696078454E-04
-2.019170721138E-04
8.127759075057E-06
1.480900978857E-05
6.682472361896E-06
-1.747504842360E-04
7.873725000340E-04
7.793084490279E-04
7.570031007952E-04
-2.085884471535E-04
-2.459433061490E-04
8.034683980271E-05
8.680239554230E-05
1.838243377325E-04
1.968185833575E-04
3.210795515257E-04
3.095098889394E-04
2.580041322676E-04
3.499730320870E-04
3.677351579363E-04
4.255532531882E-04
4.404569106172E-04
-2.300388187495E-04
4.876843315844E-04
6.928202035709E-04
5.983516879339E-04
6.299228198682E-04
6.524002472504E-04
5.794312019232E-04
-1.596416167271E-04
-1.607624533540E-04
-1.656603885142E-04
-1.778031803346E-04
-1.781125757912E-04
-1.988643566086E-04
-2.512030360695E-04
-2.347796627865E-04
7.010114265862E-04
-2.015261149639E-04
-2.362919322623E-04
-1.837044017793E-04
8.961930877429E-05
8.645236271080E-05
8.844030237971E-05
9.295558558876E-05
7.183470298562E-05
6.363111560037E-05
9.220796454679E-05
1.270544289512E-04
5.860176887167E-04
4.761060303052E-04
5.105800919726E-04
5.253436514206E-04
5.524434166295E-04
-1.989312521520E-04
4.543452090768E-04
1.143836042324E-03
1.128219205275E-03
1.123803752330E-03
1.111086499899E-03
1.104640075257E-03
1.108371834443E-03
1.119519962730E-03
1.159992961312E-03
1.152109774406E-03
1.134057801822E-03
1.155511337254E-03
-1.722348750021E-04
-1.712942458603E-04
1.161718582387E-03
-8.245638353568E-05
-2.403354500841E-04
-2.662337305126E-04
-2.151443474222E-04
-2.628578577079E-04
-2.327188147189E-04
-2.201820530838E-04
-2.276460347371E-04
-2.485907969838E-04
7.179380630925E-05
7.988844912965E-05
7.950098235385E-05
7.140743564941E-05
8.683411759509E-04
8.696592349237E-04
1.018739451530E-03
-1.887674393155E-04
9.612268201611E-04
1.055825777741E-03
1.043965792444E-03
9.389442687510E-04
9.697025268376E-04
8.733365235044E-04
8.713049951460E-04
8.226607072250E-04
7.606573187696E-04
7.578008220470E-04
7.880860353794E-04
7.496849951635E-04
7.456151159314E-04
7.519084198370E-04
9.432885477522E-04
-2.464918748100E-04
-1.840019897414E-04
-1.627510031617E-04
7.724310101896E-05
8.183777457723E-05
8.091146445339E-05
7.320410020224E-05
3.538452908161E-04
4.149242457559E-04
3.730843448427E-04
5.084273684250E-04
4.489664131801E-04
5.220686660454E-04
5.654177706069E-04
6.245302206978E-04
6.874074813061E-04
-1.615941997485E-04
6.833305779741E-04
8.115620533194E-04
7.775944177645E-04
7.872429275332E-04
7.566484766158E-04
7.224898306445E-04
-1.601707650538E-04
-1.572613852560E-04
-1.498858153990E-04
-1.547608078708E-04
-1.523561306304E-04
-1.510089028030E-04
-1.567737963303E-04
-1.510603362109E-04
7.565481192071E-04
-2.281341202593E-04
5.225221757576E-06
7.993987983864E-06
2.506348834218E-04
2.662181940803E-04
2.104189713265E-04
2.820228706721E-04
2.389596627267E-04
2.270947089998E-04
2.566064101992E-04
3.271484978670E-04
3.365050698146E-04
3.323300285063E-04
3.160347195672E-04
3.186220770549E-04
3.013507897653E-04
3.011206909160E-04
3.126839300824E-04
2.929570271071E-04
2.744184294509E-04
2.736572604154E-04
2.469991844328E-04
3.206323022717E-04
3.229470310199E-04
3.040335308424E-04
2.894061399714E-04
3.313794761376E-04
3.391050887972E-04
3.408841096695E-04
3.314247702385E-04
2.662253229674E-04
2.431106649852E-04
3.155762425692E-04
2.955386165291E-04
-3.491537275155E-05
-4.743645251266E-05
-7.543542406124E-05
-7.351778043737E-05
-1.018052525982E-04
-9.669852380261E-05
-1.048666151762E-04
-8.670899869039E-05
-7.738287063733E-05
1.462058627958E-04
1.579872448640E-04
1.236044709562E-04
7.776973637670E-05
2.869143199937E-04
2.186316101060E-05
3.892847651895E-05
-7.818470902471E-06
-3.253671732267E-05
-4.395591156909E-05
2.592111968104E-04
2.353819764472E-04
2.030891086522E-04
1.666236819234E-04
1.517694251053E-04
9.324404299871E-05
9.755872436950E-05
1.479038400716E-04
3.239177092416E-04
-2.184245649535E-05
2.174688725688E-04
2.396933947331E-04
2.775792369002E-04
3.138759128101E-04
3.158299585034E-04
7.479148646598E-05
6.267067181753E-05
5.115320643335E-05
5.558857619301E-05
3.033328104164E-04
3.034814875504E-04
3.953195811790E-05
3.887319257119E-05
3.031424837992E-04
3.043938762302E-04
2.945550606994E-04
8.932394277206E-05
2.921200987153E-04
1.043029317202E-05
2.679025038585E-06
4.195965875784E-06
2.958870167721E-04
2.898299409808E-04
2.957687245879E-04
2.876077476156E-04
-5.820087334998E-06
-1.048565125866E-05
-1.626951005834E-05
-2.146482288127E-05
2.834862032988E-04
2.826275315576E-04
2.459547354753E-05
6.573139326902E-06
8.401622799864E-05
3.231701855279E-04
2.699265570919E-04
1.827129307783E-04
8.038491601687E-05
8.591514753800E-05
8.187668836968E-05
8.403699840085E-05
3.303407039051E-04
3.280337821272E-04
2.087313219597E-04
1.831672325739E-04
1.621924548034E-04
1.587484549384E-04
1.389097076882E-04
3.235633789211E-04
1.215919130482E-04
1.131709782365E-04
1.299425345008E-04
1.360521106381E-04
1.145055831174E-04
1.106189792712E-04
1.062555597572E-04
1.346406942527E-04
1.307412858553E-04
1.164033286950E-04
1.150327541742E-04
1.078028553973E-04
1.022015678401E-04
9.989406102550E-05
9.006942404304E-05
4.216217515625E-05
3.819782691599E-05
-1.318986464845E-04
-3.611724516868E-05
-4.849110357160E-05
-4.621626925272E-05
-5.493643214029E-05
-6.519402299559E-05
-7.388728606269E-05
-6.985490377551E-05
-1.470488969373E-04
-1.642464240868E-04
-1.463997907956E-04
-1.405221663417E-04
-1.523576482908E-04
-1.870871991286E-04
-2.569995285819E-05
-2.237362873613E-04
-2.057866336241E-04
-2.442066317633E-04
-2.487568901938E-04
-2.400149178075E-04
-1.380901929871E-04
-1.558536610497E-04
-1.499306371743E-04
-1.104153028634E-04
-3.912931268071E-05
-5.914462823256E-05
-9.236660039615E-05
-5.271612530709E-05
-1.988009644724E-05
-1.877457983549E-04
-1.768787454730E-05
-1.857312835509E-05
-3.080933888432E-05
2.422535858741E-05
2.594407470459E-05
2.437712640878E-05
2.898217308330E-05
2.940873976952E-05
2.223943864341E-05
1.784809402298E-05
-4.965873858830E-05
-6.459112141814E-05
-4.382404861317E-05
-4.024992361689E-05
-4.870293697282E-05
-6.294549788447E-05
-1.528624639787E-05
-7.153554767925E-05
-6.813494686429E-05
-1.027305418277E-04
-8.753298569276E-05
-1.155733718058E-04
-9.975309107086E-05
-1.032621839041E-04
-1.223709844207E-04
-1.092837353537E-04
-1.227969031601E-04
-1.172161078288E-04
-1.018960101823E-04
-1.121320121635E-04
-2.061544889922E-05
-8.577738275687E-05
-3.269367686816E-06
-2.805295142900E-05
-7.382267885651E-05
-1.760967816896E-04
-1.922787124273E-04
-1.328471381866E-04
-1.279900848486E-04
-1.457543765758E-04
-1.765847296537E-04
-1.844691152071E-04
-1.905120457614E-04
-1.881751989314E-04
-1.850646458640E-04
-1.789136797470E-04
-1.105706230625E-04
-9.542576348014E-05
-1.719524406117E-04
-1.038208626719E-04
-1.657612438445E-04
-1.725734082585E-04
-1.613793844277E-04
-1.732621539020E-04
-1.773008236930E-04
-1.742172051938E-04
-8.082398857181E-05
-6.451685997992E-05
-8.107001749979E-05
-1.075181319328E-04
-1.335127148405E-04
-1.502492568210E-04
-1.461583132883E-04
-1.251629744134E-04
-2.739489354199E-05
-1.526827487005E-04
-1.509680296811E-04
-5.733224726999E-05
-8.262868828948E-05
-8.584800449750E-05
-1.974428923190E-04
-1.982726005740E-04
-2.208373942959E-04
-1.578699672775E-04
-1.867019666759E-04
-2.183454333645E-04
-2.088637910287E-04
-1.808681436785E-04
-5.766486436580E-05
-4.107685281650E-05
-1.949421539498E-04
-4.757570105582E-05
-1.115889412028E-04
-9.157845893529E-05
-9.028806948238E-05
-1.032562875901E-04
-8.555534313274E-05
-9.754722358355E-05
-1.157029372776E-04
-1.334111611404E-04
-1.567757754781E-04
-1.391919744446E-04
-1.229115254219E-04
-1.100069012722E-04
-1.399636782648E-04
-7.337561016946E-05
2.814428860577E-04
-2.419192283633E-04
-1.938806836600E-04
-2.369956397222E-05
-1.007927837175E-05
4.868706321829E-05
3.607283130990E-05
2.459735342973E-05
5.857080177645E-05
6.756406296569E-05
7.120832648632E-05
7.596038991371E-05
8.266497096880E-05
1.044058579892E-04
9.961596356621E-05
8.874370834393E-05
1.088365414966E-04
2.994353089017E-04
3.142835604015E-04
3.378431658344E-04
3.557981916167E-04
3.976092396052E-04
4.072232471518E-04
3.882352163297E-04
4.321827228633E-04
4.535810618954E-04
4.507816482239E-04
4.807339675612E-04
4.794639894636E-04
5.234835526141E-04
-6.984423049860E-05
-9.294632275008E-05
-4.252331726961E-04
-4.526470354741E-04
3.992281951589E-04
4.143713374228E-04
4.215509054646E-04
4.510723030080E-04
4.672454904493E-04
4.535331373270E-04
4.635725770269E-04
4.873395062548E-04
4.386707895690E-04
4.516965137163E-04
4.134839528866E-04
4.993271047146E-04
4.374046196488E-04
5.089791389000E-04
3.837004649814E-04
3.764265248309E-04
3.544596652992E-04
3.311945237151E-04
2.421189496390E-05
-5.034689848733E-06
1.140632154284E-05
-4.705815466511E-05
-2.951912589019E-05
-7.480604369270E-05
-4.735929293925E-04
-4.600987227576E-04
-4.695443406211E-04
-4.421170341649E-04
4.293527043002E-04
4.937003560523E-04
5.073598951467E-04
6.834267088815E-04
-2.293051310064E-04
-2.226291427432E-04
-2.199011908014E-04
-1.866524486412E-04
-1.771308724619E-04
-1.394309276142E-04
-1.277217045255E-04
6.599515571066E-05
5.900373871769E-05
5.942817386300E-05
7.737873407596E-05
1.051215362901E-04
8.639682782180E-05
-2.290680947416E-04
1.332004248611E-04
1.676291230049E-04
2.982779295333E-04
2.647052822294E-04
2.556860629301E-04
2.291856248487E-04
3.280404683484E-04
3.544853740343E-04
3.771870503285E-04
4.771837941274E-04
4.997449785489E-04
5.070022462531E-04
5.251962451055E-04
9.097931558398E-04
1.943059297971E-04
4.206649380816E-04
-4.152159979875E-04
-4.266747551388E-04
5.124222112884E-04
5.806894283584E-04
6.006071350316E-04
6.415463308899E-04
4.771575040082E-04
9.088246695353E-05
5.382481712023E-05
7.487213273138E-05
4.093902314508E-05
2.646761283350E-05
1.534650509710E-05
-1.288056893917E-05
-1.546710355122E-05
-4.413863889060E-04
-2.166695336754E-06
-5.007424564168E-05
-1.123046596781E-04
-1.029875138606E-04
-8.333491226390E-05
-7.682862472890E-05
-1.384845535796E-04
-4.839349031426E-04
-4.786763062225E-04
-4.757128425588E-04
-4.657402377766E-04
-4.602045229935E-04
-4.502078207068E-04
-4.152183614800E-04
-3.906551906935E-05
3.631199435898E-04
3.877850125985E-04
3.419759775164E-04
1.741485781121E-04
1.814387145825E-04
1.644083216527E-04
1.555890221618E-04
3.476619919626E-04
3.012846897740E-04
3.158258103313E-04
3.231495815947E-04
3.361606250177E-04
3.012831975991E-04
2.975274471463E-04
3.020082119008E-04
3.027620278134E-04
1.816778797778E-04
3.063653193489E-04
3.075775685227E-04
3.088698995579E-04
3.079839450772E-04
3.279391743565E-04
2.915910265906E-04
2.988697059629E-04
2.497869496992E-04
2.527826400918E-04
2.184680784961E-04
3.173379113570E-04
3.014183045616E-04
3.059847356596E-04
2.901312569810E-04
3.054311195653E-04
3.433274789743E-04
2.176489788631E-04
2.796556760254E-04
3.287451292076E-04
3.250812454223E-04
3.402455209768E-04
3.032748831974E-04
3.104290785929E-04
3.451198127737E-04
3.318498101850E-04
3.251568269936E-04
3.336246982346E-04
3.199909042034E-04
-2.917942584048E-04
-3.098995429025E-04
-3.005996904803E-04
2.404254010211E-04
-3.164190198849E-04
-3.086172077173E-04
-1.423504345634E-04
-1.184735386534E-04
-1.072578962442E-04
-1.101645646941E-04
-5.677233677618E-05
-6.502101737502E-05
-8.256915221252E-05
-2.253239893775E-05
-3.891719579700E-05
3.773841277658E-06
3.415400626272E-04
3.189512108361E-04
-3.158210099692E-04
9.029068755158E-04
3.527010987779E-04
3.721767583747E-04
5.336658594914E-04
5.196826432422E-04
5.341630820237E-04
5.049532552848E-04
5.101466481417E-04
4.745369121774E-04
4.663381494454E-04
4.252212645431E-04
4.145205011062E-04
3.727383982758E-04
4.307490027036E-04
3.747842089738E-04
3.419441431698E-04
5.066175283598E-04
2.713552941711E-04
3.556507188637E-04
3.245342445931E-04
2.830414429892E-04
2.708533391697E-04
2.604861898255E-04
2.937088395417E-04
2.979171471956E-04
5.184542189164E-05
6.958030527427E-05
6.248657348320E-05
8.760524708053E-05
8.172214582884E-05
1.002911679336E-04
3.176404130103E-04
3.429079703091E-04
5.064502727464E-04
4.831725155135E-04
3.565466374835E-04
4.013676115133E-04
3.846964261980E-04
4.168852150360E-04
3.693941642806E-04
3.590434776010E-04
3.597743132796E-04
3.756299977197E-04
3.963853798611E-04
3.803569572165E-04
3.721404144950E-04
3.830201491501E-04
3.833203055854E-04
4.779412580538E-04
4.003939971821E-04
4.280148070620E-04
4.333922060576E-04
4.592984413685E-04
2.497068710999E-04
2.511257525553E-04
2.359299383821E-04
2.382427472115E-04
3.976709203426E-04
3.893745105285E-04
4.132095707460E-04
4.013852474717E-04
4.109817270911E-04
4.339288610173E-04
4.070318500804E-04
-2.045498798352E-04
7.195947309224E-04
8.174253756326E-04
-1.115151418055E-04
-1.037410346734E-04
-1.252432910786E-04
-1.379629172779E-04
-1.583699429651E-04
-1.803141946546E-04
-1.989786684060E-04
-2.168920385645E-04
-2.342972528378E-04
-2.652467682061E-04
-2.910200177293E-04
-3.291389484640E-04
-3.112886015097E-04
-5.019190337730E-04
-5.005887070355E-04
-5.029285478856E-04
-4.805217947518E-04
8.941730024243E-05
8.717107232356E-05
8.323656011599E-05
8.074337919138E-05
8.762982794159E-06
-1.142720725105E-05
2.214428089317E-04
1.862041266318E-04
1.732154333194E-04
1.946501073260E-04
-1.083289189132E-04
-8.624791447253E-05
-9.315795950944E-05
6.065082398157E-04
-5.007295051984E-04
-5.014421732397E-04
-4.927954706161E-04
-4.640951402240E-04
-4.785881706197E-04
-4.813812268906E-04
-4.500334734883E-04
7.390007150438E-05
7.369344636683E-05
7.801252874701E-05
6.621502356015E-05
3.045869080899E-06
-1.455904127834E-05
1.232692872551E-03
1.642220222012E-04
1.341611304482E-04
1.236675035109E-04
1.209160684474E-03
1.170587200810E-03
1.144223399797E-03
1.152928739923E-03
8.592010059900E-04
8.390929083106E-04
7.893176141721E-04
7.720763352761E-04
7.260647029910E-04
6.856789795790E-04
6.326940149390E-04
1.340942859948E-04
1.211938654580E-03
1.184806495230E-03
1.184196423362E-03
1.076892013856E-03
1.131012426601E-03
-2.122010178581E-04
-2.091413674002E-04
-2.571000921743E-04
-2.350737887159E-04
9.314500934599E-05
9.634443359123E-05
4.946346956218E-05
9.178910891329E-06
4.603918897485E-04
3.709097636956E-04
3.969814768840E-04
1.122865225465E-03
4.131848856105E-04
3.561064361952E-04
1.154393196171E-03
1.166388527614E-03
1.187990221623E-03
1.143485168143E-03
1.180123361120E-03
1.193252679901E-03
1.186514643626E-03
1.167539696380E-03
1.160227789941E-03
1.148179752792E-03
-1.793160157451E-04
-1.962425989633E-04
4.359307637044E-04
-4.973842852716E-04
1.155658712254E-03
1.216457867662E-03
1.039335229150E-03
9.150161884942E-04
9.832737119540E-04
9.661794870102E-04
1.007170254240E-03
8.518113261344E-04
8.736282651212E-04
7.939822735469E-04
-9.202194776396E-05
-9.960464146563E-05
-2.246674450738E-04
-2.168624166460E-04
-2.930760659015E-04
1.185906154979E-03
-2.660885404624E-04
-3.082852878074E-04
9.441097646617E-05
9.444905896540E-05
1.129732267480E-05
-9.313408991415E-06
3.520919817710E-04
2.382571287267E-04
2.764871825417E-04
2.985280518651E-04
3.345100519243E-04
2.247332792427E-04
1.226969810758E-03
1.203390338409E-03
-2.496395955138E-04
-4.904604071523E-04
-4.587147802187E-04
-4.710161409535E-04
-2.306689344734E-04
3.571997478050E-05
2.178825340270E-05
5.876570547476E-05
6.533991761766E-05
1.144599730854E-04
1.034419747529E-04
9.507618798415E-05
1.034239234336E-04
1.327095509378E-04
1.116925493963E-04
1.117699919469E-04
1.635649427091E-04
-2.450604217571E-04
1.870825509755E-04
1.111257606149E-03
1.063857484533E-03
1.031448139361E-03
9.641988681867E-04
3.801545525998E-04
3.605626817736E-04
3.133828429391E-04
2.852338609438E-04
2.349202729331E-04
2.108944631580E-04
1.533566791328E-04
1.720448965278E-04
1.806864705428E-04
2.244113126624E-04
1.311255616174E-04
-2.409624807705E-04
-2.370750170016E-04
6.740287525057E-04
1.473350164993E-04
8.849366187393E-05
1.091124630920E-04
1.112190571172E-04
1.285755329817E-04
6.535072324668E-05
4.873515614677E-05
2.414816498119E-05
1.219911548022E-05
-3.053775416097E-06
-1.191324306403E-04
-1.043488662636E-04
-2.370276119530E-04
-1.547690372114E-04
-4.706008725575E-04
-4.785877436705E-04
-4.859223706570E-04
-4.874226697989E-04
-4.841667103227E-04
-4.794525468191E-04
-4.723506477152E-04
-4.660590613750E-04
-4.588192934444E-04
-4.492518810459E-04
-4.229734035994E-04
-4.347444371784E-04
-2.244897758866E-04
-1.434761861399E-04
7.812326033836E-04
-9.095576853222E-05
-1.054238888764E-04
-4.088726720356E-06
-1.367794994406E-05
3.079586083484E-06
1.069303870238E-04
1.143223500060E-04
1.157018983146E-03
1.114232373351E-03
1.079815599365E-03
1.092302317499E-03
5.539340822911E-04
5.230583653320E-04
4.605527879841E-04
4.327125038245E-04
2.856778320921E-05
-8.943631012728E-05
-1.024784017112E-04
-1.157158764620E-04
-1.331267427161E-04
-1.548824889212E-04
-2.012704007862E-04
-2.026769854218E-04
-1.775790106425E-04
-2.463604580649E-04
-2.305533019476E-04
-3.065367064832E-04
-2.859708037357E-04
-3.330542434710E-04
-4.365715708429E-04
-8.625914959067E-05
-1.068923600010E-04
-2.317525678275E-04
-1.923808846175E-04
-1.166800153366E-04
-1.605898166673E-04
-1.643228471687E-04
-1.448837396302E-04
-1.888011713288E-04
-4.444951440075E-04
-4.648661290937E-04
-4.843625181497E-04
-4.933316494560E-04
-4.940606877159E-04
-4.862523105936E-04
-4.846493905044E-04
-4.745198523344E-04
-1.548307022893E-04
-4.732418927220E-04
-4.372704369989E-04
-4.517795432934E-04
6.532299775425E-05
6.189895295262E-05
5.592703055392E-05
4.915844429133E-05
3.439027391044E-05
2.132391331669E-05
-4.578866609111E-06
-2.556664406923E-05
-6.411851306602E-05
-9.823281526675E-05
-1.874233838138E-04
-4.655403556899E-04
3.015308696062E-04
2.896410998586E-04
-2.077730828477E-05
3.245062519021E-04
3.221323473854E-04
3.064006493316E-04
2.980442451655E-04
2.636978886411E-04
2.708929991123E-04
2.820225963163E-04
2.631372414257E-04
-1.395227782664E-04
-1.104096290034E-04
-1.524487302775E-04
-1.624969477134E-04
2.566320689012E-04
2.024180460052E-04
2.238480742366E-04
2.342059877952E-04
2.553455064070E-04
2.030535903275E-04
-1.924220525932E-04
-1.578866746596E-04
-2.087448758179E-04
-2.199862338061E-04
1.828888767549E-04
1.603386735776E-04
1.740538736978E-04
1.607956475102E-04
-2.341109059153E-04
-1.118575592457E-04
-1.182326841143E-04
-7.107826513131E-05
-9.289908768764E-05
3.244507029162E-04
3.350741265849E-04
3.320117324419E-04
3.334188497506E-04
3.249729441425E-04
3.291360361161E-04
-6.192044518254E-05
-7.052888762747E-05
-7.793142152898E-05
-1.099335598714E-04
-1.201000547918E-04
-1.723874149895E-04
-1.390834854187E-04
-2.099932371495E-04
-2.056764082968E-04
-1.873554085467E-04
-1.945725491715E-04
-1.568935982286E-04
3.436710450901E-04
3.344288475920E-04
3.426479833073E-04
3.505320428016E-04
3.505847998712E-04
3.566976415214E-04
3.516447738424E-04
3.513680090962E-04
3.437731044487E-04
3.357798471725E-04
-1.913448806763E-04
-2.493425688778E-04
-2.494526721854E-04
1.104314208944E-04
-9.497420224589E-05
-6.942983311287E-05
-7.693742083969E-05
-6.175855746714E-06
-1.852206662455E-05
-1.726728369344E-05
-2.963859913091E-05
-3.078760170200E-05
-2.118623042859E-05
-4.863057694757E-05
-3.570333074580E-05
-3.774797991497E-05
-5.960485103592E-05
-1.305316726581E-04
-2.390326456064E-05
-2.980579003959E-05
-3.790270772980E-05
-3.245711731874E-05
-4.416769080094E-05
1.746675591993E-04
1.662582051961E-04
1.581339451214E-04
1.611393440763E-04
3.100056639279E-04
3.182654979951E-04
3.148510921204E-04
3.550427370045E-04
3.361278209878E-04
-3.417763338729E-05
-5.972388904523E-05
-9.192561522092E-05
-7.366127235474E-05
1.187914422501E-04
-2.424687552388E-04
-2.381199884294E-04
-2.336307710613E-04
-2.529245950386E-04
6.556766497707E-05
6.803358547845E-05
-2.053254847154E-04
-2.227637402845E-04
4.734914690407E-05
2.808524433655E-05
1.569339417837E-05
2.252719176607E-05
-6.294211240823E-05
-1.631631480718E-04
1.372854968033E-05
9.488768703772E-06
-1.330897484667E-04
-1.058379092514E-04
-9.719146955864E-05
-1.275388424899E-04
-1.248400230220E-04
-1.537796379935E-04
1.451017546980E-07
-4.372554841759E-06
-6.355613904741E-05
-4.263495242793E-05
-4.394574231766E-05
-1.883765593476E-04
-1.241300957603E-04
-1.306025649720E-04
-9.933216519919E-05
1.175247253399E-04
1.195851038268E-04
9.737700284380E-04
9.632735189630E-04
9.372434823560E-04
8.926621592499E-04
7.395722356209E-04
7.692538936337E-04
8.446110440433E-04
7.058852140047E-04
1.362419694421E-04
1.326137499315E-04
1.430491505207E-04
1.121913929072E-04
1.441184863790E-04
9.260738138798E-04
9.532924828979E-04
9.025643498412E-04
9.322026977543E-04
8.485108689028E-04
8.354468758207E-04
7.642186057091E-04
1.773629524977E-04
1.582642227125E-04
7.916535906538E-04
9.065376618260E-04
8.848052866438E-04
8.110097017517E-04
9.543344056966E-04
7.855256330975E-04
1.215172561455E-04
1.068347311697E-04
1.848183622300E-04
1.850142441131E-04
1.654604974018E-04
1.672305001218E-04
1.662108333105E-05
4.030521346359E-06
2.769381094983E-05
2.483355484419E-05
8.715370232440E-04
7.184905291752E-04
8.028783983115E-04
6.070795881978E-04
5.879682257286E-04
1.118553278688E-04
5.284089631241E-04
4.917344910684E-05
9.448383868264E-05
8.480198613498E-05
6.537675097708E-05
9.281437408621E-05
9.492663739849E-04
9.347537037958E-04
8.988415457457E-04
8.493152140738E-04
6.898574599523E-04
6.876986448833E-04
7.555367901610E-04
6.133909232241E-04
5.499924689028E-05
3.818799713031E-04
8.758053281138E-04
1.885068569438E-04
1.573691433609E-05
6.589339073822E-06
1.062465197842E-04
5.143034899076E-05
2.930750829293E-04
2.987887621155E-04
2.959185641591E-04
3.025079729771E-04
-1.270575720502E-04
-7.546410946558E-05
-1.123709133879E-04
-1.140526274109E-04
-8.364435873504E-05
6.762016008124E-05
-4.826623697061E-05
-3.432007569746E-05
3.160574856258E-04
3.151441856575E-04
3.131325754146E-04
3.144751923476E-04
-8.471340884286E-05
-1.218783810749E-04
-1.312180899047E-04
-1.365583889720E-04
-1.578106982432E-04
-1.794272184148E-04
-1.744693973784E-04
-1.470278067406E-04
1.417211515431E-05
2.045413463914E-04
-1.992422251113E-05
2.810322952822E-04
5.152578985106E-04
5.532007318980E-04
7.262508821856E-04
6.778266601212E-04
6.182117806099E-04
7.254054643532E-04
2.252574947553E-04
2.135533918177E-04
2.247198804714E-04
2.542911512940E-04
3.075818621307E-04
3.398931385233E-04
4.226172240963E-04
2.914496448597E-04
4.555003024948E-04
2.385455198551E-04
2.308917486292E-04
2.520294275181E-04
1.286505492522E-04
1.676043283637E-04
2.234354830349E-04
1.553548490043E-04
2.437396399724E-04
2.632691605664E-04
2.598765427729E-04
2.694399354104E-04
2.893308617204E-04
2.852263339782E-04
2.433995731135E-04
2.054449373098E-04
6.070259962575E-04
5.549575093713E-04
2.712762609872E-04
1.299706057290E-03
1.334443637842E-03
1.386010763025E-03
1.434164394537E-03
3.901593711956E-04
3.552350979287E-04
3.700374133989E-04
4.065095890258E-04
1.581267621644E-03
1.503780113605E-03
1.496109953302E-03
1.568345598243E-03
3.719283978497E-04
3.906041312910E-04
3.811573432828E-04
3.444242681728E-04
3.615542243220E-04
3.160145730304E-04
3.188640262386E-04
3.016141621818E-04
2.622424796768E-04
2.448166442739E-04
1.925170485718E-04
1.800368031491E-04
1.506708578216E-04
1.274224972963E-04
3.509802889821E-04
1.332526392782E-03
1.227264335975E-03
1.277262620262E-03
9.673615866189E-05
8.554115169637E-04
8.298954273848E-04
8.743894668066E-04
8.689156329754E-04
9.472336480579E-05
7.013177437654E-05
4.548957036793E-05
1.007476810104E-04
9.196928669227E-04
9.689867261675E-04
9.489155915067E-04
9.472511657406E-04
4.274131083281E-04
8.974191570203E-05
9.939908046925E-04
9.742456807616E-04
1.038258214047E-03
1.039124866113E-03
1.423027316064E-04
9.190342734713E-05
1.044470361413E-03
1.088841001945E-03
1.137178388907E-03
1.176829362568E-03
2.364968352614E-04
1.672589947999E-04
1.288759439073E-03
4.724493052523E-05
4.897009018410E-04
4.460961352075E-04
5.793657094212E-04
5.672567166839E-04
5.774251799202E-04
6.737119799563E-04
6.785601598317E-04
8.700722006335E-04
8.272508051552E-04
7.573382568081E-04
8.540306795157E-04
1.996172678562E-03
1.979955000503E-03
1.973299561179E-03
1.939438071591E-03
1.919591803916E-03
5.023597181548E-04
1.863501534897E-03
-4.219877505985E-06
-2.661079335398E-05
-2.736514744580E-05
5.634519737734E-04
6.850493004219E-04
6.341380466369E-04
6.469611493313E-04
8.382270001148E-04
7.853534130021E-04
7.284384397953E-04
8.648674187854E-04
1.536446380081E-03
1.594137317346E-03
8.030939888859E-06
1.129402162697E-04
5.068405689785E-04
2.872660657024E-05
5.225137556794E-04
6.284100922806E-04
1.697266999736E-03
1.641186136262E-03
1.609636466400E-03
1.673379663413E-03
3.679050530387E-04
3.656912734395E-04
3.517300531432E-04
3.427544927055E-04
1.081461304115E-04
1.119990448988E-04
8.835900475927E-05
4.827885259923E-05
6.971356888976E-05
4.544542029835E-04
5.125126515145E-04
5.244931074482E-04
5.995754104627E-04
6.165040025386E-04
6.947628182752E-04
7.295581709689E-04
7.099986820244E-04
8.024129515037E-04
1.765880871417E-03
1.756150361813E-03
1.809425665457E-03
1.722900996939E-03
4.500614309543E-04
7.175588470396E-05
8.779503723013E-05
7.652979111382E-05
3.002209317031E-04
3.001425515533E-04
3.038200639102E-04
2.963580520582E-04
2.910407793954E-04
3.033565510617E-04
2.892135544649E-04
3.083936775778E-04
3.454441389568E-04
4.014948078718E-04
3.919733313799E-04
3.600867336314E-04
3.839368493876E-04
2.928486052170E-04
6.553835712577E-04
6.523574316943E-04
6.444415049542E-04
5.191135665824E-04
5.088919094012E-04
5.186576763112E-04
4.956671361992E-04
5.053368529071E-04
5.078864006869E-04
4.984444537363E-04
4.997211466663E-04
4.921491491583E-04
5.090444112285E-04
3.004249192183E-04
6.305194117466E-04
2.798507775814E-04
2.151325976005E-04
2.027978414164E-04
5.563593013912E-04
5.343153714578E-04
5.374096157529E-04
5.258655524796E-04
5.413486246102E-04
5.413437785569E-04
5.551258490351E-04
5.257424781449E-04
5.361374023788E-04
5.492932697308E-04
5.354015765667E-04
5.352732154514E-04
5.168541192398E-04
1.807834692900E-04
5.192262593786E-04
2.422014573074E-04
2.425306419859E-04
2.284250011273E-04
2.044600819202E-04
1.803184249455E-04
1.766298868954E-04
1.898922316850E-04
1.744153083398E-04
1.735265200486E-04
1.676724842599E-04
1.631305247023E-04
1.720236583351E-04
2.131692560185E-04
5.093826168667E-04
5.789322675865E-04
2.992404675546E-04
2.329234698749E-04
4.446036136751E-04
4.226214263825E-04
3.961298805007E-04
3.591452538446E-04
3.333353686899E-04
2.248094103282E-04
2.603002317857E-04
2.214023978262E-04
1.791364711749E-04
1.407468686790E-04
1.365167055248E-04
1.773504956485E-04
1.459863455438E-04
4.614751720920E-04
8.004326208832E-04
4.788385553905E-04
4.808293789679E-04
4.735187695941E-04
4.651427670271E-04
4.422964269733E-04
4.473067707534E-04
4.553419548184E-04
4.514880003942E-04
4.506343228422E-04
4.687953165287E-04
4.733413406338E-04
4.796604010053E-04
1.046894669964E-04
7.936841853416E-04
2.711547619213E-04
4.688309293792E-04
4.594864120804E-04
2.329864735816E-04
2.486401618176E-04
2.707886989398E-04
2.877198954233E-04
2.882235525699E-04
2.989787509827E-04
2.925964457802E-04
2.736458303109E-04
2.635368089678E-04
2.686311711769E-04
3.112122092751E-04
3.499102201574E-04
3.043048522255E-04
4.395238619886E-04
6.834337210394E-04
7.278496921078E-04
6.980132079749E-04
4.867792884692E-04
4.980610300496E-04
5.010222754255E-04
4.887729664148E-04
4.786584798036E-04
4.839289574296E-04
4.882871878409E-04
4.798457312005E-04
4.251182457482E-04
4.344670627135E-04
4.178981426936E-04
7.217537916371E-04
-2.783941068947E-05
2.333548800174E-04
2.499438668266E-04
-1.612994372242E-04
-1.637077168257E-04
1.102004024857E-07
6.248716981203E-07
1.329002378272E-05
1.647552339589E-05
-1.593187150237E-04
-1.661097112877E-04
-1.687902110299E-04
-1.672292136239E-04
2.504755517764E-05
4.182239080404E-06
-1.670158291911E-04
-1.671632844109E-04
-1.672043013172E-04
-1.555264677410E-04
-1.300355305879E-04
-1.215694000939E-04
6.704594061266E-05
3.134877332941E-05
-9.776613392942E-05
-7.556486663155E-05
-5.305730991513E-05
-5.150452372823E-05
1.466815555603E-04
1.279069273421E-04
8.913866476304E-05
2.960734405612E-05
4.415202418970E-05
1.852711496928E-05
2.921537186274E-05
4.428535680366E-04
4.678654897443E-04
5.152863190179E-04
3.866444406772E-04
4.339040615381E-04
3.573936272771E-04
2.124937437682E-04
1.938745736402E-04
-1.449471374933E-04
-1.421180373625E-04
4.124536212245E-04
3.630067866404E-04
3.507214245692E-04
1.783490624861E-04
3.126317641283E-04
2.376159612155E-04
1.784642528159E-04
1.990055282259E-04
1.828644983583E-04
6.606805092281E-05
1.031244173226E-04
1.109879331748E-04
1.590928383129E-04
7.195455358605E-05
-1.572273215929E-04
-1.552482214354E-04
3.834526573008E-05
1.328357738556E-05
2.995544282086E-04
-2.272585490634E-05
-2.755842782582E-05
1.507448063767E-04
1.605961688569E-04
1.618112725366E-05
2.245308100039E-05
2.810314798106E-05
1.791499782055E-05
1.051767997786E-04
1.273021437970E-04
1.325705222304E-04
1.094232133137E-04
2.151915926212E-05
3.046660634909E-05
1.755814392363E-05
1.707338363125E-05
1.845708122531E-04
1.534893403410E-05
1.282281864379E-04
1.446723771825E-04
4.943777382381E-05
6.226396886874E-05
4.160974809070E-05
7.784479654190E-05
1.037752485843E-05
6.154960915552E-05
3.385591645235E-05
2.543546390924E-05
8.282074988128E-06
1.077843551097E-04
9.046035561169E-05
3.834385657075E-05
5.603920402102E-04
1.738489948961E-04
2.678956909268E-05
2.428368720637E-04
2.281463990206E-04
1.948820637674E-04
1.788231678766E-04
2.725214630100E-04
-1.279419212175E-06
-7.621400801339E-06
2.375578321964E-04
2.276252544717E-04
2.756858484220E-04
2.572657390231E-04
1.573843548823E-05
5.607884084223E-06
1.566851474182E-04
2.255226939868E-04
2.458141921652E-04
2.331522995988E-04
2.409042636439E-04
2.425744654383E-04
2.604901028089E-05
1.575738170411E-05
1.986366567460E-04
2.115466530827E-04
2.285701307614E-04
2.064329761501E-04
2.577902083905E-05
1.642735269484E-05
1.779733060064E-05
2.322765187333E-04
6.080016670723E-04
6.592714708565E-04
6.980404780797E-04
7.944553955160E-05
9.721358982423E-05
3.409390367618E-05
4.170618960654E-05
3.987955017549E-05
3.788191522641E-05
1.321439344778E-05
2.251119660321E-05
4.446327422774E-05
-6.841750550683E-06
5.198505477371E-05
4.960551950368E-05
4.553596563138E-05
2.947972041230E-05
4.679789894916E-05
6.172176889738E-07
-1.465517721818E-05
-3.029287584913E-05
6.040014374441E-05
6.551361742318E-05
6.110478657346E-05
5.537098292267E-05
9.514223408603E-04
9.330174206391E-04
8.880750895335E-04
8.613223593652E-04
7.862573425804E-04
7.544974047242E-04
-2.197448548778E-06
6.639843254169E-04
1.729129360331E-05
1.857112935495E-05
-1.787373832477E-05
-2.738738731824E-05
2.777158140575E-04
2.792704134047E-04
2.732524509083E-04
2.825157933382E-04
-8.498899397469E-06
-2.084768410899E-05
-3.119929527511E-05
-2.409906340723E-06
2.433673674897E-04
2.565503434935E-04
-3.246660619373E-05
9.453491966178E-06
7.765727293322E-06
-1.098939495226E-05
-2.773441353738E-05
9.591453449701E-06
1.919846153751E-04
2.024247178334E-04
2.191752432376E-04
2.258459063142E-04
-6.690774062741E-06
-5.857684991743E-06
5.053991117732E-06
1.258806274050E-05
1.404580018247E-04
1.608742318041E-04
-3.663445408968E-06
9.745944857466E-05
6.341068121656E-04
5.131975785543E-04
9.740666277151E-04
9.993054487017E-04
2.287125962221E-04
1.973326992371E-04
6.441432719526E-05
1.114604881944E-04
1.285041808091E-04
3.106984765053E-05
4.608555251946E-05
4.054257351626E-05
5.116035013339E-05
4.947908150306E-05
9.256377913016E-04
9.933280924242E-04
9.416909510058E-04
2.301232122319E-05
8.707481168973E-04
8.883741565500E-04
-4.800120161884E-05
-2.707999568076E-05
8.454704194322E-04
8.262910031485E-04
7.937493324760E-04
7.800453608570E-04
-1.115737705914E-04
-9.340434590231E-05
7.486768703767E-04
7.328789726034E-04
1.345721116338E-05
5.418497562728E-04
9.945498640681E-04
6.125985923952E-05
4.470294838055E-04
4.157937679672E-04
3.660152282399E-04
3.268263562410E-04
2.921357304044E-04
3.011600259838E-04
-1.459145924573E-05
-1.760631597532E-05
-2.000858803348E-05
-3.627236353484E-05
-3.115753137849E-05
-3.232863602822E-05
7.212966046763E-05
7.058255956064E-05
6.229260303584E-05
1.000762492926E-03
9.834345702852E-04
9.690686304529E-04
2.675186082786E-04
2.640828803132E-04
5.046698504547E-05
-2.965032717225E-05
-7.112386560394E-06
-9.736017956870E-06
2.138851844587E-05
-5.190953908486E-05
5.029206945258E-05
5.837423658741E-05
1.001605901387E-03
2.497258834014E-04
1.600034197340E-04
1.252914704272E-04
6.316821876569E-05
1.113828942218E-04
1.276353104003E-04
1.800161295391E-04
2.183717861810E-04
2.209496769513E-04
2.001454971685E-04
2.085070123646E-04
2.050565329974E-04
1.924390318409E-04
1.822691802467E-04
-3.564988720455E-05
-2.333444840016E-05
-2.781879519789E-05
-1.918741438695E-05
-8.210875571111E-05
-1.020708938446E-04
-1.137913039473E-04
-1.275612589626E-04
-3.104287278038E-05
-2.840887829535E-05
8.750224048810E-05
9.822783064428E-05
2.087810920198E-04
2.169360492132E-04
2.160559132617E-04
2.199451505427E-04
2.079627323833E-05
-9.651260935063E-05
-4.294823272878E-05
-4.585691314787E-05
2.579503075695E-04
2.957374043053E-04
3.583470143280E-04
1.701301941929E-04
1.682059448864E-04
1.401411372860E-04
1.235161339797E-04
2.315439531168E-05
5.669148492406E-05
8.006090924126E-05
6.921251712488E-06
-5.647378122172E-05
-4.652051735311E-05
2.152509008125E-04
-4.145583086058E-05
-3.892571630090E-05
-2.682177408083E-05
-2.172190670019E-05
-1.278652249918E-05
-1.628457578729E-05
-1.472293785863E-05
-1.586409512129E-05
-1.422262897291E-05
-1.326497572086E-05
-2.888458317582E-05
-2.046020780900E-05
-7.027644004691E-05
-6.577089772156E-05
-3.649860385879E-05
2.056969326671E-04
-1.270085997059E-04
-1.356666588293E-04
1.538332465132E-04
1.648341886355E-04
-2.224792670997E-05
-4.580915696726E-05
3.939397851040E-04
3.635701071688E-04
3.327362641557E-04
3.347940558659E-04
2.736022244839E-04
2.792310775340E-04
3.034452961683E-04
2.666543130487E-04
1.587460254686E-04
1.579264128537E-04
1.514590386839E-04
1.506726669799E-04
1.481922579965E-04
1.510413187614E-04
-3.404442015629E-05
-1.107740334842E-05
-9.400378205432E-06
-2.170327798785E-05
4.927270913596E-04
4.754332101650E-04
4.194639644022E-04
3.993013132748E-04
4.251085626957E-04
3.551871969809E-04
1.526574928648E-04
2.171527858843E-04
1.562593804983E-04
1.538117781358E-04
-1.385968266120E-04
-1.428238582313E-04
-1.333147470160E-04
-1.385135508514E-04
-1.247951136692E-04
-1.299118342469E-04
-9.993899934774E-05
-9.849231363044E-05
-5.684286078175E-05
-6.479547989282E-05
-3.666242076012E-05
8.799803064549E-06
1.917182857363E-06
1.594339521325E-04
-1.452249753299E-05
1.945645435645E-04
2.021371109585E-04
2.039175869958E-04
-7.894853396377E-05
-8.988002559958E-05
-5.121964094941E-05
-3.145666862714E-05
1.646304706674E-04
1.678740935183E-04
1.724626467596E-04
1.797095022420E-04
-3.117715898998E-05
-6.135908522189E-05
1.863817276271E-04
-2.653729967630E-05
-1.706991038780E-05
-1.572692877388E-05
-2.391059102305E-05
-3.078867587578E-06
1.080170279114E-05
4.098831574829E-05
5.627152555543E-05
7.770718148019E-05
9.187154230843E-05
8.329797787151E-05
1.190148291770E-04
7.758201242704E-04
8.007227985840E-04
8.092226084157E-04
8.455271064617E-04
-3.563494099951E-05
8.304382750226E-04
9.371313758741E-04
9.832797320917E-04
1.032358329460E-03
1.089573904013E-03
1.160815787394E-03
1.172331524368E-03
1.193619494616E-03
1.095593408033E-03
1.033281853133E-03
1.094865175361E-03
1.096901817529E-03
1.017335487741E-03
-1.602097269403E-04
8.981266480123E-04
-1.578386645179E-04
-9.225075108577E-05
1.199103133987E-03
1.642780359253E-04
1.004985010570E-03
1.041202092378E-03
-4.673399654609E-05
-6.890692075439E-06
3.026855692998E-06
2.708651730647E-05
5.510263308910E-05
8.215051804566E-05
9.835708316465E-05
1.230956142833E-04
1.460943081053E-04
1.439670816900E-04
-1.228819315783E-04
8.020740580461E-04
8.266016587444E-04
9.122189983071E-04
9.542860755600E-04
9.605466760129E-04
1.070647472847E-03
1.077191903116E-03
1.025740826441E-03
1.198378020284E-03
1.157712348264E-03
1.275974549004E-03
1.283104505357E-03
1.216154039716E-03
1.281718504787E-03
8.631830575487E-04
1.445003466630E-04
-1.506996402519E-04
-8.291650355890E-05
6.841110781180E-04
-1.414327239659E-04
-1.537694972799E-04
-1.625095055288E-04
-1.585235593114E-04
-1.013073198850E-04
-8.827471351961E-05
-6.860830253016E-05
-6.287566241582E-05
3.596868563240E-04
4.145447294145E-04
4.479046282755E-04
5.133576166875E-04
6.088377400352E-04
1.074014335941E-05
-3.010875829036E-05
-6.180591162342E-05
-9.749243714680E-05
-1.097112663992E-04
-1.293855603373E-04
-1.319258483382E-04
-9.083719620733E-05
-7.398739500935E-05
-7.213377452930E-05
-6.123505897197E-05
-1.030472540571E-05
-1.110247169477E-05
-1.021467147544E-05
-2.560311770599E-05
-1.405197704779E-04
5.980538509346E-04
5.386769365328E-04
-3.141949737880E-05
-5.091149500427E-05
-4.748162751244E-05
-6.339209158414E-05
-7.423417479482E-06
7.362559845296E-06
3.098590076662E-05
4.728537809664E-05
6.308775133798E-05
6.268087676780E-04
7.538842630040E-04
7.098661394664E-04
6.738972410522E-04
5.150294313963E-04
6.386813512816E-04
9.163977209190E-04
8.468134985539E-04
8.850233084862E-04
8.179461142848E-04
-1.535083079404E-04
-1.537489374293E-04
-1.662220558052E-04
-1.425825537897E-04
-9.543394574711E-05
-8.235874897427E-05
-6.314242120028E-05
-5.600377324397E-05
5.846149612269E-04
7.703680460876E-04
3.196144255583E-04
1.156688684847E-04
9.397017765305E-05
-7.375307959218E-05
7.641699789486E-04
8.019953369745E-04
8.191897127115E-04
7.929942769612E-04
7.189197192927E-04
7.568237229829E-04
8.028931735933E-04
7.647238928259E-04
7.485296394796E-04
7.648124159735E-04
7.830737646089E-04
8.088585789425E-04
8.417059221719E-04
8.674852790463E-04
5.867829086583E-04
6.052614743764E-04
5.778076540791E-04
5.242336854143E-04
4.494100108431E-04
4.774274557616E-04
4.209095994390E-06
-2.353324851459E-05
-1.440204731969E-06
4.569341676243E-05
9.169045096016E-04
8.793003436297E-04
-2.092491925283E-05
4.565473969660E-04
5.177480227986E-04
4.829619614713E-04
8.569254516229E-04
8.619535189099E-04
7.376154902376E-04
4.885233787037E-04
5.005665989126E-04
4.775624995562E-04
4.874583651354E-04
4.708501464519E-04
4.802420184788E-04
-1.487495831634E-04
-1.384862370595E-04
-9.607919953510E-05
-1.804427437149E-04
8.982161818193E-04
7.261644437903E-04
6.613989373705E-04
6.995137233862E-04
7.280852455607E-04
7.102195274550E-04
7.850834678086E-04
8.830237865540E-04
8.333110749566E-04
8.596690251961E-04
8.302193752951E-04
8.765296825703E-04
5.546851589938E-04
5.419873800689E-04
4.783362946380E-04
6.942885900912E-04
8.427939640862E-04
8.245736739532E-04
8.013651699317E-04
8.719884391261E-04
9.051578342217E-04
8.588568368068E-04
8.656658597198E-04
8.191554900434E-04
8.238817440198E-04
8.061138899791E-04
8.198237083432E-04
8.149409356003E-04
7.811910615656E-04
5.754558426832E-04
5.738418808776E-04
5.825065054434E-04
8.983815811593E-04
6.014806842888E-04
1.370122133005E-04
6.807662217304E-04
6.878184822560E-04
8.233558800217E-04
8.027523370441E-04
8.211697753543E-04
7.922851944598E-04
8.065364424328E-04
7.721700145615E-04
7.839610459941E-04
7.622961582127E-04
7.760306945611E-04
7.623244826416E-04
1.455801431396E-04
8.122138349833E-04
8.704524335457E-04
1.250750408823E-04
8.209522671643E-04
8.273871057402E-04
8.497967442712E-04
8.575175805764E-04
6.343509372431E-04
5.934382801180E-04
5.879339932004E-04
5.330362740739E-04
5.165652586562E-04
4.732888122898E-04
9.776018504499E-05
6.234570350325E-05
9.377098915028E-04
1.057497857854E-04
9.364138356585E-04
9.510639502375E-04
9.153993528449E-04
8.913899375053E-04
8.473995888602E-04
8.319668440559E-04
8.311105276172E-04
8.353494986254E-04
8.478476618682E-04
8.353238772206E-04
5.926388279229E-04
6.367673842609E-04
6.417867422329E-04
5.606658285014E-04
9.542247591382E-04
7.628007220613E-04
8.356472716423E-04
6.357693930600E-04
2.095052672335E-04
-4.308871031516E-04
-4.265667103954E-04
-4.193629243346E-04
-4.182906190419E-04
2.927788840277E-04
2.882382751773E-04
2.457227200565E-04
2.543313963274E-04
2.710626386349E-04
2.472765362818E-04
-4.463058409906E-04
-4.398046817447E-04
2.353548581850E-04
3.764331554012E-04
3.617743542753E-04
3.469432299933E-04
3.261910743015E-04
3.168232069902E-04
-4.510820086009E-04
-4.537328384155E-04
-4.735959783991E-04
-4.923242853904E-04
3.889913853018E-04
4.064184149171E-04
4.148738836568E-04
3.874345726127E-04
-4.843123856601E-04
3.646735954512E-04
-4.969839119377E-04
2.231836351214E-04
2.027242258291E-04
1.625457473840E-04
-3.852078425466E-04
-4.009057278210E-04
-4.068675405388E-04
-3.953439307788E-04
-3.990398562153E-04
-3.935083965798E-04
-1.083902862900E-04
-3.242502118149E-05
-7.956733263979E-05
-6.931477598014E-06
1.658268015864E-04
1.584546805454E-04
2.193220912342E-04
1.681643949937E-04
-4.073494904880E-04
-4.089321299366E-04
-3.925891087421E-04
-4.168765227551E-04
-4.186344261233E-04
-4.124632467768E-04
1.888841508305E-04
1.756409253616E-04
1.842836727070E-04
1.926861577462E-04
-4.265184888596E-04
-4.192319134643E-04
2.298572956753E-04
1.709818549071E-04
5.851181950578E-04
-4.975345568693E-04
4.443809129951E-04
-3.053809134424E-04
-3.007846865874E-04
-3.295149179594E-04
5.911712001724E-04
5.747103028435E-04
5.728642994473E-04
5.790037478656E-04
7.234930128767E-04
6.907335268635E-04
6.986180454515E-04
6.606622453399E-04
5.428459161418E-04
5.805351630033E-04
-2.638583049906E-04
6.119941238070E-04
5.076740886627E-04
4.713485763039E-04
4.694998357178E-04
4.875349463040E-04
4.868719346235E-04
4.607281926675E-04
-1.356790324719E-04
-1.692174651054E-04
-1.971771849697E-04
-2.372000965379E-04
6.495925050360E-04
6.275462099186E-04
5.959890598888E-04
5.308221647761E-04
-4.773297249094E-04
-2.401490000723E-04
4.804379762334E-04
4.354754035148E-04
4.527119655803E-04
4.439182734788E-04
-4.627901271889E-04
-4.350370975032E-04
-4.435095982894E-04
-4.209244209236E-04
4.712393610376E-04
4.673257443886E-04
4.775920863286E-04
4.926026447574E-04
-3.522094401603E-04
-3.474656155209E-04
-2.630069527436E-04
-3.691045652849E-04
4.954966954316E-04
5.151786408787E-04
5.083363698409E-04
5.067737486924E-04
-3.049608877230E-04
-3.295155714413E-04
-3.334967707488E-04
-3.198438982990E-04
5.361649628613E-04
5.401219704518E-04
5.330564562109E-04
4.986185903457E-04
5.135133112762E-04
-3.790075759009E-04
1.645372877683E-04
6.014577438458E-04
6.015919046590E-04
8.696146341093E-04
8.753308038163E-04
8.877138099971E-04
9.004604152783E-04
9.097308507122E-04
9.057573788914E-04
-1.924005034817E-04
-1.872800688961E-04
-1.682953701759E-04
-1.634367860537E-04
-5.759254713175E-05
-3.468448688352E-05
-4.408432825590E-05
-4.154437225113E-05
-4.779379531505E-05
-2.968086524381E-05
2.856715832149E-04
3.089256936063E-04
3.057923150739E-04
3.158047097290E-04
3.139979787685E-04
3.209640692139E-04
3.125449544145E-04
3.094465593199E-04
6.913808792709E-04
7.030964058912E-04
7.232491146068E-04
8.590488027780E-04
8.526114551679E-04
3.324186408248E-04
3.286414276004E-04
2.001012569729E-04
1.992951497826E-04
5.291129761103E-04
5.530477765801E-04
5.720181207382E-04
5.949029942110E-04
6.107100570717E-04
6.203700588845E-04
-4.267607993418E-06
-4.287984494669E-06
1.098459571147E-05
2.269639193493E-05
-7.961357115372E-06
7.324480351783E-04
-6.867889484988E-06
6.114949138935E-06
2.179763485910E-04
2.411590139559E-04
2.647484633945E-04
2.633479504189E-04
-2.550942376435E-05
-1.714972570316E-05
-1.442756799330E-05
-2.359898283176E-05
3.019797646074E-04
2.851935733066E-04
2.718541996072E-04
3.146100750844E-04
2.897059820738E-06
7.611255682523E-04
7.754251561496E-04
8.027835494634E-04
5.693663652172E-04
6.082996796195E-04
6.014781798652E-04
6.667541418372E-04
6.819731724506E-04
6.588064345828E-04
7.048540897082E-04
9.552273044604E-04
9.437521424618E-04
-3.387199481339E-04
-3.065804684253E-04
-3.198329795996E-04
-2.796493722077E-04
5.274423938829E-04
-2.696679624938E-04
-2.206489587023E-04
-1.887609742384E-04
-1.753655209711E-04
-1.446274341169E-04
-1.188522325397E-04
-1.345514012666E-04
-1.249621818538E-04
-9.528932928220E-05
3.507745713003E-04
3.584813325707E-04
3.795815495305E-04
4.280807429899E-04
4.841360703787E-04
-2.346442415720E-04
1.873466791421E-04
3.433471061073E-04
3.074278377087E-04
8.160343908466E-04
8.409543881743E-04
8.578678805604E-04
8.346955272852E-04
8.571476787489E-04
9.098595715014E-04
9.194979880321E-04
9.276693677847E-04
9.295648161427E-04
-2.587455858811E-04
-2.254019953482E-04
-2.472667150866E-04
-2.137013177142E-04
3.144259053187E-04
-1.671584204511E-04
-2.071004758438E-04
-1.682420596116E-04
-1.426136962217E-04
-1.316440727199E-04
-1.097863751728E-04
-7.420980668986E-05
-8.723787927728E-05
-8.995919069371E-05
-6.157294066271E-05
-7.803500256268E-05
3.095726542984E-04
3.207657068207E-04
3.166970724622E-04
-1.801550627204E-04
1.749714570877E-04
2.724954431805E-05
1.817399406323E-05
3.633311790572E-04
3.410628829756E-04
3.603355993247E-04
3.236575785733E-04
1.608338888522E-04
1.572362984251E-04
1.600568830139E-04
1.674929348587E-04
4.903486707977E-04
5.220709343913E-04
5.363200671474E-04
5.646461504544E-04
5.665727868850E-04
3.888219849715E-04
5.746816031628E-04
3.462435045321E-04
2.810625982533E-04
2.888337287337E-04
2.604093091465E-04
2.268282637505E-04
1.536887252576E-04
1.435099335200E-04
1.546441125779E-04
1.189260521409E-04
1.320056003291E-04
1.344171038367E-04
1.167157898861E-04
1.008348039958E-04
3.207986434518E-04
6.407160413281E-05
3.603712745546E-04
1.754825741701E-04
5.891426708874E-04
5.786056729147E-04
1.698184145917E-04
1.616020181205E-04
1.564656852996E-04
1.559899264589E-04
6.310070027192E-04
6.475598486448E-04
6.798084176398E-04
6.732078715569E-04
6.471737983342E-04
6.619005494807E-04
4.992582911693E-04
1.816544970572E-04
5.064350558888E-04
5.540523610275E-04
1.772472061146E-04
1.787851825167E-04
6.031009341395E-04
6.077093204556E-04
6.314520267968E-04
6.389242548266E-04
4.224298910690E-04
4.572910375521E-04
4.564469813122E-04
4.145573217288E-04
1.744941633982E-04
1.730296485903E-04
5.399077142046E-04
6.116863999856E-04
7.453415818336E-05
5.573075565486E-05
5.726698340854E-05
4.621026898874E-05
4.692410412664E-05
3.827683188714E-05
1.657189746213E-04
1.667422097670E-04
5.254836191489E-04
4.987717604206E-04
5.533718337096E-04
5.647782312206E-04
5.956785471044E-04
6.001720950958E-04
6.046527559946E-04
1.191704578810E-04
6.085432222750E-04
1.024574704254E-04
7.797283227663E-05
3.524189438856E-05
1.587385528395E-05
2.323065242644E-05
2.141234098771E-05
4.889659809415E-05
4.751628755680E-05
7.293102820765E-05
7.189499797474E-05
9.235972484318E-05
1.058994790205E-04
1.037621638220E-04
1.615919982469E-04
8.330995785851E-05
1.315805248836E-04
1.239971400371E-04
1.589196882729E-04
1.619317861479E-04
5.013073832630E-04
4.804399488454E-04
5.376243775052E-04
5.493002008385E-04
5.808526240245E-04
5.813865936240E-04
5.855533723016E-04
5.869102743675E-04
3.006735245480E-04
2.603942672860E-04
2.136776486411E-04
1.289679489353E-04
2.153808100690E-04
1.290602279654E-04
1.349230771296E-04
4.855690944020E-05
7.573358523212E-05
6.653398932851E-05
6.147960156613E-05
1.041809665558E-04
9.634326368319E-05
1.239621067921E-04
1.273823575477E-04
1.395676621303E-04
1.397868389556E-04
1.250279698284E-04
1.720738348345E-04
4.767611362911E-04
1.564792674317E-04
2.685140937944E-05
1.856799188856E-04
1.848134353636E-04
1.848973480529E-04
1.972644892179E-04
2.166132581306E-04
2.119160152338E-04
2.269835903754E-04
2.156372161432E-04
2.511036171009E-04
6.587045165033E-04
6.888898714165E-04
7.007625776744E-04
7.372915155754E-04
4.270202282791E-04
4.223074534457E-04
4.666260196073E-04
3.762399643447E-04
5.476913156340E-04
4.964880773099E-04
3.752379624572E-04
3.563828551287E-04
3.408850425256E-04
3.770587394811E-04
4.068039949957E-04
4.019253787804E-04
4.276733166976E-04
4.567949161043E-04
1.822668655540E-04
1.807013506535E-04
1.766788389169E-04
1.735301428215E-04
4.494257707311E-04
3.357793019506E-04
3.511786531367E-04
3.284560695007E-04
3.483141807595E-04
4.201703753146E-04
4.098556427190E-04
4.404355362862E-04
4.426773401208E-04
4.294649020911E-04
4.367709885084E-04
2.584348049653E-04
2.727057246718E-04
4.719294172687E-04
2.746734342928E-04
2.931652624812E-04
2.767217816974E-04
2.763995426305E-04
2.841105386714E-04
2.638050954639E-04
2.747108891016E-04
2.822109898069E-04
2.761963691712E-04
2.856752327871E-04
2.786500953325E-04
2.862976406422E-04
2.798019306495E-04
1.745111241339E-04
2.923639755972E-04
4.637795376733E-04
4.570641328813E-04
4.409779821549E-04
8.521505795927E-05
1.250854945806E-04
1.034613549235E-04
1.062091037053E-04
1.767804824643E-04
1.662466142040E-04
1.386289947536E-04
1.907043876632E-04
7.427316955232E-04
7.734340932463E-04
7.862090406319E-04
7.669739269600E-04
6.722463037287E-04
1.870558441817E-04
6.530561693872E-04
5.832882287596E-04
5.322742810470E-04
5.143757050970E-04
6.369631853413E-04
6.105113251520E-04
3.315441097172E-04
3.312234859296E-04
4.241868480856E-04
4.107746312234E-04
4.334768732882E-04
4.654964725940E-04
4.778487417491E-04
4.875624287565E-04
6.102980037363E-04
4.062826605416E-04
1.925912796129E-04
1.877651508778E-04
2.073284539704E-04
2.232624043663E-04
2.336909702000E-04
2.256061920376E-04
2.362879986931E-04
2.540530358557E-04
2.535978192136E-04
2.619275094074E-04
2.520774277896E-04
2.611395554935E-04
2.568735706935E-04
2.439925968267E-04
2.659885970551E-04
1.883645814947E-04
2.671120980603E-04
2.740261812861E-04
1.699789917948E-04
1.537721838889E-04
1.728164574611E-04
1.669989173160E-04
1.589896823564E-04
1.740838001617E-04
1.695309693357E-04
1.873834556830E-04
1.815401241478E-04
2.006031240348E-04
1.936227151373E-04
1.918573667925E-04
2.725152432401E-04
4.053497265173E-04
3.773399386086E-04
2.902785889797E-04
3.073612627595E-04
3.230680126704E-04
3.079329903095E-04
2.974267753948E-04
3.328361404358E-04
2.750546606541E-04
2.403459414417E-04
2.393197170152E-04
2.592503887724E-04
3.564451744653E-04
3.417484496951E-04
4.338091496804E-04
3.868012593130E-04
2.997652460255E-04
3.935407418211E-04
4.959972933648E-04
5.571792011791E-04
5.806515709166E-04
5.220621498714E-04
5.710618134001E-04
4.677014160275E-04
5.046375294609E-04
4.476843051002E-04
3.072837471622E-04
3.360593550698E-04
3.498440778901E-04
3.672150338473E-04
3.719582764621E-04
5.178288715033E-04
3.747913445094E-04
3.124847902705E-04
2.998867095593E-04
2.715158479771E-04
2.750839839577E-04
2.817090509995E-04
2.019820792070E-04
2.227704076231E-04
2.219087226165E-04
1.888783033227E-04
1.518977252450E-04
1.768249666560E-04
1.983659115968E-04
1.805231823782E-04
1.898275469053E-04
2.070994132138E-04
3.114626713871E-04
2.373456065357E-04
2.786964338575E-04
3.238862402501E-04
3.962473573138E-04
3.958274947183E-04
4.088716676023E-04
4.195464207706E-04
4.422142460217E-04
4.588441186983E-04
4.961956399841E-04
5.041421465327E-04
4.885709518360E-04
5.407868077231E-04
2.836361935297E-04
2.375917362082E-04
1.948276406493E-04
3.830072800659E-04
5.146334881108E-04
3.042224551038E-04
3.192542361738E-04
2.973758059759E-04
3.104836162709E-04
2.975406938992E-04
2.279543900354E-04
2.490573726661E-04
2.726652922265E-04
2.739023753257E-04
2.927558882860E-04
3.198646198421E-04
3.137372859522E-04
3.637968340399E-04
3.127301000885E-04
3.468665194867E-04
5.907864639946E-04
6.807986541462E-04
6.539486283030E-04
6.319824372855E-04
6.122588485286E-04
7.051446789216E-04
3.752343991281E-04
3.246578805463E-04
3.396795653361E-04
3.241826009636E-04
3.439981237138E-04
2.962278884944E-04
2.951422709781E-04
3.722965694597E-04
3.879533965250E-04
4.347526279474E-04
4.599671195990E-04
6.026601995334E-04
5.843453724372E-04
5.573040988453E-04
5.425018949654E-04
6.308045013617E-04
3.028766003155E-04
2.837305148350E-04
2.697432473586E-04
2.739438287715E-04
2.679325714812E-04
2.856288972581E-04
3.641536701166E-04
3.383695517294E-04
4.338027334791E-04
3.611203816025E-04
3.154892466426E-04
3.330100677511E-04
3.118786860197E-04
2.667230951666E-04
4.013143361086E-04
4.161413381425E-04
4.613395918311E-04
4.502808244822E-04
4.869415472087E-04
4.409243088966E-04
4.640055139254E-04
4.898971189245E-04
4.606152593633E-04
3.761230731939E-04
1.584525363219E-04
1.804001875316E-04
2.043117113118E-04
5.143527011978E-04
5.164522311154E-04
4.690262644581E-04
4.814437325060E-04
4.703656017760E-04
4.610715531279E-04
4.499338960991E-04
3.969234016682E-04
2.930391946557E-04
3.146633682101E-04
3.524907801394E-04
2.899618859845E-04
3.607659403074E-04
3.870682536917E-04
5.114033794806E-05
6.540456781421E-05
7.757971457138E-05
4.118420970208E-05
5.629162695063E-04
5.573303309805E-04
5.208714815829E-04
4.997422164705E-04
3.131962663931E-04
3.510311700729E-04
6.948622500433E-05
5.367226104658E-05
5.865596375056E-05
4.778340079912E-04
4.447322094600E-04
4.554624416903E-04
4.408056619999E-04
4.006610955930E-04
4.418375002983E-04
2.683718488179E-04
2.566667189712E-04
2.398422478455E-04
2.074725857330E-04
1.778752312632E-04
1.784624589855E-04
1.638881116864E-04
1.803375047070E-04
2.258718352916E-04
2.028333686608E-04
2.051774740912E-04
4.606681187303E-05
2.550295568556E-04
3.930732717904E-04
8.864585729213E-05
8.605592606997E-05
4.049275086164E-04
4.504461971611E-04
4.626774822118E-04
4.620515406586E-04
4.842851329809E-04
5.100119382327E-04
4.926563764574E-04
4.971813467193E-04
4.633495348292E-04
4.633771625988E-04
3.827216758413E-04
2.579939173741E-04
2.729610396244E-04
2.888845618590E-04
-2.562936031053E-04
-2.725994963657E-04
-2.404788413773E-04
4.810523938743E-05
7.041072935794E-05
8.454311488181E-05
8.051579595482E-05
9.899675625384E-05
9.348911283022E-05
1.618033874973E-04
1.698554377597E-04
1.680990536830E-04
1.652373080655E-04
-2.385015418995E-04
-3.731830586330E-04
-3.866163162673E-04
-3.503097112380E-04
-2.138424416380E-04
-1.811823789893E-04
-1.678068601303E-04
-2.017877112544E-04
-1.849045347578E-04
-1.221031944411E-04
-1.010254112970E-04
-4.289244932935E-05
-8.790070574614E-06
-1.574850862410E-05
2.935311371200E-05
-3.734885689685E-04
4.330662881403E-04
-2.901089663596E-04
-3.171330900451E-04
2.479671114954E-04
3.979044140428E-05
5.524949116193E-05
5.868784726403E-05
4.559160301691E-05
2.495846830896E-04
2.319666211102E-04
2.312660067144E-04
2.171548790569E-04
7.813082072748E-05
6.607471124257E-05
6.060642881355E-05
6.831881486931E-05
-2.922162598975E-04
1.959820014812E-04
8.315797467494E-05
8.743000142271E-05
9.626612561629E-05
7.916907582545E-05
1.916084183096E-04
1.858459945942E-04
1.787534310933E-04
1.794898549202E-04
-3.490361569552E-04
-3.426252475250E-04
-3.349572237010E-04
-3.356862230294E-04
-3.215803739564E-04
2.009757491889E-04
2.848106038166E-04
3.264374105093E-04
3.491319851415E-04
7.290493614387E-04
7.166821366282E-04
6.997831072486E-04
6.981568773186E-04
6.608732614596E-04
6.648043421859E-04
6.394794158829E-04
6.230243970792E-04
2.738331581842E-04
2.839227314999E-04
3.011942965339E-04
3.010083503178E-04
4.523363513660E-04
7.537770573568E-04
4.366376470798E-04
4.665672539059E-04
1.599303032961E-04
1.744865712146E-04
1.661654303473E-04
1.818058965910E-04
1.864801145898E-04
1.917995212938E-04
2.088532236931E-04
2.106040820448E-04
2.508993423909E-04
2.403307266248E-04
2.212192142167E-04
2.009833579107E-04
4.207168964244E-04
1.714894278227E-04
7.799116336873E-04
7.706489291453E-04
2.030357282620E-04
2.204404258294E-04
2.224728883527E-04
2.374337080538E-04
2.168900341458E-04
2.287820736734E-04
2.390542306821E-04
2.316330208282E-04
2.673290409855E-04
2.637826982359E-04
2.598361919351E-04
2.596526141173E-04
1.844890599353E-04
7.939296688716E-04
1.531789437152E-04
1.716179169774E-04
2.047438093844E-04
1.945545748694E-04
1.987632187564E-04
1.858391808935E-04
1.787112517391E-04
1.654604780876E-04
1.387539561061E-04
1.410527931332E-04
9.866638370478E-05
9.712272863077E-05
1.195794366479E-04
1.193844848717E-04
1.519835793293E-04
1.919549176820E-04
1.562991305203E-04
1.226839416174E-04
1.309514281779E-04
1.479869696731E-04
1.476588565160E-04
1.130685848255E-04
1.230821732159E-04
1.166739711262E-04
1.055226974225E-04
1.270821084072E-04
1.381573939874E-04
1.608960923558E-04
2.629129750136E-04
2.286032436618E-04
2.119989581923E-04
1.321359557972E-04
2.845329060036E-04
2.653744609185E-04
2.416816203879E-04
2.306688930856E-04
2.311227974334E-04
2.524886283990E-04
3.963089851193E-04
3.957156667263E-04
3.989876135178E-04
3.959172360746E-04
1.082366270837E-04
1.106731927158E-04
2.675557928377E-04
3.850724116985E-04
2.139597486926E-04
1.718132287026E-04
1.478413535102E-04
4.124717590093E-04
1.137753292682E-04
1.086573055152E-04
1.147180659561E-04
1.247785409465E-04
2.401757432974E-04
2.095808836292E-04
1.882898382416E-04
2.143833774402E-04
1.789669152092E-04
2.002981941796E-04
1.706334212129E-04
1.933789667779E-04
7.401647428468E-04
4.079097098968E-04
7.445202788549E-04
7.266647870693E-04
7.184283974028E-04
7.243551368748E-04
7.238980718387E-04
7.266913174591E-04
5.817167896660E-04
5.452857344605E-04
4.955460039128E-04
4.445858942309E-04
3.817182933150E-04
3.327580100811E-04
2.967030608560E-04
2.780974068672E-04
7.261553915217E-04
5.082902654051E-04
5.468360482844E-04
5.521907973058E-04
-3.246237129492E-04
-3.150955886330E-04
-2.905197043212E-04
-3.270912568529E-04
-1.358806782624E-04
-1.073004264683E-04
-2.986083574705E-04
-3.113679048394E-04
-2.973363175844E-04
-3.031569768100E-04
-2.142688509706E-04
-1.942513177292E-04
-2.627080750572E-04
-2.883721141528E-04
-2.516192837074E-04
-2.489664828211E-04
-1.678281565776E-04
-1.747539275295E-04
-1.639438356377E-04
-1.437663935299E-04
-1.461949850969E-04
-1.276027275420E-04
-1.207623510501E-04
-1.313514135543E-04
-1.894390219143E-04
-2.045811398231E-04
-2.361756475321E-04
-3.618732783871E-05
-5.400022508855E-05
-4.424043548721E-05
-2.189198140885E-05
5.451493811249E-05
4.957937459100E-05
4.210029893170E-05
2.315150147388E-05
-2.256665307801E-04
-2.027479318361E-04
-2.350722704641E-04
-2.378104148489E-04
-2.361657560244E-04
-2.396466961412E-04
2.853976739915E-05
3.363073993991E-05
1.654515355166E-05
-2.613874095456E-04
6.881208507828E-06
-2.604505262232E-04
-2.654973404524E-04
-2.499731507078E-04
-2.365156969552E-04
-2.459633518650E-04
3.962174666141E-07
1.209536500432E-05
-5.907325618444E-07
-2.644961506506E-05
-2.853484782318E-04
-2.998854859554E-04
-2.666327347180E-04
-2.536069087999E-04
-2.402788005509E-04
-2.528104916825E-04
-2.580206262492E-04
-2.587598597635E-04
-1.142320254954E-04
-1.143322820471E-04
-1.112064815239E-04
-4.237663607253E-04
-4.063513273635E-04
-4.327661244190E-04
-4.082852050064E-04
-4.693367049093E-05
-1.327447362000E-04
-9.294004081732E-05
-9.621707565593E-05
-1.827615275539E-04
-1.527051535034E-04
-1.025294307117E-04
-1.638508418504E-04
-2.373889226439E-04
-2.419818758015E-04
-2.481993499891E-04
-2.361761946050E-04
-1.494117025179E-04
-1.951859683879E-04
-2.340480488959E-04
-1.436144607975E-04
-1.667444723429E-04
-1.044854513349E-04
-1.125991137062E-04
-6.048862787961E-05
1.951606691020E-05
-2.111851609314E-04
-2.150687680317E-04
-2.050510992075E-04
-2.046433493200E-04
-2.558689810029E-04
-2.012225881751E-04
-2.069032848792E-04
-1.997767200915E-04
-1.820960473337E-04
-1.215302627166E-04
-1.054948277348E-04
-1.012751738654E-04
-1.115645939786E-04
-1.617119961166E-04
-2.105605559005E-04
-2.006102892740E-04
-2.119121202448E-04
-2.119565108047E-04
-1.958924442876E-04
-2.441472912174E-04
-2.558915021476E-04
-2.612414928279E-04
-2.643170174588E-04
-2.491686480912E-04
-2.437630064920E-04
-7.173726947738E-05
-6.220289621779E-05
-8.007127706527E-05
-9.167627411817E-05
-1.649802282901E-04
-1.742672534774E-04
-1.950425699190E-04
-2.340450785643E-04
-2.130688779885E-04
-1.483980929540E-04
-1.892343871295E-04
2.243869644943E-04
2.171627446818E-04
1.960806704959E-04
2.049232245930E-04
2.171360170173E-04
2.066242560382E-04
2.075288804865E-04
2.219267302535E-04
2.117878783194E-04
2.110117268554E-04
1.992805646448E-04
2.216604976010E-04
1.998941302812E-04
2.274550907757E-04
2.005630389249E-04
2.053406248082E-04
2.299719132826E-04
2.352206474618E-04
2.314806778110E-04
2.339607430272E-04
1.896515352680E-04
2.039165475713E-04
2.138769454868E-04
2.119905913640E-04
1.877861245762E-04
1.916736951691E-04
2.058013430282E-04
1.975453598295E-04
2.028432643317E-04
1.355198875317E-04
2.347495175945E-04
2.331574787453E-04
1.778621101159E-04
1.796540412431E-04
2.329280724860E-04
2.208535693951E-04
2.251213754643E-04
2.206876704198E-04
2.150856303519E-04
2.180409204064E-04
2.136472727722E-04
2.197165547990E-04
1.987416698839E-04
1.979719988664E-04
1.764578306131E-04
2.347832616577E-04
1.875356007576E-04
1.339569722167E-04
1.491027080372E-04
9.084271826751E-05
9.819324250549E-05
5.544650807038E-05
5.306401610361E-05
2.388364292995E-05
1.853254200885E-05
4.449120112728E-06
2.317450964723E-04
2.446092346080E-04
2.361027527924E-04
2.440673869333E-04
1.872282520911E-04
-5.660006329733E-05
1.915091694993E-04
1.743929295264E-04
-3.054218619419E-05
-1.369274629549E-05
-3.367118548222E-05
-6.090027148244E-05
-3.170664460519E-05
-6.730074666235E-05
5.945001382094E-05
6.380211614156E-05
7.728657188208E-05
8.416622496998E-05
-7.827637512156E-05
-4.177250498517E-05
-1.383050688735E-04
8.559584236042E-05
-1.381576948742E-04
-1.086026801641E-04
6.081255328273E-05
6.665604089346E-05
7.437025820117E-05
6.860766477867E-05
-1.386086559963E-04
-9.114670113885E-05
-1.734551357057E-04
-1.754854530192E-04
5.730537632924E-05
6.023039967065E-05
6.011450170089E-05
5.087874860396E-05
-9.756212839649E-05
1.727341258993E-04
7.250696094540E-05
5.197952512391E-05
1.560313217738E-04
2.030973016128E-04
1.725989065392E-04
1.668855343512E-04
1.818125070952E-04
1.823370968853E-04
1.408602725943E-04
1.337506179856E-04
1.097849736227E-04
1.594653025864E-04
1.200071074038E-04
1.309335420597E-04
1.513726926480E-04
5.364789993814E-05
1.569742843762E-04
5.832425889944E-05
7.896284415801E-05
1.046915964914E-04
8.521113458993E-05
9.612850149507E-05
4.214207766707E-05
6.721964276758E-05
6.767097748917E-05
8.722993730851E-05
-1.680261351613E-06
-4.043261301476E-06
2.561011277604E-05
4.874577330347E-05
4.022979574471E-05
1.893412671562E-04
-8.038065591906E-06
5.928106413291E-05
3.790508841423E-04
-3.054188132537E-04
-2.997865372015E-04
-3.016961247703E-04
-2.915597661975E-04
-2.939584791366E-04
-2.849311783641E-04
-2.953501067117E-04
-2.842100551146E-04
-2.539051287641E-04
-2.732217147411E-04
-2.588143805998E-04
-2.153553534534E-04
-1.296749539778E-04
-1.120873481568E-04
-1.408109696174E-04
-1.293457541251E-04
-1.466242491338E-04
-1.233978977702E-04
7.098664154786E-05
8.276427987967E-05
6.014003929596E-05
9.013850553412E-05
4.031541497381E-04
4.172182230712E-04
4.028680791912E-04
4.297166872766E-04
3.558959148145E-04
3.705401049924E-04
3.959568880665E-04
2.055226934963E-04
2.383421058314E-04
2.633273486346E-04
2.696015751282E-04
3.088276175458E-04
3.314742684672E-04
3.647076190727E-04
3.791305957690E-04
-4.661546849673E-05
-8.971167924278E-05
-5.684298702308E-05
-1.077933978246E-04
-6.809926902143E-05
-6.273476939699E-05
4.215120564115E-04
-1.146351622982E-04
-9.345798187666E-05
-3.164571646554E-05
-6.798390779374E-05
-1.352133415983E-06
-4.185529134611E-05
2.277004271006E-05
-1.262740618434E-05
1.750636675893E-05
2.036224246259E-04
1.723272120178E-04
2.269867018623E-04
2.052655493903E-04
1.825754913629E-04
-6.041893362238E-05
4.527333214761E-04
4.352122740254E-04
4.439005108134E-04
-1.582317373174E-04
-1.040489713174E-04
-3.698995963026E-05
-2.888894807284E-05
-1.539905444898E-05
-1.383951248685E-07
1.440258891311E-05
2.905059149858E-05
4.495088649839E-04
4.811420678805E-04
4.564302876034E-04
4.973059917932E-04
4.839628877932E-04
-1.488544971625E-04
4.579502307566E-04
3.981948120907E-04
4.139517009903E-04
2.547140712654E-04
3.120204462864E-04
3.375327910812E-04
3.753544940319E-04
2.267954916316E-04
1.840096542715E-04
1.090233285951E-04
1.445474213884E-04
1.413372065631E-04
1.208075806082E-04
9.457981971534E-05
4.733679981968E-04
2.066326619912E-04
-1.416712191432E-04
-1.632984449068E-04
4.063226730922E-04
3.879459766473E-04
3.374021688926E-04
3.114791464558E-04
5.676810780445E-05
2.057024506244E-05
4.810811168840E-05
3.126218104906E-06
3.670644520168E-06
3.121741025096E-05
2.919811611379E-04
2.552948913567E-04
2.553127526348E-04
-1.185077845939E-04
2.756933272752E-04
3.926958178164E-04
3.643509523158E-04
3.587811577895E-04
-2.950542945069E-04
-3.014394771762E-04
-3.058947279254E-04
-3.103631353481E-04
-3.133138234924E-04
-3.091047197186E-04
-3.058905489202E-04
-3.137387169582E-04
-3.110658085576E-04
-3.041092813051E-04
3.694927897676E-04
2.127327545003E-04
1.768397181907E-04
1.990501802078E-04
-3.118897483316E-05
-4.925217957261E-05
-1.077989150080E-04
-1.027337371526E-04
1.691519688688E-05
-4.282848301716E-05
-5.634208062560E-05
1.269198214829E-05
-2.341920219734E-05
-4.547743875905E-07
6.641138450364E-05
1.711398966719E-04
6.905356642148E-05
-6.595962684619E-05
1.265260001171E-04
1.847738033314E-04
9.194628837764E-05
-1.652180221066E-04
-1.974116440229E-04
-1.778997361912E-04
-1.891480211501E-04
-1.844110045237E-04
-1.789293892008E-04
-1.253104232951E-04
-1.047318307832E-04
-4.300089566504E-05
-3.757197146799E-05
-3.302782680637E-06
1.293538835706E-04
2.990122739125E-07
-3.635232256975E-05
-9.661636605513E-06
-3.057634289912E-05
-2.950023059625E-05
-7.265309576279E-05
-9.405948400661E-05
-8.426075234250E-05
-1.155234730539E-04
-1.347253965392E-04
-1.419834528548E-04
-1.510433983604E-04
-1.579575626810E-04
-1.651661544874E-04
-1.601271069239E-04
-1.691363752296E-04
-5.261512509382E-06
-1.293165598395E-04
-1.390686688804E-04
-1.400003667588E-04
-2.602689520092E-04
-3.718056133792E-04
-3.139962445481E-04
-2.976556292934E-04
-2.954899466358E-04
-3.338532637560E-04
-3.180975344824E-04
-3.342233027971E-04
-2.857835215519E-04
-2.633833720038E-04
-4.915409690134E-05
-1.245321974476E-04
1.038142186424E-05
2.216415136861E-04
2.412701853599E-04
-2.203305761210E-04
-2.536696844345E-04
-2.318627840088E-04
-2.546487276482E-04
-2.600918249578E-04
-2.429850512344E-04
-2.210537213751E-04
-2.504896623900E-04
-2.624006081976E-04
-2.511188759800E-04
-2.180163509319E-04
-2.121706278141E-04
-1.599772469553E-04
-2.428539112871E-04
-1.157914668628E-04
-1.107563315641E-04
-5.322915705233E-05
-3.173212431625E-05
-7.071451899910E-05
-1.105355009918E-04
-7.763964983964E-05
-4.129282346545E-05
-7.826994655223E-05
1.083107635033E-04
1.068612690752E-04
1.258149512476E-04
1.558659072526E-04
2.105307814205E-04
-1.469119852210E-04
2.222801627152E-04
2.985425345865E-04
2.335731483019E-04
2.523388972828E-04
-1.653110314807E-04
-2.077958205561E-04
-1.756221524150E-04
-2.267277556147E-04
-1.885996511832E-04
-2.154484578075E-04
-1.663371350801E-04
-1.973777843702E-04
-1.596931722504E-04
-1.783546640421E-04
-1.452625418262E-04
-1.016383558765E-04
2.487593400262E-04
-1.178077614734E-04
-7.937587020751E-05
-2.798059722791E-05
-1.098864065009E-05
-3.941387725837E-05
-1.449400740235E-05
-4.929519873643E-05
1.171924928360E-04
7.679649199538E-05
1.229817437157E-04
9.443312535572E-05
1.356283327146E-04
1.832443541014E-04
2.956091685591E-04
-6.635227933332E-05
1.863155139577E-04
2.612149924961E-04
2.276254662889E-04
1.744537428912E-04
1.826056066182E-04
1.822949103845E-04
2.302453832838E-05
3.580741226759E-05
2.514741186205E-04
2.300518479697E-04
1.979672738957E-04
2.106832771155E-04
2.287213811711E-04
2.006873063827E-04
2.587364051563E-05
1.475022214434E-05
2.205637838834E-04
1.840413683483E-04
2.002711484512E-04
2.432865827079E-04
2.363533902109E-04
2.596511632576E-04
7.739360669546E-05
5.496637218768E-05
1.472803885654E-04
1.995573248953E-04
1.516768175566E-04
1.201113876676E-04
8.413895496351E-05
1.391930339495E-04
1.833969984587E-04
7.704670784196E-05
1.013876076915E-04
1.041320226006E-04
3.104609009860E-04
3.296515274572E-04
3.377458983008E-04
7.687703508547E-05
8.000482829014E-05
9.744232000275E-05
1.098715095457E-04
2.212270119313E-04
2.409390783376E-04
2.428593075400E-04
2.319161952181E-04
2.467133658650E-04
2.695517440420E-04
1.467183650873E-04
2.687335764770E-04
2.732244838987E-04
2.762893610274E-04
1.360772868829E-04
1.343542625720E-04
1.594504384926E-04
1.832593822584E-04
1.835444549670E-04
1.543721078157E-04
1.684004637073E-04
1.521476437059E-04
1.423090863880E-04
1.493169696405E-04
1.302357149035E-04
2.594985859838E-04
1.452331126762E-04
1.295911966449E-04
1.149517853328E-04
9.043251574486E-05
9.183158941464E-05
-4.118513586948E-05
-2.757120449956E-05
-4.444894710140E-05
-2.457574788764E-05
1.078262146628E-04
1.069151636899E-04
-6.331874422668E-05
-6.116552390725E-05
-6.794821814204E-05
-8.918389339492E-05
1.414706735063E-04
4.815126451844E-05
1.361550651090E-04
1.156105913777E-04
-6.394396542345E-05
-1.064660734035E-04
-1.007222077965E-04
-9.428290529222E-05
-7.752469326962E-05
-1.023003305498E-04
1.594342849634E-04
1.521413045012E-04
1.389281665665E-04
1.546474758091E-04
-5.794206595607E-05
-8.388641998848E-05
1.266436428105E-04
3.209196799405E-04
2.281394745624E-05
4.373817285718E-05
7.644675960868E-05
1.180418218183E-04
5.401907555815E-05
4.494208005721E-05
1.605623164199E-04
1.569277051737E-04
1.549003305153E-04
1.563290977084E-04
6.713279715444E-05
7.307107138847E-05
4.774065273801E-05
1.846358633095E-05
5.544498617047E-06
6.393092524573E-05
1.152105147325E-05
1.281434164522E-04
1.402377128233E-04
1.501041315085E-04
1.280210654774E-05
4.175650186515E-05
6.074878457315E-05
3.842944720570E-06
1.044747553007E-04
9.094150481695E-05
1.071587405398E-04
9.202752038527E-05
8.074778913462E-05
6.004656653052E-05
1.214444565650E-04
3.320140357744E-04
3.116095351646E-04
3.306885249107E-04
9.442557628622E-04
-4.790392562807E-04
-4.720825152824E-04
-4.778067976472E-04
-4.726945388915E-04
-4.670219707294E-04
-4.640982617319E-04
7.226095022193E-04
7.524859684167E-04
-4.569597878412E-04
-4.541681453297E-04
-4.837921755574E-04
-4.725760580973E-04
9.150670850056E-04
-4.615984990421E-04
5.897032654427E-04
6.407037857367E-04
6.405805968800E-04
6.084753065332E-04
-3.466485303928E-04
-3.553864563042E-04
-4.029002099627E-04
-4.342743299682E-04
4.576535883284E-04
5.390240199938E-04
5.003987477381E-04
5.260500030120E-04
4.958532262489E-04
-4.652171667460E-04
5.768557420019E-04
8.668287910625E-04
-4.510652620540E-04
5.954811930919E-04
9.985071673267E-04
9.792670353398E-04
-3.954927881768E-04
-3.808559529337E-04
-3.769247803236E-04
-3.442300185932E-04
-2.878149810623E-04
-3.187644675521E-04
-3.052136313164E-04
-2.306481986883E-04
-2.492261548501E-04
-1.835295694468E-04
8.297576877700E-04
-1.951597306420E-04
1.044615810567E-03
1.028232056880E-03
-4.151609589345E-04
-4.236361477405E-04
-4.140920549979E-04
-3.871138356283E-04
-4.242777180660E-04
-3.646264861772E-04
1.005534979640E-03
1.034419893891E-03
-4.583337904617E-04
-4.587873445895E-04
-4.515783800684E-04
-1.612505217528E-04
-8.998081172901E-05
-2.065078286211E-04
-2.537268208384E-04
3.454846095149E-04
3.573667522866E-04
3.759343768040E-04
3.855891325813E-04
3.886045906567E-04
3.678784944017E-04
3.665909595221E-04
3.726754905370E-04
3.581591323470E-04
3.712052679608E-04
3.963505669302E-04
3.772795974722E-04
3.687586702736E-04
3.467960541762E-04
3.496466580518E-04
5.877346289718E-05
6.781508945931E-05
5.995566967971E-05
7.060701651266E-05
2.801287486110E-04
2.924618711357E-04
2.870459532047E-04
3.122955192649E-04
3.053749171147E-04
3.046050573194E-04
3.204170680246E-04
2.844951026185E-04
3.082569943741E-04
3.783862082762E-04
-2.126388492426E-04
3.646621317553E-04
3.558969438179E-05
-2.961377282156E-04
4.187006758053E-04
4.331301121277E-04
4.206641784608E-04
4.286778172361E-04
4.235005200911E-04
4.616906332162E-04
-1.113709805971E-04
-1.536268795488E-04
4.352893421562E-04
4.276372353969E-04
4.292531439248E-04
4.213460034521E-04
3.204793273516E-04
4.147562421466E-04
-3.567496752242E-05
-6.789933762095E-05
3.845047245324E-04
3.945817309252E-04
4.078021536828E-04
4.093856708533E-04
4.086689396926E-04
4.243147719028E-04
4.045246440433E-04
4.003014118565E-04
-5.055169630257E-06
-9.028251264078E-07
1.995898350763E-05
4.184065867169E-04
-7.634481745656E-05
2.163881670098E-04
2.264705704457E-04
-8.361464698934E-05
-7.899441706773E-05
-7.804696533351E-05
-6.657900376966E-05
2.239080369758E-04
2.235441935376E-04
2.109048683665E-04
2.479755218970E-04
1.526520137103E-04
1.456875049326E-04
2.013699063257E-04
1.848775807301E-04
1.706093165775E-04
-8.466184036857E-05
2.095369628778E-04
2.615745884090E-04
2.680041513865E-04
2.724496611115E-04
2.778059904469E-04
2.554675694102E-04
4.341708551984E-04
4.469196012411E-04
4.332825182263E-04
4.433264866829E-04
4.344017147809E-04
4.392063421467E-04
4.247163062118E-04
4.084066183904E-04
2.872355388786E-04
2.024935403778E-04
-8.424803314005E-05
-6.757543907657E-05
2.755120146861E-04
2.687814297178E-04
2.865408459952E-04
2.760799895476E-04
2.735405414498E-04
2.719040718273E-04
4.681691795319E-04
4.824921291806E-04
4.632511589332E-04
4.730597613190E-04
4.606696965359E-04
4.683343769450E-04
4.576035536572E-04
-8.527279152287E-05
4.330282461438E-04
1.982686973165E-04
1.509307274534E-04
1.674688504678E-04
1.762914681728E-04
1.004170873005E-04
1.252341682173E-04
5.808704425716E-05
6.583293885311E-05
3.608155032387E-05
-3.841257625954E-05
-2.112266959132E-05
-8.387827460609E-06
-5.743140524597E-05
1.952860452892E-04
2.618336310731E-04
2.035860605685E-04
1.710043363787E-04
4.170453064217E-04
4.085418336242E-04
4.179604532382E-04
4.121028313294E-04
4.179516569546E-04
4.072470097790E-04
2.067267483184E-04
2.027152000773E-04
1.960309612715E-04
1.862278317946E-04
1.728091741689E-04
1.462075421264E-04
1.260453130250E-04
2.232467630332E-04
8.853561828837E-05
3.022990717620E-05
1.734993417324E-05
-1.322346222223E-05
-1.570517026520E-05
-3.755495159630E-05
-2.100361177058E-05
-2.375033933563E-05
-4.044264454885E-05
-3.269059169735E-05
2.195263720117E-04
2.714598081859E-04
2.532845709110E-04
2.481643964863E-04
6.936539413051E-05
1.710651085628E-04
2.253411145991E-04
2.543329627089E-04
1.872121359004E-04
1.298062720901E-04
1.521231212349E-04
9.643902534930E-05
6.563134607603E-05
5.626605743313E-05
1.395291445428E-05
-1.482316917861E-05
-3.430022087603E-05
-5.635324921057E-05
-5.749643420230E-05
-7.261455982372E-05
-6.124440546369E-05
2.268652914630E-04
-6.702634755484E-05
-5.155738610914E-05
2.211714238399E-04
2.346855066414E-04
2.591778247925E-04
2.732673156226E-04
1.768215648407E-04
1.598699163429E-04
1.595519661921E-04
1.796238289863E-04
2.665096176957E-04
2.367324138538E-04
2.407758693177E-04
2.498904742453E-04
-5.549995196907E-05
2.681315679075E-04
2.657236364153E-04
2.342682032337E-04
2.482290084609E-04
2.506848229598E-04
2.438366251257E-04
2.282946255259E-04
2.015807595486E-04
2.162880924009E-04
2.145940984400E-04
1.868475713940E-04
3.493737144218E-05
7.487445420086E-06
-1.346735564681E-05
-1.072263112683E-05
1.607460548612E-04
2.527385042083E-04
1.362348626864E-04
1.848126112362E-04
2.553744977842E-04
2.563702837387E-04
2.447882395757E-04
2.315167421001E-04
3.417995984933E-05
5.032761644819E-05
7.897408199656E-05
1.039645959204E-05
4.900489871312E-06
4.319711444529E-05
4.782643292714E-05
8.564211261943E-05
9.303854127014E-05
6.705841083482E-05
2.441198427869E-04
2.544929837728E-04
2.258961581063E-04
2.326668665462E-04
2.258095744773E-04
2.336484557541E-04
2.264966758352E-04
2.329905577729E-04
2.210203019884E-04
2.197064013677E-04
2.027290453453E-04
1.755292899944E-04
1.909271313164E-04
1.934183053475E-04
1.614637407659E-04
2.515415977811E-04
1.779792521983E-04
-3.559603709134E-05
-4.909230958340E-05
-3.838262128252E-05
1.599232211978E-04
2.045167288611E-04
1.937156685229E-04
2.076851065826E-04
1.964738897037E-04
2.390295602987E-04
2.288813719815E-04
2.520896345654E-04
2.472277742055E-04
2.435036494512E-04
-6.102844349742E-06
2.517057649507E-04
9.719622396040E-05
7.270480397735E-05
4.857241536691E-04
4.714779873541E-04
1.908616284887E-04
1.660070868494E-04
1.726895399197E-04
1.599470756146E-04
1.259292332804E-04
9.587034673490E-05
-1.632216652253E-07
2.562676057504E-05
5.230864640529E-05
-1.241910401791E-05
-8.214654250544E-05
4.864154430736E-04
-8.466224598779E-05
-6.434925157077E-05
1.908403291044E-04
1.831863263748E-04
1.927410005261E-04
1.947763072184E-04
1.545420373741E-04
1.544439962294E-04
1.714661549781E-04
1.829988811594E-04
2.245869556167E-04
2.117312876301E-04
1.983121345926E-04
2.281373469741E-04
-7.710831089597E-05
1.035716128570E-04
4.931519848819E-04
4.940945207013E-04
-6.741698937676E-05
-3.249363882008E-05
-3.634838251680E-05
3.439273651154E-06
-1.123064908105E-06
5.271314934339E-05
1.254828081775E-04
1.075533327835E-04
1.342701419780E-04
1.292571852981E-04
1.477242815442E-04
1.127589850139E-04
8.323114311283E-05
4.891945664990E-04
3.959516778827E-05
-5.628137221117E-05
-6.962696391674E-05
-2.635334806403E-05
1.489037241335E-04
1.707482921993E-04
1.670119395053E-04
1.613372319200E-04
1.652362852055E-04
1.779273763017E-04
1.902877190394E-04
2.035351862421E-04
2.123156206781E-04
2.194282382934E-04
-4.201794383065E-05
8.282467968090E-05
7.719350560661E-05
7.132617327556E-05
2.374240269107E-05
-3.617639756544E-05
-1.061343221934E-04
-9.828869465155E-05
-1.025759307170E-04
-8.874687731847E-05
1.112698650313E-04
9.205747101321E-05
1.064780768028E-04
1.383794469512E-04
1.090460930193E-04
1.271401513959E-04
1.253631470381E-04
1.501927510507E-04
1.512998869794E-04
1.914559379602E-04
1.759659701423E-04
2.150584010245E-04
2.076543726260E-04
2.278721789504E-04
2.269009018623E-04
2.231682913963E-04
2.217174705114E-04
2.297762513147E-04
5.031715622745E-04
5.139857410785E-04
4.992713190440E-04
-1.593838916728E-06
1.152391292828E-05
7.901274035803E-05
1.056615901869E-04
4.393755466150E-05
2.067254447864E-05
3.861114366883E-05
2.874365657882E-05
-9.989436193258E-05
-8.386072251993E-05
-7.374353172537E-05
-7.746747816341E-05
9.543517165573E-05
5.458894339210E-05
1.508356950942E-04
1.755225205879E-04
1.891835662560E-04
4.938914150549E-04
2.049160427152E-04
2.197020134733E-04
5.207074761565E-04
5.119135981465E-04
5.091287491754E-04
5.025323741569E-04
4.977585995542E-04
4.902324641377E-04
4.779254261210E-04
4.632719359065E-04
1.884927522382E-04
1.797325879941E-04
1.612896799281E-04
1.489680025345E-04
2.097558981264E-04
5.020050053815E-04
4.988401449262E-04
5.000572079640E-04
2.333390879186E-04
2.377119611346E-04
2.459458971428E-04
2.539790687794E-04
2.551834229415E-04
2.646009935004E-04
2.673015676877E-04
2.688081138925E-04
2.677129067015E-04
2.689974451856E-04
2.617790434225E-04
4.509156317260E-04
4.875292112324E-04
2.322303627130E-04
4.681607691508E-04
4.827303145139E-04
4.654545698000E-04
4.081316622314E-04
4.077472467446E-04
3.136277340172E-04
3.546747587056E-04
3.589772067298E-04
2.694790989470E-04
2.485626106569E-04
2.233571264949E-04
2.171378419823E-04
2.039323062758E-04
-4.084498824015E-05
4.577330339748E-04
2.262908940680E-05
1.334291533009E-04
1.077466879716E-04
4.888786096352E-04
4.948413037286E-04
4.116085161556E-04
4.289904245098E-04
4.574562489894E-04
4.711129067144E-04
3.817102195493E-04
1.908282277040E-04
1.925482889046E-04
2.003429374944E-04
1.812177451132E-04
-8.839720619954E-06
-5.373105841547E-05
1.433450337781E-04
-3.743929191763E-05
-1.822828588541E-05
-6.339806469057E-05
-7.922277667270E-05
-1.024695757821E-04
-9.005305071423E-05
-8.702556079888E-05
-8.594593649886E-05
-8.680747013960E-05
1.434082262184E-04
1.723681630016E-04
1.609528848867E-04
1.847184584614E-04
1.218985093299E-04
-2.969373293757E-05
-5.617085878857E-05
-2.556766596103E-05
-2.286817189191E-06
1.407545001295E-04
9.951471271139E-05
1.147790433398E-04
1.253614410969E-04
1.355522178146E-04
1.358746128931E-04
9.849814042420E-05
1.256328740146E-04
7.252433683336E-05
9.161466441613E-05
9.730272814172E-05
7.038120430737E-05
9.307743220268E-05
1.270997572021E-04
8.821691512213E-05
1.120334689782E-04
6.363001780251E-05
4.372571146745E-05
4.736178956919E-05
3.558844365366E-05
1.063318170919E-04
1.118989453552E-04
1.077789238935E-04
1.144214859257E-04
-2.616069836812E-05
-3.798067306967E-05
-8.868746817639E-06
-5.612621669360E-05
1.049821291744E-04
1.194477583950E-04
9.415452347893E-05
1.473511531122E-04
2.532743820664E-04
2.554049180139E-04
2.233009208300E-04
2.303118237373E-04
1.942077091276E-05
1.647232858751E-05
3.022226250231E-04
2.728691875894E-04
2.859532426398E-04
3.199509434558E-04
2.996642692441E-04
3.225186306687E-04
7.747840819511E-05
1.471680587052E-04
5.608853006221E-05
1.962249077755E-04
1.943240295877E-04
2.394311178043E-04
2.428783451537E-04
2.872789812854E-04
1.448203775565E-04
1.418270384449E-04
1.263234395922E-04
1.133649621972E-04
1.627316604415E-04
2.040550793830E-04
1.513602275493E-04
1.370100036277E-04
2.242940707764E-04
-6.782656130284E-05
1.188455558636E-04
-8.154397915395E-05
2.093323826228E-04
1.972831204205E-04
2.050834512257E-04
1.915266707974E-04
1.742368389339E-04
1.800543801241E-04
1.928934994458E-04
1.755288562193E-04
-5.415998030794E-05
-6.876110232446E-05
-8.291749661604E-05
-8.964140105896E-05
1.658977046237E-04
2.100361026391E-04
1.404612638076E-04
1.941319846024E-04
-5.977979015201E-05
-5.637473086239E-05
-3.266202876606E-05
-8.034663276643E-05
-1.332288591541E-05
1.183703871293E-05
1.896162432988E-05
5.798692440523E-05
3.661955807445E-05
1.500237909403E-05
1.870460921108E-06
-2.744190346082E-05
8.785435606298E-05
-9.686167344456E-05
1.988871667047E-04
2.103155564996E-04
-7.909885565037E-05
-9.205437016275E-05
1.402537037936E-04
1.365095119813E-04
1.289557186645E-04
1.270613862766E-04
-1.070701796602E-04
-1.030491196495E-04
-1.023786336743E-04
-9.800247164693E-05
1.879166735730E-04
1.990774935984E-04
1.919831442621E-04
2.053420110255E-04
1.929746630020E-04
1.663026233298E-04
1.549248212821E-04
1.494617947633E-04
-9.179506866118E-05
-7.975041995031E-05
-8.446689399052E-05
-9.365745613102E-05
1.581390486508E-04
1.816760925780E-04
1.860407118796E-04
2.048653327852E-04
2.082793116421E-04
2.156808387611E-04
1.663750100137E-04
2.752608997413E-04
-5.983906025851E-05
2.104964624448E-04
8.674031774098E-05
1.209829419446E-04
1.151107819284E-04
1.063293790912E-04
1.294883508382E-04
2.730879635985E-05
1.596879534760E-05
1.487542416227E-05
2.727389173292E-05
3.795176773316E-05
5.233072660946E-05
9.884359521031E-05
1.063214075387E-04
2.344088129404E-05
2.552193261987E-05
1.571123311518E-05
6.995335408045E-07
-1.200167899736E-05
2.377789578001E-07
8.761979647470E-05
8.450169187570E-05
9.073447175686E-05
7.647366961973E-05
-9.363201068227E-06
1.355570114665E-05
-1.929574704419E-05
-2.351599344366E-05
7.729760131865E-05
1.412714387873E-04
1.445428512674E-04
1.345039923095E-04
2.109844157754E-04
2.035142665475E-04
2.004781514984E-04
2.164900398427E-04
2.236329073297E-04
1.895238990195E-04
1.789946149775E-04
1.856567638089E-04
1.788925452433E-04
1.915747340836E-04
2.017192552065E-04
2.030295973821E-04
2.100443256188E-04
6.828296327210E-05
1.403865116744E-04
1.566087233242E-04
1.511514914218E-04
1.403650121372E-04
1.891557513502E-04
1.742793077637E-04
1.678048830948E-04
1.511128334306E-04
1.954029502218E-04
1.264292926461E-04
1.254690625598E-04
1.121673282233E-04
1.443546701898E-04
1.214244502401E-04
1.540328418919E-04
7.360038853613E-05
6.855478705746E-05
5.233946091808E-05
1.560681615979E-04
1.609059064524E-04
1.514832328468E-04
1.566239286622E-04
1.580462573938E-04
1.645140286315E-04
-2.278319516207E-04
-2.463918529321E-04
-2.830130370727E-04
-2.843347490079E-04
-6.974262037078E-05
-7.901836885134E-05
-5.448680942116E-05
-1.171259231418E-04
-1.134212536444E-04
1.513840818481E-04
-3.050902723864E-04
-3.293088065286E-04
-3.399512207383E-04
-3.250409964792E-04
-7.149564628494E-05
-6.064255222629E-05
-9.048454906989E-05
-9.299695566794E-05
-3.345212156462E-04
-3.492551884309E-04
-3.480565976089E-04
-3.361929738900E-04
1.537584984345E-04
2.056475896668E-04
-7.771157462946E-05
-3.326087230233E-05
-5.198988913479E-05
-2.730654868058E-05
-5.924923198018E-05
-6.894340636357E-05
3.920989507054E-05
4.783777113622E-05
3.537740364349E-05
-6.600507556277E-07
1.685567483487E-04
1.796985669991E-04
1.908625564254E-04
1.967526201387E-04
-6.930424248240E-05
-3.604887743022E-05
-9.485480937663E-05
-1.320405974051E-04
-4.608536566956E-07
1.005509366853E-05
-2.113422626673E-05
-7.029866023674E-05
1.617740911532E-04
1.614185651227E-04
1.651279920927E-04
1.759952260554E-04
1.846603947177E-04
1.799970044396E-04
-1.972890993016E-04
-1.638771425820E-04
-9.660462381046E-05
2.128735157157E-04
2.273152447486E-04
2.309990971471E-04
2.551103070108E-04
2.173124823975E-04
2.269681415142E-04
3.102359418316E-04
3.302013841570E-04
3.386834241463E-04
3.567729356662E-04
3.643990623012E-04
3.263172236881E-04
2.920268851654E-04
2.077307590558E-04
2.419093245659E-04
2.206165032933E-04
2.712774603634E-04
1.818444906673E-04
1.502310479957E-04
1.591021552030E-04
2.389655053369E-04
2.282883728164E-04
2.321123867886E-04
2.248188230499E-04
2.266726359573E-04
2.298904836948E-04
2.410333906773E-04
2.365567513554E-04
2.326904164961E-04
2.422579617814E-04
3.329900935800E-04
1.634678595146E-04
3.524215254855E-04
3.243424352905E-04
3.768334930893E-04
2.563428014553E-04
2.823441458229E-04
2.358560205167E-04
2.288474046972E-04
3.002122531351E-04
1.697087558200E-04
1.317358094422E-04
1.493351764139E-04
1.478604648449E-04
1.381258567943E-04
1.396123196995E-04
2.654684910384E-04
2.432994134573E-04
3.337281300044E-04
2.459345068002E-04
2.577853449135E-04
2.335672359769E-04
2.321223476710E-04
2.306778487136E-04
2.318820658095E-04
2.351829432468E-04
4.203777587061E-04
3.992360514486E-04
3.936180902448E-04
4.207192615179E-04
4.435283403093E-04
4.182668824386E-04
3.839922654861E-04
2.549687789587E-04
-7.814710219888E-05
4.059062717007E-04
3.450391082692E-04
2.380906143679E-04
2.921386960425E-04
2.853133845997E-04
3.168428305760E-04
3.202830423845E-04
3.516947180401E-04
3.437828252288E-04
3.552616825811E-04
3.297299758663E-04
3.228614847531E-04
2.894806037117E-04
2.824290875704E-04
2.582548093268E-04
2.383505230225E-04
2.445876802693E-04
2.243531347897E-04
2.198455440520E-04
2.042289164154E-04
2.074591069739E-04
2.638713321721E-04
2.455805048635E-04
2.671428553509E-04
2.127773507295E-04
2.312854097804E-04
1.992207603715E-04
2.270409935938E-04
2.317064347588E-04
2.303797080458E-04
2.466305796376E-04
3.797365027789E-04
2.314202595149E-04
2.249766330858E-04
3.797623364731E-04
3.887524296899E-04
3.810655394605E-04
3.943803288072E-04
3.866455829481E-04
3.684399030234E-04
3.351363579748E-04
3.056850751934E-04
3.020976525511E-04
2.648483757190E-04
2.550986872591E-04
2.191490762264E-04
2.169647558277E-04
2.255804477216E-04
2.278470590879E-04
2.979777235587E-04
2.753832968829E-04
3.090178611382E-04
3.398390817507E-04
3.068097813169E-04
3.053798531142E-04
2.482230290166E-04
2.252617916626E-04
1.781741859977E-04
1.893786587959E-04
1.919025812895E-04
1.685788906499E-04
2.251659889953E-04
2.057934768972E-04
-1.387174912517E-04
3.064652716002E-04
2.325785549025E-05
1.816440455314E-04
5.685767895887E-05
9.198150528921E-05
2.600345196805E-05
4.958620205053E-05
6.382096478652E-05
7.039987259309E-05
8.367248064642E-05
8.177782418992E-05
5.895238730725E-05
5.354068613344E-05
6.695965587268E-05
4.852890788899E-05
5.613414080031E-05
3.775398213854E-05
4.596185808080E-05
3.114223521536E-05
3.499530854865E-05
2.963832758962E-05
2.259718994783E-05
1.887527730510E-04
1.963764269940E-04
2.099029507388E-04
2.153460456949E-04
4.215342214979E-04
5.149810734935E-04
5.059974862756E-04
1.543821771394E-04
1.924525775546E-04
2.536442193674E-04
2.552358728940E-04
1.086662714711E-04
1.027880939329E-04
9.545924584788E-05
7.951701951246E-05
6.869998808496E-05
7.192926080672E-05
6.223545448050E-05
5.122254590296E-05
5.348219328935E-05
4.002579376317E-05
1.781523487923E-04
1.786557067641E-04
4.090724187562E-04
4.713843826888E-04
3.802100548733E-04
4.478453166931E-04
5.841210791059E-04
5.671337050893E-04
4.956733571287E-04
4.997102637952E-04
5.321699619227E-04
4.472260055305E-04
4.397521776509E-04
3.858797024455E-04
3.791111477547E-04
3.257569579674E-04
3.203903500957E-04
2.791346529280E-04
4.585630282731E-04
4.567159512427E-04
5.606881358622E-04
5.477243507376E-04
1.144659055367E-06
1.153424469103E-05
1.019648433439E-05
2.356477539409E-04
2.487637158980E-04
2.882698652826E-04
2.975973808677E-04
2.817025798742E-04
3.271150770706E-04
3.496801453230E-04
3.724696450530E-04
4.983488844178E-04
5.061752078141E-04
2.323128671146E-06
5.364426202016E-04
5.685325608147E-04
5.536272736633E-04
6.292560736954E-05
3.735692036616E-05
1.409929153429E-05
-1.909317629012E-05
-4.202932681342E-05
-3.447696795192E-05
-6.351554275787E-05
-4.706331438209E-05
-7.063494456688E-05
-4.344629550691E-05
-5.925312796819E-05
5.361115673371E-04
9.550314921732E-05
1.413241652345E-05
1.600291738697E-05
5.961321086102E-04
5.911752162787E-04
5.707397235570E-04
5.957107495219E-04
5.677157478600E-04
5.854631033379E-04
5.225131025604E-04
2.272030379931E-04
1.910635003380E-04
1.566412398748E-04
1.100285879509E-04
7.475715082157E-05
5.666076605197E-05
3.112622187660E-06
4.683357260834E-06
1.914738078040E-05
-7.616654656019E-06
-6.667695980484E-06
6.992015503348E-06
2.038302408969E-05
8.734013876751E-07
3.616306789373E-06
2.746486337838E-05
9.856504182518E-06
2.444261125200E-05
4.231167166024E-06
1.910646232932E-05
4.278382588284E-06
-2.356098602242E-07
1.040024034781E-04
2.437618792650E-04
3.080034808898E-04
5.825924133407E-04
6.158026915911E-04
6.225492993658E-04
5.979298614367E-04
5.940909843107E-04
6.097868412648E-04
5.795156708239E-04
5.946823489384E-04
5.657926039996E-04
5.772989125500E-04
5.411717432194E-04
5.458277323407E-04
5.028308480596E-04
5.840811765629E-04
5.110440031641E-04
4.797624314319E-04
4.688211349688E-04
4.447485250142E-04
1.865203250952E-04
1.840656121233E-04
1.889227306031E-04
1.930436776805E-04
4.282857220355E-04
4.275823620393E-04
4.525915234281E-04
4.931269745757E-04
5.179421250213E-04
5.516306062330E-04
4.670856703619E-04
5.577835439070E-04
5.206075864670E-04
5.800002808266E-04
5.630338479809E-04
5.883509554209E-04
6.356949050718E-04
5.930932432919E-04
6.954806768496E-04
6.570682338674E-04
7.054174829569E-04
6.826446557210E-04
6.587154908100E-04
6.841012717054E-04
6.500627182540E-04
6.728273112897E-04
6.356990663639E-04
5.610167649816E-04
6.535357033099E-04
6.247888151614E-04
5.734098193136E-04
5.885252953118E-04
5.405831564207E-04
5.659019422948E-04
5.317418883597E-04
5.123554637072E-04
5.550113053382E-04
5.568022355237E-04
1.909059199986E-04
1.914335612593E-04
4.793180080428E-04
4.953869223654E-04
6.100721376248E-04
-3.516184609816E-05
5.693705990809E-04
5.587155993162E-04
4.675508720333E-04
4.648617018438E-04
4.185105899228E-04
4.151470752498E-04
3.722310852869E-04
3.697727116515E-04
1.057823086123E-04
8.292064090184E-05
9.711354327568E-05
7.445978827702E-05
1.706760108877E-04
1.734466573047E-04
3.822552287527E-04
4.982314172506E-04
3.596068995954E-04
4.226700477319E-04
5.712503543439E-04
5.600532412002E-04
5.317963806952E-04
5.147133548238E-04
4.731352661880E-04
4.693113234440E-04
4.242633621174E-04
4.268525059138E-04
3.700079284908E-04
3.723289879328E-04
3.313825654210E-04
2.988896236820E-04
4.442450738249E-04
5.576655766019E-04
4.985927810748E-04
5.306177432377E-04
5.415597800145E-04
5.438117190573E-04
5.237577832344E-04
5.255238528079E-04
4.978534989877E-04
4.944149559297E-04
4.542834567955E-04
4.545136827077E-04
3.846615734832E-04
3.966805919672E-04
4.262772053282E-04
4.015368188510E-04
1.738107410340E-04
5.225577645573E-04
1.705020428820E-04
1.825849634522E-04
3.746541359753E-04
4.253615747018E-04
4.177857525551E-04
4.557582571925E-04
4.504500978746E-04
5.264526443286E-04
4.986379534309E-04
5.582982812194E-04
5.469414734130E-04
5.637557418984E-04
5.591411543967E-04
5.489867121321E-04
1.741870433217E-04
4.096850580405E-05
-4.989705544307E-05
-3.991753911881E-05
-3.325248486799E-04
5.164182178733E-04
5.480300199946E-04
5.329347718677E-04
5.252508985983E-04
5.268814380522E-04
5.401665581034E-04
5.090271365522E-04
5.069242378504E-04
4.278642381237E-04
4.424185244139E-04
4.733444578396E-04
4.330150057094E-04
-1.360666403317E-04
-1.756846368353E-04
4.571340931989E-04
4.961711476740E-04
4.790604224415E-04
4.734234006339E-04
4.818417159558E-04
4.968081328265E-04
4.756103760068E-04
4.910277635602E-04
4.496294527033E-04
4.559112515289E-04
4.787509856695E-04
4.428664115958E-04
-2.968652867400E-04
-2.487986504986E-04
-2.310179916521E-04
5.109047941000E-04
-4.955052294097E-04
-4.912469545207E-04
-4.816869338160E-04
6.856962468331E-04
7.055964882077E-04
-4.823321479581E-04
-4.753940627291E-04
-4.797715574817E-04
-4.800703602889E-04
5.014653360258E-04
5.249852475820E-04
5.653519833039E-04
6.136060057044E-04
-5.096782959492E-05
-3.909923236598E-04
-4.438341684137E-04
-4.679895264343E-04
5.627736940257E-04
5.642494091129E-04
5.704961044111E-04
5.460988751865E-04
5.341222068142E-04
4.940519080162E-04
4.800019325638E-04
4.851503798967E-04
4.681541311092E-04
4.701910181648E-04
4.506826183644E-04
-4.027455614484E-04
-8.233965517816E-05
3.527402356092E-04
3.665982570710E-04
7.393356114952E-05
7.967016726673E-05
2.476728495670E-04
2.576456617399E-04
2.810793123115E-04
2.595654600832E-04
1.142815792596E-04
1.048014935768E-04
2.045200219600E-04
2.164643110497E-04
2.330079505758E-04
2.087675474396E-04
1.581474854300E-04
6.056452054022E-05
1.483423583182E-04
1.642021467507E-04
1.767242826633E-04
1.642279007518E-04
1.951261826074E-04
1.778024034795E-04
1.692129185617E-04
1.758091071542E-04
1.356582654501E-04
1.162166459834E-04
8.840090397209E-05
7.641742366975E-05
2.077199797907E-04
2.123796278588E-04
1.800289542443E-04
-4.934365681525E-04
5.265824078047E-05
3.993781043566E-04
3.867674705688E-04
4.015168786053E-04
4.405898301210E-04
4.342421450933E-04
4.181139048820E-04
4.172986984187E-04
4.354792539360E-04
4.487190509841E-04
4.339826259611E-04
4.479989837484E-04
4.279180996022E-04
4.410283709803E-04
4.334714303627E-04
4.006334026696E-04
4.219481719567E-04
-5.637386657724E-06
1.929266328337E-05
3.333823726368E-05
2.833215812333E-04
3.265181928667E-04
3.112005300010E-04
3.235586225409E-04
3.104558677390E-04
3.545176256919E-04
4.067886360132E-04
3.945265404597E-04
4.101956949376E-04
3.901647653832E-04
-1.889671177006E-05
8.800973893549E-04
8.870264624215E-04
8.264593697083E-04
-8.234442096268E-05
-8.391157168764E-05
-6.372868214033E-05
-4.989020214986E-05
-6.170931539026E-05
-5.492483740442E-05
-3.785034198794E-05
3.308255969654E-04
3.362659190544E-04
3.198269564596E-04
3.257473105202E-04
3.179572147433E-04
3.393540808179E-04
-1.056036779738E-04
6.956596601150E-04
7.186308451038E-04
7.688247659192E-04
7.630030038454E-04
7.764127636259E-04
8.037789106603E-04
8.144500344650E-04
8.345383361916E-04
8.374946418341E-04
8.881062326771E-04
8.994477130598E-04
9.123674171628E-04
9.210612726080E-04
9.183474728139E-04
7.336886846122E-04
9.197276627652E-04
-1.005838009735E-04
-1.474148178228E-04
-2.352738535065E-05
-3.279684087559E-05
-2.007402428537E-05
-1.506254113341E-05
-2.584260356132E-05
3.066462894189E-04
3.393273546441E-04
3.303768635975E-04
3.698532646418E-04
3.542789722612E-04
3.606440610124E-04
3.430180528758E-04
3.575511414248E-04
-1.270118401728E-04
8.470714150251E-04
8.884993981044E-04
8.749100641373E-04
8.701770863024E-04
9.110690485838E-04
9.012555429951E-04
9.171337359900E-04
-1.341675192230E-04
-8.642995501543E-05
-1.566511074803E-04
-1.643859728676E-04
-1.255973558941E-04
-1.372877871534E-04
-1.229358105042E-04
8.548463104432E-04
-3.024202643239E-05
9.251538449184E-04
-2.381572849919E-04
-3.508265246594E-04
3.800186158186E-04
4.404097104562E-04
4.077307818328E-04
4.700271319868E-04
9.702515614550E-04
9.433932020387E-04
-4.188671006318E-04
-3.816289404849E-04
-3.925531620409E-04
-4.192111072268E-04
1.000716555206E-03
9.649023163092E-04
-3.124376073481E-04
-4.604222835613E-04
-4.275510273796E-04
-4.456905739180E-04
-4.588930917900E-04
-4.370141828422E-04
9.669667728881E-04
9.531520578535E-04
-4.848388628236E-04
-4.762766907617E-04
-4.551229603085E-04
-4.706875484868E-04
-4.734457414442E-04
-4.412567651048E-04
7.747066357436E-04
-4.458439367867E-04
9.311187674366E-04
-2.830117745543E-04
9.322252548277E-04
-1.789323538692E-04
-2.213601923530E-04
-2.553291389736E-04
-1.451275496739E-04
-1.254329044231E-04
-1.281920015308E-04
-9.735357812005E-05
-1.018177480989E-04
-7.965024674256E-05
3.168159260933E-04
3.699812984575E-04
3.553821193462E-04
3.365273179089E-04
-3.397635524541E-04
3.313834856425E-04
4.188094375345E-04
4.565545133393E-04
4.832266274678E-04
4.964883325629E-04
5.607229198256E-04
5.811138964477E-04
6.855566967152E-04
6.582506644932E-04
6.254062750449E-04
7.030361624862E-04
7.288051092207E-04
7.494416122654E-04
9.433368758220E-04
3.972692968419E-04
1.597313471711E-04
-1.123079890170E-04
-1.718905375039E-04
-4.182473473988E-05
-5.377262641480E-05
-7.563935888380E-05
-7.176528158486E-05
-1.150873792198E-04
-1.360327819652E-04
-1.255172587832E-04
-1.689213711415E-04
-1.558668297441E-04
-1.904187541241E-04
9.388994163882E-05
8.851250229234E-05
8.378382642602E-05
8.393988035577E-05
-2.482024405759E-05
-2.291359553668E-05
2.054636012905E-04
1.887626509503E-04
1.156008389137E-03
1.130767448439E-03
1.108432422665E-03
1.080154508996E-03
1.090391633617E-03
1.064348890750E-03
1.056037942902E-03
1.062447072676E-03
1.055246576512E-03
-2.009388529241E-05
-1.025017834860E-05
5.733206934826E-06
6.568370265811E-07
-3.065614948210E-05
-3.246861069698E-05
1.260314228354E-04
1.416331651686E-04
1.472748220947E-04
1.364254567992E-04
1.123740019406E-03
1.082526828448E-03
1.061328120858E-03
1.015924589688E-03
9.638730268700E-04
9.713802234383E-04
1.009299493952E-03
1.023701440725E-03
9.744094195299E-04
9.467743865955E-04
9.125413416194E-04
9.097724187149E-04
8.565529887651E-04
7.650143568773E-04
8.153708078472E-04
8.222434501045E-04
8.703281954619E-04
7.434557593387E-04
7.445773622700E-04
6.690260861418E-04
6.821596267201E-04
6.215293360948E-04
9.421458802761E-04
1.041950169568E-03
9.880818003333E-04
9.877074331037E-04
1.111929828890E-03
1.100521989133E-03
1.123555034154E-03
1.100037503377E-03
1.086001651262E-03
1.097318100363E-03
1.103291191722E-03
1.123263408551E-03
1.110101882713E-03
1.116636770347E-03
1.154757745660E-03
-1.672724703254E-06
-1.089775759686E-05
1.129003193080E-03
-2.239075056238E-05
-4.046331711674E-05
-4.795945705424E-05
-6.662547960310E-05
-7.889153238748E-05
-9.957940665763E-05
-1.105872134899E-04
-1.294182872405E-04
-1.375569823623E-04
-1.545706461264E-04
-1.619133707454E-04
-1.894725619881E-04
-1.780653065094E-04
1.028289255250E-04
-2.331191532318E-05
6.516215930215E-05
1.151045875417E-03
2.508229859543E-04
1.024746748449E-03
9.837050575979E-04
9.182536271802E-04
-1.053789740438E-06
2.756191007072E-06
-1.153918944399E-05
-1.985450452356E-05
-3.834991189106E-05
-5.130272265335E-05
-8.097072351567E-05
-8.353708106702E-05
-7.121844977058E-05
-9.703196649070E-05
1.162336730447E-03
-1.072937808008E-04
-1.291620338797E-04
-1.368250468830E-04
-1.546583608646E-04
-1.666069886507E-04
-1.990777660597E-04
-1.864445192004E-04
1.017404630861E-04
1.026468031844E-04
-1.118889375201E-05
-1.254292428422E-06
3.148778629228E-04
2.904327434763E-04
2.542078435751E-04
-1.124111164522E-04
7.795313389981E-05
7.637939514230E-05
6.790546813326E-05
5.382721339334E-04
5.596388877120E-04
9.508441192613E-04
8.900541022868E-04
8.734104954303E-04
8.047569797583E-04
8.297404091039E-04
7.668866483063E-04
7.510368432953E-04
7.067363599154E-04
4.931199272265E-04
4.788603885672E-04
4.210739310022E-04
5.250988552454E-04
4.158031900624E-04
3.282827586991E-04
2.949360189031E-04
2.541865570397E-04
1.757470858769E-04
1.966122050636E-04
2.258822438742E-04
1.347516157803E-04
1.631645740516E-04
1.211986489397E-04
9.383554477369E-05
7.235829356587E-05
4.219693740716E-05
3.217635995667E-05
3.697169059737E-04
1.617752201359E-07
4.906329288084E-04
4.365876309434E-04
-2.236412642883E-04
-2.298524696035E-04
-2.406141058059E-04
-2.484815650498E-04
-2.423311710936E-04
-2.270393115941E-04
-8.574344403930E-06
1.458351649064E-05
-1.220965501320E-05
-3.255609104775E-05
-3.494179105628E-05
-1.355540874929E-05
1.232673601612E-04
4.707810214261E-04
1.240005313975E-04
1.415434285982E-04
1.348616112405E-04
1.348294316283E-04
1.635907681630E-04
1.920393225773E-04
2.261837047209E-04
2.546989588712E-04
3.016763162216E-04
2.554949510964E-04
3.774935444794E-04
3.734903224015E-04
3.454945416554E-04
4.112548758194E-04
1.172143509865E-04
1.070265373293E-04
-1.078580318972E-05
-4.349901074385E-05
9.813545351667E-04
9.172976354342E-04
8.970510085273E-04
9.250545777813E-04
7.220987638105E-04
7.008809022087E-04
6.541433098091E-04
5.545653504334E-04
6.136834387383E-04
6.171619392703E-04
5.216913800702E-04
5.654696876983E-04
5.472980917674E-04
9.931434646966E-04
4.527716545440E-04
1.444998760546E-04
1.258833152802E-04
9.039551550708E-05
7.120010578413E-05
3.530166732583E-05
1.995861659895E-05
2.050417496378E-05
-5.881635258262E-06
-1.611792426220E-05
-4.091680217749E-05
-5.184867587832E-05
-7.470896846317E-05
-6.953826644699E-05
1.689314882926E-04
-3.729054023971E-05
1.058363800034E-03
3.018473317716E-04
-8.428920836002E-05
-7.317198337901E-05
-6.174348669818E-05
-8.971356070757E-05
6.443421188116E-05
5.718315169321E-05
5.579087028014E-05
4.823030645177E-05
3.163961746733E-05
2.265849431713E-05
-8.272021340004E-06
-2.516775016263E-05
-6.836677394590E-05
3.503469920518E-04
-9.233891696132E-05
-1.828289707893E-04
-1.452461836417E-04
-2.239582554485E-04
-2.367581360748E-05
-3.821517220491E-05
-3.058049529017E-05
-2.863736269035E-05
1.172136397910E-04
1.268175101236E-04
1.316719843026E-04
1.267494331873E-04
1.273373074399E-04
1.405715871251E-04
-2.140756980919E-04
-8.332740353987E-05
5.849598240346E-05
4.158186362138E-06
7.910929363530E-04
7.480631696829E-04
7.445823753526E-04
7.561675749689E-04
7.408900673506E-04
7.406011982967E-04
7.308455495297E-04
7.389602489367E-04
7.299427605465E-04
7.516537062605E-04
7.395403695944E-04
7.151425267246E-04
7.399022295742E-04
7.620091525257E-04
7.566964585430E-04
-2.110600460006E-04
-1.891743002749E-04
-1.801981933078E-04
-2.041527345581E-04
-1.857337694665E-04
-1.627856068799E-04
-1.628595762808E-04
-1.443470326181E-04
-1.404959268835E-04
-1.347511354999E-04
-1.372627570913E-04
-1.282045855238E-04
8.007042225493E-04
8.464332261938E-04
8.627534513629E-04
9.318664102529E-04
-1.203208820367E-04
-1.273135179055E-04
-1.231741919086E-04
-1.291591049890E-04
-1.310841905171E-04
-1.290230489010E-04
-1.389866261865E-04
-1.437875550282E-04
-1.370808827140E-04
-1.390295934817E-04
-1.373387706394E-04
-1.430540578663E-04
-1.323916620944E-04
-1.316234629059E-04
-1.382383386997E-04
-1.434353440501E-04
-1.619931464949E-04
-1.647046619310E-04
-1.851338740509E-04
-1.855663468713E-04
-2.040725875626E-04
9.523255642952E-05
1.048474939666E-04
1.054090293576E-04
9.551473605624E-05
8.226586708292E-04
8.383470866618E-04
8.817268233959E-04
-1.411089137890E-04
-1.282433410104E-04
-1.301777861139E-04
-1.224867580007E-04
-2.543355363006E-04
-2.466320138358E-04
-2.328568789806E-04
-2.526245991781E-04
-2.375579712124E-04
-2.076743446074E-04
-1.964645554749E-04
-1.796543098191E-04
-1.868414577590E-04
-1.533410920241E-04
-1.556484860265E-04
-1.637207202053E-04
-1.724815109169E-04
7.426309117989E-04
-1.766476946041E-04
6.526410102973E-05
7.532396729170E-05
5.582232166019E-05
1.058668699533E-03
1.045670390857E-03
1.050786903853E-03
1.029289215147E-03
1.021181687608E-03
9.970012219408E-04
9.859695113360E-04
9.650333225303E-04
-2.632705532838E-04
-2.605467089009E-04
5.718337815266E-05
-1.298990139748E-04
7.428815204509E-04
9.143314377465E-04
-1.223751076132E-04
-1.183191162248E-04
-1.245851564366E-04
-1.266661482841E-04
-1.425173030535E-04
-1.452619821599E-04
-1.571672802535E-04
-1.697536465126E-04
-1.967224567140E-04
-1.799172190176E-04
9.497696261488E-05
1.044617488791E-04
9.676699443958E-05
9.000836420173E-04
1.048730843637E-04
9.958007399163E-05
9.334710524476E-05
8.110913799568E-05
9.695665410810E-04
9.639949868803E-04
1.004758753399E-03
1.004535752641E-03
1.034467843532E-03
1.020927851691E-03
1.030467084163E-03
1.053593347845E-03
9.472690230538E-04
9.440600300823E-04
9.502340833854E-05
-1.219767720010E-04
-1.352342193529E-04
-1.513022531676E-04
-1.816198065902E-04
1.012946985131E-04
9.695657187861E-05
9.826869488537E-05
1.043218936460E-04
4.694704352299E-05
6.871332323380E-05
8.894608316065E-05
1.301303195563E-04
5.126955825899E-04
4.989075411045E-04
4.572079823052E-04
4.313190412733E-04
-1.555781937491E-04
1.117681568583E-03
1.105126570831E-03
1.122537516779E-03
1.108316697989E-03
1.145971189421E-03
-7.054859414490E-05
-6.432721930547E-05
-7.088859426149E-05
-7.784765113352E-05
-9.342451511797E-05
-8.486158126369E-05
-8.543583600786E-05
-1.047102653029E-04
-1.042595664350E-04
1.101929436273E-03
-1.126410789263E-04
-1.636785082081E-04
-1.390114597533E-04
7.541242929288E-05
4.088421707523E-04
4.022722896268E-04
3.692773073965E-04
3.497833577169E-04
1.151088612147E-03
1.129566879734E-03
1.133009514371E-03
1.119713541461E-03
1.106687944998E-03
1.104894863753E-03
1.107637846638E-03
1.116876169772E-03
-1.746094135941E-04
1.183098828149E-03
1.147038660283E-03
1.190757346696E-03
-3.521214939248E-05
-4.638946737912E-05
-5.563470356555E-05
-5.571831799686E-05
-7.897464505523E-05
-7.677314971731E-05
-6.959489036863E-05
-9.250418477758E-05
-1.046040423910E-04
-1.072544640260E-04
-1.290247922812E-04
1.159422352176E-03
3.509945514536E-05
-1.295637715644E-04
-1.598542396112E-04
-1.164055511406E-04
-1.281788930042E-04
-1.356653755141E-04
-1.521856486729E-04
-1.441641867012E-04
9.233773161375E-05
9.926341114872E-05
1.016308147083E-04
9.424420665636E-05
5.501625592161E-04
6.284077420390E-04
5.770861740902E-04
6.404118928071E-04
-1.136085189869E-04
7.100589372623E-04
7.089864352257E-04
7.287294324982E-04
7.319522752606E-04
7.029740098054E-04
7.069642370322E-04
6.678896461273E-04
-1.549397036139E-04
-1.087448492924E-04
-1.310990925850E-04
-1.378803736208E-04
-1.590797982408E-04
-1.333746315225E-04
-1.220705797295E-04
7.416566970559E-04
-1.378426127368E-04
-1.018044003359E-04
-9.394731908189E-05
-1.523727238892E-04
9.383597990547E-05
1.004822726638E-04
1.640598330983E-04
1.950152658466E-04
2.416482516957E-04
2.723330619912E-04
3.274677543528E-04
3.431248201418E-04
3.993997789806E-04
4.047885414507E-04
5.029679648826E-04
4.968766122146E-04
-1.055916941673E-04
4.550690427794E-04
5.555619031214E-04
6.082834764890E-04
6.529670249928E-04
6.703178026638E-04
6.413658888068E-04
6.000248423386E-04
5.712512158185E-04
5.465170232237E-04
-9.315357203220E-05
-7.508744197994E-05
-8.676415870724E-05
-9.816207297637E-05
-1.013099960579E-04
5.418055510765E-04
-1.286183167689E-04
-8.846011778650E-05
-5.566353287653E-05
-3.277945409670E-04
-3.515120272075E-04
-3.254094442050E-04
-3.469752868606E-04
-3.066525994756E-04
-2.541517243480E-04
-2.614991589001E-04
-1.962093290535E-04
-2.008390112142E-04
-1.387209585990E-04
-1.159317406277E-04
-1.457999670927E-04
-1.002707216133E-04
-1.330047022994E-04
-1.045863050795E-04
-1.440385447003E-04
-1.431981801500E-04
-1.943723575711E-04
8.659032599723E-05
3.355248212127E-05
5.860372869284E-05
4.194426873694E-05
8.852345606931E-05
1.271591041588E-04
9.553908881366E-05
1.423352635687E-04
1.223991869709E-04
-2.724074273068E-04
-3.699216753969E-04
-3.723128137034E-04
-2.521416348141E-04
-1.210670368496E-04
-1.389099747144E-04
-1.347220183173E-04
-1.509932475560E-04
-1.460719113601E-04
-1.548981976283E-04
-7.332048153911E-05
-1.117618440035E-04
-9.727048060024E-05
-7.784082297703E-05
-1.085971317572E-04
-9.334433355715E-05
-4.889058617974E-05
7.512329855547E-05
-5.385271606596E-05
4.942759657244E-06
7.872486366574E-05
7.956671761498E-05
1.550041269978E-04
1.418440629128E-04
1.840072592129E-04
1.598997697569E-04
-1.365928996761E-04
-1.674063193198E-04
-2.389846747980E-04
-3.713834838535E-04
-3.064455295401E-04
-2.975120454296E-04
-6.789160811939E-07
5.168443842507E-05
4.481280071178E-06
-1.344150926547E-04
-1.359662603970E-04
-2.201862086889E-04
-1.825800001714E-04
-2.327295099889E-04
-1.344812322581E-04
-1.963800606470E-04
-9.525624341481E-05
-1.418130912123E-04
-9.714652333803E-05
2.120315566833E-04
1.816217084857E-04
2.468980602656E-04
1.967959492360E-04
-1.975797309626E-04
2.636704711114E-04
2.158235721634E-04
2.666515153897E-04
-1.865769648204E-04
-2.150581803918E-04
-1.869542224809E-04
-2.038735049198E-04
2.384645203590E-05
4.859882952460E-05
5.061602799057E-05
1.187785944625E-05
-5.632131828167E-05
-1.315692656570E-05
2.199833091404E-05
2.094180307235E-04
-9.997039804912E-05
-1.271069013417E-04
-6.666449167025E-05
-1.057127461752E-04
-1.443540779235E-04
-1.269806274011E-04
-1.503218822845E-04
-7.424312599635E-05
-1.088232655178E-04
-1.414724236012E-04
-1.323744562939E-04
-1.495705124469E-04
-1.116050568445E-04
-6.614538748350E-05
-6.772480710397E-05
1.336091594190E-05
-4.684955628350E-05
9.482482110943E-06
7.415215093640E-05
1.025364677003E-04
7.401872702296E-05
9.565529126437E-05
5.680668549497E-05
8.471432797409E-05
2.502626262142E-04
2.414556431630E-04
2.537044727174E-04
2.751360341466E-04
2.871933053119E-04
2.763262494531E-04
-2.141127330764E-05
5.534325819586E-05
-6.922476039702E-05
-3.087333780882E-05
-3.118140738544E-05
-2.803949411272E-04
-2.812784368693E-04
-2.699871352103E-04
-2.748879661581E-04
-1.642512439614E-04
-1.312084498753E-04
-1.543602048121E-04
-1.683813430168E-04
-1.865675032818E-04
-1.602622242599E-04
-7.228770969808E-05
-7.872173930938E-05
-8.733268257747E-05
-2.759803412414E-04
-7.615131084437E-05
-8.834673511643E-05
-6.028907508966E-04
-5.697581088467E-04
-2.303154188462E-04
-2.450515680393E-04
-2.685695317621E-04
-2.868029957657E-04
-2.657416924397E-04
-2.734315447062E-04
-2.669247514936E-04
-2.730826579913E-04
-2.618315193479E-04
-2.718008792035E-04
-8.600303847739E-05
-2.818155978945E-04
-2.518978767959E-04
-2.850144766299E-04
-3.173530771790E-04
-3.171235936083E-04
-3.273799969611E-04
-3.041371137047E-04
-2.173426114618E-04
-1.921511562433E-04
-2.098383027517E-04
-2.472230532368E-04
-2.881634321449E-04
-2.931087810171E-04
-2.950622245124E-04
-2.943929701152E-04
-2.560064335394E-04
-2.842357928545E-04
-2.507708088991E-04
-2.777124911539E-04
-1.132737368267E-04
-1.318187661852E-04
-1.344924007976E-04
-1.095200682890E-04
-1.150193746044E-04
-9.185260211067E-05
-8.897317279401E-05
-8.280772932030E-05
-1.011944418252E-04
-1.013643839360E-04
-2.797033208062E-04
-2.877908099354E-04
-2.659277272691E-04
-2.166145019149E-05
-2.706370568325E-04
-2.179056852529E-04
-4.976922471605E-04
-4.841515186823E-04
-4.380898657390E-04
-4.941270601068E-04
-4.667028279701E-04
-4.350937482037E-04
-4.620315066937E-04
-4.187211082411E-04
-2.146781538051E-04
-1.884339657246E-04
-2.188823059035E-04
-2.555656531392E-04
-2.475194242653E-04
-5.335960106712E-04
-2.476033655811E-04
-2.634072832856E-04
-2.488942531872E-04
-2.479692014722E-04
-2.566598649439E-04
-2.234897777462E-04
-2.489309238666E-04
-1.513388506318E-04
-1.959241751651E-04
-8.174797133352E-05
-5.390445384078E-05
-1.082177350921E-04
-9.977551361990E-05
-3.784631608939E-05
-2.666799629880E-04
-2.576859838376E-04
-6.019949892308E-04
-4.578908369359E-04
-1.956632276210E-04
-1.597237403451E-04
-1.072704976624E-04
-9.346633103963E-05
-9.148548086616E-05
-1.035478918785E-04
-1.121615610912E-04
-1.227674507283E-04
-1.135556319179E-04
-1.345727184736E-04
-1.348495365122E-04
-1.424519229079E-04
-1.473198384393E-04
-5.153830271914E-04
-1.562777554747E-04
-1.740548410981E-04
-1.704124674609E-04
-1.860893447524E-04
-1.868615259964E-04
-1.905084288419E-04
-6.581812988711E-05
-8.513117551109E-05
-8.653071765802E-05
-7.267382467739E-05
-7.587704432793E-05
-9.985298847692E-05
-4.262244196498E-04
-4.320584911918E-04
-1.687044064958E-04
-6.325586790099E-05
4.550918068784E-06
1.322687862125E-04
4.640497180412E-04
4.623224675554E-04
4.820025097429E-04
4.161297352257E-04
3.539619740683E-04
3.097359674148E-04
3.289567604870E-04
2.807325467350E-04
3.078341268608E-04
-8.148117131198E-05
-2.644715776783E-05
-4.368425341335E-05
2.735847414016E-05
1.423455102542E-05
5.365703533156E-05
5.174998330717E-05
6.461627645390E-05
4.201146177952E-04
4.407530241573E-04
5.346204619294E-04
5.054388179618E-04
5.142440175524E-04
5.262925311484E-04
5.371484389119E-04
5.044218221849E-04
5.781484653169E-04
5.169207319760E-04
4.857951851736E-04
2.350005173011E-04
2.549318688425E-04
2.172892449202E-04
4.158861471293E-04
4.354194659685E-04
4.235428528301E-04
4.198511393041E-04
4.173922807692E-04
4.194326552584E-04
4.500851823420E-04
4.416715842408E-04
4.429043668440E-04
4.714047636920E-04
4.617334738689E-04
4.836194973345E-04
4.589256330976E-04
4.567080058976E-04
4.719412390717E-04
4.433372000663E-04
4.066115951716E-04
3.936649219388E-04
3.462033669046E-04
2.533775341225E-04
2.802282617904E-04
3.220538962614E-04
2.859573338408E-04
2.695861254308E-04
2.644911320525E-04
2.368349648660E-04
2.098612428683E-04
2.318426722737E-04
4.405040322547E-04
4.795748529033E-04
4.906286490690E-04
4.316537215327E-04
4.654251138171E-04
4.825991016527E-04
4.729476004271E-04
5.327568917540E-04
5.099606099258E-04
5.472142432469E-04
5.401121020370E-04
5.536501415299E-04
5.499185232468E-04
5.490063888098E-04
8.658273618148E-04
7.672735065896E-04
8.079488562858E-04
4.346633110429E-04
6.886345817498E-04
6.526572793475E-04
6.479474957819E-04
5.905241432780E-04
5.768348778733E-04
5.414449507262E-04
8.625985234535E-05
4.022102220566E-05
6.361014487483E-05
-1.415832851635E-06
1.961014916646E-05
-1.030356726830E-05
-2.455711304941E-05
-3.688065989027E-05
6.341865599471E-04
4.370155806165E-04
4.144429137692E-04
3.209359781503E-04
4.132526164193E-04
3.830873208425E-04
-2.807844307692E-05
-5.881112698965E-05
-4.444554605942E-05
-7.619007317664E-05
-2.265576056423E-04
-2.267545288270E-04
-2.313889479153E-04
-2.285024343220E-04
-2.099595852015E-04
-2.072359974448E-04
-1.088793652411E-04
3.835379907678E-04
-1.433318241465E-04
-8.569894645777E-05
-4.386465680679E-05
-1.630234643977E-05
1.203449994490E-05
2.411635561751E-05
3.971239805830E-05
2.277161567439E-05
4.686609472615E-05
3.659940484093E-05
5.027758729769E-05
3.371331263690E-05
2.862531736525E-04
3.568660973413E-04
-1.733857960546E-04
1.761007329111E-04
2.021643271106E-04
1.772989578050E-04
-6.753422774937E-05
-2.561822730010E-05
-4.105325438622E-05
-7.262297647492E-05
-3.977945164714E-05
-8.211031237575E-06
-7.138517371805E-07
3.611570400009E-05
3.939879511173E-05
7.946583913332E-05
8.911039219622E-05
3.819818792359E-04
3.759705499745E-04
-8.759079115194E-05
3.923975789013E-04
3.988884863035E-04
3.780460433873E-04
3.775622945418E-04
3.384099614952E-04
2.242458788611E-04
2.478809099952E-04
3.162144191630E-04
2.560625346907E-04
2.269967768990E-04
1.590308474549E-04
1.507639873405E-04
9.735858759978E-05
3.601071178834E-05
3.814643797229E-04
8.941616882373E-05
-1.088679694909E-04
3.874116011823E-04
1.335528801090E-04
1.639053672977E-04
1.990781418388E-04
2.182812165694E-04
2.404659895058E-04
2.856765891501E-04
3.083405724069E-04
3.254685074831E-04
3.467548240559E-04
3.633254058300E-04
3.684550617334E-04
1.548229102121E-04
5.867337235430E-05
-8.054972230045E-05
1.096374204806E-04
6.264719728791E-05
2.966007149833E-07
-7.513622476427E-05
-1.327338160548E-05
2.397749923982E-04
2.327256832909E-04
2.493995354223E-04
2.828713072623E-04
3.360348576444E-04
3.378474914091E-04
3.884590132732E-04
3.682065321947E-04
3.530459461103E-04
1.026995990424E-04
-9.878548825921E-06
2.724824739873E-04
2.886516029743E-04
-6.792233073818E-05
2.942600431094E-04
2.964246162313E-04
2.973155451870E-04
2.982608383996E-04
1.762516008186E-04
1.789662548123E-04
1.599755585841E-04
1.595751210158E-04
1.368240530412E-04
1.437939888240E-04
3.991612097183E-04
4.033425901906E-04
-8.008202591525E-05
3.947894074261E-04
4.086533768064E-04
4.319254624547E-04
2.247676087613E-04
1.860693702116E-04
2.120639177502E-04
2.289369706066E-04
2.183601951836E-04
2.271679743504E-04
2.052950950442E-04
2.038107640620E-04
1.890909424584E-04
1.745144590391E-04
1.931790449283E-04
4.185908529943E-04
2.622858658603E-04
3.456097740857E-04
3.224553852828E-04
2.994310502397E-04
3.256387067474E-04
3.510300575675E-04
3.702901518222E-04
3.974903073938E-04
3.979778536937E-04
3.794535212038E-04
-1.091893054794E-04
-8.944177804505E-05
-9.755176812535E-05
-8.661424990465E-05
-3.711994592282E-05
-5.580759144375E-05
3.358390753936E-04
-6.300839787620E-05
-2.093457480710E-05
1.629221767576E-05
2.340223478153E-04
1.671327357571E-04
1.815463795449E-04
1.236037352034E-04
2.823787815561E-04
2.954902893355E-04
2.922669320479E-04
2.974955781532E-04
3.085065577382E-04
3.224165221136E-04
3.259772236130E-04
-6.862072128445E-06
1.794474476655E-04
1.686277783862E-04
1.688455586689E-04
4.461339055732E-04
4.398764721733E-04
4.311646099432E-04
1.677841427869E-04
1.615662429872E-04
1.660837481151E-04
1.627662321558E-04
-4.704289221465E-05
-7.261645174235E-05
-1.004535715637E-04
-1.137818220460E-04
-1.643049695566E-04
-1.797871711367E-04
-2.167851057925E-04
-2.172107477728E-04
-2.059979829569E-04
-2.137956196348E-04
-2.230506384917E-04
-2.045086934613E-04
-1.853239540667E-04
-1.745039520053E-04
-1.357498426778E-04
-1.214781107747E-04
3.993096978570E-04
4.139495924194E-04
4.215815711275E-04
3.893548051692E-04
4.343716595729E-04
-1.914037555034E-04
-1.978079794285E-04
1.750887707340E-04
3.824318019743E-04
5.092971963950E-04
5.298552151106E-04
4.443119337568E-04
4.682424708849E-04
2.792530014174E-04
2.727228023834E-04
2.560756245550E-04
2.968995136927E-04
4.539339694799E-04
4.927990220871E-04
4.208882382824E-04
4.226842762843E-04
1.515104348011E-04
2.269784947721E-04
3.936653709393E-04
4.278448596909E-04
4.368685736904E-04
3.818467515532E-04
1.995749860668E-04
2.033638363608E-04
4.572090694226E-04
4.441582746464E-04
4.429735621511E-04
4.218898278975E-04
1.736638313711E-04
1.832408108142E-04
1.848856168874E-04
2.331392416837E-04
1.434962690524E-04
1.325013753087E-04
1.326107517326E-04
3.172738295159E-04
2.630344692638E-04
3.290331434960E-04
3.221789588121E-04
3.146162328126E-04
3.149799669931E-04
8.225042083394E-05
7.600347235786E-05
7.650055002417E-05
7.152287447895E-05
6.310984616846E-05
5.826410615832E-05
5.144870470036E-05
3.481177604028E-04
4.495308250181E-05
2.756895359912E-05
3.622595433959E-05
1.776919917565E-05
2.970529018762E-04
1.422017052553E-04
1.736978711084E-04
2.173958666272E-04
2.624408499585E-04
1.202959723001E-04
3.163851798710E-04
3.115768671814E-04
9.588637127544E-05
1.268685524585E-04
4.874050789662E-05
3.591343512090E-04
3.125862720941E-04
2.154997627822E-04
1.383063482363E-05
-2.768080656217E-06
-1.021333369805E-05
-3.155950825764E-05
-9.108430222474E-05
-6.229305539603E-05
-5.658024755515E-06
1.365939372239E-05
3.875876711930E-04
3.654136724888E-04
3.640814601801E-04
3.434819693052E-04
1.225279167556E-04
3.141970273069E-04
1.123333780103E-04
9.203817959631E-05
1.017397765280E-04
8.293545775442E-05
4.853831773416E-05
3.980742507966E-05
3.676291152785E-05
2.397635078947E-05
2.332350796861E-05
1.033294072275E-05
1.202121385622E-05
-5.627773631953E-06
8.087089950298E-05
1.551783036166E-04
8.583793957214E-05
3.661504387369E-04
3.607818825198E-04
3.333229403701E-04
-3.671390226424E-04
5.444911823300E-04
5.424383896545E-04
5.427550483971E-04
5.559270486708E-04
5.543955043851E-04
5.504118321208E-04
1.665043501489E-04
1.701370110634E-04
1.635439722916E-04
1.569596486624E-04
-2.188146868371E-04
-2.273680303554E-04
-3.369390977064E-04
-2.270055312903E-04
-2.498598169757E-04
-2.686892619814E-04
-2.857333751456E-04
-3.122908236048E-04
-3.103442377580E-04
-3.184341506138E-04
-2.902986619990E-04
-3.230036475517E-04
5.319842927977E-04
5.535051438987E-04
5.470357891115E-04
5.512977555001E-04
5.453269405493E-04
-2.504179018458E-04
5.643411366500E-04
-3.556086676121E-04
-3.642543609333E-04
1.317965445477E-04
1.169195034521E-04
1.161559170321E-04
9.565720124979E-05
1.084477970784E-04
-1.265736386222E-06
-1.224576053942E-05
-3.676790141460E-05
-6.567875923085E-05
-1.140889153010E-04
-1.466226217945E-04
-3.906886294691E-04
-4.033635528997E-04
-3.484826998114E-04
-4.086699125381E-04
5.244080076160E-04
5.168180460028E-04
5.261331648600E-04
5.398110606402E-04
1.387056197331E-04
1.437147712546E-04
1.505270156512E-04
1.296979087034E-04
-1.740162095437E-04
-1.829419929752E-04
-2.029921335996E-04
-2.042365775788E-04
-3.213243167760E-04
-3.932360022744E-04
9.234552871934E-05
1.771488059849E-04
1.851048414825E-04
1.447852721873E-04
1.427002138250E-04
1.347690107250E-04
4.358397669370E-04
4.408582832793E-04
3.784891181853E-04
3.534202415548E-04
3.160677002508E-04
2.889192473667E-04
2.382250861254E-04
2.304856586415E-04
2.491054276242E-04
2.083329668869E-04
1.553614000586E-04
3.739553622672E-04
3.959752833446E-04
4.035450661232E-04
4.176586491730E-04
4.223393936783E-04
5.096399961636E-04
4.254629241825E-04
4.544057156620E-04
4.101276785567E-04
4.225198468305E-04
3.657731246887E-04
2.891012007513E-04
3.017209628688E-04
3.213613159653E-04
3.861740684371E-04
1.839436325507E-04
1.725302299030E-04
2.014360836785E-04
1.749778742657E-04
1.827029750047E-04
1.868214460572E-04
1.806255228261E-04
1.714186463471E-04
-2.291072060840E-04
-2.602830693645E-04
-2.547504498791E-04
-2.637782169233E-04
4.918199673255E-04
5.044345407757E-04
5.317837785083E-04
5.286627392212E-04
1.846479327737E-04
5.209804311414E-04
1.356689777032E-04
1.430878829866E-04
1.638179344423E-04
1.565443091970E-04
1.443833051341E-04
1.634835677263E-04
1.734788160561E-04
1.716999904513E-04
4.552612038774E-04
4.657425281566E-04
4.761664838746E-04
4.767848006636E-04
2.184358966177E-04
5.408254874220E-04
1.414704573574E-04
8.311543335875E-05
1.878733016869E-04
1.813132846444E-03
1.904326230057E-03
1.943724583228E-03
1.472979682574E-03
1.575698947731E-03
1.288274150994E-03
1.376086153121E-03
1.228505783165E-03
8.753960549599E-04
8.743412270660E-04
8.527016278865E-04
8.007104509150E-04
7.777606674317E-04
7.337408580238E-04
5.455373095653E-04
5.296636436658E-04
5.303807005199E-04
5.207844464147E-04
5.326060435073E-04
5.353274766458E-04
5.668125887661E-04
5.892649328023E-04
6.507844487273E-04
6.342176636872E-04
6.375643054906E-04
6.964164609040E-04
-1.643938361778E-04
1.731682428948E-03
1.995823766612E-03
2.185077898552E-03
2.226269204526E-03
2.173904233662E-03
1.997913489116E-03
8.864460693841E-04
8.793580962998E-04
8.244493180594E-04
7.909108585291E-04
6.091418000009E-04
5.828101247101E-04
5.606373805365E-04
5.620214065377E-04
6.218424911042E-04
6.459486781329E-04
7.056251027606E-04
-2.045155579497E-04
7.338604995811E-04
-1.544236668648E-04
-1.907485567968E-04
-1.333708468574E-04
2.054229173261E-04
1.926143788599E-04
1.753131725465E-04
2.312455620967E-04
3.082306325466E-04
3.191317252181E-04
4.814956673038E-04
3.870021228526E-04
2.218294692955E-03
2.243278394544E-03
-1.648587548367E-04
-2.146230930757E-04
-1.845060822855E-04
-1.181641164758E-05
8.067953882429E-04
7.173597637618E-04
7.285755476731E-04
7.667805392689E-04
7.189462277517E-04
-2.506409158228E-04
-2.499323191561E-04
-2.789518535495E-04
-2.460643879265E-04
-2.729013451547E-04
-2.895334094204E-04
-3.514473130475E-05
-5.531713295939E-05
8.500273370635E-04
-1.002554564748E-04
9.734674129197E-05
7.745790252362E-05
1.267125648718E-04
2.374532468211E-04
1.674268466175E-04
9.502066361910E-05
1.509285599940E-04
1.039000695650E-04
1.598419819099E-04
1.340981394489E-04
1.730789656745E-04
1.509679820541E-04
1.589400103865E-04
1.400867701960E-05
2.115825485457E-03
9.011399164144E-04
9.268125857189E-04
2.284014570124E-05
6.510696042469E-05
8.388200144338E-05
1.426095126484E-04
1.477020765421E-04
1.698070520703E-04
1.974853319653E-04
3.423330712821E-04
2.603237363185E-04
2.092575137881E-04
2.685174943099E-04
2.104438005477E-03
2.148623543181E-03
1.011588510662E-03
2.136019098977E-03
1.761543220178E-03
1.772287246139E-03
1.725523206027E-03
1.597120288191E-03
1.409493989350E-03
1.385744855909E-03
1.488247933223E-03
1.293989588950E-03
1.252915738518E-03
1.037214404374E-03
1.102305071794E-03
1.125762562092E-03
1.186440787863E-03
2.088804757234E-03
2.092203806325E-03
2.035274229048E-03
2.208137129262E-03
4.097583353540E-04
3.872518326983E-04
-2.414583763756E-05
4.140207196411E-06
2.265765777477E-04
2.610544236372E-04
2.560387158195E-04
2.085082700101E-04
3.188544464403E-04
3.039326919531E-04
3.752777802347E-04
3.448473473235E-04
3.619637583292E-04
8.295506071470E-04
4.436789867858E-04
4.930485639156E-04
8.210261143250E-04
8.631701382229E-04
8.586190794956E-04
8.057673944017E-04
8.315987453440E-04
7.873767674639E-04
8.242305451025E-04
7.892974343601E-04
8.199500792114E-04
7.935836349500E-04
8.144917016455E-04
7.926852894750E-04
4.393278017027E-04
7.995514430328E-04
8.158163730865E-04
8.671386697558E-04
1.853776311831E-04
1.981773053391E-04
3.244522389923E-04
3.237795916350E-04
3.378900642973E-04
3.539210112739E-04
7.918424138986E-05
5.891990509480E-05
5.708197960161E-05
2.939715156488E-05
1.977330164238E-04
2.429477329347E-04
1.652144416444E-04
8.357812501248E-04
2.059640510917E-04
2.439543793156E-04
2.170494674314E-04
2.254662810357E-04
2.297588830015E-04
2.631978746839E-04
2.638253434536E-04
2.951147075046E-04
8.016773815759E-04
8.307633849506E-04
8.484700009692E-04
8.379210080453E-04
8.685483658124E-04
8.557359021572E-04
2.422910530022E-04
1.658408114164E-04
7.600069925905E-04
7.053257159994E-04
6.768391334290E-04
6.185949799825E-04
5.745074723584E-04
5.784228360756E-04
-1.878116725922E-04
-1.665225203529E-04
-1.363557739381E-04
-9.773102589742E-05
1.964613646261E-04
2.234990168422E-04
2.326094988625E-04
2.638964364782E-04
3.889774250403E-04
6.285423322400E-04
4.246596161815E-04
4.046265449272E-04
4.387147740366E-04
5.054106469374E-04
2.298267429657E-03
2.334952996491E-03
2.338772826901E-03
2.285688495141E-03
2.270398441527E-03
2.297057220333E-03
2.305138531947E-03
2.266442697030E-03
2.266980077012E-03
2.217457162372E-03
4.719930543279E-04
7.274403332341E-04
6.582672551408E-04
6.992322303134E-04
7.212431438949E-04
6.664518367173E-04
4.988687003751E-04
4.727468497158E-04
-8.147816444188E-05
-4.885690413682E-05
2.669086226646E-04
2.348304674258E-04
3.368156834032E-04
3.466900452860E-04
3.998499287874E-04
4.504316614284E-04
4.929655694253E-04
6.712767793582E-04
4.256139512179E-04
5.028406236509E-04
2.386202067891E-03
2.352796238376E-03
2.399707475197E-03
2.308972600897E-03
2.370532225405E-03
2.244787345669E-03
2.305056063712E-03
2.214038306594E-03
8.128093252044E-04
8.538213826050E-04
8.599278238583E-04
8.212808457450E-04
4.443713696872E-04
1.851760613477E-04
5.148502217670E-04
4.943148776752E-04
-5.095995367503E-04
-4.305699115770E-04
-4.374232997003E-04
-4.373593777671E-04
-4.453057925466E-04
5.113184425917E-04
5.159397782154E-04
5.197597507969E-04
5.191057208250E-04
-1.178429898495E-04
-2.042115464470E-04
-1.433167844674E-04
-9.185066968753E-05
-1.090213822728E-04
-5.960357497204E-05
-1.366354516970E-04
-1.855288816187E-04
-2.801056623601E-04
-3.494833046676E-04
-4.538992217254E-04
-4.357406707347E-04
-3.740857260021E-04
-4.177126550568E-04
-4.520177726530E-04
-4.234387300545E-04
-4.533178157450E-04
-4.757959434853E-04
-3.392563636518E-04
-4.327893560885E-04
-4.335613965408E-04
-5.196096541590E-04
4.980589529485E-04
5.101180123893E-04
5.125339187679E-04
-4.568718412479E-04
-4.407508614362E-04
-4.028731282049E-04
-3.992011230870E-04
5.125132749038E-04
5.271461288207E-04
5.200572845922E-04
5.251077187794E-04
-4.396598861988E-04
-4.358530130446E-04
-4.767352116589E-04
-5.050670327528E-04
-4.382005209230E-04
-4.472671877060E-04
-4.565624638992E-04
-4.175102752688E-04
5.239071847037E-04
5.285406928682E-04
-2.662471850948E-04
-3.912038651760E-04
-3.130797027637E-04
-2.617896142254E-04
-3.225037128155E-04
-2.880782090236E-04
-3.419651601684E-04
-5.234820025146E-04
-4.818980662936E-04
-4.727345102593E-04
-4.678230549204E-04
-9.458830255095E-05
-1.055867369797E-04
-1.683408991704E-04
-1.666638924373E-04
5.033352466620E-04
5.013711429377E-04
4.938545175459E-04
4.917307649429E-04
4.836202733363E-04
4.718474910890E-04
-5.295494688671E-05
-5.124984046002E-05
-5.620532052251E-05
-1.360573237794E-05
-6.602398536682E-05
-7.236817075923E-05
-1.072743433129E-04
-1.012701399187E-04
-1.551190443806E-04
-1.592532045749E-04
-1.948809177850E-04
-1.940444802532E-04
4.452577565276E-04
4.651450855093E-04
-4.510181843161E-05
-5.317651044745E-05
-5.298380091300E-05
-6.147844849049E-05
-8.072432731936E-05
5.036698905405E-04
-3.007900350224E-05
-3.498706674557E-05
-4.307226028916E-04
-4.480822783299E-04
-4.547947465235E-04
-4.223675095845E-04
5.098084153519E-04
5.060924852687E-04
5.068762557371E-04
5.112855241244E-04
-4.865321902133E-05
-8.283414484263E-05
-1.628534647582E-05
-1.254731905186E-05
1.701758542841E-05
-7.167050117498E-06
2.055018994240E-05
-8.400318892507E-05
-2.053774139450E-05
-1.401101034753E-04
-2.693346866592E-04
-3.264284802395E-04
-3.165913285692E-04
-3.650291577468E-04
-3.707122001990E-04
-3.902029657413E-04
5.115842849200E-04
5.127357922448E-04
-4.024675575722E-05
-4.536056235104E-05
2.701821830181E-05
-3.684121641321E-04
-3.774822545224E-04
-4.103622027008E-04
-3.848725912655E-05
-2.203864844599E-05
1.844830991770E-05
-1.064999187378E-04
-1.071328094298E-04
6.568898104019E-05
3.825668157097E-05
5.409858635810E-05
9.166075014746E-05
-1.097743271177E-04
-1.090960287361E-04
9.812027799282E-05
1.118643063527E-04
-1.057021948473E-05
1.460614474731E-04
-1.149513606002E-04
-1.177331268421E-04
-1.268124092349E-04
-1.402600635956E-04
1.938070585337E-04
1.972306548617E-04
2.165499342969E-04
2.410097110979E-04
-1.641353747289E-04
-1.715933615570E-04
-2.186856751871E-04
-2.070395718582E-04
-2.066584816913E-04
1.625093668773E-04
-2.320506166767E-04
-9.801501144449E-05
-1.043158241521E-04
9.225107605410E-06
-1.222935126651E-04
-1.030793793739E-04
-6.919196014956E-05
-5.917781346504E-05
-6.359067663611E-06
-1.063829957946E-06
-1.376498015847E-04
-1.193454186188E-04
-1.372052373781E-04
-1.261444767074E-04
-1.296372255145E-04
-8.673789261405E-05
-9.455062824978E-05
-3.369882728297E-05
-1.165223963456E-04
-1.199204049489E-04
-1.069808760008E-04
-9.289538963170E-05
-8.767940650117E-05
-8.378488123692E-05
-6.956879687103E-05
-5.857838087095E-05
-7.643022213106E-05
-8.973333214143E-05
-7.728305077245E-05
-5.018510382532E-05
-9.932562586304E-05
-2.406665572245E-05
-9.958984372489E-05
2.699116955072E-04
3.115155368282E-04
5.880416385922E-04
-3.330138753725E-04
-3.274560921840E-04
-2.961766749895E-04
-2.847625341237E-04
5.039884626758E-04
5.158204579657E-04
4.993983100372E-04
4.748612405771E-04
-3.455497197241E-04
-3.125835220406E-04
-3.313730159985E-04
-3.119685852575E-04
5.353795145113E-04
-3.202125299883E-04
4.716228441446E-04
4.880555900790E-04
4.938449690345E-04
4.852723984646E-04
-3.954792784665E-04
-3.349015840160E-04
-3.530180954163E-04
-3.458145435171E-04
-3.707455049693E-04
-3.108832206217E-04
4.960995861340E-04
5.012192926525E-04
-4.338587489720E-04
-2.870661406816E-04
2.765465167326E-04
-2.973696419784E-04
-3.133153955150E-04
3.280286285602E-04
-2.117659094441E-04
-2.443730270185E-04
-2.510092157634E-04
-2.434782805177E-04
-2.375747876241E-04
-2.505316125625E-04
3.583883134380E-04
3.728466080978E-04
4.070292945092E-04
4.288662380628E-04
-2.372657110341E-04
-2.449806380812E-04
-3.089700445673E-04
-2.567318907401E-04
4.651126623240E-04
4.828844290420E-04
5.206145929445E-04
5.350138205137E-04
-2.841526761932E-04
-2.740030659817E-04
6.024031964306E-04
5.980991426864E-04
-2.972037245746E-04
-2.878351592096E-04
6.005767202733E-04
6.463248207035E-04
-2.999545125639E-04
-2.688160238964E-04
4.686972986349E-04
-8.659767004520E-05
-1.278804470965E-04
-2.989533572246E-04
-3.262455527447E-04
6.824237222013E-04
6.641123741310E-04
6.838969449527E-04
6.679401637097E-04
-3.548747039588E-04
-3.617062584292E-04
-3.763696503080E-04
-3.739603274740E-04
-3.705012500949E-04
-3.753882591282E-04
6.725100208171E-04
6.465802453539E-04
6.387879662016E-04
6.603943624544E-04
-3.718219622537E-04
-3.653669635918E-04
-3.562924832533E-04
-3.591874112757E-04
6.333171664092E-04
6.537934502900E-04
6.426679771683E-04
6.534864056853E-04
6.369153610907E-04
6.541574232565E-04
6.538656397785E-04
-2.504440006789E-04
-2.247482936415E-04
6.484704627035E-04
6.855773016923E-04
7.361611816459E-04
7.558120551682E-04
7.577599741294E-04
7.925336761179E-04
-5.349230537345E-05
-5.665858120405E-05
-5.555213406855E-05
-6.223362282074E-05
7.125315627944E-04
7.219387968404E-04
7.300068351122E-04
7.149340045864E-04
-5.317562540108E-05
6.283337295608E-04
-6.848019408688E-05
-6.686318319801E-05
-8.523056289064E-05
-1.005762327196E-04
6.982017746911E-04
6.913507270615E-04
6.764436251283E-04
6.830082147368E-04
-1.240805540624E-04
-1.326196993017E-04
-1.603346795055E-04
-1.820465023822E-04
6.547671270305E-04
6.741665492022E-04
-5.963178074604E-05
6.265226553213E-04
5.999438270379E-04
-3.712387573457E-04
-3.749373248872E-04
3.948688297266E-04
3.900579888075E-04
3.986311246009E-04
3.961117864298E-04
-4.249721779670E-04
-4.224014312131E-04
-4.176057561111E-04
-4.077045544890E-04
3.891666310275E-04
3.936948314000E-04
4.083522577719E-04
4.117194193501E-04
-3.744967137242E-04
4.403743090275E-04
9.720511348007E-05
6.991376107263E-05
2.105072466485E-05
2.801331074779E-05
5.647861918847E-05
4.373258995769E-06
-4.140135825758E-04
-4.287404396084E-04
-4.225515910455E-04
-4.170931830103E-04
-4.221922193097E-04
-4.164786588077E-04
4.983994520222E-04
4.420763453739E-04
-6.318103446166E-05
-3.805301463490E-04
4.127771686407E-04
-3.666945368864E-04
6.104323045991E-04
6.545116965312E-04
6.313857813906E-04
6.297903194601E-04
6.481120941194E-04
6.317104676879E-04
6.372346362948E-04
6.225372371103E-04
6.424576687099E-04
6.323936245805E-04
6.536035610040E-04
6.342967952959E-04
-3.913292186601E-04
6.430781475682E-04
5.860265122491E-04
5.989160460358E-04
5.833464528135E-04
5.603516317055E-04
5.596913920669E-04
5.236559599489E-04
5.029990810880E-04
5.032099894565E-04
-3.749917012714E-04
-3.735649203634E-04
4.681867088108E-04
4.457527758674E-04
4.195906388992E-04
6.179734754702E-04
-6.480324660280E-05
-6.331759843499E-05
-6.815344165002E-05
4.986773358642E-05
-3.217485833636E-05
-9.524352711788E-06
-5.991500820743E-05
-4.603379049445E-05
-6.742434252428E-05
3.776380834558E-04
3.792676656343E-04
3.895397881403E-04
3.907652026613E-04
1.689950553633E-04
1.139083373849E-04
1.267569330288E-04
3.778468271921E-05
9.441079702296E-05
5.564202552903E-05
3.962478156919E-04
3.953010521529E-04
4.162476967825E-04
4.210984321267E-04
2.195611185255E-04
2.025239742312E-04
1.453786484981E-04
1.915764253393E-04
4.687773939007E-04
4.677154290520E-04
4.906937007988E-04
5.292130351202E-04
1.120384851419E-04
2.738346704635E-04
1.053775535848E-05
8.421773771715E-05
-1.061573970184E-04
-1.616647462438E-04
-1.491307627238E-04
-1.503409773143E-04
-1.976031290741E-04
-1.859486958467E-04
-1.754760177928E-04
-2.043197749498E-04
4.086681226233E-04
4.340381286181E-04
6.160927193475E-05
4.287895334064E-05
2.350393392858E-05
8.329844865107E-05
-1.587746987992E-06
-3.676754544866E-05
-3.352305852976E-05
-4.497115344824E-05
-7.793645180977E-05
-6.932291593040E-05
-6.115397612274E-05
-8.612568560491E-05
-1.740426098203E-04
-1.814962724100E-04
4.093977007587E-04
3.923155955753E-04
3.890533467946E-04
4.029569328811E-04
-1.379354730751E-05
-7.259830474975E-05
2.978295383272E-04
2.271193701607E-04
8.820404890356E-04
7.967689555498E-04
-7.116896975244E-05
-7.198572709780E-05
-6.367974529807E-05
-6.294154531508E-05
7.920742167535E-04
8.007228761785E-04
8.120120473548E-04
8.346167308599E-04
8.705408230854E-04
8.637914225123E-04
8.436830812926E-04
9.215466206339E-04
9.682722646509E-04
8.974671505152E-04
9.063987392188E-04
9.485048674134E-04
9.012316956118E-04
8.333559159281E-04
-7.116508083506E-05
-7.510520756304E-05
-7.556307985363E-05
-6.989220098423E-05
7.930749251246E-04
8.081032052039E-04
7.947218482027E-04
7.936215880299E-04
9.111723521427E-04
2.421963103794E-04
8.957726477295E-04
9.602661411973E-04
5.952585314366E-04
5.365600999141E-04
2.556130170961E-04
2.468685602084E-04
2.985226207069E-04
1.997656057697E-04
6.671478775845E-04
5.973450268501E-04
2.589327860830E-04
2.122976278460E-04
1.974788898523E-04
1.391098980082E-04
7.419917308956E-04
8.124883475285E-04
6.660079383316E-04
2.362530504648E-05
7.396350294939E-05
6.712628627228E-05
7.724129776833E-04
8.378602405301E-04
8.211265325851E-04
7.373445228504E-04
-4.370908439613E-05
-3.150194203554E-06
-1.491298701547E-05
-2.758603056750E-05
9.000839142620E-04
9.435483862077E-04
4.792774845879E-05
1.983049656074E-03
2.027851302667E-03
2.025185760830E-03
2.274621323521E-04
2.417743690594E-04
4.051260809841E-04
4.095855901032E-04
4.702368429200E-05
2.882908857819E-05
2.281926374314E-05
3.396042400192E-06
5.670918780828E-04
6.020396143705E-04
5.974209516269E-04
6.115422579266E-04
5.865723322314E-04
5.927797317287E-04
6.337568289253E-04
5.932022974409E-04
6.328481366329E-04
6.434508720648E-04
5.991827649511E-04
5.955360535843E-04
4.706605872906E-04
5.013563311381E-04
5.437877643032E-04
4.719924967918E-04
3.494889375163E-04
3.789475802863E-04
-1.654518864873E-05
2.357732306573E-04
2.348071187677E-04
2.683361684055E-04
3.337186347375E-04
6.437029893340E-05
6.822531074724E-05
5.266969408794E-05
2.788481696463E-05
3.843264603363E-04
4.168210986053E-04
5.392983643214E-04
5.084110234600E-04
4.673160519720E-04
5.617919513368E-04
5.423726296018E-04
5.466343475163E-04
5.372652203647E-04
5.674713025573E-06
5.673326079004E-04
4.995751490246E-04
4.967825350063E-04
5.331663385185E-04
5.875060301035E-04
5.768009523789E-04
5.302001744920E-04
5.703484012986E-04
4.457148525308E-04
4.383592811887E-04
4.211324031800E-04
3.704580246573E-04
2.781240121508E-04
2.952381433863E-04
5.340454924579E-04
1.611714717268E-05
-1.213217479067E-05
2.540351342421E-04
-3.396749145417E-04
-3.134086457907E-04
-3.134234474794E-04
-3.293931361527E-04
-2.867588950341E-04
-2.902377786826E-04
-2.738277039423E-04
-2.859318937579E-04
-2.864715934550E-04
-2.825182739973E-04
-2.607956378685E-04
3.416139096672E-05
2.976862621263E-05
-3.446017315587E-04
4.157064959840E-05
7.626311983609E-05
7.182198153299E-05
1.514239921610E-04
1.452733363282E-04
-3.455974326060E-04
-3.669581585099E-04
-3.648767935683E-04
-3.705105363890E-04
-2.342549790392E-04
-2.332675891939E-04
-1.694175525043E-04
-1.530468909933E-04
-8.401577537517E-05
6.128146814558E-05
3.817859581250E-04
-3.490529455808E-04
1.487653032595E-04
2.663312433821E-04
2.963874408181E-04
2.286670875819E-04
2.397646823831E-05
1.047344647977E-05
2.531361668305E-05
2.175197189850E-05
2.496452453187E-04
2.348715815913E-04
2.236965267443E-04
2.001781299999E-04
6.183359648082E-05
4.211785122142E-05
-3.551781097589E-04
1.697949976727E-04
1.928672232534E-04
1.587834576365E-04
-3.012723384730E-04
-2.893173121680E-04
-2.846158070470E-04
-2.741456410323E-04
7.900834396989E-05
8.390290328975E-05
8.007384889413E-05
7.218377935687E-05
1.807162131204E-04
1.681371691113E-04
1.653819525729E-04
1.818865228785E-04
3.977154082651E-04
3.251194762309E-04
2.882129485633E-04
3.072496745955E-04
2.875055875632E-04
2.819625706621E-04
2.894845172610E-04
3.843986303882E-04
3.605570841412E-04
1.638666081361E-04
1.784225180681E-04
1.788119468465E-04
1.948996329391E-04
1.988622185420E-04
1.831608997874E-04
1.871002759050E-04
3.117587634964E-04
1.685389596853E-04
2.439923291056E-04
2.294245153509E-04
2.041127427262E-04
1.724472078995E-04
1.644399551257E-04
1.288781751661E-04
1.342112690148E-04
1.221942931870E-04
1.366537174260E-04
1.458736707303E-04
1.381258397402E-04
2.640359570554E-04
2.727805811273E-04
2.445851332343E-04
2.570725332184E-04
3.444719794324E-04
4.407108198925E-04
1.829187164572E-04
1.837552741786E-04
1.698041309597E-04
1.706921018917E-04
1.486652997659E-04
1.561701479399E-04
1.442828014738E-04
1.614528361638E-04
8.381498614711E-04
8.621996325024E-04
7.911033329304E-04
8.157473870689E-04
8.538076716512E-04
3.815844001360E-04
8.051889157617E-04
7.781892551914E-04
7.817629485724E-04
7.683415779631E-04
7.622092937392E-04
7.405152844156E-04
7.396513256287E-04
7.152178926688E-04
6.571086921030E-04
5.219832459995E-04
5.561350584261E-04
5.878391929580E-04
6.295006263120E-04
4.878224640035E-04
8.115946453071E-04
-7.627273824036E-05
2.947638787338E-04
2.400304882287E-04
2.965896328304E-04
3.193513367367E-04
3.114675462790E-04
3.171631821836E-04
3.022286636308E-04
3.130441107774E-04
3.778458617498E-04
3.882855204582E-04
3.853182968699E-04
3.686859436775E-04
9.272047939310E-05
1.007610748432E-04
8.929875204277E-05
2.980515179906E-04
6.723537281629E-05
2.676952169004E-04
3.071829502925E-04
3.346611488386E-04
2.463479751879E-04
2.115079421425E-04
2.125863354408E-04
2.129651269014E-04
1.997524901227E-04
2.554575798307E-04
2.379284063739E-04
2.482313414794E-04
3.055238970760E-04
2.870889496333E-04
2.559630775407E-04
2.685061764852E-04
2.902007684995E-04
1.930364655268E-04
2.305222180675E-04
2.418820217619E-04
7.688803824508E-04
7.485705924685E-04
7.717509113632E-04
7.352046752640E-04
7.503754832238E-04
7.366220303317E-04
5.452443423041E-04
4.478575684295E-04
4.940962540645E-04
3.275535328973E-04
3.779581504406E-04
2.097451333773E-04
2.896765266396E-04
3.632561588607E-04
1.171245533758E-04
1.435066528915E-04
1.316396322500E-04
1.091381256253E-04
1.094705981364E-04
1.336871221018E-04
1.566301337431E-04
1.452973858830E-04
1.597002403160E-04
1.508941827022E-04
1.520468313413E-04
1.765747313487E-04
3.779050155370E-04
2.027987929662E-04
1.172936861531E-05
-3.668723604650E-05
8.983487337025E-04
8.604337984210E-04
8.639511220549E-04
8.402321456969E-04
8.023302782348E-04
6.689421729434E-04
7.001970337555E-04
7.009155835111E-04
6.451372199575E-04
5.013416375915E-05
1.204189976521E-05
8.911891805907E-04
9.035216631582E-04
9.314072755777E-04
9.094589275579E-04
9.006605719286E-04
9.280376757726E-04
8.238391506288E-04
8.322242748225E-04
7.333090346042E-04
7.878519014044E-04
7.930447334305E-04
7.003380476733E-04
5.916118153840E-04
6.090255724557E-04
6.386688127316E-04
6.665720976891E-04
8.705540960088E-04
8.908750325303E-04
8.749877619517E-04
8.369282993177E-04
8.422333542417E-04
8.852968222656E-04
8.905918218461E-04
9.035301720858E-04
7.817783442118E-04
5.221729939273E-04
5.433841697342E-04
5.460494215934E-04
5.705335834570E-04
-9.300915585105E-05
-1.121084113091E-04
8.084863548256E-04
7.715548715419E-04
1.214486409133E-04
7.489867880412E-04
8.844695009134E-04
8.901740538202E-04
8.725426986682E-04
8.442750369237E-04
6.568950301756E-04
6.313248163647E-04
6.274146937769E-04
6.379935496462E-04
-6.192905510366E-05
-6.516724201482E-05
-4.615965663317E-05
-2.093753560706E-05
8.881129314453E-04
8.279319411500E-04
1.208718971484E-04
9.734494049301E-05
8.799019167976E-05
7.012016416999E-04
6.964270975669E-04
7.035267943920E-04
7.382007276128E-04
8.019038822343E-04
7.536268094238E-04
7.254158536716E-04
7.368656175961E-04
7.614846282034E-04
7.226323375997E-04
7.497119860103E-04
7.058818593907E-04
7.331739255054E-04
6.811607321543E-04
6.906925119138E-04
7.144434625716E-04
7.004068789426E-04
6.443532169770E-04
6.367418855553E-04
6.608682900024E-04
6.200117916629E-04
6.357569712216E-04
5.890220899135E-04
5.772148507046E-04
6.040555344318E-04
5.863324927652E-04
5.947779193498E-04
5.749906671426E-04
7.206521123485E-04
8.963862656607E-04
7.051234697288E-04
6.558291186434E-04
7.447675637986E-04
7.528567284368E-04
7.928093264428E-04
8.620890526332E-04
8.275870071892E-04
8.040762765383E-04
8.701806587678E-04
8.194420912919E-04
7.566370447843E-04
7.710582172081E-04
7.275208085454E-04
7.401331565755E-04
6.517846179445E-04
6.862820551385E-04
6.914801014239E-04
6.260951491516E-04
6.069355653570E-04
5.921424224786E-04
5.830271636454E-04
5.783400446866E-04
5.809382807511E-04
5.859395654476E-04
5.761239026742E-04
5.966779312594E-04
1.553755295622E-04
1.430233715916E-04
1.387229035034E-04
1.517579812901E-04
6.873157334581E-04
6.730481046863E-04
7.037414932433E-04
-1.929272340069E-04
-4.193713765384E-04
-4.257677814091E-04
-4.247327871150E-04
2.621444776635E-04
2.524285507006E-04
2.639364571146E-04
2.461742258824E-04
-4.377948002398E-04
-4.276551217561E-04
-4.262293626266E-04
-4.403929720528E-04
3.492024735344E-04
3.467272308660E-04
-4.229297502235E-04
3.188427271148E-04
-4.442753627606E-04
-4.487178455567E-04
-4.726374962257E-04
-4.836258855603E-04
4.212496265971E-04
4.010075804326E-04
4.013997136148E-04
3.761985460575E-04
-4.665530609050E-04
-4.797482566757E-04
-4.909171698579E-04
-4.523217952443E-04
4.560360297241E-04
2.935057465436E-04
4.379278950328E-04
2.015946440811E-04
2.232870957045E-04
7.629277088581E-06
1.492625612855E-04
1.428141822096E-04
-3.315551453566E-04
-3.574080774851E-04
-3.336921492376E-04
-3.576812033497E-04
-3.623856890024E-04
-3.750206024386E-04
1.579039018156E-04
1.606702954005E-04
1.486346435986E-04
1.513965853544E-04
2.090019503208E-04
-3.757967175772E-04
-3.813655781848E-04
-3.497107622878E-04
1.842522664700E-04
1.678201412179E-04
1.792685964432E-04
1.872977101967E-04
1.728229918593E-04
1.856061495887E-04
-4.111864150966E-04
-3.933453675498E-04
2.168303880004E-04
1.986351398062E-04
2.164278104446E-04
-3.890824666900E-04
-2.984630086967E-06
4.268360435791E-04
-4.617097650240E-04
5.786560277717E-04
6.131531963303E-04
5.200985861523E-04
5.394664520990E-04
5.029342937981E-04
-2.011668756367E-04
-2.125637347387E-04
-2.465201168058E-04
-2.633912109188E-04
6.433850222044E-04
6.315532454707E-04
8.325599922452E-04
6.698371218628E-04
6.575275193187E-04
7.347806619459E-04
7.896379878201E-04
6.263390081783E-04
5.837314717221E-04
5.477580256106E-04
5.261577520047E-04
5.121795648978E-04
5.035451710549E-04
5.117322652057E-04
5.089918808140E-04
5.139562134132E-04
-1.643569530228E-04
-1.675690123706E-04
-1.433706944980E-04
7.606113230383E-04
4.346052598908E-04
6.010441688286E-04
-3.518482639619E-04
-4.493862732061E-04
-4.324342130583E-04
-4.110270779995E-04
4.674325876191E-04
4.851916321925E-04
4.988382261343E-04
4.545025252331E-04
-3.702799014021E-04
-3.689710192057E-04
-3.805099045994E-04
-3.900649196676E-04
5.308173060648E-04
5.211161674272E-04
6.043493524976E-04
5.328232734521E-04
-3.775304896368E-04
-3.686672342737E-04
-3.713306407385E-04
-3.622917956979E-04
5.536723506164E-04
5.772462818841E-04
5.735204175911E-04
5.497881379750E-04
-3.061479310509E-04
-3.094538244106E-04
-3.672396943912E-04
-3.539534032807E-04
-3.339223328340E-04
5.204170931594E-04
1.955304698760E-04
2.042840219566E-04
2.260269331814E-04
7.358731351089E-04
7.074666946151E-04
8.116706244452E-04
8.463998479133E-04
8.298199089461E-04
8.574139366899E-04
8.973498265687E-04
8.876425873032E-04
9.001605534622E-04
8.867872269728E-04
8.795504644869E-04
8.192070121529E-04
8.356783513463E-04
8.533313020846E-04
8.098892414445E-04
4.806375169892E-04
5.298444135366E-04
5.851489630178E-04
6.115246522428E-04
6.449409342070E-04
6.993740750858E-04
7.299141446552E-04
7.811160662295E-04
7.997416867074E-04
8.382838852508E-04
8.721709129041E-04
8.619216286750E-04
5.799951199393E-04
6.158106352484E-04
4.494655294315E-04
4.461299951422E-04
1.091712454178E-03
9.853386626072E-04
1.004283342850E-03
9.565634228035E-04
9.569813869371E-04
8.935540900411E-04
8.594181236223E-04
2.690518687454E-04
2.747426340646E-04
2.882538575873E-04
2.942621163400E-04
9.251367519192E-04
9.719712437175E-04
8.669974312305E-04
1.012517437048E-03
9.472564834144E-04
9.537784629832E-04
9.456994055837E-04
9.268893678097E-04
9.007249784577E-04
8.999075859482E-04
8.613016263296E-04
8.402397893764E-04
2.950094045397E-04
3.030328757551E-04
3.357165035938E-04
3.804734467229E-04
4.923264572056E-04
9.711521738588E-04
8.687526385630E-04
8.865804510823E-04
8.170440776595E-04
7.027973162063E-04
7.035600394833E-04
6.933778755095E-04
6.885137667133E-04
6.966121084082E-04
6.711501532772E-04
7.623342228316E-04
7.439168095069E-04
7.357041809439E-04
7.484587538628E-04
6.954362517012E-04
7.001398954272E-04
7.013748921220E-04
7.279502450200E-04
7.099027677148E-04
7.883917427398E-04
7.411857187412E-04
7.492483304208E-04
6.851867745267E-04
6.983729593769E-04
7.182413908816E-04
7.363130863552E-04
7.289608915078E-04
7.747758479584E-04
7.101177306412E-04
6.956490234113E-04
7.069304744442E-04
6.464442669735E-04
7.866237368462E-04
1.137665759435E-03
7.241804371115E-04
7.229462752704E-04
8.435668225809E-04
8.421647807866E-04
8.140130660826E-04
7.860029121742E-04
6.515400301869E-04
6.652264641286E-04
6.881817305814E-04
7.216252994020E-04
7.960209783392E-04
7.772356509209E-04
7.733968887931E-04
8.273390399972E-04
7.831672848722E-04
7.054469645350E-04
7.220312398792E-04
7.691690928661E-04
7.828753222722E-04
6.966702879833E-04
7.055040164198E-04
6.955528554725E-04
7.416887047190E-04
7.225310575280E-04
7.123367467604E-04
7.258145054618E-04
7.234079738435E-04
7.018308919343E-04
6.865643178409E-04
6.708674388021E-04
7.364834457173E-04
1.137235474932E-03
1.070206362204E-03
3.011145088593E-04
1.333974440934E-03
8.198035537249E-04
7.707095695064E-04
-3.478106974700E-04
-2.981704554016E-04
-3.292807340989E-04
-3.483545940190E-04
-3.502071298884E-04
-2.750289135676E-04
-1.966542251656E-04
-2.013876516148E-04
-2.104584082041E-04
-1.793288607989E-04
1.409253443235E-03
1.477806752244E-04
1.262297652368E-04
1.386843975160E-04
1.374355759418E-04
1.706581850575E-04
2.005550072435E-04
2.307835634306E-04
2.670043713833E-04
2.907581966866E-04
1.791760551310E-03
1.760531911722E-03
1.730854101911E-03
1.774178956774E-03
1.744207397684E-03
1.385714139002E-04
1.716522572897E-03
1.850550876021E-03
1.905057971677E-03
1.977089402893E-03
1.718279998541E-03
1.627059399173E-03
1.572345318333E-03
1.478639854735E-03
9.913019318693E-04
9.303109096660E-04
8.729602354869E-04
8.753793753563E-04
7.457021484351E-04
7.526196655316E-04
7.961567154067E-04
7.209124514736E-04
1.903318394589E-03
-3.238005652411E-04
-3.458336032779E-04
-3.350869175405E-04
-3.411833945106E-04
-3.329936823607E-04
-1.781391140007E-04
-1.717912479681E-04
-1.663084133338E-04
-1.441891780929E-04
1.837366428572E-04
1.642622565677E-04
1.621828714783E-04
1.678729403839E-04
1.853881502219E-03
-3.364682529570E-04
6.292332105668E-04
1.719221772587E-03
1.655607642059E-03
2.719541379680E-04
2.389384441204E-04
3.042456494498E-04
1.674714760316E-03
1.625776791708E-03
1.670080886825E-03
1.533532739152E-03
1.618134978263E-03
1.407726223348E-03
1.510279687144E-03
1.234295487422E-03
1.353720920310E-03
1.378845520633E-03
2.767040174173E-04
1.210843945382E-03
1.310488117888E-03
1.086022761306E-03
1.124611866113E-03
1.137538369718E-03
1.041554164373E-03
1.028803181156E-03
9.597363565991E-04
9.021323609770E-04
2.573984698870E-04
3.046389749920E-04
2.850460938972E-04
2.765617554256E-04
2.548444865543E-04
1.223323265427E-03
1.667253090446E-03
3.043248757094E-04
2.196345259293E-04
1.575081549537E-03
1.559756439490E-03
1.483015753137E-03
1.484129569370E-03
1.446636160491E-03
1.430654785388E-03
1.354140879860E-03
1.182753858455E-03
1.255845486325E-03
1.245399373109E-03
1.090898066283E-03
1.037451894457E-03
9.697858150963E-04
2.101492839961E-04
-3.151419025383E-04
-2.903335207591E-04
-2.963834563218E-04
-2.815559625928E-04
-2.683696615729E-04
-2.577001732356E-04
-2.497208343052E-04
-2.434897094707E-04
-2.290507124693E-04
-2.138263046483E-04
-2.061723810145E-04
1.197547322415E-04
1.641716198868E-04
1.571727040000E-04
-2.928440067203E-04
6.520931225763E-04
6.818104272748E-04
6.923112591191E-04
1.867454537103E-04
1.812552717235E-04
1.812314428452E-04
1.837950896902E-04
1.820843517222E-04
1.828476353359E-04
1.831371709143E-04
1.830864963048E-04
1.837528228473E-04
1.849633206485E-04
1.810699133987E-04
1.927616450687E-04
1.963518685296E-04
2.649922615402E-04
1.793216576685E-04
8.058332290655E-04
7.700542818916E-04
8.558755767065E-04
5.427329499311E-04
5.212694540065E-04
4.843017864074E-04
4.406446631667E-04
4.631112048505E-04
5.020424463222E-04
4.804759817561E-04
4.864327202541E-04
3.108091896642E-04
2.959043803513E-04
8.338726569954E-04
3.228900027614E-04
2.599772763877E-04
3.824851961971E-04
3.752971703424E-04
3.907229098952E-04
1.839550722415E-04
2.124415448545E-04
2.019188620001E-04
2.361035591955E-04
2.366724733371E-04
2.646191364275E-04
6.955397752541E-04
7.362813360489E-04
7.661687070753E-04
7.494153101631E-04
3.691023190021E-04
3.543282261738E-04
3.743022975321E-04
3.445219166188E-04
3.598273399090E-04
3.577280072418E-04
3.856976010620E-04
4.185329495005E-04
2.814788060803E-04
2.501088742128E-04
2.780537433283E-04
2.915833130980E-04
3.125134630007E-04
2.944338568989E-04
3.278715033873E-04
3.122114491220E-04
3.974287494336E-04
3.277564449889E-04
3.181862931626E-04
3.381209973503E-04
5.807567654847E-04
5.729680669802E-04
6.111749692997E-04
5.300982465651E-04
6.269317380301E-04
5.715664643045E-04
5.500274448423E-04
5.584937964353E-04
3.101755971612E-04
3.154883243467E-04
3.168965302868E-04
3.055543842940E-04
3.625717830599E-04
6.615506060508E-04
3.926254711267E-04
3.467458630339E-04
2.127141786143E-04
2.226528555655E-04
2.186228575497E-04
2.039269690685E-04
2.030894950780E-04
2.194555454917E-04
2.605120245762E-04
2.595128018024E-04
2.542499832538E-04
2.571946709804E-04
2.596690175051E-04
2.569783313975E-04
3.830125180373E-04
3.678077389045E-04
6.796816724134E-04
7.392156551376E-04
3.297284636535E-04
3.715202967415E-04
2.384130323551E-04
2.487119596249E-04
2.314507447968E-04
2.511270364157E-04
2.473155383041E-04
2.619874155502E-04
2.613363062343E-04
2.566580132822E-04
2.529690283296E-04
2.585590190062E-04
1.956405200217E-04
7.144569676379E-04
1.840901503763E-04
1.883676226752E-04
1.867707536631E-04
1.883111060305E-04
1.898700483570E-04
1.873544197635E-04
1.651690759698E-04
1.546620243697E-04
1.714874311279E-04
1.795626879862E-04
7.956914607601E-04
8.278595477094E-04
8.259848624935E-04
8.586443340630E-04
1.818844422226E-04
-2.711281138659E-04
3.508598563986E-04
3.629328987377E-04
3.149885204501E-04
3.134361609073E-04
3.007879696785E-04
2.956930572593E-04
2.794875726282E-04
2.811882736445E-04
2.834251817168E-04
2.787548531567E-04
2.759454354577E-04
2.784938479997E-04
1.338797863735E-04
1.599195981734E-04
1.474386968731E-04
3.237661937853E-04
1.122252445216E-04
9.527000388879E-05
1.598110179387E-04
1.471484106751E-04
1.855209351640E-04
1.732956823823E-04
2.076495062842E-04
2.528777026897E-04
4.035956033999E-04
4.265724321384E-04
4.195841046354E-04
4.261774777797E-04
4.526085352206E-04
4.677733856225E-04
1.238802407868E-04
4.976655179097E-04
3.205326130225E-04
3.223555462219E-04
7.284230783398E-04
7.343862491643E-04
6.795199193636E-04
6.421261339172E-04
6.252627562817E-04
6.479459485088E-04
6.251134475783E-04
6.203008234031E-04
6.169212602662E-04
6.091420006939E-04
6.221771984428E-04
6.222575146240E-04
6.334587682272E-04
3.188482083053E-04
6.674778978085E-04
7.028715272170E-04
5.834712572107E-04
5.736475061984E-04
5.817281247813E-04
5.791595197365E-04
5.961124307709E-04
5.984057275755E-04
9.422748796161E-05
1.205223474594E-04
1.127208386453E-04
1.427313455158E-04
3.168786342395E-04
3.279448802908E-04
6.565133060607E-04
3.344171231714E-04
5.185032604148E-04
5.648365151994E-04
4.038606858510E-04
3.952488694977E-04
3.918482635291E-04
4.136317789041E-04
6.032252606243E-04
6.338775310061E-04
6.694947663843E-04
6.656006174400E-04
3.593306457601E-04
3.406475685424E-04
3.109483672329E-04
2.972823886897E-04
2.754537791325E-04
3.732627212931E-04
2.639596011815E-04
2.634845983671E-04
2.992865876500E-04
3.106479341125E-04
3.147722938612E-04
3.367644523939E-04
2.297168181207E-04
1.869830907264E-04
2.299023853233E-04
2.545746330620E-04
2.826874564565E-04
2.405944602220E-04
3.502245576185E-04
3.254173956175E-04
2.706354833085E-04
5.592919101496E-04
3.648100280396E-04
3.295473725393E-04
2.619373049075E-04
2.585285198484E-04
2.616922230503E-04
2.558169460578E-04
2.779266978724E-04
2.768446563712E-04
3.150179914193E-04
3.046001942556E-04
2.968507817791E-04
3.218450748472E-04
2.842367669320E-04
2.887854400788E-04
2.926246141996E-04
3.402876562836E-04
2.885102239893E-04
2.988987413527E-04
1.730728049334E-04
1.963765922527E-04
1.631973314010E-04
1.744176274937E-04
2.848204975948E-04
2.640371870630E-04
2.889239309843E-04
3.343117835363E-04
2.133665834321E-04
2.480679188256E-04
2.772368327670E-04
2.837049523425E-04
2.923350803846E-04
1.024142356180E-05
-2.868740793415E-04
-3.245454514113E-04
4.379158622723E-05
3.961691307929E-05
4.714743543452E-05
4.259775703951E-05
2.963182785141E-05
4.177480638641E-05
5.357280604531E-05
7.261788482112E-05
4.682972095794E-05
1.349190850846E-05
1.786119523108E-05
5.811345019770E-04
5.161639832781E-04
5.402785909205E-04
5.323737267673E-04
5.005739234768E-04
4.694404323141E-04
4.608490955158E-04
4.386833570348E-04
4.436287204014E-04
4.271220836344E-04
4.414862611324E-04
4.309864526382E-04
4.383376175155E-04
4.493115122511E-04
7.150209158370E-04
5.730239424918E-04
3.773956670007E-05
4.215413351784E-05
4.143826751077E-05
4.341195091846E-05
3.266913791418E-05
2.796885966383E-05
2.915379082745E-05
2.380637845162E-05
2.791360807359E-05
1.778697114349E-05
4.453535851696E-06
2.581558417573E-05
3.929098614133E-05
6.739874373708E-05
6.313913558673E-05
4.960028087973E-05
9.301587066561E-05
6.058412922873E-04
-3.448095730061E-04
-6.169402588064E-04
-6.120114867078E-04
-5.971353423735E-04
-5.982152855371E-04
-5.773529070327E-04
-5.692063937946E-04
6.811573581089E-05
5.592656877076E-05
5.382191966144E-05
6.183434939401E-05
3.795518045730E-05
4.511188297346E-05
5.606508490408E-05
-3.590887785703E-04
6.220189007683E-04
6.725636032526E-04
5.432967355881E-04
4.600906940641E-04
4.455944915648E-04
4.653333783143E-04
5.035493573609E-04
9.363529971201E-04
9.377965863968E-04
9.288175723860E-04
9.260320129866E-04
8.443533900528E-04
8.625040897234E-04
8.905282207177E-04
8.437323427630E-04
4.990990824965E-04
8.350630953096E-04
5.256169336169E-04
5.100852166079E-04
2.397197842236E-04
2.274162565789E-04
2.345726950787E-04
2.220339711438E-04
2.314206293859E-04
2.045496353346E-04
2.203107424401E-04
2.439844811582E-04
2.672723845535E-04
2.596343675559E-04
3.128622233213E-04
2.890515748231E-04
5.282704913120E-04
3.269837403332E-05
8.556425136596E-04
9.431759922668E-04
4.355724266469E-04
4.495310688442E-04
4.430417070772E-04
4.348375884817E-04
4.361853733960E-04
4.240034410014E-04
4.187716419180E-04
4.027095536723E-04
3.981301513878E-04
3.834539885674E-04
3.910835199886E-04
3.841044509029E-04
3.923554553598E-04
9.209721052025E-04
4.072773329507E-04
8.967996171243E-04
9.138653876286E-04
7.271463532760E-04
7.753210702823E-04
7.791889101385E-04
8.368821220731E-04
6.791606405693E-04
3.801349839218E-04
3.947331792628E-04
4.118465271795E-04
4.407908963181E-04
9.488059115328E-04
9.468382979046E-04
9.248397915855E-04
4.628362805399E-05
7.085828401760E-05
6.307919264101E-05
5.863825315829E-05
6.010908212881E-05
5.751017449892E-05
-1.539605525535E-04
-1.716343353861E-04
-2.025992372404E-04
-2.220738435364E-04
-4.337846259013E-04
-5.024108807629E-04
-4.611112456475E-04
-5.308429112024E-04
-4.974528902415E-04
-4.808881417662E-04
6.284949093442E-05
-5.123175873057E-04
6.074413859743E-05
6.080248653422E-05
6.909039250697E-05
5.338845913685E-05
-5.630675599725E-05
-1.281879739068E-04
-8.353015441951E-05
-6.350173485123E-05
-7.915340378379E-06
-7.808642381169E-05
-1.009530417063E-04
-1.566033127415E-04
-2.375742761317E-04
-5.089338353970E-04
-2.168636915336E-04
-4.314501728083E-04
-4.497689759130E-04
-3.812259070817E-04
2.686662896847E-06
-4.801060959290E-06
9.749504169115E-06
3.159360061546E-05
-3.949348022714E-04
-3.809759237899E-04
-3.841636987887E-04
-3.792099746123E-04
-3.756793543241E-04
-3.742709461561E-04
3.106511082174E-05
2.535751813007E-05
-4.534904883664E-04
5.356223010518E-05
4.419534001545E-05
5.846601639898E-05
-3.914472745558E-04
-3.823136534798E-04
-4.017779039514E-04
-4.070879854309E-04
5.300583033202E-05
4.687954856885E-05
6.333033443776E-05
6.166778982507E-05
5.385574505295E-05
6.108978015592E-05
-4.195707624819E-04
4.512473598447E-05
3.058693632861E-04
-1.852639250143E-04
-4.365785741507E-04
-3.020851552717E-04
-3.369835140984E-04
-3.285257366539E-04
-3.192005605205E-04
-3.661753800674E-04
-3.491597513538E-04
-3.501562922891E-04
-3.657065721791E-04
-3.899073955874E-04
-3.963221615528E-04
-4.201195112748E-04
-6.253155086098E-04
-6.087676895136E-04
-2.897636732782E-04
-6.224848070995E-04
-6.328552738423E-04
-5.832398468890E-04
-5.901530323525E-04
-5.597262958058E-04
-5.673953234894E-04
-5.605145274753E-04
-5.612361429729E-04
-5.582944678408E-04
-5.410177067454E-04
-5.504189374164E-04
7.327820499392E-05
4.918879003123E-05
6.191647819465E-05
-6.415322005812E-04
-2.503777457525E-04
-2.544089713798E-04
-2.312645012499E-04
-4.158621761074E-04
-4.620329759078E-04
-4.349232818702E-04
-4.484452849324E-04
-5.154045342748E-04
-5.348555710476E-04
-6.080973579797E-04
-5.966810014436E-04
-5.876503389412E-04
-5.632659714911E-04
-6.048842560008E-04
-5.197457639223E-04
-5.330389842051E-04
-2.597576713486E-04
-5.321118314745E-04
5.431706770998E-05
6.641961609767E-05
7.291341362733E-05
5.173750616354E-05
-4.310944109864E-06
-2.996905096713E-05
1.391787382748E-06
3.413196731593E-05
6.554950191262E-05
2.347673660662E-05
-1.055576449818E-04
-1.842643654485E-04
-1.592583250444E-04
-5.326222515681E-04
-3.782543894327E-04
3.619746680737E-04
9.177018010574E-04
7.977000676985E-04
8.892725754051E-04
4.013128356259E-04
4.046776336112E-04
4.320349968277E-04
4.198895235193E-04
4.009316196408E-04
4.225578172161E-04
4.322220840876E-04
4.549956877391E-04
4.621125396884E-04
4.728758157215E-04
4.766148856902E-04
4.886942383353E-04
4.936559099857E-04
4.922553122836E-04
3.774701406825E-04
4.216930532652E-04
4.190834021534E-04
3.949823186528E-04
4.035890873300E-04
4.384334729503E-04
3.817340530757E-04
3.911756885058E-04
3.961486332169E-04
4.129743533844E-04
4.150949873857E-04
8.050971960198E-04
8.543360612561E-04
7.438499717953E-04
6.905910910692E-04
8.542620156728E-04
9.174734824349E-04
9.399733904952E-04
9.081713403898E-04
9.762162992200E-04
9.941618367527E-04
4.903669958325E-04
4.481192053245E-04
4.443493178444E-04
4.623867343791E-04
4.568865428448E-04
4.487287924407E-04
4.781773903277E-04
4.479097357508E-04
4.860865486720E-04
4.939990040735E-04
4.946400012549E-04
5.080295730285E-04
5.034495886772E-04
5.273214820959E-04
5.251471029831E-04
5.517691649260E-04
5.694008393266E-04
5.529002778009E-04
5.658407745844E-04
6.100330584407E-04
6.137723792068E-04
6.616984413980E-04
4.854144384123E-04
4.311330128019E-04
4.791990205809E-04
4.641593129597E-04
6.156122491649E-04
4.148979097228E-04
4.077228379681E-04
6.998377849953E-04
6.712121703519E-04
6.821834378875E-04
6.524561233843E-04
6.272694977688E-04
6.387105752018E-04
4.251477188113E-04
4.123849544799E-04
7.238590827841E-04
7.082877273993E-04
6.019112815682E-04
6.849046835201E-04
6.527860593675E-04
6.320996541463E-04
5.400099313083E-04
5.675015901280E-04
5.890432684059E-04
5.305555938526E-04
4.267302849197E-04
4.403272152842E-04
4.368651723496E-04
4.220672592463E-04
5.213838061369E-04
4.601092307871E-04
4.822842265450E-04
6.349463127291E-04
5.652941820155E-04
5.969643951153E-04
5.738634414367E-04
4.888253884810E-04
[truncated: 4,615,185 more chars]
