# Supplementary material for: Modeling of the Electrostatic Interaction and Catalytic Activity of [NiFe] Hydrogenases on a Planar Electrode
Source: J Phys Chem B. 2022 Oct 21;126(43):8777–90. doi: 10.1021/acs.jpcb.2c05371 (PMC9639099; doi:10.1021/acs.jpcb.2c05371)
Supplement: Supplementary file 1 — jp2c05371_si_001.zip [file jp2c05371_si_001.zip › Supplementary data/1e3d_5_theta_40_phi_98/phi_files/1e3d_5_theta_40_phi_98_stern_phi.txt]

2.783780014197E-04
2.173293172370E-04
2.120187891326E-04
1.984106493589E-04
1.936935218409E-04
1.839089647726E-04
1.769368043115E-04
1.187084731233E-04
1.143105078879E-04
1.156852545458E-04
1.149135059563E-04
1.125884364570E-04
2.297874208780E-04
1.103124028679E-04
1.708155867734E-04
1.622172412861E-04
1.575961462900E-04
1.483882343451E-04
1.439558854572E-04
1.374693043178E-04
1.338435897356E-04
1.288512482890E-04
1.256546423691E-04
1.181602502379E-04
1.206766748096E-04
1.710599903249E-04
2.341190287831E-04
2.296293334355E-04
2.431822457571E-04
3.142130592792E-04
3.156844153649E-04
3.166166367941E-04
3.011005116227E-04
2.767022394247E-04
2.813169225567E-04
2.898360970694E-04
2.934591169412E-04
2.692326549766E-04
1.065225061639E-04
1.078507618690E-04
1.076463629219E-04
1.060650380451E-04
2.784031420714E-04
2.633051664474E-04
2.684676960647E-04
2.645570023107E-04
2.423045376104E-04
2.499967589535E-04
2.515950346695E-04
2.348505439660E-04
1.090206129783E-04
1.100863880111E-04
1.090072747059E-04
1.070334276451E-04
1.214874152439E-04
3.133625826748E-04
1.162088333918E-04
-5.613162500581E-05
-5.800492878557E-05
-5.643310079856E-05
-5.431164978352E-05
-5.235374065216E-05
-5.362646572182E-05
-4.088512624822E-05
-4.076381117064E-05
-3.937447138549E-05
-3.652898088717E-05
-2.877708872664E-05
-2.644040653037E-05
-5.654753051876E-05
-3.047595759961E-05
-1.346072012013E-05
-7.785003518411E-06
-5.149386999973E-05
-5.468943202792E-05
-5.521963653207E-05
-5.129231739763E-05
-2.373497416526E-05
-1.220345855130E-05
-1.701539163719E-05
1.186399649916E-06
-1.182873446716E-06
-1.863131495409E-05
-4.250744372403E-05
-4.627151224222E-05
-4.420700852426E-05
-5.661023075345E-05
-5.371509744292E-05
-5.338377623545E-05
-5.534779107752E-05
-5.320206922029E-05
-5.402697483297E-05
-4.874960256086E-05
-5.090110924330E-05
-5.284025792889E-05
-5.006759952083E-05
-5.781532065920E-05
-5.585628094660E-05
-5.456252900091E-05
-5.700467927172E-05
-5.802680979787E-05
-5.646705342701E-05
-5.517532044760E-05
-5.229805051524E-05
-5.380434782104E-05
-5.162539943347E-05
-4.776251460219E-05
-4.870058040357E-05
-4.870758694191E-05
-4.685876143182E-05
-4.247583569988E-05
-5.769389529982E-05
3.128424502573E-04
3.131559546597E-04
3.142547994252E-04
1.473660218206E-04
3.334246529848E-04
3.360351582639E-04
3.300787736868E-04
3.294448956597E-04
3.262394323665E-04
3.261548850713E-04
1.290687137342E-04
1.322152170699E-04
3.303257811950E-04
3.330837419057E-04
1.424378923572E-04
3.271567425393E-04
3.239108783561E-04
3.236225655875E-04
1.205434450856E-04
1.217791802497E-04
3.282735099849E-04
3.306264203194E-04
3.251409421113E-04
3.242306994576E-04
3.214390356862E-04
3.213721134331E-04
1.150126902368E-04
3.265519476889E-04
3.400655138956E-04
3.398049901264E-04
3.280467609758E-04
3.290935635655E-04
3.296892196954E-04
3.321436491091E-04
3.301132826206E-04
3.302649062075E-04
3.319717145189E-04
3.315331066962E-04
3.361042494709E-04
3.348105039878E-04
3.389406381092E-04
3.388049599663E-04
3.409165787183E-04
3.390974270817E-04
3.407560939789E-04
3.417650182939E-04
3.360330704038E-04
1.584337053850E-04
1.633807700233E-04
3.365491309903E-04
3.371679886149E-04
3.353522745470E-04
3.322312809075E-04
3.275983663333E-04
3.282515552645E-04
3.309031211326E-04
1.151037084919E-04
3.280824942614E-04
3.259936715085E-04
3.239251675356E-04
3.177197458566E-04
3.175012980904E-04
3.165165265915E-04
3.152428467015E-04
3.149892322956E-04
3.140481712882E-04
3.140386074253E-04
3.149143150740E-04
3.160452516844E-04
3.176468769000E-04
3.177298338831E-04
3.187173871873E-04
3.187791242214E-04
3.180696360736E-04
3.161792461949E-04
2.998794505422E-04
3.028579209176E-04
3.097157339213E-04
3.111144073610E-04
2.920288233362E-04
1.080017460417E-04
1.061879808799E-04
1.070264030207E-04
1.069342587968E-04
3.150441132298E-04
1.080732915756E-04
-6.202107702525E-06
1.083880508823E-04
1.098860189598E-04
3.229275301149E-04
3.192472073280E-04
3.186277093679E-04
3.199324289919E-04
3.164840668865E-04
1.110992102177E-04
1.108789101545E-04
3.223076969429E-04
3.206295372709E-04
3.193053351673E-04
3.184323690899E-04
3.156869681542E-04
3.155803373255E-04
3.163355744099E-04
3.142763368689E-04
3.144976952543E-04
3.153151610177E-04
3.147296496266E-04
3.183752763460E-04
3.172191622494E-04
3.203673363102E-04
3.202569981692E-04
3.156704785618E-04
3.184753243925E-04
3.104869772190E-04
1.104356519348E-04
-7.167393495073E-06
5.894925032211E-06
-5.154837747128E-05
2.713212222638E-04
2.747018460401E-04
2.722972198778E-04
2.744173585829E-04
2.764037278072E-04
1.783229365573E-04
1.737136669155E-04
1.583743202289E-04
1.462486639427E-04
2.727999185815E-04
2.765483247512E-04
2.740759960416E-04
2.749230245828E-04
2.712574795381E-04
2.711279403763E-04
2.743348072936E-04
2.726836291273E-04
2.335787719659E-04
2.179833328248E-04
2.150246927790E-04
1.998245465083E-04
2.681758822923E-04
2.704545548742E-04
2.676281746876E-04
2.727246223150E-04
2.698297748551E-04
2.725303408651E-04
2.679363574350E-04
1.161318926159E-04
1.278806442041E-04
1.222461108189E-04
1.413086655219E-04
1.346820935639E-04
1.557511893169E-04
1.481984920457E-04
1.716607760329E-04
1.630293105380E-04
1.891998753944E-04
1.789813486167E-04
2.078043876125E-04
1.961503002565E-04
2.253716423780E-04
2.127488550130E-04
2.395507052593E-04
2.285791180927E-04
2.374746588645E-04
2.427115431091E-04
2.516419459768E-04
2.565963450361E-04
2.545822395270E-04
2.639363803574E-04
2.630545767749E-04
2.710307136623E-04
2.638607392448E-04
2.612450598442E-04
2.624413444664E-04
2.760705708317E-04
3.070064177605E-04
3.060641289264E-04
2.341350183360E-04
2.281539020555E-04
2.236483508454E-04
2.150253841160E-04
2.071588234590E-04
1.973396522297E-04
1.888715311313E-04
1.799562207820E-04
1.720569773834E-04
1.651110483227E-04
1.570034725937E-04
1.529606920068E-04
1.565687660543E-04
1.465203430162E-04
2.967399100352E-04
3.069801560059E-04
3.034516376268E-04
3.052743064367E-04
3.016149829783E-04
3.133104845033E-04
3.151450262905E-04
3.193547416279E-04
1.525573640474E-04
3.116785951415E-04
1.206823209228E-04
3.159202374010E-04
3.095066540135E-04
2.368309592980E-04
2.502222029966E-04
2.585109521521E-04
2.712574812362E-04
2.287310310095E-04
2.592836187642E-04
2.554122906506E-04
2.523240121708E-04
2.532347819048E-04
3.009043013865E-04
3.001891112251E-04
2.969458683994E-04
2.828806871888E-04
2.869349954702E-04
2.940866645609E-04
2.991816765574E-04
2.773913782601E-04
2.494327173887E-04
2.448625389238E-04
2.388234694960E-04
2.390124449423E-04
3.043266044778E-04
3.104771880358E-04
3.070906655260E-04
3.078511379481E-04
3.162246981746E-04
3.343819127775E-04
1.354999485636E-04
2.223919835393E-04
3.456719487642E-05
3.785528744437E-05
-2.855516747685E-05
-3.528282167299E-05
3.942459785359E-05
3.810263888020E-05
4.614897458162E-05
4.259412804685E-05
4.308316504851E-05
5.072793533640E-05
5.317907835404E-05
3.227024137989E-05
5.669596221049E-05
-2.469281099365E-05
4.388543439644E-05
5.038888261422E-05
4.628541038339E-05
5.721868790971E-05
5.312877258243E-05
5.829280691847E-05
6.095640163489E-05
6.392254571326E-05
6.745222979704E-05
6.776908153608E-05
-1.636535634952E-05
3.300586350332E-05
-4.189493901233E-05
-3.595659698288E-05
-4.859819014449E-05
-5.243606961979E-05
-5.114772575145E-05
2.767956249381E-06
1.405784673725E-05
1.248872868764E-05
8.333775021369E-06
7.633650225271E-06
1.769848987005E-05
-4.403932424566E-05
-4.866043248145E-05
-4.942515598480E-05
-4.487530061921E-05
1.692990059011E-05
1.611180129319E-05
1.927531743763E-05
2.287543468350E-05
-4.287710264669E-05
-4.664963469288E-05
2.081818647526E-05
2.989714491633E-05
2.884336810898E-05
2.512118414357E-05
2.358628320801E-05
3.232139223629E-05
7.298261180605E-05
7.327334934475E-05
8.081975612652E-05
7.969514118438E-05
1.015870784525E-04
8.411735515452E-05
6.943513338517E-05
1.048208056031E-04
1.129044612731E-04
1.111235913670E-04
1.069761090790E-04
1.075691548681E-04
1.194589264910E-04
1.183582553145E-04
1.226190921614E-04
1.316686376816E-04
1.337727690920E-04
1.446614825143E-04
1.470871640326E-04
1.586571295942E-04
1.607736661214E-04
1.784042456973E-04
1.721731908326E-04
1.722276363633E-04
1.889866174720E-04
1.934258547391E-04
2.054015571792E-04
2.091874020063E-04
2.200619737136E-04
1.040665107201E-04
2.296027129662E-04
1.636135466669E-04
1.534220324082E-04
7.705441510392E-05
8.227288127956E-05
6.441971124920E-06
-6.377402795504E-06
8.326725267254E-05
8.443424144268E-05
8.515555685309E-05
8.797788291815E-05
8.978788554317E-05
9.314741903232E-05
5.253246895490E-05
5.188420282024E-05
3.624535599394E-05
2.153355370967E-05
9.600909327038E-05
9.551388932424E-05
1.022228634601E-04
1.013557155418E-04
9.885039645334E-05
1.049374473276E-04
1.227825277587E-04
1.285755345857E-04
1.322255704424E-04
1.408665960924E-04
1.442141181587E-04
1.560409685037E-04
1.466957935572E-04
3.340073192493E-04
3.373444217314E-04
3.803615960850E-04
3.817018901957E-04
3.809716301612E-04
3.823140038099E-04
3.817458670183E-04
3.828923156811E-04
3.808305345608E-04
3.794634706230E-04
3.732369330576E-04
3.652483143103E-04
3.529109623138E-04
3.815464621935E-04
3.387358815040E-04
3.027621479976E-04
3.122779564885E-04
6.977703865665E-05
6.796688910216E-05
7.122001725735E-05
6.839201554891E-05
3.836428020480E-04
3.813820439762E-04
3.832977366276E-04
3.844821598072E-04
3.845213366263E-04
3.240684444038E-04
3.788455217885E-04
3.805917283317E-04
6.285420975589E-05
6.315580388206E-05
6.371487451899E-05
6.307122923375E-05
6.233088385657E-05
3.773276609827E-04
3.781968775984E-04
3.775629837874E-04
3.786518971620E-04
3.780980393601E-04
3.794834441008E-04
3.784112786253E-04
3.782034805551E-04
3.736639748138E-04
3.570945010160E-04
3.640951283251E-04
3.633109493982E-04
3.512279268100E-04
3.342597905328E-04
3.011568418321E-04
3.068485488465E-04
3.211838506267E-04
2.998585847349E-04
6.298821272089E-05
6.332254001907E-05
6.405255806636E-05
3.836967966159E-04
3.007688360807E-04
3.845382973332E-04
3.846966993526E-04
3.853874512033E-04
3.831596177825E-04
3.760080467621E-04
3.682956508978E-04
3.529090261679E-04
3.414911820731E-04
3.198263774997E-04
3.271589770968E-04
1.018442465806E-04
9.501953399792E-05
1.054123157615E-04
3.860950656651E-04
1.003430899445E-04
1.184534251692E-04
3.899456337806E-04
3.888260651975E-04
3.904780419792E-04
3.894182440344E-04
3.902478116672E-04
3.890535707147E-04
3.896768345704E-04
3.886301703026E-04
3.892610997652E-04
3.883779416258E-04
1.051056951267E-04
3.868297444691E-04
3.861742643923E-04
3.868904021462E-04
3.840790768037E-04
3.849389302509E-04
3.843329943999E-04
3.833594381491E-04
3.806494448052E-04
3.724524146095E-04
3.636890104049E-04
3.476961947555E-04
3.354316938124E-04
3.134871129521E-04
3.220691819533E-04
8.461235170506E-05
7.886280000688E-05
7.711493927026E-05
8.403321414596E-05
8.030150319228E-05
9.055798188691E-05
3.872177591123E-04
3.857656965006E-04
3.876246975749E-04
3.863841417505E-04
3.871558239148E-04
3.861336393707E-04
3.870053064121E-04
3.861601788294E-04
3.837084542501E-04
3.270754625661E-04
3.093688356686E-04
2.996776724605E-04
1.060490822484E-04
1.017950022141E-04
1.453930779013E-04
1.486711908018E-04
1.454024100499E-04
1.475721153995E-04
1.134242029470E-04
1.092297740307E-04
1.096174205602E-04
1.127325409468E-04
1.382909593698E-04
1.037894698015E-04
1.442139380401E-04
1.206296713839E-04
1.266256019561E-04
1.231441957701E-04
1.260331934923E-04
1.164400835381E-04
1.272824475052E-04
1.344470981636E-04
1.620138377235E-04
1.423241756544E-04
1.501180236115E-04
1.482011089478E-04
1.342658627811E-04
1.033941191093E-04
1.002748120775E-04
1.050622187188E-04
9.583524677879E-05
9.194956232645E-05
9.847655871815E-05
1.475591794294E-04
1.524404632197E-04
1.504312398851E-04
1.495020236962E-04
1.480674135566E-04
1.529054881459E-04
9.667845655183E-05
9.331531401613E-05
9.281545739838E-05
9.704748415195E-05
1.491978543034E-04
1.509085836213E-04
1.489029599860E-04
1.508650283862E-04
9.782956187375E-05
9.889285395226E-05
9.607027116442E-05
9.700845659328E-05
1.531473473060E-04
1.489294046323E-04
1.474005369036E-04
1.531239069686E-04
1.322605493079E-04
1.398771136860E-04
1.146015544036E-04
1.221467158995E-04
7.917059298828E-05
2.639637935448E-04
2.588757448382E-04
2.401777862774E-04
2.541176119483E-04
7.536836464602E-05
7.567387829585E-05
7.268922678695E-05
7.124322941875E-05
2.888122062968E-04
2.839834658708E-04
2.622254562025E-04
2.770827413315E-04
6.658116968787E-05
6.789712320300E-05
3.138764405499E-04
3.092596958246E-04
2.827831739984E-04
2.992422550000E-04
6.472794309124E-05
6.510187465374E-05
6.397201697259E-05
6.407489906753E-05
3.404756613704E-04
3.347754427303E-04
8.254217692212E-05
3.886156708433E-04
8.145570667853E-05
2.052290300125E-04
1.918853804522E-04
1.713857263419E-04
1.790603958990E-04
1.742652114111E-04
1.805065980359E-04
1.546519976156E-04
1.596463406041E-04
1.441449870891E-04
9.952573761071E-05
1.072306331270E-04
2.231634315889E-04
2.026619364228E-04
2.105939321038E-04
2.092560599375E-04
1.903294189963E-04
2.003413705927E-04
9.184269583732E-05
8.791485354717E-05
9.042521682795E-05
8.762222395824E-05
2.409951895690E-04
2.358861991765E-04
2.151963517607E-04
2.273528888931E-04
2.265199267892E-04
7.776720562544E-05
3.877562826505E-04
3.874385895889E-04
3.856042974840E-04
2.712597467094E-04
2.649801986254E-04
2.495651788029E-04
2.475764428063E-04
2.435083218551E-04
2.482549937812E-04
2.451330257901E-04
2.420837971333E-04
2.866931529204E-04
2.828928384820E-04
2.665789385604E-04
2.750657272407E-04
2.730319062378E-04
2.714854152704E-04
2.359192992293E-04
2.362757712774E-04
2.298739043542E-04
2.286749799605E-04
2.968438801026E-04
3.016666255232E-04
3.025016880164E-04
2.927032508260E-04
2.736083236966E-04
2.822057652558E-04
2.816849230399E-04
2.682897341674E-04
2.721149465647E-04
2.762620744370E-04
2.704947292295E-04
2.731651896689E-04
2.736421008922E-04
2.580507983303E-04
2.658825216422E-04
2.691644220515E-04
2.736678193444E-04
2.716037533237E-04
2.713955421124E-04
2.697404444578E-04
2.733988224754E-04
2.778299182209E-04
2.689303360202E-04
2.652602326357E-04
2.715497239616E-04
2.706142887341E-04
2.640207137124E-04
2.686393259365E-04
2.700868229604E-04
2.702748118603E-04
2.652137742401E-04
2.541270789812E-04
2.585039052356E-04
2.642626687043E-04
2.570913489515E-04
2.931139026852E-04
2.871422064903E-04
2.808580340837E-04
2.830348404166E-04
3.200247978033E-04
3.174655033653E-04
3.072747076637E-04
1.865141528252E-04
1.918726406610E-04
3.396707393199E-04
3.376952871481E-04
3.378158569507E-04
3.372443671466E-04
3.364688567949E-04
3.341168125362E-04
3.327256226815E-04
3.339114656894E-04
3.334186901292E-04
3.348910700726E-04
3.359777097796E-04
3.376144478966E-04
3.400769304507E-04
3.401053174614E-04
3.411059289760E-04
3.372177217704E-04
3.280211365203E-04
3.347937907170E-04
1.731047077764E-04
1.782312736313E-04
3.148234044272E-04
2.660966693855E-04
3.220706965010E-04
3.293278037396E-04
2.205577851429E-04
2.211442983029E-04
2.162385418932E-04
2.105145368897E-04
3.191446876805E-04
3.127864474456E-04
3.183904964801E-04
3.071495828349E-04
3.095918828959E-04
2.998009502911E-04
2.894374087898E-04
2.983775166535E-04
3.045638257484E-04
3.004610142023E-04
1.990752922705E-04
2.053383229830E-04
3.366169231948E-04
3.354886985368E-04
3.356629589573E-04
3.353138834874E-04
3.342873932822E-04
3.277604200075E-04
3.323053013892E-04
3.343347225996E-04
3.348522302792E-04
3.304038776853E-04
3.397195178114E-04
2.634454869691E-04
2.674474181969E-04
3.823992583279E-04
3.761814277333E-04
3.662864755262E-04
3.564126052272E-04
3.506285145292E-04
3.215100724471E-04
3.236573683623E-04
3.349680788992E-04
3.117393197031E-04
1.616111625571E-04
1.813770027012E-04
3.886103393433E-04
1.827788171607E-04
1.732910760536E-04
1.930619071004E-04
3.937020450043E-04
3.948093225282E-04
3.945041275110E-04
3.948189745740E-04
3.950819471640E-04
3.942713676731E-04
3.944106241286E-04
3.930935828859E-04
3.931820873455E-04
1.718335770406E-04
3.879162787394E-04
3.889363041524E-04
3.899511657999E-04
3.792359226349E-04
3.721852947245E-04
3.570191424024E-04
3.461561880847E-04
3.219560927697E-04
3.296110674042E-04
1.136494653029E-04
1.279130904228E-04
1.165346462348E-04
1.469537533884E-04
1.486392923756E-04
1.350905229961E-04
1.380829252279E-04
1.583737340674E-04
3.908211417063E-04
3.919674664907E-04
3.928578261405E-04
3.922262474120E-04
3.933140574357E-04
3.922396152695E-04
3.927845445760E-04
3.914146480333E-04
3.917604336574E-04
3.905863565446E-04
3.910390989823E-04
3.923865800348E-04
3.924642374121E-04
3.906443432082E-04
3.499030988110E-04
2.649165642832E-04
2.492830558584E-04
2.319729596562E-04
2.275845679982E-04
2.396622259651E-04
2.335593077038E-04
2.376295391052E-04
2.468048402471E-04
2.805011133322E-04
2.768089927226E-04
2.698349607370E-04
2.635009579604E-04
2.477347734970E-04
2.535726823385E-04
2.499777958151E-04
2.459481913201E-04
2.538532459310E-04
2.497012994928E-04
2.528574483629E-04
2.599181433744E-04
2.673106239290E-04
2.700419204327E-04
2.519023873204E-04
2.587723144884E-04
2.586646626576E-04
2.564290917528E-04
2.643628201102E-04
2.556204267045E-04
2.809620092588E-04
3.401267380278E-04
3.311344875701E-04
3.046598828817E-04
3.053052328370E-04
3.158584770995E-04
3.172354868670E-04
2.885624325902E-04
2.929476466430E-04
2.710714908418E-04
2.765768212240E-04
2.608461616481E-04
1.946805171315E-04
2.146698137368E-04
2.146805180661E-04
2.042381092518E-04
2.045251227245E-04
2.236170362575E-04
3.954997514368E-04
3.957150954751E-04
3.949819787786E-04
3.942010589128E-04
3.094615956791E-04
3.029784494800E-04
2.937168476415E-04
2.883681500600E-04
2.743611252299E-04
1.410066525758E-04
1.401980264209E-04
1.315275969026E-04
6.148569340518E-05
5.069633850661E-05
4.752844984138E-05
5.072880690687E-05
5.200817088801E-05
5.730662554778E-05
5.907332947173E-05
6.201036375202E-05
6.108018286916E-05
6.040543361567E-05
6.435981346505E-05
6.319617835889E-05
5.667968305751E-05
5.609865619974E-05
5.786549588598E-05
5.845280704501E-05
6.554394013689E-05
6.113992779522E-05
6.724450522756E-05
7.096413798936E-05
7.708926079758E-05
8.175708183574E-05
8.063504796597E-05
8.847957258008E-05
5.316560259017E-05
6.144123718427E-05
6.267705959438E-05
4.674511667356E-05
1.897854879880E-04
2.265855240133E-04
2.234949019928E-04
2.314901386943E-04
2.286918089462E-04
2.428837355829E-04
7.105805419296E-05
7.097191625629E-05
6.890734200659E-05
6.779671501703E-05
4.671267631682E-05
4.470861181083E-05
4.378882547524E-05
4.711511140066E-05
1.825394852487E-04
2.077814556024E-04
1.947191097312E-04
2.208126669724E-04
6.863275123466E-05
6.708492553689E-05
6.693885308908E-05
6.724679862363E-05
4.614781522179E-05
4.799494534411E-05
4.588196347405E-05
8.691703486528E-05
1.948040197551E-04
9.294682152094E-05
9.247394327208E-05
9.127497288303E-05
9.426283297615E-05
1.452244960255E-04
1.373527393032E-04
1.416711963640E-04
1.526481592818E-04
1.003446374522E-04
9.783696949485E-05
9.985658177026E-05
1.013833460918E-04
3.078216695318E-04
8.987506923194E-05
3.262056574197E-04
3.326619208166E-04
1.546002728259E-04
1.466550888717E-04
1.488629399661E-04
1.576309756887E-04
1.029348633211E-04
1.094132990147E-04
1.074042108377E-04
1.060055664606E-04
1.040696200809E-04
1.103892526219E-04
3.196743177810E-04
9.366689240248E-05
1.406364856003E-04
1.290413167624E-04
9.903597095472E-05
6.366121742482E-05
5.966970390644E-05
6.252475523060E-05
6.535174482117E-05
1.024819834267E-04
9.852141310652E-05
1.062303986293E-04
1.014508958396E-04
1.064392194377E-04
1.163550208679E-04
7.327943473344E-05
6.874432144898E-05
7.086911599815E-05
7.383857985778E-05
1.203025553235E-04
1.134782811556E-04
1.161265653439E-04
1.271657952761E-04
8.421050151636E-05
7.962460422897E-05
8.090777495428E-05
8.463781920314E-05
1.317135802987E-04
1.244655639424E-04
8.920144264088E-05
2.072160598686E-04
1.691748858546E-04
1.606477563153E-04
2.530688220772E-04
2.415831592206E-04
2.219788241903E-04
2.325183347850E-04
2.311731568874E-04
2.067492855248E-04
7.069159368070E-05
7.302040468926E-05
7.216018559229E-05
7.103103353005E-05
5.250079484165E-05
2.583034261111E-04
5.716731380703E-05
5.983489231649E-05
6.553796073909E-05
6.894071798171E-05
7.622331372657E-05
8.050988610498E-05
9.289700060168E-05
9.424818151589E-05
8.834258436550E-05
1.041476680519E-04
1.094705480044E-04
1.203343413915E-04
5.913682050139E-05
2.574479523251E-04
2.528913851226E-04
2.634059271936E-04
5.443772230208E-05
2.014565213714E-04
1.936238800537E-04
1.916384854818E-04
1.754858019747E-04
1.534879039377E-04
1.638881712522E-04
1.634390856286E-04
1.417374950664E-04
6.067926671701E-05
5.863916831815E-05
2.436740329302E-04
2.185924172904E-04
2.303466937805E-04
2.289063456130E-04
2.176377080428E-04
2.013389476892E-04
1.788982502821E-04
1.950115568523E-04
6.805217444036E-05
6.544749728745E-05
2.621094820290E-04
2.636865440010E-04
2.651562807173E-04
2.648054244299E-04
2.501480477039E-04
2.530794755169E-04
2.553903503727E-04
2.574341763018E-04
1.269631251350E-04
1.234379972094E-04
1.591703983331E-04
1.699175483391E-04
1.841645434073E-04
2.344047291416E-04
2.458972454968E-04
2.437960761991E-04
2.474974252352E-04
2.467371278618E-04
2.521270588677E-04
7.547940480048E-05
6.992982216738E-05
7.166784693049E-05
7.369063344776E-05
7.464334679886E-05
6.871460702389E-05
4.285954917288E-05
4.292691719497E-05
4.412328622147E-05
4.587240929801E-05
4.714386397706E-05
4.789849895993E-05
1.462211588741E-04
1.695923221832E-04
1.384488275981E-04
2.733912080924E-04
1.427685419000E-04
1.133137811919E-04
2.604008093883E-04
2.616354360644E-04
2.601799923749E-04
2.637822628055E-04
2.627540548015E-04
2.644620938885E-04
2.642508177960E-04
2.631323691852E-04
2.631965419978E-04
2.547388786222E-04
2.576684091396E-04
2.452899388730E-04
7.585160450907E-05
7.433221505020E-05
7.294921596520E-05
7.225532463550E-05
4.402955417819E-05
4.717854167665E-05
4.855206337599E-05
4.856141364050E-05
5.069843744012E-05
5.393404638746E-05
5.192314392594E-05
5.768222014719E-05
9.983418164604E-05
1.060308150087E-04
3.044240360978E-04
2.944261011662E-04
2.916489188926E-04
4.079768263436E-04
4.092310936982E-04
4.113428229708E-04
4.108644925707E-04
4.082626675573E-04
4.118138142252E-04
4.086175968421E-04
4.083637110877E-04
1.782237147509E-04
1.797341746409E-04
1.869957932282E-04
4.052484935175E-04
1.709102636600E-04
4.085649313272E-04
4.073924700110E-04
4.098438219562E-04
4.075660402928E-04
4.132650808098E-04
4.121757385841E-04
4.143336501896E-04
1.936223746836E-04
1.856239616528E-04
3.863402782798E-04
3.877342824733E-04
4.051386261237E-04
4.087947990672E-04
1.456106153861E-04
1.431025652856E-04
1.438203813538E-04
1.417664415897E-04
1.536727451772E-04
1.501032163322E-04
1.486152226019E-04
1.464366722657E-04
1.562848799961E-04
1.597095467301E-04
1.627472684781E-04
3.997132995723E-04
3.957969794658E-04
4.002520274948E-04
3.964336555443E-04
3.912336539491E-04
3.971871162912E-04
4.004905268258E-04
4.018134084740E-04
1.812721205835E-04
1.739004630282E-04
1.664252831216E-04
1.665712206347E-04
1.319883840913E-04
1.343310240616E-04
1.371847767562E-04
1.405394354654E-04
4.013421653094E-04
4.005789451142E-04
3.943352347654E-04
4.033095938334E-04
3.212381635184E-04
2.238871463371E-04
2.274820206382E-04
2.242649123396E-04
2.172232273529E-04
3.134582402377E-04
3.144641140570E-04
3.106793591841E-04
3.170176533565E-04
2.204378278948E-04
2.280129704144E-04
2.310804659253E-04
2.274399260297E-04
2.305720089039E-04
2.258564424716E-04
3.048055446563E-04
3.054810605562E-04
4.146241890747E-04
4.173825277274E-04
2.128300954473E-04
2.130364376380E-04
2.978283234352E-04
3.003599264428E-04
2.999298663535E-04
2.994222983190E-04
3.265013215810E-04
1.355275814151E-04
3.220432116900E-04
2.098095174724E-04
1.983934460279E-04
1.915814388939E-04
3.661414668067E-04
3.688398897897E-04
3.755261899401E-04
3.795635132705E-04
2.001192938950E-04
2.049353064333E-04
2.033007139226E-04
1.968657494901E-04
3.476091031574E-04
3.492153342809E-04
3.552172081963E-04
3.592317058429E-04
2.082241607206E-04
2.129185755523E-04
2.109225204654E-04
2.034472112565E-04
3.265630132338E-04
3.291851594077E-04
3.356266032317E-04
3.405279163395E-04
2.141277396972E-04
2.188727754667E-04
2.167841600318E-04
3.192679929811E-04
5.566306567100E-05
1.377229239299E-04
1.291046580206E-04
3.474061481313E-04
1.633045177445E-04
1.562614861727E-04
1.569254466080E-04
1.648771170539E-04
1.124175493485E-04
1.174257976091E-04
1.166099444491E-04
1.148427178563E-04
1.137939172326E-04
1.189245571962E-04
3.436641985590E-04
1.759614268324E-04
1.822686858705E-04
1.986357691876E-04
1.941485334267E-04
2.072454833112E-04
2.142273197714E-04
2.135948938573E-04
2.235544168521E-04
2.319492425537E-04
2.419975684801E-04
2.407313668971E-04
3.434445928177E-04
1.860853752722E-04
3.472130362614E-04
3.370165047381E-04
3.379227638001E-04
2.822898348701E-04
3.148860076177E-04
3.239193253181E-04
3.362839297100E-04
3.368188090218E-04
3.321953724292E-04
3.310130323101E-04
3.377334273626E-04
1.628484363244E-04
1.552644312297E-04
1.114895146115E-04
1.097707416673E-04
1.125813186738E-04
1.132817141295E-04
2.216278141839E-04
2.376554835576E-04
2.320355977821E-04
2.667983305830E-04
2.581124981186E-04
2.550970960473E-04
2.470726345872E-04
2.761843897916E-04
3.356818217430E-04
3.415679437601E-04
3.409003288859E-04
3.477124726885E-04
3.491393460662E-04
3.513282527338E-04
3.523782189441E-04
1.941324898858E-04
1.999313689765E-04
2.078837936996E-04
2.150171935153E-04
2.236368576355E-04
2.310000617576E-04
3.764595288670E-04
3.807809961766E-04
3.813079493371E-04
3.868429708280E-04
3.882708215205E-04
3.832158498506E-04
3.770448150243E-04
3.836715868448E-04
3.878594621824E-04
3.865899251432E-04
1.611765525893E-04
1.696504691107E-04
1.740125930898E-04
1.609847362197E-04
1.223392734358E-04
1.244951616099E-04
1.261825693222E-04
1.326765348768E-04
1.313723705895E-04
1.869267590776E-04
1.282355671524E-04
1.825056301156E-04
1.644499558920E-04
3.577513480981E-04
3.702037723974E-04
3.669440894394E-04
3.599498517412E-04
3.742074339300E-04
3.693436998317E-04
3.771495599717E-04
3.731183945221E-04
3.731445324562E-04
1.710712137745E-04
1.626240312631E-04
1.176136524789E-04
1.225644815160E-04
1.215184036723E-04
1.198841610528E-04
1.191385961736E-04
1.262707852864E-04
1.247912192365E-04
1.282260104478E-04
1.543930060063E-04
1.617875977556E-04
1.590521532079E-04
1.734148489819E-04
1.696973684658E-04
1.675727686431E-04
1.769348033476E-04
8.300910361479E-05
1.027444493818E-04
9.554435668082E-05
1.823825779313E-04
1.785338294311E-04
1.761486525578E-04
1.803871727413E-04
1.829741111503E-04
9.802928943717E-05
8.808253911088E-05
9.194675542459E-05
8.960873453933E-05
9.345791688237E-05
8.146024535057E-05
1.781408552685E-04
1.627551926499E-04
1.670299380766E-04
1.642907809117E-04
1.695839686629E-04
1.650621537059E-04
9.695342783018E-05
9.698558812771E-05
1.007346882423E-04
9.169567867031E-05
1.536276917095E-04
1.574774114081E-04
1.555089952651E-04
1.724229805081E-04
7.124586666888E-05
8.405091584569E-05
7.934171097166E-05
5.606334222805E-05
4.883500138251E-05
4.789495569060E-05
4.468881983221E-05
1.995855167805E-04
1.997172298714E-04
2.060043133261E-04
2.071320995092E-04
8.023368621008E-05
6.741013793486E-05
7.252630192060E-05
7.030046447931E-05
7.467948519613E-05
6.074175772762E-05
5.859916263609E-05
5.365840837929E-05
1.869971665269E-04
1.947185942480E-04
1.902489747047E-04
1.878985733992E-04
1.931566846539E-04
1.880282568156E-04
8.990230519363E-05
7.756618168045E-05
8.132146317779E-05
1.532319194367E-04
1.564345325675E-04
1.594185905782E-04
1.091244854549E-04
1.231466308154E-04
1.256017932291E-04
1.274160092962E-04
1.231087831155E-04
1.222801973020E-04
1.195927460674E-04
1.449495967800E-04
1.400964261715E-04
1.419957649371E-04
1.305551054388E-04
1.329537541591E-04
1.344736145991E-04
1.376730335596E-04
1.273432236529E-04
1.137725979899E-04
1.175885353157E-04
1.128984571417E-04
1.158333694758E-04
1.159041152438E-04
1.116646606591E-04
1.112299330495E-04
1.077869441006E-04
1.468615085594E-04
1.451354567029E-04
1.440045508001E-04
1.255002306690E-04
5.366968531214E-05
1.284599235808E-04
1.266513591804E-04
1.065775604339E-04
1.042681701172E-04
9.996373736160E-05
1.404426618631E-04
1.481577400575E-04
1.435990962029E-04
1.415177413327E-04
1.468517240251E-04
1.428089905827E-04
1.189419445841E-04
1.092600697113E-04
1.116062524653E-04
1.125783377396E-04
1.165636042024E-04
1.046632808979E-04
1.322096628474E-04
1.357220722269E-04
1.318046823724E-04
1.349430978311E-04
1.367851497262E-04
1.327924950607E-04
1.291804919557E-04
1.204743655194E-04
1.223478024992E-04
1.240605315019E-04
1.165891121896E-04
1.425526405849E-04
5.485884697711E-05
6.591210970691E-05
9.742009335167E-05
7.949524042067E-05
7.643320826759E-05
7.263022959111E-05
2.973945646366E-04
2.988215813454E-04
2.953195732116E-04
3.019296137599E-04
8.519016324809E-05
7.589236083416E-05
7.864074471753E-05
9.444091716532E-05
7.596109831300E-05
6.967483127113E-05
7.009812245994E-05
6.344837182782E-05
2.970055666361E-04
2.993821475881E-04
7.210178942019E-05
6.482525933794E-05
6.749953149370E-05
6.583051785032E-05
6.213578439789E-05
5.857247595928E-05
6.664352197338E-05
8.845328152923E-05
8.529520913218E-05
1.025528292278E-04
1.316227416483E-04
2.922052157940E-04
2.993995929292E-04
2.962101304796E-04
2.997803343123E-04
2.968356881525E-04
3.041517022332E-04
1.262405903659E-04
1.214778584780E-04
1.163661806264E-04
1.163904668932E-04
2.896716120401E-04
2.958134526899E-04
2.931374388108E-04
2.977876708717E-04
2.945752766344E-04
3.003995502474E-04
1.027709478231E-04
1.057289094679E-04
1.112892100895E-04
9.664986441824E-05
2.924143853573E-04
2.927549183117E-04
2.978877926826E-04
3.020219589534E-04
2.970782009745E-04
3.002536155669E-04
6.173292306044E-05
5.241167045965E-05
4.262243408414E-05
4.272145638074E-05
4.174064133567E-05
4.296829705305E-05
3.999581933288E-05
2.397176815559E-04
2.462310435712E-04
4.555179712876E-05
4.478716593779E-05
4.296635785754E-05
4.059541462593E-05
2.270368443759E-04
2.332510810719E-04
5.438963435075E-05
4.896270814173E-05
5.203128630865E-05
4.403124330444E-05
4.497660210925E-05
4.416800497329E-05
4.656458421045E-05
4.095604253245E-05
2.145846486159E-04
2.203330778069E-04
7.073977510754E-05
6.046297510411E-05
4.612071074451E-05
5.219711048695E-05
2.650688988946E-04
2.579850885215E-04
5.356016438753E-05
5.670257771920E-05
5.880469047733E-05
5.012539219541E-05
2.928515492786E-04
2.970259613340E-04
5.099351035052E-05
5.175859913077E-05
4.920217320427E-05
4.651712545350E-05
2.819248956065E-04
2.890060785986E-04
4.768506888062E-05
4.763001929084E-05
4.578026129989E-05
4.301732186707E-05
2.620787505191E-04
2.675239533059E-04
2.692146128308E-04
2.749761682502E-04
4.487819395722E-05
4.457404266809E-05
4.288546371375E-05
4.049812719711E-05
2.621191485510E-04
2.523195783277E-04
9.798300562298E-05
1.427917298885E-04
1.099349707854E-04
8.982714572416E-05
8.894693039529E-05
9.043355599675E-05
3.459411336619E-05
3.121262842343E-05
3.097428811987E-05
2.844726177607E-05
8.261542091280E-05
8.428834229277E-05
3.665622102146E-05
3.710172134230E-05
9.238628162110E-05
3.028529808773E-05
7.341554448271E-05
7.658573374234E-05
7.535811114951E-05
7.723527485928E-05
5.288187003418E-05
4.167473835899E-05
4.495467482173E-05
4.186670417629E-05
3.344307253643E-05
3.661764215413E-05
6.828946517479E-05
3.343892832083E-05
3.079770450235E-05
2.810582363387E-05
9.204082976991E-05
1.144398176001E-04
1.116329986376E-04
4.191923385733E-05
3.128142591538E-05
3.131283249755E-05
3.697723138997E-05
3.600927334482E-05
2.592026477173E-05
1.127093078941E-04
1.106711213131E-04
1.084290071769E-04
1.055792242723E-04
3.564654518221E-05
3.389641925506E-05
2.923731742864E-05
2.764888837613E-05
9.874899049454E-05
9.972920555971E-05
1.027178319715E-04
9.622244478298E-05
2.842684602478E-05
3.122931511031E-05
9.561723087832E-05
9.670929460136E-05
9.456827018515E-05
7.004665357198E-05
7.012177309504E-05
6.620859086927E-05
7.791202550237E-05
1.470452743091E-04
1.447914154839E-04
1.331115820368E-04
1.214073090633E-04
1.157472177664E-04
1.020131887199E-04
9.601290053638E-05
8.340538262320E-05
6.422966358056E-05
7.252949292460E-05
7.233187381118E-05
5.538992544721E-05
5.390865101547E-05
5.358222040064E-05
5.341228687104E-05
5.406073570365E-05
1.765365921024E-04
1.703365428088E-04
1.684143452223E-04
1.551355154736E-04
1.513234819222E-04
1.390168462089E-04
1.171896926713E-04
1.283078499145E-04
1.274318513830E-04
1.384696747093E-04
1.164978294660E-04
1.581314405989E-04
5.518914283134E-05
6.064646737135E-05
6.657513198425E-05
6.254572687088E-05
5.166530113264E-05
4.491407177829E-05
3.704033384624E-05
4.133644694565E-05
6.558571986949E-05
6.436648530818E-05
6.110044616834E-05
5.900095407169E-05
1.277043486921E-04
1.190694722798E-04
1.079710973294E-04
8.722513624597E-05
9.468832063512E-05
9.174504573978E-05
7.949697435131E-05
6.917398488507E-05
6.202913977092E-05
5.497920994538E-05
4.377884436220E-05
5.054272332169E-05
5.600007633027E-05
5.724878450292E-05
5.616262617455E-05
1.387815709304E-04
1.157132391273E-04
4.247539546555E-05
7.692570388913E-05
7.893253972047E-05
7.380084443757E-05
7.335306238063E-05
7.004784239291E-05
6.971132110740E-05
7.050311626645E-05
6.816120760050E-05
6.689422070196E-05
6.670650983078E-05
1.469626259456E-04
7.960696355839E-05
1.470643367334E-04
1.464615896073E-04
7.222453192610E-05
6.956723779350E-05
6.942802172535E-05
6.593758457372E-05
6.592757988728E-05
6.286441017089E-05
6.283107709665E-05
6.392017735667E-05
6.459985744089E-05
6.312034362807E-05
1.472879413564E-04
8.640750606745E-05
8.743278712055E-05
9.339269273029E-05
1.062832663234E-04
1.041013277715E-04
1.067819715262E-04
1.026221935379E-04
1.045067516099E-04
1.044011314725E-04
9.976741257410E-05
9.878749348732E-05
9.008367934819E-05
9.576556002889E-05
8.301927072154E-05
8.833742382605E-05
7.770265530799E-05
8.209818374247E-05
7.352175963138E-05
7.677033157548E-05
7.296561241544E-05
1.479522007015E-04
1.471088622913E-04
1.462769719945E-04
1.463394045306E-04
1.001481011763E-04
9.740882565743E-05
9.733848748290E-05
9.366723107336E-05
1.464479230126E-04
1.444298700897E-04
1.451190005711E-04
1.462400274467E-04
5.610307575626E-05
1.351413501406E-04
1.282017501964E-04
1.292310367441E-04
1.322735297820E-04
1.318001411199E-04
1.246720885608E-04
5.829369700980E-05
5.206328746475E-05
5.381969017965E-05
5.607237839357E-05
5.635819953685E-05
4.836837772892E-05
1.254910088021E-04
1.185640214163E-04
1.194560335410E-04
1.227360310038E-04
1.224443243484E-04
1.156127582242E-04
5.414677479716E-05
4.606323398430E-05
4.973400311854E-05
4.924713419166E-05
3.930891490956E-05
4.401216306975E-05
5.886650081888E-05
3.340885742441E-05
5.867098960155E-05
5.809370319744E-05
1.457497110131E-04
1.432370347598E-04
5.912121476858E-05
6.038734384480E-05
6.079931903114E-05
5.933920593407E-05
6.017728772128E-05
6.037490219354E-05
1.438252925018E-04
1.408062679290E-04
1.418643760593E-04
1.429799501619E-04
1.428550157944E-04
1.397756125589E-04
5.901596247882E-05
5.905441264599E-05
5.959218179770E-05
5.966693972759E-05
1.405832036222E-04
1.365769581612E-04
1.377115170926E-04
1.393224466348E-04
1.390438124281E-04
1.343506761086E-04
5.939699100626E-05
5.814544687282E-05
8.587057744687E-05
8.948940574186E-05
1.492370320102E-04
-1.801433710698E-04
-1.817822754743E-04
-1.809217746577E-04
-1.837915768257E-04
-1.871804008647E-04
-1.844167745061E-04
-1.813731407086E-04
-1.798939342022E-04
-1.811310484912E-04
-1.759789432497E-04
-1.752885718926E-04
-1.814907564417E-04
-1.699457336762E-04
-1.602717734931E-04
-1.627303509969E-04
-1.646101997458E-04
-1.585533196985E-04
-1.851291796245E-04
-1.719130494359E-04
-1.773679443212E-04
-1.759327414970E-04
-1.699862445241E-04
-1.629794754228E-04
-1.374454456708E-04
-1.685138702176E-04
-1.802129819398E-04
-1.807376947164E-04
-1.822045417072E-04
-1.772717349422E-04
-1.720891188635E-04
-1.730584216751E-04
-1.700517588600E-04
-1.654869027085E-04
-1.632460878123E-04
-1.557058157915E-04
-1.589270185453E-04
-1.926094389289E-04
-1.963587751630E-04
-1.801733078691E-04
-1.886055767439E-04
-1.872678898816E-04
-1.730013246111E-04
-1.489476614020E-04
-1.628639375324E-04
-1.570845697470E-04
-1.584625803538E-04
-1.743220988346E-04
-1.689986213011E-04
-1.691913950126E-04
-1.760307428807E-04
-1.779101153469E-04
-1.808972105404E-04
-1.817828303385E-04
-1.402541986072E-04
-1.790761040014E-04
-1.538000926048E-04
-1.469739201598E-04
-1.145364225758E-04
-1.273524738785E-04
-1.220264223705E-04
-1.266522831767E-04
-1.221111575585E-04
-1.366885845552E-04
-1.653645923460E-04
-1.660367523274E-04
-1.670731700555E-04
-1.675926623793E-04
-1.476159526503E-04
-1.362739889663E-04
-1.372965693313E-04
-1.390377792152E-04
-1.343649965046E-04
-1.286800727972E-04
-9.977368280327E-05
-1.091142501735E-04
-1.052686623107E-04
-1.078380517655E-04
-1.041897613171E-04
-1.150299723299E-04
-1.325639482763E-04
-1.168923931245E-04
-1.408394106698E-04
-1.416510691801E-04
-1.442009838120E-04
-1.598184704478E-04
-1.620429196198E-04
-1.760605712632E-04
-1.762356050297E-04
-1.776986435193E-04
-1.741376532226E-04
-1.773281354450E-04
-1.680069127468E-04
-1.724758497531E-04
-1.753956075336E-04
-1.718950467158E-04
-1.759232541025E-04
-1.722028255926E-04
-1.719126493133E-04
-1.758064194959E-04
-1.720762304084E-04
-1.748727274780E-04
-1.684295666375E-04
-1.720062967960E-04
-1.644295832855E-04
-1.671580923906E-04
-1.626900574848E-04
-1.652060231067E-04
-1.497749349265E-04
-1.513453877794E-04
-1.580431079746E-04
-1.454610234393E-04
-1.841735567656E-04
-1.853138751279E-04
-1.879825192750E-04
-1.997479488027E-04
-2.111257201859E-04
-2.089992379687E-04
-2.143432730071E-04
-2.636455095962E-04
-2.514962120238E-04
-2.577342193849E-04
-2.592583430704E-04
-2.642622304429E-04
-2.498211849649E-04
-1.954147478821E-04
-2.034624562154E-04
-1.945709613137E-04
-1.994979179816E-04
-2.020061572357E-04
-2.059204714177E-04
-2.085840775516E-04
-2.073303532168E-04
-1.873472797061E-04
-1.834289475198E-04
-1.776244054184E-04
-1.744448503294E-04
-1.651386592241E-04
-1.585711781177E-04
-1.960008312999E-04
-1.878848885085E-04
-1.878891229877E-04
-1.927672656798E-04
-1.997053348714E-04
-1.995054391784E-04
-2.021717630824E-04
-2.015869485343E-04
-2.033664623560E-04
-2.052849845233E-04
-2.052476611766E-04
-2.067380900715E-04
-2.092330195021E-04
-1.820688667373E-04
-1.796404183413E-04
-1.747517066422E-04
-1.653485385709E-04
-1.585151361649E-04
-1.488499309703E-04
-1.362562703883E-04
-1.435948540196E-04
-1.531898638831E-04
-1.614454893212E-04
-1.585616236144E-04
-1.666960181474E-04
-1.666549740437E-04
-1.713676077146E-04
-1.767316404966E-04
-1.814680680686E-04
-1.442752669532E-04
-1.495404132534E-04
-1.702835219959E-04
-1.785318210013E-04
-1.525564205437E-04
-1.435961039539E-04
-1.471845424279E-04
-2.316391520003E-04
-2.360704338108E-04
-2.304161723964E-04
-2.206172616006E-04
-1.694842385726E-04
-1.657657592665E-04
-1.665715336617E-04
-1.634857803482E-04
-1.502986237737E-04
-1.542490445143E-04
-1.574813628512E-04
-1.477156891069E-04
-2.093704975605E-04
-2.158622008580E-04
-2.105576785148E-04
-1.993704966715E-04
-1.713201428149E-04
-1.763774223675E-04
-1.826996813710E-04
-1.836486471597E-04
-1.852718588194E-04
-1.837696344129E-04
-1.575421632616E-04
-1.171628469310E-04
-1.653127120074E-04
-2.354261576769E-04
-1.753777841635E-04
-1.827765789237E-04
-2.614938439296E-04
-2.489535522470E-04
-2.543448531888E-04
-2.551333036008E-04
-2.597489545586E-04
-2.472353646557E-04
-1.942890973546E-04
-1.961259457173E-04
-2.003197736186E-04
-2.030950248214E-04
-1.739631600597E-04
-1.706918352827E-04
-1.663334281051E-04
-1.621827523458E-04
-1.461367394019E-04
-1.478770720502E-04
-1.540424912983E-04
-1.428277883724E-04
-2.562981888960E-04
-2.408268626119E-04
-2.440333229313E-04
-2.483184997204E-04
-2.517075812510E-04
-1.630285687792E-04
-1.249725454745E-04
-1.277809057641E-04
-1.109948225777E-04
3.103915728521E-04
3.072223246202E-04
3.099097773960E-04
3.118839835041E-04
3.104616470771E-04
3.116163051064E-04
3.103655890406E-04
3.094238679088E-04
3.087721808134E-04
3.083082085855E-04
3.075204350431E-04
2.900631028588E-04
3.097039148990E-04
3.060338566493E-04
3.063253417604E-04
3.026464776668E-04
2.924868958299E-04
2.967429737196E-04
3.005587149891E-04
2.834791745131E-04
2.723876842826E-04
2.445940122238E-04
2.536084453515E-04
2.448238574138E-04
3.082815722286E-04
2.895351630783E-04
2.893425263850E-04
2.896495925597E-04
1.546719387560E-04
1.374375775472E-04
1.287891982507E-04
9.574651194626E-05
1.060493074004E-04
1.115536386993E-04
8.408376949705E-05
7.554397636718E-05
6.021901579075E-05
5.255936753250E-05
4.069089541302E-05
3.573440480153E-05
3.010465348110E-05
2.734628005418E-04
2.746709870056E-04
2.752565098269E-04
2.770045619836E-04
2.792901131750E-04
2.800907990389E-04
2.826079942788E-04
2.832265560799E-04
2.853979685002E-04
2.858357537959E-04
2.877879268599E-04
2.880349690346E-04
2.246830083343E-04
2.120560563751E-04
1.746202997374E-04
1.886444657647E-04
2.841214202321E-04
2.861684696461E-04
2.868239047534E-04
2.885794339898E-04
2.891172271979E-04
2.902265828632E-04
2.905820836402E-04
2.903253086764E-04
2.908077957850E-04
2.910994788546E-04
2.904418748164E-04
3.122208594375E-04
3.118151425211E-04
3.134504909711E-04
3.154422157934E-04
3.153948829806E-04
3.165659393798E-04
3.150602701262E-04
3.134990523919E-04
3.104897608788E-04
3.147174902668E-04
3.122284789628E-04
3.103355924314E-04
3.086591820235E-04
3.024864519015E-04
2.832841235739E-04
1.643977641487E-04
2.809167765141E-04
2.774880410644E-04
1.928955855973E-04
1.483655568634E-04
1.612894229404E-04
1.205421309996E-04
1.338685302643E-04
9.299761841780E-05
1.065222448094E-04
6.755801754882E-05
7.998844114569E-05
4.682238612675E-05
5.640683880415E-05
3.267464088082E-05
3.864101715949E-05
2.893566450172E-05
2.510131783911E-05
2.346477196447E-05
1.964246852096E-05
1.816938665877E-05
1.577944755797E-05
1.537670504649E-05
1.655311722161E-05
1.568507867174E-05
2.742319367867E-04
2.735025561305E-04
2.763252277123E-04
2.799579413256E-04
-2.039471977638E-04
1.813614933687E-04
1.847952491544E-04
-7.823292054596E-05
-7.545006795030E-05
-7.542579442438E-05
-7.257413052316E-05
-7.893951217769E-05
-8.569547993399E-05
-7.834913936822E-05
-8.183055556001E-05
-7.317261177962E-05
-7.291319659825E-05
-7.587457924957E-05
-7.309955778597E-05
-7.552071470659E-05
-7.068871698331E-05
-7.046794181429E-05
-6.868831802058E-05
-6.700312504822E-05
-6.520613425199E-05
-6.820719476786E-05
-6.866612463813E-05
-7.018762955823E-05
-6.995348992378E-05
-6.651153433825E-05
-6.827070151339E-05
-7.021599009855E-05
-7.103462082460E-05
-7.121088949169E-05
-7.832554498880E-05
-9.293539743495E-05
-9.571475742467E-05
-9.899300397608E-05
-9.420676726874E-05
-1.125460573409E-04
-1.130442489203E-04
-1.011949561075E-04
-1.056405885739E-04
-1.061345173583E-04
-9.668561827404E-05
-8.140688221119E-05
-8.825027246018E-05
-8.481919489246E-05
-8.539459195328E-05
-8.260795968180E-05
-9.006689299231E-05
-1.075052831853E-04
-9.977677475170E-05
-1.037917649097E-04
-8.811926877643E-05
-8.963938047369E-05
-9.419152254134E-05
-9.520689325819E-05
-8.349579287852E-05
-8.160249604269E-05
-6.589627530084E-05
2.777297082618E-04
2.792927784323E-04
2.794910491827E-04
2.839178772358E-04
2.841042948257E-04
2.863233120796E-04
2.861922740706E-04
2.868294261899E-04
2.868084338517E-04
2.875973756152E-04
2.880753828617E-04
3.060619470082E-04
3.069002553497E-04
3.045947287320E-04
3.005209314540E-04
3.039133116861E-04
3.057161489635E-04
3.048321181269E-04
3.019840318545E-04
2.978637818610E-04
2.988205379838E-04
3.022668617677E-04
2.989462183893E-04
2.963620497455E-04
2.957586234291E-04
2.305095629371E-04
2.164803423176E-04
2.045162271001E-04
2.816106934473E-04
1.886261509588E-04
2.811989929240E-04
2.780534826704E-04
2.802793568499E-04
2.744312126764E-04
2.763611536270E-04
2.766933376972E-04
2.773561149653E-04
2.782417369563E-04
2.800670367992E-04
2.817794656488E-04
2.815149024781E-04
2.834495153911E-04
2.826770469331E-04
2.836517019615E-04
2.849647877489E-04
2.991848836905E-04
2.989251803121E-04
2.968619182066E-04
2.960100103312E-04
1.744606949146E-04
1.606387637803E-04
1.508364378059E-04
1.361575249134E-04
1.282552199645E-04
1.149949727884E-04
2.755286171293E-04
2.743491195138E-04
2.785174730514E-04
-2.027391413972E-04
-2.083762690332E-04
-2.083668749207E-04
3.508802903516E-05
2.434873537136E-05
2.946972700609E-05
2.132560278709E-05
7.822806083893E-06
-1.637475166381E-06
-5.148705916571E-06
2.712800336893E-06
2.122254612367E-06
-9.447594986715E-05
-9.151711291790E-05
2.695341004733E-05
-8.837969864465E-05
-7.743086430327E-05
-8.587084370326E-05
-9.043167332896E-05
-7.590214275075E-05
-6.945112598143E-05
-6.976960638992E-05
-6.310034515583E-05
-6.371060391327E-05
-5.663037808097E-05
-5.842973111476E-05
-5.011759190426E-05
-7.390215094778E-05
3.358316211090E-05
2.186045788962E-05
1.648135813517E-05
5.104764238539E-05
5.711970250224E-05
3.878705488142E-05
4.687426003363E-05
4.609698254772E-05
2.979637350140E-05
-5.449783529674E-06
-9.265954158693E-06
-1.439114432009E-05
-1.550931092108E-06
-6.493923831818E-05
-6.031326420997E-05
-5.780339505554E-05
-5.320836194649E-05
-5.049091499308E-05
-4.530577822354E-05
-4.219083189776E-05
-3.600873952517E-05
-3.277560026341E-05
-2.215613213294E-05
-2.125919159653E-05
-2.568110792114E-06
-4.338459124025E-06
1.642339310780E-05
2.521424767611E-05
-5.508389664165E-05
-5.423555629638E-05
-4.050408493594E-05
-4.197802414790E-05
-7.568729889773E-05
-6.268855664806E-05
-6.431601577720E-05
-4.398157512096E-05
-3.241306980628E-05
-4.435084251230E-05
-3.552947574693E-05
-4.542753941874E-05
-3.323370678169E-05
-2.750498253150E-05
-4.047855841150E-05
-2.935081403560E-05
-4.816075836383E-05
-3.904111624936E-05
-4.878676854578E-05
-6.535841047781E-05
8.979517260194E-06
6.163882690283E-06
1.737627471279E-05
1.506123411723E-05
-1.266397949706E-04
-1.210584693596E-04
-1.298066816567E-04
-1.234797809939E-04
-1.198891127030E-04
-7.230707231835E-05
5.897450438347E-05
-6.543711785291E-05
-1.030428935700E-04
-2.122575325024E-05
-2.221126455697E-05
-4.669421354169E-06
-1.084264361753E-05
3.115169399630E-06
-3.585283742140E-06
8.342788503466E-06
-4.032409312871E-06
3.864766375951E-06
-1.868024942124E-05
-8.178134351262E-06
-1.237635870558E-05
-3.325398045985E-05
-2.060633532856E-06
1.026063642415E-05
8.630574584889E-06
3.312823348779E-06
1.869675352302E-06
1.554144711218E-05
-1.127831455299E-04
-1.065109044062E-04
-1.040214461130E-04
-1.093286547156E-04
-1.109830342923E-04
-1.045610867358E-04
-9.778333355839E-05
-1.174326711402E-04
4.981012388054E-05
4.493953557146E-05
6.563726714964E-07
-2.971621614602E-05
-5.452735648509E-05
-5.631989899924E-05
-5.686459726762E-05
-5.482176833108E-05
6.222914838847E-05
3.293487031198E-05
4.392074358159E-05
4.192294452369E-05
4.981472025757E-05
-8.748942542059E-06
1.945152568782E-05
-1.635025501662E-06
-5.566133044749E-05
-5.431451303659E-05
-5.551991775317E-05
-5.491923351681E-05
8.013570765300E-05
5.692915208159E-05
6.508123668345E-05
5.925610090861E-05
6.784815407066E-05
4.505695230306E-05
1.154230864147E-05
-6.876004304264E-06
-1.882806141376E-05
2.701332172059E-05
-5.424747883279E-05
-5.773015074352E-05
-5.775136812583E-05
-5.837264700211E-05
-5.686104625171E-05
-3.385172912126E-05
-3.853745463928E-05
-4.728960108217E-05
-5.066386543308E-05
-5.794200285820E-05
-5.858462789591E-05
-5.683107404845E-05
-5.697556214193E-05
-1.838367429237E-05
-4.033675074010E-05
-3.258920470768E-05
-3.690168836295E-05
-2.968459890096E-05
-4.807128208799E-05
-5.712158637984E-05
-5.830796234977E-05
-5.632826285847E-05
-5.604606345009E-05
3.732393268116E-05
1.472802359366E-05
-5.211562451647E-05
-5.447179782304E-05
-5.517137367868E-05
-5.252708604508E-05
-4.955608195739E-05
-4.735913300140E-05
-4.437526234084E-05
8.712341744115E-05
9.209750758125E-05
9.354895349193E-05
9.791819678394E-05
9.580535474913E-05
8.716960869407E-05
8.055668104535E-05
6.877847130845E-05
-3.437384860462E-05
-3.765359752647E-05
-3.483192504853E-05
-3.909438956645E-05
7.031786886766E-05
7.859111270531E-05
7.334574192757E-05
8.086682115170E-05
7.260296247469E-05
7.630121950718E-05
6.557534218264E-05
5.446501856989E-05
-2.144077872805E-05
-2.708565263079E-05
-4.489146327136E-05
5.534286151118E-05
7.076619558645E-05
7.966515910360E-05
9.980906435040E-05
7.375617213915E-05
8.460529051654E-05
7.691067033157E-05
8.737465737097E-05
6.190490037472E-05
-5.408815504089E-05
-5.248514587115E-05
-5.411485066999E-05
-5.294262463497E-05
9.551210290450E-05
9.258011077629E-05
8.050335124900E-05
7.094348577133E-05
-5.310831494896E-05
-5.143886660366E-05
-5.125729450823E-05
-5.313168465230E-05
-5.396756698971E-05
-5.208048186095E-05
-5.132540265885E-05
-5.046401385560E-05
1.001237053777E-04
8.319366352546E-05
8.968139281626E-05
8.833021070378E-05
2.939457821410E-04
-8.809213814912E-05
-1.017371580009E-04
-1.260556946964E-04
-1.119672909411E-04
-8.878629388340E-05
-9.768849575686E-05
-9.348449218889E-05
-1.030141978337E-04
-7.861656255379E-05
-1.368646826337E-04
-1.424835035267E-04
-1.415950172246E-04
-1.448587461069E-04
-1.338584822093E-04
-1.564747662998E-04
-1.512033756548E-04
-1.592657410124E-04
-2.186466877121E-04
-2.248925609548E-04
-2.267378177030E-04
-2.283572858177E-04
-2.314588136832E-04
-2.372858285195E-04
-2.419026674072E-04
-2.396321353107E-04
-2.421343750874E-04
-1.533194412308E-04
-1.912188297216E-04
-1.884588706828E-04
-1.915356772670E-04
-1.869661958401E-04
-1.826775546735E-04
-7.846297163897E-05
-7.293872260613E-05
-6.403891710846E-05
-5.607642539630E-05
-1.351473571624E-04
-1.360973860212E-04
-1.416212774996E-04
-1.439547247714E-04
-1.480388756452E-04
-1.508211430272E-04
-2.292697018041E-04
-2.328276244171E-04
-2.323966950594E-04
-2.364713358639E-04
-2.233798693833E-04
-2.236243638637E-04
-2.199135110251E-04
-2.164986780532E-04
-2.122265945426E-04
-2.077367851061E-04
-2.043286931745E-04
-1.992733125060E-04
-1.970552661840E-04
-2.463540573167E-04
-2.180808924410E-04
-2.222174868685E-04
-2.150006663415E-04
-1.852986165382E-04
-1.908588075626E-04
-1.965892381222E-04
-2.020413430783E-04
-2.063119352543E-04
-2.097798498696E-04
-2.114315057030E-04
-2.142133288431E-04
-2.166585096598E-04
-2.161409802132E-04
-2.169260478733E-04
-2.222998422424E-04
-2.218959836947E-04
-2.345857472570E-04
-2.283588588066E-04
-2.440360291411E-04
-2.390372138579E-04
-2.516596647857E-04
-2.467289388702E-04
-2.532881525859E-04
-2.586330082020E-04
-2.550675475051E-04
-2.573889912553E-04
-2.533439330476E-04
-2.139858833124E-04
-1.803643253192E-04
-1.813169512825E-04
-1.750333672005E-04
-1.592469714340E-04
-2.156354247578E-04
-2.100652391008E-04
-2.097282260658E-04
-2.057318033416E-04
-2.044482105633E-04
-2.027772727806E-04
-2.000914680362E-04
-1.987347832026E-04
-1.977015552348E-04
-2.007919513510E-04
-2.028975240714E-04
-1.688141910831E-04
-1.459216025399E-04
-1.566228776375E-04
-1.554557746147E-04
-1.447383845045E-04
-1.313034761396E-04
-1.177072743188E-04
-1.275222134659E-04
-1.452066926538E-04
-1.500560261494E-04
-1.496980621084E-04
-1.532770189242E-04
-1.655746184201E-04
-1.619238375282E-04
-1.699904297168E-04
-9.731282963786E-05
-1.804183218838E-04
-1.959338200083E-04
-1.096054291080E-04
-1.166952655585E-04
-1.054432422100E-04
-1.072448203616E-04
2.974605592236E-06
1.149695040542E-06
1.358890570958E-05
9.403723572447E-06
-1.308369781392E-04
-1.318046500769E-04
-1.360435270080E-04
-1.215422713874E-04
-1.417142220747E-04
-1.482488136829E-04
-1.449938569833E-04
-1.480866329569E-04
-1.374356509784E-04
-1.391437356476E-04
-1.777652887000E-04
-1.752470823608E-04
-1.687896657604E-04
-1.668003501483E-04
-1.629995647693E-04
-1.627898358394E-04
-1.497595394376E-04
-1.339194010551E-04
-1.118761458140E-04
-1.262254864206E-04
-8.691923490415E-05
-6.016388665399E-05
-7.401335231827E-05
-8.961032569008E-05
-7.093993854609E-05
-6.684227884637E-05
-8.324105253943E-05
-8.435745393032E-05
-6.869425610753E-05
-9.812710648852E-05
-8.463764450503E-05
-7.319599120951E-05
-7.950748411177E-05
7.409039772169E-06
4.782532995225E-06
1.700345843822E-05
1.346934690355E-05
-1.343382076569E-04
-1.345050210870E-04
-1.346951308923E-04
-1.398771606767E-04
-1.380343902865E-04
-1.434345095303E-04
-1.174524039784E-04
-1.261797016296E-04
4.463644969498E-06
-7.196499435075E-07
-8.519085760216E-06
9.130944367923E-06
-2.036213852688E-04
-2.050313822970E-04
-1.963672829982E-04
-1.937610404961E-04
-1.857323651304E-04
-1.836120991531E-04
-1.765142380377E-04
-1.732653546439E-04
-1.753541371577E-04
-3.516444024850E-05
-3.621696513170E-05
-4.461369159587E-05
-2.720552620945E-05
-1.332324124890E-04
-1.342824714612E-04
-1.396573640315E-04
-1.416202020827E-04
-1.458089665428E-04
-1.482536741508E-04
-2.195467047626E-04
-2.170404657419E-04
-2.157091514535E-04
-2.091981192574E-04
-2.055022544350E-04
-1.987598430801E-04
-2.091174498942E-04
-1.888620152888E-04
-1.466753101943E-04
-1.397575785719E-04
-1.276903998760E-04
-1.282954385911E-04
-1.324103696132E-04
-1.373940041702E-04
-1.462373567862E-04
-1.462833769917E-04
-1.424118479652E-04
-1.488343175030E-04
-1.924262358002E-04
-1.860167158432E-04
-1.893048417666E-04
-1.803961689478E-04
-1.792332432366E-04
-1.719957068180E-04
-1.658676722463E-04
-1.660379140248E-04
-1.712117702470E-04
-1.682042831392E-04
-3.068497778368E-05
-2.554303346561E-05
-2.085579972132E-05
-1.280708239894E-05
-1.306472792543E-04
-1.315523800309E-04
-1.373513082181E-04
-1.445832293923E-04
4.072518405637E-04
2.819095824961E-04
2.498677516068E-04
1.132976538106E-04
1.159180959592E-04
1.170369852082E-04
1.163187500249E-04
-1.682448408553E-05
-1.081981283141E-05
-4.995024416827E-06
-3.853377375089E-06
4.817876006659E-06
6.878003397510E-06
1.327385164671E-05
1.155596868737E-04
1.655076588000E-05
2.360030014410E-05
2.113951211272E-05
2.736727244933E-05
2.576473374568E-05
2.852716131546E-05
2.998169118503E-05
3.041899917699E-05
3.036885785753E-05
3.257420644209E-05
3.279372572480E-05
3.259769444101E-05
1.463491979430E-05
1.164125702604E-04
1.124705186247E-04
1.094037608113E-04
3.527134816023E-05
3.419839418093E-05
3.879279349804E-05
3.928820906331E-05
4.485813323328E-05
4.361312978885E-05
4.986760654334E-05
4.926700475456E-05
5.351797911117E-05
5.351571950756E-05
5.528878130755E-05
5.640534628859E-05
5.831217623453E-05
5.815478531056E-05
5.501445398934E-05
5.466566683587E-05
5.675184283380E-05
9.410847498308E-05
9.616068934447E-05
9.848971025529E-05
1.009763930427E-04
1.041349877129E-04
1.104063050548E-04
1.074720693624E-04
1.070987571712E-04
3.606945510563E-05
3.134242022314E-05
3.766571166907E-05
4.244976063303E-05
1.418442846675E-08
9.153492941570E-06
1.057707753893E-05
1.637463884970E-05
1.834099222790E-05
2.226722922060E-05
2.398701830163E-05
2.602241300369E-05
2.731111231854E-05
2.786873057406E-05
2.904164524327E-05
4.835871651808E-06
2.901602601778E-05
7.895364610398E-05
8.188917538409E-05
8.182112971389E-05
8.401730943315E-05
8.423858812920E-05
8.641986942054E-05
1.038663870079E-04
1.048404024958E-04
1.053557667219E-04
1.035682784915E-04
1.053883007977E-04
2.744236711558E-05
1.130577732708E-04
1.144812601904E-04
1.138767637666E-04
4.640337364025E-05
4.629256969582E-05
4.984185703313E-05
4.871498309116E-05
5.133405930773E-05
5.060283998259E-05
8.361164744596E-05
8.589708580102E-05
8.790188172997E-05
8.843500976229E-05
9.229044558527E-05
9.307485369205E-05
9.163969100097E-05
9.690831147161E-05
9.563152175689E-05
1.008196557563E-04
9.981612518493E-05
1.035140432880E-04
1.035068951530E-04
1.036808421194E-04
1.047629863169E-04
1.072753739093E-04
1.076112219402E-04
1.106798712880E-04
1.111022733665E-04
4.169926147613E-05
9.032082847150E-06
-6.499217843287E-07
2.264536667637E-06
-3.000693492945E-05
6.723769573893E-05
6.692920013179E-05
6.802900900137E-05
6.608414583108E-05
6.892386232075E-05
6.652702446248E-05
6.930949375002E-05
6.862559818310E-05
6.971221859708E-05
7.209990496448E-05
-2.983702155708E-05
8.941632860532E-05
9.303998353719E-05
8.840633667714E-05
8.812792615072E-05
9.288118803434E-05
-5.232826491469E-05
-4.985238306264E-05
-4.530179680765E-05
-4.549666243080E-05
-3.524044280673E-05
-3.265377558707E-05
-2.037272445283E-05
9.457610344930E-05
-4.077483846946E-05
-4.275018048048E-05
-5.378777654872E-05
-5.423934874764E-05
-4.503506115700E-05
1.059179940074E-04
1.094872077924E-04
1.084027989112E-04
1.050389889192E-04
1.045358508183E-04
1.078435523223E-04
-6.153142259957E-05
-6.753386777214E-05
-6.351752255262E-05
-5.935222744958E-05
-5.231128126084E-05
-5.035200294596E-05
-3.807521025551E-05
-3.847215133232E-05
9.874421133235E-05
1.020531012144E-04
1.008399682675E-04
9.683493272644E-05
9.702891400526E-05
1.006195252526E-04
-5.481557394114E-05
-5.796897069870E-05
-5.269241458381E-05
-2.090111455728E-05
6.462196263095E-05
6.547890291251E-05
6.018115078374E-05
-3.198231020841E-05
-3.977304097365E-05
-2.311050327078E-05
-2.270007461390E-05
-1.185798915173E-05
-1.116580253379E-05
6.092314069320E-05
6.138870614658E-05
6.136323325733E-05
5.864480333185E-05
5.947597656351E-05
5.909506972994E-05
6.489306107676E-05
6.462498247649E-05
6.710816627611E-05
6.702144569925E-05
1.128381144841E-04
1.138644068699E-04
1.156978912993E-04
1.165499741871E-04
-1.995657786968E-05
-2.765035420756E-05
-1.260831044422E-05
-1.151144521016E-05
-1.952157288139E-06
8.406947153464E-05
1.082065483213E-04
8.087915024817E-05
8.534513258023E-05
6.251744095276E-05
6.477580362526E-05
6.137797931838E-05
6.264340775788E-05
6.102596696775E-05
6.268799334730E-05
6.173429618820E-05
6.452753817912E-05
7.196172920170E-05
6.737602470846E-05
6.521148238058E-05
6.996416780980E-05
6.648783008066E-05
6.963842163325E-05
6.784794384307E-05
7.127433300479E-05
7.159517429945E-05
7.385574807672E-05
6.980362467774E-05
7.313948800654E-05
7.789614310807E-05
8.005199185890E-05
7.704157795771E-05
8.168344431656E-05
7.918524893873E-05
8.494081577646E-05
1.096753397522E-04
1.076433600914E-04
6.119566826493E-06
1.040948946026E-04
1.049550743790E-04
9.981196070325E-05
1.007575639556E-04
9.652151748623E-05
9.747249515866E-05
9.393919921496E-05
9.448941407807E-05
9.038446351651E-05
9.119277867729E-05
9.157260067203E-05
1.116507702775E-04
9.292819181484E-05
8.886744918458E-05
8.796597122719E-05
8.452769243028E-05
8.896976171882E-05
9.026973457483E-05
9.302395546669E-05
9.467981196865E-05
9.951891124044E-05
1.043657659031E-04
1.050851091896E-04
1.116969408518E-04
8.933299488269E-05
1.128796691329E-04
1.081645006165E-04
1.094278823105E-04
8.984849611236E-05
8.722601896410E-05
8.771393404065E-05
8.711283457996E-05
8.794759599502E-05
8.637190892802E-05
9.459187520652E-05
9.959065130329E-05
1.015489524917E-04
1.082982661058E-04
1.106151433418E-04
1.154485035701E-04
1.423247576464E-04
1.389862490927E-04
1.410271619692E-04
1.418931600384E-04
1.413936055783E-04
1.379825907316E-04
1.373757245315E-04
1.323498297401E-04
1.347033954398E-04
1.293673696212E-04
1.283140043881E-04
1.233541042575E-04
1.170746634153E-04
1.131025939913E-04
1.239554251232E-04
1.198178959477E-04
1.194076040001E-04
1.003769912268E-04
9.704893712640E-05
9.270094671657E-05
1.053097692747E-04
1.013925139823E-04
1.111307260748E-04
1.076251175097E-04
1.180429280446E-04
1.142100280973E-04
1.250938462660E-04
1.215319907937E-04
1.319001480081E-04
1.291918049962E-04
1.374182060110E-04
1.359891041285E-04
1.411393591493E-04
1.405727058271E-04
1.441004660606E-04
1.434311129317E-04
1.461093043392E-04
1.456950670145E-04
1.473242217085E-04
1.475752199893E-04
1.473575912389E-04
1.473231313978E-04
8.975511278413E-05
8.905250684874E-05
8.538134698875E-05
8.419779920079E-05
1.290782433551E-04
1.329212395983E-04
1.371241247419E-04
1.397798601651E-04
1.427077592380E-04
1.420350529757E-04
1.424121212992E-04
1.439740502230E-04
1.442237371005E-04
1.452865693648E-04
1.442136592988E-04
1.448833695920E-04
1.415154259376E-04
1.397797035718E-04
1.431983368251E-04
1.126562462236E-04
1.103713900994E-04
1.064929384996E-04
1.044042039549E-04
1.011760291062E-04
9.952955477677E-05
9.730879508560E-05
9.580780620071E-05
9.458891025814E-05
9.358618645196E-05
8.405657020466E-05
-4.444247080272E-05
9.086183654020E-05
1.144509522541E-04
8.725301011071E-05
8.786201534248E-05
8.565385966046E-05
8.486023977678E-05
8.469342028893E-05
8.345066339018E-05
9.936659165535E-05
9.802343948321E-05
9.882808064350E-05
9.789109085585E-05
9.016687713071E-05
8.658228748573E-05
8.681556036886E-05
9.339138638754E-05
9.046816211523E-05
9.103076116849E-05
9.481179193502E-05
9.592840588651E-05
9.583624241037E-05
9.433368285656E-05
9.541224201717E-05
9.201802646220E-05
9.521924897485E-05
9.829864635548E-05
9.298280847939E-05
8.418546579163E-05
8.217191729341E-05
8.482805645123E-05
9.926888244675E-06
1.251846534528E-05
1.609823795040E-05
1.844650221324E-05
2.098177778883E-05
2.282528809916E-05
2.389215190985E-05
2.539984715498E-05
2.520770837726E-05
2.640133551388E-05
2.600039371429E-05
8.108207165797E-05
8.236988228102E-05
8.104071191523E-05
8.198015689650E-05
7.997308449536E-05
7.886974056918E-05
8.015380863364E-05
8.173161272635E-05
8.266226878240E-05
8.362176552310E-05
1.028045971401E-04
1.039703121530E-04
1.021380188512E-04
1.019839691527E-04
9.718710764557E-05
9.912971933828E-05
9.242891815386E-05
9.326160533870E-05
8.676383685990E-05
8.708361453812E-05
8.696262642699E-05
1.269977865694E-04
1.235289261977E-04
1.219018010758E-04
1.249947094006E-04
1.274715655379E-04
1.257449426492E-04
8.783948873128E-05
8.772603670700E-05
8.664691572877E-05
8.612458652456E-05
1.309305913164E-04
1.339927103694E-04
1.355848538579E-04
1.326501706640E-04
1.268289716968E-04
1.294978714390E-04
1.334785975179E-04
1.281055168608E-04
1.277208536322E-04
1.214478642677E-04
1.224282873010E-04
1.128518044703E-04
8.763934121976E-05
1.079302461251E-04
1.187344980911E-04
1.167685537304E-04
9.277978070423E-05
9.129769351771E-05
1.018593547935E-04
9.830635064584E-05
1.040654443001E-04
1.026629496787E-04
1.032384016904E-04
1.053269598591E-04
9.034059755931E-05
9.098390360525E-05
9.023528445124E-05
8.879301337888E-05
1.095967515068E-04
1.056952438290E-04
1.112207506522E-04
1.093244782296E-04
1.092630135664E-04
1.116185207840E-04
8.839185147234E-05
8.893329437393E-05
8.806064731689E-05
8.678978975054E-05
1.129782162574E-04
1.162607621045E-04
1.187618714950E-04
1.158997631903E-04
-4.241770466558E-05
-5.947674073810E-05
-6.924858474668E-05
3.390798395778E-04
3.293845468749E-04
3.353097719873E-04
3.077866854261E-04
3.187268231013E-04
2.929490672979E-04
2.920984825895E-05
2.923715473173E-05
2.977734161717E-05
3.113508234709E-05
2.917832483015E-05
2.951423565873E-04
3.125859526189E-05
2.633019970025E-05
2.821277972061E-04
2.808783052376E-04
2.868090103287E-04
2.899832545700E-04
2.951717582281E-04
2.936253101877E-04
3.477843271145E-04
3.533440215103E-04
3.518757958865E-04
3.533419093917E-04
3.017216141969E-05
2.977328632489E-04
2.922106413111E-04
2.883476561385E-04
2.958449631342E-04
3.061057134429E-04
3.019038416615E-04
3.016871092761E-04
3.103959429845E-04
3.388928233186E-04
3.358817228634E-04
3.321904067001E-04
3.309774362857E-04
3.200171235789E-04
3.088873625083E-04
2.787699257607E-04
2.926917462001E-04
2.962854317034E-05
3.161426085830E-05
3.297674729276E-05
3.635978057442E-05
3.756341892493E-05
3.495374557950E-05
2.813161102262E-04
2.827087475859E-04
2.840049376633E-04
2.846646313332E-04
2.838147369881E-04
2.827797508999E-04
2.866553354046E-05
2.458877745957E-05
2.680404408964E-05
2.654368069580E-05
2.822687645734E-04
2.851953254949E-04
2.872791661860E-04
2.926526360500E-04
2.958122119414E-04
3.020353721115E-04
3.072500604865E-04
3.133801743589E-04
3.190147122192E-04
3.242164898335E-04
3.304884955978E-04
3.340160844799E-04
3.391604386421E-04
3.386049682787E-04
3.425338817093E-04
3.437916101399E-04
3.402617552137E-04
1.464390378998E-05
6.359595491198E-06
9.957223901099E-06
8.636972636435E-06
7.199172586556E-07
3.263477574485E-06
2.897786288807E-06
-3.077848850411E-07
2.801628987961E-04
2.917205385704E-04
6.634681584007E-06
1.562074736117E-05
2.420561997360E-05
2.012664565170E-05
2.814131574783E-04
2.799845857508E-04
2.854768389489E-04
2.887288882495E-04
2.963892346941E-04
2.971196882435E-04
2.947521111478E-04
3.075591821182E-04
3.031115309382E-04
3.198967376136E-04
3.148745889338E-04
3.321944496112E-04
3.271047328421E-04
3.385267232801E-04
3.440687638459E-04
3.442465684134E-04
3.474019439828E-04
3.506497391431E-04
3.505213262152E-04
3.492349668104E-04
1.916485127424E-05
2.090255577108E-05
1.067472358686E-05
1.550728627642E-05
2.862250144293E-04
2.863325679418E-04
2.890445957511E-04
2.910857658458E-04
2.912198951020E-04
2.904131884477E-04
3.022802699472E-04
3.105357260600E-04
3.082087431859E-04
3.104754795462E-04
3.159748467551E-04
3.176041766171E-04
3.190711885998E-04
3.197612971007E-04
2.909233663251E-04
3.210451199587E-04
3.168471685713E-04
3.109681539792E-04
3.004239188501E-04
2.897185997458E-04
2.450647703449E-04
2.598379178684E-04
2.694628107049E-04
2.348265105923E-04
2.549611859578E-05
2.906454815021E-05
2.889464744150E-05
3.178449755374E-04
2.908663521343E-04
2.905689268604E-04
2.894119329041E-04
2.086894459987E-04
2.237799256854E-04
2.285986747837E-04
1.974317246641E-04
1.549297946101E-05
1.526464940865E-05
1.728039411453E-05
1.838258780373E-05
2.388593316063E-05
2.763065239753E-05
2.587463182061E-05
3.345011432330E-05
3.840683223074E-05
4.243082651579E-05
2.734471013204E-04
2.740336654564E-04
2.760310227566E-04
2.774603179010E-04
2.799505024422E-04
2.811820666623E-04
2.832614366451E-04
2.843607456929E-04
2.862053399082E-04
2.871601562895E-04
2.886860960417E-04
3.310551427348E-05
4.453629433315E-05
4.187812373987E-05
3.757317653287E-05
3.114220407342E-04
2.975967177762E-04
2.663769955173E-04
2.809054955886E-04
3.042789399568E-05
3.176509047258E-05
3.258227476590E-05
3.628827657861E-05
4.339236508195E-05
4.250078741415E-05
3.885070710734E-05
4.135586472795E-05
2.760664510310E-04
2.773453888588E-04
2.789812806487E-04
2.799700958986E-04
2.814798762860E-04
2.827934891979E-04
2.843455880573E-04
2.855684766242E-04
2.858661654337E-04
2.872199018568E-04
2.870680527561E-04
2.882580188489E-04
2.890852218763E-04
3.200274044615E-04
2.867067555507E-04
3.242281658891E-04
3.235055604642E-04
4.464400610234E-05
2.769746986127E-04
2.761423586688E-04
2.791200510177E-04
2.807225494770E-04
2.826769376019E-04
2.839580847639E-04
2.853810698179E-04
2.865216219155E-04
2.878707777636E-04
2.889542080177E-04
2.896322961293E-04
2.904737332230E-04
2.905647469758E-04
2.899793281390E-04
2.897832404675E-04
2.977828523213E-04
2.956675295584E-04
2.981444930468E-04
3.041476397643E-04
3.086147956632E-04
3.183253207281E-04
3.140390790740E-04
3.140101499660E-04
3.209297199737E-04
3.278132441512E-04
2.647570868292E-04
2.894787800702E-04
2.955449652034E-04
1.548294222168E-04
1.607777992142E-04
1.447314143576E-04
1.459485557426E-04
1.453780673608E-04
1.436348628140E-04
1.533179329839E-04
1.383657839284E-04
1.285539794654E-04
1.328596237811E-04
1.424897796470E-04
1.631699839072E-04
1.405943849311E-04
1.419318016883E-04
1.251913560419E-04
1.136700138025E-04
1.133174223479E-04
9.748951390606E-05
9.600605597537E-05
7.621085070664E-05
4.912121080576E-05
5.406815491350E-05
7.424327041246E-05
4.234302169447E-05
1.402121896883E-04
1.767091718745E-04
1.471755300261E-04
1.493530829392E-04
1.602600281400E-04
2.377658831036E-04
2.405353006399E-04
1.586859304542E-04
1.584594511947E-04
1.577534722255E-04
1.584706886538E-04
1.580404276184E-04
1.572857748047E-04
2.206928813450E-04
2.224717791218E-04
1.563810604015E-04
1.562197253597E-04
1.549762655073E-04
1.544038157569E-04
2.065587306551E-04
2.062687515202E-04
1.515125112804E-04
1.525227108236E-04
1.978114075381E-04
1.877740850966E-04
1.805174657576E-04
1.846911532954E-04
1.487247678334E-04
1.480530978419E-04
5.640179870918E-05
4.305725581683E-05
1.361286874519E-04
1.370408050511E-04
-7.670119207292E-05
-7.484051583671E-05
-6.597110184849E-05
-5.304862096815E-05
-5.719173578392E-05
-6.272823896656E-05
-5.527363069501E-05
1.178492079045E-04
1.214721942589E-04
1.208641265153E-04
1.174048995229E-04
1.165741617559E-04
1.223025308322E-04
-7.323673600325E-05
-7.869950272717E-05
-6.277598645339E-05
-5.972109887208E-05
-5.207723831397E-05
-5.100268160685E-05
1.132681530759E-04
1.148328591689E-04
1.135244419434E-04
1.103824891621E-04
-7.099810262490E-05
-7.480433988539E-05
-7.143878103814E-05
1.602689969114E-04
1.291582567483E-04
1.262194466130E-04
2.925944893693E-05
1.722721285834E-05
2.336864240888E-05
-1.601235187249E-05
1.026666210708E-05
4.129381088425E-06
2.365450608451E-05
-2.504052176160E-05
-8.810184675550E-06
-1.744800855002E-05
1.323970011903E-04
1.336064636193E-04
1.316107877983E-04
1.327061922523E-04
-3.838875434102E-05
-5.252395387860E-05
-5.843469722950E-05
-4.647923374935E-05
-2.822244498411E-05
-4.240524971951E-05
-5.253086795038E-05
-4.727017816052E-05
1.241272368694E-04
1.298963620432E-04
1.292120698286E-04
1.248741796842E-04
2.922849597977E-04
1.599374696744E-04
2.554602046127E-04
3.116130980502E-04
3.119029469075E-04
3.178344917515E-04
3.212137478880E-04
3.166042075429E-04
8.367855748010E-06
1.634012004883E-05
1.183932565755E-05
2.480512015904E-05
1.908859644807E-05
2.614583162146E-05
3.069277006478E-04
3.017405620562E-05
4.885968697724E-05
4.870133057098E-05
4.299337097792E-05
5.721873364185E-05
6.258422865968E-05
7.385900913789E-05
7.959535634065E-05
8.829258236871E-05
3.044372843156E-04
3.024312887082E-04
3.011456999924E-04
3.620480017072E-05
3.045890371016E-04
3.037323487092E-04
2.993985236142E-04
2.988063919825E-04
3.024152030429E-04
3.066509782885E-04
3.124001395515E-04
3.157219878914E-04
3.219725653915E-04
3.237254679116E-04
3.294873071738E-04
3.305091486262E-04
3.287589993643E-04
3.323277290870E-04
3.347228611612E-04
2.393897226226E-06
-3.665453022161E-07
2.153494377701E-07
3.923208497654E-06
4.038682313212E-06
9.822893337842E-07
1.206810097370E-06
8.597313134143E-06
9.004725056722E-06
1.504888710805E-05
1.653393574185E-05
2.187054535312E-05
2.983446799566E-04
3.055386638912E-04
3.091784679693E-04
3.038404403785E-04
5.406750290804E-05
1.595775737034E-04
1.612119042294E-04
1.605915957195E-04
1.634050828680E-04
2.784904426186E-04
2.840225651747E-04
2.848663682715E-04
2.816665163525E-04
1.603569421759E-04
1.645602026899E-04
1.628770541817E-04
1.623734186104E-04
1.611153520673E-04
1.643001985206E-04
2.657029823092E-04
2.701183749020E-04
2.764002828173E-04
2.687011752950E-04
1.618452023747E-04
1.627647773757E-04
1.616223701582E-04
1.620251424314E-04
2.569075922648E-04
2.518147850150E-04
2.584616415359E-04
1.566531456582E-04
1.610387154320E-04
1.560338190117E-04
1.492060051089E-04
6.835150203451E-05
6.048705491024E-05
8.349811713253E-05
7.633324270727E-05
1.010028704557E-04
9.931678579780E-05
9.292418868124E-05
9.088569637293E-05
1.064699505484E-04
1.116494620738E-04
1.133025264776E-04
1.223110783535E-04
1.262086486274E-04
1.345365529369E-04
1.380050787801E-04
1.457947300101E-04
1.476656997027E-04
1.447077253887E-04
1.526648018250E-04
2.960930686393E-04
2.926893179875E-04
2.966692096185E-04
2.940070806217E-04
1.033351439172E-04
1.076382467402E-04
1.528003368420E-04
4.065485697939E-04
4.087603623449E-04
4.111772313477E-04
9.351731923624E-05
9.164480742545E-05
8.924925390643E-05
9.370517983960E-05
9.155735164499E-05
9.143031587368E-05
8.798856559699E-05
8.162801336620E-05
6.715879401563E-05
7.127271458171E-05
7.810041809977E-05
9.665921940418E-05
6.688815580250E-05
5.940430725658E-05
5.446403457601E-05
5.322768435510E-05
2.382272778217E-04
2.296933899106E-04
2.312241451463E-04
2.389408021025E-04
3.836478896130E-04
3.782390248616E-04
3.852003637090E-04
3.981841205495E-04
6.023251956020E-05
1.002316468994E-04
9.956956237146E-05
9.657507251611E-05
7.915857830709E-05
8.251842063395E-05
9.511695719258E-05
9.964846561245E-05
1.136074702696E-04
1.173718304927E-04
1.304245192124E-04
1.386452801025E-04
1.363174010549E-04
1.508424094762E-04
1.481514258853E-04
1.613294777285E-04
1.592131519415E-04
1.773453594719E-04
1.762991202781E-04
1.677837228997E-04
1.746725258457E-04
2.238394803180E-05
1.918535550254E-05
1.945438398685E-05
1.749983588565E-05
1.000018758449E-04
9.991869594172E-05
9.871609465549E-05
9.533108450405E-05
8.132153601094E-05
6.276646985096E-05
9.790031316682E-05
1.178023390881E-04
3.188987345967E-06
4.567078475763E-06
-9.719767338299E-07
9.787608583058E-05
9.899017766125E-05
9.952587963263E-05
1.034904033745E-04
1.023774284915E-04
1.007157982500E-04
9.902128213417E-05
1.041984144119E-04
-2.109806777946E-06
1.047751271275E-04
2.740284604959E-04
2.600947045063E-04
2.672831399596E-04
2.689419706392E-04
2.745486282383E-04
2.625370253319E-04
4.067536249795E-04
4.057835136928E-04
4.141322891985E-04
4.167510296284E-04
-6.759591513056E-06
1.056134702220E-04
4.059528251378E-04
4.038259168491E-04
4.071661868062E-04
1.034864607487E-04
1.358868135518E-04
1.232880152060E-04
1.391066085382E-04
1.480811881375E-05
1.230379600797E-05
9.208699131843E-06
9.599119152216E-06
1.037645910792E-04
1.037804950740E-04
1.035199228308E-04
1.019873307709E-04
1.022594721556E-04
1.040979546789E-04
1.042865160044E-04
1.033193646784E-04
1.023844240475E-04
1.030074946235E-04
9.665868395914E-05
9.603174560949E-05
2.543595118660E-04
2.470464166478E-04
2.485552023765E-04
2.551763953861E-04
3.984651876979E-04
8.632976181870E-05
7.099690426242E-05
7.233385060691E-05
5.673324694520E-05
-1.355190865078E-06
1.593454672238E-04
1.812402277368E-04
1.712484864338E-04
1.699320869438E-04
1.611616981944E-04
1.825380636958E-04
3.163153074657E-04
3.269613448763E-04
3.278442326008E-04
3.200085682943E-04
-2.935287632781E-06
3.693574575671E-05
3.613635491075E-05
3.541184875112E-05
3.673153560684E-05
3.641815207591E-05
1.696495372831E-04
1.655949689033E-04
1.482332087101E-04
1.531896057910E-04
1.582617099600E-04
1.446080653347E-04
4.565620929786E-05
3.517935583262E-05
-2.381006790743E-06
-7.475952765734E-06
-5.750581496820E-06
3.654547834567E-05
3.492407265913E-05
3.470177400799E-05
3.432684250158E-05
1.439272308155E-04
1.234980300526E-04
1.303320250968E-04
1.355095297356E-04
1.408639626570E-04
1.194141821722E-04
1.124409180765E-04
1.060551721934E-04
9.949871624283E-05
9.248156644862E-05
8.588928150735E-05
7.897451216702E-05
7.278369692590E-05
6.616574787789E-05
6.138809402699E-05
4.628889894972E-05
4.897557099101E-05
5.354695132933E-05
5.638692207196E-05
4.292089848627E-05
-6.247198467240E-06
3.965130743247E-05
4.120175317096E-05
3.864401791055E-05
3.480382411451E-05
9.008585732571E-05
8.784291113043E-05
6.158292121680E-05
5.394303528232E-05
5.495985437968E-05
4.668146835878E-05
4.516136585947E-05
4.680458319450E-05
4.107049370492E-05
2.910141952136E-05
1.423171979397E-05
1.598569773341E-05
2.646935413257E-05
1.842942428734E-05
2.197340201879E-04
2.110303474759E-04
2.127472936309E-04
2.205590343180E-04
3.648084224210E-04
3.606534965251E-04
3.714405856193E-04
3.689301862752E-04
4.579013739391E-05
4.642680176648E-05
5.055438914602E-05
9.003327248394E-05
-6.371369581200E-06
9.239199066448E-05
2.831709533158E-05
3.207353325371E-05
3.349950241837E-06
-2.749578827850E-07
3.704512699271E-06
1.114294474483E-05
2.004798151960E-04
1.909512790716E-04
1.931845189787E-04
2.014126512146E-04
3.489985947062E-04
3.456530569010E-04
3.863955985544E-05
4.005155873842E-05
4.108685068987E-05
3.897685314668E-05
4.018469857245E-05
4.318852574259E-05
1.815646818093E-04
1.770694292192E-04
1.805321160905E-04
1.810552207840E-04
1.771587413606E-04
1.742052634680E-04
2.387562828632E-05
2.617350079783E-05
2.257931088365E-05
-1.071339764471E-05
-1.862953271630E-05
-2.625212232723E-05
-8.942315273458E-05
1.082154817341E-04
1.152095852910E-04
1.077005071437E-04
1.121895706218E-04
-9.076005344218E-05
-9.134074290543E-05
1.133693447459E-04
1.101839031968E-04
1.175109245363E-04
1.248218073013E-04
-9.053238088581E-05
1.293709864444E-04
-8.903715491419E-05
-8.884422825641E-05
-8.618419729595E-05
-8.354078231015E-05
1.187725328797E-04
1.258554770830E-04
1.155912441528E-04
1.240586842636E-04
1.272895553710E-04
1.298140973868E-04
-7.987163694138E-05
1.246056885462E-04
9.598065159253E-05
1.061134709040E-04
-8.589806458720E-05
8.735093751594E-05
8.083710644498E-05
3.471461244834E-04
3.546212682160E-04
3.543324601344E-04
3.625197811822E-04
3.612312038647E-04
3.695855509786E-04
3.694306988108E-04
3.757146464399E-04
-8.147088543225E-05
-7.996443760467E-05
8.597473609382E-05
9.233265597898E-05
9.169459139508E-05
8.439530623357E-05
-8.240872208438E-05
-8.175868315582E-05
-8.286168722239E-05
-8.425928360753E-05
9.300200362574E-05
9.986505473378E-05
9.723446201503E-05
8.828964978386E-05
-8.741634872803E-05
-7.933197746502E-05
-7.220811596599E-05
-7.344586614613E-05
-7.598540734525E-05
-6.610811159365E-05
-6.936215766403E-05
1.209498756739E-04
1.164856116619E-04
-6.822798387057E-05
-6.856230709789E-05
-6.990094205618E-05
-7.146044381438E-05
1.243784200612E-04
1.201059246432E-04
-7.086051059379E-05
-7.304552728766E-05
-7.140670607836E-05
-7.254134561951E-05
1.250399384738E-04
1.219970138851E-04
1.230352613584E-04
1.278406015273E-04
-7.335557680754E-05
-7.572317170343E-05
1.344449215573E-04
1.286172846619E-04
-7.553752378335E-05
-7.870372235885E-05
1.370674533196E-04
-6.777185871336E-05
8.220382271264E-05
-6.853701738146E-05
1.149994333148E-04
-7.175654683672E-05
1.144486190879E-04
1.196365109108E-04
1.170082795637E-04
1.222515213670E-04
-6.989909295419E-05
-7.029982804254E-05
-6.851204827261E-05
-6.861523617130E-05
1.251495492790E-04
1.184628088575E-04
1.156941071284E-04
1.256673813724E-04
-6.664341690806E-05
-6.716162285258E-05
-6.677151248838E-05
-6.569837908119E-05
1.128960667838E-04
1.179001679749E-04
1.165431523107E-04
1.207746079692E-04
-6.546169800087E-05
-6.666949247156E-05
1.214121729439E-04
1.164043246218E-04
1.225473595562E-04
3.607779598075E-05
8.584691345138E-05
-7.722317666671E-05
4.220255535989E-04
4.305821661499E-04
-6.364101433848E-05
-7.298538885248E-05
-6.966775458924E-05
-7.586053311974E-05
-7.525929033151E-05
-7.514635694940E-05
-7.504911465388E-05
-7.384395283557E-05
-7.356139368802E-05
4.159553411566E-04
-7.458183638372E-05
-7.363918581480E-05
-7.492197148358E-05
-7.437539817355E-05
-7.374812683754E-05
-7.330266896844E-05
9.125542533862E-05
8.974810598885E-05
9.064395810919E-05
8.625336853521E-05
8.724584633271E-05
8.740447420642E-05
-7.461048619737E-05
4.086030621335E-04
4.044170993252E-04
4.038227933314E-04
-3.559145131636E-05
-4.435092628173E-05
-5.052482680478E-05
-5.907126519758E-05
-6.280377084916E-05
-5.892846640444E-05
-6.924035565983E-05
-7.164916831003E-05
-7.427449189463E-05
-7.411628586144E-05
-7.409054838163E-05
-7.308595393267E-05
-7.255775988479E-05
9.355323412944E-05
9.543211339089E-05
9.500096521661E-05
9.188800482383E-05
9.128590448455E-05
9.470952355241E-05
9.664491221479E-05
9.688968267940E-05
2.928085682351E-04
2.845563696234E-04
2.824060015341E-04
2.919433917412E-04
3.125569765964E-04
3.056294392712E-04
3.020783827431E-04
3.130109333064E-04
3.392161422670E-04
3.297237362591E-04
3.299311446140E-04
3.231658975378E-04
3.458745585479E-04
3.382262524180E-04
3.520752764434E-04
3.448360703529E-04
3.492336294551E-04
3.520376676317E-04
3.606531156289E-04
3.749554747987E-04
3.699901566067E-04
3.620612680465E-04
3.742533721418E-04
3.744636602509E-04
3.849515477520E-04
3.880871660403E-04
3.992589937349E-04
4.042223450287E-04
4.155237211868E-04
4.201804017577E-04
4.292674691370E-04
-7.727167138389E-05
-7.664582679405E-05
3.227945056058E-04
-7.856733440485E-05
8.270848251606E-05
8.259964170403E-05
3.450069184486E-04
3.536117812443E-04
3.455077707428E-04
3.659975755321E-04
3.555375139049E-04
3.802582850380E-04
3.686474681106E-04
3.965610254567E-04
3.847416184009E-04
4.001878667452E-04
4.065721774185E-04
4.138888542077E-04
4.313168590070E-04
4.281079294760E-04
4.199820647286E-04
4.329855119808E-04
-7.498318078491E-05
-7.448086114725E-05
-7.473924478692E-05
-7.603022374951E-05
-7.571708248351E-05
-7.675423868377E-05
9.085191365630E-05
8.688557080772E-05
8.843942174281E-05
8.570030224887E-05
3.857418376198E-05
4.171730744089E-05
4.120377130478E-05
3.981509413370E-04
4.012495936791E-04
4.098820137267E-04
4.119106343228E-04
8.443983706695E-05
8.518500722805E-05
8.502549391905E-05
8.530191535599E-05
8.490074603435E-05
8.554596818763E-05
4.045205117671E-04
8.640199014225E-05
4.024535225533E-04
8.518015641082E-05
8.478909379321E-05
8.468737912557E-05
8.468288712928E-05
8.462464806338E-05
8.502020992315E-05
8.501639546666E-05
3.974813021209E-04
3.901958592501E-04
3.885242088932E-04
3.907277233187E-04
8.426133117710E-05
8.585224119213E-05
8.546213476861E-05
8.498984505599E-05
3.445555870550E-04
3.418549612729E-04
3.579927008422E-04
8.531954485162E-05
8.578140856821E-05
8.610544671734E-05
8.481188370139E-05
3.509576862777E-04
3.634481439275E-04
3.588104021602E-04
3.626536097839E-04
3.854784504351E-04
3.765241020691E-04
3.755352386536E-04
3.939701586979E-04
8.678787367317E-05
8.648330973408E-05
8.633360663291E-05
8.647722706205E-05
3.835529817043E-04
4.050239984305E-04
4.025192906310E-04
3.925873377249E-04
3.922137332441E-04
4.142227843101E-04
6.290629432736E-05
7.092550080128E-05
6.917459647209E-05
7.293392769443E-05
1.748474463804E-05
1.306763725762E-05
2.958420611988E-05
3.617430573299E-04
3.532832471231E-04
3.512973450497E-04
3.576983370078E-04
3.563334910523E-04
3.467473058034E-04
-5.916645624850E-05
-3.582835139211E-05
-4.415572551514E-05
-4.739208360109E-05
-5.554225339920E-05
-2.996250213315E-05
3.426509196702E-04
3.334808522799E-04
3.311361505254E-04
3.380012821120E-04
3.358945327373E-04
3.269780111421E-04
-5.988354165379E-05
-6.324149222208E-05
-6.736695746116E-05
-5.597184739457E-05
2.405211679030E-05
3.502084102752E-04
8.905963039527E-07
-1.754174767578E-05
7.878186294982E-05
8.183817202925E-05
8.378779327433E-05
8.502623691557E-05
8.475597785225E-05
8.465239233536E-05
8.532576756105E-05
8.522377635695E-05
3.833064742042E-04
3.853328405620E-04
2.577256403786E-05
3.568665107327E-05
3.314061989510E-05
3.935192866028E-05
6.122464139136E-05
5.537332451251E-05
4.961397496362E-05
6.486991925313E-05
3.711296600083E-04
3.689238973223E-04
3.737678370518E-04
3.655534227678E-04
-3.436069896887E-05
-2.282564275578E-05
-2.444518588706E-05
-4.709153473197E-06
3.224421159807E-04
3.523422268636E-04
8.407230719213E-05
2.364545025332E-04
2.320046599631E-04
2.476923517009E-04
2.997294130544E-04
3.013121320685E-04
3.013883978547E-04
2.979649028772E-04
2.961971819399E-04
2.981033336325E-04
2.969068973777E-04
2.983607741476E-04
2.436254682106E-04
2.963405310738E-04
3.023606360357E-04
3.090661484477E-04
3.057371768831E-04
3.070113256325E-04
3.172556977511E-04
3.144949528985E-04
3.118596996259E-04
3.191603731644E-04
8.231382411080E-05
8.206521187711E-05
8.231162335828E-05
2.954157654038E-04
2.218291185978E-04
2.205748944895E-04
9.034583559755E-05
3.108617922431E-04
3.081335247872E-04
3.071732060693E-04
3.091900446774E-04
3.013657299897E-04
3.040269701595E-04
3.073263952759E-04
3.047134291466E-04
8.118002256171E-05
8.085422959933E-05
8.150608270088E-05
8.210934662805E-05
5.743326759533E-06
1.029831362828E-05
1.348634075835E-05
2.093187536920E-05
1.940234193809E-05
2.411771377496E-05
3.300759721765E-05
3.917359517729E-05
5.047604919763E-05
5.646320232307E-05
8.231297780813E-05
7.372689723660E-05
6.983588317585E-05
8.244271407299E-05
8.207212441008E-05
9.831234940954E-05
9.296693881580E-05
8.257313258302E-05
8.233808438034E-05
3.326829876100E-04
3.326292072013E-04
3.310977030197E-04
3.341149908308E-04
8.337781212223E-05
8.303797723960E-05
8.256534185737E-05
8.223359072591E-05
3.317203951765E-04
3.322017484506E-04
3.339658134271E-04
3.363453913500E-04
8.312062412391E-05
8.325477766542E-05
8.399395535381E-05
8.242995507474E-05
3.396416987801E-04
3.396189070670E-04
3.365005536802E-04
3.430753532342E-04
8.525548645198E-05
8.501559225970E-05
8.482452413273E-05
8.274533731198E-05
3.383305633093E-04
8.295983193355E-05
3.276682350745E-04
9.973770293821E-05
1.151925602354E-04
1.223190014068E-04
1.360237674523E-04
1.430987362068E-04
1.557824915748E-04
1.632321187412E-04
1.743471527157E-04
1.809932407280E-04
1.909171150958E-04
1.983748761557E-04
2.066795250109E-04
2.135599981702E-04
2.992376737280E-04
2.964499489867E-04
2.982355851159E-04
3.015229527321E-04
3.040531312572E-04
3.019889691889E-04
3.031638024392E-04
3.076283781473E-04
3.188201214649E-04
3.223396448894E-04
3.216468509332E-04
3.243927722277E-04
3.292528499398E-04
1.344068778674E-04
3.212173493984E-04
3.083272699676E-04
7.866341599333E-05
9.453574774944E-05
2.751969237117E-04
2.678663191948E-04
2.616320383140E-04
2.627273941416E-04
2.548392993078E-04
2.566295052056E-04
1.612679445150E-04
1.580689672008E-04
1.339941365840E-04
8.892921320948E-05
1.409943652737E-04
1.332819353002E-04
-1.626899100498E-05
-1.493184810092E-05
-1.721508297203E-05
-1.222052610398E-05
-1.273077109374E-05
-9.719636113385E-06
5.159163016198E-05
5.959634419600E-05
6.215834852820E-05
7.610087100020E-05
1.479387719565E-04
5.954383371900E-05
7.229063979764E-05
4.958240729934E-05
2.370188530075E-04
2.266054235448E-04
2.262154671245E-04
2.165720655113E-04
2.158879038216E-04
2.056506611061E-04
2.043996898121E-04
1.942382804851E-04
1.921322965794E-04
1.821807246950E-04
1.796449130414E-04
1.721251780681E-04
1.675366926598E-04
-1.989760990609E-05
-1.995010696689E-05
-1.052926377335E-05
-1.330251707276E-05
-1.722469907497E-05
-1.233952003727E-05
2.772194496927E-05
3.599798109471E-05
4.180555886568E-05
3.744337280934E-05
3.834943207996E-05
4.890014322296E-05
8.060782319492E-05
9.539034375220E-05
9.737693536623E-05
1.236358562989E-04
7.104859667216E-05
7.510133113349E-05
6.028328920422E-05
6.342474221436E-05
5.546048593482E-05
-1.130233938209E-05
-1.128185435720E-05
-7.109708113476E-06
-3.023701347552E-06
1.314603067722E-04
1.418525604006E-04
1.479210020860E-04
1.436722603801E-04
1.466432008663E-04
1.521994083811E-04
3.062017789008E-04
2.998232660804E-04
3.088990034161E-04
3.066514958120E-04
8.192659939247E-05
6.356529685438E-05
6.996068580562E-05
4.999477055576E-05
5.399897645944E-05
4.437062436461E-05
8.767826431949E-05
2.378979266433E-04
8.374420227834E-05
9.685530167453E-05
1.130624192898E-04
1.112620875435E-04
1.028242179550E-04
1.351678021052E-04
1.261786855240E-04
1.363974034102E-04
2.964848329459E-04
2.861742200668E-04
2.789586682646E-04
2.815653652990E-04
1.284354162418E-04
1.233779319341E-04
1.197437161710E-04
1.086158714457E-04
9.237413121503E-05
8.558724572518E-05
9.246737006071E-05
6.919050453991E-05
6.126851170297E-05
5.269060511323E-05
4.761030835983E-05
4.343673029320E-05
1.204662659666E-04
1.097494163130E-04
1.138128088205E-04
1.007234387128E-04
3.156596428534E-04
2.453477270844E-04
3.070638627928E-05
9.881122610750E-05
8.666021885740E-05
7.657950185072E-05
5.583847715050E-05
4.568224862118E-05
2.148305442043E-05
9.694205057299E-06
-1.263325907308E-05
-2.228000462228E-05
-3.447255459079E-05
-3.824971927095E-05
1.048592676420E-04
-7.539195253035E-05
-7.453177852221E-05
-7.523374032203E-05
-4.462126201920E-05
-4.589463948615E-05
-4.969500393131E-05
-5.321237739989E-05
-7.474527101108E-05
-7.460210924076E-05
-7.502994362878E-05
-7.569030231923E-05
-7.533158531652E-05
-7.481773155678E-05
-7.542673751261E-05
-7.477672047889E-05
1.033419490752E-04
2.966713364506E-04
2.894809192249E-04
-7.243458319545E-05
-7.100589948379E-05
2.770411370495E-04
2.675244613224E-04
2.517550356538E-04
2.457370319060E-04
-7.346131412032E-05
-7.388877937598E-05
2.290598945854E-04
2.177828302121E-04
2.013002557682E-04
1.918720060480E-04
-7.453044232022E-05
-7.331119138446E-05
-7.334118716130E-05
-7.402448023366E-05
1.781598881534E-04
1.703713472847E-04
1.543929552017E-04
1.451738577892E-04
1.177590854252E-04
1.163020061517E-04
1.266567939912E-04
-7.546236632791E-05
-5.641870543089E-05
-5.626409595623E-05
-6.047276340301E-05
-1.125137123397E-05
1.117613908865E-06
-4.370174266790E-06
3.306780469580E-06
-2.393949708823E-05
-2.103642255568E-05
-2.470315306559E-05
-1.902304394008E-05
-2.132392343932E-05
-1.749060030340E-05
-1.776708103242E-05
-1.223472741609E-05
-1.200985940892E-05
-6.554041732752E-06
-6.104782530581E-06
-2.915708357040E-07
3.055116023251E-07
6.573385048150E-06
6.305105115040E-06
2.125356829885E-05
1.398719514077E-05
1.390097798640E-05
8.383330177597E-06
2.928890660243E-05
2.196836072043E-05
-5.429128717555E-06
2.518724067410E-04
-1.707662458940E-05
-2.169717635902E-05
-6.058455609887E-05
-6.566611167331E-05
-6.525928593426E-05
-6.339461705679E-05
-6.632500126094E-05
-6.699437970115E-05
-6.884693909608E-05
-6.992567147609E-05
-7.116989436367E-05
-7.236405347224E-05
-7.290028970433E-05
-7.395236405276E-05
-7.459001590380E-05
-7.475818086759E-05
-7.486613826769E-05
-7.487245129067E-05
-7.427263404936E-05
-6.631339632827E-05
-6.854992359151E-05
-6.706524969907E-05
-7.077464854166E-05
-6.951055668032E-05
-7.127142314675E-05
-2.313010572720E-05
-1.730930807034E-05
-1.137789627944E-05
3.096364016124E-04
1.369996973487E-04
-7.766285941594E-05
3.411719754596E-04
4.436821087578E-05
4.160553510263E-05
4.318351644998E-05
4.237437768584E-05
1.980178637290E-04
2.005374923202E-04
2.099557958472E-04
2.028712453284E-04
3.640946419266E-04
3.729301719776E-04
3.446779905470E-04
3.744298077455E-04
3.425469867682E-04
3.509921954687E-04
3.510885559160E-04
3.453331660737E-04
5.344013550367E-05
4.896874308443E-05
1.924014538441E-04
1.946732906646E-04
1.987631706943E-04
1.951409829647E-04
1.973083836580E-04
3.811689301628E-04
3.525134850896E-04
3.555520323681E-04
4.040669971903E-04
4.005723803190E-04
4.009356419378E-04
3.983310964502E-04
3.927932578050E-04
3.844373086690E-04
3.823193664818E-04
3.684414677338E-04
3.666048823016E-04
3.498861483198E-04
3.573693487169E-04
3.538851593654E-04
3.413547610153E-04
3.633320026199E-05
3.834466190314E-05
3.494576949407E-05
3.707789748257E-05
2.097338267558E-04
2.148138864487E-04
2.130555678071E-04
2.142989536092E-04
3.896493543162E-04
3.910209939522E-04
4.023006700158E-04
3.995001251401E-04
3.986274152617E-04
1.986591890114E-04
2.214767455615E-04
3.363387692671E-04
3.534728675201E-04
3.542149713267E-04
3.519917455049E-04
3.451478755892E-04
3.520948448045E-04
3.519763909324E-04
3.453158467772E-04
7.279504698677E-05
6.995928991128E-05
6.611350116028E-05
6.503660321367E-05
1.864972779847E-04
3.463158901293E-04
1.871508230341E-04
2.027209762945E-04
1.968349437282E-04
1.953705670553E-04
2.026957913194E-04
2.022476964276E-04
2.108720277844E-04
2.102779390382E-04
2.268426897172E-04
2.227509649027E-04
2.160556938150E-04
2.257506896305E-04
1.920928567637E-04
3.359861911911E-04
3.250446544892E-04
3.252807902327E-04
3.539737770715E-04
3.663853774271E-04
3.653777016479E-04
3.440511007347E-04
3.495130732777E-04
6.147025720797E-05
5.872407037043E-05
1.883942718100E-04
1.914661329304E-04
1.953696594510E-04
1.908217373895E-04
1.925521050109E-04
1.969472600124E-04
1.969566964596E-04
2.025429513010E-04
2.321802798259E-04
2.371497114005E-04
2.367520411133E-04
2.410317092666E-04
2.421968327454E-04
2.455674276616E-04
2.460944009104E-04
2.502486674107E-04
3.061509199348E-04
3.161097447683E-04
3.457824570227E-04
2.208164567884E-04
2.153010145408E-04
2.162329166135E-04
1.248522699869E-04
1.305985481322E-04
1.325198784071E-04
1.389684673704E-04
9.619257365952E-05
1.014359563747E-04
9.792656551046E-05
1.026688912608E-04
1.043308332904E-04
1.073410241134E-04
1.234692799317E-04
9.418593815716E-05
1.185990593771E-04
1.268962528085E-04
9.897060969703E-05
1.039513735495E-04
1.080697000548E-04
1.055431916980E-04
1.083129090021E-04
1.148593108424E-04
1.098830580346E-04
1.161585482427E-04
1.185528838622E-04
1.223160434289E-04
1.135559403606E-04
9.638725674425E-05
9.441374931155E-05
9.044193885959E-05
5.604798368179E-05
1.961547425832E-04
2.089531452915E-04
6.657083729606E-05
6.530307341075E-05
1.837725142851E-04
1.951937129285E-04
7.364794327102E-05
7.360444341218E-05
1.719007906331E-04
1.822871215287E-04
8.346885292745E-05
8.081143413634E-05
7.704634822231E-05
8.619699669811E-05
1.598428930412E-04
1.685671275047E-04
8.109007881092E-05
8.549931441384E-05
8.595127705733E-05
9.009441334341E-05
1.449252525116E-04
1.458922822367E-04
1.512772109848E-04
1.562770450219E-04
9.240810466138E-05
9.671030748510E-05
1.027020086832E-04
1.063189717669E-04
6.026539232153E-05
1.896620998912E-04
1.957477435914E-04
1.984732913014E-04
1.977116918876E-04
5.601856461441E-05
5.080331789154E-05
4.324059014512E-05
6.065239215988E-05
2.036239067909E-04
2.065456725083E-04
2.093950299030E-04
2.139656804580E-04
3.333142648998E-05
3.898650263272E-05
3.767907369162E-05
4.352199327149E-05
2.207170888913E-04
2.209834493840E-04
2.162122912402E-04
2.250835431643E-04
4.095662071172E-05
3.582366126950E-05
3.254462529584E-05
4.265570921589E-05
6.499657899994E-05
2.314361708244E-04
5.207711171896E-05
1.851846447093E-04
1.105477001714E-04
1.171464379435E-04
1.206807110752E-04
1.168805777057E-04
1.191784619294E-04
1.257722039805E-04
1.243958846759E-04
1.329868467847E-04
1.323724319959E-04
1.407735716902E-04
1.408741766327E-04
1.498442515715E-04
1.523973220495E-04
1.622176453121E-04
1.693739683726E-04
1.669665741464E-04
5.892998739242E-05
6.501004466459E-05
7.254678966270E-05
7.454306069662E-05
8.362770418613E-05
8.528793675415E-05
1.739863630508E-04
1.815343778679E-04
1.868756704541E-04
5.363796588782E-05
2.300717826696E-04
2.346711661837E-04
2.308741857543E-04
2.116556268883E-04
2.052330231552E-04
1.983584321079E-04
1.796014648098E-04
1.662521667757E-04
1.713312360302E-04
1.548507910046E-04
1.360481649621E-04
2.061185642981E-05
1.850668669516E-05
1.133543925950E-05
2.000413002073E-04
2.631411877646E-05
1.283256465898E-04
9.378296202876E-05
1.083511551145E-04
1.080195129039E-04
7.935563580741E-05
2.468368426255E-06
-1.109884025261E-06
2.264696761777E-06
9.007738085708E-06
9.908759601801E-05
7.059593721749E-05
1.232825288495E-04
2.119776338005E-04
3.995642383677E-05
3.090607447806E-05
3.046087636798E-04
2.902626933236E-04
2.965857290119E-04
2.676114312586E-04
2.782997286137E-04
2.897935023467E-04
2.796544388191E-04
5.035382998333E-05
4.983045661723E-05
7.134287325719E-05
6.608997323282E-05
5.683490022410E-05
7.015986984360E-05
2.590252308635E-04
2.642661906005E-04
2.615493204461E-04
2.455699930808E-04
2.212334775594E-04
2.290800071073E-04
2.435188808585E-04
2.253965833478E-04
2.299762627576E-04
2.216649325443E-04
1.916084704002E-05
2.706896385031E-05
8.194006807321E-05
7.807581102322E-05
4.619490237841E-05
5.758568590274E-05
1.524099271297E-04
1.399817100341E-04
1.407375091691E-04
1.293045141651E-04
1.318455971825E-04
1.256531817092E-04
1.163080863706E-04
3.153250420126E-04
3.169253612458E-04
3.186015355965E-04
3.179722925715E-04
3.217273491281E-04
3.216006631766E-04
3.271042356855E-04
3.274015001128E-04
3.346417897280E-04
3.347979099299E-04
3.481741340484E-04
3.467801342606E-04
3.409415772091E-04
3.499538037921E-04
3.490879031483E-04
3.490903457360E-04
3.458589713097E-04
3.415748002783E-04
1.518996579627E-04
2.977183174872E-04
1.602408434705E-04
-1.458722271519E-06
5.674042598397E-05
3.449666596420E-05
-9.349619057837E-06
-1.120102614235E-06
-5.816849995187E-06
-8.438161458767E-06
-6.030381844256E-06
-8.078898047078E-08
5.170916551973E-05
2.873068421839E-05
3.838370845615E-05
3.581459987676E-05
2.004887919398E-05
2.023841848828E-05
7.998649062107E-06
9.352661539281E-06
-2.268812970812E-07
1.744129386938E-06
-5.846187657909E-06
-3.300315608115E-06
-8.858425992199E-06
-5.169035212207E-06
-5.874152925707E-06
-9.103931281320E-06
-5.599458688436E-06
1.684962595405E-04
5.807510220538E-05
3.081312585286E-04
3.087187721469E-04
2.291382564630E-04
2.347844849464E-04
2.373312935344E-04
2.447272476976E-04
2.469109958700E-04
2.523020268569E-04
2.585891495829E-04
2.650055073784E-04
2.740411158779E-04
2.807033880946E-04
2.895994818492E-04
2.277389109772E-04
2.954590375042E-04
3.113855531330E-04
3.211950413291E-04
3.287214042244E-04
3.256603014558E-04
3.397967421647E-04
3.446497242737E-04
3.392992121688E-04
3.427922193400E-04
9.474585067575E-05
9.206888145499E-05
9.246826717508E-05
3.045240237870E-04
7.774986915930E-05
7.954066189739E-05
8.399061787798E-05
2.321319406522E-04
2.389288095248E-04
2.503018589559E-04
2.462793971372E-04
2.397683114332E-04
2.507649817252E-04
2.505737084767E-04
2.631361387225E-04
2.599888933051E-04
2.787403256843E-04
2.740303635755E-04
2.885797045858E-04
2.968873170674E-04
2.973935430896E-04
3.071617843309E-04
3.164488720204E-04
3.235954034803E-04
3.334346430136E-04
3.414191443414E-04
3.392310929776E-04
3.532341520379E-04
3.454858230417E-04
3.430776270084E-04
3.523917601021E-04
8.599357807534E-05
8.938802837006E-05
2.526465574293E-04
2.572221917599E-04
2.635159011889E-04
9.756717964510E-05
1.013789156848E-04
3.159483394499E-04
3.238307418252E-04
3.156151220920E-04
3.195943473658E-04
3.122520684370E-04
3.181497727890E-04
3.236214503745E-04
3.203671340212E-04
7.959087699660E-05
7.736427681832E-05
7.989395282281E-05
8.806847730458E-05
8.912154269303E-05
9.572931960545E-05
3.053290517500E-04
3.060315359028E-04
3.087936087420E-04
3.121219088896E-04
3.132453861103E-04
3.049137221353E-04
3.029524250093E-04
3.104118935413E-04
3.016532606354E-04
9.435242421710E-05
3.003856918356E-04
9.715151679086E-05
3.221726910109E-04
2.682737207902E-04
2.743944516431E-04
2.795527024251E-04
2.853947224559E-04
2.915758547311E-04
2.894450696412E-04
3.012785441659E-04
3.098443827852E-04
3.164404907553E-04
3.411954366005E-04
3.335778353581E-04
3.331052449556E-04
3.390415280891E-04
1.023147694524E-04
1.007168742332E-04
9.660457451671E-05
9.784257676532E-05
1.000543655272E-04
9.527616453545E-05
2.750749175377E-04
2.790536160386E-04
3.239958606830E-04
3.331429596731E-04
3.265329709722E-04
3.292982188103E-04
3.298981041062E-04
2.155782657224E-04
2.086116701388E-04
2.161785539645E-04
1.942908208876E-04
2.015853354658E-04
2.090127880498E-04
2.208171670728E-04
2.271653318274E-04
1.716325771252E-04
1.821308422047E-04
1.817697634157E-04
1.750171504199E-04
1.821253512015E-04
1.832733439411E-04
1.911768857217E-04
1.764532168466E-04
2.098093512917E-04
1.990777540749E-04
1.918015538483E-04
1.957645336614E-04
1.525662216554E-04
1.537431063228E-04
1.597504734374E-04
1.641879965839E-04
2.334185450103E-04
2.218018105295E-04
2.145188845214E-04
1.900289447393E-04
1.599161540948E-04
1.632450444980E-04
1.561959363905E-04
2.844453741171E-04
2.863251988733E-04
2.933792075272E-04
2.987913797817E-04
1.045249405187E-04
9.972200620340E-05
2.890671767631E-04
2.890746024848E-04
2.822076874038E-04
2.959686397993E-04
1.242560095979E-04
1.178520995167E-04
1.230048576781E-04
1.182989040899E-04
2.692362296973E-04
2.784740924159E-04
1.326165986926E-04
1.421369011633E-04
1.442615396791E-04
1.339506507186E-04
2.386337025798E-04
2.447917982318E-04
2.546927438097E-04
2.619730917556E-04
1.621386370990E-04
2.185701195205E-04
1.436229828645E-04
1.457501907485E-04
1.414516453040E-04
8.757944303642E-05
9.083536812495E-05
8.589694165310E-05
9.296760775215E-05
2.569522591955E-04
2.564689762955E-04
2.609943942712E-04
2.669284913240E-04
7.334044227875E-05
7.758196852401E-05
2.615149121844E-04
2.597049970255E-04
2.609080885461E-04
2.661810364961E-04
2.689143552490E-04
2.743628891788E-04
6.013022161387E-05
6.440457158740E-05
2.700324860671E-04
2.668884645639E-04
2.663314257410E-04
2.713909986721E-04
2.792242355391E-04
2.754311307323E-04
2.711816233952E-04
2.616104832815E-04
7.614006220257E-05
2.584639858703E-04
2.527601704547E-04
1.490072421896E-04
2.438348569174E-04
2.559121248728E-04
2.463022866243E-04
2.392783148082E-04
2.344175352864E-04
2.398296012948E-04
1.281684958053E-04
1.324162858742E-04
2.527948059297E-04
2.515116936668E-04
2.577434425071E-04
2.644006513161E-04
1.090347610076E-04
1.106057628949E-04
1.165720718157E-04
1.195950491251E-04
2.594381353739E-04
2.609707421411E-04
2.572686355561E-04
2.647092122690E-04
9.739412080546E-05
1.031907749942E-04
1.046038808519E-04
9.884055390229E-05
2.532196685622E-04
2.757613274150E-04
8.761638046466E-05
7.638283662232E-05
1.913817276862E-04
1.912407057053E-04
1.960294131460E-04
1.999992951950E-04
-9.824698662341E-05
-1.027812362060E-04
2.044155203309E-04
2.059409714771E-04
2.114572643487E-04
2.148724034622E-04
-8.846933282777E-05
-1.031193902252E-04
-9.543433088693E-05
2.226496546137E-04
2.287765474271E-04
2.318191370059E-04
-7.513290428730E-05
-7.808067030338E-05
-8.314287638547E-05
-7.207652426118E-05
2.467075330869E-04
2.404418511910E-04
-7.392074722350E-05
-6.913847727358E-05
2.199807775366E-04
-1.009733771774E-04
1.874772373309E-04
1.833131539984E-04
-8.120962470128E-05
1.528392344984E-04
1.514226740189E-04
1.458898278169E-04
1.576577750040E-04
-8.228615783213E-05
-8.508163716312E-05
1.511350042973E-04
1.612473708592E-04
1.573561249640E-04
1.590128977826E-04
1.642691263317E-04
1.703796063947E-04
-9.599376737063E-05
-8.985916855847E-05
-8.596575375556E-05
-8.906486635056E-05
1.790358877715E-04
1.781192895620E-04
1.731509306335E-04
1.823572327754E-04
-9.744084708124E-05
-9.941709395455E-05
1.769854528298E-04
1.802280468725E-04
-6.830005091029E-05
-6.297956432103E-05
2.700575443009E-04
2.624496265074E-04
3.204799815863E-04
3.203459986805E-04
3.226541074488E-04
2.154809522052E-05
1.617089345864E-05
3.148608673225E-04
3.178188882838E-04
3.671622228662E-05
3.156247527284E-05
3.112916537303E-04
3.071846598317E-04
3.102975240508E-04
3.147570160204E-04
5.251778517470E-05
4.716698719255E-05
3.039962254271E-04
2.982880163443E-04
3.011360610753E-04
3.088554140537E-04
7.186241289084E-05
6.559448675410E-05
6.868172328148E-05
6.387777764269E-05
2.949861085672E-04
3.035122103128E-04
3.179395825747E-04
8.371852560947E-05
3.161885757844E-04
-5.282671649323E-08
-4.807724695576E-05
-5.502170389023E-05
3.100262582656E-04
3.063760661789E-04
2.966282781430E-04
2.868395300276E-04
-3.051310328709E-05
-3.750840960887E-05
3.326230544941E-04
3.307114330066E-04
3.184756064029E-04
3.196818762369E-04
3.256492535706E-04
3.099805525367E-04
-2.131654028603E-05
-1.907271833140E-05
-1.227409134286E-05
-7.765621725911E-06
3.244728720761E-04
3.236788527529E-04
3.293537574059E-04
3.328466085380E-04
3.317683812436E-04
3.337901021055E-04
6.732533809134E-06
3.179555122258E-04
1.424769517941E-04
4.767891851490E-05
2.796412847372E-04
1.797023343723E-04
1.721614440322E-04
1.596003683122E-04
1.566598657148E-04
1.523361495721E-04
-5.403968196858E-05
-5.589645939758E-05
-5.707898063925E-05
-5.856677491811E-05
-6.014622825120E-05
-5.905139177793E-05
1.856940003971E-04
-5.931780363960E-05
-5.902112272082E-05
-5.581206136626E-05
2.026768856733E-04
1.895166161949E-04
1.868241273443E-04
1.752146856848E-04
1.574062136748E-04
1.609384100855E-04
-5.864724999215E-05
-5.655537334353E-05
-5.465905381284E-05
-5.733797727579E-05
-6.016979494800E-05
-5.823971639626E-05
-5.958715114499E-05
1.823072661581E-04
1.870676784661E-04
1.763204193259E-04
1.652843459000E-04
1.591154263518E-04
1.661018378460E-04
-4.783519833554E-05
-4.639748989349E-05
-4.657192358396E-05
-4.912272282085E-05
-4.932955670481E-05
-5.147307391047E-05
1.786603707106E-04
1.797372612637E-04
1.694895320592E-04
1.583424615310E-04
1.521087660731E-04
1.568125803967E-04
-4.882053060781E-05
-5.074519305691E-05
-5.238820247136E-05
-5.210949913532E-05
-5.377072544501E-05
-5.573578865755E-05
-5.522094254673E-05
-5.541587687568E-05
-5.014995705211E-05
-4.929581367294E-05
2.170811126059E-04
5.665347295444E-06
-3.362614832664E-06
6.570655485579E-07
6.457138347734E-06
2.263024764822E-04
2.401560627165E-04
2.013136639325E-04
2.095647033267E-04
1.897779175739E-05
1.620064826686E-05
2.081420982096E-05
1.360241141285E-05
2.026387355069E-04
2.187182716778E-04
2.270507491434E-04
1.996571623262E-04
3.553854193882E-05
3.096810669081E-05
2.324551216368E-04
2.172045552212E-04
2.122017440587E-04
2.302448448595E-04
4.779447407632E-05
4.455166158421E-05
2.062699578755E-04
1.833387220387E-04
-4.359557706917E-05
1.967307465232E-04
2.193516801284E-04
2.077156905567E-04
2.054996859282E-04
1.923527643702E-04
1.577091864277E-04
1.660809770792E-04
1.773510523047E-04
1.549828577298E-04
-5.001066483643E-05
-2.604132066018E-05
-3.350005887890E-05
-4.031387930575E-05
-4.607669496765E-05
-2.192729076339E-05
2.131391582170E-04
2.232016412902E-04
1.706029492879E-04
1.819081465793E-04
1.935953460098E-04
1.662860302561E-04
-1.303396673699E-05
-2.264186762983E-05
-1.480531463863E-05
-9.474971021137E-06
2.375334396559E-04
2.227315770100E-04
2.006498474073E-04
5.191334731656E-05
-3.717923631413E-05
-3.985604605254E-05
2.917723918581E-04
2.975038095010E-04
1.495589800684E-05
2.137244729633E-05
1.612043133641E-05
1.540319863065E-05
1.333667646453E-05
1.997561394850E-05
2.641985358159E-04
2.752823701381E-04
2.903285493813E-04
2.778630378804E-04
2.928152739099E-04
1.202336296854E-05
1.094395904709E-05
9.367348029988E-06
2.421262133144E-04
2.714275857015E-04
2.590122649440E-04
2.661197220883E-04
2.554300798430E-04
2.849523493930E-04
4.609008902627E-06
5.784393570251E-06
9.588291302815E-06
2.684736624974E-04
2.825693551618E-05
2.656017763006E-05
2.829481154013E-04
2.778710079429E-04
2.845733814459E-04
2.800113667519E-04
2.770890757826E-04
2.790192241033E-04
2.865768913111E-04
2.869597729704E-04
2.825570267645E-04
2.791478869988E-04
2.825480081773E-04
3.518522604513E-05
3.932035615295E-05
2.731071641483E-04
2.892015523713E-04
2.846277825134E-04
2.926068926450E-04
2.872644365225E-04
2.976547877885E-04
2.932048455735E-04
2.993449536350E-04
2.938402079145E-04
2.958389502804E-04
2.357885342844E-05
2.288864957066E-05
4.539227886124E-06
6.604698437428E-06
2.408675343552E-04
2.445379211347E-04
-2.146223822619E-05
-2.062526793475E-05
-2.337540193843E-05
2.092251103438E-04
1.995359011414E-04
2.200956330214E-04
2.100913945662E-04
2.177044621520E-04
2.391690126007E-04
2.400888128097E-04
2.507496766494E-04
-2.721141657337E-05
-3.387776167910E-05
-3.031104954601E-05
-3.023488727916E-05
-2.670873781346E-05
-3.361025955798E-05
1.894072562984E-04
1.792056722816E-04
1.787818234797E-04
1.938975807287E-04
1.897204033064E-04
2.067768063991E-04
-3.754707605543E-05
-4.369597269518E-05
-2.376343380609E-05
-3.981579805479E-05
2.580164165759E-04
2.471449878634E-04
2.577522814002E-04
2.689589724461E-04
-1.824301843944E-06
8.110345074333E-07
2.438300398073E-04
2.489497113213E-04
2.638888963136E-04
2.730340695923E-04
-8.428803523578E-06
-5.949100168244E-06
2.351521398463E-04
2.534154484079E-04
2.448039814712E-04
2.548651025628E-04
2.485841443312E-04
2.676381990672E-04
-1.718966248308E-05
-1.414655018597E-05
-1.311816910341E-05
-1.683185724453E-05
2.067870574582E-04
2.285398923723E-04
2.141715664173E-04
2.446431067473E-04
2.368097382220E-04
2.399501007010E-04
-4.386506365770E-05
3.075749479629E-04
2.497531555063E-04
1.588677246645E-04
1.593366195083E-04
1.554161180638E-04
1.541035033395E-04
1.477205417816E-04
1.443843904692E-04
1.380825003263E-04
1.345250653340E-04
1.044380106530E-04
1.050239591183E-04
1.051865910523E-04
1.562973161979E-04
1.067430702193E-04
1.102823997000E-04
1.054678896000E-04
9.965426627993E-05
1.125659204778E-04
1.139653771860E-04
1.168181246841E-04
1.179447480897E-04
1.191319990904E-04
1.134463481199E-04
1.207637479016E-04
1.228973319700E-04
1.092873030030E-04
1.603387646538E-04
1.621155075910E-04
1.618185131948E-04
1.281552514138E-04
1.222438486617E-04
1.188588589675E-04
1.128886871964E-04
1.097262207294E-04
1.047710997086E-04
1.025018306551E-04
9.884826251680E-05
9.767322790402E-05
9.606440449285E-05
9.505753061700E-05
9.535321250290E-05
9.420414369152E-05
9.440239659124E-05
9.514641884498E-05
9.466322851331E-05
9.583914955543E-05
9.662398173311E-05
9.715832480303E-05
9.875618117000E-05
9.967748542909E-05
1.018378087878E-04
1.028762401711E-04
9.235567307448E-05
8.662224396214E-05
1.265769325966E-04
1.296161725576E-04
1.273791579402E-04
1.377004777968E-04
1.149198137304E-04
1.114562268356E-04
1.107413906723E-04
1.892762140551E-04
1.926423038434E-04
1.886803329990E-04
1.936395135907E-04
1.882182147932E-04
1.817330954208E-04
1.887081940514E-04
1.952915510788E-04
1.171388462161E-04
1.943024029558E-04
1.905156117835E-04
1.855853204592E-04
1.858079087671E-04
1.796855594522E-04
1.603309148607E-04
1.673131429192E-04
1.720796164688E-04
1.687493473069E-04
1.538695792230E-04
1.411603385894E-04
1.463427076355E-04
1.964984239924E-04
1.219702030619E-04
1.254682204285E-04
1.312032738963E-04
1.313387470113E-04
1.281037167387E-04
1.315039202263E-04
1.355463819402E-04
1.392785955949E-04
1.387558230310E-04
1.504530671361E-04
1.435597203738E-04
1.448428292638E-04
1.516618240507E-04
1.458099700411E-04
1.446340929643E-04
1.797779428293E-04
1.821302549474E-04
1.772997248438E-04
1.774591660547E-04
1.697924772720E-04
1.572008770256E-04
1.655105894891E-04
1.668546681653E-04
1.735508503185E-04
1.596813371659E-04
1.542201249067E-04
1.538546811449E-04
1.352488063596E-04
1.376172306391E-04
1.554886581383E-04
1.563031579079E-04
1.575706177174E-04
-2.952239003152E-05
3.293405801293E-05
3.467460595396E-05
3.528450704048E-05
3.826668557251E-05
4.273760039230E-05
4.316438762268E-05
1.792960946278E-05
7.796546922712E-06
1.201708619789E-05
7.821322928770E-06
-1.875843615678E-05
1.084541750264E-05
4.663373903111E-05
4.965445887405E-05
5.264551284284E-05
5.727060080138E-05
6.291943718158E-05
6.791446742435E-05
7.278967156201E-05
7.782414955702E-05
8.269655496877E-05
8.797697831976E-05
9.258942450144E-05
3.032019127818E-07
-2.209154385553E-05
-1.854369901340E-05
-9.099336591975E-06
-3.450992788581E-05
-3.554256926280E-05
-4.613349089403E-05
-4.808750594332E-05
-6.020059544091E-05
-6.114002455084E-05
-7.329427503552E-05
-7.385929028491E-05
-8.371577911158E-05
-8.325552659308E-05
-8.772287742293E-05
-8.633455888670E-05
-8.256717659368E-05
-8.612064230916E-05
-8.648664321549E-05
-7.880369874650E-05
2.634445461616E-05
3.171298974762E-05
2.971576126301E-05
2.866545968087E-05
2.702137055133E-05
3.224223931362E-05
2.758827342765E-06
-3.754995056239E-07
-6.477805787119E-06
9.166125049669E-05
3.420870327035E-05
2.354680960922E-05
2.808526877784E-05
1.459224642374E-04
1.448228042974E-04
1.418399947925E-04
1.478721033106E-04
1.453490788162E-04
1.477052851800E-04
9.553657673797E-05
9.476451855037E-05
9.482954968318E-05
9.481578431948E-05
9.523034801641E-05
9.577080733682E-05
8.017451857127E-05
7.961469388845E-05
7.394484381583E-05
6.968811095299E-05
1.490917784277E-04
1.515764240226E-04
1.509751459182E-04
1.497556606526E-04
1.518366017045E-04
1.550785640646E-04
1.587433436321E-04
1.583592716958E-04
1.550115511031E-04
1.417667595577E-04
1.448615683785E-04
1.380000273060E-04
1.328093387381E-04
2.493044795529E-05
2.991746717999E-05
1.737471809035E-05
9.592774578766E-05
1.016142349382E-04
1.070105612766E-04
1.064813542270E-04
5.168968117126E-05
3.966674507595E-05
4.465850954877E-05
4.210563120002E-05
4.740809083315E-05
3.577867109393E-05
1.109957754254E-04
1.155516392602E-04
1.187697255535E-04
1.212069286247E-04
1.251465875249E-04
1.241699956493E-04
5.914470202604E-05
5.825063718304E-05
6.314432298622E-05
5.372069105599E-05
1.270949276951E-04
1.312154921769E-04
1.371895588812E-04
1.390142694069E-04
1.336224464712E-04
1.306539299445E-04
1.635582813085E-04
2.641610974451E-04
2.604100192300E-04
2.666881889505E-04
2.665881551861E-04
1.296839606796E-04
1.433398299723E-04
1.527678240692E-04
1.491611459923E-04
2.673832298786E-04
2.655997613100E-04
1.478647136327E-04
2.638025393760E-04
1.230556458440E-04
1.327719654243E-04
1.235211721995E-04
1.303632276376E-04
2.589313286608E-04
2.611451446661E-04
2.622027198062E-04
2.645309811313E-04
1.091492421615E-04
1.221832444036E-04
2.582551026781E-04
2.684763612258E-04
1.529540033651E-04
1.644305730968E-04
2.603892274166E-04
1.621615593313E-04
1.609136212780E-04
1.630989346156E-04
1.690380302229E-04
2.437897916903E-04
2.390899208589E-04
2.394771351534E-04
2.419325354559E-04
1.522726226337E-04
1.573642195033E-04
1.697122344514E-04
1.685962709433E-04
1.636922395169E-04
1.728008117070E-04
2.467295760387E-04
2.503227469337E-04
2.459839785539E-04
2.471327124031E-04
1.518591055120E-04
1.610245892714E-04
1.549533078410E-04
1.605559216931E-04
2.565520451028E-04
2.507613456202E-04
2.581453034372E-04
2.585158809282E-04
2.625336759990E-04
2.603033775498E-04
9.638174567426E-05
7.124152555104E-05
6.992314544541E-05
6.938617208070E-05
6.651369757005E-05
6.335087980826E-05
6.272168197764E-05
5.909390548070E-05
5.799808983083E-05
5.473693280594E-05
5.349653214195E-05
5.054349152304E-05
4.933324846086E-05
4.393334860648E-05
4.564619138454E-05
4.646839033850E-05
4.059572828881E-05
4.170967206879E-05
4.036368359754E-05
3.739928626308E-05
3.582070423020E-05
3.061437436073E-05
3.220084815051E-05
3.315261956490E-05
2.909879879485E-05
2.522929614115E-04
8.174886061909E-05
1.575645286266E-04
7.375994541925E-05
2.578343755682E-04
1.074439934234E-04
2.570542791830E-04
2.572985353095E-04
2.596403321970E-04
2.603883703758E-04
8.562836271944E-05
8.139938470698E-05
8.482319802462E-05
9.421106094664E-05
6.877923639109E-05
6.550508178719E-05
6.395979007567E-05
6.007469798138E-05
5.845619784845E-05
5.514597428959E-05
5.340523191522E-05
5.057995619455E-05
4.895245763668E-05
4.693905004805E-05
3.861734995196E-05
3.648138458266E-05
3.462060160818E-05
3.300481053029E-05
2.556257482141E-04
2.576248272536E-04
2.565125236841E-04
-2.855616858911E-05
1.557976968096E-04
2.392337410675E-04
1.713984678928E-04
1.605140488169E-04
1.630465663664E-04
1.602799461853E-04
1.543040556085E-04
1.491160230740E-04
1.399813260553E-04
1.440059507615E-04
1.432518856816E-04
1.331117469858E-04
1.342338011089E-04
1.745052859067E-04
1.323490571435E-04
1.268483050241E-04
1.260150442717E-04
1.211666537666E-04
1.194562307198E-04
1.218559432928E-04
2.156237004124E-04
2.068489204764E-04
2.138319788156E-04
2.205257115071E-04
2.182066740103E-04
2.222329793416E-04
1.305879282708E-04
1.820356481339E-04
1.841369910557E-04
1.896164738027E-04
1.248711105788E-04
1.231157531482E-04
1.180519545898E-04
1.124857530981E-04
1.131275928879E-04
1.170158422425E-04
1.145007171006E-04
2.016637853775E-04
1.924252262975E-04
1.997530910502E-04
2.060002204075E-04
2.131156021421E-04
2.071550155170E-04
2.019723133708E-04
2.071613134776E-04
2.028487424921E-04
2.078350480472E-04
2.041597272958E-04
2.048481953272E-04
1.730305931449E-04
1.809371666328E-04
1.811486367124E-04
1.866956411553E-04
1.867919506082E-04
1.925219332235E-04
1.831346223696E-04
1.882548840735E-04
1.889498931240E-04
1.832933795683E-04
1.439917549453E-04
1.415490720406E-04
1.438299845797E-04
1.429316103066E-04
1.383449606339E-04
1.378183515868E-04
1.426541575771E-04
2.278920871892E-04
2.258182170387E-04
2.294643425781E-04
2.334889379665E-04
2.354998106189E-04
2.342514804141E-04
1.539716613425E-04
1.513534920883E-04
1.537735087650E-04
1.500667487300E-04
1.580693442070E-04
1.523181783425E-04
1.496500194044E-04
1.487265919865E-04
2.329344489428E-04
2.295866239905E-04
2.335544455111E-04
2.364892158287E-04
1.473192242408E-04
2.358804949285E-04
2.307858461990E-04
2.340201676737E-04
1.900230636308E-04
1.839728942537E-04
1.807762832252E-04
1.730966641546E-04
1.791802122020E-04
1.658801783122E-04
1.704743714678E-04
1.591752172554E-04
1.628652604335E-04
1.523100646961E-04
1.549791428237E-04
1.484727559878E-04
1.334392229971E-04
1.376106937849E-04
1.345674894990E-04
1.312209758772E-04
1.272101621800E-04
1.271601756383E-04
1.319505354174E-04
1.313004980111E-04
2.247670578113E-04
2.200024522276E-04
2.247905511305E-04
2.300219443873E-04
2.345573558946E-04
2.294736848215E-04
-2.341478274317E-05
2.581172485194E-05
2.075273053855E-05
3.518631310960E-04
3.502261852523E-04
4.633044600929E-04
4.585612789169E-04
4.519878503453E-04
4.665699744148E-04
1.160540198813E-04
1.183909219844E-04
1.121252820308E-04
1.130853249814E-04
4.377355639841E-04
3.502722429498E-04
4.467731961172E-04
1.088190708384E-04
1.076423397821E-04
9.985076353140E-05
9.932324545640E-05
1.051733571001E-04
4.252935336318E-04
4.337475646340E-04
9.219953405320E-05
9.578207054910E-05
9.218417124758E-05
8.507382627048E-05
1.031519967809E-04
3.533166604206E-04
3.522781707196E-04
3.573697464082E-04
3.591232129090E-04
4.638220813003E-04
4.676837015733E-04
4.727839694769E-04
4.723287151530E-04
1.227745074003E-04
1.239519267040E-04
3.131741133592E-04
3.193855878373E-04
3.171298227647E-04
3.196820488302E-04
3.248492151659E-04
3.278686089570E-04
3.341512763242E-04
3.364051211335E-04
3.434358069315E-04
3.447643818285E-04
3.572720209822E-04
3.536100942628E-04
3.490674883359E-04
3.558707584938E-04
3.602857891558E-04
3.584604071356E-04
3.613227450281E-04
3.566741798592E-04
4.175648919709E-04
4.235106301947E-04
7.989417176055E-05
8.272410033289E-05
5.981162533061E-05
5.748468623205E-05
5.504222362666E-05
4.065271077436E-04
4.119365188100E-04
4.157129637214E-04
4.126067576299E-04
4.195766913132E-04
4.157991620707E-04
5.681686321762E-05
5.521506438840E-05
5.603049910603E-05
5.468123054103E-05
4.180075166305E-04
4.247080998164E-04
4.245084801053E-04
4.295768728400E-04
4.292211315780E-04
4.259447796217E-04
5.806959202415E-05
5.757643453244E-05
5.505581901325E-05
5.390132044054E-05
4.264051649372E-04
4.282705366735E-04
5.956805380698E-05
3.588329919345E-04
4.141085473787E-04
4.087976919791E-04
7.924377479716E-05
7.322048413993E-05
4.107871833966E-04
4.156064425724E-04
7.280805015705E-05
7.351411208211E-05
7.013629589133E-05
6.624900901271E-05
4.130363521288E-04
4.088913367919E-04
4.082245115925E-04
4.129593015916E-04
6.760268441234E-05
6.814161800842E-05
6.510385848176E-05
6.172457251723E-05
4.054436100244E-04
4.094153085605E-04
4.070867010811E-04
4.110259236021E-04
6.326595842699E-05
6.355811973393E-05
6.108898429651E-05
5.804695560982E-05
4.127331878326E-04
4.072964132744E-04
4.257351853199E-04
3.561601740231E-04
3.566804924091E-04
4.325071663604E-04
1.946966721034E-04
1.904563518291E-04
1.834857830885E-04
1.757258274214E-04
2.963362950013E-04
2.951820918457E-04
3.860467224543E-04
3.906370061848E-04
3.937288020537E-04
3.909693172201E-04
4.290070117386E-04
3.933293124351E-04
4.357178473766E-04
4.363428591281E-04
4.413192323778E-04
4.440629295691E-04
4.547411012308E-04
4.555842072192E-04
4.511767008413E-04
4.609408233386E-04
1.561142106203E-04
1.584566334905E-04
1.666482034113E-04
3.887575647833E-04
4.233970130061E-04
4.227385666736E-04
4.271168234135E-04
4.098930743987E-04
4.077131863152E-04
4.068426158463E-04
4.179440900409E-04
4.130254920458E-04
4.122742534314E-04
4.203816763455E-04
4.163132792506E-04
4.173012965915E-04
4.249753857455E-04
2.014057770049E-04
2.058145785990E-04
1.981063846283E-04
1.995431400197E-04
2.945208229424E-04
2.936421781843E-04
2.969601622302E-04
2.977603094820E-04
3.998900248274E-04
4.031708461161E-04
3.979428164742E-04
4.014659393795E-04
4.035675878515E-04
4.031942324963E-04
4.173416325450E-04
1.497178830009E-04
2.956756593603E-04
2.944139212235E-04
2.952603640043E-04
4.664803103319E-04
4.684276017583E-04
4.739513245135E-04
4.758775801179E-04
1.379749448585E-04
1.326409634771E-04
1.338074580372E-04
1.343058702352E-04
3.060475973799E-04
3.057582151674E-04
3.136536133148E-04
3.111699730374E-04
3.110504899603E-04
3.172160545285E-04
3.597635325864E-04
3.661641116813E-04
3.645064684606E-04
3.678332423228E-04
3.705150258191E-04
3.634832405854E-04
3.687698253734E-04
3.589389838786E-04
3.637988843261E-04
3.607489083288E-04
3.601948370930E-04
3.726040416224E-04
3.522195486176E-04
3.643605516704E-04
3.701776750716E-04
2.980343867477E-04
3.774271113334E-04
3.818030759174E-04
3.768385692160E-04
3.814349945810E-04
3.835530071444E-04
3.840887229854E-04
4.587087569304E-04
4.701767470848E-04
4.675178774629E-04
4.632850963355E-04
4.610233545899E-04
4.745967529817E-04
1.476250117737E-04
1.505391350078E-04
1.459223792021E-04
1.397943639551E-04
2.998202375958E-04
2.988454073358E-04
3.006247403674E-04
3.036900769549E-04
3.640074135510E-04
3.643510115353E-04
3.662319032902E-04
3.728509193686E-04
3.662556913244E-04
2.537335854444E-04
4.218853248843E-04
5.596193051184E-05
3.560147674450E-05
2.744499890816E-05
2.960231155273E-05
2.479403159786E-05
3.772391536467E-05
3.403742012277E-05
3.764365112312E-05
3.540828998191E-05
4.041578709329E-05
3.814008785602E-05
4.007017960139E-05
3.208279736975E-05
4.373160472039E-05
4.301973440893E-05
4.535338371788E-05
4.778702752174E-05
4.973999554696E-05
4.872024997997E-05
5.389533462987E-05
5.281554945664E-05
5.040264065771E-05
5.198184604504E-05
4.641485720494E-05
3.921280939330E-05
4.407231964341E-05
4.363172543735E-05
3.529401977396E-05
2.982463224291E-05
3.784684259932E-05
3.895041498009E-05
3.177404604517E-05
3.345879531600E-05
3.170764227754E-05
3.489808607123E-05
2.979111047497E-05
3.375149474329E-05
3.975927267227E-05
3.397665567328E-05
3.062781015564E-05
3.209680600356E-05
3.707601274430E-05
5.593901756730E-05
5.350582754801E-05
5.536771571615E-05
5.730364222113E-05
5.818758027202E-05
5.677661017430E-05
7.056688401861E-05
6.123394549062E-05
5.506105371381E-05
5.778709237064E-05
4.694741985546E-05
4.936916548790E-05
3.742314349109E-05
3.123877245534E-05
3.669399828924E-05
3.744488502481E-05
-4.313439986282E-05
-3.814830139945E-05
-3.493561889277E-05
-1.315413710655E-05
-9.520449205973E-06
-6.602343269366E-06
-8.906425061102E-07
-2.485467879880E-06
-5.917093396226E-08
9.932080501592E-06
7.114980448911E-06
4.694698264293E-06
1.309476589468E-05
-7.936855264424E-05
-6.576272313538E-05
-6.866054542125E-05
-7.142640010267E-05
-7.577940003682E-05
-6.216269572140E-05
1.058836972157E-05
1.551307002627E-05
1.444226756848E-05
1.713702282518E-05
2.504193525835E-05
2.300848838734E-05
-5.814877175976E-05
4.444620199221E-05
-5.398796279224E-05
-4.680778501032E-05
4.005605204250E-05
4.079364006934E-05
-3.169553264888E-05
-2.592097879127E-05
-2.810082481555E-05
-1.907926503455E-05
-2.105689713144E-05
-1.549203458621E-05
-4.437820265186E-05
-3.896765867961E-05
-3.533187604209E-05
-3.536385878268E-05
-3.098900784271E-05
-2.817189001789E-05
-2.947547169420E-05
-2.364509285766E-05
-2.030899369893E-05
-1.234939658094E-05
-1.319135755926E-05
-1.627317140560E-05
-1.659206137765E-05
-6.500936899469E-06
-8.658588339082E-06
-3.207053885573E-06
-6.153617358726E-05
-5.159778308076E-05
5.930562697340E-05
3.725077240072E-05
4.377058866406E-05
3.587464580174E-04
3.630735701647E-04
3.672380785709E-04
3.717705474243E-04
3.464303937961E-04
3.529474391116E-04
3.408047469687E-04
3.332597212417E-04
3.273580626729E-04
3.134898349456E-04
3.048291137902E-04
3.793454225656E-04
3.120017573835E-04
2.857430923099E-04
2.597519278666E-04
6.387089624175E-05
6.381866028806E-05
6.583891499054E-05
6.112440574428E-05
3.549236924252E-04
3.447007274618E-04
3.411074018537E-04
3.292810920844E-04
3.242842869418E-04
2.740338762865E-04
3.839699395767E-04
3.918575297813E-04
5.959770936932E-05
5.688995892310E-05
5.488310048808E-05
5.635984054645E-05
5.377479736837E-05
4.185384816857E-04
4.194237306495E-04
4.141057628978E-04
4.069566754548E-04
6.398214475678E-05
5.780750988846E-05
5.997242068237E-05
5.857384494912E-05
6.093058980217E-05
5.515544376088E-05
3.916773118222E-04
3.945730474193E-04
4.018901993993E-04
3.803496870272E-04
3.849296324303E-04
3.730732826164E-04
3.306846840649E-04
3.238791913347E-04
6.498931386501E-05
6.318308832327E-05
6.045365976140E-05
3.090509592845E-04
3.004451277771E-04
2.806122702394E-04
2.711897730069E-04
1.202817237062E-04
1.071636843198E-04
1.035890983621E-04
9.903604058237E-05
4.645811830974E-05
4.102867521750E-05
4.640044751710E-05
3.873304010353E-05
4.181846319819E-05
4.114858199414E-05
5.790855615563E-05
6.046699168899E-05
6.160933883255E-05
6.033487608806E-05
1.005311468929E-04
9.002459912900E-05
8.201480870395E-05
8.575885604581E-05
8.926292452464E-05
7.692410185376E-05
7.331069740759E-05
6.006107797138E-05
6.920125894634E-05
5.133250253653E-05
5.952743748294E-05
1.237560107918E-04
5.087860543365E-05
1.108860920634E-04
6.256114434226E-05
2.216951035318E-04
2.326384571097E-04
2.436383152724E-04
2.554408394891E-04
2.127526329322E-04
6.552223321035E-05
6.443224624432E-05
2.164567814799E-04
1.771335019676E-04
1.876803002721E-04
1.954762776954E-04
2.071444223135E-04
1.718743956734E-04
6.538880098171E-05
6.558312428884E-05
6.362478381068E-05
6.323246391167E-05
1.667791246957E-04
1.332137399908E-04
1.469544230138E-04
1.514914090337E-04
1.616211613844E-04
1.313427405303E-04
6.338771559352E-05
6.184642832048E-05
6.169589069082E-05
2.701479610812E-04
2.555109747677E-04
6.368647647491E-05
5.747952106751E-05
-3.496666727540E-05
-2.647898531507E-05
-1.843594721140E-05
-1.789266953887E-05
4.953517376859E-05
4.599733006069E-05
4.691365400188E-05
5.155117252180E-05
-4.360020459433E-05
-3.697306140230E-05
5.130859427497E-05
-2.794117263762E-05
4.390257293033E-05
4.826267243103E-05
-4.887434787572E-05
-4.399325198919E-05
-3.825627750754E-05
-3.874708377750E-05
4.228312856953E-05
4.576809640296E-05
-5.246555073135E-05
-4.907899508883E-05
-4.475268334296E-05
-2.856884684296E-05
-5.362400653471E-06
-1.349230238106E-05
-1.872071748898E-05
-9.595415475500E-06
-6.574524076124E-06
-5.834006341016E-06
-6.388298763796E-07
5.933568743893E-06
7.546004359169E-06
7.687088225329E-05
7.277935272777E-05
7.664396831456E-05
8.490728370501E-05
-8.960465687033E-06
-5.050847932296E-06
1.998209486406E-06
3.857258687898E-06
6.499036538244E-05
7.249666022158E-05
-8.785405439570E-06
-3.126928449369E-06
-5.385411876833E-06
-1.222453294719E-06
5.975784364391E-05
5.616689188335E-05
5.851957417720E-05
6.444832336578E-05
-2.501338641207E-05
-4.423520271222E-05
9.632754736684E-05
4.097584871503E-05
-5.505019189273E-05
-8.774368742804E-05
-8.300255372325E-05
4.287899642846E-05
4.336000016215E-05
4.245921043725E-05
4.430114704202E-05
-1.122684530421E-04
-1.116241420864E-04
-1.063781451869E-04
-1.019562512364E-04
4.130751262263E-05
-9.390092830471E-05
4.111836516047E-05
4.470705550277E-05
-1.144179056638E-04
-1.159324260942E-04
-1.116651032324E-04
-1.116955579632E-04
4.451256134663E-05
4.164060563819E-05
4.188897568332E-05
4.534446585233E-05
-1.023552116374E-04
-1.075377581447E-04
4.326825313127E-05
-9.559456929550E-05
4.277166094168E-05
4.308345798968E-05
-5.167540140372E-05
-4.767902183848E-05
-4.679949092318E-05
4.102368259033E-05
4.289806882154E-05
-5.319751641332E-05
-5.512418862290E-05
-6.048126482397E-05
-4.879859745297E-05
4.385308533702E-05
4.314611882187E-05
4.317924249252E-05
4.159060962901E-05
-7.116903349027E-05
-6.847350618775E-05
-6.644376168531E-05
-6.200442150672E-05
4.348519992245E-05
4.308119757199E-05
4.298546915364E-05
4.270597745624E-05
-7.093223808949E-05
-7.346991461120E-05
-7.848912521681E-05
-6.735630319944E-05
4.392506659224E-05
8.811001803050E-05
1.002186869748E-05
-5.973496549648E-07
1.509952344761E-04
1.520882379395E-04
2.380516293124E-04
2.617628405375E-04
2.534573291589E-04
2.500518945318E-04
2.422466969049E-04
2.635727607225E-04
2.683527442396E-04
2.705999134869E-04
2.686721116656E-04
1.531063860876E-04
2.660807234758E-04
2.612199370431E-04
2.634100586631E-04
2.543977256224E-04
-2.734538323463E-05
-2.616616526599E-05
-2.409496567862E-05
-2.985276571815E-05
-2.555638556396E-05
-2.009808485888E-05
-1.916764810990E-05
-1.258572139753E-05
2.577647246617E-04
1.495160558870E-04
3.733348923705E-06
-1.498717073529E-06
1.613163346114E-04
1.563758150652E-04
1.644537801529E-04
2.242193524696E-04
2.503454975130E-04
2.419004414790E-04
2.363568093447E-04
2.282955068970E-04
2.543857297616E-04
2.687572997519E-04
2.610571134865E-04
2.631861525765E-04
2.601976607297E-04
2.483556374240E-04
2.544858253300E-04
-2.448616731814E-05
-1.986532759184E-05
-1.951377952284E-05
-1.483966268573E-05
-1.455083303088E-05
-9.958811026879E-06
-8.917028852518E-06
-4.909177458544E-06
-3.815834610787E-06
-5.648945369263E-07
-9.564649967349E-06
-1.116126969568E-05
1.410386567761E-04
1.384752328936E-04
1.247503641145E-04
1.178159060250E-04
1.156300840567E-04
1.095575749097E-04
1.197187856571E-04
-3.408654666032E-05
-2.532125311834E-05
-2.731045955337E-05
-6.731218228078E-06
-1.212730825263E-05
-1.462314217572E-05
-2.045033153301E-05
-4.176852954516E-06
1.161565888835E-06
4.246579380160E-06
1.005067552046E-04
1.062761310627E-04
1.036243034272E-04
1.040302784378E-04
-1.444376189306E-05
-1.180801372627E-05
-1.098080906505E-05
-5.707829671209E-06
8.830117387335E-06
4.717441247039E-06
1.154749967788E-04
-1.056970250526E-04
-1.192822283517E-05
-1.718439631900E-05
1.433671689988E-04
1.434840845845E-04
2.490946551358E-04
2.572538872278E-04
2.570655701902E-04
2.611762546572E-04
2.628931071322E-04
2.616701580716E-04
-3.051384454446E-05
-3.306463132952E-05
-2.980492621541E-05
-2.450631226899E-05
-1.381050856155E-05
-1.588894410848E-05
-2.211314624630E-05
-1.464106257610E-05
1.294932068192E-04
1.364012790189E-04
1.309869086948E-04
1.266855235976E-04
-3.353824379911E-05
-3.464263581174E-05
-3.184736714511E-05
-2.670208228002E-05
-1.392441374575E-05
-2.286311167881E-05
-9.893690028455E-05
4.551439126232E-05
4.100853224841E-05
-4.188955689194E-06
-4.271441108556E-06
-1.374459594336E-05
-1.377371574648E-05
6.401088084457E-05
6.870474591319E-05
6.723399242097E-05
6.635052120568E-05
6.515427986483E-05
7.002839852177E-05
-1.116969856376E-05
1.355073414452E-06
-2.991038264328E-05
-2.283619395829E-05
-1.757210500707E-05
-3.164240357735E-05
6.750333739030E-05
7.254333098078E-05
7.143848426843E-05
7.012897280965E-05
6.900964440164E-05
7.350290075453E-05
-2.972453161300E-05
-2.928714109785E-05
-2.736216275579E-05
7.309291596500E-06
6.647105504889E-05
6.419085399481E-05
2.481975215290E-05
2.857635199535E-05
2.978594840754E-05
3.182713299195E-05
2.255216168096E-05
6.339293954700E-05
6.259229330811E-05
6.237016949202E-05
6.239453601157E-05
1.761534241371E-05
2.272396014247E-05
1.668292655767E-05
1.383872880801E-05
6.151212600537E-05
6.216232129278E-05
9.206316376194E-06
1.481750665365E-05
6.918742057948E-06
2.167720182666E-06
3.560285932270E-06
-5.824296033578E-06
6.174269409439E-05
6.303156813313E-05
6.311324714521E-05
6.422364250444E-05
-3.191013290049E-05
-3.083074106579E-05
7.171914308288E-05
7.300884461518E-05
2.921431859706E-04
2.988324404758E-04
3.019165889477E-04
3.061764666078E-04
3.090073403550E-04
3.082621165716E-04
3.107475374089E-04
3.117907745594E-04
3.123986388446E-04
7.962803240873E-05
7.925138736535E-05
8.003763203977E-05
8.111703184602E-05
-6.459039877850E-06
4.554579522246E-06
3.320533804458E-07
-2.043574230173E-06
-4.856708731829E-06
1.245849284769E-05
8.227190621103E-06
1.691585248871E-05
2.460622502975E-04
2.674211755322E-04
2.606339979999E-04
2.561284610429E-04
2.890498771140E-04
3.238436510383E-05
2.812520926144E-04
2.762940109502E-04
7.354442964897E-05
7.498500804881E-05
-2.722402694791E-05
-2.615849540254E-05
-2.815775618022E-05
-2.698217874618E-05
7.753195872113E-05
7.687898481026E-05
7.560209477680E-05
7.835401569235E-05
-1.897973463688E-05
-2.168635819048E-05
-2.295543406137E-05
-1.810666165730E-05
7.778677497456E-05
7.761958302754E-05
7.859654094913E-05
7.959271961692E-05
-1.641030388676E-05
-8.696003714229E-06
-1.224896068877E-05
-1.361414849937E-05
-1.591142648789E-05
-6.666986601239E-06
2.699966350441E-04
2.759697598586E-04
1.632414867410E-04
6.191631981163E-05
6.263066411099E-05
3.152176117137E-05
-5.450674585996E-05
-5.346030997860E-05
-5.302917326758E-05
-5.462639653294E-05
3.614174311053E-05
3.670490211368E-05
3.206222295247E-05
4.128582421296E-05
-4.655089538470E-05
-5.001345231803E-05
3.605054458534E-05
-4.931001576116E-05
-5.044718759924E-05
-5.162679877595E-05
3.814695651773E-05
3.417808277357E-05
4.293422122354E-05
4.205743633052E-05
-4.108612711984E-05
-4.523670872426E-05
-4.304321162265E-05
-4.809858529210E-05
-4.785390965342E-05
-4.955357266585E-05
-5.931505872767E-05
-5.755837726379E-05
-5.780942357964E-05
4.043624235235E-05
4.551900930257E-05
-8.779615054253E-05
-9.299433029016E-05
-9.149306564259E-05
-8.437273700718E-05
4.530065435106E-05
3.904083113078E-05
3.727955198869E-05
4.323957806445E-05
-7.527592171049E-05
-7.974539164531E-05
-7.780830797445E-05
-7.202959744584E-05
4.140272755631E-05
3.385393457810E-05
3.336528570686E-05
3.907066534320E-05
-6.893786594545E-05
-6.525094157237E-05
-6.443168495160E-05
-6.738840776597E-05
3.795625384310E-05
3.450292865752E-05
-5.567552813678E-05
-4.873620953102E-05
-4.707086408019E-05
-4.955947123896E-05
4.291510449684E-05
-8.146665934806E-06
-1.282690002013E-05
-1.875262988209E-05
-2.185665460962E-05
-2.648970139319E-05
-2.865254356743E-05
4.108709396656E-05
3.987311964272E-05
5.630315916976E-05
5.079621018281E-05
4.585707778075E-05
4.768335941035E-05
3.820956357219E-05
3.980034311312E-05
3.918536946173E-05
3.903499123945E-05
6.233846934416E-05
5.818241150375E-05
5.499131230896E-05
5.743501828751E-05
3.431009202265E-05
3.581016547474E-05
3.625951434851E-05
3.412713027391E-05
6.405410278194E-05
1.221829118857E-07
6.103205597434E-05
8.126509140425E-06
4.289675060486E-05
3.960898909276E-05
3.732220162885E-05
4.390340585030E-05
2.508467680107E-05
8.696235917290E-06
1.747965131404E-05
-8.825412100435E-06
1.472357023657E-07
-2.180828180045E-05
-1.637118752349E-05
-3.034738962991E-05
-2.876406607295E-05
-4.084874372384E-05
-3.852633001997E-05
-3.619134783570E-05
-3.305373521356E-05
-4.289035728831E-05
-4.547154338534E-05
-4.660497400022E-05
4.102338139598E-05
3.830960154684E-05
4.877343435767E-05
2.416252256515E-05
3.375971602880E-05
3.589050171439E-05
1.613873968987E-05
1.679537759144E-04
1.597146212932E-04
1.678432692139E-05
4.324374057600E-05
4.323647130779E-05
4.219977278688E-05
4.154066630649E-05
4.175497336653E-05
4.125319369176E-05
3.981959179326E-05
3.873069894893E-05
3.881887600273E-05
3.555587560822E-05
3.635261926220E-05
4.251416209823E-05
3.742844295661E-05
3.392671834863E-05
3.118849065773E-05
3.023954005632E-05
2.797110351483E-05
1.509482484653E-04
1.573769583361E-04
8.162212135524E-06
9.955403977172E-06
4.077301156322E-05
3.962965879950E-05
4.008818174869E-05
3.488664371103E-05
4.415807709488E-05
4.285899214667E-05
4.349805761683E-05
4.703249048658E-05
4.465314417726E-05
4.616102372181E-05
4.417842036397E-05
4.164850337372E-05
4.168271768642E-05
4.141513844883E-05
4.042862018786E-05
3.903028436215E-05
3.882220310364E-05
3.608530978596E-05
3.568591748478E-05
3.260257883878E-05
3.229336724617E-05
2.708194811371E-05
2.761576326969E-05
2.973988892366E-05
2.600790823617E-05
1.636606618090E-04
1.645622367802E-04
1.715522603300E-04
1.772780327709E-04
1.629688430292E-05
1.890521481169E-05
4.520645155732E-05
3.856789367014E-05
3.928277534952E-05
3.763894682141E-05
3.800110619095E-05
-9.830441224400E-06
-1.203219075199E-05
1.185463415653E-04
1.224436506806E-04
1.232614465714E-04
1.218052107676E-04
5.195174032920E-06
-7.290862281939E-06
-3.635741977564E-06
-3.455550088530E-06
1.117708807275E-06
-1.025349849165E-05
1.232102815488E-04
1.289461316360E-04
1.309006809071E-04
1.266989334626E-04
9.434878542818E-06
5.937107448008E-06
1.835490209934E-06
9.233148088947E-07
1.287733238906E-04
1.358368332468E-04
1.389217527667E-04
1.342001679657E-04
1.293966164866E-05
-8.760626486309E-06
4.774196127511E-05
-9.040559574419E-06
-5.983131926493E-06
3.632526623233E-05
3.667910118718E-05
3.557259987174E-05
1.387556163273E-04
1.446872395418E-04
1.049356235887E-06
1.921460284849E-06
1.297689826614E-04
1.346630628925E-04
-7.468919388325E-06
-4.383723564631E-06
-2.434786616498E-06
-3.493977427697E-06
1.236155105081E-04
1.277191953353E-04
-8.562696754561E-06
-9.486670266964E-06
1.198174304835E-04
1.233165534970E-04
-1.199425097135E-05
-9.969938584955E-06
-9.313342711534E-06
-1.098805437327E-05
1.179003618919E-04
1.211196267923E-04
-1.134336309598E-05
9.689386743272E-06
4.945862303507E-05
4.769952917703E-05
2.501807622662E-04
2.417916723041E-04
2.468920891936E-04
2.492238794007E-04
2.510228670541E-04
2.398107233033E-04
5.414047599760E-05
6.040130684380E-05
6.485184559437E-05
6.764651462278E-05
6.267407593004E-05
2.591119448162E-05
6.331182217803E-05
6.034836361364E-05
4.684714361307E-05
4.433142204008E-05
4.526582549934E-05
4.442338554413E-05
4.160333774288E-05
4.044979006530E-05
3.750794052483E-05
3.631520013269E-05
3.341697304783E-05
3.216516261845E-05
6.067226547285E-05
2.958427713794E-05
2.841573808202E-05
2.678372978107E-05
7.109886594410E-05
6.948609200712E-05
7.117991928711E-05
6.942186140303E-05
6.664121833894E-05
6.121462434358E-05
6.250509490945E-05
6.525531494939E-05
5.911980096566E-05
6.107850116141E-05
5.579931430488E-05
5.776613697053E-05
5.203001633741E-05
5.385039266668E-05
4.832336199934E-05
4.968399023224E-05
4.881917398507E-05
4.607998149281E-05
4.495446045904E-05
4.211641266674E-05
4.053442243684E-05
3.770029178228E-05
3.620411011783E-05
3.357367761003E-05
3.210238599966E-05
2.941368690437E-05
2.829260143585E-05
2.628401435571E-05
2.522342649103E-05
5.601974648622E-05
5.235976412763E-05
5.366804718314E-05
5.305358306562E-05
5.175523796991E-05
4.185435158260E-05
4.217513118211E-05
4.174311991433E-05
4.029077668441E-05
3.832388011957E-05
3.796632362790E-05
3.499843239623E-05
3.432905298766E-05
3.114334344240E-05
3.042956007832E-05
2.546930853233E-05
2.603484072862E-05
2.795676899040E-05
2.461772998143E-05
1.876858809860E-04
1.970063080307E-04
2.506966498432E-05
2.850478428746E-05
5.096350937321E-05
4.898644148265E-05
5.323812048180E-05
4.895641281789E-05
3.903224119043E-05
2.189373535685E-04
2.400379902080E-04
2.349932605319E-04
2.356083075109E-04
2.292851918741E-04
4.476317697866E-05
4.974554297850E-05
5.893746407969E-05
6.216330962021E-05
5.739141843694E-05
5.854801447785E-05
5.726977657004E-05
5.615432498024E-05
4.270660673715E-05
4.268240869969E-05
4.040129512677E-05
3.960555228122E-05
3.649273254644E-05
3.557180241928E-05
3.269455099864E-05
3.171866202320E-05
2.886146060260E-05
2.781050949607E-05
2.562533163373E-05
2.453689865322E-05
2.092236197840E-04
3.487123351131E-05
2.530349278198E-04
5.272215699735E-06
5.279712127594E-06
1.666625052322E-05
1.876795870540E-05
1.962967711695E-05
1.852394631204E-04
1.850801182802E-04
1.907456333685E-04
1.903819649305E-04
1.972808648660E-04
1.975730487561E-04
2.055687438177E-04
2.072180990842E-04
1.515435422769E-05
2.156543360545E-04
2.259459492109E-04
2.295884655092E-04
2.338713237938E-04
2.377545675750E-04
2.360544432821E-04
2.387775258302E-04
2.376398187544E-04
2.387557570562E-04
2.429637225699E-04
2.434645985085E-04
2.384159843741E-04
2.186837969750E-04
1.287745408092E-05
1.111596804808E-05
9.166035955073E-06
1.828992646522E-05
1.932529263310E-05
2.313303200952E-04
2.284953071564E-04
2.318897945253E-04
2.260635562168E-04
2.306947211323E-04
2.246957036145E-04
2.314543877403E-04
2.144406437031E-04
2.343951772637E-04
2.347334160875E-04
2.265685990420E-04
2.304157462637E-04
-8.769375152353E-06
-8.667587217200E-06
-7.472406570122E-06
-5.154658932167E-06
-3.174769913497E-06
-7.352588931963E-07
7.246416653064E-07
2.602305478854E-06
3.881790647590E-06
5.732492139649E-06
7.325456167967E-06
2.432459902299E-04
2.387424015199E-04
2.372615227680E-04
-1.209188807056E-05
2.127017226996E-04
2.212155223121E-04
2.229895368967E-04
2.295621644836E-04
2.362478592529E-04
2.406767287488E-04
2.536708076223E-04
2.523226223909E-04
2.390543717143E-04
2.466353293919E-04
-1.724060893075E-05
-1.359320073138E-05
-1.156487031171E-05
-8.033434489564E-06
-6.888355239219E-06
-3.972909704073E-06
-3.018293307022E-06
-2.605545568922E-07
1.326032942740E-06
4.103680718549E-06
6.610008560557E-06
8.246857277859E-06
7.185420418449E-06
1.201821960606E-05
1.434080627822E-05
2.145833126222E-04
1.668157081237E-05
2.009630098748E-04
1.914563234631E-04
-8.875034665953E-06
-6.756259800646E-06
-3.966399726999E-06
-2.448773124020E-06
-1.797287044539E-07
1.015111766859E-06
3.225445563031E-06
4.715502499652E-06
6.982386313489E-06
8.893790921881E-06
1.121252323734E-05
1.373635517958E-05
1.588694666589E-05
1.833345030904E-05
1.860462975810E-05
1.719475237837E-04
1.813114214759E-04
1.755852748584E-04
1.736494720322E-04
1.684914178736E-04
1.784850707437E-04
1.791462013503E-04
1.848219953668E-04
1.840638898825E-04
1.931997474146E-04
2.034027350582E-04
4.243579010461E-06
1.569593208053E-05
1.232562079885E-05
1.734942490484E-04
1.696469970795E-04
1.001665962258E-05
4.880575154697E-07
1.647588777056E-06
4.952715476152E-06
7.289080852167E-06
-1.192556532434E-06
4.642338261126E-06
3.962601029648E-06
6.357473803175E-06
1.669046664107E-04
7.311873126848E-06
9.834017559586E-06
1.136000275687E-05
1.192892593758E-05
1.354910187066E-05
1.338255531165E-05
1.417070852596E-05
1.501324520660E-05
1.823463107780E-04
1.838261197308E-04
-7.347242807738E-08
-3.897703149106E-06
9.060620137384E-06
1.552279221335E-04
1.331933487393E-05
1.183929434420E-05
6.770489721686E-06
7.250721276945E-06
8.845132775688E-06
9.172637601115E-06
1.033825477775E-05
1.360618582219E-04
1.433824778135E-04
1.437942162011E-04
1.526061985828E-04
1.572620559813E-04
1.507862695654E-04
1.217112545676E-05
1.129798431407E-05
7.184783555071E-06
4.662176052935E-06
4.072362453040E-06
4.720933909990E-06
5.077099444823E-06
6.484167235852E-06
8.150555377937E-06
8.321219905698E-06
1.028342454883E-05
1.034479446321E-05
1.224230611716E-05
1.149944958040E-05
-3.866850728042E-06
-2.306083901284E-06
-2.391927509877E-06
-4.415959327125E-06
1.351644438169E-05
1.544411738239E-05
1.595466086109E-05
1.731124993367E-05
1.837194723999E-05
2.201320387603E-04
2.151325808579E-04
2.012449637030E-04
2.100411151497E-04
2.173936158803E-04
2.094337676998E-04
-8.421534739536E-06
-6.402309752860E-06
-1.476226540645E-06
-2.892604769856E-06
-4.576759677871E-06
-3.864320521240E-07
1.185450805670E-06
3.553942669898E-06
2.976926843863E-06
3.658029313365E-06
5.658346064887E-06
7.073085601240E-06
8.974541442916E-06
1.038142134956E-05
1.265630341546E-05
1.362040799395E-05
1.068913153663E-05
7.758145096451E-06
5.134705730944E-06
4.276089948065E-06
6.789506273028E-06
7.626756113538E-06
9.586775380950E-06
1.033185564000E-05
1.225998851901E-05
1.280742576626E-05
1.456174881586E-05
1.471080229878E-05
1.577963501739E-05
1.693818596928E-05
2.018464106238E-04
1.922279177479E-04
1.967577726392E-04
1.959846464795E-04
-5.549712310449E-06
-3.906259796538E-06
-5.342307985805E-06
-5.414442522456E-06
-6.354936892337E-06
-2.998304521431E-06
4.795726669169E-06
4.345598934883E-06
6.546782288096E-06
9.671684999634E-06
3.375712512152E-04
-4.972909923385E-05
-3.556383390870E-05
1.329593529314E-04
1.379524134767E-04
1.324687613060E-04
-2.813386528344E-05
-2.929034404028E-05
1.211345355530E-04
1.264216296218E-04
1.218134708561E-04
1.197387492495E-04
1.241200236352E-04
1.258815147412E-04
1.357804224916E-04
-3.904089141019E-05
-3.108982503891E-05
-3.346164964873E-05
1.074619465284E-04
1.134938188081E-04
1.123375733604E-04
1.071503600886E-04
-3.964633155703E-05
-4.134056282870E-05
9.845699902576E-05
1.016831598097E-04
1.011778370892E-04
-3.381529905683E-05
1.425893291126E-04
1.322554097454E-04
-1.535956436437E-05
1.599792296342E-04
1.508235644140E-04
1.367863244496E-05
1.536461113339E-05
2.427123421761E-05
6.141528772074E-06
1.687107693566E-04
1.786669951185E-04
1.720193546662E-04
1.685044081492E-04
1.627322418680E-04
1.685887678878E-04
1.719399435548E-04
1.698215680700E-04
1.936562168479E-06
5.689369080192E-06
-1.964147609178E-07
-8.571258866916E-06
1.513606533004E-04
1.597787947510E-04
1.555257175678E-04
1.494910776276E-04
-1.101441710379E-05
-1.902018379078E-05
-1.845582554289E-05
9.821861822818E-05
1.564374592457E-04
-4.125358737114E-05
9.058383563251E-05
8.251167540185E-05
8.596474700263E-05
-4.323028386085E-05
-4.575995958676E-05
3.005569528503E-05
3.515585455261E-05
3.542427574144E-05
4.138677659731E-05
4.045435010755E-05
4.790131995041E-05
-4.348198334505E-05
8.473286014735E-05
-4.681223652511E-05
-4.477350921740E-05
2.822005320551E-05
2.837508732335E-05
2.962788945807E-05
3.317013016949E-05
3.394718479054E-05
3.709292808753E-05
-4.413010134379E-05
-4.680994756811E-05
3.205387840005E-05
2.929548841475E-05
-4.724803751446E-05
7.816214935900E-05
7.912937111213E-05
7.685204062275E-05
9.542030011865E-05
9.308521473115E-05
9.338130596959E-05
9.180085749044E-05
9.540939565705E-05
-4.260945660198E-05
-4.434413892666E-05
7.900472466746E-05
8.216450597082E-05
8.408196720158E-05
8.827838033171E-05
8.706815082347E-05
8.815455445944E-05
8.704670842507E-05
8.998545366407E-05
-4.358984181629E-05
-4.546809562894E-05
3.988135063270E-05
4.637888917753E-05
5.232317452799E-05
5.423199422596E-05
6.313489791296E-05
6.573486404190E-05
7.200777314579E-05
7.371097902061E-05
-4.284035387834E-05
1.583309286341E-04
1.666566239778E-04
1.686716999733E-04
-5.240482823459E-05
-5.939694440203E-05
-5.030925610285E-05
-7.203420100456E-05
1.092135148187E-04
1.036124023948E-04
1.073175545690E-04
1.028024543205E-04
-2.042190487223E-05
-1.989217676466E-05
-3.103480309791E-06
-5.935511420078E-05
-3.422824396199E-05
9.682481709886E-05
2.281840145326E-05
1.662551418405E-05
8.200471312268E-05
8.795281307487E-05
9.531735421563E-05
7.763884291187E-05
5.275605149081E-05
4.338012315552E-05
4.291465729247E-05
4.782630422827E-05
1.001535299715E-04
-3.613871431533E-05
1.135078788005E-04
1.130078971570E-04
-1.092207894054E-04
1.560146032430E-04
1.505415523938E-04
-1.136780345388E-04
-1.096358850562E-04
1.480676816678E-04
1.431487235465E-04
-9.629137793863E-05
-1.016292049182E-04
-1.040258688238E-04
-1.109853379433E-04
1.395610637983E-04
1.351181456332E-04
-9.867337902411E-05
-9.604620836396E-05
-9.081974972136E-05
-1.031825082066E-04
1.283997769941E-04
1.257675967176E-04
-6.797153983011E-05
-7.370664014888E-05
-7.902757106685E-05
-8.634097978118E-05
1.192228859963E-04
1.229631962777E-04
8.783013572605E-05
8.074899192809E-05
8.167172523718E-05
7.558410836590E-05
1.244316394504E-04
1.209929248769E-04
1.144693786820E-04
4.829481466597E-05
4.664620300501E-05
1.416733305275E-04
1.330013361147E-04
1.364842592605E-04
1.324472005756E-04
1.342171976280E-04
1.252713260293E-04
4.141355204639E-05
4.000860367995E-05
1.550361542326E-04
1.464985218760E-04
1.493088085471E-04
1.453647278180E-04
1.471421859402E-04
1.387179267842E-04
3.299088078638E-05
3.223273196250E-05
1.802133611965E-04
1.773185641780E-04
1.759889764814E-04
1.719054610052E-04
1.276768753498E-04
3.068538706886E-05
5.270531579779E-05
5.180494107744E-05
7.115863537767E-05
6.607040646805E-05
5.622987380965E-05
6.622398974554E-05
7.588662695226E-05
7.252188974289E-05
8.417772820439E-05
8.046928914111E-05
7.328269551064E-05
8.070968643813E-05
7.114002130430E-05
6.446932881957E-05
6.132796149592E-05
6.504887285685E-05
9.638304571877E-05
9.360175074276E-05
8.677229012710E-05
9.283592500543E-05
6.223855974324E-05
5.891241301612E-05
1.018103887810E-04
1.032922062447E-04
1.093078847703E-04
9.643115191624E-05
5.792846951793E-05
4.925631056272E-05
3.174039386406E-05
3.376274694345E-05
3.311640498193E-05
2.027077422463E-05
2.584280335623E-05
3.228966294166E-05
2.339899190634E-05
7.300911153773E-05
7.708918058661E-05
7.652175704633E-05
7.294789849395E-05
1.421551667789E-06
6.463904413124E-06
1.374341077670E-05
8.003712507553E-05
5.467864426023E-06
6.658689603587E-05
6.707830787813E-05
6.279857504981E-05
-9.929173720706E-06
-1.059015592548E-05
-1.917579201938E-05
-8.917199460744E-07
4.904584998474E-05
5.483587406535E-05
5.592095071285E-05
5.201083585401E-05
6.123475868597E-05
8.579574107822E-05
8.211389419783E-05
8.277139742467E-05
1.071508468900E-04
7.592061776655E-05
8.395865427663E-05
8.607778086335E-05
7.873916357508E-05
7.508278251500E-05
7.355131620850E-05
1.066523379217E-04
1.020757884941E-04
1.017102939265E-04
1.037993010067E-04
5.644425456936E-05
6.381064251419E-05
5.718394024375E-05
6.406110333568E-05
6.571917363723E-05
6.004522279127E-05
9.229949351548E-05
9.398314604458E-05
4.721446761165E-05
4.045201699458E-05
3.802068988016E-05
4.573861219786E-05
5.013874633994E-05
4.261525579862E-05
-3.876153874904E-05
-3.243306580278E-05
3.601201403013E-05
4.195564852550E-05
-1.028785175766E-04
-9.517259413736E-06
-3.235030721448E-06
-3.601103381498E-06
3.846488513209E-06
7.724364513079E-06
3.774202088452E-06
-1.125969811208E-04
-1.154374657222E-04
-1.148705573042E-04
-1.111542600960E-04
-1.032919601210E-04
-1.049641149977E-04
-1.094139744343E-04
-1.021737060608E-04
-2.171283816744E-05
-1.620010055220E-05
-1.591870678954E-05
-9.391519598241E-06
-5.657476731809E-06
-8.760830147630E-06
-1.167875113281E-04
-1.165902417434E-04
-1.143895426786E-04
-1.109972071783E-04
-1.055016390331E-04
1.120022031426E-04
-1.020384278488E-04
-9.963315586503E-05
4.389891711554E-05
4.501654024110E-05
3.996697524531E-05
4.029586848118E-05
-6.199786726154E-05
-5.405950722362E-05
2.957745435416E-05
1.936624704262E-05
2.636090296043E-05
3.086773539999E-05
3.411262511425E-05
3.477100394092E-05
2.868415976283E-05
3.033415669760E-05
-9.169083039436E-05
-8.283789419892E-05
-7.641566433816E-05
-9.179489084845E-05
5.065504988761E-06
1.221553310082E-05
1.187752744188E-05
1.963176947249E-05
2.229729540621E-05
1.816580499241E-05
-1.065754875068E-04
-9.660145951810E-05
-1.136947333887E-04
1.153491759775E-04
9.423582375691E-05
-4.370598521614E-05
-4.824162967816E-05
-4.265028764160E-05
9.076347916738E-05
8.497355928784E-05
7.910359250823E-05
7.682946681348E-05
6.735357035045E-05
6.390849838610E-05
5.448067405569E-05
5.148157496390E-05
-3.721644375933E-05
5.497912396338E-05
-3.235725448190E-05
-3.642463155071E-05
-3.472283530785E-05
-2.653432161705E-05
-2.320297045646E-05
-1.502242109858E-05
3.166693644067E-05
3.989286025987E-05
4.875355177513E-05
4.783951578647E-05
6.443951114844E-05
4.615869671001E-05
-4.855890760162E-05
-4.475366612726E-05
3.527093804772E-05
-4.440145000428E-05
-4.762148176288E-05
-4.796152070567E-05
-4.487453195192E-05
4.020541172218E-05
3.443106096053E-05
3.654376048538E-05
3.546298697594E-05
3.454181408984E-05
3.426739227279E-05
3.342740325177E-05
3.466260644193E-05
-4.380694706642E-05
-4.685896793355E-05
-4.574350800562E-05
-4.894527299095E-05
-4.872436945427E-05
-4.494156965725E-05
5.098275182945E-05
4.375768641341E-05
4.538637029936E-05
4.166431762057E-05
4.304019312198E-05
3.625758774443E-05
3.758204960135E-05
6.477627313819E-05
8.132384550863E-05
8.055785601571E-05
9.571007869556E-05
3.383954607871E-05
4.385107582997E-05
1.172196871328E-04
1.217030409123E-04
1.174390427622E-04
1.221175094101E-04
1.243130474569E-04
1.219563397107E-04
1.238298249326E-04
1.219554056376E-04
1.077435328393E-04
1.133233869587E-04
1.096415315913E-04
1.068361957546E-04
1.039801261153E-04
1.060419243704E-04
1.263137638531E-04
1.174356615300E-04
1.192249438073E-04
1.222219944258E-04
1.243767307634E-04
1.146149695714E-04
9.481988610295E-05
1.010435531383E-04
9.915585121594E-05
3.394511940774E-05
1.132916362456E-04
2.733132893163E-05
2.488876016995E-05
9.364634704373E-05
1.134094298735E-04
1.089387748573E-04
1.010772585627E-04
1.113868733902E-04
1.093781144450E-04
1.145467001227E-04
1.129477672166E-04
1.085074552193E-04
1.040678698681E-04
1.027502364739E-04
9.519630355362E-05
9.119619300214E-05
9.409464473737E-05
8.462765309998E-05
-1.076441011600E-05
-1.380002669009E-05
-4.943398835221E-06
-6.714024723697E-06
3.095324667480E-06
9.603472960614E-08
8.987053654890E-06
6.620374385104E-06
1.693963542331E-05
1.460837068524E-05
2.258465241266E-05
-1.031600861726E-04
1.546369061926E-04
-1.058513807916E-04
-1.027740139480E-04
-1.065538968789E-04
-1.041043488086E-04
-9.758655385227E-05
2.296658794032E-06
-1.090622819086E-05
-1.048515654722E-04
-1.100318888977E-04
-1.063258704641E-04
-1.097331553294E-04
2.255803476434E-05
-2.674403974121E-05
7.202644935839E-06
-1.035785427463E-04
-1.041263561618E-04
-1.049414590995E-04
-1.090927423586E-04
-1.159806838089E-04
-1.194965206768E-04
-1.172425587395E-04
4.186274055462E-05
2.798962626670E-05
-6.471401465564E-05
-6.885738220521E-05
-9.662759734406E-05
-1.349701754261E-05
-9.035538124946E-05
-9.660870502132E-05
-7.223062102863E-05
-7.647849850138E-05
-7.495362664707E-05
-7.823799459437E-05
-6.572204077808E-05
-4.855105932830E-05
-5.872983739009E-05
-8.348191743785E-05
-8.732433682371E-05
-8.619110442374E-05
-8.117991617798E-05
-7.986937533319E-05
-8.293816268997E-05
-7.962064335850E-05
-7.522111637814E-05
-4.122110769340E-05
-5.390521879936E-05
-8.842668203258E-05
-9.245455147784E-05
-9.023639398958E-05
-8.471408617793E-05
-2.864176295642E-05
-4.222723421359E-05
-9.540361918992E-05
-9.908556104329E-05
-7.320991415808E-05
-8.260684557296E-05
-7.328582031668E-05
-8.191414930247E-05
1.074902897875E-04
9.536161395486E-05
1.015161920497E-04
-3.580873051721E-05
-4.250587314325E-05
-4.113295986391E-05
-4.434231659783E-05
-4.169537135193E-05
-4.838615835812E-05
1.379782158545E-04
1.234772021195E-04
1.279477599954E-04
1.382841342404E-04
-3.141485101529E-05
-3.086193251036E-05
-2.717025301793E-05
-3.751814069754E-05
1.533624202079E-04
1.412247602958E-04
1.448009425909E-04
1.626372289603E-04
-2.188691547551E-05
-2.293876883343E-05
1.807987209923E-04
1.323258888304E-04
-5.921940553088E-05
-5.239325921908E-05
-5.502990642404E-05
-9.027809191997E-05
-9.195003482897E-05
-9.517030752233E-05
-1.021350323082E-04
-1.015090425404E-04
-1.157870473955E-04
-1.086741589433E-04
-1.194610867367E-04
7.285393898219E-05
6.248847697094E-05
5.960926227586E-05
4.819917906917E-05
-5.561952245752E-05
-6.150460013953E-05
-6.042230773673E-05
-6.401681205037E-05
-6.248034081942E-05
-6.919659059301E-05
9.695053318123E-05
8.011699581758E-05
6.969937536882E-05
7.481689186316E-05
-4.603743399873E-05
-5.250662293720E-05
-5.155596740540E-05
-8.016399613933E-05
-6.159286422623E-05
-5.150000394807E-05
-4.125946589930E-05
4.604697756086E-05
4.925181106758E-05
5.163603986304E-05
3.759067771909E-04
3.860515821182E-04
3.886036416383E-04
4.017692261858E-04
4.147222982657E-04
4.263238924015E-04
4.280930902894E-04
4.331193888862E-04
4.511168836273E-05
4.259610155157E-04
4.176573958619E-04
4.185589074539E-04
4.124650087019E-04
4.060736226476E-04
4.071573479327E-04
3.980886527499E-04
3.972372583467E-04
4.040450257047E-04
3.979343836646E-04
4.055962727867E-04
3.977759937197E-04
4.280955923103E-04
-1.584403920844E-05
-5.417330191782E-06
3.691120556856E-04
3.512911338564E-04
3.406559767916E-04
3.501757686276E-04
3.448718500718E-04
-2.004192190955E-06
-1.125273045756E-05
5.529021979222E-05
5.737738353392E-05
6.073415059414E-05
6.169828172987E-05
3.694784837858E-04
3.551578137263E-04
3.445630589262E-04
3.733795610988E-04
4.096572738632E-04
4.032176721099E-04
4.016817700888E-04
4.071277185125E-04
4.060331222202E-04
3.990184256572E-04
3.992567187299E-04
3.870281275673E-04
3.649548439723E-04
3.703757029994E-04
3.854642140102E-04
4.038877720614E-04
-3.830839041978E-05
-2.331078772664E-05
-2.411403529027E-05
-5.859385432780E-05
-4.809324497232E-05
-4.389955305902E-05
-5.717620297460E-05
-3.318684614074E-05
-2.611019028905E-05
-2.366883854425E-05
-1.579791595852E-05
-4.029784942033E-05
-4.867731595401E-05
-4.809784389363E-05
-5.621014172535E-05
-4.467483353071E-05
-3.623756100574E-05
-3.040077693230E-05
-3.270592741536E-05
-5.857433539464E-05
-4.757610057132E-05
-4.834004907163E-05
-5.680233197740E-05
-7.146991669727E-05
-4.752456720522E-05
-5.727111029196E-05
-5.803550667371E-05
-6.536434346226E-05
-8.497506391725E-06
1.609574443467E-04
-1.899141209971E-06
3.924611690377E-06
-9.861607944442E-06
4.065371044571E-05
4.147243690258E-05
3.882061466272E-05
4.436376034967E-05
-2.069626884643E-05
-3.453121108400E-05
-4.744320578224E-05
-1.421188954911E-05
2.925458849397E-05
3.306402118672E-05
-4.284830640114E-05
-5.350788941079E-05
1.750165128443E-05
1.613509705085E-05
2.132114906127E-05
2.229759260738E-05
-4.644557718996E-05
-5.762098323564E-05
7.559073676113E-06
1.292907565354E-05
8.911628982193E-06
4.816473944261E-06
-4.464673594360E-05
-5.613914061135E-05
-8.580695638887E-07
-1.427179842895E-05
-1.591782899867E-05
1.963235370688E-04
1.584694093239E-04
1.341195267376E-04
1.353494585553E-04
1.339178152677E-04
1.163999256165E-04
1.133203480872E-04
8.588125681507E-05
1.010955563671E-04
8.028271285560E-05
1.338495204176E-04
1.311014116429E-04
1.571203210481E-04
1.329525580929E-04
1.506002248671E-04
1.381679650460E-04
1.367117431723E-04
1.174255757517E-04
1.137009338223E-04
9.308681783751E-05
8.082743482726E-05
8.756427226514E-05
6.670894317915E-05
7.066193199231E-05
6.456928611114E-05
1.294484934208E-04
1.791792695488E-04
1.707618163214E-04
1.803342029977E-04
2.792800640927E-04
2.365633384891E-04
2.527081612435E-04
2.166427214724E-04
2.339650560492E-04
1.962000402347E-04
2.116455423285E-04
1.749095938084E-04
1.904311398000E-04
1.530119184085E-04
1.679929266227E-04
1.482412701935E-04
1.214362289007E-04
1.205492176960E-04
1.244824780665E-04
1.243184228189E-04
1.321536921122E-04
1.294675905216E-04
1.269418551440E-04
1.275363791664E-04
2.335042114615E-04
2.221452402521E-04
2.212854238573E-04
2.036241333429E-04
2.015520024654E-04
5.481294660421E-05
1.360763295172E-04
1.301199173775E-04
6.349387494856E-05
-5.814145745384E-05
-8.331728216276E-05
-7.687203503774E-05
-6.985079804320E-05
-6.353000609805E-05
-8.797420570865E-05
1.466471049986E-04
1.371630576978E-04
1.393738535712E-04
1.516207164282E-04
-8.968173986488E-05
-8.468423089888E-05
-9.540001948152E-05
-9.564304177925E-05
1.551289265838E-04
1.457477089657E-04
1.472372726366E-04
1.586035447429E-04
-8.971741000250E-05
-9.416493046355E-05
-9.921396933834E-05
-1.065005955548E-04
1.631423172900E-04
1.533241684657E-04
-1.117552515381E-04
1.343412421259E-04
2.648089959705E-04
1.449976402680E-04
-2.982607307671E-05
4.881333069630E-05
3.500410874433E-05
4.092962370717E-05
3.889032317001E-05
2.519846406067E-05
2.193513850029E-05
9.987770740777E-06
1.292745011376E-04
1.364870277559E-04
1.383674231060E-04
1.283536787497E-04
1.716358258786E-05
1.434002233973E-06
-8.121386024958E-06
-8.397928167676E-07
-9.912368973565E-06
-1.686765337149E-05
1.423469237510E-04
1.355090963422E-04
1.383827088683E-04
1.314369486339E-04
-2.471855195839E-05
-5.509948543458E-05
-4.685867320621E-05
-4.077485851414E-05
-6.043802581833E-05
1.621990201379E-04
2.665274942118E-04
2.744878053397E-04
2.784046261325E-04
2.520386372321E-04
2.705337677258E-04
2.790684598291E-04
2.652486132189E-04
2.715092254122E-04
2.652933801617E-04
2.577428700338E-04
3.914415011887E-05
3.652961678139E-05
3.389387989472E-04
2.945790265267E-04
3.500177022054E-04
3.282054725075E-04
3.029639435820E-04
3.142855632117E-04
3.274814080556E-04
3.119035305093E-04
3.110999942506E-04
2.946926758432E-04
2.972457596469E-04
2.825435113365E-04
4.916563701281E-05
4.705256643361E-05
3.464501467997E-04
2.933165946498E-04
2.441220818427E-05
2.750504368599E-05
1.804143359968E-04
-5.648938197670E-06
-7.733609067485E-06
2.111029163638E-04
2.062205539492E-04
1.948658300000E-04
2.215740062032E-04
3.894449270010E-06
1.656247276609E-06
2.159632730426E-04
2.093231505348E-04
2.211882644959E-04
2.312176874556E-04
2.287654779072E-04
2.333592359775E-04
1.498866243110E-05
1.225105850892E-05
2.430292469939E-04
2.230747297744E-04
2.387691817412E-04
2.473034136781E-04
2.452465859620E-04
2.492329790919E-04
2.421050002737E-04
2.403394445232E-04
3.572508108596E-04
3.446779059789E-04
3.609548038940E-04
3.698362168571E-04
8.166767888947E-05
7.895226873197E-05
8.812822275961E-05
3.136450659280E-04
3.244931716358E-04
3.227372898041E-04
3.213016880097E-04
8.753033083733E-05
9.709533277593E-05
9.445536590916E-05
9.201595748130E-05
8.927712589141E-05
9.963833578410E-05
2.900790982484E-04
2.965078471362E-04
3.092309353882E-04
2.952919318410E-04
9.744306442208E-05
1.027986031653E-04
1.010527004484E-04
1.033788587978E-04
1.091993516114E-04
1.108221502502E-04
1.151918637852E-04
1.186831292513E-04
8.350899557105E-05
2.485757927048E-04
8.637464256847E-05
3.414175567609E-04
3.781988659211E-04
3.647049602458E-04
6.029396784567E-05
5.675690419954E-05
5.595932727743E-05
5.962239889458E-05
3.641248316016E-04
3.611801713673E-04
3.728312916464E-04
3.820376763549E-04
3.860226795722E-04
3.824284967556E-04
6.404141811253E-05
6.676110503002E-05
6.426044015142E-05
6.643930260316E-05
3.780226359260E-04
3.663787946078E-04
3.515808205340E-04
3.854563175700E-04
7.624012234325E-05
7.362228852063E-05
7.198094154591E-05
7.687772972224E-05
3.437993612932E-04
7.828656573518E-05
-1.069423767909E-04
-3.268155726077E-05
-2.749913165568E-05
-5.704385655192E-05
-5.864372780692E-05
-6.253176767013E-05
-6.539555702698E-05
1.038204295483E-04
1.008246937585E-04
9.996481130527E-05
1.044745020401E-04
1.061093839657E-04
1.020805737796E-04
1.132487765782E-04
5.678466190081E-04
1.070046796056E-04
1.050597839877E-04
9.928780816524E-05
1.001827536862E-04
9.339010252652E-05
9.338867765000E-05
8.590316094490E-05
8.591152365065E-05
7.872492434276E-05
7.903657651593E-05
2.997891217052E-04
3.270357360100E-04
1.027666874632E-04
6.102876843538E-04
5.893588596280E-04
5.850047768584E-04
6.595631262114E-05
6.267963758148E-05
6.379371459405E-05
2.032075185391E-04
2.224407189324E-04
2.274040666901E-04
2.884840919691E-04
2.678619659731E-04
2.588034745782E-04
2.426896165767E-04
3.291088626546E-04
3.047831314794E-04
3.690907975081E-04
3.524613892155E-04
3.575063982560E-04
3.809117029356E-04
3.967431710231E-04
4.106570958570E-04
4.263533663851E-04
4.405720229252E-04
4.562446474777E-04
4.888103185424E-04
4.800061868143E-04
4.698935282926E-04
4.922527697494E-04
3.397353273591E-04
7.264695052151E-05
3.609766503238E-04
5.085508856624E-04
1.261315896292E-04
1.307669198124E-04
1.391108260652E-04
6.458592368978E-04
6.624875481657E-04
6.784601231247E-04
6.990104223580E-04
7.116381848936E-04
7.264781303025E-04
7.293075246007E-04
7.333155540957E-04
1.295061836798E-04
7.200764327079E-04
7.230835377518E-04
6.992697554635E-04
-8.326138615250E-05
-8.020418306078E-05
1.396956984519E-04
1.363090706293E-04
1.438968514177E-04
1.410041600444E-04
1.453782030851E-04
1.544507417787E-04
-8.609397493078E-05
7.157378543979E-04
1.229580290275E-04
1.267775146289E-04
-7.592376638697E-05
5.147330367236E-04
5.336456639598E-04
5.534508132447E-04
5.579994699973E-04
6.389972817243E-04
6.351857996608E-04
-7.339377197045E-05
-6.895255364002E-05
1.137989885692E-04
1.100596692156E-04
1.158481761605E-04
1.127970788569E-04
1.269441117912E-04
1.201306926977E-04
1.149331481875E-04
1.181084017010E-04
5.778433989412E-04
5.934093756015E-04
6.172134745399E-04
6.225220626843E-04
7.078196539926E-04
6.956082158113E-04
6.832358046427E-04
6.652520503130E-04
-7.997979039175E-05
4.986793831536E-04
6.230540264716E-05
6.902191181993E-05
6.788688806701E-05
5.774343929602E-05
5.922566628605E-05
5.857433342138E-05
6.452131763906E-05
6.537528443033E-05
7.477605694457E-05
7.868517929120E-05
9.271555068216E-05
9.799825331378E-05
1.148127002013E-04
1.202659446855E-04
5.014286926305E-05
1.393875051986E-04
1.560279245842E-04
1.673109530218E-04
1.642510682343E-04
1.836185124880E-04
5.354380698632E-04
5.099171517898E-04
5.148204116958E-04
5.016497295257E-04
5.091749101636E-04
4.849515230144E-04
-2.677764612943E-05
1.443162972780E-04
5.451103504129E-05
5.755002353540E-05
4.679565931231E-05
6.690745129219E-05
9.208689688512E-05
8.232703524644E-05
1.133572738495E-04
1.016737214229E-04
1.359747424469E-04
1.237259157085E-04
1.442451259851E-04
4.984750321121E-04
4.761906956772E-04
4.805604698583E-04
4.688236345336E-04
4.749826849653E-04
4.527625510660E-04
4.514359481805E-06
-1.441718559374E-06
-2.039878467829E-06
-7.941859114808E-06
-1.607882602496E-05
-1.946520602376E-05
4.364723458803E-05
4.165838109692E-05
4.194111815766E-05
4.543161324524E-05
4.810942493139E-05
-3.071962563846E-05
-3.697095367966E-05
-4.003540073641E-05
8.309806234109E-05
1.850283596317E-04
1.831985675177E-04
1.985279049225E-04
2.085982587228E-04
2.054900324776E-04
2.303209714442E-04
5.759857412516E-04
5.494293635636E-04
5.563112304306E-04
5.423002510800E-04
5.531036823200E-04
5.224193257237E-04
-5.189788878218E-05
-4.686130210288E-05
9.452671188629E-05
9.044808783019E-05
8.920049490384E-05
9.380072471524E-05
9.394827640634E-05
8.882814659535E-05
9.116475092295E-05
8.415851320412E-05
8.530928612381E-05
7.703732199899E-05
7.728533050771E-05
1.716276465168E-04
-8.257154565952E-05
1.524278333136E-04
1.261142832666E-04
8.160591816257E-05
8.034943870345E-05
7.675052609499E-05
7.627818761610E-05
6.947078770981E-05
7.005746417567E-05
5.948143666530E-05
6.093543010757E-05
5.143527047110E-05
4.910215506897E-05
5.340522242087E-05
5.388667196462E-05
5.135675741839E-05
6.077408824398E-05
5.697170396892E-05
5.376522818118E-05
5.766494809669E-05
6.548786932101E-05
6.929918998934E-05
7.044080970234E-05
7.867862775793E-05
8.270956129668E-05
9.591738559616E-05
1.025341233925E-04
1.186056387360E-04
1.439987741967E-04
1.520743546704E-04
1.502616853860E-04
1.597381809079E-04
1.981372576551E-04
-1.544736249683E-04
-1.562799696256E-04
6.139346096755E-05
5.876198364667E-05
6.220960607347E-05
6.000330407292E-05
5.850822570237E-05
5.850607524448E-05
-1.520081490692E-04
-1.540075759355E-04
1.950368464089E-04
6.129518376230E-05
5.856491464926E-05
6.140252125054E-05
-1.495016114268E-04
-1.515610516136E-04
6.488564493036E-05
6.046119701894E-05
5.919908576974E-05
6.200088624788E-05
-1.470185294844E-04
-1.491691802876E-04
7.074675959792E-05
5.770118301627E-05
2.006760281753E-04
2.043828660560E-04
1.929182501440E-04
2.059361649703E-04
2.024290130592E-04
1.975146842408E-04
2.013822006833E-04
1.939321916566E-04
2.007022654444E-04
-1.595078726536E-04
-1.596377486584E-04
-1.582391023925E-04
-1.563268715055E-04
6.249757191465E-05
6.065306929784E-05
6.042940500934E-05
6.288475981377E-05
6.313771411722E-05
6.620907523960E-05
1.113895986761E-04
1.173319573419E-04
1.260319031344E-04
1.287644578985E-04
1.411829698008E-04
1.526065294361E-04
1.636354621306E-04
1.755340723548E-04
1.827217033645E-04
6.599672190412E-05
6.404953284635E-05
6.680535454345E-05
-1.443580283192E-04
1.039557459726E-04
1.106024488239E-04
-1.142625707593E-04
-1.236523098399E-04
1.398025075267E-04
1.277659121846E-04
1.304633333041E-04
1.225887117108E-04
1.249790800723E-04
1.120575579806E-04
-9.988425867669E-05
-9.750094971705E-05
-1.053341400926E-04
-1.053060523032E-04
1.446954946697E-04
1.441419495973E-04
1.313467829091E-04
1.386701541630E-04
-8.634575605056E-05
-9.189135079731E-05
-9.058317809532E-05
-9.077093805854E-05
1.592039031218E-04
1.517192946800E-04
1.541350690374E-04
1.182861808866E-04
1.179901665464E-04
1.182029144544E-04
-1.303869717473E-04
-1.466582309836E-04
7.384861963931E-05
7.423902806865E-05
-1.387454813559E-04
-1.398804096320E-04
-1.424732186659E-04
-1.445451423061E-04
8.066038663092E-05
8.160750092511E-05
-1.405333711784E-04
-1.420716332282E-04
-1.402055788353E-04
-1.425868429553E-04
8.858058056302E-05
9.049069247719E-05
-1.381428876339E-04
-1.356366438729E-04
-1.371766803592E-04
-1.406059084438E-04
1.125861169324E-04
1.057818830415E-04
1.031312293526E-04
9.488763902802E-05
-1.293407489155E-04
-1.261001250608E-04
-1.365098142345E-04
7.442134622745E-05
1.070074961219E-04
1.060058028728E-04
-9.040797803958E-05
-9.034280124956E-05
-8.718429001323E-05
-9.579101807777E-05
-9.421720603088E-05
-1.031376902471E-04
-1.011204254281E-04
-1.128752060463E-04
-1.096589964798E-04
-1.245234732860E-04
-1.209549892059E-04
-8.327612297586E-05
-1.359449755207E-04
-1.429962658100E-04
-1.429615870581E-04
-1.482834755637E-04
-1.557213221689E-04
-1.590693991361E-04
-1.675098891137E-04
-1.710597568943E-04
-1.792869216750E-04
-1.829192845115E-04
-1.901684101425E-04
-1.920530370475E-04
-1.330264164487E-04
-8.382615058965E-05
1.784688647336E-04
1.712099995674E-04
1.567023520727E-04
1.622941383767E-04
1.710581242193E-04
-8.641979560921E-05
-8.681042407200E-05
-8.447467543555E-05
-8.958608744890E-05
-1.924669504453E-04
-1.947226231639E-04
-1.969222351895E-04
-1.961859974461E-04
-1.973867992194E-04
-1.951355385387E-04
-1.945805962505E-04
-1.921534759656E-04
-1.905969507808E-04
-1.880735385251E-04
-1.852954300290E-04
-1.849820994115E-04
1.640776185236E-04
1.590175947670E-04
1.613096362609E-04
1.709352274916E-04
1.868263611906E-04
1.794359039540E-04
-1.902382358168E-04
-1.957204055774E-04
-1.829531843541E-04
-1.814486017579E-04
-1.671205776224E-04
1.989939887850E-04
1.879716367800E-04
1.852153775494E-04
1.916642501083E-04
-7.610571565076E-05
-7.766668411311E-05
-8.114539682827E-05
-8.363861693042E-05
-8.798959586827E-05
-9.158012588078E-05
-1.649357656646E-04
-1.648746172339E-04
-1.634261386228E-04
-1.615373689567E-04
6.764126091001E-05
6.560687100413E-05
6.750910566331E-05
7.126963972084E-05
7.377293795306E-05
7.822938197321E-05
8.163219375622E-05
8.691974691744E-05
9.241038688281E-05
9.859546034261E-05
-1.688532135872E-04
1.099312254747E-04
-1.706513016115E-04
-1.377291552135E-04
-1.797792773889E-04
-1.778031039981E-04
-1.749344573659E-04
-1.735844321482E-04
1.758600108285E-04
1.842783528008E-04
1.802868290946E-04
1.839808601631E-04
1.812035086884E-04
1.888707603474E-04
-7.948812257963E-05
-7.946291392683E-05
-8.258119211416E-05
-8.640803238833E-05
-8.925068938056E-05
-9.357439041776E-05
-9.549292457051E-05
-9.874948145042E-05
-9.828970345288E-05
-1.044438260381E-04
-1.101077574848E-04
-1.159180929629E-04
-1.220923317472E-04
-1.282045711864E-04
-1.334518875252E-04
-1.712692346795E-04
5.662554479018E-05
6.178731136703E-05
4.893811404550E-05
3.431493090307E-05
3.085886101549E-05
2.714716785724E-05
3.116039595330E-05
2.705727977564E-05
2.778407685214E-05
2.901199904702E-05
2.633135455371E-05
-1.507260836353E-04
-1.549633330390E-04
-1.589550335583E-04
2.985841989801E-05
-1.577442793972E-04
-1.291079732730E-04
-1.291774473850E-04
-1.352741177727E-04
-1.400578224500E-04
-1.351034520102E-04
-1.329020168897E-04
-1.301380324169E-04
1.869792812376E-05
2.453330242150E-05
2.044011411329E-05
2.946464067177E-05
-1.307483728349E-04
3.390349439009E-05
3.849012587092E-05
3.819204190225E-05
-1.168414308790E-04
-1.248935953049E-04
-1.126287454630E-04
3.856804736426E-06
1.318263898642E-05
1.395117998655E-05
9.355739344376E-06
9.338125437797E-06
1.732166474871E-05
1.812615516935E-05
2.242207721353E-05
2.365741766542E-05
2.711159576009E-05
2.839758293388E-05
3.038679682788E-05
3.212671724674E-05
3.404420015625E-05
3.858909034942E-05
3.848803951753E-05
3.918023203392E-05
3.793520607336E-05
3.721623511095E-05
3.991973918662E-05
4.424596953359E-05
4.084959232263E-05
2.558078955160E-05
3.265206125761E-05
2.952407295019E-05
3.387681267321E-05
-1.464214222108E-04
-1.494396509093E-04
-1.511731577191E-04
-1.476250610194E-04
-1.384601302235E-04
-1.230111397120E-04
-1.287779306085E-04
-1.364880508023E-04
-1.259185624420E-04
-1.285018651152E-04
-1.223871800872E-04
-1.245124261945E-04
-1.187334852490E-04
-1.180938194674E-04
-1.231186447437E-04
-1.284089860306E-04
-1.250180442886E-04
-1.206318969855E-04
-1.239131100625E-04
1.960041560430E-05
2.060642905517E-05
2.174497199975E-05
2.286464782574E-05
2.705675528877E-05
2.849045528814E-05
-1.280494681955E-04
-1.277149027020E-04
-1.411908925301E-04
-1.104085462223E-04
3.192884870939E-05
3.416087597341E-05
3.530447717498E-05
3.567068823529E-05
3.767596425643E-05
3.706369094588E-05
3.631416994554E-05
3.623411581911E-05
3.727095155416E-05
3.609234933685E-05
2.149542903757E-05
1.884369546355E-05
2.227186812805E-05
2.184261971908E-05
2.142356146190E-05
1.732372212305E-05
1.735716069558E-05
2.017352268541E-05
1.867142547721E-05
2.039623155950E-05
2.028266103720E-05
1.936115876491E-05
-6.969282252096E-05
-7.689831712349E-05
-9.254595799627E-05
-1.420331435065E-04
3.545535723608E-05
-1.308889680074E-04
-1.416634306826E-04
-1.116199077939E-04
-1.013964058299E-04
-1.041638857743E-04
-4.934269350382E-05
-4.471312920649E-05
-4.428131236861E-05
-3.873267817093E-05
-3.158527127171E-05
-2.908566059908E-05
-1.098851173576E-04
-1.123513894684E-04
-1.093756864040E-04
-1.017287468372E-04
-4.173046996682E-05
-3.948261615482E-05
-3.206776232259E-05
-2.806626106103E-05
-1.170990405043E-04
-1.129265658483E-04
-1.128999686582E-04
-1.078341720460E-04
-1.060013967844E-04
-1.022960238106E-04
-3.621764970220E-05
-1.045213452390E-04
-2.707299289442E-05
-3.833101257024E-05
-3.186147610721E-05
-2.701012413197E-05
-2.076457300112E-05
-1.703598959696E-05
-1.940812658494E-05
-1.135769114670E-04
-1.059690362621E-04
-1.056426210791E-04
-1.098512371694E-04
-1.095506740604E-04
-1.014845729009E-04
-4.203173888292E-05
-3.789187116051E-05
-3.761098617687E-05
-3.170935711876E-05
-2.745823529199E-05
-2.803526321377E-05
-1.083160566502E-04
-1.100141957128E-04
-1.005743454238E-04
-1.032533901262E-04
-4.499294779512E-05
-4.835971042661E-05
-4.567473197238E-05
-4.197285313361E-05
-2.784977544129E-05
-3.596717066889E-05
-2.976268114930E-05
-2.337986123573E-05
7.098108692112E-05
-1.072561846558E-04
-1.135193893115E-04
-1.193035814865E-04
-1.056971453796E-04
-1.291667081299E-05
1.686163164970E-07
-1.179949733132E-06
-6.410492812598E-06
-7.369684743225E-06
5.084862838776E-06
4.638573054473E-05
5.280979723222E-05
4.740732673133E-05
4.389282382733E-05
3.956149686725E-05
4.502397043857E-05
4.484989528533E-05
4.789849890253E-05
4.177284066889E-05
4.553264742274E-05
4.021039036098E-05
4.101754036502E-05
4.309825459431E-05
3.837301713601E-05
-1.421799851428E-04
-1.267628950911E-04
-1.391377902939E-04
-1.328343107460E-04
-1.386973291384E-04
7.040461986180E-05
-1.276095185442E-04
-1.217552594159E-04
-1.232443589775E-04
-1.187394386751E-04
-1.070367528708E-04
-1.098937531616E-04
-3.144317447343E-05
-1.354953413401E-05
-1.636402980007E-05
-2.233343467512E-05
-2.671559297908E-05
-9.219526570132E-06
5.577341960101E-05
5.158176930757E-05
5.090704546760E-05
5.681563853973E-05
6.754089354687E-05
6.017752510476E-05
5.412571048338E-05
6.113395010070E-05
5.526818170571E-05
6.101821676868E-05
5.427206326202E-05
5.605408237803E-05
-1.312924943215E-04
3.115507221915E-04
3.689411209460E-05
4.752100826567E-05
3.317184690305E-04
3.322426504667E-04
3.219936946915E-04
3.234462015514E-04
3.152252060245E-04
3.180780200057E-04
3.053739215099E-04
3.105446084988E-04
3.156030600660E-04
3.120784376862E-04
2.907742975730E-04
3.433341200658E-04
2.875822566754E-04
2.884550896143E-04
2.884655997907E-04
2.898977559976E-04
2.919287824180E-04
2.931491813403E-04
2.958343888279E-04
2.957675354831E-04
2.963996681721E-04
2.946618578310E-04
1.040747123380E-04
9.840120275594E-05
2.869795567041E-04
3.420750570041E-04
3.491632770641E-04
3.583681020490E-04
2.756052555983E-04
2.760514861092E-04
2.732857394889E-04
2.638283928616E-04
2.663977896800E-04
2.684595090332E-04
2.622083950475E-04
1.221739318777E-04
1.188230534204E-04
1.213562702309E-04
1.214531392102E-04
1.230263586672E-04
1.193478723739E-04
2.928688547297E-04
2.920429169109E-04
2.804347471498E-04
2.846899993581E-04
2.874726580960E-04
2.791401701601E-04
1.168863383271E-04
1.167101778206E-04
1.149239364747E-04
1.112556594410E-04
1.073742736653E-04
1.088814539675E-04
9.224821268847E-05
9.180636948649E-05
3.963978667981E-04
3.867629652929E-04
5.100494301155E-05
5.960980213870E-05
6.337606856560E-05
7.025997578077E-05
4.973842126516E-05
4.633473432171E-04
4.383374540962E-04
4.449082212971E-04
4.345327780685E-04
4.412849556615E-04
4.173130754673E-04
4.648637814465E-05
4.203536580517E-05
3.965132114004E-05
3.100839761404E-05
7.867454898914E-06
1.395788290956E-05
2.132965743014E-05
6.140170198533E-06
3.973773194835E-05
4.239296164454E-05
3.973901695955E-05
4.736469809589E-05
4.332310815341E-05
5.414547296779E-05
7.132906310571E-05
2.796433228261E-04
3.871778804057E-04
4.020705627957E-04
3.757266598094E-04
3.733349153453E-04
3.629174814679E-04
3.552009671793E-04
3.584309453500E-04
3.454333095912E-04
3.033860506381E-04
3.069120774063E-04
3.091169722051E-04
3.043924917697E-04
3.024817890210E-04
3.053980922992E-04
2.975792488620E-04
2.996216773942E-04
2.926134061808E-04
2.946838901367E-04
2.898760274580E-04
2.927184699175E-04
7.566388390365E-05
8.185206869245E-05
8.394141601566E-05
7.484822194727E-05
4.258354448389E-04
4.061848385281E-04
4.114934587222E-04
4.056841041995E-04
4.549439349792E-05
1.246330993793E-04
1.243972953032E-04
6.506062243254E-05
5.152608845944E-05
4.411114908748E-05
9.457098764274E-05
9.547021620612E-05
1.005718235788E-04
1.053192086614E-04
9.879519480144E-05
1.012024345400E-04
7.549826568179E-05
8.093023212781E-05
6.481439638394E-05
9.200836006908E-05
1.096004177262E-04
1.092730263935E-04
1.164515918041E-04
1.185144209564E-04
1.284664207384E-04
1.299967446123E-04
1.402816721466E-04
1.413371453441E-04
1.519773288736E-04
1.522179866527E-04
1.601054861833E-04
7.315731359900E-05
9.024282565478E-05
8.721228791171E-05
8.441513779340E-05
5.744054793652E-05
5.830773000924E-05
6.700516467576E-05
6.692615094292E-05
7.222904751416E-05
7.679932194127E-05
-4.446276850851E-05
-4.648396119602E-05
-3.061977811476E-05
-6.510683774802E-05
-1.184014057245E-04
-1.147524226920E-04
-1.187575151712E-04
-1.116496207634E-04
-1.155684931243E-04
-1.123669157988E-04
7.873350311346E-05
7.707242337443E-05
7.928967771126E-05
8.221161075870E-05
2.470666265454E-05
2.174631099201E-05
4.632692048236E-06
-8.420816844716E-06
8.443675038101E-05
1.579334975411E-04
1.599669578613E-04
1.644689900763E-04
1.350639462878E-04
1.399197686499E-04
1.403708465048E-04
2.343948878277E-04
2.307561325867E-04
2.223200759100E-04
2.178705583783E-04
1.378991336739E-04
1.347502867358E-04
1.319654342414E-04
1.323486900504E-04
2.636815031974E-04
2.606510977169E-04
2.616827284610E-04
2.609933004272E-04
2.593482569053E-04
2.583588239764E-04
2.573290734739E-04
2.556862615735E-04
2.525148198006E-04
2.489024104643E-04
2.441003953308E-04
2.408494119354E-04
1.301883226520E-04
1.277076284175E-04
1.237523424814E-04
1.434639063269E-04
1.267627782983E-04
1.472027210465E-04
1.559153111105E-04
1.379178664580E-04
1.328808040621E-04
1.226940125499E-04
1.166832766526E-04
1.066931045248E-04
1.645840439908E-04
1.608768619969E-04
1.627086507846E-04
1.575042006797E-04
1.587200239573E-04
1.524279141139E-04
1.527889547720E-04
1.461508246029E-04
1.453566165742E-04
1.390485460947E-04
2.114658189668E-04
2.096987827370E-04
2.037933853466E-04
1.988134952879E-04
1.908594301467E-04
1.853935583811E-04
1.776787126917E-04
1.727234018406E-04
1.660713072145E-04
1.616043512219E-04
1.518465260367E-04
3.229008611948E-04
7.576903362657E-05
7.041584913133E-05
3.781913093357E-04
3.868793387729E-04
-7.944985216414E-05
-7.740963745250E-05
-8.038161432264E-05
-8.081380621243E-05
4.022995368183E-04
4.094253761837E-04
4.223221861583E-04
4.256050182427E-04
-8.458443900823E-05
3.561844820168E-04
-8.254515770541E-05
-8.352040020476E-05
4.368977920686E-04
4.311797624055E-04
4.277652086529E-04
4.396473565529E-04
-8.991230215370E-05
-9.068402536957E-05
-8.802377906760E-05
-8.751215973227E-05
4.212843256276E-04
4.289485986296E-04
-8.325390272547E-05
3.438855169451E-04
3.163489065110E-04
3.053864749186E-04
1.684466971908E-04
-7.269931276643E-05
-7.184677484466E-05
-6.909232230282E-05
-7.540889580326E-05
1.798155770749E-04
1.836422567430E-04
1.944702021944E-04
2.029892092627E-04
-7.394219618397E-05
-7.205364458839E-05
-7.673610778676E-05
-7.595927858732E-05
2.157283953805E-04
2.186282272066E-04
2.337636463261E-04
2.407425212348E-04
2.546187063356E-04
2.636270630208E-04
-7.587783509289E-05
-7.417869024482E-05
-7.781432491644E-05
-7.754373186763E-05
2.781432580327E-04
2.834654521107E-04
4.338337959582E-04
1.620853567531E-04
4.305461532258E-04
-9.365213523505E-05
-2.065472133683E-04
-2.157362435042E-04
-2.208542630008E-04
-2.274628288100E-04
-2.298213354195E-04
-2.236271325024E-04
-2.226079647562E-04
-2.269715268235E-04
-2.139734981076E-04
-2.092849480743E-04
-2.020649210166E-04
-1.957769721203E-04
-1.716131132963E-04
-1.653007942867E-04
-1.616113141306E-04
-1.571722712159E-04
-1.490186451915E-04
-1.530782832265E-04
-1.525012657197E-04
-1.551629226302E-04
-1.471971179097E-04
3.540392455837E-04
3.571504474210E-04
3.532150513375E-04
-1.690751610501E-04
3.604982322690E-04
3.717341578769E-04
3.731090449100E-04
-9.539664567145E-05
-9.376411071715E-05
4.041841416508E-04
4.147477929472E-04
4.188227981464E-04
4.101864495351E-04
-1.139987424825E-04
-1.134640423791E-04
-1.109317545580E-04
-1.068143908478E-04
-1.029117510247E-04
-9.924437118708E-05
3.837156442026E-04
3.941289216169E-04
3.959993584516E-04
3.842241676985E-04
-1.442154142998E-04
-1.430563375390E-04
-1.390945313777E-04
-1.328983478498E-04
-1.186055209694E-04
-1.208142818835E-04
-1.274044247415E-04
-1.171010815482E-04
3.656947828051E-04
-9.605514346606E-05
1.541222849553E-04
1.522995539015E-04
-7.052426449021E-05
-5.434805411668E-06
-2.100984503785E-06
-1.483255837699E-05
4.895523002742E-05
4.900499070658E-05
-1.376851253627E-05
-2.707948916885E-05
-2.347623849036E-05
-1.988427452405E-05
-1.699063598097E-05
-2.956166038266E-05
-8.130364311622E-06
5.180165541539E-05
-2.746811561650E-05
-3.087002863732E-05
-3.187808876296E-05
-3.544272097009E-05
5.731492489441E-05
5.551028283302E-05
-4.273357483025E-05
-4.182102839088E-05
-3.839427850105E-05
-4.531463318697E-05
5.931162971126E-05
5.288859949992E-05
-1.178956605357E-05
2.332310322727E-06
4.478586570632E-05
1.387717090299E-05
1.719016328580E-05
1.471137434156E-05
1.768150203733E-05
3.293647816625E-05
3.921229027182E-05
2.908164136812E-05
2.769833212644E-05
2.700878994941E-05
2.402021450248E-05
2.495355555325E-05
3.057815642801E-05
2.042859841412E-05
1.989686921016E-05
3.478115938818E-05
3.290196491198E-05
2.180407099282E-05
5.175908449049E-06
9.198682916459E-06
1.288744046519E-05
1.662410202185E-05
9.185735108810E-07
3.867300143251E-05
4.177683315179E-05
4.512801617174E-05
6.102769567630E-05
-4.225343496418E-05
-4.420708033866E-05
-4.615313924200E-05
1.015932596246E-04
9.855660288687E-05
9.671763202668E-05
1.016798743386E-04
-5.818074101003E-05
-5.473114051941E-05
1.060893807423E-04
1.104785327905E-04
1.088378938051E-04
1.131476785855E-04
-6.144884038140E-05
-6.074788078707E-05
-5.803911893523E-05
-6.423477483367E-05
1.290012367226E-04
1.228673207203E-04
-6.491740693426E-05
-6.151227459877E-05
-6.701848088334E-05
-6.766929372939E-05
1.447949692136E-04
1.389444392893E-04
-7.085502551945E-05
-6.759187778740E-05
-6.691432687370E-05
-5.524263763610E-05
3.439909803761E-04
-5.267588397140E-05
-4.928865352911E-05
-4.929592677689E-05
6.757575450870E-05
6.426173498486E-05
6.164644504797E-05
6.266014207172E-05
-5.035548835674E-05
-4.789165472457E-05
-4.807877426016E-05
-5.075952086159E-05
7.227230402543E-05
7.146912063220E-05
-5.069514027728E-05
-4.799878603227E-05
-4.820867227763E-05
-5.087422010162E-05
8.017951370378E-05
7.899997047100E-05
-5.110310398403E-05
-5.216045559266E-05
-4.982665321598E-05
-5.359216985421E-05
9.414504909726E-05
9.218813027720E-05
8.888703378663E-05
8.562286316782E-05
-5.023784460466E-05
-1.415958858732E-04
-1.544136632492E-04
-1.801735928185E-04
2.744103283217E-04
-6.796745003533E-05
-7.380772506196E-05
-7.872454987762E-05
-8.180556078716E-05
-8.621707787426E-05
-8.991598345169E-05
-9.708788098217E-05
-9.713428247038E-05
-9.437597336797E-05
-9.941572042067E-05
2.871369965755E-04
2.642619258360E-04
2.863255413551E-04
2.613654408484E-04
-8.900576197748E-05
-8.658402024159E-05
-9.320678075566E-05
-9.571687300274E-05
-1.003797949053E-04
-9.900338464188E-05
2.848312892242E-04
2.732155902378E-04
2.765184252568E-04
2.787108047251E-04
-9.543425128522E-05
-8.910509519508E-05
-9.250828119301E-05
-5.477685686139E-05
-5.036980084126E-05
-6.570281561292E-05
-6.414897914333E-05
3.020583973724E-04
2.873871267721E-04
2.865670350447E-04
2.724032170402E-04
-5.656443707917E-05
-5.117419232022E-05
-7.112185124626E-05
-7.209188901529E-05
-6.660085765578E-05
-8.499202328746E-05
-8.144206077093E-05
-8.955623469836E-05
2.838050941170E-04
2.703775692170E-04
-5.377543414021E-05
-5.817397900252E-05
-6.497977086829E-05
-7.053567265182E-05
-7.841789938798E-05
-8.365712640323E-05
-9.193399025090E-05
2.647296526670E-04
-8.772428550562E-05
-8.901251322739E-05
-9.254941107102E-05
-1.015648982526E-04
-1.001131003739E-04
-9.724684341129E-05
-1.019486898300E-04
2.634263042667E-04
2.561073287260E-04
-2.689688526977E-05
-4.012922474247E-05
-4.784947578268E-05
-6.117080323320E-05
-6.599328037326E-05
-7.589013471371E-05
-7.896623987760E-05
-8.341771543787E-05
-8.495664975711E-05
-9.020956036842E-05
-9.951024003338E-05
-9.769601756017E-05
-9.433792682431E-05
-1.003376526994E-04
2.474724071849E-04
2.570778988501E-04
2.499184101526E-04
2.572975494972E-04
-2.747031636485E-06
-9.364698511600E-05
2.738073183166E-04
-8.955052854994E-05
-8.552837870780E-05
-9.518083482258E-05
-1.004542521956E-04
-9.901242228088E-05
2.768631692548E-04
2.646709388796E-04
-9.020939573800E-05
-9.242428499253E-05
-9.335280499954E-05
-9.635256898857E-05
-1.006965590028E-04
-9.958539237531E-05
2.748950449883E-04
2.615996942860E-04
2.616497098348E-04
2.741989765764E-04
-9.105317243023E-05
-8.958363810887E-05
-9.546425638816E-05
-9.741197872941E-05
-1.015222191284E-04
-1.006677897932E-04
2.749143626151E-04
2.624200937983E-04
2.591655516946E-04
2.690060503097E-04
-8.896596325066E-05
3.527685647743E-05
2.867193231969E-04
3.049045942668E-04
-1.837299372076E-04
-1.719405885780E-04
-1.752414761317E-04
-1.689349918107E-04
3.197955518315E-04
3.176276506392E-04
-6.425259102643E-05
-7.389981280975E-05
-8.800110083110E-05
-9.016782577703E-05
3.038835281212E-04
-1.798880224893E-04
3.026514890054E-04
-4.828351912644E-05
2.878827400160E-04
2.852208578175E-04
-1.048798365122E-05
-1.766105389316E-05
-2.590594869654E-05
-2.737183755461E-05
2.779789288587E-04
2.722039271242E-04
-4.498835324653E-06
-4.186783791292E-06
-4.322928716943E-05
-1.883451937432E-04
-1.163728382810E-04
-1.105981363658E-04
-1.843001442080E-04
-1.730549462599E-04
-2.021513311246E-04
-2.171770543669E-04
-2.044626112092E-04
-2.112930838648E-04
-1.906172048510E-04
-1.928772575126E-04
-1.987422648841E-04
-1.988563745057E-04
-1.848417300551E-04
-1.820981690919E-04
-1.749068955749E-04
-1.771108922910E-04
-1.743883641189E-04
-1.655463350072E-04
-1.682512874565E-04
-1.698610327523E-04
-1.599868357902E-04
-1.625612855740E-04
-1.574173251810E-04
3.490570905439E-04
3.430238574262E-04
3.384657609012E-04
3.283086061547E-04
2.698843895501E-04
2.630243258736E-04
-1.617362469743E-06
1.241247854149E-06
2.871803174602E-04
2.858386394608E-04
2.650817259327E-04
-3.570436190877E-05
-2.963383766867E-05
-3.687409546707E-05
-3.950363039364E-05
2.842904694612E-04
2.648785594472E-04
-4.297892739032E-05
-3.815541774676E-05
-4.656124529446E-05
-4.750936489240E-05
2.863730890441E-04
2.722449309318E-04
-4.880812049398E-05
-4.389208295502E-05
-5.386636959910E-05
-5.409183880665E-05
2.846756322281E-04
2.715302177932E-04
-5.361600782901E-05
-4.874565372908E-05
-6.022632580272E-05
-5.976976129921E-05
2.662668474580E-04
3.005740239703E-04
-2.508410582178E-05
-2.938654193230E-05
2.658033712576E-04
2.569016056708E-04
-4.069824196717E-06
3.982110045704E-07
2.661272949175E-04
2.546241985771E-04
-8.273560354541E-06
-3.383179135461E-06
2.572381148753E-04
2.733054863352E-04
2.727593960248E-04
2.574580910482E-04
-1.369895808107E-05
-8.721001650488E-06
2.553972952059E-04
2.702945654541E-04
2.593683121035E-04
2.699990728045E-04
-2.000307469658E-05
-1.466546826432E-05
2.890324807930E-04
2.681847851521E-04
2.594843873322E-04
2.892579961797E-04
-2.584940855410E-05
-2.384820900088E-05
3.609651707226E-05
4.545525252370E-05
4.009752935627E-05
2.729946762830E-04
2.807616752913E-04
2.911527934095E-04
2.925024329872E-04
4.435788003747E-04
4.501949367632E-04
4.580598944638E-04
4.647233711763E-04
4.710073883644E-04
4.724165723398E-04
4.702410670217E-04
2.557714244794E-04
4.685735372071E-04
4.619600436146E-04
2.068298523431E-04
2.053104667949E-04
1.526671147112E-04
1.551656720974E-04
1.680197653443E-04
1.659993327833E-04
1.760006680205E-04
1.598773304893E-04
1.315307076772E-04
1.262757504963E-04
4.610100713728E-04
2.463887903090E-04
2.280885443586E-04
2.189253308486E-04
9.703302422513E-05
9.030408682603E-05
9.136678714706E-05
8.635197243389E-05
8.955957486348E-05
8.518912128738E-05
8.489986054302E-05
8.857252408058E-05
8.213077649181E-05
8.598005430597E-05
9.073819460059E-05
9.009745239894E-05
9.710045823772E-05
1.033383180468E-04
1.036844097971E-04
9.704178995745E-05
9.990439678065E-05
1.413907071583E-04
1.579460513032E-04
1.496307894075E-04
1.722334653305E-04
1.698934170395E-04
1.755183071400E-04
1.912355905930E-04
2.008055356827E-04
1.166791869431E-04
1.136547461168E-04
1.161800817141E-04
1.080202586978E-04
2.059253000121E-04
1.372073646630E-04
1.416261534647E-04
1.739934124858E-04
1.624724330853E-04
1.705335354973E-04
1.747291380355E-04
1.728388649809E-04
1.811600780580E-04
1.829024105928E-04
1.904036996333E-04
1.927387955312E-04
1.989797222012E-04
2.010417364927E-04
2.068538945216E-04
2.077604539132E-04
2.137285916902E-04
2.178277034196E-04
2.184743652499E-04
2.136273150008E-04
2.141177264895E-04
1.666546234691E-04
1.628183213112E-04
1.563973053689E-04
1.536746637887E-04
2.071835750406E-04
9.656176515799E-05
1.375773642742E-04
1.421476605533E-04
1.089913965191E-04
1.036552209777E-04
1.088142763473E-04
1.149737556516E-04
1.156261263337E-04
1.230850697767E-04
1.248425816303E-04
1.321983074886E-04
1.436157005983E-04
1.367712577827E-04
1.370641340187E-04
1.517223857739E-04
1.580145392545E-04
1.648883681011E-04
2.072014044144E-04
2.058220118920E-04
1.483350283516E-04
1.503303148369E-04
1.758523202018E-04
1.657547291803E-04
1.618168498369E-04
1.705011070629E-04
1.683922753038E-04
1.593219400232E-04
1.470822723434E-04
1.383898823874E-04
2.071271707770E-04
1.034191291320E-04
1.086375871281E-04
1.599943548660E-04
1.863422812083E-04
1.916609622440E-04
1.932998745494E-04
1.888008340609E-04
3.326882304877E-04
3.158040752898E-04
3.229255754114E-04
3.198105182881E-04
3.262670529427E-04
3.102987589936E-04
1.572892363632E-04
1.810485461361E-04
1.574875274337E-04
1.592479922059E-04
1.879388485336E-04
1.930521794945E-04
3.106580884501E-04
3.156243969168E-04
3.228978526943E-04
3.264636073676E-04
3.394566826440E-04
3.432272813784E-04
3.649729408769E-04
1.778835770990E-04
1.569467931889E-04
1.587232710522E-04
1.639354042848E-04
2.454755749283E-04
2.489078456244E-04
2.475409252064E-04
2.416608056556E-04
2.226248775476E-04
2.203245734966E-04
2.184935010791E-04
2.143964583706E-04
2.122665357306E-04
2.082637730093E-04
1.544020868644E-04
1.521778815293E-04
1.589772027902E-04
1.604343239517E-04
1.856080831385E-04
1.892598147473E-04
3.078813542603E-04
3.053965966655E-04
3.000564889656E-04
2.945492113710E-04
2.816626070823E-04
2.821727563622E-04
2.879635672055E-04
2.785663796794E-04
1.667396664860E-04
3.626724185171E-04
3.526604651783E-04
3.743907825547E-04
3.774896532930E-04
3.807001782243E-04
4.089364497027E-04
3.982300926977E-04
4.333291132303E-04
4.318038567041E-04
4.195239975024E-04
4.196751531281E-04
4.444657673128E-04
4.552907560675E-04
4.458012896093E-04
4.339584126875E-04
4.317392024298E-04
4.191018907288E-04
4.188203888611E-04
2.020863765679E-04
2.029444214453E-04
2.040503864296E-04
2.055414929107E-04
1.550114480025E-04
1.572388509686E-04
1.814731471070E-04
1.882856859092E-04
1.858715551046E-04
1.750390857850E-04
1.128712020973E-04
3.896346739080E-04
1.038321438233E-04
3.745476347744E-04
3.059854714468E-04
3.923566556546E-04
3.980925245138E-04
4.102639884044E-04
4.094537637465E-04
4.012345865747E-04
3.892959147615E-04
3.858335217526E-04
3.736184257297E-04
3.710904298757E-04
3.600087992979E-04
3.558485830468E-04
3.406586944172E-04
3.387508225342E-04
3.446682471386E-04
3.326561662927E-04
1.949463230927E-04
1.915741170257E-04
1.564384791050E-04
1.584983559320E-04
1.834777860316E-04
1.912346601820E-04
8.085782861659E-05
8.031184349801E-05
2.970029788244E-04
3.010880399331E-04
3.062489181791E-04
-1.731566938960E-05
2.060667606480E-04
1.274908243075E-04
1.417406622450E-04
1.465194495826E-04
1.462394967798E-04
1.314963999068E-04
1.351753274030E-04
1.250475764888E-04
-1.162071395425E-04
-1.089606721859E-04
-1.118712121221E-04
-1.204978696246E-04
1.440183408692E-04
1.513033861456E-04
1.393537600544E-04
1.208525450570E-04
1.255114978230E-04
1.231394142254E-04
1.133592290252E-04
1.111785056381E-04
1.028737883813E-04
1.017736253067E-04
9.681492009554E-05
9.254608241848E-05
-1.036049336095E-04
-9.854058121419E-05
1.333536763639E-04
1.501098512159E-04
-1.113660110201E-04
-1.218720810073E-04
1.491579962500E-04
1.482165098153E-04
1.481485797763E-04
-1.140342866262E-04
-1.057645660711E-04
-1.077944488733E-04
-1.015665323652E-04
-1.026185872522E-04
-9.062625301344E-05
1.497136448734E-04
1.493877573718E-04
1.499444396584E-04
1.503835700712E-04
-1.221530293870E-04
-1.178897556617E-04
-1.184020708238E-04
-1.123881225571E-04
-1.112961933337E-04
-1.057745057029E-04
1.512337890619E-04
1.524902165241E-04
1.533152519895E-04
1.515864853300E-04
-1.126166454133E-04
-1.189900103084E-04
-1.011367169770E-04
-1.120194929407E-04
8.882730919221E-05
8.971443087194E-05
-4.588771201061E-05
5.688758598475E-05
6.093352481014E-05
-3.284509118248E-05
-2.961765449834E-05
-2.471969056372E-05
-3.592740497110E-05
5.336411650922E-05
5.745601523350E-05
-1.283713755127E-05
-1.783868561960E-05
4.964942615556E-05
5.437081953434E-05
1.003390148247E-06
7.731204239439E-07
-3.649242822809E-06
-6.043411618353E-06
4.444572878986E-05
4.581246159724E-05
5.021213394004E-05
4.001332193380E-05
8.859958792675E-06
5.200731755852E-06
5.196578538453E-06
9.092795677453E-06
-3.931154062283E-05
1.495898211451E-04
-3.740833813570E-05
6.090088223141E-05
8.584325814912E-05
8.102377107986E-05
-8.411713624768E-05
-8.096048648858E-05
-8.748122643609E-05
-9.811927866593E-05
7.762747485748E-05
7.894887450285E-05
7.634722652992E-05
7.207386892592E-05
-5.954960115116E-05
-6.465890315293E-05
-6.937947474457E-05
-7.764804667394E-05
6.645540800753E-05
6.672819041239E-05
7.043187747895E-05
6.372464112867E-05
-6.084108562038E-05
-5.861434467245E-05
-5.239649915545E-05
-6.593496679532E-05
6.835873323292E-05
6.694640534181E-05
6.409144058466E-05
-3.299283149501E-05
1.236780090249E-04
-7.220599898990E-05
-8.435281849692E-05
9.937846639973E-05
2.158176821298E-04
2.164105421034E-04
2.143484059516E-04
2.121349697194E-04
9.431154167567E-05
9.221207255143E-05
9.565184627833E-05
9.348244136783E-05
2.238438802214E-04
2.242032463524E-04
1.030230042340E-04
2.213871107395E-04
8.754058497826E-05
8.806334290665E-05
2.361686564276E-04
2.381609878984E-04
2.360424026889E-04
2.327053043404E-04
2.298665634329E-04
2.266955609851E-04
8.094365353934E-05
8.179600325568E-05
2.243824021027E-04
2.183553217322E-04
1.020374723781E-04
9.818382133711E-05
2.094606048651E-04
2.218505854465E-04
2.146814098582E-04
2.190435627823E-04
2.204187569864E-04
2.160571296833E-04
2.171882254749E-04
2.116386447545E-04
2.114674126971E-04
2.062097561572E-04
2.056709295604E-04
2.012125148703E-04
2.002394437591E-04
1.958386933022E-04
1.935514188850E-04
1.872263665973E-04
1.830533998173E-04
1.758199772535E-04
1.733979222730E-04
2.079782184058E-04
2.089074129564E-04
2.076477480845E-04
2.062988164534E-04
1.111700310145E-04
1.141564535317E-04
2.119511154890E-04
2.308759019871E-04
2.363020357691E-04
2.346145960141E-04
7.338699881046E-05
1.645091917124E-04
1.639900732795E-04
1.674050616332E-04
1.608255750107E-04
-4.551141556968E-05
-3.023585334605E-05
-2.159233501778E-05
-2.803366119974E-05
1.599761960245E-04
1.587726609771E-04
1.563014495692E-04
1.540480828188E-04
-8.864311222870E-05
-7.787856083441E-05
-6.460169257805E-05
-6.702229861853E-05
-5.049341554064E-05
-5.503037344292E-05
1.491395464707E-04
1.497824657805E-04
1.515531283885E-04
1.478760829278E-04
-1.016195301754E-04
-9.390712976588E-05
-9.487456603622E-05
2.370339039721E-08
-8.276281403840E-05
4.506591023737E-06
-1.940052847281E-05
7.420094202761E-05
2.060395412421E-04
2.132370212383E-04
2.080055538901E-04
2.133729399343E-04
5.193580077433E-05
5.175015350662E-05
5.561130114542E-05
6.214004633271E-05
6.823382866896E-05
6.742901786320E-05
1.901297328991E-04
1.966523906196E-04
1.963746724799E-04
1.891077982338E-04
9.131268648106E-06
2.171672346452E-05
4.487787785178E-05
3.932556943649E-05
2.802447777469E-05
4.300618532448E-05
1.828873520010E-04
1.822901236486E-04
1.766905080387E-04
1.738828513911E-04
-4.470837259900E-06
1.518043893769E-04
-1.432677960522E-05
-4.284187634368E-05
2.437029521463E-04
2.445055146694E-04
2.454750176947E-04
2.459321741131E-04
2.468828522263E-04
2.760880056388E-04
2.784630548647E-04
2.872273178649E-04
2.914143398537E-04
2.998020317006E-04
3.045221393478E-04
2.431537680682E-04
-3.504003268543E-05
-3.178085547105E-05
-3.821521600915E-05
-3.820050788827E-05
-4.388110617143E-05
-4.416736821028E-05
-3.862844059953E-05
2.146048181429E-04
2.147692187610E-04
2.190357851274E-04
2.225397026509E-04
2.278926722058E-04
-3.013590563000E-05
2.421102769133E-04
2.405334747646E-04
2.709147537183E-04
2.581831900169E-04
2.600275899213E-04
2.584348867625E-04
2.627265549971E-04
2.446040957413E-04
2.445112926657E-04
2.436829901726E-04
2.441715898557E-04
2.450104218176E-04
2.459960922093E-04
2.461108136542E-04
2.474532247815E-04
2.473356774189E-04
2.505418002256E-04
2.487904412851E-04
2.516505203943E-04
2.477182054750E-04
2.479869336869E-04
2.504937730879E-04
2.522124453839E-04
2.559067365469E-04
2.582435171295E-04
2.628089925626E-04
2.649637482263E-04
2.684642269041E-04
2.314484173706E-04
2.550668554671E-04
2.382807796808E-04
2.367068187172E-04
-3.600329668018E-06
-1.188860235297E-05
-1.187177602238E-05
-1.902681533906E-05
-3.972590424030E-05
-4.802327082143E-05
-4.659096831217E-05
-3.702311410224E-05
1.159983939447E-04
1.204723299071E-04
1.211486878090E-04
7.135913346390E-07
1.260364822472E-04
1.308956954349E-04
1.887344817430E-04
1.865404839582E-04
1.914000750159E-04
1.970946110580E-04
1.992196077992E-04
2.025857461552E-04
3.751372375434E-04
3.738087790754E-04
3.770842914234E-04
3.745786932142E-04
1.267258291104E-04
-3.692009382504E-06
3.696621587408E-04
3.627118150582E-04
2.421799121020E-04
3.135743493823E-04
3.182747262459E-04
3.290341105093E-04
3.358032988417E-04
-2.221793895917E-05
-1.786504439365E-05
-2.139702913584E-05
-2.949437859074E-05
-2.880269648275E-05
-3.484701366670E-05
-3.817593933216E-05
-4.485957127584E-05
-4.162012096066E-05
-4.759317345054E-05
-4.245822255932E-05
-4.882574774011E-05
-4.814967303494E-05
-4.006126141617E-05
2.052531349056E-04
2.051170598720E-04
2.085733535859E-04
2.116977115446E-04
3.483370053621E-04
3.521198784532E-04
2.392716711734E-04
2.539723407178E-04
2.515146959814E-04
2.498589613177E-04
1.649668088993E-04
1.644929829505E-04
1.691429867202E-04
1.713183869147E-04
3.218238670084E-04
3.272798710336E-04
3.280076737944E-04
3.328495256003E-04
1.808277990397E-04
1.835956252038E-04
1.796138113239E-04
3.311923324130E-04
1.856647566191E-04
3.183872421354E-04
3.282380417064E-04
3.220218763374E-04
1.901646181207E-04
1.986770367617E-04
2.005937538444E-04
1.942178869841E-04
1.959600541813E-04
2.059369334567E-04
3.083915431955E-04
3.100041352493E-04
3.175194837158E-04
3.349448813364E-04
1.603589915722E-04
1.588897434416E-04
9.352972711732E-05
8.860968611993E-05
9.151953214857E-05
1.085963986315E-04
1.114658811858E-04
1.217030010996E-04
1.261223528895E-04
3.642430687606E-04
3.546858661224E-04
3.491208869380E-04
3.694463550828E-04
1.428356326082E-04
1.372875753064E-04
3.491058371542E-04
3.531840395728E-04
3.478657770919E-04
3.549038960324E-04
1.528245781370E-04
1.494048866836E-04
3.455742377367E-04
3.436550744906E-04
3.364674933944E-04
3.511370539968E-04
1.574944524294E-04
1.605866374509E-04
3.184949238116E-04
3.123018040962E-04
2.095318121738E-04
2.228982435812E-04
2.827770335170E-04
2.474042956178E-04
2.456903117641E-04
2.465387877268E-04
2.470912426382E-04
2.469394952134E-04
2.448262534165E-04
2.598546844555E-04
2.658546064828E-04
2.646279068352E-04
2.678270056516E-04
2.657572047519E-04
2.719991061428E-04
2.455770788221E-04
2.451206631865E-04
2.453731899051E-04
2.455357572573E-04
2.446351146448E-04
2.453098423055E-04
2.456622809463E-04
2.435842015619E-04
2.440069904049E-04
2.436638198272E-04
2.466848909027E-04
2.482976731301E-04
2.759770349534E-04
3.752657846163E-04
2.776744801634E-04
2.756119064558E-04
2.251557763964E-04
2.163064662040E-04
2.179467302814E-04
2.316995244934E-04
3.042403399709E-04
3.028789517138E-04
2.967526335354E-04
3.090919809113E-04
2.343641585901E-04
2.430852164007E-04
2.445802781286E-04
2.398208253383E-04
2.401982985578E-04
2.460748327649E-04
2.794840987577E-04
2.829798641726E-04
2.863091272254E-04
2.917052311219E-04
2.480098769414E-04
2.468584634253E-04
2.479957536814E-04
2.482780876713E-04
2.486894668009E-04
2.463296909244E-04
2.685640620071E-04
2.735836672345E-04
3.787600504055E-04
9.629046943094E-05
9.146283468840E-05
2.444712702071E-04
2.364194588241E-04
2.239380292663E-04
2.261649241248E-04
2.340029540417E-04
2.255273192084E-04
2.213245606231E-04
2.204977892239E-04
2.054172702557E-04
2.021260766038E-04
1.953339936538E-04
2.502850522461E-04
1.916059221909E-04
1.843651830409E-04
-6.330108392767E-06
-2.010269237320E-05
-2.072278293581E-05
-4.785095742403E-06
7.928249283175E-05
8.445814757390E-05
8.766314587325E-05
8.350857951466E-05
8.933279517080E-05
8.396790548410E-05
1.861861963307E-04
2.455278836064E-04
2.142590052788E-04
2.084270420888E-04
2.155252802285E-04
2.139181412978E-04
2.158158367149E-04
2.124814036174E-04
2.061514691283E-04
2.010010431004E-04
2.048914754349E-04
2.017528596652E-04
1.907983490570E-04
1.931876212474E-04
1.824591158304E-04
1.834430569863E-04
1.806524825689E-04
1.787418855578E-04
1.745440254222E-04
1.723324761326E-04
1.746656030045E-04
-6.656482297022E-06
-2.004251088637E-05
8.489851802919E-05
9.318338263226E-05
9.501732214333E-05
8.813243535926E-05
1.979409144431E-04
2.006163493341E-04
8.975430180572E-05
8.276054266487E-05
2.231119903970E-04
2.285454687842E-04
-1.713644299041E-05
1.083205567637E-05
-1.733108550170E-06
7.121423031780E-05
7.315216689762E-05
7.408844875336E-05
7.751630323724E-05
7.825631785420E-05
8.078965573343E-05
2.736150740988E-04
2.801428148414E-04
2.894134329534E-04
2.941877668676E-04
3.086343285060E-04
3.212396523421E-04
3.226561073913E-04
3.120487948669E-04
-2.497966376380E-05
-2.244845223741E-05
-8.277882034541E-06
1.645789882503E-06
6.451475521138E-05
6.693016344537E-05
6.974072867982E-05
7.179895376501E-05
-1.543543241625E-05
2.181132266939E-04
2.824721629077E-04
2.958757230337E-04
2.378831453410E-04
2.417518542545E-04
2.701994736782E-04
2.535372390762E-04
2.567015171365E-04
2.680088037140E-04
2.733425526249E-04
2.560545363143E-04
-3.746187861821E-06
1.073382950292E-06
-1.202935060388E-05
1.050698169930E-05
7.458610416834E-05
7.832995088875E-05
8.188661807380E-05
7.982632831143E-05
7.841579773270E-05
8.373726951949E-05
8.516344364254E-05
8.862504090935E-05
2.618375774422E-04
2.541717307887E-04
2.976829597699E-04
2.793952548562E-04
2.825867254524E-04
3.011905196847E-04
9.010279226385E-05
1.892824373863E-04
1.789220373977E-04
1.581545216221E-04
1.754117201508E-04
1.727075991953E-04
1.744253165869E-04
1.795779541325E-04
1.807085347548E-04
1.858488915692E-04
3.800228958161E-04
3.778147451799E-04
3.836541843412E-04
3.811229797853E-04
1.516360458949E-04
3.813753089506E-04
2.548127898459E-04
2.337584544084E-04
2.425664745958E-04
2.144839908744E-04
2.202919057487E-04
2.139585729881E-04
2.007080892373E-04
1.919643184610E-04
1.798124605142E-04
1.696596895022E-04
1.592848691227E-04
3.830440556955E-04
1.542524366830E-04
1.556794828660E-04
1.461621465871E-04
2.109988627817E-05
2.232639866165E-05
1.322312690375E-05
2.313764619539E-06
-3.586021120789E-05
-4.622651816632E-05
-4.452638312971E-05
-3.168592275515E-05
1.019700264855E-04
1.081087144242E-04
1.107954656634E-04
1.094087134231E-04
1.158111464557E-04
1.139927191371E-04
1.148111384352E-04
1.194460786351E-04
1.204924142009E-04
1.280329546211E-04
1.237870449624E-04
1.329414126946E-04
1.295097964160E-04
1.336182047449E-04
1.359607584416E-04
1.393322183684E-04
1.455715712740E-04
1.457293469199E-04
1.360518505027E-04
1.240401879064E-04
1.028858668105E-04
3.815042063633E-04
3.778478125640E-04
3.776445144386E-04
3.722013994245E-04
3.590234663947E-04
3.511178985049E-04
3.337331663490E-04
3.257179683423E-04
3.055228669266E-04
2.967111919326E-04
2.577273702446E-04
2.706038335498E-04
2.790122093116E-04
2.472754480521E-04
2.356102309857E-04
2.232426100394E-04
-1.800527306013E-05
-2.806695191263E-05
-2.639278946660E-05
-1.512562127809E-05
8.963200585321E-05
9.849621985976E-05
9.923234517235E-05
9.221106224545E-05
1.761402656400E-04
1.746307812728E-04
1.852608942366E-04
1.711612411067E-04
1.739960028163E-04
1.032692526151E-04
1.130476405957E-04
9.474421398374E-05
8.577467502877E-05
8.411580166207E-05
6.864505596721E-05
5.573099999734E-05
4.340472574818E-05
3.226616431375E-05
-2.827536260561E-05
-3.780382224048E-05
-3.504767967040E-05
-2.139403094253E-05
9.375956131922E-05
1.015264276715E-04
1.043360805465E-04
9.965703874505E-05
1.045319916551E-04
9.955556153789E-05
1.604725741000E-04
1.692401111340E-04
1.693398434376E-04
1.639670238012E-04
1.649374772409E-04
1.754861214115E-04
1.707458363085E-04
9.336328760906E-05
9.018082774625E-05
9.331671590252E-05
1.454776588742E-04
1.083394094383E-04
1.123635375470E-04
1.104027269038E-04
1.043157793807E-04
1.441463732626E-04
1.375504576889E-04
9.784079154771E-05
1.010813656937E-04
9.905458401481E-05
9.355061091511E-05
1.395103984339E-04
1.370222206748E-04
1.364750916266E-04
1.442630863427E-04
9.252562625718E-05
8.338189635663E-05
8.400925983920E-05
8.855907900998E-05
8.858362635049E-05
7.997188989629E-05
1.302841549416E-04
1.321683818870E-04
1.403893895603E-04
1.425896679049E-04
1.301830893893E-04
1.261714529180E-04
1.162519008491E-04
1.613325762993E-04
1.683544951294E-04
1.662006463668E-04
1.578965528213E-04
1.564937920331E-04
1.490195793981E-04
1.440049104091E-04
1.559271738668E-04
1.452763079526E-04
1.510226069501E-04
1.496871289359E-04
1.425691014068E-04
1.496704356542E-04
1.424984786916E-04
1.318028819500E-04
1.369308600290E-04
1.355198687427E-04
1.288630175700E-04
1.286812191822E-04
1.395420468276E-04
1.388589999748E-04
1.473819954147E-04
1.198494946320E-04
1.241914425194E-04
1.225930606641E-04
1.470502869153E-04
7.711641117174E-05
7.916376013504E-05
7.736789881504E-05
4.164328127353E-05
3.794429603614E-05
3.632210837471E-05
3.256473942101E-05
3.313671159830E-05
3.041563335751E-05
3.042683152741E-05
2.388929408862E-05
2.725983996304E-05
1.556793157106E-05
1.970942668603E-05
1.125951910775E-05
6.128371178286E-06
4.281686579896E-06
-9.124722141729E-06
-6.250709643490E-06
-1.947020779163E-06
-9.073060127094E-06
1.640013622932E-04
1.548632489808E-04
4.954343470220E-05
4.474269819880E-05
4.725756767108E-05
3.958660761333E-05
4.229968469075E-05
4.335929615509E-05
9.867154172874E-05
4.685748193179E-05
5.498949964222E-05
7.363899712761E-05
1.503628458564E-04
1.430014148427E-04
7.290430958816E-05
6.586993725031E-05
6.619510640157E-05
6.966618667593E-05
7.016733891952E-05
6.164416365756E-05
6.049350870820E-05
5.774360371079E-05
3.113242705805E-05
2.819167822361E-05
2.517981932049E-05
1.998134094881E-05
1.590714667505E-05
1.131786467854E-05
1.556441326423E-04
1.471601043082E-04
6.366308391186E-05
5.793625522976E-05
6.046423863728E-05
5.199340285027E-05
5.251115000290E-05
5.534554858867E-05
4.830241024085E-05
3.428106475773E-05
1.043081998503E-04
1.118184919458E-04
6.269035875346E-07
-1.730696827652E-05
2.259778915955E-04
2.343068850086E-04
2.401155075998E-04
2.311573048833E-04
2.337391028029E-04
2.424265448137E-04
4.313583313378E-05
3.586327631258E-05
2.705866023779E-05
-2.816918632027E-06
2.083214730038E-05
8.294977978234E-06
2.245433288522E-04
2.240196804369E-04
2.347347217659E-04
2.377457270278E-04
6.854261841522E-05
6.591439205877E-05
6.058885060414E-05
5.775425178705E-05
4.925153906270E-05
4.898558442303E-05
2.589851721302E-05
8.621349597051E-06
8.700092306531E-06
2.094151581562E-05
-4.939336165255E-05
-7.661192346223E-05
-6.959909943326E-05
-6.314368851749E-05
-8.736322133032E-05
-7.990895222697E-05
-9.525068629261E-05
-9.097382270089E-05
-9.701562515764E-05
2.349707361676E-04
2.325491424817E-04
2.450011358846E-04
2.494174660618E-04
-6.111022092522E-07
3.504733220131E-06
-3.721184213919E-05
-2.436177169617E-05
-1.668644942144E-05
-5.744704859878E-05
-4.755214775308E-05
-6.711820192299E-05
2.364552272619E-04
2.442803581020E-04
2.367667303207E-04
2.444185641989E-04
2.195842779430E-04
2.247937278701E-04
2.309607204185E-04
2.161042680486E-04
1.022985558020E-04
9.854815589751E-05
9.671586393074E-05
9.447737575298E-05
9.189214087499E-05
8.509397799248E-05
8.545108282915E-05
8.881824040721E-05
8.284813390088E-05
1.803339658548E-04
1.869526698043E-04
1.847392375047E-04
1.759626812528E-04
1.438312684981E-04
1.407081893818E-04
1.449464218179E-04
1.473232849154E-04
1.530919588181E-04
1.391105163131E-04
1.406458565976E-04
1.283314503088E-04
1.309942584220E-04
1.182734751972E-04
1.210177071417E-04
1.096546814039E-04
1.051278599711E-04
1.025073944487E-04
1.093482724373E-04
1.175214701024E-04
7.561631486367E-05
7.166156357477E-05
7.310072715758E-05
7.085999792469E-05
7.182545291110E-05
6.654560033128E-05
2.240608359782E-04
2.188854535607E-04
2.140184838954E-04
2.070505924541E-04
8.275542075322E-05
7.802041281621E-05
7.983275112531E-05
7.827062187138E-05
8.017808153186E-05
7.453396753010E-05
1.961478484814E-04
2.010513518471E-04
1.957739552180E-04
1.982348582867E-04
1.377643680185E-04
1.359564273725E-04
1.306571227635E-04
1.273044244630E-04
1.210991783112E-04
1.123431594026E-04
-2.431439665069E-05
3.696497534465E-05
-1.156655556688E-05
-2.548140718453E-05
-2.767475943773E-05
-2.326559594768E-05
3.467445827750E-04
3.619520536768E-04
3.582914130784E-04
3.382061777058E-04
8.606980207891E-05
8.653849934311E-05
8.463942638360E-05
8.694585960347E-05
-1.863716211683E-05
8.469343126462E-05
8.629479034058E-05
7.764983336374E-05
7.549409816126E-05
8.293576839663E-05
-2.573702577631E-05
-3.250037331608E-05
-3.295658420630E-05
-3.840031575461E-05
-3.864997887567E-05
-3.465359391821E-05
-3.770581472852E-05
8.388528802688E-05
-1.768309393354E-05
-1.090453159218E-05
7.585173137420E-05
3.201817303866E-04
2.912642219968E-04
7.140073275553E-05
7.620873473159E-05
7.886208414496E-05
7.760695331537E-05
7.072194976908E-05
7.611818178541E-05
-1.396269009940E-06
-8.565778400276E-06
-1.177969364895E-05
-7.758830431051E-06
3.348495173589E-04
3.508254443434E-04
3.504820248848E-04
3.340336246685E-04
3.411908131636E-04
3.238395151310E-04
8.311596435542E-05
8.077682214091E-05
8.226522188065E-05
8.121988041700E-05
8.134330051265E-05
7.269688914296E-05
6.964255402700E-05
-3.244612166988E-05
-1.517175150690E-05
-1.851937659160E-05
-2.800240982228E-05
-3.726887403066E-05
-4.017783397870E-05
-5.912746628935E-06
1.176423816901E-05
-1.234628399099E-06
1.671975316951E-05
2.930538031781E-05
4.183701160411E-05
6.015556509847E-05
6.458103959068E-05
9.660009562123E-05
9.502197889423E-05
8.352091462660E-05
1.046945239190E-04
3.503088527019E-04
3.612839701506E-04
3.558149746200E-04
3.662817550826E-04
9.257688692414E-05
8.677587642011E-05
9.092966229152E-05
9.335607430855E-05
9.048564401134E-05
9.324022380327E-05
9.028691364005E-05
-4.161723723567E-05
3.295128195215E-04
-3.845795045195E-05
-3.908067994072E-05
-8.443844192345E-06
-4.895303944018E-06
7.326764744883E-06
3.552633451844E-04
3.679376967355E-04
3.641457884310E-04
3.478917172024E-04
8.938663487735E-05
8.484543503275E-05
8.838492084460E-05
9.061005489004E-05
8.958732042693E-05
9.192311044038E-05
8.965018235348E-05
8.622523461272E-05
9.044628590642E-05
8.555952958237E-05
8.285005222448E-05
8.692989426931E-05
8.225539492568E-05
8.746391147033E-05
-3.491013937885E-05
-3.970420963925E-05
-3.800251253059E-05
-4.247785827571E-05
-4.265106399981E-05
3.201961403635E-05
3.136424609303E-04
3.225402353188E-04
9.431186639214E-06
1.455796991581E-05
1.928766918606E-04
1.859509691948E-04
1.915545241721E-04
1.962508769743E-04
1.946643345826E-04
1.970074136013E-04
2.805163710509E-05
2.293648262648E-05
2.196621514892E-04
1.011314874281E-05
2.210438051781E-04
2.147198167267E-04
2.079529333075E-04
2.102444491053E-04
2.040914651332E-04
1.961282560807E-04
2.027110795503E-04
2.072888275870E-04
2.120229392837E-04
2.064591171887E-04
2.038483146010E-04
2.030713677869E-04
2.137163590128E-04
4.106908238974E-06
1.862447930023E-04
1.914972273606E-04
-1.451852949050E-05
-1.316634710807E-05
-1.330997892162E-05
-1.139975562503E-05
-1.362771544845E-05
1.630542131241E-04
1.695520242266E-04
1.638025605009E-04
1.679985786361E-04
-1.471403789754E-05
-1.321905401204E-05
-1.301932420555E-05
-1.065770514217E-05
1.743820878192E-04
1.658830997278E-04
1.782526384452E-04
1.802949697020E-04
1.290830190024E-06
-3.189821964615E-06
-6.846748116025E-06
3.623334584160E-06
1.824272160571E-04
1.758436908596E-04
1.832268898648E-04
1.879274842156E-04
4.034150023743E-05
3.733724490460E-05
4.481711430729E-05
4.050826036027E-05
2.418181461760E-05
1.722609828354E-05
1.114510065999E-05
1.277850622342E-05
2.633698520750E-06
3.284563811644E-04
2.862147219005E-04
3.086861812896E-04
3.128568804253E-04
2.994352572164E-04
2.791642973530E-04
2.814181836274E-04
2.640150201607E-04
2.697479856025E-04
2.522972127150E-04
6.651999847560E-05
6.589542248886E-05
7.299112481824E-05
6.601032581670E-05
6.337236592756E-05
6.665702982419E-05
1.344470255959E-05
5.917676285249E-06
5.263550686999E-06
-1.322175790560E-06
2.381193438666E-05
3.383189769934E-04
3.147850007530E-05
3.929244327079E-05
3.418901478245E-05
2.820853069754E-05
2.505305986215E-04
2.633189047838E-04
2.577767265038E-04
2.428526252489E-04
2.245707799227E-04
2.336269362516E-04
2.439875465396E-04
2.342097885076E-04
2.316451367719E-04
2.260070302862E-04
2.246889326240E-04
2.194420401739E-04
2.183679029416E-04
2.149174667244E-04
4.702987789402E-05
5.244268348398E-05
5.817540412060E-05
5.796035451583E-05
6.126101215556E-05
5.565160407203E-05
4.996694694673E-05
4.804081409646E-05
5.059301277606E-05
4.250502372305E-05
1.403896307153E-04
1.460908203195E-04
-7.345661670261E-05
3.818801587527E-04
8.747832109360E-05
9.209064242939E-05
9.790368938485E-05
9.919880542146E-05
1.068868891548E-04
1.072572945056E-04
1.107303943263E-04
1.118474078411E-04
4.450880419738E-04
4.047861197595E-04
3.922269000173E-04
4.223009925784E-04
4.321331582020E-04
3.890452261356E-04
1.053518811575E-04
1.023794094720E-04
1.066808421424E-04
1.118940477892E-04
1.162506155428E-04
1.145651477306E-04
1.172492433940E-04
1.196444968815E-04
2.487158009957E-04
4.171647122287E-04
4.023739627565E-04
4.104312297036E-04
1.070076746047E-04
3.507037937008E-04
3.304654379360E-04
5.125671110130E-05
5.745122070782E-05
6.531743985156E-05
7.065415534882E-05
7.965946657523E-05
8.454761031795E-05
9.140295187515E-05
9.448860765219E-05
9.963265958341E-05
9.883157372632E-05
3.706222541792E-04
3.677497742201E-04
3.834725504073E-04
3.560091854449E-04
6.941675888920E-05
7.632739735580E-05
8.264515708685E-05
8.407526859433E-05
9.261068053275E-05
9.513445124493E-05
1.016225476901E-04
1.033208616880E-04
1.018511785659E-04
2.563098243979E-04
3.588788036274E-04
2.634711342111E-04
2.771790374237E-04
1.281122499375E-04
1.184598357599E-04
1.371124669878E-04
1.337344510469E-04
1.407592631367E-04
1.432203992748E-04
1.369377592814E-04
1.359195666049E-04
2.274452351036E-04
2.329545984024E-04
2.352757420297E-04
2.444538721145E-04
2.324200788155E-04
1.310408828898E-04
1.555127640389E-04
1.547487861036E-04
1.466990341629E-04
1.505349203971E-04
2.218418821258E-04
2.271649779542E-04
2.288577374559E-04
2.253300964255E-04
1.553394984454E-04
1.450065886823E-04
1.421064881910E-04
2.459865627781E-04
2.417999130003E-04
2.356938996735E-04
2.785224501167E-04
2.939355673581E-04
2.947353560010E-04
3.147860057455E-04
3.163159825379E-04
3.398083845473E-04
3.422704800894E-04
3.688982177127E-04
3.725841530389E-04
4.001696862001E-04
4.016204811330E-04
4.249430334563E-04
4.198313023030E-04
4.358738172494E-04
4.386386799139E-04
4.261586812097E-04
4.224217370236E-04
1.146756746705E-04
1.075066593580E-04
1.212962239155E-04
1.194178635515E-04
1.276904879359E-04
1.255556825351E-04
1.262729711886E-04
1.301471930705E-04
2.640175664713E-04
3.470944456454E-04
3.695343954512E-04
3.682165019572E-04
1.399821695644E-04
1.337302935475E-04
1.332484736360E-04
1.210314471291E-04
1.171653973586E-04
1.039015961986E-04
9.833710420283E-05
8.624166325405E-05
7.365672751218E-05
7.965637168379E-05
7.714480185243E-05
1.466520134556E-04
6.518409381949E-05
4.066815145264E-05
4.156239044499E-05
3.491686332899E-05
3.581270545102E-05
3.244485294551E-05
3.743516428269E-05
4.154648747526E-05
3.099508317895E-04
2.990519117563E-04
2.860376317789E-04
2.798232183202E-04
4.714707658960E-05
1.381733867684E-04
2.170996227460E-04
2.229707754496E-04
2.025254353842E-04
1.432935162300E-04
1.454511589312E-04
1.504109883780E-04
1.456517702854E-04
1.483598657250E-04
1.498601106776E-04
7.949197110164E-05
6.304695488355E-05
7.084896440051E-05
7.030038919617E-05
6.379718009298E-05
5.579065082645E-05
5.388494186444E-05
4.719035257100E-05
4.453068674518E-05
4.843018956935E-05
2.785578671513E-04
2.694088674525E-04
2.596136303057E-04
2.510311811945E-04
2.371501231531E-04
2.346940715175E-04
2.400251794694E-04
2.261541750924E-04
2.562627120188E-04
2.531320731449E-04
2.614090941408E-04
2.428387015969E-04
7.063791318428E-05
3.622703413332E-04
3.314395103826E-04
3.511749636935E-04
3.593865807684E-04
3.546322034346E-04
3.354544610678E-04
3.351181599201E-04
3.447548586252E-04
3.274414732806E-04
3.124665067523E-04
3.761461914717E-05
4.158145228508E-05
5.022690838828E-05
5.898354571926E-05
7.468958932343E-05
7.529896229086E-05
6.872565231142E-05
8.513129682125E-05
8.193173960224E-05
9.418389740024E-05
9.139974374654E-05
9.764157504156E-05
3.812214040022E-04
3.530061541428E-04
5.724808825540E-05
1.652040285044E-04
6.215138480014E-05
3.397694684017E-05
3.099007424650E-05
4.048750149251E-05
3.378718282004E-05
2.924399588141E-05
2.957834832663E-05
3.570020261487E-05
3.200609892959E-04
3.100410324623E-04
2.788569655507E-04
2.787712395200E-04
2.921766955484E-04
2.639575041061E-04
3.641587902418E-05
3.861641032049E-05
3.185123160927E-05
4.335774368469E-05
3.502117259300E-04
3.074561598436E-04
3.231649419503E-04
3.066148305958E-04
3.284345166497E-04
2.838777397035E-04
2.915960975445E-05
4.458023452652E-05
4.415048205926E-05
3.578222030386E-05
1.658097890699E-04
2.203944010296E-04
2.173997116212E-04
7.149286891792E-05
7.166296121097E-05
2.282342192812E-05
1.158707268571E-05
7.162116372104E-06
-7.420365615398E-06
4.181581244294E-05
5.143934415627E-05
5.989978608311E-05
5.881770974614E-05
-1.744700698729E-05
2.456107996625E-06
-1.884011604522E-05
2.839546720083E-05
-3.443266149156E-05
-3.520300088115E-05
2.826450028499E-06
5.295259715106E-06
-3.354937346347E-05
-3.486184871152E-05
-4.632531863197E-05
-4.785039183129E-05
-1.771432846023E-05
-1.692034533046E-05
2.577276277922E-05
2.780151450828E-05
2.067160791906E-05
7.717661828138E-06
1.763059447598E-04
4.406486082621E-05
3.208268407305E-05
1.679765069786E-04
1.525549862259E-04
1.423146800568E-04
1.476314809918E-04
4.093248171104E-05
2.426030259501E-05
2.364627828114E-05
3.970461439837E-05
1.302639841156E-04
1.291975827366E-04
3.798101179979E-05
2.140003230383E-05
2.034061639135E-05
3.388048094430E-05
1.089883334040E-04
1.086214798950E-04
3.171064308021E-05
1.653300660117E-05
1.629398942590E-05
2.899769754770E-05
8.931910965351E-05
8.949151831927E-05
-3.666129300957E-05
-4.437695795134E-05
-3.983458077780E-05
-4.836139376529E-05
-8.595747219468E-05
-9.478591993874E-05
-8.754309377189E-05
-9.155852006297E-05
-1.019244947603E-04
-9.800303678771E-05
-9.223627410028E-05
-8.964720196215E-05
-9.257411009297E-05
-1.062985829176E-04
-1.093353779504E-04
-1.193497490316E-04
-1.264817811378E-04
-9.818823017856E-05
-9.629981618727E-05
-1.011300794250E-04
-1.019164853690E-04
-1.478591895138E-04
-1.524927336425E-04
-1.435029353369E-04
-1.555953618817E-04
-1.059301315018E-04
-1.034675152191E-04
-1.045061201487E-04
-1.099808920103E-04
-8.603534376232E-05
1.812786309470E-04
-8.331473276699E-05
-7.036471535541E-05
-4.496947702628E-05
-5.400881225718E-05
-3.575221374189E-05
-3.598513507554E-05
-4.208158905583E-05
-4.493746600182E-05
-4.058568252861E-05
-4.888664906799E-05
-4.808395977268E-05
-5.294290796857E-05
-5.109837358771E-05
-5.130886842078E-05
-5.088537000489E-05
-5.576557420747E-05
-5.190048875831E-05
-5.659781692519E-05
-6.433136221021E-05
-6.460398329112E-05
-6.185884389041E-05
-5.758804844701E-05
-6.428832290794E-05
-6.354403722402E-05
-7.581391119033E-05
-7.588348219353E-05
-7.537521464964E-05
-7.407353547276E-05
2.182069456809E-04
4.733405894734E-05
2.631182952268E-05
1.863786872916E-04
2.443365025956E-04
2.293523840896E-04
1.832078082101E-04
1.789613100688E-04
2.597048562389E-04
2.450693823186E-04
1.378461305557E-04
1.510188372454E-04
1.642849893309E-04
1.609724359300E-04
1.919087859981E-04
1.763425126104E-04
2.617368887469E-04
2.498028046578E-04
2.504540477950E-04
2.629717870092E-04
1.190002151694E-04
1.293976839270E-04
1.314115385382E-04
1.459305303026E-04
1.473443724897E-04
1.571124976894E-04
2.682621802052E-04
1.704737494786E-04
2.144886355829E-04
2.290160566683E-04
1.879842311524E-04
1.648247143293E-04
1.574493073326E-04
1.761775958899E-04
1.735736778551E-04
2.058507589610E-04
2.142086808306E-04
2.179016861144E-04
2.142142712281E-04
1.635130567388E-04
1.686310114113E-04
1.765695022700E-04
1.867501266632E-04
1.937497541994E-04
2.006645525540E-04
1.991595877060E-04
2.060822236363E-04
2.005968679602E-04
1.876528014576E-04
2.035756335828E-04
1.964860417738E-04
1.902672421341E-04
2.060112595435E-04
2.143020543495E-04
2.007616298660E-04
1.940980269957E-04
2.579536766493E-04
1.336414760716E-04
1.205063020296E-04
1.068673056645E-04
4.939658851585E-05
4.399873683571E-05
7.229014688634E-05
6.339478646187E-05
2.788467265987E-04
2.626986351184E-04
2.529949128103E-04
2.584822915447E-04
4.621843007776E-05
4.040297137189E-05
6.815544163895E-05
6.016706256776E-05
2.228700271069E-04
2.362557702656E-04
2.361490218220E-04
2.297647706127E-04
3.628381171780E-05
3.347356374513E-05
6.201620288576E-05
5.106126058582E-05
2.063877100111E-04
1.943819221147E-04
2.092509809432E-04
2.020484035092E-04
2.464788749581E-05
2.778636905289E-04
4.112112121789E-05
2.847439807156E-04
7.693155194479E-05
1.414324863632E-04
2.711834970782E-04
2.621041836710E-04
9.165990652040E-05
1.055376716398E-04
1.115890459586E-04
1.030747919830E-04
2.762406499705E-04
2.672204561421E-04
9.073849613110E-05
8.280786640308E-05
2.753748432871E-04
2.820126512588E-04
2.745888875351E-04
2.796045315375E-04
5.375377618448E-05
6.745255104592E-05
6.956720341385E-05
8.461479577323E-05
2.940379990686E-04
2.841052913320E-04
2.789875226189E-04
2.919926086119E-04
5.217513269880E-05
4.883284716666E-05
6.653811403410E-05
2.110597099001E-04
2.110632350637E-04
2.254389152145E-04
4.296868842514E-05
3.830292796392E-05
4.936561238196E-05
-2.104932318311E-06
-4.309448213688E-06
1.288420128405E-05
3.003996898144E-05
2.233602285814E-05
2.428761095772E-05
1.784711493972E-05
3.169864638451E-05
4.191039877839E-05
1.796416638656E-06
-1.989203559516E-05
-1.521997499103E-05
4.067212464265E-06
3.232985026894E-06
-5.666112729435E-06
1.086526281211E-05
3.046719562442E-06
4.069894899145E-06
3.643718989337E-06
3.719642934085E-06
-8.227551341692E-05
3.690840936649E-08
4.763219729444E-05
3.707331204143E-05
-9.112234482703E-06
-2.109699113838E-05
-1.914413405214E-05
9.226714517641E-05
9.777109539326E-05
9.559365148496E-05
9.131634734022E-05
-2.277462702741E-05
-2.349289662473E-05
8.131415074778E-05
8.652734916618E-05
8.443738443733E-05
8.023750192164E-05
-1.815219491312E-05
-2.105467599062E-05
7.091098183312E-05
7.391480602927E-05
7.073432855480E-05
7.493272163601E-05
-1.199231493158E-05
-1.491365915653E-05
5.321316963148E-05
5.398011968729E-05
5.980603828858E-05
6.181512508317E-05
-6.644258025953E-06
-7.578353592206E-05
-6.294260686433E-05
-5.320725364529E-05
-3.676161348193E-05
-7.839588225435E-05
-9.285573997773E-05
-1.219354473136E-04
-1.173094755951E-04
-1.123390900870E-04
-1.111226380916E-04
-1.766109922930E-04
-1.800714455407E-04
-1.941569920503E-04
-1.622647805708E-04
5.185787195030E-06
4.701796523049E-06
4.065205459874E-06
3.708549659480E-06
-4.429834131097E-05
-5.052981091254E-05
-5.662329153902E-05
-6.142722182020E-05
-5.738697162438E-05
-6.989647515323E-05
-1.024807624627E-04
-9.705219301614E-05
-8.944089970627E-05
-8.614695102094E-05
-2.162115886975E-04
-8.158688443756E-05
1.008487738964E-04
-7.071855148237E-05
-6.039784165067E-05
-3.096853412465E-05
5.218109659189E-06
4.843119831625E-06
5.834784551558E-06
5.678011475156E-06
-8.034342234808E-05
-8.995517825739E-05
-1.001347392454E-04
-1.014758365509E-04
-1.144291478129E-04
-1.146770102381E-04
-1.179076050600E-04
-1.222743907613E-04
-1.668413904569E-04
-1.574979557908E-04
-1.413911774574E-04
-1.280571951661E-04
-9.480114211960E-05
-9.225457883357E-05
-1.044279467058E-04
-7.930050262053E-05
6.306014370863E-06
5.824500882534E-06
5.797067242229E-06
6.033321273752E-06
-7.200605232462E-05
-2.140183701014E-04
1.098878475307E-04
1.020101924160E-04
1.638328248477E-04
1.594394313091E-04
1.622767435022E-04
1.637643126656E-04
1.643923766892E-04
1.646335677340E-04
1.619926497017E-04
1.623151821659E-04
1.641686006162E-04
1.628906975103E-04
1.650004743699E-04
1.556206253887E-04
1.643900991492E-04
1.641072039767E-04
1.489716116296E-04
1.482509234861E-04
1.480256777071E-04
1.480022644358E-04
1.477127668675E-04
1.474907071940E-04
1.469501104986E-04
1.476370201918E-04
3.124276301531E-05
3.005063919652E-05
1.656251009415E-04
1.519043015580E-04
3.060534505694E-05
2.860895052240E-05
1.543759804313E-04
1.532596919849E-04
1.539515348502E-04
2.533884554242E-05
2.440030206751E-05
2.556458510429E-05
2.760436451656E-05
1.696583481185E-04
1.649326015008E-04
1.689900429283E-04
1.647911494561E-04
1.674937757632E-04
1.653944567259E-04
1.666482839314E-04
1.671136360409E-04
1.679171986865E-04
1.675912535564E-04
1.666852947747E-04
1.674512434200E-04
1.486274101456E-04
1.485884944890E-04
1.498619856301E-04
1.504906938894E-04
2.881378767601E-05
2.770556074004E-05
3.188618672404E-05
3.089754461416E-05
3.265759250157E-05
3.099256750780E-05
2.697030379453E-05
1.410792992320E-05
1.819125072821E-05
2.361615389641E-05
1.393161661754E-05
1.348492970461E-04
1.313405472376E-04
1.272984726533E-04
1.256171101733E-04
1.503824556821E-04
1.504278228966E-04
1.515262301139E-04
1.514023583661E-04
1.522059527680E-04
1.536800435603E-04
1.539453010183E-04
1.562297502024E-04
1.083549896684E-05
5.461259023192E-06
6.635689949312E-06
2.075726522289E-06
1.167035337455E-04
1.211516503038E-04
-1.293995352543E-05
-8.964393820125E-06
3.029808451398E-05
1.064440113324E-04
1.466229059378E-04
1.475723207717E-04
3.058427043961E-05
3.187704111017E-05
1.402738678952E-04
1.436605354614E-04
1.567165019525E-04
1.519554630863E-04
1.551723752077E-04
1.572964040218E-04
1.552692173995E-04
1.579868707333E-04
1.561362618604E-04
1.592564534976E-04
1.579823596639E-04
1.610995481166E-04
1.584830790483E-04
1.609552154899E-04
1.596452334486E-04
1.622785897430E-04
1.577957996650E-04
1.569638818182E-04
1.541240380384E-04
1.526251548289E-04
1.497284589958E-04
1.495267878369E-04
1.505991187882E-04
1.482672013943E-04
-1.094787818243E-04
2.768599236736E-06
9.448538507930E-07
-3.711427171938E-04
-3.703701635448E-04
-3.660250937395E-04
-3.653328999491E-04
-3.633947331865E-04
-3.633096017986E-04
-3.613564156477E-04
-3.616599604830E-04
-3.591960555579E-04
-2.722260085527E-04
-2.706230553115E-04
-3.772098589925E-04
-2.739115324302E-04
-2.864003658838E-04
-2.838979647317E-04
-2.818115944465E-04
-2.891892069901E-04
-3.480728096930E-04
-3.486339268622E-04
-3.524704835779E-04
-3.607208957934E-04
-3.764038032589E-04
-3.744417562055E-04
-3.656880379032E-04
-2.773485925870E-04
-3.811764162528E-04
-3.792660416605E-04
-3.734965482900E-04
-3.396297685059E-04
-3.368816928021E-04
-3.227966416170E-04
-3.177299692553E-04
-3.055329645685E-04
-3.038613693590E-04
-2.371176080471E-04
-2.505644188662E-04
-2.505229593373E-04
-2.605069539270E-04
-3.644706480034E-04
-3.626277873762E-04
-3.599214418013E-04
-3.625725699489E-04
-3.617645177849E-04
-3.555193737102E-04
-3.559679440220E-04
-3.458949738807E-04
-2.573651885026E-04
-2.647677553616E-04
-2.686393782577E-04
-2.685719816513E-04
-2.636545878308E-04
-2.662291214813E-04
-3.821532753400E-04
-3.724934032504E-04
-2.866522564062E-04
-2.926864687399E-04
-2.914537911353E-04
2.089519187974E-04
2.077133308865E-04
1.898585255807E-04
1.964099621772E-04
1.952247106228E-04
1.798782331030E-04
1.770719538151E-04
1.691301062950E-04
1.566773397984E-04
1.536201855636E-04
1.550695602166E-04
1.603762318459E-04
1.558618911183E-04
1.522961643598E-04
1.487444095709E-04
1.483145161715E-04
1.545091649988E-04
1.537673402714E-04
2.687885197139E-04
2.526686595598E-04
2.609436756776E-04
2.468338193482E-04
2.404212868632E-04
2.359732030113E-04
2.276987785664E-04
2.006282611367E-04
-3.476574219198E-04
2.237885793127E-04
2.336586548216E-04
-2.943738971804E-04
-3.013532907472E-04
-3.042213248942E-04
-3.124280510421E-04
-3.147721819445E-04
-3.243431893898E-04
-3.255708432608E-04
-3.425458673899E-04
-3.396196058537E-04
-3.331285877321E-04
-3.425017100528E-04
1.961234396440E-04
1.824439412873E-04
1.915081269216E-04
1.681208133537E-04
1.752297475105E-04
1.770703050395E-04
1.621230635880E-04
1.650902392296E-04
1.719951686322E-04
1.608614218471E-04
1.648325614633E-04
1.626832818883E-04
2.385274308666E-04
2.284363402424E-04
2.179955675310E-04
2.354502915314E-06
-3.563704653192E-04
-2.397497689870E-04
-6.601211198795E-05
-6.502321082936E-05
-6.153961740602E-05
-5.781694140188E-05
-2.306029390901E-04
-2.352839336799E-04
-5.025167747825E-05
-5.496381113650E-05
-2.315279899247E-04
-2.308378096879E-04
-2.355094937213E-04
-2.290493779075E-05
-2.261436702956E-04
-5.096808403683E-05
-5.029716099527E-05
-4.601800449015E-05
-2.294016971584E-04
-2.340159233401E-04
-2.402839405045E-04
-2.263677993996E-04
-5.365863465579E-05
-5.416052146978E-05
-4.509136924943E-05
-6.172293594614E-05
-4.791863730280E-05
-1.778757286673E-05
-1.827077068045E-05
-1.509143516899E-05
1.154089522817E-08
-3.586587706121E-06
-3.430480234693E-06
-1.832246184224E-06
-5.278687462479E-06
-5.967009314733E-06
-7.858514309503E-06
-1.677718799890E-05
-2.113424393075E-05
-2.511230155548E-05
-2.442572665350E-05
-3.199211278219E-05
-3.260169710013E-05
-4.039957488351E-05
-3.945271857114E-05
-7.246996974101E-05
-7.709328100538E-05
-2.280867725292E-04
-2.307613078590E-04
-5.345762581781E-06
-8.520235658567E-06
-6.376957259387E-06
-9.271193697827E-06
-1.124490980813E-05
-1.396856183462E-05
-2.405491088661E-04
-2.430149801434E-04
-5.224396282500E-05
-6.135599385592E-05
-2.724519450165E-04
-2.674763247620E-04
-2.674897788294E-04
-8.058358899819E-05
-9.836735187682E-05
-9.042627000006E-05
-1.242267797622E-04
-1.153015246257E-04
-1.401907331531E-04
-1.522886707152E-04
-1.554004788946E-04
-1.722113840433E-04
-1.851385024409E-04
-1.795819848469E-04
-2.075735726717E-04
-2.973138708263E-04
-2.907646591321E-04
-2.841331677667E-04
-2.838224826802E-04
-1.808971365386E-04
-2.008156173000E-04
-2.178253046726E-04
-2.142586303283E-04
-2.305854720807E-04
-2.429194795336E-04
-2.777307024216E-04
-2.587780824302E-04
-1.460009327145E-04
-1.231419994065E-04
-6.130449158222E-05
-5.881681648770E-05
-5.474709889489E-05
-6.519582504458E-05
-2.467153445981E-04
-2.479931065600E-04
-5.439942792855E-05
-7.408590987049E-05
-6.630488841488E-05
-6.241500463824E-05
-5.759822714890E-05
-8.221049621285E-05
-9.213612989259E-05
-1.010836016811E-04
-2.618051594272E-04
-2.555607505459E-04
-2.509226891501E-04
-2.531228227393E-04
-6.586037989232E-05
-7.454532043617E-05
-7.372399177078E-05
-8.228105589940E-05
-1.140247079286E-04
-1.022561791871E-04
-9.337483880358E-05
-1.382964598804E-04
1.527021683759E-04
-1.060898212974E-04
-1.762617549937E-04
2.508782340447E-05
2.711754163087E-05
1.772982077818E-05
3.062373798771E-05
2.241269674184E-05
2.954994196630E-05
4.882782409569E-05
4.890057788769E-05
4.198674724281E-05
5.650280800357E-05
2.364459753237E-06
3.377445721820E-05
1.311115306220E-05
1.575125508431E-05
-2.988068902883E-05
-1.710720186263E-05
2.348133615426E-06
7.936537324302E-06
-1.525420093172E-05
-5.190914279530E-06
1.750865094083E-06
-2.001340479210E-06
-7.044877150485E-05
-5.516434296536E-05
1.972262011875E-05
2.466042759225E-05
1.983265227758E-05
2.102452181739E-05
1.015222330254E-04
1.058377043216E-04
1.108566352433E-04
4.520892470595E-05
3.878410645134E-05
4.062623665392E-05
4.150963657129E-05
9.469080630077E-05
9.441678319937E-05
8.985909275832E-05
1.001546394962E-04
3.018347968749E-05
3.570045952161E-05
2.863716480711E-05
3.164553115472E-05
2.662694864053E-05
3.253847030384E-05
3.727204478761E-05
3.672006876523E-05
5.682088809504E-05
5.959980665235E-05
6.690021260474E-05
7.228647418349E-05
8.050190401529E-05
8.301655691392E-05
-2.982988679860E-05
9.862680404108E-05
-2.102880339617E-05
-1.770127993924E-05
-6.139684242391E-05
-1.673602872875E-04
-1.711088542436E-04
-1.778808080262E-04
-1.634327807156E-04
-7.224314301712E-05
-6.796816613831E-05
-7.257928584760E-05
-7.231975328319E-05
-1.918383251172E-04
-1.843391290534E-04
-5.963106630087E-05
-7.777358552318E-05
-8.068652327111E-05
-8.036696275404E-05
-2.064255524140E-04
-2.062360320676E-04
-2.008831497949E-04
-1.959173418413E-04
-8.854004054187E-05
-8.883914174925E-05
-9.227820592523E-05
-8.823646619759E-05
-9.225363367199E-05
-8.193649648010E-05
-6.408719225370E-05
-7.003625792615E-05
-1.544286978613E-04
-1.078997379486E-04
-9.378516795818E-05
-4.215510411702E-05
-3.490675925512E-05
-2.457923734609E-05
-2.584293446049E-05
-3.342532154422E-05
-2.845474116066E-05
-1.317548031843E-04
-1.218078920733E-04
-4.663344985621E-05
-5.134017507680E-05
-4.591667786412E-05
-4.004129660757E-05
-3.651178319314E-05
-4.007296439211E-05
-1.484079350351E-04
-1.402434978403E-04
-6.078485904572E-05
-5.369310580925E-05
-4.889019163492E-05
-5.157107727376E-05
-1.675108735373E-04
-1.628068815792E-04
-1.606656090755E-04
-1.525811271193E-05
5.064303620401E-05
5.044518027905E-05
5.851933673393E-05
1.713115085220E-04
1.689988288823E-04
1.697653181441E-04
8.032832810600E-05
7.738343043590E-05
7.552927145210E-05
7.991674445768E-05
1.657906349939E-04
1.664001617818E-04
7.417840980077E-05
7.700811844897E-05
1.745622651203E-04
7.516810948144E-05
1.562027709980E-04
1.600584188663E-04
1.606634783129E-04
1.569352142091E-04
7.511522497500E-05
7.868440715451E-05
7.352444572346E-05
7.789491545467E-05
7.967095423436E-05
8.057555358434E-05
1.528864751212E-04
7.762646547518E-05
6.557983125587E-05
5.892929452757E-05
8.118909379513E-05
1.816520397749E-04
1.831679168521E-04
7.730303029372E-05
8.096442515890E-05
8.005738702458E-05
8.212690052595E-05
5.575156501629E-05
5.990678755827E-05
5.601606298293E-05
5.517688398490E-05
6.346067812370E-05
5.902678740355E-05
6.036230561740E-05
9.193051216238E-05
8.182731140398E-05
7.736372613384E-05
7.029465140443E-05
9.818730941358E-05
1.072024588139E-04
1.146858132076E-04
1.810663078148E-04
1.779338317029E-04
1.758306482774E-04
1.769626210550E-04
7.755327581742E-05
1.509094727492E-04
1.534778892775E-04
1.525046661291E-04
7.326811256392E-05
1.370729005042E-04
1.387297857624E-04
7.289062400316E-05
7.779149896214E-05
7.736812720557E-05
8.172964894221E-05
8.930401012845E-05
9.091654181245E-05
8.469663584788E-05
8.927638178748E-05
8.386265936940E-05
8.482136783836E-05
1.233968473130E-04
1.255166570419E-04
1.288617729525E-04
1.320317929384E-04
6.291132765777E-05
7.315726982350E-05
7.565773193715E-05
6.897263953811E-05
1.205380466398E-04
1.203515514297E-04
1.163384374505E-04
1.241401903204E-04
5.504522081115E-05
1.032309200356E-04
-9.337383457532E-05
1.136485823153E-04
9.532969471734E-05
7.746561604041E-05
7.951046513187E-05
7.592985181127E-05
7.816569119886E-05
7.335476794483E-05
1.445627698581E-04
1.461805869541E-04
7.300353244048E-05
7.790168957038E-05
7.614873084180E-05
8.140803985336E-05
7.328672118525E-05
7.971641709256E-05
8.271193255955E-05
8.274901327676E-05
8.875778780972E-05
8.758722093157E-05
8.913095943854E-05
9.507034955092E-05
9.497817315119E-05
1.034866539581E-04
1.032252917089E-04
1.121592855375E-04
1.084158277080E-04
1.156021521616E-04
1.045448428171E-04
-2.248319860016E-04
-2.260485345838E-04
-2.200229403905E-04
-4.531938764552E-05
-4.310292360329E-05
-4.614020850370E-05
-4.499687198473E-05
-4.589933017590E-05
-5.044283029170E-05
-3.684048712784E-05
-4.041423498454E-05
-4.695817789426E-05
-5.045982216120E-05
-3.821825725629E-05
-4.040650086610E-05
-3.436126656805E-05
-3.944297536193E-05
-4.254990469910E-05
-4.315317226871E-05
-4.597116923394E-05
-4.588145367028E-05
-4.821665643875E-05
-4.780817734107E-05
-4.962677027046E-05
-4.833715093767E-05
-5.172739139135E-05
-5.015595914522E-05
-3.440524086815E-05
-4.328711153398E-05
-3.656833594124E-05
-4.027680158032E-05
-2.048257412382E-05
-2.640643723808E-05
-2.858050028135E-05
-2.145839685022E-05
-1.763992071618E-05
-1.963788219748E-05
-1.549631487176E-05
-1.012830077386E-05
-1.466503717613E-05
-1.806082124037E-05
-1.257425574363E-05
-1.292991621098E-05
-1.699668542582E-05
-1.599543462675E-05
-1.428643760392E-05
-1.746141393192E-05
-1.621873485677E-05
-2.014982252509E-05
-1.950322939202E-05
-1.942780529136E-05
-2.187411293960E-05
-2.636901572953E-05
-3.647034688995E-05
-3.355922483288E-05
-2.898913100767E-05
-5.076648411810E-05
-4.815593198024E-05
-5.102349998320E-05
-5.089925988428E-05
-7.368972798242E-05
-8.066651882155E-05
-7.981029719403E-05
-8.381299283018E-05
-7.989112527891E-05
-7.904435647434E-05
-5.603075482500E-05
-5.668240173537E-05
-5.597739223030E-05
-5.669296735519E-05
-5.546743806572E-05
-5.608717484939E-05
-3.014803845248E-05
-3.176901753384E-05
-3.677730753788E-05
-4.379427835372E-05
-5.661728999737E-05
-5.535815195579E-05
-4.953640433421E-05
-5.879836771042E-05
-5.771685553465E-05
-5.803108474886E-05
-5.733131199686E-05
-5.745447180972E-05
-3.274430955323E-05
-7.298649104190E-05
-1.862998748624E-05
-6.514462099638E-05
-5.447022907156E-05
-5.921921928322E-05
-5.284765348468E-05
-6.795616047563E-05
-6.101506482645E-05
-7.334525417003E-05
-6.850317403803E-05
-7.298019224405E-05
-7.035732277777E-05
-5.718609988729E-05
-6.101102655876E-05
-6.792126515769E-05
-7.222397725349E-05
-5.686698179420E-05
-5.336724413639E-05
-5.473604072780E-05
-5.364458397407E-05
-5.445631087371E-05
-5.282584335091E-05
-5.397769675861E-05
-3.587785634858E-05
-4.777237287117E-05
-4.079959349301E-05
-5.627353988431E-05
-5.262147926293E-05
-5.738204663731E-05
-6.403369312350E-05
1.837215141193E-04
-2.671069070152E-05
-3.132232234479E-05
-2.859103190276E-04
-2.970476656227E-04
-3.040744937325E-04
-3.128194357238E-04
-3.197995559473E-04
-3.270967792602E-04
-3.333051751129E-04
-3.393560074601E-04
-3.411430127565E-04
-3.456575604970E-04
-3.508265746625E-04
-2.798145139382E-04
-3.492643360887E-04
-3.510380716300E-04
-3.560580340641E-04
-3.490858743919E-04
-3.536415005577E-04
-3.459325037131E-04
-3.508681138675E-04
-3.436915535258E-04
-3.473022247682E-04
-3.396228065181E-04
-3.378102288505E-04
-3.275702266348E-04
-3.558808022054E-04
-2.640644074913E-04
-2.578975774430E-04
-2.396955296566E-04
-2.128829204534E-04
-1.010424076669E-04
-1.040221864552E-04
-1.075319914676E-04
-1.020718084113E-04
-1.063590021366E-04
-1.096277012727E-04
-2.536275303093E-04
-2.563288622646E-04
-2.509121146828E-04
-2.428766385665E-04
-2.375631626933E-04
-2.305894312193E-04
-1.169602780008E-04
-1.156297453239E-04
-1.191128094210E-04
-1.278835021021E-04
-1.456577011496E-04
-1.411839927284E-04
-1.326571684462E-04
-1.474784005870E-04
-1.483262204239E-04
-1.576711384573E-04
-2.184046658498E-04
-2.338147856148E-04
-3.204871050703E-04
-3.098636851822E-04
-3.016276867900E-04
-2.917438743313E-04
-3.316357573114E-04
-3.249095814029E-04
-3.445418975941E-04
-3.396834775717E-04
-3.489651741837E-04
-1.827009272969E-04
-1.966358925900E-04
-1.884335037511E-04
-2.153787069981E-04
-2.053797574853E-04
-2.228559989126E-04
-1.359074350469E-05
-1.246657655496E-05
-1.126130614158E-05
-1.078337576698E-05
-9.800864793931E-06
-8.710932510006E-06
-8.389453094925E-06
-1.004725952430E-05
-7.581477195173E-06
-1.281014243003E-05
-9.896328188332E-06
-1.595963059994E-05
-1.329070379534E-05
-1.655356321374E-05
-3.109249435928E-04
-2.837141550806E-05
-3.160214726374E-04
-3.031562916041E-04
-2.842385824266E-04
-2.751231797588E-04
-2.681329937778E-04
-2.595854539283E-04
-1.521566880629E-04
-1.608954411002E-04
-1.543502107970E-04
-1.735507408436E-04
-1.748066887145E-04
-1.667480166901E-04
-1.676099611326E-04
-1.834127373825E-04
-1.862353308912E-04
-2.001438902376E-04
-2.038646166642E-04
-2.130800833225E-04
-2.161731127372E-04
-2.285861042439E-04
-2.288572082564E-04
-2.550273251438E-04
-2.412338704320E-04
-2.766182163579E-04
-2.658496736514E-04
-2.912398029711E-04
-2.840984799657E-04
-2.976652391362E-04
1.863132932971E-04
1.880385772963E-04
1.861292439451E-04
-1.877376639574E-04
-1.901142303246E-04
-1.920372650109E-04
-1.927029705027E-04
-1.907547121956E-04
-1.905585582424E-04
2.674460304701E-04
2.753390987107E-04
2.837204888137E-04
2.951414000239E-04
3.017777279722E-04
-1.858093650771E-04
3.155872096160E-04
3.112857944242E-04
3.189115770886E-04
3.142803989270E-04
-6.057080262246E-06
-1.974302265703E-05
-1.116867711023E-05
-6.911700934142E-06
-1.490834333517E-05
-8.409457662713E-06
-1.846416075694E-04
-1.823157242960E-04
3.025915306252E-04
-1.870362957451E-04
-3.215333613671E-05
-2.985204060934E-05
-4.293589800237E-05
-3.990493673907E-05
-3.876517225291E-05
-1.888372629677E-04
-1.907072711183E-04
-1.918185756225E-04
-1.944406995825E-04
-1.955066914821E-04
-1.944536430590E-04
2.771902833112E-04
2.682078760572E-04
3.084154045571E-04
3.087931041798E-04
2.970252149695E-04
3.259618153089E-04
3.222564876865E-04
3.366364144849E-04
3.377118842869E-04
3.305833663396E-04
3.265921164311E-04
3.183587430750E-04
-2.756475798916E-05
-3.595539904827E-05
-2.681521440197E-05
-2.457393198008E-05
-1.851871842764E-04
-1.879752938408E-04
-1.900701863152E-04
-1.901076408937E-04
1.965918052114E-05
3.011492655286E-05
3.370441724635E-05
2.558587380631E-05
3.239546544245E-05
2.595536581677E-05
1.767219699071E-05
-1.770932974347E-04
-1.748996453536E-04
-1.782482463838E-04
-1.561583067546E-04
-1.664099520686E-04
-1.677447856635E-04
-1.528007148499E-04
-1.596992228837E-04
-1.516341953318E-04
-1.321186993278E-04
6.214093071708E-05
4.472212053258E-05
5.402606999225E-05
5.801819531060E-05
5.195990070650E-05
5.461705861311E-05
4.899856329935E-05
4.389684920131E-05
3.627307185737E-05
-4.889877077627E-05
-1.676075263831E-04
-1.856619385186E-04
-1.881219486575E-04
-1.897747940093E-04
-1.921231164290E-04
-1.921808063155E-04
-1.948824380780E-04
-1.942566174749E-04
2.802679112490E-04
2.836882968911E-04
2.934384526267E-04
2.957692885848E-04
1.017264804749E-05
2.055036249626E-06
1.241469136598E-05
5.501547846047E-06
1.673855097838E-06
9.435567148261E-06
-1.813365134527E-04
-1.783435780066E-04
-1.813849523499E-04
-1.843567345874E-04
-1.829596478668E-04
-1.862786854426E-04
-1.815434281420E-04
-1.857464497538E-04
-1.819206380871E-04
-1.791062285545E-04
-1.413102745181E-04
-5.160711348535E-05
3.187517702794E-04
-9.705575953268E-05
-1.044225089434E-04
-1.005219839816E-04
-2.030914669970E-04
-2.046446326425E-04
-2.076279011473E-04
-2.101527106715E-04
-2.132330229984E-04
-2.143067746069E-04
2.598811145686E-04
2.633448358623E-04
-1.027549085045E-04
2.737603793521E-04
3.002884262860E-04
3.126498403241E-04
2.991375002887E-04
3.205177697289E-04
3.099542944669E-04
3.296344689436E-04
3.179203146792E-04
3.036735396878E-04
2.984353893780E-04
3.034977523624E-04
-8.733611423264E-05
2.922592229798E-04
2.828261235040E-04
2.748846786596E-04
2.862363765190E-04
-1.811343821831E-04
-1.644875675455E-04
-1.105397956677E-04
-1.149258271175E-04
-1.109436211016E-04
-1.136049478925E-04
-2.015173147699E-04
-1.966082291736E-04
-1.995944544862E-04
-1.942603563424E-04
-1.105341729999E-04
-1.053718240655E-04
-1.073005096007E-04
-1.148313030706E-04
-2.083649767131E-04
-2.070810092684E-04
-2.087970508784E-04
-2.118185761219E-04
-2.120045798044E-04
-2.056274054735E-04
2.632101491789E-04
2.800576576121E-04
2.731010101556E-04
2.892057070295E-04
2.771102467881E-04
-9.715385017224E-05
-8.509066273375E-05
-8.101142929906E-05
-1.983099842634E-04
3.462381078763E-04
3.460741857202E-04
3.396923525177E-04
3.319519605480E-04
3.216701899301E-04
3.167355807788E-04
-5.783041167994E-05
-6.736057730642E-05
-5.950014244683E-05
-5.499059062756E-05
-1.921419654931E-04
-1.940070138937E-04
-1.953558813661E-04
-1.978653698592E-04
-1.993500244106E-04
-1.983115033635E-04
2.798184911028E-04
2.658033333874E-04
3.039871315289E-04
2.980294422511E-04
3.431519618993E-04
3.425660498406E-04
3.254241980288E-04
3.270910688032E-04
3.348938284266E-04
2.946184527416E-04
-4.367749677846E-05
3.015583596953E-04
2.749822925232E-04
-1.996532965072E-04
-2.024435207890E-04
-2.042449135557E-04
-2.082328503588E-04
-2.101348382630E-04
-2.083586476096E-04
-2.126971040693E-04
2.697439505674E-04
2.558492452129E-04
2.990917338820E-04
2.911705387991E-04
3.377229845533E-04
3.282614126582E-04
3.170929232043E-04
3.153153769473E-04
-7.248728930280E-05
-8.240789321825E-05
-7.168471156486E-05
-6.795166511944E-05
-1.949560644873E-04
-1.967475733836E-04
-1.984886496704E-04
-2.013376167599E-04
-2.034643469355E-04
-2.024445434947E-04
2.602248256227E-04
-1.662872176853E-04
-1.093711286015E-04
-1.274953960666E-04
1.085996611975E-04
1.006180747689E-04
9.675252290889E-05
9.354363123583E-05
1.601788600936E-04
1.654415460319E-04
1.641430681781E-04
1.721498769058E-04
1.716481854042E-04
1.746953291496E-04
1.751021455602E-04
1.055917336670E-04
1.784793553937E-04
1.801310630280E-04
1.825591098055E-04
1.815064999317E-04
1.829369517849E-04
1.848820054949E-04
1.847607462443E-04
1.858230289521E-04
7.779528848974E-05
7.974364382553E-05
8.328197059975E-05
8.660907129237E-05
1.811007931544E-04
9.743652936285E-05
8.391037765793E-05
8.301972591961E-05
5.727637371942E-05
1.922628682876E-04
1.824362914237E-04
1.772444250657E-04
1.854824014869E-04
1.881758300283E-04
1.759063599949E-04
1.734731067377E-04
1.649712607160E-04
5.787736661831E-05
6.513693462294E-05
6.209803505324E-05
6.425148697558E-05
1.612897006975E-04
1.503014085806E-04
1.452342481575E-04
1.529946691380E-04
1.532619642952E-04
1.440358128139E-04
7.552124087674E-05
7.456876601710E-05
1.191510394730E-04
1.291838368677E-04
1.287183605009E-04
1.187205469240E-04
9.005384609862E-05
8.531872819383E-05
8.715736810374E-05
7.522520105639E-05
1.889928474027E-04
7.695138432307E-05
7.900901045881E-05
8.272945123449E-05
8.432430067699E-05
7.430320949255E-05
7.222337163842E-05
7.118630798245E-05
6.786868920865E-05
6.703073142128E-05
6.390284254565E-05
6.346890740111E-05
5.852695873118E-05
6.190157480430E-05
6.174815133831E-05
6.395222660218E-05
6.081117724893E-05
9.641264801327E-05
1.123936358057E-04
1.072895411437E-04
1.364942778945E-04
1.310932257385E-04
1.267293730073E-04
1.191243209148E-04
1.390935155260E-04
1.883028882744E-04
4.531089229038E-05
1.874353347479E-04
1.869231497592E-04
8.036614653011E-05
8.024699203695E-05
8.584353812568E-05
7.087614867913E-05
7.422204638035E-05
6.746717712050E-05
6.986514653563E-05
6.634512454517E-05
6.764764787704E-05
6.710053498739E-05
1.409853882401E-04
1.565991881380E-04
1.524268823741E-04
1.472015185549E-04
1.429172000897E-04
1.579815964231E-04
1.622268300162E-04
1.667115625231E-04
1.702878096727E-04
1.721458085452E-04
1.816162355371E-04
1.832450443281E-04
1.847263816947E-04
1.865623015198E-04
1.862537745658E-04
1.877977829275E-04
-1.247317528345E-04
3.704057800793E-05
1.720267645144E-04
2.499302355746E-04
2.454478366054E-04
2.436679316329E-04
2.418049238603E-04
2.424115330021E-04
2.306800775108E-04
2.367240601163E-04
2.341830520803E-04
2.213021145127E-04
2.178804420628E-04
2.115398229802E-04
2.429760923910E-04
2.098862453482E-04
1.409083809262E-04
1.252473590007E-04
1.336455801142E-04
1.350060333645E-04
1.251392730639E-04
1.298019221480E-04
1.252240933477E-04
1.174429244273E-04
-1.137058142893E-05
-2.111459998825E-05
-1.158165824517E-05
2.064469839583E-04
-2.600941415940E-05
-4.485153504111E-05
-5.399260596161E-05
-1.153057495188E-04
-9.565706450475E-05
8.029640237631E-05
7.244484206153E-05
7.558386356866E-05
8.034855385665E-05
7.380726554121E-05
6.634311952311E-05
-7.810688194910E-05
-8.803117459665E-05
-7.936048471200E-05
-6.013168746859E-05
2.518724564718E-04
2.483717033717E-04
2.476058293957E-04
2.433730464776E-04
1.174465019064E-04
1.157932632155E-04
1.065990192270E-04
8.937002960206E-05
9.942792518207E-05
1.017897033782E-04
1.097942837047E-04
9.248360560120E-05
-4.476292958017E-05
7.687602619992E-06
2.294051364549E-04
2.349890939184E-04
2.300543276025E-04
1.870111349032E-05
1.084010715191E-05
2.025479621437E-05
3.656327029939E-05
2.065893273983E-04
2.154388244155E-04
2.052447014307E-04
2.142861103530E-04
2.139426075034E-04
2.055907475325E-04
1.846541368797E-04
1.805245950553E-04
1.770247218375E-04
1.785155782451E-04
1.766452868885E-04
1.732674734159E-04
1.751947590535E-04
1.711816489257E-04
1.740414443293E-04
1.702018473761E-04
1.725741772174E-04
1.685391861380E-04
1.658247151865E-04
1.698992666655E-04
1.714036054212E-04
1.396627981495E-04
4.279074573192E-05
1.457548926922E-04
1.568757768732E-04
2.360282743525E-04
2.237789820910E-04
2.257343253798E-04
2.330608732721E-04
2.176885171486E-04
2.254943416811E-04
2.091710421093E-04
2.161134549678E-04
2.035898634344E-04
2.081944237291E-04
2.041113099213E-04
2.008648596215E-04
1.982943097933E-04
1.956046611447E-04
1.925973338163E-04
1.875091188723E-04
1.837225839891E-04
1.858867491323E-04
1.782383030337E-04
1.640899100992E-04
1.673698299793E-04
1.660092098907E-04
1.591083180046E-04
1.466677062177E-04
1.496118290282E-04
1.462318239266E-04
-5.019664145440E-05
1.680748355182E-04
1.679691784620E-04
7.797610671604E-05
8.737220740068E-05
9.592680224613E-05
7.893353654837E-05
9.260750652307E-05
1.053734370093E-04
1.043427168968E-04
1.099840566128E-04
1.225005655905E-04
1.220261346180E-04
1.341676255778E-04
7.709700157378E-05
1.096853596080E-04
7.880009593921E-06
3.103153915923E-05
3.625041679774E-05
5.419138315211E-05
6.523316531795E-05
6.514194241109E-05
7.322297610319E-05
8.509132374325E-05
8.499219822738E-05
9.887540269796E-05
1.200082388188E-04
1.010064450775E-04
1.174783045833E-04
1.202713406208E-04
1.128758203168E-04
-2.238669728006E-05
-1.000601725526E-05
-9.741205876987E-06
3.370928016768E-06
9.972055855984E-05
1.068825213594E-04
1.063268725342E-04
9.775267219855E-05
3.306942609909E-05
1.741272474128E-05
1.014675919557E-04
1.090554089342E-04
1.128230485149E-04
1.049373107696E-04
1.083817691195E-04
1.000672125048E-04
6.391370023219E-05
4.793606742277E-05
1.125664463481E-04
1.249799769078E-04
1.310965551264E-04
1.203081788987E-04
1.272663042338E-04
1.147542293022E-04
1.032408744108E-04
1.117557029528E-04
1.000424354864E-04
-6.606540110205E-05
-2.510260961841E-05
1.420603960714E-04
1.343428837754E-04
-2.101624319176E-04
-2.153024564707E-04
1.391170469289E-04
1.303484517132E-04
1.282987588520E-04
1.326145764533E-04
-2.149256102177E-04
-2.134228725943E-04
-2.204202815112E-04
-1.686949851620E-04
-2.071323417743E-04
1.235784430328E-04
-2.188635249681E-04
-2.146277163179E-04
-2.093721419590E-04
-2.045034444702E-04
1.164184445667E-04
1.095680204448E-04
1.042589975644E-04
1.055149027745E-04
-1.982509990297E-04
-2.054453932730E-04
1.241768129253E-04
-2.051684897820E-04
-1.908444294403E-04
-1.807874924421E-04
-2.365431140701E-05
-3.090091907777E-06
1.669823929937E-05
1.034694418220E-05
5.461373851312E-05
4.088104103836E-05
6.203331261149E-05
1.284952601864E-04
1.203346982781E-04
-1.197052696408E-04
-9.842952063618E-05
-8.053584661965E-05
-8.407576446405E-05
1.346142702742E-04
1.270587709691E-04
-1.855205963614E-04
-1.709904999926E-04
-1.543705011548E-04
-1.509679087028E-04
-1.281854758221E-04
-1.329217665270E-04
1.353113578207E-04
1.284597245748E-04
1.292532112491E-04
1.372924359502E-04
-4.488118848289E-05
1.055999549046E-04
1.051696942544E-04
9.834745533135E-05
8.724610636475E-05
8.611050611621E-05
8.424574986983E-05
8.280573372583E-05
8.039503108064E-05
7.944300849094E-05
7.755765473106E-05
7.584154205445E-05
7.655036487889E-05
7.341968618879E-05
-1.157092659660E-04
8.797372212833E-05
-1.374935987279E-04
-1.281845842310E-04
-1.219811035931E-04
-1.419105590252E-04
1.003909058828E-04
1.013905570752E-04
9.946761006451E-05
1.008060902186E-04
9.951829253726E-05
9.679064141092E-05
9.581078919546E-05
9.345637265432E-05
-1.312048329242E-04
8.837784464322E-05
8.891486900644E-05
8.906535304100E-05
-2.053223370382E-05
7.664063282735E-05
7.448334181797E-05
7.296204350893E-05
7.355657483488E-05
7.128137489436E-05
7.242468075152E-05
-2.010998012187E-05
-2.168043639872E-05
-2.471294423830E-05
-2.626000285148E-05
-3.096581657338E-05
-3.454765941806E-05
-4.037870933119E-05
-4.509533192121E-05
-5.230415506269E-05
-5.867208263266E-05
-6.789102198165E-05
-7.581508098241E-05
-8.776717717934E-05
-9.718596969637E-05
-1.110275340728E-04
-1.173941705631E-04
-1.111432255699E-04
-1.281114529737E-04
9.253144139855E-05
9.101039208530E-05
8.934295955196E-05
8.957119918074E-05
1.071978820926E-04
-1.407462734022E-04
-1.460546151316E-04
-1.441513808396E-04
-1.336516458015E-04
-1.188844952125E-04
-1.257478066122E-04
-1.330959909092E-04
-1.255589944926E-04
1.082818657549E-04
1.037549925507E-04
1.015047855707E-04
1.087913479410E-04
-1.126181098146E-04
-1.154490421528E-04
-1.073172320984E-04
-9.356382338614E-05
-8.223458170792E-05
-6.907891802520E-05
1.040785502271E-04
1.005326934438E-04
-2.812051303208E-05
-3.991978980759E-05
-5.442262395870E-05
-1.987073011318E-05
1.046922881282E-04
9.961712322548E-05
1.053545375464E-04
-1.542410561094E-04
9.032672093182E-05
8.881742212046E-05
8.901692028971E-05
8.828772258951E-05
-1.299680908424E-04
-1.376372734104E-04
-1.444157464644E-04
-1.427242904176E-04
-1.451154627964E-04
-1.546457996498E-04
-1.551911704054E-04
-1.635309260136E-04
1.062099971763E-04
1.039204518532E-04
1.036541908283E-04
1.047239122938E-04
1.043070121895E-04
1.031594534684E-04
-1.476983328087E-04
-1.572626490211E-04
-1.628935911894E-04
-1.570269705130E-04
-1.458597974278E-04
-1.537550428440E-04
-1.607033233010E-04
1.011882792881E-04
9.151502403174E-05
8.596616852904E-05
8.855347928023E-05
3.926028886340E-04
3.857209780109E-04
3.922962542676E-04
3.901878171905E-04
2.515142668850E-04
2.509953365885E-04
2.467847066711E-04
2.407170853194E-04
2.353232298557E-04
2.282531876277E-04
2.243440499583E-04
3.842881439492E-04
2.182663801914E-04
2.107380009429E-04
2.095094027404E-04
2.051844233252E-04
2.055462281789E-04
2.025663744434E-04
2.023216192502E-04
1.985481405042E-04
4.319860044761E-04
4.328033673415E-04
4.245030300494E-04
4.236029271906E-04
2.158299693693E-04
3.853324966590E-04
3.889098066662E-04
3.922349452192E-04
3.944603503538E-04
4.037880322678E-04
4.089670030276E-04
4.044646628257E-04
4.068811614449E-04
4.098665545710E-04
4.175808814225E-04
4.198552729119E-04
4.109722239031E-04
4.092378527832E-04
3.967354995818E-04
3.937781414646E-04
3.813926952257E-04
3.914189178377E-04
3.818263222699E-04
3.766636218394E-04
3.772856350969E-04
3.704832489392E-04
3.722330702938E-04
4.123563665635E-04
4.130961837881E-04
3.988788083967E-04
4.032408677032E-04
4.087706877656E-04
4.017749643348E-04
4.057572756035E-04
4.084168178223E-04
4.176846350066E-04
4.077798675835E-04
3.313055169762E-04
3.225296544570E-04
3.126329152970E-04
3.031507057353E-04
2.957126684172E-04
1.961085239716E-04
1.932431077172E-04
1.917118644695E-04
1.922950139529E-04
4.806562896584E-04
4.815889835710E-04
4.701357986751E-04
4.685938974663E-04
4.624408482705E-04
4.704646962878E-04
4.599160721605E-04
4.560463171099E-04
4.676238017701E-04
4.599329209542E-04
4.741598258695E-04
4.645347392231E-04
4.558549373560E-04
4.556170674653E-04
4.242879121614E-04
4.156443445335E-04
3.333043356013E-04
3.915254395321E-04
3.405058613364E-04
4.405415316442E-04
4.149399084402E-04
4.189512439978E-04
2.851749406895E-04
2.816082133524E-04
2.596653125637E-04
2.622401283010E-04
2.707373374680E-04
2.553495912778E-04
2.041343675905E-04
2.008422184444E-04
1.987015525682E-04
2.003402134436E-04
1.966337069224E-04
1.982332474940E-04
4.489869726092E-04
4.450638367350E-04
4.507487754500E-04
4.404660368973E-04
4.369218806018E-04
4.327580040588E-04
4.458836309321E-04
4.375911963353E-04
4.463941977378E-04
4.423531837863E-04
4.341054461058E-04
3.425257307439E-04
-1.435911967039E-05
3.953537262688E-04
3.901598283081E-04
-2.343967635396E-05
-4.183102757239E-05
-4.522966411713E-05
-1.602408847318E-04
-1.676577785126E-04
-1.679734657502E-04
-1.627656829089E-04
-5.552744178443E-05
-6.375942834237E-05
-7.134290281510E-05
-7.048243417675E-05
-1.914610518373E-05
-1.585743964329E-04
-1.608257933200E-04
-1.587192816036E-04
-7.771004089681E-05
-8.632129706646E-05
-8.404697163369E-05
-9.058292313261E-05
-9.451903436870E-05
-9.766064965623E-05
-1.523279085321E-04
-1.569374655859E-04
-1.528965984078E-04
-1.551936432454E-04
-8.330758156601E-06
1.484229703599E-05
5.078954557715E-06
-1.868751236715E-04
-1.939898399357E-04
8.330191369925E-05
7.507623728199E-05
6.928316057236E-05
7.160401537342E-05
-1.781013155270E-04
-1.855559316863E-04
6.703983128979E-05
6.007769218194E-05
5.708363331473E-05
4.987030002169E-05
4.494574865012E-05
3.711028193448E-05
3.123752487675E-05
2.434661204754E-05
2.783134917587E-05
1.198052987402E-05
-2.904710806614E-07
-1.076121430884E-05
-1.740241743552E-04
-1.697744137601E-04
-1.748285021289E-04
-1.728930737579E-04
2.616632759122E-05
-1.479486353972E-04
-1.426448806976E-04
-1.481893417730E-04
-8.823106741704E-05
-1.421977557709E-04
-1.460778478061E-04
-1.405121388881E-04
-1.442576002735E-04
-1.476249181380E-04
-1.424160483861E-04
-1.392845129419E-04
-1.386457933310E-04
3.840603041511E-04
3.874362937204E-04
3.872312049153E-04
3.906411937713E-04
3.924976591065E-04
3.899489064463E-04
3.997777829501E-04
3.973656768408E-04
3.926253038721E-04
3.992502597764E-04
3.981743779370E-04
4.012336149803E-04
3.949726067457E-04
3.971999729375E-04
3.973961720188E-04
3.927869896008E-04
3.853176721913E-04
-1.478619762988E-04
3.941089201490E-04
-1.395046800557E-04
-1.353986302445E-04
-9.497319621240E-05
-1.015595434615E-04
-1.011504653745E-04
-1.079789060421E-04
-1.151534363705E-04
-1.158314851590E-04
-1.229209701314E-04
-1.218742611583E-04
-1.307443469085E-04
-1.375423715083E-04
-1.404760949434E-04
-1.484786982203E-04
-1.439973984602E-04
-1.412292156642E-04
-1.462491025932E-04
-1.508050236671E-04
-1.459156145384E-04
-1.419801955666E-04
-1.411825720580E-04
-1.178631932829E-04
-1.264695005524E-04
-1.259899482487E-04
-1.342575980324E-04
-1.372647748051E-04
-1.326461458500E-04
-1.428395823757E-04
-1.419611790150E-05
-1.710589674791E-05
-1.721092454977E-05
8.256835529022E-05
8.871652542269E-05
7.840872840613E-05
7.781370504338E-05
7.365585447876E-05
1.257653402027E-04
1.076753531041E-04
1.123304658950E-04
1.060373664564E-04
9.175776151035E-05
8.659042523985E-05
7.802859995429E-05
6.156746151099E-05
7.326042035910E-05
5.214436871326E-05
9.340617087373E-05
8.737660641953E-05
8.409512942076E-05
9.210513232672E-05
6.039954218763E-05
4.220386993469E-05
4.698605215651E-05
3.929829397187E-05
2.636609090658E-05
7.058306304619E-05
7.110584076250E-05
7.929600686776E-05
1.152992852149E-04
1.507000625554E-04
1.399664431456E-04
6.744052522477E-05
6.985823069082E-05
6.303675632027E-05
5.187486785780E-05
5.905371977038E-05
6.188912324248E-05
6.911018163627E-05
5.545887496297E-05
5.418737158373E-05
4.968763767701E-05
1.675980723488E-04
1.680144752274E-04
1.684435116122E-04
1.683218445534E-04
1.678718327735E-04
1.660179486335E-04
1.626802736875E-04
1.565400149573E-04
1.501915559782E-04
1.258671770557E-04
1.312106685902E-04
1.404326378722E-04
1.422183672885E-04
1.979880615234E-05
9.220948501739E-05
8.566859617272E-05
-5.163135277860E-07
8.425725163186E-05
8.094686316603E-05
-5.223422698045E-05
-5.762395259424E-05
-6.136589763142E-05
-5.943144017865E-05
8.048022622081E-05
7.763863355287E-05
-6.362138604329E-05
-7.082295718737E-05
-6.948691524733E-05
-7.605792853630E-05
-7.658206283284E-05
-8.287080778331E-05
7.664747818419E-05
7.416754322644E-05
-7.167508500972E-05
-7.865808782396E-05
-8.302152696479E-05
-7.959315163565E-05
-8.361101703494E-05
-7.728236688489E-05
7.290053454357E-05
7.074597914499E-05
-7.682465253261E-05
-5.032499669046E-05
1.476785514262E-04
-4.456774775878E-05
-3.843586806558E-05
7.817456619657E-06
9.393806728703E-05
8.739661749461E-05
-9.547019198999E-06
-1.210762716059E-05
-1.875687205856E-05
-2.072657039025E-05
9.100076979385E-05
9.494037113354E-05
8.930423465203E-05
9.613103174374E-05
-2.851277345020E-05
-2.808019369821E-05
8.382279406317E-05
8.276139258739E-05
8.994481177201E-05
9.276243118524E-05
-4.213098506113E-05
-3.885974165368E-05
-3.357418800775E-05
-4.467782530843E-05
8.969045732707E-05
8.228670112855E-05
8.188566576076E-05
8.663062971782E-05
-4.325683059976E-05
-6.916947650783E-05
1.609672466019E-04
1.684617588411E-04
-3.740435449061E-05
-3.960286916803E-05
-4.602122130171E-05
-5.650634974283E-05
-5.020055344818E-05
-4.897411428702E-05
-4.379140708927E-05
-5.434340926963E-05
1.644655540670E-04
1.641825266691E-04
1.642490941727E-04
1.578898985503E-04
1.637492847985E-04
1.629647933209E-04
-2.412075603297E-05
-2.954380588156E-05
-3.171991748303E-05
-2.585528114838E-05
-3.083227087596E-05
-3.892302621025E-05
1.650665378169E-04
1.648117901896E-04
1.651281600374E-04
1.645002046322E-04
1.622523289796E-04
1.627459194490E-04
1.604290671417E-04
1.592611439280E-04
-7.134074468636E-05
-7.181847985930E-05
-7.658891336987E-05
-7.868380332712E-05
-8.457328024984E-05
1.634168866064E-04
1.608136973272E-04
1.625510501337E-04
1.605492744910E-04
1.516250322457E-04
1.551793541247E-04
1.564609482009E-04
1.471443709950E-04
-5.915533975053E-05
-5.836425732130E-05
-5.902030044996E-05
-6.249550800286E-05
-7.103746601633E-05
-6.755921607788E-05
-6.321663026161E-05
-6.764634770936E-05
1.637856010720E-04
1.638191396649E-04
1.640749278205E-04
1.637546527813E-04
1.633654660836E-04
1.640841437763E-04
-7.316804470826E-06
-1.415499264670E-05
1.675745487988E-04
1.686109369758E-04
1.687348776302E-04
1.698888925190E-04
1.678174611270E-04
1.665479529575E-04
1.676664111255E-04
1.683834427928E-04
1.664671496118E-04
4.687482369815E-05
3.477280911974E-05
4.162071636124E-05
4.398777319653E-05
3.953361468844E-05
4.260173861723E-05
3.806089069964E-05
3.347353270340E-05
1.686907346752E-04
1.694829276246E-04
1.681622161699E-04
1.684053985948E-04
1.689813164166E-04
1.690408279322E-04
1.653001679084E-04
1.664678375549E-04
1.668372398993E-04
1.590280440035E-04
2.604360800896E-05
2.771228139749E-05
-1.262165137810E-05
-6.138783945705E-06
1.659332160763E-04
1.655003109817E-04
1.665719835110E-04
1.660141647936E-04
1.649033318113E-04
1.658890969043E-04
1.066813843826E-05
-1.273533643897E-06
6.153045960444E-06
8.564041218277E-06
1.425718645369E-05
2.472294423343E-06
1.669647304488E-04
1.665628909008E-04
1.676125030405E-04
1.675336957990E-04
1.666622670394E-04
1.660586641532E-04
1.684801209170E-04
1.657636136361E-04
2.940987555279E-05
1.798784531205E-05
2.476692742763E-05
2.044080370112E-05
4.066566453040E-04
-7.059825075931E-05
6.958558056324E-05
-1.351877661264E-05
1.337218210885E-04
1.420741202246E-04
1.303606930294E-04
1.277219131186E-04
-1.210473236483E-05
-8.910270656290E-06
-7.041157405871E-06
-2.359994539914E-06
2.792027011949E-06
6.042975669080E-06
-1.252995839778E-05
3.495747633263E-06
1.210125848766E-04
1.295250482079E-04
1.172675526034E-04
1.147008061385E-04
6.470778148879E-06
2.214464489153E-05
1.979740379745E-05
1.558751761760E-05
1.182972621676E-05
2.664051212677E-05
1.105029719412E-04
1.362244693040E-05
-1.418217082550E-05
-1.645612907298E-05
1.408877256382E-04
-1.459397600386E-05
-1.288765382331E-05
1.617893991297E-04
1.632708659253E-04
-1.440550618370E-05
-1.595118577837E-05
-1.604948055494E-05
-1.478390702766E-05
1.598396036746E-04
1.630208248903E-04
-1.741408925547E-05
-1.638931966176E-05
-1.779988530753E-05
-1.693398902206E-05
1.580986492470E-04
1.540946861679E-04
1.583970649983E-04
1.564048710799E-04
-1.792286863332E-05
-1.632932543426E-05
-1.593320974265E-05
-1.717873638622E-05
1.465889896266E-04
1.543010449534E-04
1.446564835248E-04
1.184408449788E-04
1.047048594410E-04
1.030291644220E-04
2.176720280260E-05
7.492954856569E-05
7.256643213204E-05
7.472391593636E-05
7.214656648482E-05
5.060145073942E-06
5.037617726796E-06
-6.736985155961E-07
-4.879382272525E-08
2.190870227692E-06
-2.363179459391E-06
6.908177145807E-05
7.202851746231E-05
7.296905224966E-05
6.895905990478E-05
-2.866826883841E-06
-8.122656180859E-06
-8.226212759880E-06
-5.251912289142E-06
-5.401529615100E-06
-1.094484117496E-05
7.207212104212E-05
7.005407541034E-05
6.989415680677E-05
7.219142006469E-05
-1.124605730125E-05
6.953671033580E-06
1.619012866145E-04
8.925154072129E-06
1.030833223288E-05
2.564234344058E-05
2.546562907650E-05
2.697204299131E-05
9.736144962719E-05
1.070398954059E-04
9.416322976680E-05
9.180009880029E-05
2.051189830098E-05
2.423354661252E-05
8.417653796279E-05
9.124288358113E-05
9.304985929316E-05
8.540525322556E-05
1.993740285465E-05
1.724549070475E-05
1.721381797057E-05
1.853899455806E-05
8.145897375640E-05
8.770032144409E-05
1.426845977891E-05
1.578750096268E-05
1.352781970349E-05
1.355579032219E-05
7.477563881559E-05
8.014782682303E-05
1.062764716366E-05
-7.100583165276E-05
1.611661444444E-04
-1.081142839734E-05
-7.497255076927E-06
-1.064745824235E-05
-1.244205121403E-05
-1.064796768116E-05
4.987953077620E-05
5.180454547515E-05
5.062748012028E-05
5.248030103417E-05
5.271010936791E-05
5.494240742782E-05
-4.361010521983E-06
5.796602011316E-05
-5.411503709832E-06
-5.444050981928E-06
5.283244767671E-05
5.353707513537E-05
5.217797504037E-05
4.998096802059E-05
-3.924098625147E-06
-3.922420670020E-06
-3.918871141434E-06
-3.571837719849E-06
6.308589642896E-05
5.979251209756E-05
-6.420725969829E-06
5.612839071312E-05
5.556740807871E-05
5.293189792861E-05
6.773921885167E-05
-5.886760099961E-05
-6.260630420045E-05
-5.437230447072E-05
-5.357804776609E-05
6.571406296890E-05
6.439115084428E-05
-3.541753588375E-05
-4.361432780990E-05
5.920634847053E-05
6.262491516628E-05
6.395456305883E-05
6.179819918253E-05
-2.340805101761E-05
-3.033275527982E-05
5.348419608812E-05
5.628696753788E-05
5.675821485007E-05
5.963797911443E-05
-2.093551718888E-05
-1.653587973219E-05
-1.754174608183E-05
-1.799031900451E-05
5.130214837469E-05
5.251363643423E-05
5.728726036836E-05
5.489293340856E-05
-4.719900034222E-06
-3.670575466438E-06
1.263075778031E-04
-1.104396470419E-06
-3.356482424786E-07
1.343094451217E-04
1.388460322263E-04
1.429637092939E-04
1.431769162112E-04
-2.140280901842E-06
-8.265573100699E-07
1.497051705164E-04
1.488634628106E-04
-2.807013741772E-06
-2.114298026832E-06
-2.771768835972E-06
-4.346496549803E-06
1.551868850647E-04
1.550796932766E-04
-4.966015355963E-06
-6.622428164776E-06
-6.116267176376E-06
-6.517567322377E-06
1.589149378034E-04
1.590501801896E-04
-9.382699746110E-06
-8.728179545951E-06
1.271415701571E-04
-1.076696200568E-05
-2.042315240846E-06
1.175116954860E-04
-4.060897164671E-06
-3.716870392914E-06
-4.057914334381E-06
-3.378676201710E-06
7.218582523601E-05
6.895253605930E-05
6.481540069032E-05
6.327990478422E-05
-4.213207873921E-06
-3.756771350607E-06
-4.250416524809E-06
-3.601805127604E-06
8.869399988464E-05
8.487279018390E-05
8.010035102961E-05
7.809273201152E-05
-3.688941551049E-06
-3.195325295315E-06
9.759647845749E-05
9.608611315060E-05
-3.025788610713E-06
-2.521572507992E-06
1.055018156451E-04
1.118265618774E-04
1.180036461654E-04
-2.712539626418E-06
1.682035073880E-04
3.996618029768E-04
3.813615070431E-04
-7.934336121726E-05
-1.059896227645E-04
-1.075746197433E-04
-9.562652326259E-05
-9.818486249254E-05
-1.174143028799E-04
-1.080233009347E-04
-1.159298002232E-04
-1.139430372420E-04
-1.132068168291E-04
-1.107257327882E-04
-8.922021332939E-05
-1.160043162491E-04
-1.142615911397E-04
-1.285543007925E-04
-1.232727073848E-04
-1.376179551823E-04
-1.299493863511E-04
-1.344000425046E-04
-1.471648461733E-04
-1.177339987824E-04
-1.196790337903E-04
-1.205295004829E-04
-1.189096472710E-04
-1.149689764262E-04
-7.453457763965E-05
-1.091648862208E-04
-9.692146516850E-05
1.131565627606E-04
1.202782335095E-04
9.563265564698E-05
1.030081850443E-04
8.036703540886E-05
8.727419257010E-05
6.708367043020E-05
7.350538076651E-05
5.518830572666E-05
6.116659846446E-05
5.102365099106E-05
1.953339427971E-05
1.359364249992E-05
-4.606311692127E-05
-6.224333698090E-05
-6.458988045102E-05
-5.605606573265E-05
-5.557236429653E-05
-7.204170628771E-05
-7.444940695400E-05
-8.467317190634E-05
-9.393865042620E-05
-1.066716226641E-04
-1.029772641663E-04
-9.990461550566E-05
-1.148199442585E-04
1.305013594640E-04
-1.171509844597E-04
-1.165500555832E-04
-2.036886553902E-04
-1.300213192149E-04
-1.290777597482E-04
-1.251190613387E-04
-1.284462474865E-04
-2.089338610416E-04
-2.059311246623E-04
-2.046728432909E-04
-2.083412498696E-04
-1.326729034176E-04
-1.321443258230E-04
-2.036109581582E-04
-1.299914673818E-04
-2.064128370865E-04
-2.040277684557E-04
-1.295197553913E-04
-1.315767816115E-04
-1.316865985098E-04
-1.302416287739E-04
-2.035162562220E-04
-2.015263878449E-04
-1.254891847741E-04
-1.226725098904E-04
-1.255807636856E-04
-1.322102333636E-04
-1.969416611775E-04
-1.973841961676E-04
-1.230933216862E-04
-1.411020078986E-04
-1.600564184832E-04
-1.513224401988E-04
-1.499595419027E-04
-1.552345877745E-04
-1.664254325160E-04
-1.216801099261E-04
-1.229428673673E-04
-1.239257826097E-04
-1.222658908129E-04
-1.177422232156E-04
-1.196691217047E-04
-1.219839941617E-04
-1.187084864822E-04
-1.696689682909E-04
-1.848807225560E-04
-1.895382821509E-04
-1.802532997783E-04
-1.799280585794E-04
-1.900155411446E-04
-1.253720062697E-04
-1.267301265586E-04
-1.270082080712E-04
-1.244493244411E-04
-1.201270299274E-04
-1.194714191801E-04
-9.551464440490E-05
-8.212626430194E-05
-8.736786529481E-05
1.659610611406E-04
1.660371511276E-04
1.660319522396E-04
1.650229128844E-04
1.657046522278E-04
-4.588246479120E-05
-4.213894304088E-05
-4.665015793733E-05
-4.304647528843E-05
1.646510831034E-04
1.652992123303E-04
1.648460402237E-04
1.659384578460E-04
1.656847378318E-04
1.658003956131E-04
-5.124444775614E-05
-5.291455339382E-05
-5.799377120277E-05
-6.143027645918E-05
1.639473423246E-04
1.647041043862E-04
1.648056547303E-04
1.651226848077E-04
1.647286089537E-04
1.660691272261E-04
-2.753612004808E-05
-3.218175126005E-05
1.664366338468E-04
2.853930846397E-05
2.457535859681E-05
1.696364668833E-04
1.702780509338E-04
1.699561228865E-04
1.692756828022E-04
1.623535825019E-05
1.650409531752E-05
1.164526032197E-05
2.067896129203E-05
1.680815902474E-04
1.686770484996E-04
1.685860888000E-04
1.681320317405E-04
-6.929875172303E-07
2.711771169631E-06
1.668701474996E-04
1.674797184854E-04
1.674896412140E-04
1.671735758632E-04
-1.620536369596E-05
-1.196647234762E-05
1.656956919511E-04
1.664239027902E-04
1.666338717286E-04
1.658546893652E-04
1.649752617099E-04
1.650456576206E-04
1.655588226151E-04
8.237260964591E-05
7.471914205262E-05
6.974511430116E-05
6.258701361540E-05
5.779814080249E-05
5.222883575310E-05
4.570837765024E-05
4.339820797586E-05
2.640424894910E-05
2.474974435200E-05
3.096662726346E-05
1.551076658354E-05
9.612157616137E-06
8.464544683579E-06
-2.465319851289E-06
-6.096274183587E-06
-1.422162717454E-05
-1.902589484074E-05
-1.634548917795E-05
-3.774143322333E-05
-3.791129443284E-05
-2.993286805774E-05
-2.903615153565E-05
-4.603120823089E-05
-9.259638589281E-05
8.801747940069E-05
-1.232285815167E-04
9.637321036114E-05
1.125015112231E-04
1.651774278943E-04
1.653560792470E-04
1.641421276573E-04
1.628614220906E-04
1.581009860194E-04
1.541163328381E-04
1.481970137322E-04
-1.744730472739E-05
-2.329678017448E-05
-7.378759426306E-05
-6.979127224424E-05
1.638314328199E-04
1.639412490131E-04
1.642562364739E-04
1.635779070680E-04
1.643821440809E-04
1.611364778455E-04
1.633219999316E-04
1.527031318641E-04
1.573733819530E-04
1.312242573435E-04
1.374207751988E-04
1.455495822973E-04
1.470080260178E-04
1.196864353514E-04
1.029025862652E-04
-2.008414887362E-04
-1.974119576566E-04
-1.964459682672E-04
2.255837882960E-04
1.525875534826E-04
1.462604455225E-04
1.471049550955E-04
1.526085066143E-04
1.600692991167E-04
1.574203736509E-04
1.594658230424E-04
1.608981910280E-04
7.528124396986E-06
4.328847820210E-06
2.222019353976E-04
2.262193466220E-04
2.205705186385E-04
2.186807101410E-04
2.207407232183E-04
2.135556486128E-04
1.627752519909E-04
1.581044194790E-04
1.573827165466E-04
1.606104543784E-04
1.641086323371E-04
1.629232524227E-04
1.636426697164E-04
2.322677675284E-04
2.371747501780E-04
2.324685430943E-04
-1.778748535164E-06
1.122404202366E-04
1.056098255130E-04
1.115002445578E-04
1.235101776884E-04
1.474310987943E-04
1.436981182822E-04
1.458782448873E-04
1.484894753004E-04
-5.105316567521E-06
-9.709014984169E-06
2.286858676779E-04
2.270374830699E-04
2.097152857055E-04
2.204570927140E-04
1.367970455647E-04
1.277831473714E-04
1.427254352829E-04
1.349566207955E-04
1.271770848032E-04
1.330373052300E-04
1.544279896269E-04
1.504813211548E-04
1.527666045598E-04
1.555805970856E-04
2.082012472128E-06
1.632130701276E-04
1.188877478886E-05
9.108689746531E-06
2.181503354539E-04
1.977800112926E-04
1.993510679145E-04
1.944270274303E-04
2.009181044721E-04
1.716319251844E-04
1.710860694025E-04
1.697299878586E-04
1.692219646923E-04
1.568033178335E-04
1.587131926836E-04
1.578274284286E-04
1.563752001501E-04
1.967770573775E-05
1.861935178010E-05
1.978709765137E-05
2.396172722816E-05
1.761580702970E-04
1.823164440535E-04
1.845273201888E-04
1.764622599936E-04
1.704983942832E-04
1.682094667604E-04
1.683590979150E-04
1.692593223845E-04
1.696366198159E-04
1.644771707551E-05
1.006851385688E-04
1.872156503346E-05
1.620642952924E-04
2.236390951553E-04
2.147480804717E-04
2.149169703140E-04
2.106456897990E-04
2.101084754368E-04
1.688565195593E-04
1.655078926781E-04
1.641980546367E-04
1.659144198569E-04
1.643457172091E-04
1.648877244676E-04
1.558430039741E-05
1.307708951181E-05
2.137138080707E-04
2.086112289613E-04
2.065091721572E-04
2.085718219437E-04
2.060411205803E-04
2.046972701617E-04
1.716062309663E-04
1.696466104190E-04
1.681497546612E-04
1.686471304926E-04
1.605712357040E-04
1.601873752684E-04
1.621899992422E-04
2.800485975595E-05
1.051812622018E-04
9.886772488331E-05
-1.450612340717E-04
-1.446629256621E-04
-1.539350370429E-04
-1.635858365643E-04
-2.042005480694E-05
-3.532608292774E-05
-3.215881195765E-05
-1.738195235334E-05
-1.228983875249E-04
-1.340957485579E-04
1.616492729008E-05
-6.056248127927E-05
-9.940088553335E-07
2.147329377514E-05
-9.372194888375E-05
-9.681648307250E-05
-1.065314791254E-04
-1.134563669718E-04
3.370670737470E-05
6.884936737154E-05
5.660231936928E-05
5.278329543745E-05
3.900219597866E-05
7.143015277040E-05
7.521032511159E-06
-5.835249882347E-05
-4.790491835399E-05
-4.811870120753E-05
-1.976423793864E-04
-1.127042817166E-04
-1.164252996255E-04
-1.968408925276E-04
-1.968847254653E-04
-1.008090805818E-04
-1.053693073794E-04
-1.963255298074E-04
-1.974790388016E-04
-1.984170186234E-04
-1.963086938350E-04
-8.460754601294E-05
-8.517889891778E-05
-9.117240626934E-05
-9.265621503889E-05
-1.951220012395E-04
-1.978830502534E-04
-1.950603552255E-04
-1.880565016515E-04
-7.198590549942E-05
-7.630482318801E-05
-7.236369627862E-05
-7.775999797747E-05
-1.721216008558E-04
-1.819230543818E-04
-6.803930358238E-05
-7.060853871113E-05
-7.869869277393E-05
-8.381466336717E-05
1.210020535637E-04
1.096038014799E-04
9.187724459223E-05
8.634176266447E-05
7.417436183778E-05
9.133820221693E-05
8.126872186489E-05
7.191245643405E-05
8.429670938959E-05
7.999899988155E-05
9.037866967454E-05
1.409500244688E-04
1.377132294138E-04
1.345509470417E-04
1.419435649628E-04
-1.409864046985E-05
-1.928885184235E-05
2.115869234494E-04
1.771435598786E-04
1.909806552875E-04
1.859615529516E-04
1.972266411014E-04
1.533141133030E-04
1.607733262626E-04
1.349533447637E-04
1.249546370583E-04
1.164516899454E-04
1.465887497182E-04
-3.057372845406E-05
7.586392630616E-05
9.591369932319E-05
8.958497074734E-05
8.698730703234E-05
7.856862592758E-05
9.811393421166E-05
-4.561726837004E-05
-5.161227615834E-05
-5.354306809376E-05
-6.025258118179E-05
1.002989831865E-04
1.170396649634E-04
1.121103682897E-04
1.092226155462E-04
1.027466281137E-04
1.183082109924E-04
-4.443897430157E-05
-4.091857337989E-05
-3.630388330144E-05
-4.803785479037E-05
1.204799215145E-04
1.247646929940E-04
1.239089674077E-04
1.285844145937E-04
-2.459286296618E-05
1.581956777832E-04
2.341414168558E-05
1.711935477292E-04
1.719433942022E-04
8.846293711183E-05
7.952753312809E-05
7.586791801289E-05
8.405374745662E-05
8.850036115277E-05
8.597620477157E-05
3.994679269379E-04
4.042903681813E-04
4.059229642902E-04
4.150586568069E-04
4.167841598199E-04
4.942095885758E-04
4.247714772076E-04
1.021253671377E-04
1.014847522707E-04
9.622181489123E-05
8.585485401167E-05
8.598248954802E-05
9.219556511244E-05
7.305331838347E-05
7.736370160853E-05
6.436153974329E-05
4.099754321409E-04
4.028183261978E-04
9.703769134851E-05
4.716913786059E-04
4.854179874399E-04
4.495048181538E-04
5.161774942971E-04
5.152049149250E-04
5.299394278608E-04
5.040317526315E-05
4.940429901050E-05
4.327322923714E-05
4.051820969726E-05
4.505962518949E-04
4.646712407734E-04
4.696777875286E-04
4.834546063800E-04
4.857649202423E-04
4.998399948486E-04
4.993420476521E-04
5.095461926751E-04
6.713113329173E-05
5.856986124968E-05
5.727329854989E-05
6.656143288632E-05
4.102452756232E-04
4.214864241389E-04
4.319256068494E-04
4.306795627569E-04
4.435601291908E-04
4.530083928664E-04
3.978183253130E-04
4.135665599168E-04
1.035125708576E-04
9.892942822960E-05
3.964816951357E-04
3.990005512065E-04
3.948445344665E-04
4.006814994677E-04
3.966146307596E-04
1.962659909456E-05
1.555454797431E-05
1.088531840994E-05
5.718185738532E-06
3.780422847162E-04
3.884110474909E-04
3.877851897394E-04
3.985239648153E-04
4.000910545172E-04
3.926987452044E-04
3.962608920805E-04
3.899279156759E-04
1.295470858165E-06
1.906144438442E-06
6.246890121783E-06
-3.402450058905E-06
2.065801878237E-04
2.165419114991E-04
2.129252381172E-04
2.295165952021E-04
3.899958708408E-04
5.021282222902E-04
1.173677668789E-05
1.883255528506E-05
9.196467947190E-05
8.244016831795E-05
7.491668593646E-05
5.115062184469E-05
5.467573726904E-05
6.276787417087E-05
6.613097873079E-05
3.941864898024E-05
4.368542299367E-05
3.338434560851E-05
4.004415774603E-04
4.058214717473E-04
4.044055500444E-04
3.987489018486E-04
5.264010910571E-05
4.638251287266E-05
4.061207742782E-05
3.523620116969E-05
3.192257282788E-05
2.638985790030E-05
3.982067709581E-04
4.034203564329E-04
4.039759882589E-04
3.995673691917E-04
1.798940837730E-05
2.454817902192E-05
2.251626278373E-04
5.006743137430E-04
3.391237417496E-05
1.605682151836E-04
5.450212976317E-04
5.314542693916E-04
1.487899949620E-04
1.415044079478E-04
1.068231894436E-04
1.180154757791E-04
1.227748203611E-04
9.791679711397E-05
5.867091726439E-04
5.704474718012E-04
1.653292534792E-04
1.060402204312E-04
9.355057052458E-05
8.671151105541E-05
6.276873935472E-05
6.927573985097E-05
7.438250181558E-05
5.890716852532E-05
6.485569794722E-04
6.282723351101E-04
6.149148647428E-04
6.503350337650E-04
6.139428511183E-05
8.998593030400E-05
1.732741556745E-04
1.762190833648E-04
4.033984901335E-04
3.517353635085E-04
3.569082304533E-04
3.689076868679E-04
3.450565776337E-04
3.474537143578E-04
3.361228913936E-04
1.895067485388E-04
1.869367231151E-04
1.838685556631E-04
1.816761187894E-04
5.044363272304E-04
4.984506964427E-04
5.084948671455E-04
4.935913150410E-04
4.853136210529E-04
4.782511108842E-04
4.789629108855E-04
4.639850167040E-04
4.559063292919E-04
4.555881725924E-04
4.326773177649E-04
4.307225414112E-04
4.399373260051E-04
4.139763150934E-04
4.191254502103E-04
5.285293801820E-05
5.444859296810E-05
5.049025101429E-05
4.482490654689E-05
6.845972439300E-04
7.218946428437E-04
7.192441266699E-04
7.445650775448E-04
7.478375718303E-04
7.695361360580E-04
2.976679160674E-05
2.832139310558E-05
2.618205407545E-05
2.864208785110E-05
5.103665397216E-04
5.254787629657E-04
5.407901189076E-04
5.440560508761E-04
5.735573445498E-04
5.848079801369E-04
5.745473210309E-04
6.390502941270E-04
6.144471945054E-04
7.004066540326E-04
6.729104176279E-04
7.307742720043E-04
3.257176803451E-05
3.437439050910E-05
3.224839183807E-05
6.654492754631E-04
4.893561041629E-04
6.272023250350E-04
5.883347314236E-04
4.128905056045E-05
6.875494530102E-04
6.668077745900E-04
6.739959031673E-04
6.930823761431E-04
3.283062094300E-05
3.440423166086E-05
3.698976536683E-05
3.124411263883E-05
7.214875527263E-04
7.057772702372E-04
7.236778717717E-04
7.339613778509E-04
3.269910255663E-05
3.071264631390E-05
2.935029895537E-05
2.598383832098E-05
7.355341382450E-04
7.253007621631E-04
7.596866348603E-04
7.575143500977E-04
2.602702753370E-05
2.503291251106E-05
2.576688255074E-05
2.509440959662E-05
6.102183592958E-04
3.909785367621E-04
2.442699668824E-04
2.637657543599E-04
1.184066076154E-04
1.228275850592E-04
1.244011718353E-04
1.139158739835E-04
1.112380899704E-04
1.082933558783E-04
9.767571782291E-05
9.589028999550E-05
9.524640403489E-05
9.363524021460E-05
9.347506103699E-05
1.311352586606E-04
9.283098624260E-05
9.428827523389E-05
9.667580344571E-05
9.895784162915E-05
1.035597905040E-04
1.071838177806E-04
6.712588088709E-05
6.961979954463E-05
4.998505446725E-05
5.624597682880E-05
5.860440714480E-05
4.544662052686E-05
9.379327815097E-05
1.335600989041E-04
1.311059591937E-04
1.405849064638E-04
9.585638860430E-05
9.726590250678E-05
9.435424641680E-05
9.501114012119E-05
9.502580521828E-05
9.597741756498E-05
9.561639372609E-05
9.790353095620E-05
1.021229861372E-04
1.059152076739E-04
1.120037631582E-04
1.144257476976E-04
1.207188918776E-04
1.185678660188E-04
1.289198611091E-04
6.416931620740E-05
5.189631206726E-05
5.500760161668E-05
5.181469114969E-05
3.889402612582E-05
4.438574246969E-05
1.456585774301E-04
1.430797824974E-04
1.444685628878E-04
1.384407426152E-04
1.533428182627E-04
1.460778999114E-04
1.483781653500E-04
1.492976639581E-04
1.745374668426E-04
1.750649943266E-04
1.749379785279E-04
1.741618521326E-04
1.744540693836E-04
1.752533509690E-04
1.736271827933E-04
4.830186220094E-05
5.360146871537E-05
1.716367928602E-04
1.723707089248E-04
1.732614909077E-04
1.730852211883E-04
1.721729660019E-04
1.733913034708E-04
1.739363901976E-04
1.733327440191E-04
3.371806873968E-05
3.822423746364E-05
4.130900844820E-05
3.310547405940E-05
1.711209076824E-04
1.714367689572E-04
1.703684964382E-04
1.713473342926E-04
1.737362593691E-04
1.009829256111E-04
6.503313816865E-05
1.630131013513E-04
1.509476381958E-04
1.450968818812E-04
1.434627695641E-04
1.413014990994E-04
1.388537658326E-04
1.348489061177E-04
6.415949388869E-05
6.875686081706E-05
7.334934225826E-05
6.012028675568E-05
1.642622036401E-04
1.543551786837E-04
1.574263620911E-04
1.587200859553E-04
1.615985900578E-04
1.516321905694E-04
6.692335628273E-05
7.177655671177E-05
1.753340809866E-04
1.744950245251E-04
1.751431237839E-04
1.661042870633E-04
1.696484654377E-04
1.707445262783E-04
1.735952894514E-04
5.945110573478E-05
2.384068969856E-04
9.977672228646E-05
1.027735821064E-04
2.847506463113E-04
2.764252383182E-04
2.811795533745E-04
3.117210577126E-04
3.012582875254E-04
3.000105137319E-04
3.249777490601E-04
3.753789799933E-04
3.873384842074E-04
3.712439602973E-04
3.845762462896E-04
2.615608592710E-04
3.917241226103E-04
3.455997450598E-07
3.362973321238E-06
-6.349086810166E-06
-4.375154418928E-06
1.695001126584E-04
1.849528439498E-04
1.806232884477E-04
1.776318200896E-04
1.729252991709E-04
1.884321807545E-04
3.059394844233E-04
3.909752186241E-04
2.516778965099E-04
2.416144579983E-04
2.330159888769E-04
2.564478420958E-04
2.763736674392E-04
3.704023059216E-04
3.811935775744E-04
3.878482433600E-04
3.807327074583E-04
3.764042744446E-04
3.887573249000E-04
3.929053102113E-04
4.070232795030E-04
3.981426009835E-04
4.079397392708E-04
9.242408327788E-07
3.945911007286E-06
-5.759497522388E-06
-4.043074282053E-06
1.887460230728E-04
2.038870008993E-04
1.992669265721E-04
1.963135051111E-04
1.923239011720E-04
2.069355412554E-04
2.133206268447E-04
2.191021342949E-04
2.265859241862E-04
3.334911312133E-04
3.217096849813E-04
3.251736687675E-04
3.471078309758E-04
1.778958046933E-05
9.597117538341E-06
9.815052421932E-05
1.047189639238E-04
1.019719500960E-04
1.119616670313E-04
1.182547782771E-04
1.175823693136E-04
1.250477275651E-04
1.333330895465E-04
1.382501327419E-04
1.354598025822E-04
4.567114832334E-05
3.361206207063E-05
3.688719857942E-05
3.136228318532E-05
3.380917725572E-05
2.287231785161E-05
1.190910877413E-04
1.121194403143E-04
1.154940244925E-04
1.067828605367E-04
1.085741039952E-04
1.076897194362E-04
1.047233718285E-04
1.678031527775E-05
9.864443096452E-05
2.220085184295E-05
2.851709704069E-05
3.474719712366E-04
3.684084755682E-04
3.660454686040E-04
3.795792897407E-04
3.718066899325E-04
-2.849693631042E-06
6.508598993843E-07
4.577275153772E-06
-5.344083928376E-06
1.482978437031E-04
1.652892473588E-04
1.605979593453E-04
1.578627316368E-04
1.526472666219E-04
1.686049754154E-04
1.551476518199E-05
1.051444110272E-05
8.793427843870E-06
4.045690082511E-06
1.252906653953E-04
1.337615324408E-04
1.402405863375E-04
1.393579671472E-04
1.481059790694E-04
1.470759889148E-04
1.987965694556E-05
2.507410509161E-04
3.336311678069E-04
2.005521231493E-04
7.030113806782E-04
6.895674061979E-04
3.215541160565E-05
3.348472841838E-05
3.589072354010E-05
2.961201190469E-05
6.818866327728E-04
6.992558966533E-04
7.023346860529E-04
7.119889599266E-04
3.318163493815E-05
3.803263595291E-05
3.226205079572E-05
2.819352343276E-05
5.371454582518E-04
5.547583041029E-04
5.729412618430E-04
5.760971299405E-04
6.082651338586E-04
6.229091837224E-04
6.650050012121E-04
6.757261277555E-04
6.612033566228E-04
7.018824056716E-04
3.004666289605E-05
4.175518882695E-05
4.303845841025E-05
4.718000135046E-05
5.262121051797E-04
1.528056143400E-04
1.483982160171E-04
1.365257538024E-04
1.269577816992E-04
5.803536102053E-04
5.639039485461E-04
1.156872706066E-04
1.122970769928E-04
8.093618714358E-05
9.098779863097E-05
9.533312777223E-05
7.331867097146E-05
6.265712145475E-04
6.079694450257E-04
8.033502385488E-05
6.660406846701E-05
7.025281916544E-05
6.519947556531E-05
4.792739838285E-05
5.301983047524E-05
5.524344648301E-05
4.451409515962E-05
6.718060467694E-04
6.537788031317E-04
3.124286568598E-05
5.405207041750E-04
3.107076943335E-05
4.848513073170E-04
7.426178513831E-05
6.570503677533E-05
5.921667433814E-05
3.961609692632E-04
4.057643050102E-04
4.116013358480E-04
4.172709671883E-04
4.158587088006E-04
4.319707035007E-04
9.422874708159E-05
8.578385642795E-05
7.759861572669E-05
8.046988958280E-05
3.866109871961E-04
3.924037797102E-04
3.948901708450E-04
3.912073783092E-04
1.215756822482E-04
1.101551334167E-04
9.979572161766E-05
1.085327952841E-04
1.180639940663E-04
1.086580448530E-04
3.844897730191E-04
9.186265349899E-05
4.712135671648E-04
4.569276481392E-04
4.604147644305E-04
4.982741311171E-04
5.009857866152E-04
5.223364707455E-04
5.323790285160E-04
5.244252909788E-04
5.558423284591E-04
3.927965723627E-05
3.614390261350E-05
3.601564469638E-05
3.755782599884E-05
4.597817191820E-04
4.694218619558E-04
4.683000784842E-04
4.778124369087E-04
4.767851209870E-04
4.871024128074E-04
4.532625485800E-05
4.468949369780E-05
4.969582479533E-05
4.110769928423E-05
4.192775003360E-04
4.311289010965E-04
4.417260872430E-04
4.411771127112E-04
4.534160256196E-04
4.753384018027E-04
1.645375368674E-04
1.698567451196E-04
1.750952277553E-04
1.940371355527E-04
1.927850673240E-04
1.949376891289E-04
4.256705574036E-04
4.237932508923E-04
4.164275547680E-04
4.099946724174E-04
3.942812915148E-04
4.119767701302E-04
3.990745669345E-04
3.899670570262E-04
1.975898857418E-04
3.830792677419E-04
3.951783921226E-04
3.887640514246E-04
2.857364999481E-04
2.884518359812E-04
2.818236577438E-04
2.716746176422E-04
2.618080355388E-04
2.529518352495E-04
1.940674567830E-04
1.912230747019E-04
1.925961831181E-04
3.833405668466E-04
1.975995080440E-04
2.016434105957E-04
2.025624196051E-04
3.677723727780E-04
3.602704675376E-04
3.551273618338E-04
3.593458743273E-04
4.042196451840E-04
4.040761741896E-04
3.976662920961E-04
3.923458105280E-04
3.729925520333E-04
3.704244203035E-04
3.798674418632E-04
3.728299118660E-04
3.786852323176E-04
3.758631403024E-04
3.681694629577E-04
3.706342558285E-04
2.453724292091E-04
2.458864347901E-04
2.392399727546E-04
2.312193092482E-04
2.257157245954E-04
2.185886387021E-04
2.151022005664E-04
2.092519175287E-04
2.073989067479E-04
1.905316185684E-04
1.901761764464E-04
1.874974927109E-04
4.517752081924E-04
4.392258009209E-04
4.298097089108E-04
4.290873986794E-04
4.416715138223E-04
4.471042989810E-04
4.385466306883E-04
4.325216506052E-04
4.332038142221E-04
4.250448170659E-04
4.157559776427E-04
4.062253176834E-04
3.946769751131E-04
3.814862030705E-04
3.671952838912E-04
3.548024924060E-04
3.454241461319E-04
1.858313870751E-04
1.838774693647E-04
1.830063168633E-04
1.820506568839E-04
5.055826521600E-04
4.930099019785E-04
4.445933096239E-04
4.387385775386E-04
1.773828076889E-04
4.592627124219E-04
3.886629182036E-04
4.743962284602E-04
4.694378411873E-04
4.516158502559E-04
4.425834120996E-04
4.396655884477E-04
4.176254028575E-04
4.169137073584E-04
4.100117036169E-04
4.041141668022E-04
4.181518520951E-04
4.099922406002E-04
4.229838491806E-04
4.122595854908E-04
3.367155232944E-04
3.366214649506E-04
3.298101525693E-04
3.192877067155E-04
2.938575163552E-04
2.994494846263E-04
3.108218029437E-04
2.951728509761E-04
1.911129461267E-04
1.847493663164E-04
1.868015798704E-04
1.886024839855E-04
1.899777062311E-04
1.831932341503E-04
4.658451441866E-04
3.855637680274E-04
3.885274432424E-04
1.444760237565E-04
1.322049427031E-05
1.512835710524E-04
1.575315426145E-04
1.554357976412E-04
1.630496721157E-04
1.633708040791E-04
1.693060437169E-04
4.690712731672E-05
3.616755051663E-05
3.804016600699E-05
3.241349703041E-05
2.010885573046E-05
3.406440895730E-05
1.389063290604E-04
1.457487377146E-04
1.486077460984E-04
1.434126779068E-04
7.924366453230E-05
7.181234927676E-05
6.561213837818E-05
5.321671930341E-05
5.523807229317E-05
4.940372680083E-05
5.246589562250E-05
2.453207779649E-05
1.937180912029E-05
2.455816235335E-05
2.416631616771E-05
2.684759711255E-04
2.935183925472E-04
2.831681844982E-04
2.847597005008E-04
3.055942497978E-04
3.067585236181E-04
3.277715608310E-04
3.281373139809E-04
3.463692399091E-04
3.431019282216E-04
3.546194050691E-04
3.460372473175E-04
1.968222629821E-05
2.229552791370E-05
1.011209984274E-05
1.384150876551E-05
1.604109222491E-04
1.666970942275E-04
1.729706515963E-04
1.725528680369E-04
1.761412558127E-04
1.825710220140E-04
1.821267840477E-04
1.898960599118E-04
3.136485463536E-05
3.932054979053E-05
1.046452168239E-04
1.011176080365E-04
1.026886441163E-04
9.469981243044E-05
9.056452690151E-05
9.242627133288E-05
8.963223458108E-05
9.106344613918E-05
9.104037656200E-05
9.196404336031E-05
9.591872452706E-05
9.567357165410E-05
1.029903813958E-04
1.067478915314E-04
1.042758355316E-04
1.122234885353E-04
1.088056119754E-04
8.470808823261E-05
8.720859216045E-05
7.570097543916E-05
7.974730799394E-05
1.475742754083E-04
1.445070360095E-04
1.457627466509E-04
1.392225368796E-04
1.415873852289E-04
1.349190725826E-04
1.304067473961E-04
9.292581061777E-05
2.565545560182E-04
9.918173876866E-05
9.726147001111E-05
9.985981749453E-05
1.160376525456E-04
1.345085990563E-04
1.287910134560E-04
1.244446355903E-04
1.191358894451E-04
1.361074459682E-04
8.333589659387E-05
8.458123463847E-05
6.411908047186E-05
7.106154564138E-05
7.379119033114E-05
5.806661909888E-05
1.274264371828E-04
1.191342234047E-04
1.230691550940E-04
1.107068353247E-04
1.135066079089E-04
1.115031251388E-04
1.041497437553E-04
1.063614331068E-04
1.067929857494E-04
1.014262621996E-04
1.004632329152E-04
9.519250707664E-05
9.782496015640E-05
3.537961482543E-04
2.488374373284E-04
2.331225329366E-04
4.721487948734E-05
3.549733091772E-05
3.794671370526E-04
3.861838262638E-04
3.904174748732E-04
3.870921033108E-04
3.919038055685E-04
3.871603794965E-04
5.602500981941E-05
5.065165776232E-05
4.426116118081E-05
4.166845706368E-05
4.093868083486E-05
3.224761763816E-05
3.730851332540E-04
3.776785894236E-04
3.817443541491E-04
3.771324130202E-04
3.770442919454E-04
3.835478360260E-04
3.845430815772E-04
3.901476771557E-04
3.990568914061E-05
2.226598286050E-05
3.032711642820E-05
6.923928757087E-05
6.600132718382E-05
5.743469984171E-05
1.382297672754E-04
1.374877370382E-04
1.270003567356E-04
1.091980724661E-04
1.112233391561E-04
1.197009135430E-04
9.648822460916E-05
1.021790034431E-04
7.781396224269E-05
8.366804870470E-05
6.729833447489E-05
3.951973576671E-04
3.895753799335E-04
3.865218277323E-04
3.948700584776E-04
1.527634351311E-04
1.481418001281E-04
1.395319476930E-04
1.293255516794E-04
1.193196894122E-04
1.077603371825E-04
9.812120983591E-05
8.684871828728E-05
7.894303204316E-05
5.469587039946E-05
2.407976733228E-05
3.004220843747E-05
3.264489519963E-05
1.641843328200E-05
2.371023620238E-04
2.306093550995E-04
2.555555326678E-04
2.486628561265E-04
2.744048135549E-04
2.690488776444E-04
2.875126146802E-04
3.484618849571E-04
3.609546037249E-04
3.600770664837E-04
3.479895031525E-04
1.863789193394E-05
2.167215067194E-05
9.206884505968E-06
1.229412885519E-05
1.793146320507E-04
1.860589988278E-04
1.913122300348E-04
1.908985522558E-04
1.963480462489E-04
2.018586446642E-04
2.005460521830E-04
2.092840804603E-04
2.172187868043E-04
2.240702497006E-04
2.161111261963E-04
2.391462663374E-04
2.209992746981E-04
2.068613078305E-04
3.486039415448E-04
3.582857782993E-04
3.664998857337E-04
3.623532111974E-04
3.744840407746E-04
3.710849552970E-04
3.716999851976E-04
3.783305078662E-04
3.807428605845E-04
3.834993871810E-04
2.048396930868E-05
2.469756473510E-05
1.225578880909E-05
1.393386863264E-05
3.483464424770E-04
3.595262547821E-04
3.469185523488E-04
3.573668608114E-04
3.638739168880E-04
3.650344735296E-04
1.895258008999E-05
2.262746883530E-05
9.962117104068E-06
1.283636520616E-05
1.973708910881E-04
2.035428063545E-04
1.285361869697E-04
3.608941995345E-04
3.557572341834E-04
-1.603235192989E-04
-1.635786229789E-04
-1.722999249706E-04
-1.726924390460E-04
-1.814620669472E-04
-1.816574295198E-04
-1.881172147560E-04
9.372723158716E-05
8.971701270027E-05
9.889253095825E-05
9.778790685872E-05
-1.539481072392E-04
-1.726914100205E-04
-1.803228077748E-04
-1.709023751053E-04
-1.710372754708E-04
-1.616577405366E-04
9.895931717373E-05
9.512032633284E-05
9.174479512614E-05
1.002350689415E-04
-1.564826891022E-04
-1.600205867175E-04
-1.474617114409E-04
-1.797472443846E-04
8.964055712146E-05
9.077532193042E-05
9.035448784453E-05
8.580555389005E-05
8.428261571838E-05
8.309454818430E-05
8.198499278992E-05
8.067929935388E-05
8.006077598259E-05
8.066563754416E-05
7.895787014603E-05
-1.305072678089E-04
-1.372826595415E-04
-1.363696420306E-04
-1.407794750068E-04
-1.505174571343E-04
-1.505990569418E-04
9.003811835703E-05
9.117187279920E-05
9.267244071360E-05
9.525909845015E-05
9.764774640187E-05
9.645944575086E-05
9.512219773573E-05
9.466120448102E-05
9.470131905157E-05
9.208739933580E-05
9.252413006531E-05
-1.492620718090E-04
8.685089072927E-05
-1.373500341413E-04
9.364176672921E-05
7.884897231395E-05
8.668742220196E-05
9.152557038010E-05
8.465145204333E-05
7.760160403763E-05
8.530202397445E-05
9.101270556922E-05
9.041876427619E-05
1.737040038383E-05
2.820028167808E-05
3.157499219786E-05
1.854741283058E-05
4.580038010664E-05
6.228368266448E-05
6.513474199675E-05
8.301175606212E-05
9.244300189211E-05
8.389091203724E-05
9.732119717834E-05
8.791359496275E-05
8.056343390118E-05
9.106577380379E-05
9.815205186261E-05
9.560003331849E-05
4.662500267102E-05
1.230318443332E-05
-4.176328374792E-08
1.168184179749E-05
9.021405533633E-05
-1.162655921477E-04
-1.120179573514E-04
-9.542763557360E-05
-8.365632901983E-05
8.347097781201E-05
8.858178956860E-05
8.766619917663E-05
9.246851612622E-05
-5.166225861483E-05
-6.736590005496E-05
9.197814766587E-05
8.613579291655E-05
8.269181510296E-05
9.325468726342E-05
-7.515091479102E-06
-2.018943146338E-05
-3.221057806948E-05
-2.106392352756E-06
7.765965329962E-05
8.422415772861E-05
8.926160902579E-05
8.466416645710E-05
8.930960001011E-05
8.340177041357E-05
-1.279537787287E-04
8.813571132531E-05
8.872968674478E-05
8.933281383895E-05
8.819310671873E-05
9.349228188448E-05
8.469903874678E-05
8.393248880734E-05
1.248398295807E-05
1.058675906499E-05
9.814605469774E-06
1.179484643681E-05
1.073774106508E-05
8.368877411687E-06
8.516558351684E-05
1.512116136914E-05
8.720366448344E-05
8.092945454313E-05
7.831477397279E-05
7.988956092031E-05
6.824579665108E-06
6.685089371264E-06
5.167365380978E-06
2.315089268267E-06
-3.423394355114E-06
-3.548483224897E-06
-8.554601022122E-07
-6.658875624687E-06
8.405645373684E-05
1.673518056937E-05
1.528191723235E-05
1.681714292725E-05
1.271886729421E-04
3.000346489250E-05
3.314427433610E-05
3.625199851704E-05
3.466482633274E-05
1.178202717667E-04
1.258660741098E-04
1.141793833200E-04
1.111894598578E-04
2.491042470048E-05
2.814244824151E-05
2.975335486192E-05
2.793996240296E-05
1.057111115749E-04
1.136510015937E-04
1.019921042882E-04
1.005805441177E-04
2.281490919433E-05
2.429941945720E-05
2.170539966381E-05
2.102481545240E-05
9.596290256680E-05
1.024612047437E-04
9.280038735041E-05
9.131140707805E-05
8.056659394960E-05
8.399316560697E-05
7.726139040135E-05
7.761052457574E-05
-3.025897457354E-05
-3.434860821986E-05
-3.574255244498E-05
-4.275574168599E-05
-4.751800621992E-05
-5.562682315116E-05
-6.213287287973E-05
-7.236286494923E-05
-7.962083372151E-05
-9.224230571008E-05
-1.007025872164E-04
-1.292250181818E-04
-1.211350852491E-04
-1.140374872585E-04
-1.312069087231E-04
9.063310783792E-05
9.230012657263E-05
9.134707960913E-05
9.256497033481E-05
9.131613377025E-05
9.133425456404E-05
9.034406982207E-05
9.031598942602E-05
8.978507545870E-05
8.950154587660E-05
-2.659026808808E-05
7.774369651271E-05
7.454142320193E-05
7.536323326958E-05
-6.276985089523E-06
-1.297395410437E-05
-1.282379233670E-05
-9.257380670731E-06
-9.243785933855E-06
-1.670832845306E-05
8.035835384663E-05
7.882100357552E-05
7.926089079467E-05
8.037511642976E-05
7.801944866731E-05
7.529573303540E-05
7.434048427809E-05
7.473830597371E-05
-1.606440322736E-05
-2.542399186895E-05
-2.361943075910E-05
-2.007795117793E-05
-1.961652757160E-05
-3.016897014838E-05
8.048945297597E-05
8.050656494037E-05
7.998334116249E-05
7.850915029890E-05
7.818292747160E-05
7.735060132231E-05
7.161410445758E-05
5.859280485199E-05
8.520354032824E-05
-1.053024418671E-04
-1.125046938931E-04
-1.172081589295E-04
-1.195925568984E-04
-1.664396567024E-04
-1.774125770679E-04
-1.677891342474E-04
-1.632938901371E-04
-1.575395097926E-04
-1.621577356282E-04
-1.092059362231E-04
-1.053894106377E-04
-1.163301343820E-04
-1.219509325240E-04
-1.288202978744E-04
-1.369996556880E-04
-1.412467976539E-04
-1.498396838899E-04
-1.454747755211E-04
-1.537801912344E-04
-1.564853824713E-04
-1.575708276755E-04
-1.644003359100E-04
-1.617356773854E-04
-1.223673163351E-04
-1.052860778187E-04
-9.735113991417E-05
-8.940595843073E-05
-1.880081742368E-04
-1.885630088534E-04
-1.823275519387E-04
-3.086027247843E-05
-6.997395411366E-05
-6.465944774589E-05
-5.368923876578E-05
-4.466692031647E-05
-7.881001559707E-05
-1.797538308316E-04
-1.760526276345E-04
-1.808250177700E-04
-1.787021456787E-04
-6.717179442355E-05
-9.350932503826E-05
-8.804614288467E-05
-8.125731711284E-05
-7.499138444741E-05
-9.892490019340E-05
-1.791389996322E-04
-1.778078958800E-04
-1.742646831997E-04
-1.696310845155E-04
-1.645440996809E-04
-1.689726372701E-04
-1.690337789722E-04
-1.641917193035E-04
-1.664195608553E-04
-1.613301188395E-04
3.909432257643E-04
3.950946080255E-04
3.997014911995E-04
3.826002310935E-04
3.786756009765E-04
3.709876148859E-04
3.655947488109E-04
3.570347405415E-04
3.531394314947E-04
3.885053525188E-04
3.898747560698E-04
3.792476310806E-04
3.830644880424E-04
3.876320305638E-04
3.823421554337E-04
4.040445833822E-04
4.011042073517E-04
3.885561847984E-04
3.934581102596E-04
4.022399005465E-04
3.858592931415E-04
3.862513642086E-04
3.710107320350E-04
3.729529662113E-04
3.598700214575E-04
3.922848421850E-04
-1.804202797851E-04
3.859457301149E-04
3.807347390905E-04
-1.631226337261E-04
-1.572748122598E-04
-1.555657114768E-04
-1.600959133645E-04
-1.645152118922E-04
-1.596426723903E-04
-1.556490723071E-04
-1.556382272097E-04
-1.451109687174E-04
-1.501157823415E-04
-1.502763715964E-04
-1.555285931090E-04
-1.547246211851E-04
-1.536366632178E-04
-1.576679300680E-04
-1.509557342720E-04
-1.550050190571E-04
-1.513335883043E-04
3.767885376960E-04
3.791074273879E-04
3.807273220190E-04
3.785306439387E-04
3.820314470754E-04
3.796082589661E-04
3.831011893198E-04
3.867142920899E-04
3.624293216357E-04
-4.847480926220E-05
-3.175865729878E-05
-5.274236428491E-05
-5.724214494573E-05
-2.631717971406E-05
1.112012805268E-04
1.034117879126E-04
-1.725324027815E-04
-1.565976047584E-04
-1.402283522139E-04
-1.398393476574E-04
-1.129540170766E-04
-1.203290044272E-04
-7.536007353683E-05
1.156522930258E-04
-2.095873357969E-04
-1.924552076547E-04
-1.835208663576E-04
-1.707184597481E-04
-1.762457433762E-04
-1.504201563967E-04
1.143669527661E-04
1.179202588923E-04
1.121177563768E-04
1.205604184957E-04
-2.193820176236E-04
1.090673835565E-04
-7.932743460900E-05
-1.045181154996E-04
9.641999396464E-05
-2.211902693484E-06
2.213511724854E-05
2.491426834284E-05
3.957613299981E-05
4.385881573948E-05
6.399258136798E-05
6.771550507184E-05
9.078993005284E-05
7.488268516284E-05
9.619245691529E-05
7.740611725651E-05
8.411470447802E-05
8.822937119040E-05
9.513491347866E-05
-6.112654245981E-05
-3.603664253710E-05
-1.791882425400E-05
-2.017711661839E-05
-9.319949973523E-06
1.298051013365E-05
1.164254068416E-05
5.272320471902E-05
3.643361209702E-05
6.140179651139E-05
1.041316266909E-04
-2.212791748334E-04
1.082042060527E-04
1.090498787993E-04
1.162909267989E-04
-2.053431691711E-04
-2.125564408419E-04
-2.002800166742E-04
-1.994179352043E-04
7.180533182932E-05
6.484671970443E-05
6.130965262688E-05
5.665778959148E-05
5.828401173109E-05
4.845155611456E-05
-1.949231874267E-04
-2.026231483598E-04
-1.915457927333E-04
-1.895660287420E-04
5.662354746759E-05
5.016586757802E-05
4.370511421513E-05
4.375784271599E-05
3.593625036573E-05
2.775328976117E-05
2.108258711908E-05
1.243856225723E-05
7.882692694468E-07
-8.638762357994E-06
-2.333643169801E-05
7.737719143699E-05
-2.361801661510E-05
7.672355663861E-05
8.767152712662E-05
1.214903701409E-04
-2.319255236808E-04
-2.341852626314E-04
1.199941815770E-04
1.113491596237E-04
1.106493087603E-04
1.172453513798E-04
-2.331378268711E-04
-2.395879134675E-04
1.019046293114E-04
1.074194794341E-04
1.140481612809E-04
9.774306414143E-05
-2.240614842405E-04
-2.269998378886E-04
-2.354710268046E-04
-2.161895275804E-04
1.064427404774E-04
1.005458490420E-04
9.841539754120E-05
9.121956842244E-05
-2.191311183163E-04
-2.268811671541E-04
-2.118221246023E-04
-2.118715018181E-04
8.148067034316E-05
1.207425609340E-04
1.182512701126E-04
1.215155373641E-04
1.690589086723E-04
1.698014620331E-04
1.714913710784E-04
1.733468266566E-04
1.759646509924E-04
1.819174085587E-04
1.805405202203E-04
1.777617956610E-04
1.803532874734E-04
1.804345651502E-04
1.777865073484E-04
1.685830131164E-04
1.541724416533E-04
1.549618240125E-04
1.534619047985E-04
1.546576978612E-04
1.527437059465E-04
2.206337115841E-05
2.148907463629E-05
2.256322506452E-05
2.429992553745E-05
1.590254423756E-04
1.642648868471E-04
1.670120764063E-04
1.568867264535E-04
1.687716347076E-04
1.682382972132E-04
1.771612182057E-04
1.911469591795E-04
1.968047618021E-04
1.971486713545E-04
1.912791877601E-04
1.685846869122E-04
1.684690648734E-04
1.689282494466E-04
1.696393859907E-04
1.738276186652E-04
1.722913784736E-04
1.713908936096E-04
1.758925081629E-04
1.783021832780E-04
1.807397304109E-04
1.592021162164E-04
1.619877916464E-04
1.599393366974E-04
1.583115638134E-04
1.661775208888E-05
1.606217359741E-05
1.986407253381E-05
1.997365686547E-05
1.842420725649E-04
1.782935608496E-04
1.810730178907E-04
1.597177707825E-04
1.450206726492E-05
1.693361732629E-04
1.699338077894E-04
1.546811563140E-04
1.515068613990E-04
1.674789022390E-04
1.676484037950E-04
1.689007288625E-04
1.683793558751E-04
1.698284645910E-04
1.680403903579E-04
1.702258098755E-04
1.637365191554E-04
1.666934709850E-04
1.522543354840E-04
1.663288715660E-04
1.603616939083E-04
1.564722475868E-04
1.555681668349E-04
1.501279926822E-04
1.515671044974E-04
1.532340259692E-04
1.486428756710E-04
1.500017226397E-04
1.483907223329E-04
2.784278665249E-05
2.694444064537E-05
1.614920237367E-04
1.555777159657E-04
2.711163045228E-05
2.550668981931E-05
1.718500132220E-04
1.720305799274E-04
1.751973560614E-04
1.745137332365E-04
1.768602149688E-04
1.730509908067E-04
1.753138162996E-04
1.741533188308E-04
1.692572501547E-04
1.671136879793E-04
1.628642979183E-04
1.611273889065E-04
1.575778417745E-04
1.564034067709E-04
1.538649900242E-04
1.534263059813E-04
1.534934456717E-04
1.528695965891E-04
1.515598415008E-04
1.496698826363E-04
1.496176838598E-04
1.512126530597E-04
1.505181859760E-04
2.526966226087E-05
2.454315047536E-05
1.685381286589E-04
1.443550989001E-05
1.470933364917E-05
1.334314647901E-05
1.457319452880E-04
1.410501239373E-04
1.393498204561E-04
1.464389368200E-04
1.461097243598E-04
1.545769885943E-04
1.503340825767E-04
1.464028001952E-04
1.492324365622E-04
1.518367829156E-04
-2.705856524915E-06
2.409883747670E-04
-6.671855387285E-06
2.521527823054E-04
2.549760561292E-04
2.506081823474E-04
2.433231423982E-04
2.446971965550E-04
1.537871798848E-04
1.511228039120E-04
1.560570567286E-04
1.555841198760E-04
1.596436438461E-04
1.635604805912E-04
2.576647774527E-04
2.328676045724E-04
2.361896806977E-04
2.439918416672E-04
1.053268065190E-04
1.351075691439E-04
1.305876904332E-04
1.334043520443E-04
1.367376464210E-04
-1.951179277748E-05
-2.464427812505E-05
2.223733194446E-04
1.916901401255E-04
2.073077622526E-04
2.029517862444E-04
2.180659511800E-04
1.824433365848E-04
1.026441223246E-04
1.270185581484E-04
1.147987803652E-04
1.121892947844E-04
1.210572867630E-04
1.351761815848E-04
1.429675604382E-04
1.390937658235E-04
1.421402003688E-04
1.445335777975E-04
-1.032837162898E-05
-1.492989739327E-05
1.562398824966E-04
1.532894175821E-04
1.563148914591E-04
1.579461562903E-04
1.638350134309E-04
1.653710641022E-04
1.650732107131E-04
1.643123693989E-04
1.643668184515E-04
1.221882654837E-05
9.913512133223E-06
2.212023486297E-04
2.038957532546E-04
2.102398471392E-04
2.116059197071E-04
2.187559047535E-04
2.039792964334E-04
1.682171159404E-04
1.675587190905E-04
1.700102025890E-04
1.689563600984E-04
1.687505897409E-04
1.710118397647E-04
1.642587091578E-04
1.654344230704E-04
1.623807605202E-04
1.626326966671E-04
1.644368635995E-04
1.635059252749E-04
1.656100009090E-04
2.828765417666E-05
1.676134560345E-04
1.643700956877E-04
3.259258482898E-06
4.912675401257E-08
2.561146350393E-04
2.521387208925E-04
2.466312194752E-04
2.463477597712E-04
2.382639240139E-04
2.375537704668E-04
1.608986462145E-04
1.587141824059E-04
1.652024383559E-04
1.635814808772E-04
1.604483049512E-04
1.650389596526E-04
1.616980602508E-04
1.589244527561E-04
1.613903113007E-04
1.626385571259E-04
8.000673400704E-06
5.323115280809E-06
2.296485768977E-04
2.367581327605E-04
2.288027800873E-04
2.268084764446E-04
1.657857579711E-04
1.657287447303E-04
2.770944143508E-05
2.878950591843E-05
2.768641609965E-05
-1.082100890436E-04
-1.029153176177E-04
-2.240063644117E-04
-2.173005222543E-04
-1.978341968819E-04
-2.141519610184E-04
4.391545192339E-06
3.035160875249E-06
3.324046154834E-06
3.775920119098E-06
3.974347900244E-06
-1.106514712393E-04
2.302344155669E-06
6.638942478882E-07
-2.737186056939E-05
-3.474217650553E-05
-3.336937397228E-05
-3.977898643369E-05
-3.874763442060E-05
-4.777595508032E-05
-9.784823565765E-05
-9.447395658806E-05
-8.952046672019E-05
-8.569996545245E-05
1.443252205806E-06
-1.141531551918E-04
-6.217584335895E-05
-5.088023138991E-05
-9.528395211952E-05
-1.071634597935E-04
-1.085667787454E-04
-1.145423859344E-04
-1.116549053681E-04
-1.103886588424E-04
-1.094358016224E-04
-1.997465824892E-04
-1.902793567194E-04
-1.734151401228E-04
-1.611420385694E-04
-1.253083181999E-04
-1.209610697443E-04
-1.359757883841E-04
-1.041425063729E-04
5.120808180127E-06
4.183247931967E-06
4.779492789105E-06
4.779071276400E-06
5.276931121799E-06
4.074668654215E-06
-3.736747075894E-05
-4.624711867008E-05
-4.382207088160E-05
-5.134044521869E-05
-2.464836351593E-04
-2.450484998571E-04
-2.254612460793E-04
-2.370666901840E-04
-6.926031646520E-05
-6.682949673991E-05
-6.343850476556E-05
-2.447403631582E-04
-2.490379434089E-04
-5.775058126860E-05
-6.214273222812E-05
-2.455838496168E-04
-2.503179919165E-04
-5.638982689684E-05
-5.986331794772E-05
-5.989566363228E-05
-5.580124339692E-05
-2.489750389786E-04
-2.520531746608E-04
-5.680692333788E-05
-6.246952333093E-05
-6.454491737753E-05
-6.086991520431E-05
-2.526454861878E-04
-2.562622250229E-04
-6.383052886377E-05
-7.052860263001E-05
-7.575936116395E-05
-7.184916958607E-05
-6.902751981651E-05
-9.016321328645E-05
-1.259693326094E-05
-2.421122634676E-04
2.595415247991E-06
8.373160290987E-07
2.044197794014E-06
3.653303943261E-07
-6.144964131341E-07
-1.903770428218E-06
-4.015891767140E-06
-4.390256092804E-06
-9.040394144883E-06
-9.030932845353E-06
-6.919813011931E-06
-1.122589294658E-05
-1.338219274926E-05
-1.380666964085E-05
-1.896561650432E-05
-2.003214422482E-05
-2.508189798691E-05
-2.843990748054E-05
-2.618301375238E-05
-3.438726056358E-05
-7.410463794190E-05
-7.898090428499E-05
-2.556602856347E-04
-2.526776568870E-04
-2.444125668418E-04
-1.114929042546E-05
8.904036579486E-05
-7.416084921867E-05
-6.098013047721E-05
-1.033306191325E-05
1.101927623310E-04
1.146021182642E-04
1.109314472214E-04
1.083028372951E-04
-2.154468410236E-05
-1.934348814521E-05
1.069365187606E-04
1.025614484710E-04
1.021819579743E-04
9.704781696466E-05
-1.300770431800E-05
-2.439735134253E-05
-2.373453134788E-05
-2.519160031397E-05
8.406337438930E-05
8.301798161752E-05
8.843507496677E-05
8.934352490409E-05
-2.086180488478E-05
-2.304479304206E-05
-2.375386110004E-05
-2.257714550449E-05
7.341847614554E-05
-2.409342129601E-05
1.176451603530E-04
1.205255587971E-04
1.236298802529E-04
2.704798715693E-05
2.776029876435E-05
1.404476541117E-04
1.445804556967E-04
1.613657007490E-04
1.574579393315E-04
1.598591128034E-04
1.528864801523E-04
1.550383394790E-04
1.510806255440E-04
2.564554163140E-05
2.326281796862E-05
1.581727437148E-05
1.524730280219E-05
1.889916297231E-05
9.074815839590E-06
1.261866096218E-04
1.303983579929E-04
1.344204016972E-04
1.245144498180E-04
1.065487930790E-05
7.778287969097E-06
3.279146295020E-06
-3.552221413529E-06
1.190383404963E-04
7.901933646989E-05
7.604284337318E-05
7.138048797622E-05
-1.484712388105E-05
-2.736452863548E-06
-1.426842903099E-06
-3.273699877650E-05
-9.525726341613E-06
-1.923230547648E-05
-1.413124818676E-05
-2.246875324014E-05
-1.541006093314E-06
1.528564079522E-06
8.242962657776E-07
2.315440644747E-06
2.422365267426E-06
-1.105338637899E-04
-9.989041946944E-05
-8.738965964146E-05
-7.738212655639E-05
-4.492521142680E-05
-4.504221292920E-05
-5.891476347989E-05
-3.405151457680E-05
3.516275646272E-06
4.339565973663E-06
4.210504786832E-06
3.796013021917E-06
-5.305595584597E-05
-2.045997423886E-06
-7.137124067222E-05
3.248827097977E-09
2.805109691128E-05
-1.791946563202E-05
-1.882443585071E-05
-1.660652042386E-05
5.414517866018E-05
6.653834134136E-05
5.982586352625E-05
5.946124288844E-05
5.429494456336E-05
6.412285426823E-05
-1.246337657487E-05
-1.012031452238E-05
-8.689437248383E-06
-1.330272248364E-05
4.340396332704E-05
4.656179946274E-05
4.135499495709E-05
4.852157988516E-05
-6.537390700308E-06
-4.678789070696E-06
-5.542355422325E-06
-5.367737653789E-06
2.061780303179E-06
5.121075078223E-06
1.235683514494E-05
1.977336742895E-05
3.414802454776E-05
8.128142119254E-05
8.871840096965E-05
7.259177444779E-05
1.550426746573E-04
1.600132946715E-04
1.310755841995E-04
1.373773229308E-04
1.457927712055E-04
1.493689177073E-04
1.221374485007E-04
1.154740611214E-04
1.063311267459E-04
1.001885402194E-04
9.214370191640E-05
1.665190150279E-04
8.696263511524E-05
7.524110889610E-05
6.803106610378E-05
6.343440392734E-05
5.491792012807E-05
4.911670141847E-05
3.793436179154E-05
3.184277587137E-05
2.218772842642E-05
1.666416815066E-05
7.559423680316E-06
2.497195879997E-06
7.971594986738E-05
1.640799740369E-04
1.671772377291E-04
1.666305430914E-04
1.688894458835E-04
1.683815914931E-04
1.683546087039E-04
1.679497284770E-04
-4.805212693186E-05
-4.312293320953E-05
1.664067993810E-04
1.662549366518E-04
1.671285373823E-04
1.676535662400E-04
1.677903237916E-04
1.684017632773E-04
1.682369717561E-04
1.683264611656E-04
1.681834498129E-04
1.674600108465E-04
1.662042878784E-04
1.612011036643E-04
1.559970388111E-04
1.476030304603E-04
-6.135709179579E-05
-5.653226443083E-05
1.656147626499E-04
1.664144529362E-04
1.665189814392E-04
-5.158602961111E-06
-1.106081393901E-05
-1.185195698310E-05
-2.741656090400E-05
-4.084573126496E-05
-4.166242508765E-05
-5.292808589352E-05
-4.849716678967E-05
-5.059667080954E-05
-6.167656633978E-05
-6.287641393280E-05
-6.975787705872E-05
-8.354704761534E-05
-7.826531567787E-05
-5.555233343134E-05
-6.706538157126E-05
-5.803337464166E-05
-8.738276207378E-05
-7.626330658231E-05
-7.391005734906E-05
-8.618270209033E-05
-8.057488334655E-05
-8.696496642935E-05
-9.784551779063E-05
-9.680067129571E-05
-9.410420384007E-05
-8.972084791376E-05
-9.969491429798E-05
-9.700506792077E-05
-4.767674084531E-05
1.684161950016E-04
-3.393214829077E-05
5.136620505833E-06
-2.663371877426E-05
-2.008928233751E-05
-3.365881911985E-05
-3.453821078752E-05
-4.068207589622E-05
-7.246536113134E-05
-6.794289463908E-05
1.316223942339E-04
1.138871722395E-04
1.215235015952E-04
9.809278389361E-05
1.054202325704E-04
8.440936885908E-05
9.106053647099E-05
7.211246985122E-05
7.832481654268E-05
6.002988118596E-05
6.631353594985E-05
4.615135852465E-05
5.318585437600E-05
2.859172641341E-05
3.656612201255E-05
1.226520498143E-05
2.019826708788E-05
-2.286017076688E-06
-7.540215263081E-06
-1.191801985101E-04
1.681542277479E-04
1.670707573901E-04
1.297589128141E-04
1.252234726228E-04
7.808169688978E-05
8.208334467889E-05
7.629476536000E-05
7.533991252841E-05
1.683850547634E-04
1.644213444268E-04
1.608661575227E-04
1.610113107037E-04
1.567211246978E-04
1.346279956989E-04
1.542345505186E-04
1.498936241388E-04
1.477299162741E-04
1.448630582183E-04
7.490344443414E-05
7.075324501918E-05
7.070838423871E-05
6.535314772623E-05
1.736718039870E-04
1.734261140334E-04
1.712819375236E-04
1.713381277070E-04
1.553028148963E-04
1.414658303851E-04
1.401369359670E-04
1.419968839951E-04
1.132482241223E-04
9.400107010792E-05
9.206563624488E-05
9.136853083464E-05
8.874476585657E-05
8.841263905357E-05
8.580911272755E-05
8.659788693217E-05
8.465174601016E-05
8.687843831346E-05
8.607905340421E-05
9.070399840274E-05
9.199743997576E-05
9.778094981944E-05
1.001722285325E-04
8.348374859954E-05
8.675263189889E-05
7.872946403019E-05
8.035273430210E-05
1.565676652187E-04
1.529026130790E-04
1.506206879343E-04
1.511969950441E-04
1.478410522350E-04
1.452335378124E-04
1.686459123996E-04
1.656262888317E-04
1.666663078935E-04
1.607940534832E-04
1.582326972724E-05
1.687132537899E-04
1.694217400632E-04
1.696045692949E-04
1.692300127701E-04
-4.039718985339E-06
6.029024856113E-07
1.677417432164E-04
1.685491035795E-04
1.685043052755E-04
1.690061695375E-04
1.688669015349E-04
1.682395907451E-04
-1.878030957765E-05
-1.429823849703E-05
1.668074194881E-04
1.674780205654E-04
1.682694363869E-04
1.687348336993E-04
1.685401399154E-04
1.685098994147E-04
-3.355394852742E-05
-2.913012138382E-05
1.662089626305E-04
1.663904916600E-04
1.057798888313E-05
1.681447188928E-04
1.705380608687E-04
1.705493517836E-04
5.188436634871E-05
5.789192266844E-05
1.723190654819E-04
1.730007364422E-04
1.738267542292E-04
1.734560331688E-04
1.728871422059E-04
1.729763701253E-04
1.733068653666E-04
1.715605329612E-04
3.871500173489E-05
4.393168125403E-05
1.702408094571E-04
1.707609863565E-04
1.717991909268E-04
1.719112927501E-04
1.713797841378E-04
1.720679620839E-04
1.729729326687E-04
1.722194128039E-04
2.513490179154E-05
3.041719116721E-05
1.696033170061E-04
1.701495777419E-04
1.696387815427E-04
1.709205982674E-04
1.292806570760E-04
-1.074955807087E-04
-1.185041546886E-04
-1.216784856861E-04
-1.812863324506E-05
-5.270658514980E-06
-8.686687316169E-06
4.148558957752E-06
2.030246829360E-06
1.904606905192E-05
1.934080887860E-05
3.623603129607E-05
4.236002005025E-05
3.382915235527E-05
-1.130961848443E-04
3.175401187036E-05
4.814566238088E-05
6.134657239201E-05
-7.391685788566E-05
-8.164542312416E-05
-8.381149604198E-05
-9.160256038494E-05
5.726160503824E-05
6.687922905254E-05
6.597541265450E-05
8.933137587055E-05
8.238673190862E-05
4.648912719037E-05
-1.028670895729E-04
-1.011334103634E-04
1.009563925974E-05
-1.527917203305E-04
-1.619974654689E-04
-1.662969026033E-04
-1.769130324675E-04
-3.965047445625E-05
-5.486708301313E-05
-4.309806092837E-05
-3.027020694640E-05
-3.965433071861E-05
-2.887271840072E-05
-1.525014326965E-04
-1.439491285612E-04
-1.332707307880E-04
-1.595778940008E-04
-3.181503872165E-05
-2.462228894485E-05
-2.749657778071E-05
-1.372313796805E-05
-1.993527723751E-05
-3.236806883675E-05
-1.891665244877E-05
-1.679296516141E-06
6.753188439833E-06
-4.407494706223E-06
-4.998667549279E-06
8.072370602429E-05
7.074407789311E-05
9.125377749662E-05
-7.364699977607E-05
1.140596065832E-04
1.270568203538E-04
1.226290382757E-04
1.206774168823E-04
1.160326495170E-04
1.281795433349E-04
-3.041794704087E-05
-3.619485667898E-05
1.723945755864E-04
1.291639926006E-04
1.501869967894E-04
1.457437434913E-04
1.632366433831E-04
1.093137276381E-04
1.158393234254E-04
8.109820299360E-05
8.559990348826E-05
6.388817764035E-05
6.533873059783E-05
6.076362243166E-05
5.621419169846E-05
6.776980703489E-05
5.832943776914E-05
9.106040948835E-05
7.696284649865E-05
7.579235318653E-05
-6.551837507803E-05
6.165977461489E-05
4.995443897825E-05
-6.796266115940E-05
-6.044994170502E-05
-7.848968209656E-05
9.467991070139E-05
1.099369054078E-04
1.051982428324E-04
1.035759343045E-04
9.681856054990E-05
1.115981745980E-04
-4.240247741448E-05
-4.307878999455E-05
-4.830555334369E-05
-5.395271197435E-05
1.113715022648E-04
1.023620474710E-04
8.406067501776E-05
7.374600396646E-05
5.819630075255E-05
5.440822646515E-05
4.348551335593E-05
4.678407359574E-05
4.046747264078E-05
4.741292323580E-05
4.329012040861E-05
5.331958185757E-05
6.203347267394E-05
-1.052188549743E-04
-5.220326862706E-05
-6.320634069329E-05
-1.210040501923E-04
-1.244377000710E-04
-1.778692968403E-04
-1.794652805413E-04
-1.856255018458E-04
-1.818225689631E-04
-1.835177474856E-04
-1.812994687275E-04
-1.258848869548E-04
-1.244920018022E-04
-1.259733750037E-04
-1.216884938367E-04
-1.277322282459E-04
-1.282762770924E-04
-1.972586339923E-04
-1.913079905937E-04
-1.876880420305E-04
-1.888436768839E-04
-1.256512297493E-04
-1.268878409826E-04
-1.289383449240E-04
-1.294997375267E-04
-1.299938322057E-04
-1.308707871387E-04
-1.277263467500E-04
-1.223038482181E-04
-1.238163587198E-04
-1.196186034841E-04
-1.116842827652E-04
-1.174998248052E-04
-1.284780331540E-04
-9.773152020641E-05
-1.101425426898E-04
-1.069474270758E-04
-1.034507695090E-04
-1.007829530744E-04
-1.132691883277E-04
-1.311245322670E-04
-1.497316359986E-04
-1.395772926810E-04
-1.349514240320E-04
-1.393569536953E-04
-1.499730546255E-04
-1.109998357237E-04
-1.191762596501E-04
-1.177697004590E-04
-1.158386143967E-04
-1.142108900435E-04
-1.205391385040E-04
-1.689379173526E-04
-1.603049602288E-04
-1.621715993171E-04
-1.703558370854E-04
-2.000779229044E-04
-1.952248292688E-04
-1.977291147145E-04
-1.929691630155E-04
-1.050233031452E-04
-1.043394213445E-04
-9.973004587217E-05
-1.986372371578E-04
-2.001738724813E-04
-2.028942416911E-04
-2.025833018622E-04
-8.774354588011E-05
-9.586888384434E-05
-9.111981002324E-05
-9.093109024808E-05
-8.609163129303E-05
-9.471051916638E-05
-2.034167419064E-04
-2.071803914379E-04
-2.066280644269E-04
-2.001273079172E-04
-7.710819852342E-05
-8.274639163734E-05
-7.880121331898E-05
-7.472601496911E-05
-1.850635581644E-04
-1.964844168495E-04
-6.027901987706E-05
-7.115063380707E-05
-1.004529858926E-04
-6.007985728215E-05
-1.961853947069E-04
-1.102142867426E-04
-1.305957062928E-04
-1.297069776268E-04
-1.321034890308E-04
-1.318321450556E-04
-1.965157834236E-04
-1.928576198367E-04
-1.274436662494E-04
-1.289229486700E-04
-1.307749223871E-04
-1.282781794023E-04
-1.961665672848E-04
-1.935698479413E-04
-1.248962596260E-04
-1.184302220259E-04
-1.226825569376E-04
-1.233174765959E-04
-1.256437926607E-04
-1.186159757543E-04
-1.949994515932E-04
-1.931542909038E-04
-1.936676727192E-04
-1.948674417978E-04
-1.103339813931E-04
-1.144528111957E-04
-1.147619493426E-04
-1.972149880431E-04
1.243631817747E-04
1.292328249353E-04
4.033743505809E-05
-1.492261380260E-04
-1.471515305280E-04
-1.470767471341E-04
-1.508684341210E-04
-1.471245044013E-04
1.067556651202E-05
1.610218713907E-05
1.258733257485E-05
2.224645068080E-05
1.903483204656E-05
2.784939025982E-05
-1.508114561714E-04
2.530374735553E-05
3.332771246211E-05
3.410701360753E-05
3.548751093660E-05
3.674645106643E-05
3.750529480338E-05
3.818020563562E-05
3.919651700391E-05
4.184234720689E-05
4.195333275501E-05
4.436790074435E-05
4.886733268597E-05
3.090196975438E-05
-1.534784339367E-04
-1.481709689877E-04
4.226027356160E-05
-1.392971067675E-06
6.886551720184E-06
3.211245337386E-06
4.939862597282E-06
1.602796796235E-05
1.239509368482E-05
1.058388430088E-05
1.884035248898E-05
2.266030621402E-05
2.602512178854E-05
2.959543338671E-05
3.203426932337E-05
5.089846183771E-05
4.976749174626E-05
5.016344250154E-05
5.427794345564E-05
5.579936786940E-05
6.113667151498E-05
5.571803795397E-05
5.776585099937E-05
5.653549909986E-05
4.986004087377E-05
4.000965814384E-05
4.337741283596E-05
4.818036884866E-05
4.663240628537E-05
-1.375448996659E-04
4.388515266340E-05
3.652829663629E-05
3.624405717218E-05
3.720785814122E-05
2.589899301399E-05
2.623680115819E-05
2.379318798465E-05
2.305750996015E-05
1.970065816401E-05
2.012304730545E-05
2.123521166712E-05
2.033658406458E-05
-7.278017920507E-05
-1.428713807693E-04
-8.135245831043E-05
-1.203135698141E-04
-1.059032799322E-04
-1.353321955660E-04
-1.516391256941E-04
-1.433463401742E-04
-1.499464102080E-04
-1.363141476307E-04
-1.426250007068E-04
-1.318419258521E-04
-1.372090813664E-04
-1.300161378646E-04
-1.170919224568E-04
-1.426716044704E-04
-1.404582288019E-04
-1.335106517641E-04
3.811934144106E-05
3.599044303898E-05
3.174001122050E-05
3.102489946917E-05
2.787490359274E-05
-1.315040989759E-04
-1.389181401968E-04
-1.473149059897E-04
-1.527923498628E-04
-1.615007890112E-04
-1.658996059738E-04
-1.573377065939E-04
-1.609805940209E-04
-1.668172713531E-04
-1.561537485905E-04
-1.560175277985E-04
-1.486140063232E-04
-1.480930774509E-04
-1.427425940619E-04
-1.432040224618E-04
-1.393225006609E-04
-1.414630114480E-04
-1.462522613474E-04
-1.428615531326E-04
-1.400029885476E-04
4.621599567851E-05
-1.522766492082E-04
-1.475198801891E-04
-1.424874264245E-04
-1.354360149307E-04
-1.365701742232E-04
-1.301526712979E-04
-1.259594082289E-04
-1.165724576555E-04
-1.195596629659E-04
-8.064377652946E-06
-1.462572422843E-05
-1.912514328451E-05
-5.896957431814E-06
-1.394374635757E-04
-1.316647061249E-05
-1.404121863988E-04
-1.284464704190E-04
-1.175795595696E-04
-1.204157694320E-04
-2.003889423116E-05
-1.586131873888E-05
-8.802253265110E-06
-6.105707795637E-06
9.742579351484E-05
9.608938394137E-05
1.012431427553E-04
9.854103949233E-05
-1.331586655924E-04
-1.834127991326E-05
-1.526726200591E-05
-2.226849950987E-05
-1.231551399503E-04
-1.285761466440E-04
-1.195100355955E-04
-1.313310217535E-05
-5.070120621881E-06
2.757826105860E-06
2.503439058795E-06
-1.369833706815E-04
-1.369988715287E-04
-1.342054431006E-04
-1.299054000916E-04
-1.181461716958E-04
-1.192568190196E-04
-1.245861544522E-04
-1.143605994992E-04
-2.123226048662E-05
-1.444474274803E-05
-6.446965516200E-06
-6.265406915040E-06
-1.334083212170E-04
-1.349311726206E-04
-1.284524182923E-04
-1.238221308371E-04
-1.144861996057E-04
-1.177028665721E-04
-1.514176552004E-04
-1.438065225256E-04
-1.458355333640E-04
-1.410162722030E-04
-1.275940818382E-04
-1.360225951715E-05
-5.779164143853E-06
-8.291862593403E-06
-5.396094865516E-06
7.621275341639E-06
3.607666503448E-06
1.322103471172E-06
1.079520471856E-05
6.381408737003E-05
6.911138241239E-05
6.603575750514E-05
6.528140311631E-05
6.892387410459E-05
7.026647025330E-05
7.052129528543E-05
6.993061354864E-05
6.404274676934E-05
6.918727505100E-05
6.496861366255E-05
6.585734283073E-05
-1.560381851905E-04
-1.605375857506E-04
-1.578851295213E-04
-1.555799049454E-04
-1.434044784419E-04
-1.337435963152E-04
-1.369119500795E-04
-1.518313316458E-04
-1.200495342371E-04
-1.272397591349E-04
-1.326099483285E-04
-1.180392939045E-04
-1.764730549571E-05
-1.612594070272E-05
-1.325469476296E-06
-5.737797227390E-06
-9.117402517797E-06
1.432203046577E-06
7.776053905818E-05
9.059536973200E-05
8.342231908345E-05
8.006293226307E-05
7.946763668298E-05
7.924418303163E-05
8.572471650286E-05
8.867544657288E-05
8.109339153166E-05
8.624796135886E-05
7.892898685625E-05
8.217721847795E-05
-1.613386648744E-04
-1.557370336248E-04
-1.571708314523E-04
-1.304610821454E-04
-1.310192375331E-04
1.825448316037E-05
2.025497646706E-05
2.866105654835E-04
2.834670454184E-04
2.801385791682E-04
2.776561201040E-04
1.164341874734E-04
1.137487113025E-04
1.030437525055E-04
1.060174478770E-04
1.105372434900E-04
1.038288854622E-04
4.005651794170E-04
2.904205102146E-04
3.910704099355E-04
3.755358622145E-04
3.676380089008E-04
3.671948065957E-04
3.549266113225E-04
3.549022921479E-04
3.438390075476E-04
3.444997576427E-04
3.343527521714E-04
3.367551003821E-04
3.286695431926E-04
3.314004414400E-04
3.854749260817E-04
2.905856513985E-04
1.186709182583E-04
1.184956013219E-04
2.578106448451E-04
2.583704632739E-04
2.555902453910E-04
2.558465079807E-04
2.545717477799E-04
2.507115253766E-04
2.467798353259E-04
2.414757880158E-04
2.382395458187E-04
1.263458328842E-04
1.244175338728E-04
1.226934970508E-04
1.226852269548E-04
2.741282431229E-04
2.730628158028E-04
2.686451818326E-04
2.662605940010E-04
2.600077000207E-04
2.617578945911E-04
2.630559326086E-04
2.593841822542E-04
2.583278641809E-04
2.576067209323E-04
1.210950071257E-04
1.194225659828E-04
3.239505291185E-04
3.281755662414E-04
3.174079004522E-04
3.238404330320E-04
3.208625358712E-04
3.218084767629E-04
3.147758755404E-04
3.111157371618E-04
3.138510411552E-04
3.044234453531E-04
3.067418790073E-04
3.003909309728E-04
3.042670272233E-04
7.667564925246E-05
7.862813246882E-05
4.597128632410E-04
4.351918905693E-04
4.408624391383E-04
4.295476988582E-04
4.363306330684E-04
4.137244416598E-04
7.004058948835E-05
6.547783544010E-05
5.841457921318E-05
5.539965894973E-05
5.020912836163E-04
4.735722707653E-04
4.812926948443E-04
4.686542100389E-04
3.157709449585E-04
2.594513670598E-04
3.718581760560E-04
3.789794093196E-04
3.278120546365E-04
3.273821222037E-04
3.009496987371E-04
2.949083135702E-04
2.926483178816E-04
2.949274712471E-04
2.920383569214E-04
2.938250203596E-04
2.929494475945E-04
2.945237092963E-04
2.948506095387E-04
2.949740182013E-04
2.942704314289E-04
2.926694722257E-04
9.985375923157E-05
9.919088024551E-05
9.690564411415E-05
9.199077547846E-05
8.627796313263E-05
8.620073912140E-05
4.244941569834E-04
4.080389807977E-04
4.114307128604E-04
4.011394551662E-04
4.038877979913E-04
3.882828037118E-04
-1.207325731075E-04
1.284735579118E-04
1.320972003235E-04
6.525981774995E-05
7.164784701537E-05
7.694285848236E-05
1.704828243100E-05
1.212833238207E-05
-3.652334008397E-06
-1.491407681717E-05
7.995828092843E-05
7.850530272603E-05
8.165517018706E-05
8.583581267348E-05
6.504814596680E-05
5.668538853225E-05
4.450375946226E-05
3.282786505277E-05
8.976009150904E-05
8.908014891841E-05
1.003092689089E-04
9.774234168730E-05
9.337098602978E-05
9.951289069014E-05
8.927684240163E-05
8.801897146579E-05
7.751057966421E-05
5.574830030980E-05
7.126348904745E-05
5.810808435915E-05
2.893527427909E-05
1.878028597106E-05
1.737185945963E-05
1.951873007922E-05
1.796384586454E-05
1.942594033562E-05
2.431084610950E-05
2.366773757605E-05
3.075129540304E-05
3.037580219893E-05
3.359532993504E-05
3.554632113197E-05
4.200542052750E-05
4.888306853100E-05
4.747202366616E-05
6.182714919547E-05
5.569944522946E-05
5.714343795347E-05
6.852619131028E-05
-3.265913462295E-05
-4.789489452564E-05
1.685724844645E-05
1.759739532200E-05
2.081834502041E-05
2.253444934703E-05
2.652877280562E-05
6.801385150027E-05
1.047242018287E-04
1.038034455971E-04
1.073452237174E-04
1.453288027256E-04
1.400954726216E-04
1.397290626176E-04
1.359865134089E-04
2.092705457997E-04
2.080136912937E-04
2.013673995337E-04
1.959451194750E-04
1.879394700486E-04
1.829086767556E-04
1.753840004230E-04
1.708006891395E-04
1.637939058102E-04
1.596531751710E-04
1.533863313790E-04
1.496121880857E-04
1.443300428392E-04
1.411680418260E-04
1.375093276706E-04
1.370866719603E-04
2.318765206784E-04
2.286542813953E-04
2.205144472328E-04
2.154524828947E-04
1.343623366544E-04
1.455162663469E-04
1.290381128848E-04
1.515662647205E-04
1.551047050741E-04
1.136979116911E-04
1.208565864298E-04
1.211396915363E-04
1.314429554066E-04
1.319564851961E-04
1.421953104764E-04
1.420865151049E-04
1.500597913142E-04
1.478715028065E-04
1.553885284044E-04
1.512592732043E-04
1.492719067676E-04
1.482507899795E-04
1.435223933793E-04
1.410074633906E-04
1.366845081441E-04
1.352264070500E-04
1.306931905543E-04
1.310143697084E-04
1.290090656066E-04
1.219998157458E-04
1.177740572373E-04
1.081479413069E-04
1.029829575358E-04
9.625600184954E-05
1.510920300353E-04
-1.290371292706E-04
-1.327742335612E-04
1.240301193721E-05
1.805724907286E-04
-1.430093795063E-05
-1.195579836866E-05
1.541298447262E-04
1.624312359146E-04
1.527295776554E-04
1.599811866929E-04
1.617729386861E-04
1.549992429940E-04
-3.553805853809E-05
-2.923689177954E-05
1.803733542086E-04
-2.483379472010E-05
1.362395674043E-04
1.434454754731E-04
1.378958746810E-04
1.358785814887E-04
1.409508556946E-04
1.441812265671E-04
-3.764238829782E-05
-3.899699291637E-05
1.199355265965E-04
1.263535878351E-04
1.266148479194E-04
-2.598212664480E-05
1.727690946122E-04
1.753100772738E-04
1.812654665949E-04
2.377508817331E-05
2.512023125816E-05
2.006878400865E-05
1.375583493507E-05
1.919666342226E-04
1.916810228435E-04
1.969813995375E-04
1.985431006964E-04
1.951844165645E-04
1.894070041861E-04
1.834570382451E-04
1.841081902042E-04
1.882095152897E-04
1.770292961658E-04
1.813922960931E-04
1.669931349325E-04
1.716613311701E-04
1.621121795436E-04
1.688822078497E-05
1.182528244625E-05
5.804954814170E-06
-1.448200087008E-06
1.736444947081E-04
1.824193626439E-04
1.728945684782E-04
1.206345616494E-04
-4.531205838735E-05
-4.079987925508E-05
-3.883636210077E-05
3.530930322640E-05
4.267313018230E-05
4.754113196882E-05
5.921778311743E-05
5.660331707418E-05
6.126425624549E-05
6.820404107235E-05
7.138562046178E-05
7.934065084153E-05
7.655347606793E-05
7.610557592280E-05
8.455815719812E-05
8.304751323330E-05
8.688996296991E-05
-4.942263070078E-05
-5.101435659302E-05
2.436545853612E-05
3.071331874861E-05
2.923404805605E-05
3.508853656114E-05
3.422110854578E-05
5.157721516540E-05
4.411213875079E-05
6.408256862956E-05
5.891250072970E-05
-5.029402766904E-05
1.501086813150E-04
-4.880920591053E-05
9.052582261757E-05
-4.135131589252E-05
1.057838878203E-04
1.116943691403E-04
1.129410515768E-04
1.064462417493E-04
-4.587249951962E-05
-4.729783923725E-05
9.296979321832E-05
1.007552599709E-04
9.666350036098E-05
9.543554193014E-05
1.012231258543E-04
9.713903644068E-05
-4.745562179437E-05
-4.883451940174E-05
6.514253076148E-05
7.004923957853E-05
7.440264250371E-05
7.791404664582E-05
8.151115550761E-05
8.917908781508E-05
8.597828905811E-05
8.642614066304E-05
9.169207942291E-05
8.950232140293E-05
9.453389663371E-05
7.241401340658E-05
1.591576359455E-04
1.602033087289E-04
8.623636828371E-05
8.364728612162E-05
1.333770920922E-05
2.386731572545E-06
-7.505570069093E-06
8.005092565690E-06
8.668150762889E-05
8.701076916008E-05
7.978060354174E-05
7.152221557068E-05
4.510964901228E-05
9.525398293582E-05
3.626078970412E-05
3.973469799171E-05
8.132267351553E-05
7.358291783707E-05
7.166978186797E-05
6.455397311004E-05
6.626643359475E-05
6.014119174528E-05
5.100762318691E-05
6.245428255548E-05
6.500297781047E-05
6.095142001912E-05
2.536914847736E-05
9.348072368490E-05
-5.469474510248E-05
-2.790589196557E-05
-8.833959507348E-05
-8.673183642481E-05
-9.200406464004E-05
-9.117353257386E-05
-9.873729854838E-05
1.177306087074E-04
1.133346270543E-04
-7.596663679526E-05
-7.657889106001E-05
-8.681193115781E-05
-8.061043284555E-05
1.081067913316E-04
1.042994981377E-04
-5.426591940783E-05
-6.824780663438E-05
-6.385130357209E-05
-6.808212153363E-05
-6.342999702314E-05
-7.697780832373E-05
9.699704492309E-05
9.395918751556E-05
-1.861564168350E-05
-4.548723795231E-05
-3.516918325171E-05
-3.981299249654E-05
7.506726534257E-05
7.947627506780E-05
7.314109158740E-05
7.503508241502E-05
1.288090033264E-04
1.311511034601E-04
1.213974426458E-04
2.971913229490E-05
3.325464540467E-05
3.804695512671E-05
2.713970408685E-05
1.527680430977E-04
1.433411630106E-04
1.471880163981E-04
1.437368133708E-04
1.457492657078E-04
1.361517434682E-04
3.203872279260E-05
3.138425184384E-05
2.640597484054E-05
2.209837164184E-05
1.960450599682E-04
1.914241105513E-04
1.874754646469E-04
1.817522662447E-04
1.771416138492E-04
1.712658069376E-04
1.665961489361E-04
1.569440306684E-04
1.322632724259E-04
1.571291548496E-04
1.281210474934E-04
3.637684107557E-05
5.102563142772E-05
5.729761267146E-05
6.206788076702E-05
4.791794569794E-05
8.803885824224E-05
8.777703776837E-05
5.940396120247E-05
5.238975488368E-05
5.252697530064E-05
4.565237830024E-05
1.114721305753E-04
1.083998374797E-04
1.034047251012E-04
9.650813896056E-05
3.838139354912E-05
4.424121115065E-05
4.863197360193E-05
3.672244673253E-05
1.212738758623E-04
1.184456425931E-04
1.125015848861E-04
1.183986634616E-04
4.674997721906E-05
4.083574634586E-05
4.182169267174E-05
1.379293865668E-04
4.764050861422E-04
6.907149657435E-05
-4.984683545902E-05
9.166605933742E-05
8.966557848855E-05
8.527867244117E-05
3.208261148106E-05
3.995747193598E-05
4.179657780377E-05
3.292042102905E-05
8.498638202858E-05
7.771035265566E-05
7.867056285869E-05
8.166124120132E-05
8.933473496573E-05
8.194770254136E-05
2.335864525024E-05
1.778416396791E-05
2.303432229687E-05
1.825482681029E-05
7.277264433767E-05
7.523274939044E-05
7.421550932781E-05
7.244527165732E-05
-5.288300228209E-07
5.830586887748E-06
6.343405498299E-05
7.581107556516E-05
5.632944795934E-05
6.165122133473E-05
5.495918818213E-05
1.032464547459E-04
1.118825244107E-04
1.088884326543E-04
1.112710057065E-04
1.076327534200E-04
1.149621484894E-04
1.164243973070E-04
1.129848375333E-04
1.122647895942E-04
1.080320279933E-04
9.182645675143E-05
9.665338182047E-05
1.003435100085E-04
9.390182001784E-05
1.033696595456E-04
1.040199223372E-04
7.314330527874E-05
7.960562282295E-05
8.343794832630E-05
7.479890664440E-05
9.672251898136E-05
9.891957728484E-05
9.477443811665E-05
9.596226542915E-05
6.173739133326E-05
6.777193711046E-05
6.924866925253E-05
6.977268408711E-05
6.704288043278E-05
4.714805777616E-05
5.649693944785E-05
6.192675505513E-05
5.971078635368E-05
-8.000312184322E-05
-6.956724698770E-05
2.328767485573E-05
3.076139195376E-05
3.612493525714E-05
4.178728159625E-05
3.886542694375E-05
5.180727707417E-05
-1.016033575457E-04
-9.152784529888E-05
9.239220139006E-06
1.836773973132E-05
2.534689349590E-05
2.372742842590E-05
-1.223666199900E-04
-1.170316417728E-04
-1.122945320793E-04
-1.203457743963E-04
-2.964931146833E-06
5.507170594708E-06
1.310182140390E-05
4.510971873230E-05
1.091303610953E-04
3.931364291192E-05
3.964864183906E-05
6.835069402690E-05
-2.031637031126E-05
-1.322767803238E-05
5.334292552579E-05
5.791986814490E-05
5.733824669275E-05
6.236230697382E-05
6.809812201844E-05
6.689590215062E-05
6.313680696942E-05
6.890724801224E-05
-3.876757858373E-05
-3.169464395927E-05
4.860453705288E-05
4.252434899468E-05
4.705579452705E-05
5.136302787519E-05
5.153201306126E-05
5.853766949570E-05
7.037714928205E-05
6.751396274877E-05
6.148062276490E-05
6.925162714209E-05
-5.806943023422E-05
-4.937583125175E-05
3.376094969931E-05
7.443971541958E-05
1.178520516483E-04
1.134061083082E-04
3.709384599299E-05
3.611955699187E-05
-5.099122946523E-05
-5.332722409216E-05
-5.257122868276E-05
-5.492992030441E-05
-5.472079536862E-05
-5.244993067307E-05
6.341147371953E-05
5.998428277616E-05
5.552578503716E-05
4.050829669551E-05
5.416111552219E-05
4.685946550323E-05
-5.251590542468E-05
-5.470437316133E-05
-5.262844645301E-05
-5.295788683936E-05
-4.931455808382E-05
-4.536107145971E-05
1.144142596776E-04
1.106038709700E-04
1.059577264299E-04
1.010474032878E-04
4.793683736974E-05
4.318198872323E-05
-5.178994559016E-05
-5.339958087345E-05
-5.156927767619E-05
2.024506594275E-05
2.192074698474E-05
2.235967357458E-05
2.570252746544E-05
2.575668119516E-05
2.994984414023E-05
-5.010972687846E-05
-5.219409426813E-05
-5.290880113315E-05
-5.119030345552E-05
2.633604104233E-05
2.156830017867E-05
2.438129456983E-05
2.509403813058E-05
2.683094765167E-05
2.512341251214E-05
-5.089571488284E-05
-5.309416644315E-05
3.022513790286E-05
2.952117290257E-05
3.225938736228E-05
2.834801419479E-05
-5.116955816342E-05
-5.295351233069E-05
9.506753744671E-05
9.161263643841E-05
8.230847856218E-05
7.801673212135E-05
1.064105519502E-04
1.157193983711E-04
1.163864708704E-04
1.165089954847E-04
1.146960740123E-04
1.151461892692E-04
1.052793419809E-04
1.103904820071E-04
1.004897234903E-04
-2.050007438645E-05
-2.168249670835E-05
-2.105528518092E-05
-1.561408689023E-05
-1.070865258340E-05
-1.244218589200E-05
-4.109173092243E-06
-5.081911806694E-06
3.340394785884E-06
2.695900009753E-06
5.608721589126E-06
1.156546183576E-05
1.167801636880E-05
1.925621546481E-05
1.178062652802E-04
1.084356858058E-04
9.867700342433E-05
1.133347734732E-04
1.061281591121E-04
9.327725872009E-05
6.744156576623E-05
6.553283262775E-05
6.899960388195E-05
5.966983352640E-05
-4.016717674143E-05
-4.104507133953E-05
-2.563210981940E-05
-3.064578952040E-05
-3.707035290132E-05
-2.696319341438E-05
8.250387641119E-06
1.537961041207E-05
2.225601105367E-05
2.046728195001E-05
3.316150578540E-05
3.355968236173E-05
4.853797987849E-05
4.858372738999E-05
6.406663795347E-05
6.251890902177E-05
7.688667296711E-05
7.392163812445E-05
8.832426860688E-05
8.557414511040E-05
9.793212567422E-05
1.127978059832E-04
-2.686281204314E-04
4.490087470559E-04
4.068212341963E-05
5.920950646279E-05
5.830360349531E-05
6.201955278281E-05
6.724341721170E-05
7.204014372971E-05
6.737533635978E-05
1.665237242385E-04
1.664749357521E-04
1.670015030157E-04
1.663594114762E-04
1.662661001339E-04
1.445798148142E-04
1.644043620921E-04
1.567664812424E-04
1.520032461476E-04
1.241782224713E-04
1.306507535133E-04
1.401880643521E-04
1.448213915406E-04
1.053019744619E-04
1.132600649966E-04
8.606648059092E-05
9.321021827769E-05
7.698561654677E-05
1.624897474105E-04
1.571297122861E-04
1.517627891949E-04
1.656391478684E-04
3.505075909151E-05
1.675002423611E-04
1.688520058366E-04
1.689749376723E-04
1.684373255914E-04
1.679886408982E-04
1.691340417608E-04
5.657514614056E-05
5.151328706033E-05
5.983382672226E-05
6.064917188424E-05
5.571630520945E-05
5.617929162474E-05
5.543055766205E-05
5.151813219276E-05
1.686017492184E-04
1.674829038857E-04
1.678874459179E-04
1.695283487146E-04
1.692774608550E-04
1.677161079874E-04
1.678633936291E-04
1.669633396164E-04
1.677756635241E-04
1.629780396359E-04
6.481282506946E-05
4.003733635680E-05
5.979337538674E-05
7.162135891156E-05
-2.629117113026E-05
6.304902947247E-05
6.421520039157E-05
7.180518453605E-05
7.702425684316E-05
-4.172340652319E-05
-3.996226132443E-05
-3.346988657293E-05
-4.671191747043E-05
7.576493900360E-05
6.834340482122E-05
-1.901205190887E-05
6.755746885223E-05
-4.275843135657E-05
-4.662784802472E-05
-4.813919931715E-05
-5.377330636506E-05
6.769560893395E-05
7.276734194431E-05
6.867020648569E-05
7.370627747979E-05
-6.474758934201E-05
-6.142986060498E-05
-5.567682722600E-05
7.393224433675E-05
-1.380028333342E-05
-1.008237919293E-05
7.446202742829E-05
1.256394861152E-04
1.160393178420E-04
1.066219998421E-04
9.477308661446E-05
8.641507296802E-05
6.894483554179E-05
7.281761751021E-05
6.503033773149E-05
2.909666962691E-05
4.107612727192E-05
4.786895147943E-05
2.292915691550E-05
6.778376126456E-05
6.258957988118E-05
7.753726469702E-05
7.567798985954E-05
2.891048963050E-05
1.085513870572E-05
4.084209287527E-06
1.617732266686E-05
-6.150438683909E-06
-9.572403160495E-06
6.780581945566E-05
6.448758814179E-05
7.906460265215E-05
7.397973617188E-05
4.445407762413E-05
4.120354026081E-05
4.648931581821E-05
1.665947160069E-04
1.640290550199E-04
1.650680996430E-04
1.659975068996E-04
1.636054302316E-04
-5.498442832002E-05
-5.657559360196E-05
-6.115757705112E-05
-6.080940873694E-05
-6.233522588744E-05
-6.642494342342E-05
1.662568356932E-04
-6.700833310994E-05
-7.255771239661E-05
-7.648812263383E-05
1.660057196600E-04
1.663234967596E-04
1.662303310393E-04
1.654105771416E-04
1.646686041134E-04
1.643914223763E-04
-3.610384642501E-05
-4.984113970273E-05
-4.285914641357E-05
-7.176464762866E-05
-8.695313445786E-05
-8.104982915220E-05
-8.585835642691E-05
1.455530765209E-04
1.367481986652E-04
-1.085038791967E-04
-1.159362095040E-04
-1.132631827804E-04
-1.140845310009E-04
1.589547461990E-04
1.585118781145E-04
1.499966217252E-04
1.548455541571E-04
-9.410925407268E-05
-9.272829624340E-05
-1.000738842187E-04
-1.008539336173E-04
1.667122916609E-04
1.664661591551E-04
1.665659205514E-04
1.638515724512E-04
1.640439971541E-04
1.603413688609E-04
1.622670083034E-04
1.559780723194E-04
-7.966793887230E-05
-7.821491671412E-05
-8.940439237091E-05
-4.269556505562E-05
-3.682786551631E-05
-5.161549679299E-05
-5.112936243376E-05
6.558756478892E-06
-7.816196219797E-07
1.662302033244E-04
1.663232670818E-04
1.664883337487E-04
1.664614487564E-04
3.333484258825E-05
2.233566199638E-05
2.786926989768E-05
2.986110066891E-05
2.400214182342E-05
2.728798590625E-05
2.347655699081E-05
1.816478183151E-05
1.660489775993E-04
1.675271102256E-04
1.676301423439E-04
1.673698663719E-04
1.666292625939E-04
1.675925837802E-04
4.851888086530E-05
4.975997357575E-05
4.578310219594E-05
3.728852025066E-05
4.368741090143E-05
1.029906239882E-05
-6.926332955131E-05
5.468801723730E-06
1.151127837040E-05
-5.676589209818E-05
1.660394078233E-04
1.661523383519E-04
1.648007939749E-04
1.653888986990E-04
-2.097418169509E-05
-2.705161138848E-05
-2.902307188503E-05
-2.201751766961E-05
1.658019025208E-04
1.659919555597E-04
1.650976117404E-04
1.654185045846E-04
-1.532727379872E-06
-1.320486336927E-05
-6.286360413200E-06
-2.979392796668E-06
-1.278417198987E-05
-5.617600605758E-06
1.660267122297E-04
1.659612745536E-04
1.655583266423E-04
1.659414271341E-04
1.707738236367E-05
5.122486599079E-06
1.291028841343E-05
6.193259280299E-05
6.273205675319E-05
6.854494509794E-05
1.585374033448E-04
-8.188862937656E-07
6.149253750259E-07
-6.813392313642E-07
-2.744226702995E-07
-1.325028237828E-06
-1.452978705371E-07
1.583604321809E-04
1.580046861866E-04
1.595072108970E-04
1.610220838975E-04
1.530614464634E-04
-2.825779181811E-06
-4.054385478224E-06
-4.051345212287E-06
1.616787707593E-04
1.610624737892E-04
1.620938396578E-04
1.634448307637E-04
-8.959247052561E-06
-6.916632917449E-06
1.643220980085E-04
1.638961193428E-04
1.646271285658E-04
-1.937197375860E-06
1.562144844257E-04
1.571377537207E-04
1.636896872073E-06
-1.115623178323E-06
-6.974172879503E-07
-1.061890080543E-06
-5.433395276798E-07
1.148241802766E-04
1.215193936170E-04
1.233140254755E-04
1.311293834927E-04
-7.493481206273E-07
-2.161892901198E-07
1.435722610868E-04
1.397357394117E-04
1.342446858239E-04
1.470080688065E-04
2.458220253043E-06
1.616674027568E-06
-6.353854466490E-07
2.601949901649E-06
1.402617362283E-04
1.450878383770E-04
1.470103614959E-04
1.517958326369E-04
-1.417748787114E-07
9.080011922135E-07
1.737120002749E-06
1.657323030551E-04
-9.158326934698E-06
-1.108964807472E-05
-1.106436826398E-05
-7.138263741394E-06
-8.622966905268E-06
-1.059767132243E-05
-1.806618619602E-06
2.147580683161E-06
5.098502235739E-06
1.468385127773E-04
1.542858563027E-04
-6.834218387895E-06
-8.195321775480E-07
-3.354485286040E-06
3.680655386735E-06
7.829242070630E-06
9.351664156277E-06
1.889441377899E-05
2.161003703366E-05
1.785946208193E-05
2.960861749264E-05
1.339816964950E-04
1.427781817011E-04
2.310103215397E-05
3.735420880485E-05
3.471767246891E-05
3.014187855466E-05
2.659575975043E-05
-4.398446086026E-06
1.235312913237E-04
-1.218902698026E-05
1.573627483796E-04
-9.624521763613E-06
1.658456949214E-04
1.670237417672E-04
1.663355676767E-04
1.666385309245E-04
-1.282685783285E-05
-1.153652325419E-05
-1.300991624115E-05
-1.232617259203E-05
1.665969962530E-04
1.682251268490E-04
-1.155223141465E-05
-1.334477193660E-05
-1.419113782256E-05
-1.096695711688E-05
1.660135466012E-04
1.639748242365E-04
1.648145808121E-04
1.675506123175E-04
-1.447582586269E-05
-9.301701703569E-06
-1.154818162182E-05
-1.243225219053E-05
-1.413927232527E-05
-7.959150549253E-06
1.631502147440E-04
1.454031416707E-04
1.029147914187E-04
1.162390911903E-04
-8.165981005565E-05
-8.169663924825E-05
6.046562975348E-05
5.799283872678E-05
-6.067777897473E-05
-7.005369444106E-05
5.133434574788E-05
5.414061577889E-05
5.427630462841E-05
5.852218335348E-05
-4.522995850884E-05
-9.131268283296E-05
-5.325718373219E-05
5.245230495147E-05
5.060645469267E-05
5.695654580911E-05
-3.981386408660E-05
-3.493006024338E-05
-3.656848639793E-05
-3.564613293249E-05
4.847776139864E-05
5.155813798808E-05
5.272896430740E-05
5.047769072211E-05
5.591980321879E-05
-8.687247874579E-05
6.045047112066E-05
6.316842674334E-05
7.113392474736E-05
-6.094506533131E-05
-7.912225834052E-05
-7.442923363114E-05
-7.018622859607E-05
-6.518425774714E-05
-8.363437322326E-05
6.833688345549E-05
6.511196949925E-05
-7.433461913918E-05
-8.162900912734E-05
-8.826710027991E-05
-8.699555553815E-05
-9.063348185842E-05
-9.746632247291E-05
-9.708379223516E-05
-1.061577793687E-04
6.556678139704E-05
6.253811922908E-05
-9.154086328089E-05
-1.063613390153E-04
-9.807755806339E-05
-9.911848692530E-05
-9.128551876928E-05
-1.015583717270E-04
-2.737064437595E-05
-2.985474743892E-05
-2.416869483655E-05
-2.425130100197E-05
5.368007732033E-05
5.791141248734E-05
5.705521712813E-05
6.326329718378E-05
5.388990837527E-05
-2.637101174259E-06
-3.001929638741E-06
-3.089778926526E-06
-3.071579912226E-06
6.834022347448E-05
6.988246868411E-05
7.863711601438E-05
6.358639399442E-05
-2.868867944184E-06
-2.979564358370E-06
-2.266413540814E-06
-2.233757791545E-06
9.896345212724E-05
9.097867899750E-05
8.492494089023E-05
8.672679164393E-05
-1.949878684652E-06
-2.085017266060E-06
-1.537364113887E-06
-7.917955833782E-07
6.380983755425E-05
1.115240650074E-04
-6.599573232496E-06
-4.061221024422E-06
4.641532915437E-05
4.891861949488E-05
4.958150209499E-05
4.746186909967E-05
-1.851208030606E-05
-1.471836716461E-05
-1.588061817611E-05
-1.569650836905E-05
4.380107106323E-05
4.566453969173E-05
4.675114043026E-05
4.536720210674E-05
4.764985004110E-05
4.571843375514E-05
-6.663891319471E-06
-9.732836350863E-06
-1.149440330139E-05
-9.819350497035E-06
4.947940871732E-05
4.468342065396E-05
4.782463847588E-05
4.906909078846E-05
5.145444081125E-05
4.799276413579E-05
-5.245243041652E-06
-3.614899783548E-06
1.503555420289E-04
1.480510318367E-04
1.548806777159E-04
5.644533784938E-04
5.526071084872E-04
5.362174153997E-04
5.682257273615E-04
6.962377807598E-04
6.802591338831E-04
6.662658644228E-04
6.513178227665E-04
-6.423611306339E-05
-6.093575913265E-05
-6.671750602182E-05
5.175552616208E-04
-6.713529849687E-05
1.242384825284E-04
1.215852195401E-04
1.266423846632E-04
1.280236181582E-04
1.224701157236E-04
1.278740166732E-04
1.206468883832E-04
1.266729448861E-04
1.190769101618E-04
1.249785662719E-04
1.144730975843E-04
1.294101484380E-04
4.979514271467E-04
4.930458911470E-04
4.793665249981E-04
1.213749785795E-04
1.206638434316E-04
1.405214979316E-04
1.435229121156E-04
1.635482496725E-04
1.678160055292E-04
1.898365713798E-04
1.973288228850E-04
2.217134985581E-04
2.298783658882E-04
2.592138149106E-04
2.671749633654E-04
2.865720832572E-04
2.919957293971E-04
3.146744098339E-04
3.367176582291E-04
3.593770974709E-04
3.921410418218E-04
3.782642019860E-04
3.798384499787E-04
4.107337506219E-04
4.203498404125E-04
4.405129893896E-04
4.499354271321E-04
4.730027303800E-04
1.349310170827E-04
1.240107333474E-04
1.137772832388E-04
1.230022104447E-04
1.420791877181E-04
1.373009618913E-04
1.407650039243E-04
1.362129462490E-04
1.386587091966E-04
6.633591659747E-04
6.838140698750E-04
7.043346594265E-04
7.285248265444E-04
7.386798526473E-04
7.538971705296E-04
7.595084944194E-04
7.471777480838E-04
7.455103609353E-04
7.318280090182E-04
-7.140636926702E-05
-7.493728607637E-05
-7.373268939081E-05
-7.583843508333E-05
1.578404894909E-04
1.522414911155E-04
1.597467482051E-04
1.557767163832E-04
1.604233969104E-04
1.696784962567E-04
1.389105415662E-04
1.069026393140E-04
1.456258100081E-04
1.463937562207E-04
1.129049117418E-04
1.185714347103E-04
1.117433413205E-04
1.193595861918E-04
5.773001868592E-04
5.883518616669E-04
5.954336180965E-04
6.172846683141E-04
6.391920984930E-04
6.403097464236E-04
7.530420554217E-04
7.200477355836E-04
7.286752596005E-04
7.120360015254E-04
7.204249700559E-04
6.870225218785E-04
-6.497422084894E-05
-6.765457068883E-05
-6.955264658823E-05
-7.329007848451E-05
1.424327615014E-04
1.365749611318E-04
1.422935116865E-04
1.371672239217E-04
1.554468742088E-04
1.391247587964E-04
-7.490590924534E-05
1.118221410979E-04
1.067269133795E-04
-3.849107225797E-05
6.317307741826E-05
6.168334814334E-05
6.251298736584E-05
6.667985060666E-05
6.399535383743E-05
6.872573428382E-05
6.962124020861E-05
7.915976145254E-05
7.274015893505E-05
9.444180238471E-05
-2.084871026644E-05
8.382952388186E-05
1.023999102721E-04
1.417785706373E-04
1.259091235845E-04
1.693090211074E-04
1.523282650618E-04
1.802429845244E-04
5.755989658407E-04
5.837257790506E-04
6.007451357256E-04
5.600078056862E-04
-3.690208628113E-05
1.164275415732E-04
-2.573329740876E-05
-3.045866560963E-05
-3.544435430196E-05
3.204616159387E-05
2.503053136111E-05
1.750476481361E-05
1.381051055817E-05
5.417404021432E-04
5.158236942845E-04
5.222867580375E-04
5.087615600441E-04
5.134666847892E-04
4.893324227501E-04
7.024745145542E-06
3.072964919471E-06
-1.515620286959E-05
-1.023432700137E-05
-5.286276706067E-06
-1.807918250447E-05
6.075269231514E-05
6.157660184552E-05
5.804703100934E-04
5.553311574928E-04
5.609909061226E-04
5.450118968132E-04
5.508189910349E-04
5.247446659585E-04
-1.770043991920E-05
-4.175843026407E-05
-4.235881428548E-05
-4.726653418911E-05
7.480954848805E-05
4.572894462462E-04
4.789014967349E-04
6.263119672281E-04
6.222039119332E-04
-6.032024744431E-05
-5.727488484732E-05
-5.236138887231E-05
-6.317370052918E-05
1.150187049914E-04
1.131987244359E-04
1.116738747453E-04
1.099557428890E-04
1.077654999195E-04
1.058950358058E-04
1.026804919394E-04
9.985344135346E-05
9.684875954272E-05
8.895256953977E-05
8.635602955540E-05
9.579540896990E-05
9.555141731984E-05
8.751794217684E-05
9.757286479285E-05
9.159646826586E-05
1.164279216200E-04
4.703492334881E-04
9.509237875843E-05
4.277953367514E-04
3.977687367553E-04
6.973817018653E-05
6.889784429377E-05
7.525543698521E-05
7.743388508408E-05
7.390543947269E-05
8.303921650486E-05
8.061937294108E-05
9.031063798001E-05
8.784550709202E-05
1.032449173475E-04
1.048059320295E-04
1.246955613849E-04
1.282474764894E-04
1.508205883511E-04
1.547902437311E-04
1.788911705920E-04
1.826897023274E-04
1.966497355790E-04
2.116856454702E-04
2.087954902039E-04
2.531373213734E-04
2.333835888831E-04
2.662774441347E-04
3.851653724799E-04
4.140678299079E-04
4.433439874284E-04
4.688170694818E-05
-7.140171987385E-05
-7.828862388679E-05
6.694837979384E-05
6.647037167774E-05
6.832204767119E-05
7.112768214282E-05
1.280135966394E-04
1.303107628896E-04
1.331488979858E-04
1.406553506396E-04
1.522333314656E-04
1.643070504473E-04
1.767891815673E-04
6.913110242608E-05
1.872813086322E-04
2.024941658466E-04
1.963227231833E-04
2.050831186314E-04
-1.577498266559E-04
-1.593149557181E-04
6.445421759144E-05
6.630014281784E-05
6.489944028334E-05
6.690579364302E-05
6.657281222001E-05
6.840635867606E-05
2.035811172456E-04
6.473473114201E-05
-1.591242429460E-04
-1.606596905768E-04
8.377098930474E-05
8.766404616029E-05
9.280619552135E-05
9.816024758729E-05
1.046563203531E-04
1.236653021881E-04
1.183583913725E-04
1.113458868831E-04
1.231398831520E-04
2.072686263445E-04
2.074705653961E-04
2.083752790646E-04
2.111335872942E-04
2.103950033234E-04
2.143069686465E-04
2.121572648454E-04
2.169414241291E-04
-6.460518598549E-05
-6.633571313887E-05
-7.144127916253E-05
-7.417503137866E-05
-7.932657465803E-05
-8.368286817017E-05
-1.621735658224E-04
-1.620955092474E-04
-1.556173262224E-04
-1.576048332649E-04
6.806035400243E-05
6.510366531903E-05
-1.473997515240E-04
-1.482226218762E-04
-1.448995926228E-04
1.022243269573E-04
1.027281177012E-04
-1.458163496266E-04
-1.429130410699E-04
-1.438231553851E-04
-1.467434765694E-04
1.230802212724E-04
1.159330243583E-04
1.103931019588E-04
1.118367738003E-04
-1.405522687461E-04
-1.378123061555E-04
-1.406974661690E-04
-1.452495758851E-04
1.441685804316E-04
1.380293720918E-04
1.343639846199E-04
1.259640788740E-04
-1.267755882520E-04
-1.238188433428E-04
-1.315983363037E-04
-1.312578189821E-04
-1.447338721829E-04
7.947288988389E-05
9.256789906035E-05
-1.478146593609E-04
6.648132348059E-05
6.514137384000E-05
6.729760625008E-05
6.849055287963E-05
-1.533483518009E-04
-1.554074728737E-04
7.305734655303E-05
6.878788806837E-05
6.711001445823E-05
6.928826743203E-05
-1.513098363926E-04
-1.534393574197E-04
7.380692210876E-05
7.178212961078E-05
7.587367807152E-05
7.606637240851E-05
-1.490807928577E-04
-1.515320282940E-04
7.844286446176E-05
8.328290313771E-05
8.392318084730E-05
8.071392178231E-05
-1.488036758482E-04
-1.471434865396E-04
-1.488962983711E-04
9.202041784715E-05
-7.909351843225E-05
7.681515738781E-05
7.080640946085E-05
-7.180695575319E-05
-7.994256738879E-05
-7.757925381220E-05
-1.466504596122E-04
-1.536287140353E-04
-1.528061657101E-04
-1.577327724593E-04
-1.659400353185E-04
-1.684054602036E-04
-1.771647032026E-04
-1.785946258331E-04
-7.358287633844E-05
-1.889527191818E-04
-1.839315272259E-04
-1.881236225568E-04
-1.813446055958E-04
-1.807515196570E-04
-1.792629801914E-04
-1.780527177021E-04
-1.752695566450E-04
-1.739019744969E-04
1.969066064481E-04
2.025870974203E-04
1.956022428419E-04
-1.880090101508E-04
2.053009211124E-04
1.948627936152E-04
1.949071146140E-04
1.750618453749E-04
1.697903888795E-04
1.868856676147E-04
1.781924963973E-04
1.719905429898E-04
1.757930440900E-04
-7.524653940320E-05
-7.331709829388E-05
-8.074759139298E-05
-7.928321823386E-05
-1.911458203315E-04
-1.896075193438E-04
-1.913277185542E-04
-1.933463998967E-04
-1.931364094424E-04
-1.915625432949E-04
-1.909972884944E-04
-1.891689086893E-04
-1.877479032361E-04
-1.858483963121E-04
-1.836405416031E-04
-1.830776057193E-04
1.916226977778E-04
1.868453232024E-04
1.859101944427E-04
1.986274347780E-04
1.996498520170E-04
2.088042564198E-04
2.238294113634E-04
2.142712117023E-04
2.237902134771E-04
2.213955306938E-04
2.280775379244E-04
-6.575173615147E-05
-6.877221156584E-05
-7.034593210053E-05
-6.656780832066E-05
-6.932178571140E-05
-7.530580618756E-05
-7.445043538489E-05
-8.256170016503E-05
-8.110689990993E-05
-9.661999146793E-05
-9.207413662957E-05
-9.002535059810E-05
-8.638765283531E-05
-1.004902199202E-04
-1.054137527512E-04
-1.112570049760E-04
-1.665806902498E-04
-1.668154303719E-04
-1.657345971003E-04
-1.639778956063E-04
7.280111726508E-05
2.178483200928E-04
7.305358167179E-05
2.159457099405E-04
2.073291992927E-04
2.150962954951E-04
2.070398009626E-04
2.132344414303E-04
-6.998333667287E-05
-6.886891735590E-05
-7.657209941372E-05
-7.352541520099E-05
-9.829429039419E-05
-1.064625091223E-04
-1.030581760026E-04
-1.162457012452E-04
-1.135099129723E-04
-1.176293923893E-04
-1.262022743022E-04
-1.305867746659E-04
-1.449033246733E-04
-1.400165435574E-04
-1.379256247933E-04
-1.488179502875E-04
-1.719490674972E-04
-1.717999616066E-04
-1.702588607221E-04
-1.685105682101E-04
2.182744603069E-04
2.113442306722E-04
2.066187463159E-04
-2.625643174639E-04
-2.617337617923E-04
-2.555782187915E-04
2.912212063043E-04
2.956213004550E-04
2.993569021049E-04
2.897011754951E-04
3.197516507373E-04
3.204046176579E-04
3.205033354456E-04
3.197632013726E-04
3.193943578112E-04
3.186859577185E-04
3.157446199547E-04
3.046713257152E-04
3.145699689410E-04
3.124860934714E-04
3.096898433666E-04
3.082064981965E-04
3.020555521787E-04
2.977488307969E-04
2.922654510791E-04
2.896557111410E-04
3.180336538818E-04
3.185938250873E-04
3.183595871855E-04
3.187151268299E-04
3.116969356661E-04
3.093051023336E-04
3.121325663657E-04
3.139718181205E-04
-7.285908182304E-05
-7.450339950914E-05
-7.270723933419E-05
3.080941404914E-04
3.065201289468E-04
3.032465193691E-04
3.012003718096E-04
3.178333485972E-04
3.175055342006E-04
3.156563206648E-04
3.108917635308E-04
3.137807137958E-04
3.134695851936E-04
3.109593019956E-04
3.080495145115E-04
2.986506469757E-04
3.016608561217E-04
3.047552213275E-04
2.957101530811E-04
3.201346425361E-04
3.192912030000E-04
3.190496338303E-04
3.176743264315E-04
3.162700386887E-04
3.152450506968E-04
3.180718236844E-04
-7.522954895958E-05
3.182484482980E-04
3.136940335657E-04
3.080438565401E-04
3.029446158830E-04
3.034664223266E-04
2.977138494534E-04
2.974898539884E-04
2.867282980194E-04
2.888573636859E-04
2.927053475213E-04
2.855016869961E-04
3.059395228885E-04
3.028169716954E-04
3.065759421006E-04
3.039962374750E-04
3.016065985583E-04
2.962936078046E-04
2.977618572435E-04
2.922078047030E-04
2.929008129302E-04
2.880081124678E-04
2.722149521831E-04
2.730360811611E-04
2.735136740517E-04
2.756047603063E-04
2.755884664487E-04
3.001491572947E-04
3.099386724788E-04
3.085729481074E-04
3.113338388408E-04
3.093183920200E-04
3.082789858134E-04
3.048887372368E-04
3.053550856533E-04
3.000041498672E-04
2.982097666624E-04
2.921388442987E-04
2.882498362981E-04
3.161029811882E-04
3.146443499240E-04
3.144775055124E-04
3.155544496905E-04
3.143002101525E-04
3.158752442815E-04
3.132468074407E-04
3.132025835326E-04
3.084622736391E-04
3.069074692565E-04
3.021441321800E-04
3.011973094742E-04
2.958890884857E-04
2.947450375548E-04
2.895794214869E-04
2.857352285735E-04
3.089346187533E-04
3.157714225041E-04
-7.773252974933E-05
-7.593276816612E-05
-7.542192981054E-05
-1.548110906096E-04
-1.545230681398E-04
-1.434458800083E-04
-1.414891149015E-04
-1.354165149885E-04
-1.241512367596E-04
-1.274174888578E-04
-1.355033125354E-04
-1.278817194876E-04
-1.526780975562E-04
-1.438249794649E-04
-1.498704096201E-04
-1.492995647388E-04
-1.371628770302E-04
-1.364463935014E-04
-1.261766190234E-04
-1.296816301341E-04
-1.288366267446E-04
-1.210116379732E-04
-1.081146770148E-04
-1.171545958975E-04
-1.129769431147E-04
-1.149466782523E-04
-1.118048888289E-04
-1.328396275004E-04
-1.620149530451E-04
-1.591048602734E-04
-1.885158920393E-04
-1.932813070434E-04
-1.874628688412E-04
-1.916921033745E-04
-1.796899053977E-04
-1.845558390196E-04
-1.758375653510E-04
-1.833005727459E-04
-1.689152112056E-04
-1.748542176475E-04
-1.764145119629E-04
-1.710652177564E-04
-1.630078779280E-04
-1.354623680618E-04
-1.383938718052E-04
-1.518223400362E-04
-1.439815707825E-04
-1.438339063152E-04
-1.589861591939E-04
-1.834492775809E-04
-1.838313129770E-04
-1.843960651171E-04
-1.848794251005E-04
-1.856457891957E-04
-1.871193544309E-04
-1.873877060266E-04
-1.227756151104E-04
-1.243367744301E-04
-1.265421273011E-04
-1.196945828050E-04
-9.112798731041E-05
-8.465133376989E-05
-8.419935617744E-05
-8.126674561547E-05
-8.176368903195E-05
-7.885423046060E-05
-8.047821767048E-05
-8.445000580654E-05
-8.154290810006E-05
-7.995240902287E-05
-8.336386168252E-05
-8.105661281149E-05
-8.286221726103E-05
-8.690964727466E-05
-9.011925595535E-05
-8.368035507326E-05
-8.757001359196E-05
-7.746089964406E-05
-8.055176402193E-05
-8.085417735966E-05
-7.710909763659E-05
-7.800549801253E-05
-7.376984954685E-05
-7.382969038339E-05
-7.700869961080E-05
-9.148839491108E-05
2.773516825596E-04
-8.861588071690E-05
-9.779286272911E-05
-1.206421204539E-04
-1.164587199260E-04
-1.110242915887E-04
-9.640503559877E-05
-1.039591198689E-04
-1.003402164132E-04
-1.011962567997E-04
-9.802818384270E-05
-1.067254455221E-04
-1.191872238051E-04
-1.083532871006E-04
-1.134727535547E-04
-1.119554296983E-04
-1.011275741425E-04
-1.051058213482E-04
-1.047088850495E-04
-9.588463176102E-05
-8.709830736757E-05
-9.357130834214E-05
-9.036848400275E-05
-8.817511429809E-05
-9.418882378941E-05
-9.004093837449E-05
-1.027670707693E-04
-9.418095291973E-05
-9.725647573189E-05
2.768102411842E-04
2.776544685250E-04
2.692511006075E-04
2.482573112490E-05
2.518051523227E-05
2.310066376581E-05
2.699597995031E-04
2.685965174956E-04
2.727363422998E-04
2.728685052610E-04
2.718329682797E-04
2.729785304611E-04
2.897844035803E-04
2.892871552633E-04
3.306605479226E-05
2.899430899508E-04
2.890558448202E-04
2.896706177665E-04
3.044346808443E-04
3.056855814107E-04
3.061968564084E-04
3.077630789935E-04
3.085237989699E-04
3.094217265562E-04
3.082961624051E-04
3.067000981076E-04
2.896386947380E-04
2.891920105046E-04
2.763817455500E-05
2.742372099913E-05
3.844582055427E-05
3.043256604593E-04
3.017814394147E-04
3.021206820049E-04
2.998258361670E-04
2.945294161852E-04
2.936791193469E-04
2.927825267813E-04
2.922838641175E-04
2.907758455901E-04
2.845463803473E-04
2.753165336416E-04
2.643026807885E-04
2.289611055372E-04
2.426316613206E-04
2.469779540683E-04
2.037286056466E-04
2.142821519646E-04
1.932773253908E-04
9.883228688510E-05
8.033853079873E-05
9.187117557407E-05
5.896515651557E-05
7.150586797677E-05
5.395130286376E-05
4.558637905511E-05
2.706603950104E-04
2.786194329673E-04
2.551865596434E-04
2.431986657485E-05
3.109471439576E-04
3.084444792546E-04
3.071033422989E-04
3.108069612577E-04
1.987850623672E-05
3.075977048757E-05
2.597609662734E-05
3.927658175459E-05
3.734676738349E-05
4.564059744569E-05
4.403740799928E-05
4.751940308716E-05
5.413582418267E-05
5.300866193096E-05
5.007896931857E-05
5.353183270066E-05
2.702541518398E-04
2.694542976132E-04
2.728496799360E-04
2.734682764645E-04
2.724942532236E-04
2.735591853417E-04
2.907854428740E-04
2.911885845600E-04
2.909438761919E-04
3.019365677389E-04
3.053437122657E-04
2.991230542785E-04
2.939182271911E-04
2.011671157219E-05
2.238563886093E-05
2.050681461919E-05
2.075860436214E-05
1.891865941388E-05
1.843709118808E-05
2.351945847791E-05
2.359295067670E-05
2.981824498551E-05
3.681661885464E-05
4.104649641553E-05
4.679457465615E-05
4.970092618863E-05
5.313777380859E-05
5.486999731094E-05
2.703994005878E-04
2.691985031384E-04
2.729167128119E-04
2.722651818145E-04
2.898308339397E-04
2.905140476645E-04
2.905184162226E-04
2.905645429258E-04
2.908657423728E-04
2.909299774066E-04
3.015526066301E-04
-1.918485253870E-04
3.040579285639E-04
3.041953956847E-04
1.514023670981E-04
1.399329569899E-04
1.314893884680E-04
1.196641736654E-04
1.132329474092E-04
1.016853468893E-04
9.694766884479E-05
8.725770870382E-05
2.705143107792E-04
2.690968039835E-04
2.745541163975E-04
1.616051883949E-04
2.738840411236E-04
2.756813650629E-04
2.753960433770E-04
2.758184968638E-04
2.822256454522E-04
2.851578168131E-04
2.840001792612E-04
2.841160119469E-04
2.855945360162E-04
2.843835908289E-04
2.839816884898E-04
2.850960754724E-04
2.724472704059E-04
1.737322032591E-04
1.846218486140E-04
1.952483214016E-04
2.711920689884E-04
2.716555897339E-04
2.717132240974E-04
2.730237349165E-04
2.748529370957E-04
2.764878859165E-04
2.758255789072E-04
2.745227119218E-04
2.785086167699E-04
2.771212445319E-04
2.807061700939E-04
2.800521065944E-04
2.798329826273E-04
2.805992406984E-04
2.803709272502E-04
2.816777550402E-04
2.819130566801E-04
2.812034382877E-04
2.818033554135E-04
2.931912139648E-04
2.936857517376E-04
2.918863631146E-04
2.916352412158E-04
2.890772213071E-04
2.882145075928E-04
3.004081308561E-04
3.013218219181E-04
2.994660721281E-04
2.947440371897E-04
1.088684160825E-04
1.172488144319E-04
1.124217454913E-04
9.768293577122E-05
9.349340127128E-05
7.088565488049E-05
7.851069882942E-05
7.944803032397E-05
6.140243501103E-05
2.685699167217E-04
2.698979399006E-04
2.705845103470E-04
2.721949676973E-04
2.738728170047E-04
2.733908219715E-04
2.858687232436E-04
2.884786111988E-04
2.874375287632E-04
2.876190363408E-04
2.866190436554E-04
2.866672020822E-04
2.880760776920E-04
2.873053350571E-04
3.045487078347E-04
3.018786899823E-04
1.395353495064E-04
3.056466651688E-04
1.300354733082E-04
1.521867296736E-04
2.982714976070E-04
2.995916589870E-04
2.970535978825E-04
2.980117114131E-04
2.966917073560E-04
2.947783223650E-04
2.943377372063E-04
2.888118307227E-04
2.919956993793E-04
2.916310648672E-04
2.940347247541E-04
2.896919291168E-04
2.861880973159E-04
2.828226407250E-04
2.752943770119E-04
2.656255148910E-04
2.540753648543E-04
2.402713577059E-04
2.278697105945E-04
2.051173432978E-04
2.120224123055E-04
2.056500249657E-04
1.746601978456E-04
1.851283054536E-04
1.879815548118E-04
1.623717201514E-04
-1.912842435818E-04
-1.917751466667E-04
-1.897545646446E-04
-1.764655693472E-04
-1.722199281424E-04
-1.768579662555E-04
-1.755057651041E-04
-1.786375877953E-04
-1.738614244637E-04
-1.061257524265E-04
-1.001312785920E-04
-8.886951206094E-05
-6.938380534827E-05
-7.735483224344E-05
-2.212682635375E-04
-7.409717007622E-05
-6.220463326488E-05
-1.545085836677E-04
-1.560947018402E-04
-1.625147260479E-04
-1.661180401336E-04
-1.735823842395E-04
-1.782378193186E-04
-1.859081752155E-04
-1.888603616911E-04
-1.939928234439E-04
-1.935590260458E-04
-8.200510060300E-05
-2.181391013238E-04
-2.138610260183E-04
-2.189123792963E-04
-1.691890937194E-04
-6.078996112251E-05
-5.710893246655E-05
-5.079523892012E-05
-4.497175177177E-05
-1.528007255220E-04
-1.549612891742E-04
-1.621105096487E-04
-1.654880928135E-04
-1.735829541203E-04
-1.773657721342E-04
-1.859738890887E-04
-1.842341597531E-04
-1.842565850412E-04
-1.886404752112E-04
-2.029529136407E-04
-1.984450056796E-04
-2.044288152540E-04
-2.114609187371E-04
-2.145642736782E-04
-2.097929243061E-04
-2.146099155743E-04
-2.084433946323E-04
-2.094138672719E-04
-2.148633985813E-04
-1.944586224458E-04
-1.970278901695E-04
-1.954645732779E-04
-1.981921051393E-04
-1.621249328729E-04
-1.520109589832E-04
-1.491737373423E-04
-1.367746110719E-04
-1.149900542177E-04
-1.265300292844E-04
-1.266984505213E-04
-1.367729485932E-04
-1.037652070846E-04
-1.082724227903E-04
-9.190461146971E-05
-1.568211943374E-04
-1.624476767238E-04
-1.614177013923E-04
-1.649723160268E-04
-1.711153189853E-04
-1.764522695295E-04
-1.828696445939E-04
-1.881396094549E-04
-1.943730370893E-04
-1.976639889155E-04
-2.019574193832E-04
-2.017596734120E-04
-2.044613597619E-04
-2.029220576729E-04
-1.637829816437E-04
-1.679432488494E-04
-1.826628626735E-04
-1.792602672367E-04
-1.971971871230E-04
-2.002020728285E-04
-1.998913741962E-04
-2.047782861946E-04
-2.045634445939E-04
-2.038917760742E-04
-2.081699774798E-04
-2.145632637528E-04
-2.245366610314E-04
-2.225012939391E-04
-2.169739833741E-04
-2.277056834875E-04
-2.227102749805E-04
-2.347945712837E-04
-2.286170262390E-04
-2.235825636694E-04
-2.234012574471E-04
-2.269733165244E-04
-2.224095326089E-04
-2.197110032124E-04
-2.242942181708E-04
-2.244705657218E-04
-1.897122882937E-04
-1.842055560283E-04
-1.793227548312E-04
-1.849728612978E-04
-2.065931354570E-04
-1.694753300419E-04
-2.115491150530E-04
-1.497425655820E-04
-1.607098851926E-04
-1.518721068274E-04
-1.410981681690E-04
-1.491972932277E-04
-1.570328273993E-04
-1.496231280936E-04
-1.488822246869E-04
-1.561253103814E-04
-1.595675666078E-04
-1.518235407824E-04
-1.594205520490E-04
-1.496034751458E-04
-1.738506163812E-04
-1.598912188589E-04
-1.677684715436E-04
-1.703027465824E-04
-1.775962729674E-04
-1.629790795792E-04
-1.621932350166E-04
-1.591988805739E-04
-1.577621594320E-04
-1.586043739019E-04
-1.598485477732E-04
-1.437870943163E-04
-1.565843168585E-04
-1.517138111202E-04
-1.558694229127E-04
-1.199126803200E-04
-1.303082950706E-04
-1.360024259738E-04
-1.366979464298E-04
-1.376891643508E-04
-1.342826118012E-04
-1.295673113167E-04
-1.169386034991E-04
-1.185549094755E-04
-1.292955838351E-04
-1.340058633741E-04
-1.203063612897E-04
-1.551372375477E-04
-1.555432205862E-04
-1.519192934529E-04
-1.536037538587E-04
-1.524269988608E-04
-1.543798357510E-04
-1.917334261368E-05
-1.400698262113E-05
-1.133117831965E-05
-5.552487386242E-06
-1.537054150404E-04
-1.527841321693E-04
-1.516178506976E-04
-1.577510256929E-04
-1.596135563360E-04
-1.603405209950E-04
-2.475630830583E-05
-1.653385421774E-04
-1.642070169117E-04
-2.857930503125E-05
-3.011792309322E-05
-3.702858909835E-05
-2.263656171150E-05
-1.513996181127E-04
-1.536913378099E-04
-1.608888128728E-04
-1.640570694137E-04
-1.716332496073E-04
-1.729077712821E-04
-1.746602245670E-04
-1.784246029551E-04
-1.957347396761E-04
-1.875635729582E-04
-1.990001067665E-04
-1.934393653872E-04
-1.981411649525E-04
-1.912457047275E-04
-1.928433346171E-04
-2.001935797896E-04
-2.097836929028E-04
-2.025597570696E-04
-2.048567445376E-04
-1.635334712976E-04
-1.731547270499E-04
-1.648695390329E-04
-1.631921729790E-04
-2.398756082028E-05
-1.394540973803E-05
-2.009928298628E-05
-1.505716691822E-04
-1.518380920512E-04
-1.555756106171E-04
-1.608580524360E-04
-1.656613666003E-04
-1.636671313497E-04
-1.639295563081E-04
-1.687331870389E-04
-1.799448905936E-04
-1.707136096725E-04
-1.818957463710E-04
-1.746704885197E-04
-1.790446880175E-04
-1.707094310603E-04
-1.832574870128E-04
-1.746351615457E-04
-1.701915609940E-04
-1.683748773681E-04
-1.928445207678E-04
-1.841591310556E-04
-1.858433316460E-04
-1.933749740719E-04
-1.627520628998E-04
2.920445998633E-04
-2.053568140067E-04
-2.125560195319E-04
-1.775478699252E-04
-1.866867723742E-04
-1.898699533826E-04
-1.960060701318E-04
-1.962708869384E-04
-1.992211811834E-04
-1.952260715473E-04
-1.976143542167E-04
-1.973099606786E-04
-1.932847910455E-04
-1.945592674467E-04
-1.737691139007E-04
-1.967914324484E-04
-1.975929292920E-04
-1.966434696900E-04
-1.964528454049E-04
-1.914970065207E-04
-1.889106458768E-04
-1.810997622583E-04
-1.776284602016E-04
-1.696672975053E-04
-1.714135201980E-04
-2.141210287727E-04
-2.180627467764E-04
-1.967357588091E-04
-1.667975189731E-04
-1.658737208289E-04
-1.679401589668E-04
-1.920781252109E-04
-1.913998495061E-04
-1.999514842166E-04
-2.026290702834E-04
-2.008040801675E-04
-2.028286924078E-04
-2.044054670034E-04
-2.022244133940E-04
-1.996759090371E-04
-1.979308267240E-04
-1.972499638685E-04
-1.980943210241E-04
-1.977212522885E-04
-1.935061969269E-04
-1.901546568441E-04
-1.791869016540E-04
-1.775971783116E-04
-1.819556802518E-04
-1.714572961683E-04
-2.402193751992E-04
-2.252803450783E-04
-2.274869422310E-04
-2.327876464799E-04
-2.353553485837E-04
-2.190201145269E-04
-2.024809400393E-04
-2.095064379292E-04
-2.068602107677E-04
-1.939820436668E-04
-1.695612009496E-04
-1.943614210652E-04
-1.992354975442E-04
-1.896381939587E-04
-1.932112133838E-04
-1.874584879432E-04
-1.785274956216E-04
-1.467487621086E-04
-1.501558505437E-04
-1.515333352781E-04
-1.604571746618E-04
-1.749779801600E-04
-1.667487362340E-04
-1.683216722958E-04
-1.856954189154E-04
-1.831778831491E-04
-1.874549472170E-04
-1.888780407774E-04
-1.843162739719E-04
-1.868425567997E-04
-1.883956464153E-04
-1.870298986845E-04
-1.883983143276E-04
-1.878331261438E-04
-1.892867639850E-04
-1.795657982657E-04
-1.794129549152E-04
-1.754597518248E-04
-1.860075083729E-04
-1.588441830560E-04
-1.609501453894E-04
-1.642089644391E-04
-1.729367349385E-04
-1.770765780421E-04
-1.846548846474E-04
-1.872633169404E-04
-1.927575668095E-04
-1.921089821014E-04
-1.937084432830E-04
-1.906394279231E-04
-1.920297855976E-04
-1.915659965624E-04
-1.897555188918E-04
-1.901441034789E-04
-1.904501101810E-04
-1.909405706847E-04
-1.934856706969E-04
-1.930206819366E-04
-1.937330577412E-04
-1.949936792500E-04
-1.964508711649E-04
-1.945594938563E-04
-1.938789917852E-04
-1.881017107568E-04
-1.711832235223E-04
-2.155922175865E-04
-1.867714330576E-04
-1.774931758290E-04
-1.752564561401E-04
-1.706263005906E-04
-1.862851902219E-04
-1.817846620925E-04
-1.976962837900E-04
-1.932014327944E-04
-2.054462164030E-04
-2.026093336072E-04
-2.091998313048E-04
-2.069951036336E-04
-2.126869022405E-04
-1.658204444009E-04
-2.100163724516E-04
-2.477797325395E-04
-2.363033641742E-04
-2.423892624636E-04
-2.435755971200E-04
-2.483674206365E-04
-2.351629135547E-04
-2.056226848286E-04
-2.111626047729E-04
-2.134881932205E-04
-2.058736009635E-04
-2.022884719510E-04
-2.133832935952E-04
-1.483203308696E-04
-1.627193262365E-04
-1.679480931971E-04
-2.088651603555E-04
-2.227183021735E-04
-2.177369763157E-04
-2.242973281188E-04
-2.441900224705E-04
-2.383429511117E-04
-2.349829019471E-04
-2.361263607184E-04
-2.173579408207E-04
-2.195395578207E-04
-2.225441054058E-04
-2.180341316138E-04
-1.947231364795E-04
-2.025357557082E-04
-1.972426090787E-04
-1.931055967130E-04
-1.894140568760E-04
-1.884855091862E-04
-1.945949164593E-04
-1.936404300196E-04
-1.814098667054E-04
-1.735852367444E-04
-1.807115427393E-04
-1.708017105655E-04
-1.603585902707E-04
-1.954188397038E-04
-2.024944781000E-04
-1.924962686288E-04
-1.959572792230E-04
-1.842970748723E-04
-1.902010136203E-04
-2.079087915381E-04
-2.094294283852E-04
-2.074775245422E-04
-2.066552587542E-04
-2.038500182012E-04
-2.025453962069E-04
-1.971997440028E-04
-1.957786800437E-04
-1.977593066199E-04
-1.968939917523E-04
-1.914743831840E-04
-1.902920073316E-04
-1.935301868406E-04
-1.843320241232E-04
-2.445222314623E-04
-2.343225778610E-04
-2.390185069973E-04
-2.394420293449E-04
-2.434968411489E-04
-2.327122386376E-04
-1.750317767020E-04
-1.723622817764E-04
-1.719611019189E-04
-1.894833090071E-04
-1.899513656643E-04
-1.931221119600E-04
-1.807226487274E-04
-1.948053663961E-04
-2.094204967370E-04
-2.066030216776E-04
-2.058922372802E-04
-2.011301264348E-04
-1.989899644556E-04
-2.010649954718E-04
-1.934137025066E-04
-1.890633393408E-04
-1.941498298475E-04
-1.890315659007E-04
-1.827167229305E-04
-1.891234152240E-04
-2.466240018577E-04
-2.352108480503E-04
-2.407492555248E-04
-2.410792337242E-04
-2.456120642410E-04
-2.345860990290E-04
-2.000105433585E-04
-1.938109260421E-04
-1.938771205838E-04
-1.874860776206E-04
-1.882012404129E-04
-1.819310511927E-04
-1.856854789511E-04
-1.288653401532E-04
2.915625021248E-04
2.839334477772E-04
1.124810157287E-04
-9.399664898675E-06
6.146837733194E-06
4.147160748516E-06
-2.573501563979E-07
-3.165427817868E-06
1.313114035965E-05
1.049703224481E-05
1.864612519584E-05
1.688438392381E-05
2.197518752889E-05
1.141284478151E-04
2.028762520917E-05
2.264837273142E-05
2.246354847895E-05
2.401677536533E-05
2.443837190017E-05
2.437282372025E-05
2.105462884372E-05
2.123491386723E-05
2.178517289263E-05
2.427454742675E-05
2.335080851577E-05
2.666192703293E-05
2.312666778791E-05
1.136297603091E-04
1.113554736749E-04
1.115102637804E-04
2.778685342586E-05
2.935324997150E-05
2.792334646621E-05
3.074555315468E-05
3.044574388421E-05
3.425867965407E-05
2.896234931096E-05
3.344400352915E-05
3.604743834480E-05
3.438327578859E-05
3.851026482047E-05
3.712925579761E-05
4.016009009912E-05
3.895581599657E-05
7.081617653937E-05
7.323574122684E-05
7.275812773856E-05
7.507750736938E-05
7.410548862603E-05
7.499854093534E-05
7.568175948333E-05
7.788829273326E-05
7.715484180594E-05
7.964000968857E-05
1.085359665491E-04
2.651823286148E-05
-4.687808699233E-06
7.339152079628E-05
7.358968303037E-05
7.759369084896E-05
8.076780358511E-05
8.375443435689E-05
8.114658238825E-05
1.012539610911E-04
9.919877741272E-05
1.012873632099E-04
1.032215010117E-04
1.040480249864E-04
1.019717307240E-04
1.463611673641E-05
7.464827714673E-05
1.469524145373E-05
1.499461578775E-05
8.320944598313E-05
7.827164950852E-05
8.574792902973E-05
8.652454672254E-05
9.497548297147E-05
9.738881920675E-05
9.845647306125E-05
9.660688037430E-05
8.803261749143E-05
8.504668352267E-05
1.565313631639E-05
7.647222117582E-05
1.758785515336E-05
1.930123252724E-05
7.708829997722E-05
8.016599037694E-05
7.906519527611E-05
7.663603940145E-05
7.762397940038E-05
7.781260058561E-05
7.717167369925E-05
1.030468174586E-04
1.055576798661E-04
1.059340729422E-04
1.087327728068E-04
1.094160327439E-04
1.074521307315E-04
5.708720373164E-06
9.011529831442E-06
1.213752511201E-05
1.379672236697E-05
1.534549992379E-05
1.726262029752E-05
1.771798339187E-05
1.996385769151E-05
1.553019340202E-05
1.787739846218E-05
2.023468759025E-05
1.758204013677E-05
7.093812957701E-05
-3.999169262861E-06
-1.369064391575E-05
-1.554000148815E-05
1.171172792541E-04
1.178091543790E-04
1.186822612549E-04
1.203872095861E-04
1.205654529290E-04
1.219223004763E-04
1.225780752526E-04
1.228070802639E-04
1.217317592897E-04
1.217411748425E-04
-4.995039963798E-05
1.173170105781E-04
-4.823506307440E-05
-4.167134193996E-05
-3.367095956755E-05
-3.283669627223E-05
5.183038612509E-05
5.358129864249E-05
5.557324246965E-05
5.214185555849E-05
5.107014663575E-05
4.719144709882E-05
8.322908874468E-05
8.557540003565E-05
-4.273544046419E-05
1.130830488106E-04
1.128436918726E-04
1.145350275279E-04
5.340079128355E-05
5.470894960726E-05
5.354050538639E-05
5.463488764246E-05
5.195694224883E-05
5.511335281932E-05
6.350405707685E-05
5.845496364593E-05
5.621645972995E-05
6.097163902773E-05
5.770058985459E-05
6.570399617448E-05
6.454396330491E-05
5.943239556621E-05
6.277937088426E-05
6.669077731551E-05
6.450439764417E-05
6.825360788680E-05
6.719417243372E-05
7.028553424372E-05
7.001104635716E-05
1.053438212468E-04
1.110578260892E-04
1.089044901751E-04
1.092942745876E-04
8.864266447514E-05
9.076579237157E-05
9.321706079653E-05
9.545196145341E-05
4.470668943242E-05
4.675981716431E-05
4.975116415124E-05
4.878718134919E-05
4.393788781754E-05
4.361027339432E-05
4.675128227143E-05
4.849102358945E-05
4.575391862522E-05
7.649430095988E-05
8.053509254095E-05
7.904580849833E-05
8.152032691525E-05
8.133454710175E-05
8.786002682749E-05
8.528826478046E-05
9.035766171682E-05
1.136593919204E-04
1.160813918953E-04
1.170499754052E-04
1.174638845192E-04
1.159573268338E-04
1.159602427066E-04
-2.870852021482E-05
-2.194065271370E-05
4.438533079059E-05
8.879183966750E-05
4.355371396688E-05
4.102780157083E-05
1.020996675286E-04
1.018958127122E-04
9.866029501185E-05
1.062378218964E-04
1.054994520747E-04
1.096941197773E-04
1.180161481357E-04
1.186756353452E-04
1.191473872933E-04
1.173230071170E-04
1.188206107731E-04
1.201610985327E-04
1.204849433502E-04
1.194574938467E-04
-3.110340262820E-05
-3.847280998933E-05
-2.305727071917E-05
-1.853567333046E-05
-2.225587691466E-05
-1.013363431275E-05
3.033191031787E-05
3.384405936772E-05
3.059117083810E-05
3.780229019044E-05
3.468350989224E-05
3.890575911962E-05
9.110201307876E-05
9.381618767757E-05
9.057247666236E-05
1.520564497826E-04
1.550068044325E-04
1.538052347359E-04
1.518446812824E-04
1.513894488038E-04
1.557617072930E-04
8.464456131257E-05
7.861906545253E-05
8.801227105500E-05
8.872225734576E-05
1.558732268438E-04
8.201993093016E-05
1.571031129606E-04
1.619870126387E-04
9.125768411905E-05
8.569215278809E-05
9.016865878452E-05
9.290207056113E-05
9.537788659692E-05
9.208416479509E-05
1.566024139443E-04
1.602260347658E-04
1.583575681143E-04
1.614812826867E-04
1.592708132567E-04
8.241200791057E-05
7.053390865640E-05
7.650660271074E-05
1.005069760597E-04
9.764504109245E-05
9.743180786774E-05
9.173802634118E-05
9.284659321243E-05
9.435760233361E-05
9.080446933788E-05
6.914707364298E-05
6.816355919310E-05
7.163883628908E-05
7.694271256094E-05
8.047335696787E-05
8.004539975162E-05
1.496275914476E-04
1.471185798481E-04
1.469785191083E-04
1.415864141927E-04
1.452098319584E-04
1.377394640678E-04
1.364292054578E-04
1.309079754934E-04
1.227690947607E-04
1.197979849421E-04
1.136313913152E-04
1.117361165500E-04
1.008051022690E-04
9.790793346746E-05
1.010488297178E-04
9.817497324566E-05
1.864341937320E-04
1.936454706044E-04
1.878305583921E-04
1.960581846052E-04
1.757607094438E-04
1.149121380324E-04
1.085450066908E-04
1.123138202761E-04
1.091006022313E-04
2.167370794515E-04
2.186703218080E-04
2.315486632088E-04
2.070836840030E-04
9.863127529390E-05
1.003895389704E-04
9.353252234028E-05
9.307738656924E-05
2.706706928850E-04
2.627222028352E-04
2.524150552592E-04
2.428007982982E-04
8.033554850592E-05
8.540230314351E-05
2.964336538024E-04
2.879361129876E-04
2.085818608856E-04
1.042682814576E-04
1.307435193469E-04
1.461944359021E-04
1.540934515221E-04
1.595273908397E-04
1.183183316708E-04
1.170046256270E-04
1.111002649901E-04
1.087929637078E-04
1.578881504161E-04
1.519563609473E-04
1.506444080645E-04
1.569197404547E-04
1.453321849828E-04
1.270076621220E-04
1.354272336388E-04
1.324755079102E-04
1.376937270680E-04
1.227736545391E-04
1.481683907360E-04
1.437556637021E-04
1.377523036125E-04
1.529326631581E-04
1.756048470204E-04
1.546204404965E-04
1.627275807925E-04
1.585251391732E-04
1.662069747291E-04
1.232767324818E-04
5.712574270121E-05
1.065957235737E-04
1.086651083607E-04
1.194658769119E-04
1.232258358592E-04
1.268326167116E-04
8.499922374742E-05
8.427922539655E-05
8.477442922292E-05
8.427452627945E-05
7.864693264257E-05
8.464663759918E-05
8.707924307898E-05
9.622551993663E-05
1.245080061955E-04
9.962317936922E-05
1.125802229484E-04
1.214210573477E-04
1.229142172188E-04
1.251360158772E-04
1.276785378894E-04
1.319370910468E-04
1.310852261490E-04
1.345871493761E-04
1.352142078417E-04
1.365196817711E-04
8.551551143156E-05
1.093213469617E-04
8.473439353690E-05
8.500039308361E-05
8.618476211807E-05
9.147320417486E-05
9.306681115351E-05
9.363973183429E-05
9.204994921300E-05
9.486977041242E-05
9.081294540741E-05
9.673708912185E-05
9.747160306490E-05
8.880001257969E-05
8.982456227405E-05
8.991493331426E-05
8.856167574656E-05
9.860204786449E-05
1.022629662372E-04
1.021935555580E-04
1.063419485800E-04
8.773953119232E-05
8.650037395803E-05
8.623512630140E-05
8.763574456667E-05
1.176582019227E-04
1.139185355808E-04
1.105371444717E-04
1.194601296687E-04
8.589926619167E-05
8.578109653514E-05
8.534930884310E-05
8.434458903126E-05
6.743974304395E-05
8.739023875259E-05
8.632894569191E-05
6.736661383825E-05
6.704306208857E-05
7.009467380010E-05
7.671459891090E-05
8.038207222859E-05
8.589297055469E-05
8.008617400354E-05
8.836155911982E-05
1.226892794850E-04
1.322737917195E-04
1.271562665311E-04
1.397475246288E-04
1.365896755192E-04
1.417218702859E-04
1.421380178292E-04
1.369822384849E-04
1.365850238203E-04
1.300210048112E-04
1.173071061238E-04
1.210433000482E-04
1.281254841312E-04
1.162913602237E-04
1.161119559550E-04
8.840626508177E-05
1.085006043671E-04
8.925635243489E-05
9.117479802735E-05
7.402942113996E-05
7.449278549812E-05
7.680727416905E-05
7.971535339169E-05
8.681449038860E-05
8.985125624903E-05
9.714157500103E-05
8.990973311896E-05
1.077868727041E-04
1.009646313880E-04
1.178207966349E-04
1.139514572263E-04
1.156880814794E-04
1.244112568760E-04
1.269527116089E-04
1.341845963379E-04
1.355532448310E-04
1.407551555206E-04
1.407242015853E-04
1.386244019070E-04
1.390178104047E-04
1.325430401919E-04
1.246933564744E-04
1.270735929874E-04
1.192146700801E-04
8.917123290391E-05
5.676098238624E-05
5.539749264291E-05
-4.202591345643E-05
2.929699945508E-04
1.625560513660E-06
5.248622872420E-06
2.421095286005E-06
5.969569655038E-06
7.901859205504E-06
1.243121979656E-05
2.329363284279E-05
2.252224511911E-05
1.708615951762E-05
2.955363386376E-05
2.862397586221E-04
3.381277680471E-05
5.089629416168E-05
6.147251231068E-05
2.712451478802E-04
2.737020120990E-04
2.753758392012E-04
2.826320677306E-04
2.944224011353E-04
2.917748110715E-04
2.853830676044E-04
2.947228915401E-04
2.947526322107E-04
4.488650014886E-05
2.874815581340E-04
2.786786127053E-04
2.777729533146E-04
1.205815265973E-05
5.181269095711E-06
8.219143074225E-06
8.360093647698E-06
7.326317733194E-06
7.417641705324E-06
5.597672144943E-06
6.169602100508E-06
2.709716455727E-04
2.771809059854E-04
2.771154800018E-04
2.745020375551E-04
2.737962891849E-04
2.802034567519E-04
2.291086757888E-06
3.247947734894E-07
1.284203050551E-06
2.962832885214E-06
4.700942819493E-06
4.572717889989E-06
2.839716676920E-06
4.474543062377E-06
2.755772620983E-04
2.804046517602E-04
2.814079875728E-04
3.001635668834E-04
2.852619144393E-05
4.107906643831E-05
3.332401743297E-05
1.161694758382E-04
1.287791780485E-04
1.349430381847E-04
1.378314516520E-04
1.452416624377E-04
1.491026205070E-04
1.561344952430E-04
1.576466553755E-04
1.552307067477E-04
1.621029500932E-04
2.552605926430E-04
2.550664895036E-04
2.586277124527E-04
2.577869215634E-04
2.605231722856E-04
2.667152673864E-04
2.687548651185E-04
2.760583024104E-04
2.771169859490E-04
2.845160077642E-04
2.939786196201E-04
2.888333236259E-04
2.840750751902E-04
2.872024089982E-04
1.587385448903E-04
1.235381511148E-04
2.745723020076E-04
1.033155187139E-04
9.887494126138E-05
5.913598769927E-05
4.903094320050E-05
6.554413294693E-05
7.251559039633E-05
7.752194721611E-05
9.260692494844E-05
9.230226625716E-05
8.587351580163E-05
1.003013848337E-04
1.049633616908E-04
1.144971277972E-04
1.205624381904E-04
1.274489058738E-04
2.602601673434E-04
2.628746950438E-04
2.635063212888E-04
2.698730642183E-04
2.720663625077E-04
2.800837949059E-04
2.820343474658E-04
2.897018716756E-04
3.010407239612E-04
2.973865286844E-04
2.909351074208E-04
2.978461937329E-04
1.098609148304E-04
1.615727812852E-04
2.763017533700E-04
2.718779444064E-04
2.894033431252E-04
2.859935908793E-04
2.857595955337E-04
2.940989699282E-04
4.577134002753E-05
4.105780246227E-05
4.382932931063E-05
4.538260339137E-05
4.540556581719E-05
4.170273420868E-05
2.726992326591E-04
2.812379634184E-04
2.718116564318E-04
2.764430869338E-04
2.750847882546E-04
2.790222455680E-04
2.779676924708E-04
2.793082963136E-04
2.869222895765E-04
2.893434982750E-04
2.878702660995E-04
2.897743572653E-04
2.909291747902E-04
2.909183665994E-04
2.759122256856E-04
2.807911767572E-04
2.908543050340E-04
2.920001752149E-04
2.905093350606E-04
2.883866862927E-04
2.904988937742E-04
3.028901026955E-04
2.976988768038E-04
2.972299589055E-04
3.063586216393E-04
4.684870142165E-05
4.663400689083E-05
4.622694855721E-05
4.826281865846E-05
5.102232656497E-05
5.125376396475E-05
4.873232970786E-05
4.876156300088E-05
2.690123236021E-04
2.694493885758E-04
2.718613481225E-04
2.734899466517E-04
2.746324248129E-04
2.752312647555E-04
2.911366970878E-04
2.916347520932E-04
2.911531880768E-04
2.917509308497E-04
2.908167199500E-04
2.901256304397E-04
2.770301551522E-04
2.771229889881E-04
2.765379879641E-04
3.011367813980E-05
2.069777146247E-05
2.186050817032E-05
2.698774514529E-05
2.732146047245E-05
1.763186354988E-05
2.773972044293E-04
2.790816838183E-04
2.808255031961E-04
2.824454914800E-04
2.840040732859E-04
2.850966206315E-04
2.862104601482E-04
2.867398788725E-04
2.728328281039E-04
2.719051793821E-04
2.777528840620E-04
2.753326890318E-04
1.649026990595E-05
1.716492741371E-05
1.170603842521E-05
1.387502454851E-05
1.277100851682E-05
9.669796708007E-06
2.795386463066E-04
2.710753271960E-04
2.737139731528E-04
2.895596730008E-04
2.822782470777E-04
2.794037331460E-04
3.398234934986E-05
3.724469579877E-05
3.667961996812E-05
3.167606673534E-05
2.713960394127E-04
2.728084720584E-04
2.747603754349E-04
2.755657289529E-04
2.774520188613E-04
2.790631796966E-04
2.803515968717E-04
2.817104418974E-04
2.806331397829E-04
2.843413816437E-04
2.831948896440E-04
2.852107755438E-04
2.864979064644E-04
2.870579231018E-04
2.875248161046E-04
2.887671393256E-04
2.887072274668E-04
2.895492145187E-04
2.899792101569E-04
2.741870509396E-04
2.909879222586E-04
1.642745517922E-04
1.668566108686E-04
-5.803782249048E-05
-5.641222525505E-05
-5.627098813631E-05
-5.783131520412E-05
-6.092919093120E-05
-6.471967528332E-05
-6.145470523434E-05
-6.354077876592E-05
-6.880916818388E-05
9.389006966074E-05
1.005641334299E-04
-5.436530556091E-05
9.915894426958E-05
9.417165622168E-05
9.896290248365E-05
-5.297677399055E-05
-5.332587419108E-05
-5.349844675642E-05
-5.425069587546E-05
-5.440006840840E-05
-5.576288359421E-05
-5.786045687691E-05
-5.509408387279E-05
8.661179542316E-05
9.494941565005E-05
1.041983668770E-04
1.031141411615E-04
1.061235504802E-04
1.189675457394E-04
1.180696461866E-04
-6.798609275328E-05
-7.533580015475E-05
-7.279083304681E-05
-7.338669430874E-05
-7.823938092139E-05
-8.266562548737E-05
-8.353734944711E-05
-8.532332698578E-05
-8.408220987562E-05
-8.279199818140E-05
1.097354090374E-04
1.106282455675E-04
-6.198574675152E-05
-6.389960206905E-05
-6.390765075808E-05
-6.843501257507E-05
-6.880398464174E-05
-7.422420700701E-05
-7.708946844617E-05
-7.464602724587E-05
-7.695432895052E-05
-8.027376052645E-05
1.043321077029E-04
9.198087607845E-05
9.076385348359E-05
8.564233946831E-05
8.486442967835E-05
7.327960632116E-05
7.511721657839E-05
7.711292372871E-05
8.257308936025E-05
8.178053255811E-05
7.664542501382E-05
7.486781411046E-05
8.075966593612E-05
1.135060140869E-04
1.150756650779E-04
1.174983519351E-04
1.188155391156E-04
1.208253276473E-04
1.215348538809E-04
1.228918075796E-04
1.230721031982E-04
1.236396946065E-04
1.235700905519E-04
-5.099636091846E-05
-5.068543920021E-05
-5.070125837687E-05
-5.087594774319E-05
-4.771406297013E-05
-4.743498591784E-05
-4.355837598755E-05
7.334852603890E-05
1.168319763836E-04
7.151471646028E-05
6.917480684183E-05
9.037405854187E-05
-5.172557875900E-05
-5.136611212554E-05
-5.168757697000E-05
-5.238927568870E-05
-5.216611098709E-05
-5.281031616577E-05
-5.287100590443E-05
-5.141230332736E-05
-5.116090178028E-05
-4.867984914516E-05
6.027281361893E-05
5.835264029776E-05
6.077730445144E-05
5.316176406655E-05
5.702128429678E-05
5.948079219754E-05
5.984639228611E-05
5.661444504972E-05
5.992411080056E-05
5.610828087735E-05
5.933123513316E-05
5.671453035612E-05
6.009450828031E-05
6.371089495409E-05
7.188691433158E-05
1.640382469518E-04
1.136620463696E-04
-8.311520256798E-05
1.624234415047E-04
1.624181715180E-04
2.335174414040E-04
2.261519327434E-04
2.331246633325E-04
2.289313674617E-04
1.606356669884E-04
1.608855810387E-04
1.597131521822E-04
1.581708282883E-04
2.091234799324E-04
1.639478218678E-04
2.122695294239E-04
1.566543465605E-04
1.928903217126E-04
1.935471548589E-04
1.527876126772E-04
1.519469794049E-04
1.530253162419E-04
1.512327150877E-04
1.827993020387E-04
1.726850932926E-04
1.644080480155E-04
1.671484466016E-04
1.551980638741E-04
1.629884255204E-04
2.441456373531E-04
2.502343366755E-04
1.656887328407E-04
2.574614187346E-04
2.593420510674E-04
2.642641145830E-04
2.659924563259E-04
2.713843899187E-04
2.691832894311E-04
2.696483503248E-04
2.762139655176E-04
2.816821849548E-04
2.754568142747E-04
1.662619530854E-04
1.680047191902E-04
1.675695699844E-04
1.656591953666E-04
2.632001232992E-04
2.596682520792E-04
2.655929251970E-04
2.627227884558E-04
1.660728966173E-04
1.646191020926E-04
1.644740192890E-04
1.654837254368E-04
2.421900474953E-04
2.498966741537E-04
1.504261841732E-04
1.499922827081E-04
1.483625836808E-04
1.469481184805E-04
7.717428729425E-06
2.450508458510E-05
-2.482390952553E-05
-5.512014450032E-06
-2.294097646101E-05
1.303403548971E-04
1.310598894634E-04
-2.928698430543E-05
-4.496031093125E-05
-5.473338665818E-05
-4.854381148328E-05
-3.912583884485E-05
-5.620848714532E-05
-6.360067250884E-05
-6.367150438859E-05
1.208724482946E-04
1.241623347654E-04
1.264027485053E-04
1.259446056563E-04
-7.521490367583E-05
-6.913122422868E-05
-7.973837660335E-05
-7.814823478345E-05
-7.346103166934E-05
-8.056752889102E-05
1.176684793021E-05
-8.331839287737E-05
-1.046805043575E-05
1.366426957434E-04
1.577528721819E-04
1.444466506664E-04
1.349826951162E-04
1.399420377848E-04
1.432276393237E-04
1.442976610478E-04
1.309298454563E-04
1.156324805840E-04
1.042389943074E-04
1.094914892204E-04
1.393181789217E-04
1.405602094158E-04
1.390858630759E-04
1.400463870317E-04
1.016909888155E-04
8.725778312818E-05
8.397679672360E-05
6.495561193823E-05
3.750471074498E-05
3.984068780822E-05
5.924172027805E-05
4.208859397469E-05
1.371740357259E-04
1.350118037230E-04
1.348584069979E-04
2.044897779048E-05
-8.024351999706E-05
-1.359596633031E-04
-1.220779264524E-04
-1.194060669508E-04
-1.222347553198E-04
-1.962200185818E-04
-1.896684735574E-04
-1.961161086037E-04
-1.907489776149E-04
-1.878708902252E-04
-1.865822240562E-04
2.131568303421E-04
2.250940429242E-04
2.147731213541E-04
-1.213942604722E-04
2.216119067341E-04
1.930265180451E-04
2.100484170656E-04
2.200223862121E-04
1.989756646614E-04
1.983116199496E-04
2.127699810587E-04
2.045209615034E-04
-1.326662673842E-04
-1.242947921274E-04
-1.225667895197E-04
-1.294867431480E-04
2.170208855833E-04
-1.272985473397E-04
1.841881380163E-04
1.824852299125E-04
-1.015517546213E-04
-1.270513413297E-04
-1.183259968224E-04
-1.209134665049E-04
-1.310278120640E-04
-1.048724874536E-04
-1.094067061751E-04
-1.091364713712E-04
-1.062272138283E-04
-1.389678780831E-04
-1.519852433779E-04
-1.537759757467E-04
-1.435552890980E-04
-1.463409129430E-04
-1.610568935164E-04
-1.196670103859E-04
-1.146852287080E-04
-1.119423821592E-04
-1.140074541443E-04
-1.818963278356E-04
-1.724651227220E-04
-1.680359307653E-04
-1.758562304311E-04
-1.709749534079E-04
-1.782270954542E-04
-1.249983969003E-04
-1.019199643580E-04
-1.301698343892E-04
-2.023429938425E-04
2.266057809217E-04
-1.272657478018E-04
-1.323267400123E-04
-1.247597361052E-04
-1.175062960948E-04
-1.114255400130E-04
-1.165748675546E-04
-2.163629377882E-04
-2.160798459344E-04
-2.142171694924E-04
-2.149132725347E-04
2.192139846502E-04
2.445562573635E-04
2.140894247695E-04
2.469059734880E-04
2.939885824841E-04
2.812617759684E-04
2.774007008338E-04
2.660515856625E-04
2.677701941338E-04
2.617217676160E-04
2.701976002782E-04
2.665085337507E-04
2.635845864362E-04
2.257897750154E-04
2.280920744489E-04
2.435279202344E-04
2.404232653846E-04
-2.067412637860E-04
-2.091169411098E-04
-2.118330140965E-04
-2.008213729941E-04
2.147227998864E-04
2.313327375007E-04
2.383973963391E-04
2.254837057766E-04
2.154960431628E-04
2.353236005816E-04
2.429285145416E-04
2.552783138231E-04
2.448192439584E-04
2.424541706710E-04
2.390269880841E-04
2.544770738788E-04
2.751494522767E-04
2.569303189989E-04
2.441198011734E-04
2.513883423348E-04
2.385116065037E-04
2.260265769478E-04
2.388733830074E-04
2.490517342545E-04
2.495323567256E-04
-2.131029313258E-04
-9.809246596274E-05
-1.007568220094E-04
-1.120818809561E-04
-1.413027788022E-05
-9.415184094152E-06
1.424968012107E-07
7.262797402183E-05
7.279513011116E-05
-2.265890109551E-05
-3.772898120687E-06
-1.729223450416E-05
-2.390013889318E-05
-2.494540813886E-05
-1.383938538564E-05
-3.182244577259E-06
5.601156957045E-05
-3.879356682413E-05
-2.946607104258E-05
-1.859146412169E-05
-4.568167712166E-05
2.838321561754E-05
3.940156573173E-05
4.773801934445E-05
4.487739133452E-05
-3.430791714408E-05
-3.455672355148E-05
-4.415820253272E-05
5.687664598905E-05
-1.141223529469E-05
-1.951094947128E-05
8.904607095857E-05
1.552430624724E-04
1.520472978042E-04
-6.942866790503E-06
-6.936097084977E-06
1.575499560126E-05
5.021578353085E-06
1.425290083432E-04
1.286422375057E-04
1.195617472251E-04
1.234335754949E-04
-1.564056591138E-05
-5.732971573239E-06
2.538383986283E-06
-8.071287741334E-06
-4.427469399208E-06
4.671655235239E-06
1.073523864442E-04
1.066894491373E-04
-1.825556679178E-05
-7.093812970323E-06
4.150540617532E-07
-1.206867969896E-05
-8.542413401898E-06
3.402114520584E-06
8.924188320870E-05
-5.411808547915E-05
1.178304736451E-05
1.444613062463E-05
-4.867610440952E-05
-6.463801132038E-05
-6.387972637776E-05
-6.548781618309E-05
-6.886658079302E-05
-6.594867502066E-05
-7.385249791856E-05
-7.164951259790E-05
-7.577429553875E-05
-7.587214163148E-05
-7.544604170382E-05
-7.341810721260E-05
-7.182935773339E-05
-7.764688224549E-05
-8.509087758342E-05
-8.560630767417E-05
-8.533378287835E-05
-8.788908542314E-05
-8.381012419482E-05
-8.934901765929E-05
-9.734782439432E-05
-9.443688854566E-05
-9.407148563893E-05
-1.054996535830E-04
-9.953588418186E-05
-1.032932363785E-04
-7.641136273036E-05
2.583182406263E-04
-6.921895718317E-05
-6.281203056665E-05
-4.687360954720E-05
-7.336665275360E-05
-6.320864199476E-05
-6.097970613761E-05
-8.201931025543E-05
-1.193549454253E-05
-8.473912138467E-06
-6.248773067520E-05
-6.272068181214E-05
-8.712418085554E-05
-8.216195939946E-05
-7.186826097369E-05
-8.681743337177E-05
-3.421611545303E-05
-3.188120656147E-05
-6.125585368513E-05
-7.321612089450E-05
-6.636836111410E-05
-7.422032758255E-05
-7.048002416926E-05
-8.469963826107E-05
-5.116221467653E-05
-5.009839092791E-05
-6.193351506365E-05
-6.754518112950E-05
-7.017354572746E-05
2.494713415699E-04
2.414996598574E-04
-1.085485499736E-04
2.684758989741E-04
2.546493950982E-04
2.534643112195E-04
2.703170250936E-04
2.639279501607E-04
2.880090360294E-04
2.855898023102E-04
2.717786468494E-04
2.818591468305E-04
2.879982729133E-04
2.833458301255E-04
2.414455150957E-04
2.872969866455E-04
1.987058688715E-06
-8.462827875082E-06
-9.831638571368E-07
5.007381118613E-06
-1.896118566362E-04
-1.603348160818E-04
-1.751526524338E-04
-1.733749676175E-04
-1.529749250810E-04
-1.587463629809E-04
-1.392798378050E-04
2.848613518368E-04
-1.450261363419E-04
-1.575111587323E-04
-1.573175415435E-04
2.950596966213E-04
2.958493343980E-04
2.894164721142E-04
2.864169016916E-04
-1.661819049749E-05
-2.847755522918E-05
-1.945920601888E-05
-1.623732843793E-05
-9.173406045235E-06
-2.193225290602E-05
-1.926768994409E-04
-1.962656666536E-04
-1.964811606820E-04
-2.001823654634E-04
-2.016329571236E-04
-1.945569489629E-04
-2.006021988645E-04
-2.027167591786E-04
-1.928798525683E-04
-1.926066811628E-04
-1.786002333385E-04
-1.828950338507E-04
-1.791417406291E-04
-1.675074428454E-04
-1.697093400518E-04
-1.468668238261E-04
-1.138232977388E-04
-1.272137550034E-04
-1.393626511198E-04
-5.965014487641E-05
-7.608307214668E-05
-9.028724450043E-05
-7.825371773217E-05
2.630119100230E-04
2.650367524383E-04
2.665887474946E-04
2.708118289735E-04
2.686350052302E-04
2.691381161686E-04
2.559144663885E-04
2.616705562811E-04
2.620348608472E-04
2.487497628555E-04
8.339013911718E-05
6.350114346708E-05
7.621428714712E-05
8.145030157666E-05
7.109591224053E-05
7.879812597893E-05
-4.953785214947E-05
-5.915215117184E-05
-4.773194836016E-05
-2.750779817455E-05
2.494264907724E-04
-9.697929808116E-05
2.970108937902E-04
-8.605391709599E-05
6.056815089416E-05
-1.327376067874E-04
2.694504357106E-05
1.186922122182E-05
2.297226975113E-05
2.584674710075E-05
3.395609846722E-05
1.759574106295E-05
-1.234124667726E-04
-1.354050533908E-04
-1.162643143510E-04
-1.241777492829E-04
-8.832869040566E-05
-1.022161354147E-04
-1.142365813700E-04
-1.063152858705E-04
2.703405697565E-04
2.726957331425E-04
2.739631525024E-04
2.725165717749E-04
2.711333194688E-04
2.668175991886E-04
5.450349779861E-05
3.622714281673E-05
4.816024856215E-05
5.016159315814E-05
4.246443508008E-05
1.620737447770E-05
3.041236535859E-04
2.997086723378E-04
-2.188537532428E-04
-2.192972058987E-04
2.150741197668E-04
2.025179541931E-04
2.369611884752E-04
2.322013777088E-04
3.074571819517E-04
3.025060272404E-04
2.876006335078E-04
2.878677630233E-04
2.934855860329E-04
-2.172418746473E-04
2.815401303537E-04
-8.237582405490E-05
-7.179015632188E-05
-6.623694337530E-05
-2.010377148758E-04
-2.049399279107E-04
-2.088274581877E-04
-2.135578058950E-04
-2.196362573584E-04
-2.197116663601E-04
-2.169712237982E-04
-2.186399220472E-04
-7.082330591144E-05
-2.139020522563E-04
-2.095674261742E-04
-2.055556403023E-04
-1.209602852460E-04
-1.053537052083E-04
-1.016606958356E-04
-2.111880585172E-04
-2.137741254840E-04
-2.161487366163E-04
-2.179701200703E-04
-2.183319074849E-04
-2.189640385371E-04
2.042095988279E-04
2.214007176818E-04
2.166814365764E-04
2.289407094669E-04
3.052370275252E-04
2.975900470140E-04
2.903830489252E-04
2.830699962692E-04
2.789699430635E-04
2.773873273012E-04
2.779750781212E-04
2.726177032180E-04
-8.859986024869E-05
-1.010032947871E-04
-8.851560046067E-05
-8.287965228280E-05
2.248169407614E-04
2.126581174886E-04
2.463840786644E-04
2.414631591231E-04
2.881675957712E-04
-3.529515085697E-05
-4.551066718471E-05
-3.808942419913E-05
-3.179021524450E-05
-1.944576213642E-04
-1.925463396165E-04
-1.955378874230E-04
-1.998754654106E-04
-2.013432324712E-04
-2.069091694039E-04
-2.081699123520E-04
-2.127278692844E-04
-2.064740413426E-04
-2.115248542103E-04
-2.104208291140E-04
-2.004250914708E-04
-1.970681745227E-04
-1.918411823054E-04
2.203593264952E-04
2.505521331855E-04
2.509978182734E-04
2.351315009696E-04
2.331365543266E-04
2.651086197063E-04
2.901974050424E-04
3.050171849945E-04
2.981663258382E-04
3.109909701812E-04
3.157768761618E-04
3.141266646473E-04
3.066532954585E-04
2.993487733986E-04
2.908514461356E-04
2.873271452740E-04
-5.307958251258E-05
-6.338620436471E-05
-5.515550564618E-05
-4.929374502067E-05
-1.964812954026E-04
-1.999201514407E-04
-2.027519587244E-04
-2.074724471424E-04
-2.104229085159E-04
-2.152354319039E-04
-2.160848986544E-04
-2.182294527034E-04
-2.163892110546E-04
-2.132872939077E-04
2.270709928984E-04
2.199644292441E-04
2.495990909047E-04
2.403334099264E-04
3.121709322492E-04
3.024337125291E-04
3.419214521441E-06
-2.574155765801E-07
8.750251214592E-06
5.116535251102E-05
3.897588715331E-05
4.272272022764E-05
3.929778595487E-05
2.309654942158E-04
2.186484247125E-04
2.250940799849E-04
2.140421489633E-04
2.072798676282E-04
1.993044023732E-04
1.880584777154E-04
4.459693621137E-05
1.808512405822E-04
1.339783788769E-04
1.277835705837E-04
1.227322760545E-04
1.237760831465E-04
1.131478069995E-04
1.111271323813E-04
9.976845307709E-05
9.636768202198E-05
8.516411346467E-05
8.045847975121E-05
7.071983414895E-05
1.253038373549E-04
5.464022911856E-05
1.365110409208E-04
1.366846965035E-04
1.616062917486E-04
1.596311194658E-04
1.573295637155E-04
1.549671784183E-04
1.493203084705E-04
1.407590503672E-04
1.423640492874E-04
1.487156137175E-04
1.406358371604E-04
1.446046385554E-04
1.421507953889E-04
2.045072859948E-04
1.855327439901E-04
1.911767569807E-04
1.852215526479E-04
1.924281684369E-04
1.745834242262E-04
1.712055828028E-04
1.617428487541E-04
1.345689115671E-04
1.330197158074E-04
1.351571099723E-04
1.318167829950E-04
1.358942036530E-04
1.326156945681E-04
6.721574852922E-05
5.861008813206E-05
4.908104411696E-05
5.456302826780E-05
2.566870863967E-04
2.472653961348E-04
2.357468519098E-04
2.065020544390E-04
2.121857908702E-04
2.261898944657E-04
2.040198915701E-04
1.392896898199E-05
1.388619559752E-05
1.923933301598E-05
2.111240823905E-05
2.748348981283E-04
2.473773832682E-04
2.587097543810E-04
[truncated: 4,123,775 more chars]
