# Supplementary material for: Modeling of the Electrostatic Interaction and Catalytic Activity of [NiFe] Hydrogenases on a Planar Electrode
Source: J Phys Chem B. 2022 Oct 21;126(43):8777–90. doi: 10.1021/acs.jpcb.2c05371 (PMC9639099; doi:10.1021/acs.jpcb.2c05371)
Supplement: Supplementary file 1 — jp2c05371_si_001.zip [file jp2c05371_si_001.zip › Supplementary data/1e3d_5_theta_40_phi_98/phi_files/electrode_252x252x12_d02_stern_phi.txt]

1.891181583671E-04
2.073439070367E-04
2.206557198038E-04
2.346199055151E-04
2.211800696669E-04
2.354494396544E-04
2.214162677460E-04
2.384848657775E-04
2.242142906828E-04
2.374447780200E-04
2.245632832315E-04
2.326485093703E-04
2.212219611513E-04
2.317396276938E-04
2.186413815581E-04
2.364631099758E-04
2.208602034383E-04
2.411615197522E-04
2.208217056687E-04
2.399462330530E-04
2.194767991445E-04
2.367612746951E-04
2.209086494578E-04
2.379066788271E-04
2.225938785627E-04
2.391298729684E-04
2.235395663733E-04
2.365935102616E-04
2.219017011924E-04
2.359491384082E-04
2.213923178364E-04
2.382831678920E-04
2.240215939725E-04
2.369062450286E-04
2.245330835618E-04
2.325268228274E-04
2.215331059722E-04
2.323073719044E-04
2.192486122299E-04
2.373484982209E-04
2.213656704246E-04
2.416754681255E-04
2.208561668346E-04
2.399193565883E-04
2.193985937050E-04
2.366145769380E-04
2.207765016816E-04
2.378003934381E-04
2.223895731834E-04
2.387852966295E-04
2.232713831834E-04
2.362397852324E-04
2.216226363922E-04
2.358302650970E-04
2.213567124138E-04
2.382336722407E-04
2.240628971557E-04
2.366612007724E-04
2.244217167295E-04
2.323411673380E-04
2.213414585442E-04
2.324178883567E-04
2.192848243745E-04
2.376092742805E-04
2.214463962571E-04
2.417378692203E-04
2.207399628974E-04
2.397488627987E-04
2.193841621765E-04
2.365320502032E-04
2.208537731555E-04
2.379088244661E-04
2.224824884601E-04
2.387333591424E-04
2.233968113256E-04
2.361618666349E-04
2.215896942072E-04
2.359625191564E-04
2.215406076223E-04
2.383892276639E-04
2.243179585314E-04
2.366384845447E-04
2.245928606540E-04
2.324752269249E-04
2.214415779263E-04
2.328673156255E-04
2.195832997292E-04
2.381579106376E-04
2.216848092045E-04
2.419601445866E-04
2.205915067309E-04
2.395079103985E-04
2.190714236127E-04
2.361703461337E-04
2.203462330943E-04
2.374436250325E-04
2.220068416471E-04
2.381146666151E-04
2.231415832595E-04
2.358998947760E-04
2.216713527480E-04
2.363411668468E-04
2.218182319999E-04
2.388292095643E-04
2.239447208356E-04
2.362794729176E-04
2.223052576472E-04
2.308731423708E-04
2.063672759395E-04
2.213940484472E-04
2.213416041999E-04
2.062738686726E-04
2.310317272214E-04
2.221243216065E-04
2.364772350254E-04
2.234543101253E-04
2.389949797724E-04
2.215596818547E-04
2.365167737581E-04
2.214220854133E-04
2.360124407543E-04
2.225121799789E-04
2.379732126626E-04
2.211776690185E-04
2.373095238882E-04
2.198469148335E-04
2.362000936816E-04
2.189580959274E-04
2.395632677672E-04
2.205597756806E-04
2.420779276755E-04
2.216795734666E-04
2.383237926435E-04
2.200891985133E-04
2.330124882213E-04
2.222092637262E-04
2.326923092928E-04
2.247422273653E-04
2.368007891907E-04
2.238985731983E-04
2.385494052745E-04
2.213081918711E-04
2.361434138605E-04
2.213323633425E-04
2.362429237238E-04
2.227413087273E-04
2.385816321270E-04
2.216429237158E-04
2.377882847789E-04
2.203661775777E-04
2.365867764295E-04
2.192856104893E-04
2.398362293159E-04
2.207189270860E-04
2.418912339522E-04
2.214915089476E-04
2.378019977932E-04
2.198259675553E-04
2.325850090670E-04
2.221166222298E-04
2.325712067311E-04
2.245495753857E-04
2.368225678800E-04
2.236267337698E-04
2.383923435844E-04
2.211325921540E-04
2.360113028186E-04
2.213422723339E-04
2.363077509186E-04
2.225766954674E-04
2.386227876176E-04
2.215445701017E-04
2.376794525196E-04
2.203029774159E-04
2.366670359309E-04
2.193007107308E-04
2.400038578975E-04
2.208290668702E-04
2.418248708481E-04
2.214142188672E-04
2.375350709346E-04
2.198084636671E-04
2.324675572542E-04
2.222823951735E-04
2.327486019886E-04
2.246141691940E-04
2.370622209658E-04
2.235823558413E-04
2.384419355490E-04
2.211751416264E-04
2.361378449726E-04
2.216120318465E-04
2.366673125017E-04
2.228510045650E-04
2.389797095539E-04
2.217720029514E-04
2.378094967706E-04
2.204703763573E-04
2.368362444567E-04
2.194049815898E-04
2.400447733365E-04
2.208023298707E-04
2.413138349350E-04
2.209293347898E-04
2.366344911029E-04
2.192204283849E-04
2.318781511076E-04
2.219331866599E-04
2.328592931662E-04
2.246170765218E-04
2.375960605508E-04
2.237811728454E-04
2.386407713146E-04
2.212172226325E-04
2.356714592712E-04
2.208773016073E-04
2.346685106654E-04
2.205773104975E-04
2.067211435972E-04
1.907159413133E-04
1.907123978438E-04
2.067204535147E-04
2.205755301437E-04
2.346686498712E-04
2.208756249851E-04
2.356714324422E-04
2.212122070802E-04
2.386386086316E-04
2.237765155011E-04
2.375955200580E-04
2.246137746548E-04
2.328576996100E-04
2.219292216849E-04
2.318770560250E-04
2.192184224344E-04
2.366334203436E-04
2.209264563751E-04
2.413127572048E-04
2.208040611119E-04
2.400449588002E-04
2.194028354891E-04
2.368358838581E-04
2.204717697931E-04
2.378093266389E-04
2.217705182838E-04
2.389787348648E-04
2.228473496970E-04
2.366665135490E-04
2.216117650735E-04
2.361385749281E-04
2.211719405022E-04
2.384399707303E-04
2.235736581822E-04
2.370584842656E-04
2.246099670947E-04
2.327491606617E-04
2.222830884272E-04
2.324691531917E-04
2.198073381050E-04
2.375362331967E-04
2.214152268935E-04
2.418275084507E-04
2.208307010236E-04
2.400071673525E-04
2.193069891511E-04
2.366718090862E-04
2.203046219715E-04
2.376818961939E-04
2.215414187040E-04
2.386231038852E-04
2.225790806358E-04
2.363108011143E-04
2.213456485608E-04
2.360138999718E-04
2.211310423472E-04
2.383934160844E-04
2.236244067087E-04
2.368216396192E-04
2.245446457012E-04
2.325679886138E-04
2.221114846772E-04
2.325845175224E-04
2.198210159969E-04
2.378008483944E-04
2.214850183138E-04
2.418897953107E-04
2.207156741100E-04
2.398355455803E-04
2.192756412880E-04
2.365832079026E-04
2.203600967757E-04
2.377859331424E-04
2.216371073883E-04
2.385792231049E-04
2.227328468706E-04
2.362391185478E-04
2.213259368233E-04
2.361402752799E-04
2.213025187426E-04
2.385455471839E-04
2.238923279931E-04
2.367971693452E-04
2.247380276459E-04
2.326901524724E-04
2.222047634127E-04
2.330091721193E-04
2.200856396498E-04
2.383212862505E-04
2.216807377048E-04
2.420769968613E-04
2.205543257906E-04
2.395591922694E-04
2.189540558704E-04
2.361964437758E-04
2.198429528553E-04
2.373073310379E-04
2.211731214651E-04
2.379715397628E-04
2.225095509375E-04
2.360115992655E-04
2.214183826458E-04
2.365145264145E-04
2.215578769677E-04
2.389944781108E-04
2.234543645291E-04
2.364773269142E-04
2.221212468914E-04
2.310308597468E-04
2.062722944433E-04
2.213410515629E-04
2.213930441819E-04
2.063639956813E-04
2.308732906649E-04
2.223059385606E-04
2.362785541881E-04
2.239419069845E-04
2.388270822106E-04
2.218137790365E-04
2.363398472638E-04
2.216685564472E-04
2.358982304968E-04
2.231381861506E-04
2.381134303850E-04
2.220046778965E-04
2.374426253409E-04
2.203437160369E-04
2.361699336724E-04
2.190687717881E-04
2.395087933211E-04
2.205926845721E-04
2.419596063414E-04
2.216835029222E-04
2.381583501101E-04
2.195838273171E-04
2.328659664010E-04
2.214389495936E-04
2.324736536247E-04
2.245914146713E-04
2.366384058154E-04
2.243190114045E-04
2.383857909511E-04
2.215341167414E-04
2.359588655481E-04
2.215827667037E-04
2.361612504127E-04
2.233965053640E-04
2.387335797336E-04
2.224831020796E-04
2.379086642656E-04
2.208531764228E-04
2.365331491954E-04
2.193862147180E-04
2.397508800947E-04
2.207424687031E-04
2.417408038200E-04
2.214515321995E-04
2.376095707302E-04
2.192829917165E-04
2.324172687696E-04
2.213372125189E-04
2.323439518544E-04
2.244238268173E-04
2.366624097510E-04
2.240623187042E-04
2.382332107632E-04
2.213531142909E-04
2.358281341032E-04
2.216184788250E-04
2.362362247864E-04
2.232653344358E-04
2.387824819925E-04
2.223869732344E-04
2.377962695341E-04
2.207723600802E-04
2.366102350257E-04
2.193955779317E-04
2.399148630964E-04
2.208542866967E-04
2.416686039805E-04
2.213578837473E-04
2.373440060298E-04
2.192465065867E-04
2.323020637017E-04
2.215281124641E-04
2.325209741444E-04
2.245266414241E-04
2.369016092202E-04
2.240170911602E-04
2.382785289514E-04
2.213864266399E-04
2.359456063333E-04
2.218964649445E-04
2.365910106404E-04
2.235351041929E-04
2.391274346734E-04
2.225875655581E-04
2.379058042007E-04
2.209048986282E-04
2.367609543157E-04
2.194749555310E-04
2.399432102188E-04
2.208131730480E-04
2.411591533716E-04
2.208560460410E-04
2.364609667844E-04
2.186378106878E-04
2.317374673288E-04
2.212189513143E-04
2.326471915935E-04
2.245614819967E-04
2.374425100842E-04
2.242103681973E-04
2.384848238389E-04
2.214173200934E-04
2.354489373287E-04
2.211792355968E-04
2.346188615006E-04
2.206535880953E-04
2.073437713497E-04
1.891176222263E-04
1.891179228952E-04
2.073437932566E-04
2.206554530479E-04
2.346198013547E-04
2.211798049104E-04
2.354493569291E-04
2.214160409926E-04
2.384847865697E-04
2.242141332880E-04
2.374446744131E-04
2.245631378341E-04
2.326483911347E-04
2.212217944866E-04
2.317394946567E-04
2.186412148007E-04
2.364629556129E-04
2.208598674285E-04
2.411618759222E-04
2.208211900927E-04
2.399461897964E-04
2.194763369948E-04
2.367611560313E-04
2.209080785797E-04
2.379065749360E-04
2.225934349272E-04
2.391296910064E-04
2.235391309148E-04
2.365933272663E-04
2.219012031781E-04
2.359490001330E-04
2.213918456624E-04
2.382830471466E-04
2.240211124373E-04
2.369062133831E-04
2.245325890026E-04
2.325269107662E-04
2.215326622610E-04
2.323075658212E-04
2.192482770387E-04
2.373487802168E-04
2.213654641570E-04
2.416758315386E-04
2.208560852723E-04
2.399198149397E-04
2.193986474739E-04
2.366151674721E-04
2.207767342226E-04
2.378011748099E-04
2.223900347242E-04
2.387863113379E-04
2.232721109544E-04
2.362410109776E-04
2.216236125245E-04
2.358315134777E-04
2.213579224132E-04
2.382355327461E-04
2.240644948126E-04
2.366650793451E-04
2.244234801277E-04
2.323451047756E-04
2.213433042830E-04
2.324219999669E-04
2.192866629653E-04
2.376135245616E-04
2.214481320110E-04
2.417421987954E-04
2.207415320389E-04
2.397531830511E-04
2.193855394544E-04
2.365363088078E-04
2.208549459198E-04
2.379129852176E-04
2.224834611773E-04
2.387373590320E-04
2.233976052391E-04
2.361656667791E-04
2.215903357347E-04
2.359661213347E-04
2.215411027208E-04
2.383926284402E-04
2.243183064070E-04
2.366416596909E-04
2.245930640518E-04
2.324781427527E-04
2.214416468420E-04
2.328699615796E-04
2.195832768183E-04
2.381603259420E-04
2.216847580534E-04
2.419623633583E-04
2.205914832428E-04
2.395098752864E-04
2.190714071315E-04
2.361716641455E-04
2.203462972797E-04
2.374437883332E-04
2.220069856236E-04
2.381147342326E-04
2.231417729242E-04
2.359000013686E-04
2.216715245497E-04
2.363412895214E-04
2.218183550181E-04
2.388293093018E-04
2.239447910761E-04
2.362795321278E-04
2.223052891454E-04
2.308731682782E-04
2.063672853618E-04
2.213940555402E-04
2.213413883272E-04
2.062738019460E-04
2.310315012480E-04
2.221242790615E-04
2.364770253100E-04
2.234542790586E-04
2.389948130518E-04
2.215596300331E-04
2.365166677423E-04
2.214219665328E-04
2.360123091073E-04
2.225120753599E-04
2.379730745394E-04
2.211775283117E-04
2.373093729220E-04
2.198467336467E-04
2.361996586049E-04
2.189581170964E-04
2.395627451760E-04
2.205596402263E-04
2.420773854704E-04
2.216794427260E-04
2.383232021948E-04
2.200890384597E-04
2.330119776421E-04
2.222089728971E-04
2.326917427963E-04
2.247419850866E-04
2.368002041649E-04
2.238983457606E-04
2.385488426284E-04
2.213080099594E-04
2.361428574855E-04
2.213323080658E-04
2.362424236027E-04
2.227414044135E-04
2.385812495735E-04
2.216431526679E-04
2.377880522922E-04
2.203665230847E-04
2.365867007160E-04
2.192860677040E-04
2.398363118367E-04
2.207195167813E-04
2.418914954294E-04
2.214922824450E-04
2.378024872238E-04
2.198269812866E-04
2.325857721796E-04
2.221178793713E-04
2.325722509840E-04
2.245509950502E-04
2.368238680835E-04
2.236278547893E-04
2.383943685404E-04
2.211358298396E-04
2.360134337756E-04
2.213463663493E-04
2.363099284114E-04
2.225809190507E-04
2.386249675404E-04
2.215489144145E-04
2.376815559943E-04
2.203073744954E-04
2.366690020362E-04
2.193051302253E-04
2.400056584974E-04
2.208334832670E-04
2.418265183336E-04
2.214185658661E-04
2.375365934997E-04
2.198127022182E-04
2.324689666798E-04
2.222865366076E-04
2.327498954630E-04
2.246181926895E-04
2.370633758127E-04
2.235862218000E-04
2.384429325973E-04
2.211788098860E-04
2.361386507797E-04
2.216154458702E-04
2.366679085571E-04
2.228541225617E-04
2.389801246336E-04
2.217748086656E-04
2.378098023612E-04
2.204729094993E-04
2.368365124703E-04
2.194072800682E-04
2.400450286277E-04
2.208042364085E-04
2.413139350485E-04
2.209297175492E-04
2.366345942289E-04
2.192205123432E-04
2.318783020249E-04
2.219332537044E-04
2.328594664592E-04
2.246171767007E-04
2.375962090844E-04
2.237812773968E-04
2.386408714746E-04
2.212173000118E-04
2.356715122148E-04
2.208773439429E-04
2.346685316276E-04
2.205773271996E-04
2.067211477022E-04
1.907159443962E-04
1.907123962333E-04
2.067204521401E-04
2.205755216661E-04
2.346686452663E-04
2.208756182022E-04
2.356714280231E-04
2.212122371536E-04
2.386386102455E-04
2.237766384323E-04
2.375955280898E-04
2.246140319733E-04
2.328577042536E-04
2.219295956890E-04
2.318770648514E-04
2.192186499932E-04
2.366335598551E-04
2.209261774279E-04
2.413139333215E-04
2.208042778143E-04
2.400465668564E-04
2.194048592081E-04
2.368371776005E-04
2.204715176232E-04
2.378114193075E-04
2.217705749492E-04
2.389805226130E-04
2.228486651895E-04
2.366677988714E-04
2.216124123225E-04
2.361405572389E-04
2.211719127622E-04
2.384419719649E-04
2.235736096184E-04
2.370604346224E-04
2.246099066306E-04
2.327510263063E-04
2.222830112628E-04
2.324709547873E-04
2.198072482890E-04
2.375379674019E-04
2.214151400988E-04
2.418291395603E-04
2.208306230346E-04
2.400086632952E-04
2.193069285984E-04
2.366731773741E-04
2.203046273110E-04
2.376831745518E-04
2.215415881168E-04
2.386243286369E-04
2.225794950944E-04
2.363119611818E-04
2.213463651828E-04
2.360148816841E-04
2.211319250671E-04
2.383949765478E-04
2.236253124028E-04
2.368255481269E-04
2.245458880019E-04
2.325718181202E-04
2.221128114205E-04
2.325884914953E-04
2.198223668192E-04
2.378050247160E-04
2.214863097615E-04
2.418941977092E-04
2.207168619794E-04
2.398401473425E-04
2.192767023070E-04
2.365879759572E-04
2.203610245732E-04
2.377908372901E-04
2.216379066814E-04
2.385841930550E-04
2.227335175117E-04
2.362440788563E-04
2.213264819610E-04
2.361451778869E-04
2.213029300603E-04
2.385503543312E-04
2.238926024924E-04
2.368018367285E-04
2.247381828840E-04
2.326946254595E-04
2.222048164726E-04
2.330134330454E-04
2.200856517782E-04
2.383253768042E-04
2.216808120278E-04
2.420809465800E-04
2.205545653923E-04
2.395628948942E-04
2.189545517414E-04
2.361992705329E-04
2.198435141926E-04
2.373077800686E-04
2.211738307797E-04
2.379717795705E-04
2.225102664993E-04
2.360118653731E-04
2.214190230001E-04
2.365148037536E-04
2.215584040186E-04
2.389947204621E-04
2.234547782663E-04
2.364775120770E-04
2.221215736759E-04
2.310310052080E-04
2.062725585094E-04
2.213411767955E-04
2.213930406662E-04
2.063639932196E-04
2.308732806265E-04
2.223059338466E-04
2.362785511739E-04
2.239418992712E-04
2.388271257608E-04
2.218137618412E-04
2.363399866878E-04
2.216685134616E-04
2.358984834630E-04
2.231381043980E-04
2.381137519559E-04
2.220046101611E-04
2.374427633358E-04
2.203441636064E-04
2.361700942480E-04
2.190710434046E-04
2.395093195575E-04
2.205938265093E-04
2.419604384740E-04
2.216842400233E-04
2.381583991685E-04
2.195864608347E-04
2.328665304735E-04
2.214402728586E-04
2.324748043531E-04
2.245927070682E-04
2.366389684842E-04
2.243211740062E-04
2.383861985202E-04
2.215364388076E-04
2.359592512534E-04
2.215850258043E-04
2.361616298369E-04
2.233987056480E-04
2.387339739200E-04
2.224852724808E-04
2.379090902904E-04
2.208553177287E-04
2.365336092464E-04
2.193882828083E-04
2.397513579742E-04
2.207444173833E-04
2.417412869584E-04
2.214533712487E-04
2.376100836960E-04
2.192847290045E-04
2.324178713947E-04
2.213387902869E-04
2.323446824329E-04
2.244251499302E-04
2.366633728766E-04
2.240631408823E-04
2.382343163839E-04
2.213564429598E-04
2.358295027784E-04
2.216224949163E-04
2.362377526471E-04
2.232693678667E-04
2.387841038578E-04
2.223912094530E-04
2.377979281837E-04
2.207768289843E-04
2.366118795749E-04
2.194003085197E-04
2.399164720662E-04
2.208592752681E-04
2.416701790989E-04
2.213630894913E-04
2.373455715071E-04
2.192518703712E-04
2.323036233435E-04
2.215335997169E-04
2.325225042703E-04
2.245322029595E-04
2.369030601498E-04
2.240226526593E-04
2.382798602731E-04
2.213919041521E-04
2.359467738322E-04
2.219017761033E-04
2.365919865502E-04
2.235401856699E-04
2.391282436545E-04
2.225923682483E-04
2.379065374150E-04
2.209094370098E-04
2.367617159922E-04
2.194792415791E-04
2.399440743512E-04
2.208169876947E-04
2.411600432960E-04
2.208572492388E-04
2.364615634443E-04
2.186380270313E-04
2.317380850624E-04
2.212190636707E-04
2.326477870604E-04
2.245616364388E-04
2.374430313929E-04
2.242105356007E-04
2.384852431586E-04
2.214174585462E-04
2.354492633902E-04
2.211793374453E-04
2.346191218931E-04
2.206536715598E-04
2.073439804831E-04
1.891176966397E-04
1.781610366282E-04
2.096024360914E-04
2.119956092059E-04
2.127545796915E-04
2.150289252378E-04
2.167531321622E-04
2.153840054899E-04
2.144969406507E-04
2.161094460015E-04
2.154460287417E-04
2.157102609088E-04
2.153659907067E-04
2.129768281921E-04
2.130237917700E-04
2.131054479471E-04
2.128436183066E-04
2.149308324943E-04
2.168288013073E-04
2.157462751624E-04
2.151417124612E-04
2.165648652477E-04
2.155304716547E-04
2.156799328878E-04
2.150559012843E-04
2.126434015414E-04
2.128065550327E-04
2.128829656882E-04
2.127629763287E-04
2.149943826709E-04
2.168032086078E-04
2.156503231539E-04
2.151907968460E-04
2.166036742709E-04
2.154848343956E-04
2.156864622713E-04
2.149494088820E-04
2.126248529304E-04
2.128819447382E-04
2.129092860743E-04
2.129024005507E-04
2.152839535532E-04
2.170470680236E-04
2.158301541792E-04
2.154835853214E-04
2.167353007740E-04
2.153535455950E-04
2.153772238891E-04
2.142642357627E-04
2.120744886771E-04
2.127563810227E-04
2.130823238578E-04
2.130814909501E-04
2.147069121773E-04
2.143904646123E-04
1.998574886293E-04
2.096024323086E-04
2.400954982824E-04
2.417965311057E-04
2.426083554762E-04
2.437649944754E-04
2.419921800250E-04
2.411097698341E-04
2.427033798752E-04
2.419720142230E-04
2.414709157698E-04
2.440003526145E-04
2.438174535853E-04
2.418494237673E-04
2.422270808381E-04
2.424701571381E-04
2.423742725970E-04
2.432074319302E-04
2.417324686389E-04
2.415506108369E-04
2.434323681613E-04
2.424794985631E-04
2.417992814702E-04
2.440935165608E-04
2.435115618723E-04
2.415198507591E-04
2.419675783555E-04
2.422197119604E-04
2.423125876334E-04
2.431180316129E-04
2.415985809459E-04
2.415913627464E-04
2.434582454539E-04
2.424068981133E-04
2.418534073763E-04
2.441416030857E-04
2.433979873601E-04
2.415278863692E-04
2.420469360808E-04
2.422806667439E-04
2.424777839574E-04
2.433149660010E-04
2.418096351256E-04
2.419487314472E-04
2.437110363262E-04
2.423869160250E-04
2.417108944668E-04
2.437213922151E-04
2.425995443501E-04
2.410265617041E-04
2.421255648903E-04
2.427904464355E-04
2.429584175695E-04
2.429482022430E-04
2.400256137208E-04
2.298041055273E-04
2.119955984530E-04
2.417965182078E-04
2.434642891549E-04
2.449659995816E-04
2.454805305658E-04
2.435235991992E-04
2.440673898319E-04
2.451298969933E-04
2.430370251128E-04
2.428371518410E-04
2.451558958609E-04
2.449175001578E-04
2.439564184379E-04
2.444086779465E-04
2.442796707812E-04
2.446253057186E-04
2.446291107175E-04
2.430927870472E-04
2.444879753068E-04
2.459257436195E-04
2.436798722225E-04
2.433316112669E-04
2.453233839338E-04
2.446966342808E-04
2.436763375223E-04
2.441038443064E-04
2.440078949232E-04
2.444796692707E-04
2.444749285853E-04
2.429930306307E-04
2.445674412381E-04
2.458738642473E-04
2.435922204187E-04
2.433992336411E-04
2.453523778266E-04
2.446287859899E-04
2.437272906330E-04
2.441701505793E-04
2.441044475435E-04
2.446783203604E-04
2.446499657262E-04
2.432845443520E-04
2.449810693771E-04
2.460073609332E-04
2.434992545260E-04
2.431396895345E-04
2.447602150370E-04
2.437774498633E-04
2.432810287856E-04
2.443870965628E-04
2.448581001595E-04
2.453242199799E-04
2.441817088565E-04
2.413004915652E-04
2.329288893688E-04
2.127545500997E-04
2.426083029698E-04
2.449659437349E-04
2.471116597740E-04
2.469338543558E-04
2.445655511572E-04
2.449003750157E-04
2.450882859382E-04
2.446652136847E-04
2.461136523651E-04
2.468981930411E-04
2.453609858845E-04
2.444501335656E-04
2.455118843698E-04
2.457367893375E-04
2.465686646830E-04
2.458110824872E-04
2.439706391065E-04
2.453151020368E-04
2.459383641262E-04
2.455774190187E-04
2.467310873655E-04
2.470624696214E-04
2.451368309844E-04
2.441901780425E-04
2.452128033626E-04
2.454587650366E-04
2.463982424403E-04
2.455898381872E-04
2.438688201814E-04
2.453514570182E-04
2.458861727674E-04
2.456075782987E-04
2.467840579848E-04
2.470853297972E-04
2.450396289462E-04
2.442692547255E-04
2.453093729418E-04
2.455881216180E-04
2.466111558362E-04
2.457496706860E-04
2.442122848225E-04
2.457452143321E-04
2.460355792126E-04
2.455758200821E-04
2.463836584495E-04
2.462615597519E-04
2.440145831863E-04
2.437893586978E-04
2.456085996719E-04
2.465541515501E-04
2.474827850992E-04
2.453751890839E-04
2.420728008987E-04
2.335157746047E-04
2.150288571093E-04
2.437648747547E-04
2.454803779748E-04
2.469337070590E-04
2.472542042939E-04
2.458975498786E-04
2.441626064715E-04
2.422514288379E-04
2.425671150621E-04
2.458124651970E-04
2.487661362165E-04
2.475187118909E-04
2.454621501559E-04
2.466078144782E-04
2.459924238039E-04
2.461764520418E-04
2.460607883715E-04
2.453366074988E-04
2.445248609795E-04
2.432187810553E-04
2.436707262485E-04
2.466144162586E-04
2.490552931379E-04
2.472583335597E-04
2.451651618750E-04
2.462787975509E-04
2.456506568685E-04
2.459849174913E-04
2.458937007371E-04
2.452136415418E-04
2.444277650076E-04
2.431565545146E-04
2.437696554421E-04
2.467522702806E-04
2.490628392419E-04
2.471048824943E-04
2.452196446844E-04
2.462681567004E-04
2.457474271422E-04
2.462037173077E-04
2.461337519657E-04
2.455004754031E-04
2.447009683176E-04
2.433020054111E-04
2.437723684976E-04
2.463507437820E-04
2.481670489210E-04
2.458683904025E-04
2.445969241774E-04
2.465101469131E-04
2.467445852358E-04
2.472731642485E-04
2.460672561226E-04
2.434779342107E-04
2.324029104778E-04
2.167530093027E-04
2.419921108972E-04
2.435238387466E-04
2.445654066843E-04
2.458974878759E-04
2.477392651118E-04
2.460136619720E-04
2.416086648594E-04
2.389612585539E-04
2.406943634311E-04
2.456583568840E-04
2.474953624120E-04
2.452176485661E-04
2.445266135177E-04
2.437601234412E-04
2.436594965448E-04
2.448141128587E-04
2.473325602010E-04
2.464116410025E-04
2.425904510367E-04
2.400412183995E-04
2.415779037755E-04
2.461168160558E-04
2.473107381789E-04
2.448223858229E-04
2.441281888642E-04
2.434178087372E-04
2.434455540287E-04
2.447738270286E-04
2.472929438583E-04
2.462327617131E-04
2.424130545378E-04
2.400164660994E-04
2.417421681583E-04
2.462699744251E-04
2.472237161113E-04
2.447922775037E-04
2.441673896518E-04
2.435235851924E-04
2.436632404440E-04
2.451769852619E-04
2.476805894990E-04
2.464469262167E-04
2.424519419738E-04
2.398804157281E-04
2.413383602038E-04
2.454328759633E-04
2.459101284909E-04
2.439238825498E-04
2.442371213562E-04
2.444786903797E-04
2.448089564174E-04
2.454791229546E-04
2.460519208055E-04
2.345907547963E-04
2.153838565002E-04
2.411103580920E-04
2.440677618951E-04
2.449004134836E-04
2.441628117403E-04
2.460147088269E-04
2.474575227440E-04
2.452504330924E-04
2.400096689067E-04
2.377102881811E-04
2.410117852867E-04
2.448671714322E-04
2.442274473939E-04
2.433795058584E-04
2.441856282491E-04
2.438744576152E-04
2.430804784885E-04
2.457975042782E-04
2.481552528985E-04
2.463379392251E-04
2.409874645017E-04
2.384730901223E-04
2.414863404547E-04
2.448818589003E-04
2.437979555040E-04
2.429906257541E-04
2.438850365460E-04
2.435698535702E-04
2.429931763102E-04
2.458499849404E-04
2.481413490355E-04
2.461321055921E-04
2.407829540724E-04
2.385628320277E-04
2.416548054825E-04
2.449153246038E-04
2.437490109818E-04
2.430571433794E-04
2.440371991979E-04
2.437098413486E-04
2.433569367391E-04
2.463629820511E-04
2.485403285531E-04
2.461534438984E-04
2.404775883091E-04
2.380058490032E-04
2.408002360025E-04
2.436228890355E-04
2.427247866018E-04
2.430226355911E-04
2.449443799911E-04
2.447574868887E-04
2.437400910853E-04
2.450886607249E-04
2.374453784345E-04
2.144971486428E-04
2.427036944986E-04
2.451301661555E-04
2.450882431004E-04
2.422515400289E-04
2.416092707671E-04
2.452510859794E-04
2.483834513870E-04
2.454370543598E-04
2.400646828792E-04
2.388345209590E-04
2.425288870846E-04
2.448159508378E-04
2.448475016368E-04
2.451982600677E-04
2.440516017155E-04
2.411575971577E-04
2.415088150219E-04
2.462771432629E-04
2.497538416389E-04
2.464269242800E-04
2.406010476071E-04
2.391661047124E-04
2.425523891050E-04
2.444528003831E-04
2.444444568409E-04
2.448572402844E-04
2.436948627938E-04
2.409514418266E-04
2.415286002478E-04
2.464874769379E-04
2.497420598043E-04
2.461745809000E-04
2.404087187144E-04
2.392013508382E-04
2.426946410321E-04
2.444677588034E-04
2.444973856161E-04
2.449576763602E-04
2.437640752657E-04
2.411839215986E-04
2.420874096135E-04
2.471224705971E-04
2.499705258353E-04
2.458285759538E-04
2.396388715119E-04
2.382152980802E-04
2.414642829732E-04
2.434112914482E-04
2.443338760879E-04
2.457119579371E-04
2.446657277857E-04
2.414251511855E-04
2.408871643067E-04
2.362441867760E-04
2.161133012021E-04
2.419760565367E-04
2.430395334324E-04
2.446694032874E-04
2.425716004806E-04
2.389650747056E-04
2.400161400641E-04
2.454434072483E-04
2.483460756436E-04
2.449774867222E-04
2.415275505234E-04
2.438931845466E-04
2.461338745617E-04
2.441854067961E-04
2.433210228668E-04
2.438722383576E-04
2.415535723467E-04
2.388360253730E-04
2.410302422773E-04
2.470291184901E-04
2.495367457051E-04
2.454999087455E-04
2.417357921747E-04
2.439054572613E-04
2.457158862383E-04
2.436917148079E-04
2.430059931651E-04
2.436450172995E-04
2.413018894803E-04
2.387618255097E-04
2.413081036109E-04
2.473124334891E-04
2.495082661097E-04
2.452355783441E-04
2.416400310528E-04
2.440042915863E-04
2.456047399148E-04
2.436031910005E-04
2.430975017037E-04
2.437769011169E-04
2.414282431997E-04
2.390744706074E-04
2.419310991364E-04
2.477878781643E-04
2.493543524936E-04
2.444031949623E-04
2.405382493206E-04
2.428052983749E-04
2.444883008295E-04
2.432624250528E-04
2.437587397163E-04
2.446505947863E-04
2.413812663930E-04
2.375853241285E-04
2.304313246060E-04
2.154479112626E-04
2.414735280067E-04
2.428392482416E-04
2.461167476605E-04
2.458161826236E-04
2.406984301175E-04
2.377155095658E-04
2.400703830063E-04
2.449787188916E-04
2.466595063488E-04
2.439226064810E-04
2.436088691102E-04
2.450654769665E-04
2.439690501025E-04
2.433219998357E-04
2.456420239507E-04
2.449792027696E-04
2.405787163845E-04
2.386627408641E-04
2.416885992335E-04
2.464229544555E-04
2.473549664048E-04
2.440478771102E-04
2.435067667807E-04
2.446554747720E-04
2.434673954012E-04
2.430106583772E-04
2.454971243958E-04
2.446946827255E-04
2.403237467175E-04
2.387006382260E-04
2.419075693369E-04
2.465838622842E-04
2.472692497950E-04
2.438742291488E-04
2.435451746167E-04
2.446301998500E-04
2.434344308006E-04
2.431738205165E-04
2.457747110218E-04
2.448401738525E-04
2.405896785899E-04
2.391607283332E-04
2.423808941048E-04
2.466501835988E-04
2.465104662765E-04
2.426192473046E-04
2.421652074336E-04
2.434420996625E-04
2.429948080148E-04
2.437378682926E-04
2.465986487675E-04
2.446504751674E-04
2.386771879211E-04
2.268335989392E-04
2.157099264876E-04
2.440005611615E-04
2.451576192043E-04
2.468994050518E-04
2.487681682836E-04
2.456614722587E-04
2.410140146585E-04
2.388363029921E-04
2.415261393508E-04
2.439173793135E-04
2.428065298450E-04
2.431174390332E-04
2.452376679860E-04
2.466970257877E-04
2.457880633146E-04
2.466337774509E-04
2.481276936824E-04
2.456410241875E-04
2.418584682605E-04
2.402981618111E-04
2.429562937468E-04
2.446723554396E-04
2.429915566096E-04
2.430228234904E-04
2.449493250319E-04
2.463698224645E-04
2.454281348418E-04
2.465413030764E-04
2.480130323257E-04
2.454267547398E-04
2.417474734383E-04
2.403823897097E-04
2.431264903695E-04
2.446571160562E-04
2.428807912631E-04
2.430491229251E-04
2.450123449759E-04
2.463644000152E-04
2.454745999114E-04
2.468131791792E-04
2.482669660786E-04
2.456638318039E-04
2.420052110219E-04
2.406835173718E-04
2.431747274441E-04
2.439649694955E-04
2.416614758726E-04
2.416304529295E-04
2.438994887764E-04
2.459396304911E-04
2.458646727288E-04
2.475207866527E-04
2.480241398427E-04
2.435714525184E-04
2.292400177635E-04
2.153697101366E-04
2.438221676945E-04
2.449208224112E-04
2.453660409198E-04
2.475247062341E-04
2.475012496618E-04
2.448744567596E-04
2.425373608172E-04
2.438973283771E-04
2.436115885020E-04
2.431234665975E-04
2.441153853607E-04
2.449040314330E-04
2.465218871918E-04
2.457130393600E-04
2.452144012019E-04
2.471759825616E-04
2.476821094004E-04
2.457893124653E-04
2.440018601421E-04
2.452270403198E-04
2.443037786265E-04
2.434022907462E-04
2.440009621073E-04
2.446232446117E-04
2.461834827417E-04
2.453558516646E-04
2.451228104370E-04
2.472069369336E-04
2.476595173166E-04
2.457769800965E-04
2.440683936884E-04
2.452974236120E-04
2.442149270815E-04
2.433612604664E-04
2.439528418186E-04
2.446329463351E-04
2.461493230716E-04
2.453090434401E-04
2.453036032476E-04
2.475181085973E-04
2.479877974183E-04
2.460131333981E-04
2.442991057623E-04
2.452023519308E-04
2.434892690558E-04
2.422001135285E-04
2.424554483074E-04
2.434845599931E-04
2.457369220170E-04
2.455920670599E-04
2.458504520423E-04
2.472514328348E-04
2.459776539226E-04
2.332992258379E-04
2.129792143483E-04
2.418520223536E-04
2.439607441441E-04
2.444533568887E-04
2.454661291472E-04
2.452240941771E-04
2.442327660277E-04
2.448224124669E-04
2.461352744934E-04
2.450650586909E-04
2.452406878915E-04
2.449017849788E-04
2.434925089454E-04
2.446997510983E-04
2.449597232327E-04
2.443245564421E-04
2.451348105924E-04
2.454560143225E-04
2.453019367316E-04
2.463947008825E-04
2.474403128944E-04
2.457962720932E-04
2.455600738631E-04
2.447190755152E-04
2.431945680081E-04
2.444501851300E-04
2.446899883512E-04
2.442346115899E-04
2.451900423101E-04
2.455045432052E-04
2.454092920333E-04
2.465578982091E-04
2.474703443617E-04
2.457507245594E-04
2.455132010229E-04
2.445440817489E-04
2.431162486032E-04
2.444134869620E-04
2.446316358917E-04
2.443087448583E-04
2.454139925352E-04
2.458016760541E-04
2.457197969189E-04
2.467939216180E-04
2.472761743540E-04
2.450112513981E-04
2.443339139881E-04
2.429210299075E-04
2.418991352005E-04
2.440470910273E-04
2.449092843934E-04
2.447277451856E-04
2.449839098414E-04
2.437685051327E-04
2.331383737397E-04
2.130258383954E-04
2.422293699316E-04
2.444115930316E-04
2.455146694368E-04
2.466112254115E-04
2.445322823575E-04
2.433836972633E-04
2.448516181016E-04
2.441854709098E-04
2.439670947706E-04
2.466975564928E-04
2.465198715082E-04
2.446974097595E-04
2.451369616736E-04
2.454581307516E-04
2.454151167435E-04
2.462305753887E-04
2.446956397132E-04
2.445335377312E-04
2.464208407331E-04
2.454760307756E-04
2.448687792513E-04
2.471305950541E-04
2.463704647986E-04
2.444249340242E-04
2.449059225488E-04
2.452632835738E-04
2.453887969849E-04
2.462601611776E-04
2.447073078528E-04
2.447224058237E-04
2.465559167505E-04
2.454612083441E-04
2.449469220201E-04
2.471448800033E-04
2.461700245525E-04
2.443107441917E-04
2.448305429592E-04
2.452114380398E-04
2.454516255021E-04
2.463859173508E-04
2.448939208465E-04
2.450482178942E-04
2.466842975338E-04
2.451625777493E-04
2.442883123898E-04
2.459839441812E-04
2.445092119199E-04
2.430454826327E-04
2.444356356863E-04
2.455099395134E-04
2.458675848015E-04
2.458528560618E-04
2.426808547575E-04
2.326734596280E-04
2.131072042374E-04
2.424739256438E-04
2.442838792394E-04
2.457404530192E-04
2.459975332545E-04
2.437686236588E-04
2.441924482717E-04
2.452053555783E-04
2.433219003254E-04
2.433216816572E-04
2.457897981385E-04
2.457097746173E-04
2.449588285909E-04
2.454576334763E-04
2.453015858777E-04
2.456087875704E-04
2.455315993160E-04
2.439681787393E-04
2.453964364039E-04
2.467977805204E-04
2.445841897159E-04
2.442810270117E-04
2.462403337631E-04
2.456323323675E-04
2.447431590539E-04
2.452073008025E-04
2.450995236324E-04
2.455725228296E-04
2.454971022923E-04
2.440081521227E-04
2.456052565058E-04
2.468264941778E-04
2.445533229317E-04
2.443708600128E-04
2.462404822975E-04
2.455030964720E-04
2.446925699658E-04
2.451277281466E-04
2.450785851372E-04
2.456516472751E-04
2.455876008084E-04
2.442420867012E-04
2.459510937479E-04
2.468455017785E-04
2.442060034644E-04
2.436697441179E-04
2.450040709698E-04
2.438545964378E-04
2.434326743337E-04
2.446843578017E-04
2.453787118873E-04
2.460788239977E-04
2.450105961822E-04
2.420405471121E-04
2.337382075746E-04
2.128463046556E-04
2.423779697160E-04
2.446297369734E-04
2.465728056750E-04
2.461817611256E-04
2.436666208034E-04
2.438823470890E-04
2.440594219425E-04
2.438734383647E-04
2.456419374046E-04
2.466342183537E-04
2.452097934614E-04
2.443217891958E-04
2.454144867110E-04
2.456074983851E-04
2.464070942930E-04
2.456383690212E-04
2.437934957774E-04
2.450508996507E-04
2.456084209508E-04
2.453371051248E-04
2.466200839560E-04
2.470032009523E-04
2.450641108822E-04
2.440782846354E-04
2.451160952999E-04
2.453418553716E-04
2.462923092382E-04
2.454872834068E-04
2.437643454399E-04
2.451559897732E-04
2.456128249430E-04
2.454158724478E-04
2.467078712025E-04
2.470441407960E-04
2.449804533590E-04
2.441579023501E-04
2.451714160223E-04
2.454506217084E-04
2.464604410193E-04
2.456059183957E-04
2.440629891038E-04
2.454842196108E-04
2.456482167772E-04
2.451797944087E-04
2.459501264238E-04
2.456817660464E-04
2.432544585583E-04
2.428856187845E-04
2.447195054743E-04
2.457591640783E-04
2.469002439223E-04
2.450232343158E-04
2.418526126324E-04
2.333081779576E-04
2.149335271685E-04
2.432108168345E-04
2.446328641825E-04
2.458152208823E-04
2.460657890971E-04
2.448204736302E-04
2.430880226301E-04
2.411648140189E-04
2.415540119917E-04
2.449778581520E-04
2.481254446637E-04
2.471685609254E-04
2.451286488252E-04
2.462261814787E-04
2.455266417372E-04
2.456347920651E-04
2.455849104097E-04
2.450021533078E-04
2.441348766859E-04
2.426977097270E-04
2.430676402576E-04
2.460143833323E-04
2.485108980736E-04
2.468856164144E-04
2.447417354360E-04
2.457731387414E-04
2.450668532962E-04
2.453607062631E-04
2.453567624539E-04
2.448313535303E-04
2.440034669002E-04
2.426320296568E-04
2.431964457631E-04
2.462265568165E-04
2.486378478683E-04
2.468846947525E-04
2.449656312042E-04
2.459970688961E-04
2.453183801776E-04
2.456890475829E-04
2.456838532279E-04
2.451670715376E-04
2.442670109439E-04
2.427044412465E-04
2.430331374128E-04
2.455601694833E-04
2.474080919269E-04
2.450691070804E-04
2.436289704703E-04
2.453879776066E-04
2.455402491936E-04
2.461091937563E-04
2.451875103878E-04
2.429512762624E-04
2.320407550715E-04
2.168314499850E-04
2.417358304367E-04
2.430964969550E-04
2.439747599144E-04
2.453415181909E-04
2.473384983091E-04
2.458040294274E-04
2.415148387450E-04
2.388353331675E-04
2.405751620277E-04
2.456361701835E-04
2.476705321271E-04
2.454453459453E-04
2.446859317300E-04
2.439576773959E-04
2.437858908595E-04
2.449991283135E-04
2.476163594279E-04
2.467754599015E-04
2.429120099102E-04
2.401753575654E-04
2.415440798330E-04
2.460670446232E-04
2.473663244476E-04
2.448560218346E-04
2.440615168805E-04
2.433799897590E-04
2.433694409575E-04
2.447856853952E-04
2.474374990843E-04
2.465081992628E-04
2.427108390349E-04
2.401936026432E-04
2.418341960357E-04
2.464212355473E-04
2.475523760787E-04
2.451291385236E-04
2.443908518089E-04
2.437888011168E-04
2.438177841830E-04
2.453550191358E-04
2.479324195694E-04
2.467456882907E-04
2.426942921866E-04
2.399362761204E-04
2.412265353661E-04
2.452717540776E-04
2.457980652392E-04
2.436748120428E-04
2.437887319357E-04
2.439653849521E-04
2.441913884947E-04
2.449967515760E-04
2.458361678267E-04
2.347061754512E-04
2.157489069121E-04
2.415539839967E-04
2.444917378513E-04
2.453192797219E-04
2.445297409269E-04
2.464169990604E-04
2.481602711711E-04
2.462817983280E-04
2.410313287738E-04
2.386589798051E-04
2.418517330568E-04
2.457751383705E-04
2.452859973856E-04
2.445172591966E-04
2.453795154316E-04
2.450408126504E-04
2.441318801368E-04
2.467768876802E-04
2.492685764442E-04
2.476190829926E-04
2.421813230214E-04
2.394192677521E-04
2.422470679009E-04
2.456650442703E-04
2.446933993937E-04
2.439352859650E-04
2.448778624058E-04
2.445714927147E-04
2.439153864438E-04
2.467719102223E-04
2.492990753699E-04
2.475196570280E-04
2.421317476390E-04
2.397218727796E-04
2.426636962308E-04
2.459878315090E-04
2.449565153610E-04
2.443208579215E-04
2.453295887953E-04
2.449051689343E-04
2.443643470520E-04
2.472753848427E-04
2.496218908765E-04
2.474013759101E-04
2.416439896459E-04
2.389512809394E-04
2.415313305936E-04
2.443784166057E-04
2.434909017050E-04
2.437104734856E-04
2.455190307380E-04
2.451558717989E-04
2.439311440643E-04
2.452676958683E-04
2.379357478573E-04
2.151443316082E-04
2.434357520093E-04
2.459295427737E-04
2.459425667017E-04
2.432236073850E-04
2.425958187593E-04
2.463431452470E-04
2.497572817637E-04
2.470264458050E-04
2.416825231300E-04
2.402899505308E-04
2.439823437655E-04
2.463744117018E-04
2.464023949405E-04
2.467807690230E-04
2.456000233397E-04
2.427010268715E-04
2.429245091672E-04
2.476332860289E-04
2.512672389744E-04
2.481237180567E-04
2.422366605667E-04
2.406908240653E-04
2.441412919974E-04
2.461794567158E-04
2.461724715662E-04
2.465709813680E-04
2.455514236380E-04
2.428848551316E-04
2.434011809681E-04
2.483440343254E-04
2.517454600269E-04
2.482846396975E-04
2.423408900352E-04
2.408873895058E-04
2.443371316162E-04
2.461867863867E-04
2.461888339642E-04
2.465860943839E-04
2.453601168398E-04
2.426932881328E-04
2.434336849623E-04
2.484524550828E-04
2.515072682809E-04
2.475387823953E-04
2.412394269650E-04
2.396162891608E-04
2.428480573168E-04
2.447999893866E-04
2.455708170752E-04
2.467415638057E-04
2.455481347745E-04
2.421287928564E-04
2.413788593482E-04
2.366860150951E-04
2.165674176360E-04
2.424828141243E-04
2.436836236200E-04
2.455815808774E-04
2.436753929100E-04
2.400461483116E-04
2.409915761926E-04
2.464284459840E-04
2.495320259225E-04
2.464141148972E-04
2.429440525455E-04
2.452009513634E-04
2.474135816677E-04
2.454527649896E-04
2.445665555492E-04
2.453352688348E-04
2.430865975770E-04
2.402116699270E-04
2.422245482542E-04
2.481535111426E-04
2.509038846031E-04
2.472166506930E-04
2.436744392012E-04
2.459924943165E-04
2.478905864753E-04
2.458047940296E-04
2.451120951798E-04
2.461887010931E-04
2.441810535462E-04
2.416187008252E-04
2.438594792472E-04
2.495606528314E-04
2.516516781169E-04
2.472718915205E-04
2.434272968024E-04
2.455725083001E-04
2.471071227762E-04
2.450239487135E-04
2.444734830497E-04
2.453151954530E-04
2.429548342197E-04
2.404755827067E-04
2.430450091500E-04
2.488840491139E-04
2.506546506685E-04
2.458668020195E-04
2.419346940142E-04
2.440615341757E-04
2.456775586614E-04
2.443322173900E-04
2.446746508332E-04
2.456223855629E-04
2.422981887966E-04
2.381350162069E-04
2.306514108070E-04
2.155329056909E-04
2.418024672058E-04
2.433352589261E-04
2.467351543699E-04
2.466188803240E-04
2.415817365836E-04
2.384757486657E-04
2.405999805332E-04
2.454939584496E-04
2.473413129302E-04
2.446536565368E-04
2.442701513636E-04
2.457616622015E-04
2.448389139221E-04
2.442645712540E-04
2.466318090976E-04
2.460608898334E-04
2.416191425593E-04
2.395070344494E-04
2.423109766936E-04
2.472599530699E-04
2.487768432299E-04
2.461271876300E-04
2.460774037802E-04
2.474900937246E-04
2.460974883943E-04
2.453187618458E-04
2.481974170473E-04
2.483370796643E-04
2.445537149301E-04
2.426105711109E-04
2.448331758570E-04
2.487167445212E-04
2.489251280998E-04
2.451438317051E-04
2.444707578294E-04
2.455141875516E-04
2.444330034217E-04
2.442159842610E-04
2.468290134682E-04
2.459448801187E-04
2.416271431079E-04
2.399797441449E-04
2.429293624592E-04
2.472097267524E-04
2.472278178364E-04
2.433700743586E-04
2.428255005998E-04
2.441388893683E-04
2.437872456014E-04
2.444781705591E-04
2.472546012886E-04
2.452775683297E-04
2.391554522732E-04
2.269954139586E-04
2.156822692785E-04
2.440965915744E-04
2.453269219005E-04
2.470664182563E-04
2.490595753192E-04
2.461206228839E-04
2.414877992702E-04
2.391629334621E-04
2.417246149275E-04
2.440309144005E-04
2.429667612728E-04
2.433620854608E-04
2.455197185507E-04
2.471000559009E-04
2.462334492632E-04
2.470386640926E-04
2.485976342553E-04
2.461954575305E-04
2.423924427987E-04
2.408229175120E-04
2.437833797640E-04
2.462045196197E-04
2.456450491617E-04
2.468442624079E-04
2.494296344709E-04
2.499392385631E-04
2.471014854040E-04
2.480636308076E-04
2.517910414846E-04
2.516042470595E-04
2.481374339590E-04
2.449780474752E-04
2.458784736893E-04
2.461880004264E-04
2.437848266828E-04
2.436233138169E-04
2.454385625831E-04
2.468431750071E-04
2.459709688337E-04
2.472652088006E-04
2.487853469547E-04
2.462602835196E-04
2.425257982645E-04
2.410186687572E-04
2.433711457626E-04
2.440788947255E-04
2.418551396133E-04
2.418971477193E-04
2.441846744207E-04
2.462927500792E-04
2.461626637330E-04
2.477068421028E-04
2.482353685918E-04
2.438877345808E-04
2.293929533802E-04
2.150581614524E-04
2.435145450949E-04
2.447000636376E-04
2.451406505978E-04
2.472624089868E-04
2.473142660573E-04
2.448828576683E-04
2.425469652772E-04
2.438908140639E-04
2.434858282701E-04
2.429917895724E-04
2.439540534800E-04
2.446730919369E-04
2.463410316078E-04
2.456391794366E-04
2.451305598672E-04
2.470230178910E-04
2.475587065250E-04
2.458757092842E-04
2.443431997338E-04
2.462089619821E-04
2.463140998078E-04
2.469542585551E-04
2.493782293863E-04
2.520492879175E-04
2.528782170792E-04
2.456892256050E-04
2.427301613319E-04
2.492697126851E-04
2.557392085036E-04
2.553466784691E-04
2.505933766926E-04
2.487916078304E-04
2.459168540467E-04
2.441199618079E-04
2.441334003491E-04
2.444884440755E-04
2.459979989568E-04
2.452608744818E-04
2.452581399360E-04
2.474289197492E-04
2.479411590719E-04
2.460246778586E-04
2.443530541065E-04
2.452010504012E-04
2.433716166374E-04
2.420965752395E-04
2.423068959030E-04
2.432526738457E-04
2.455207055532E-04
2.454237251240E-04
2.456224929663E-04
2.469663728025E-04
2.457501894160E-04
2.331755233225E-04
2.126455199597E-04
2.415226722126E-04
2.436795951734E-04
2.441937953362E-04
2.451688835672E-04
2.448252030469E-04
2.437975968537E-04
2.444450869660E-04
2.456983956519E-04
2.446301916088E-04
2.449117238969E-04
2.445698975367E-04
2.431436977728E-04
2.443975338981E-04
2.447664297895E-04
2.441807627843E-04
2.449348669944E-04
2.451147809896E-04
2.449660949593E-04
2.464489620418E-04
2.482601766966E-04
2.480409809981E-04
2.496893280683E-04
2.512090450377E-04
2.538145839383E-04
2.580601110443E-04
2.477975980258E-04
2.356829075934E-04
2.423430739338E-04
2.522380166697E-04
2.554002344506E-04
2.533363269018E-04
2.508065483716E-04
2.472802834945E-04
2.461203107031E-04
2.445290986395E-04
2.427871352015E-04
2.440806249204E-04
2.444157090069E-04
2.441862220178E-04
2.452733580014E-04
2.455343067288E-04
2.453968269616E-04
2.464759210586E-04
2.468591409416E-04
2.446202536711E-04
2.440393831969E-04
2.426018553446E-04
2.415390896964E-04
2.436936434095E-04
2.446245370648E-04
2.444687419743E-04
2.447003883090E-04
2.433989654246E-04
2.328106809647E-04
2.128084182696E-04
2.419700900911E-04
2.441067838047E-04
2.452160557754E-04
2.462819497906E-04
2.441298657044E-04
2.429878632168E-04
2.444342663966E-04
2.436717738318E-04
2.434372182975E-04
2.463254752303E-04
2.461237126451E-04
2.443951928457E-04
2.448806779673E-04
2.452463776872E-04
2.452545465942E-04
2.460193195930E-04
2.443762807243E-04
2.442430467748E-04
2.464590236522E-04
2.462931817681E-04
2.471282597885E-04
2.510525272405E-04
2.520129945840E-04
2.537624529542E-04
2.670700826620E-04
2.832715531030E-04
2.422759956118E-04
2.381987258478E-04
2.466499118109E-04
2.510409323060E-04
2.515964370124E-04
2.481656916425E-04
2.462100236025E-04
2.475517984344E-04
2.460391227042E-04
2.439559132282E-04
2.444755776801E-04
2.449148551259E-04
2.452833623714E-04
2.462257936832E-04
2.446640438756E-04
2.447912262391E-04
2.463404608943E-04
2.446696653086E-04
2.437990100786E-04
2.455610987434E-04
2.441257178107E-04
2.427088809735E-04
2.440849489934E-04
2.451643876707E-04
2.455725926504E-04
2.455502855065E-04
2.423680582966E-04
2.324566385531E-04
2.128844019572E-04
2.422216716189E-04
2.440102407226E-04
2.454613654386E-04
2.456529570214E-04
2.434177207976E-04
2.438797747375E-04
2.448444160885E-04
2.429851464155E-04
2.429765530844E-04
2.453770590896E-04
2.452914459654E-04
2.446298620523E-04
2.452396437155E-04
2.451520074301E-04
2.455104879654E-04
2.453557943461E-04
2.437294491977E-04
2.451737273490E-04
2.467633551708E-04
2.454746566522E-04
2.465249234305E-04
2.496633071967E-04
2.495134000219E-04
2.488421393951E-04
2.546721791851E-04
2.622556825522E-04
2.406604876446E-04
2.374648001522E-04
2.433696244829E-04
2.486073430022E-04
2.500317201557E-04
2.467619313304E-04
2.455884200448E-04
2.466014943713E-04
2.453166069484E-04
2.442974249943E-04
2.447931577400E-04
2.448164319943E-04
2.455115543298E-04
2.454460698354E-04
2.441043590728E-04
2.458098401890E-04
2.465996744382E-04
2.439226948221E-04
2.433682805493E-04
2.446180552479E-04
2.434321734451E-04
2.430546643052E-04
2.443410594742E-04
2.450535540698E-04
2.457903781800E-04
2.446990746966E-04
2.417920245087E-04
2.335936203539E-04
2.127648673358E-04
2.423151002323E-04
2.444826943133E-04
2.464015921515E-04
2.459879905717E-04
2.434461168809E-04
2.435649677790E-04
2.436824828363E-04
2.436245027390E-04
2.454600318849E-04
2.464851552495E-04
2.450540274677E-04
2.441715383711E-04
2.453658513209E-04
2.456352836827E-04
2.464830849920E-04
2.456781544911E-04
2.437324030147E-04
2.448179585502E-04
2.455450064408E-04
2.460814072431E-04
2.486754679201E-04
2.503380364127E-04
2.487719909004E-04
2.461984677983E-04
2.435671691516E-04
2.391756276636E-04
2.378099704502E-04
2.397684583234E-04
2.420608816514E-04
2.457734469184E-04
2.474258512679E-04
2.472460972965E-04
2.479815171626E-04
2.476945985066E-04
2.451049621428E-04
2.439834498788E-04
2.450341568797E-04
2.453419368737E-04
2.464630598853E-04
2.456558911009E-04
2.440802333339E-04
2.453741343786E-04
2.454349996233E-04
2.450084151051E-04
2.458456655800E-04
2.455897405374E-04
2.430656626422E-04
2.426503160208E-04
2.445093192910E-04
2.455554695117E-04
2.467133653803E-04
2.448487690107E-04
2.416863095190E-04
2.330997811100E-04
2.149986894493E-04
2.431234999087E-04
2.444813001988E-04
2.455968998289E-04
2.459008723550E-04
2.447791978672E-04
2.429936734496E-04
2.409441298223E-04
2.412825907839E-04
2.446549023184E-04
2.479554627704E-04
2.471344072506E-04
2.451252631104E-04
2.462375435789E-04
2.455635764478E-04
2.456861554790E-04
2.456835236998E-04
2.451422702429E-04
2.441050454114E-04
2.426753778035E-04
2.435127775456E-04
2.475310874623E-04
2.516699494920E-04
2.515643325054E-04
2.494728169317E-04
2.478534531223E-04
2.433052472646E-04
2.418386996711E-04
2.425626344357E-04
2.437500096043E-04
2.438775274329E-04
2.440781736555E-04
2.451220557524E-04
2.476264162316E-04
2.494895166588E-04
2.472952768489E-04
2.450260925168E-04
2.459522576024E-04
2.452047688846E-04
2.456341192191E-04
2.457707101412E-04
2.453801087598E-04
2.443704753265E-04
2.426211824644E-04
2.428168645298E-04
2.453218818467E-04
2.472251826214E-04
2.450104535077E-04
2.435178560238E-04
2.453070784584E-04
2.453231205165E-04
2.458650980231E-04
2.450500933752E-04
2.429585531856E-04
2.319971712294E-04
2.168073682797E-04
2.416039588418E-04
2.429993739461E-04
2.438759378778E-04
2.452209782589E-04
2.472985284774E-04
2.458505875705E-04
2.415216533030E-04
2.387423538452E-04
2.402848053078E-04
2.453669174725E-04
2.475848592524E-04
2.454350382004E-04
2.446781950474E-04
2.440662264208E-04
2.439544342714E-04
2.451493368159E-04
2.477828827167E-04
2.469295285145E-04
2.430900621604E-04
2.406279690744E-04
2.427917108776E-04
2.490196180229E-04
2.529435288675E-04
2.528425521496E-04
2.525585232474E-04
2.506859161586E-04
2.476593286976E-04
2.435174884453E-04
2.450340991503E-04
2.473519770543E-04
2.459356244288E-04
2.438855776132E-04
2.443422095258E-04
2.477321267208E-04
2.482098342646E-04
2.453444590031E-04
2.444002222816E-04
2.437722685772E-04
2.438673603202E-04
2.454617544106E-04
2.481482261853E-04
2.470204438359E-04
2.428502321896E-04
2.398950834223E-04
2.410099239297E-04
2.450737077747E-04
2.457080852803E-04
2.435648543887E-04
2.436116897522E-04
2.438389276421E-04
2.440693161888E-04
2.448830351170E-04
2.458375339010E-04
2.348015262290E-04
2.156546871683E-04
2.415970061942E-04
2.445741249656E-04
2.453590454663E-04
2.444357732815E-04
2.462394375468E-04
2.481437696330E-04
2.464825121855E-04
2.412904343607E-04
2.386614668468E-04
2.416889486215E-04
2.457012433834E-04
2.453365988853E-04
2.446858306272E-04
2.456507513207E-04
2.453262342720E-04
2.442983208831E-04
2.468397551335E-04
2.494664194532E-04
2.480748394486E-04
2.429200542544E-04
2.407914397045E-04
2.451334987592E-04
2.514543823583E-04
2.544196441590E-04
2.569889676949E-04
2.601500301272E-04
2.578291391860E-04
2.448487298993E-04
2.411594303177E-04
2.505016927601E-04
2.533506251859E-04
2.485192768838E-04
2.438771064291E-04
2.447180381371E-04
2.469248399082E-04
2.454122313799E-04
2.445640197170E-04
2.454910291036E-04
2.450587688904E-04
2.444345644849E-04
2.473174100318E-04
2.498518171112E-04
2.477861409741E-04
2.419350682481E-04
2.390042561380E-04
2.414182194656E-04
2.442627468568E-04
2.434855046457E-04
2.437503529250E-04
2.455930045242E-04
2.451721759004E-04
2.438127092891E-04
2.451043054397E-04
2.379694902579E-04
2.151954409365E-04
2.434642829213E-04
2.458810610348E-04
2.458944526870E-04
2.431655140411E-04
2.424206350597E-04
2.461355284841E-04
2.497392335303E-04
2.472971719219E-04
2.418708235972E-04
2.403279320458E-04
2.439917686242E-04
2.464817972702E-04
2.465088699573E-04
2.468504746225E-04
2.457531367352E-04
2.428933626413E-04
2.430250943868E-04
2.477241089577E-04
2.516175247046E-04
2.489296256683E-04
2.436427331390E-04
2.433699994594E-04
2.494982329518E-04
2.555924435640E-04
2.599956579218E-04
2.646523463699E-04
2.644118827761E-04
2.534480321689E-04
2.472127822409E-04
2.542852423397E-04
2.591876542237E-04
2.552393094897E-04
2.470282149122E-04
2.433710405279E-04
2.455759246065E-04
2.467892738979E-04
2.464029094357E-04
2.466418336715E-04
2.453863963828E-04
2.427570866222E-04
2.434116220967E-04
2.484359742541E-04
2.516845862276E-04
2.478835086071E-04
2.414952824434E-04
2.396962378088E-04
2.428845661512E-04
2.448738333559E-04
2.455777680541E-04
2.466744121634E-04
2.454984630391E-04
2.420491189715E-04
2.411889818908E-04
2.364811827802E-04
2.166086531454E-04
2.424133913353E-04
2.436000012761E-04
2.456166560293E-04
2.437797459004E-04
2.400255864356E-04
2.407890553386E-04
2.461752782980E-04
2.494969181176E-04
2.465498820319E-04
2.430763792940E-04
2.452230852739E-04
2.473934873448E-04
2.454055583542E-04
2.445568384018E-04
2.455221924250E-04
2.434177486255E-04
2.404848390131E-04
2.423761549155E-04
2.483238508193E-04
2.513854384989E-04
2.482372848041E-04
2.456351503581E-04
2.499076669879E-04
2.551271748625E-04
2.570723868015E-04
2.603350115437E-04
2.639731038114E-04
2.605377492932E-04
2.540494009508E-04
2.517842067691E-04
2.550055110125E-04
2.562365214531E-04
2.507522601210E-04
2.456200047599E-04
2.467079167783E-04
2.475697891247E-04
2.451015365165E-04
2.443978666479E-04
2.453785422329E-04
2.431218553857E-04
2.405361960175E-04
2.429497580038E-04
2.487626821018E-04
2.507110798698E-04
2.460970069402E-04
2.421078387863E-04
2.440991845518E-04
2.456527456894E-04
2.442405725344E-04
2.445890870868E-04
2.456686585196E-04
2.423821768289E-04
2.380790319779E-04
2.304017728927E-04
2.154901409716E-04
2.418603387385E-04
2.434075561756E-04
2.467938540472E-04
2.467634296349E-04
2.417535884400E-04
2.385720447424E-04
2.404137429959E-04
2.452291326007E-04
2.472400057221E-04
2.446089806313E-04
2.441479981519E-04
2.456764609856E-04
2.448862895071E-04
2.443567711564E-04
2.467794342825E-04
2.464028077976E-04
2.420925332616E-04
2.399879301415E-04
2.425149963185E-04
2.473041760403E-04
2.489451615971E-04
2.466539201360E-04
2.477245213176E-04
2.515631398709E-04
2.536393053285E-04
2.562381643583E-04
2.617438273242E-04
2.625558713114E-04
2.542418020668E-04
2.447633611457E-04
2.458143712810E-04
2.502733240108E-04
2.506245789172E-04
2.464597730821E-04
2.452078170555E-04
2.458248542644E-04
2.445896556790E-04
2.442514857483E-04
2.468602204520E-04
2.461116254786E-04
2.418471782205E-04
2.400634187728E-04
2.428017895240E-04
2.470190222296E-04
2.472103438801E-04
2.433746813862E-04
2.427616309672E-04
2.441023038542E-04
2.438617520733E-04
2.445416659592E-04
2.473162841661E-04
2.454306474764E-04
2.393111823897E-04
2.269809133625E-04
2.156920433827E-04
2.441489069884E-04
2.453611456133E-04
2.470957057828E-04
2.490748893609E-04
2.462826422352E-04
2.416673397381E-04
2.392099249877E-04
2.416382485921E-04
2.438498453886E-04
2.428410779392E-04
2.432993968790E-04
2.454430622859E-04
2.470813443138E-04
2.462109117162E-04
2.470817148200E-04
2.487664450247E-04
2.466348448060E-04
2.429203534308E-04
2.411300942404E-04
2.436364579818E-04
2.454321264260E-04
2.444960805154E-04
2.458552309954E-04
2.495682298864E-04
2.530834076091E-04
2.541809089243E-04
2.570738010388E-04
2.591236128755E-04
2.539683493494E-04
2.460209088881E-04
2.430486297120E-04
2.454644597008E-04
2.464929467459E-04
2.442951394459E-04
2.440378472013E-04
2.456343896992E-04
2.468554347610E-04
2.459390947924E-04
2.472230361328E-04
2.487931049289E-04
2.464415948353E-04
2.427292452514E-04
2.411044866501E-04
2.433401662750E-04
2.439634767471E-04
2.418035544983E-04
2.419014446180E-04
2.441942487803E-04
2.463514735340E-04
2.461805396000E-04
2.476538803345E-04
2.482784566438E-04
2.440691852243E-04
2.295725642066E-04
2.149551949581E-04
2.434055610560E-04
2.446378635972E-04
2.450504046520E-04
2.471175965425E-04
2.472379060933E-04
2.449290785804E-04
2.427069061566E-04
2.440071773637E-04
2.435266103768E-04
2.430149921180E-04
2.439008694557E-04
2.444812564346E-04
2.461082570883E-04
2.454622622168E-04
2.449905890911E-04
2.469678712049E-04
2.477131708056E-04
2.462053626814E-04
2.445795921968E-04
2.458319774019E-04
2.448296094726E-04
2.443055045962E-04
2.455199660394E-04
2.470440243794E-04
2.499015133166E-04
2.503803136528E-04
2.508511390394E-04
2.526241834756E-04
2.517964704614E-04
2.484973808212E-04
2.461281670383E-04
2.470090830428E-04
2.454071333931E-04
2.441216234444E-04
2.442093427115E-04
2.444506919467E-04
2.458862366723E-04
2.451322137161E-04
2.450648206870E-04
2.472071628549E-04
2.478236306527E-04
2.461589224214E-04
2.445327624656E-04
2.453641040288E-04
2.434729590828E-04
2.421688920716E-04
2.423152926304E-04
2.431519228397E-04
2.454135648456E-04
2.453557923321E-04
2.455046549786E-04
2.468097140518E-04
2.456866127269E-04
2.332571449833E-04
2.126307839091E-04
2.415356261227E-04
2.437365331352E-04
2.442802545873E-04
2.452327732635E-04
2.448069042742E-04
2.437648654270E-04
2.444829781955E-04
2.456113841831E-04
2.446175039119E-04
2.449873805656E-04
2.445911505661E-04
2.430623459794E-04
2.442542739118E-04
2.446482365085E-04
2.441476678816E-04
2.450108938570E-04
2.452382043348E-04
2.451201473849E-04
2.463842645579E-04
2.473295940678E-04
2.458073949375E-04
2.459362375981E-04
2.454176980312E-04
2.444076264647E-04
2.464046537033E-04
2.474490322080E-04
2.474198610273E-04
2.481337010863E-04
2.476100370496E-04
2.467760532523E-04
2.475606216915E-04
2.480154779274E-04
2.460557423900E-04
2.457202594956E-04
2.444620099831E-04
2.428217497803E-04
2.440935434381E-04
2.444190504067E-04
2.441628240573E-04
2.452030538758E-04
2.454001918261E-04
2.453075170859E-04
2.464871588031E-04
2.468203016340E-04
2.446577979463E-04
2.441501340395E-04
2.426995925525E-04
2.415799170829E-04
2.437123373254E-04
2.446780662805E-04
2.445415144067E-04
2.447443085018E-04
2.433514638489E-04
2.327835318621E-04
2.128879626118E-04
2.420547471569E-04
2.441794341892E-04
2.453204216075E-04
2.462815125817E-04
2.441826952160E-04
2.430744937028E-04
2.445152938671E-04
2.436127666665E-04
2.434256555178E-04
2.463440228723E-04
2.461154561827E-04
2.443685340366E-04
2.447791576291E-04
2.450815003429E-04
2.451469948634E-04
2.460120003969E-04
2.444574636324E-04
2.444312618512E-04
2.463293487144E-04
2.451798533096E-04
2.446160677881E-04
2.471143859496E-04
2.464843931996E-04
2.449272714420E-04
2.457754425855E-04
2.464955470758E-04
2.469196840390E-04
2.477037674522E-04
2.457819871046E-04
2.455063679539E-04
2.469816182973E-04
2.454098959575E-04
2.447083937191E-04
2.468655086787E-04
2.458562740299E-04
2.440686708137E-04
2.445818229379E-04
2.449463408257E-04
2.452609096663E-04
2.461518153506E-04
2.445535015035E-04
2.447721089260E-04
2.463534332550E-04
2.446183397898E-04
2.438186374848E-04
2.456159997627E-04
2.442113013815E-04
2.428399329562E-04
2.441871004097E-04
2.452375591247E-04
2.456714416386E-04
2.456168963177E-04
2.423905802159E-04
2.325198611595E-04
2.129153131587E-04
2.422884493239E-04
2.441136405395E-04
2.455990437902E-04
2.457607360407E-04
2.435395366368E-04
2.440551096769E-04
2.449775088210E-04
2.431074806418E-04
2.431653216605E-04
2.454577228808E-04
2.452796539984E-04
2.445931568526E-04
2.451651442378E-04
2.450299970804E-04
2.454143626605E-04
2.453076476203E-04
2.438176247621E-04
2.454007286283E-04
2.466828276481E-04
2.445777207927E-04
2.443172616513E-04
2.460837437520E-04
2.454353474675E-04
2.447279537898E-04
2.454201483239E-04
2.455131186981E-04
2.461459491238E-04
2.459803029540E-04
2.444022040345E-04
2.459174211525E-04
2.468726100589E-04
2.444713019312E-04
2.442230102632E-04
2.458671156185E-04
2.450612780549E-04
2.443719183902E-04
2.449272889309E-04
2.449130877669E-04
2.455412645112E-04
2.453763039625E-04
2.440490540966E-04
2.458520380171E-04
2.466474193545E-04
2.440388483945E-04
2.435474649003E-04
2.446911351697E-04
2.434926130603E-04
2.431550647136E-04
2.444640119310E-04
2.451834086363E-04
2.459215530212E-04
2.447669648018E-04
2.418488429151E-04
2.337007629547E-04
2.129083621397E-04
2.424854321448E-04
2.446872893688E-04
2.466217800570E-04
2.462167106578E-04
2.436786992072E-04
2.437274094746E-04
2.437845990294E-04
2.437876833778E-04
2.457706244815E-04
2.468010637586E-04
2.452835288358E-04
2.442795147689E-04
2.454154152980E-04
2.456108938726E-04
2.464259589876E-04
2.456719864880E-04
2.438305338614E-04
2.449528638190E-04
2.454310698800E-04
2.453929543309E-04
2.468952411557E-04
2.473102134068E-04
2.452904977869E-04
2.442304879065E-04
2.453699481918E-04
2.456491276932E-04
2.466337661966E-04
2.457953457856E-04
2.439785484312E-04
2.450930752782E-04
2.453455342051E-04
2.452838230343E-04
2.467435708706E-04
2.471151095372E-04
2.449849948115E-04
2.441156879863E-04
2.452412049934E-04
2.455376626117E-04
2.465659889273E-04
2.457020078080E-04
2.441192131217E-04
2.453544534202E-04
2.454209375211E-04
2.451538620691E-04
2.461305800816E-04
2.458854953120E-04
2.433415628765E-04
2.428847689861E-04
2.447675319657E-04
2.457944579831E-04
2.469430216043E-04
2.450464425902E-04
2.418399545728E-04
2.331375914069E-04
2.152897614605E-04
2.433223874528E-04
2.446585931518E-04
2.457598418800E-04
2.461462451274E-04
2.451919897877E-04
2.433743040979E-04
2.412049089514E-04
2.414402172961E-04
2.448391296549E-04
2.482599087456E-04
2.475050716323E-04
2.453947217133E-04
2.463602936650E-04
2.455567611701E-04
2.455783850458E-04
2.456674994969E-04
2.453609435533E-04
2.443992868117E-04
2.427507577857E-04
2.430241883741E-04
2.460094845134E-04
2.488276649663E-04
2.474388421066E-04
2.452517966392E-04
2.461801700025E-04
2.453845989999E-04
2.455798041224E-04
2.456760434178E-04
2.453473121347E-04
2.443010318369E-04
2.426130917230E-04
2.429808123387E-04
2.459890088947E-04
2.487006794766E-04
2.471485204863E-04
2.451737082618E-04
2.461433852358E-04
2.453781514379E-04
2.457050909463E-04
2.458862774330E-04
2.456165444251E-04
2.445757003702E-04
2.427575320482E-04
2.429155595337E-04
2.454707608060E-04
2.475187517039E-04
2.454123382645E-04
2.438683863865E-04
2.455898334409E-04
2.455436427834E-04
2.460377443810E-04
2.452912344210E-04
2.432963018529E-04
2.322152609146E-04
2.170526505750E-04
2.418167428417E-04
2.432927633373E-04
2.442219096848E-04
2.455122858801E-04
2.476951390409E-04
2.463805435386E-04
2.421083130920E-04
2.390876697602E-04
2.405896736723E-04
2.456614381709E-04
2.479801616441E-04
2.457909420043E-04
2.448784008503E-04
2.442217919584E-04
2.440432816541E-04
2.451540842598E-04
2.479358031048E-04
2.473024656130E-04
2.434821828803E-04
2.405408526358E-04
2.416989387383E-04
2.463239206663E-04
2.479821550343E-04
2.455443962273E-04
2.446398425750E-04
2.440465609827E-04
2.439932779863E-04
2.452686483389E-04
2.480220999562E-04
2.471890442550E-04
2.432934143177E-04
2.404371540308E-04
2.417732113343E-04
2.463945474691E-04
2.478009245139E-04
2.453956373855E-04
2.445600422478E-04
2.440590478788E-04
2.441272323001E-04
2.456205053927E-04
2.484040979692E-04
2.474080087969E-04
2.433028134608E-04
2.402283317631E-04
2.412462471009E-04
2.453304192806E-04
2.461157758452E-04
2.439617822521E-04
2.439313962998E-04
2.442034257901E-04
2.444055082821E-04
2.451385332944E-04
2.461539929710E-04
2.351812148030E-04
2.158354731396E-04
2.419555044384E-04
2.449888717455E-04
2.457542903862E-04
2.447120227255E-04
2.464601718362E-04
2.485557488051E-04
2.471418500884E-04
2.419442437979E-04
2.391624148768E-04
2.420057387157E-04
2.460083174023E-04
2.457134898309E-04
2.450377923432E-04
2.459348879559E-04
2.454695494290E-04
2.442568905305E-04
2.467473646485E-04
2.496422330199E-04
2.484917257840E-04
2.431029119276E-04
2.400518732148E-04
2.426034644640E-04
2.460969873233E-04
2.454541327160E-04
2.448258871968E-04
2.458182058126E-04
2.453578093593E-04
2.443335764813E-04
2.469710437768E-04
2.497995633137E-04
2.483910733457E-04
2.429186569376E-04
2.400481159563E-04
2.427282575481E-04
2.461688079032E-04
2.453236009981E-04
2.447902339310E-04
2.458680960839E-04
2.453660186205E-04
2.445824225078E-04
2.474107232490E-04
2.501714515201E-04
2.483567656907E-04
2.425107257258E-04
2.394128260719E-04
2.416760229233E-04
2.446092008325E-04
2.438949321140E-04
2.442003423924E-04
2.460491288827E-04
2.455611651641E-04
2.440434163501E-04
2.452796899425E-04
2.383328532887E-04
2.154886500875E-04
2.437174981614E-04
2.460147880111E-04
2.460441692683E-04
2.433124062016E-04
2.424640975631E-04
2.461676534513E-04
2.499884775332E-04
2.478009462363E-04
2.423825412848E-04
2.406861665064E-04
2.442955129881E-04
2.467903854511E-04
2.466775437343E-04
2.468335560787E-04
2.456372353946E-04
2.426960758946E-04
2.426940422404E-04
2.474149955941E-04
2.515361729836E-04
2.489302550653E-04
2.429922909957E-04
2.410946391883E-04
2.444359960831E-04
2.465582814498E-04
2.464152054204E-04
2.466619932197E-04
2.454831457488E-04
2.426554827061E-04
2.428751261154E-04
2.478058644058E-04
2.517041905698E-04
2.487855369517E-04
2.428284727014E-04
2.411335955627E-04
2.445620916668E-04
2.465143237905E-04
2.463768315389E-04
2.466656651545E-04
2.454335825041E-04
2.427652630210E-04
2.433068284705E-04
2.483583000687E-04
2.518717302488E-04
2.483300903223E-04
2.419208980651E-04
2.399758688237E-04
2.431465944434E-04
2.451746138628E-04
2.457888085777E-04
2.468668380564E-04
2.456497996184E-04
2.421912068935E-04
2.412375912123E-04
2.365191605051E-04
2.167401069031E-04
2.423930046269E-04
2.435062224901E-04
2.455838600634E-04
2.437820093795E-04
2.398919956981E-04
2.404910416224E-04
2.458451677541E-04
2.493669665840E-04
2.466516903180E-04
2.431755528625E-04
2.452012146237E-04
2.472745466221E-04
2.451588232776E-04
2.441988280996E-04
2.451717373605E-04
2.430256993818E-04
2.399339914334E-04
2.416512698443E-04
2.475570815659E-04
2.506868743890E-04
2.472572509588E-04
2.434331712357E-04
2.452748694756E-04
2.469405174842E-04
2.447536301540E-04
2.440047688380E-04
2.450851564040E-04
2.428860506085E-04
2.399578164528E-04
2.419921649102E-04
2.479362745063E-04
2.507602779308E-04
2.470643916114E-04
2.433808944931E-04
2.453992934563E-04
2.468493439793E-04
2.446412038617E-04
2.440557773657E-04
2.451654438072E-04
2.429228368424E-04
2.402324917664E-04
2.425128220082E-04
2.483308449221E-04
2.505312318343E-04
2.461403040739E-04
2.421298927786E-04
2.440094507056E-04
2.454996633127E-04
2.440297325685E-04
2.443955980162E-04
2.456361923737E-04
2.424271055491E-04
2.380655911139E-04
2.302693595150E-04
2.153578968468E-04
2.417163159427E-04
2.431458192858E-04
2.463906820329E-04
2.463590934797E-04
2.413479259570E-04
2.380176119521E-04
2.396525910104E-04
2.444139307967E-04
2.465110257562E-04
2.439681430435E-04
2.434860821004E-04
2.450097267399E-04
2.442850678153E-04
2.436633731678E-04
2.459429283521E-04
2.455532531712E-04
2.412224901132E-04
2.389532421963E-04
2.412483889747E-04
2.458855503446E-04
2.472584433323E-04
2.441219428636E-04
2.434262215531E-04
2.446843675670E-04
2.438698390183E-04
2.434427875851E-04
2.459206558116E-04
2.453941182399E-04
2.410783240333E-04
2.390676987980E-04
2.415532934605E-04
2.461492274580E-04
2.472562400274E-04
2.440024696366E-04
2.435047546248E-04
2.446826490516E-04
2.438372504272E-04
2.435608027516E-04
2.461395335458E-04
2.454763580722E-04
2.412494565461E-04
2.394144411403E-04
2.419214253611E-04
2.461401768655E-04
2.464455368647E-04
2.426766629594E-04
2.420554858816E-04
2.434470850952E-04
2.433388679390E-04
2.440459112360E-04
2.468855513306E-04
2.452066227719E-04
2.392332223158E-04
2.268738602269E-04
2.153802459339E-04
2.437248270751E-04
2.447637975471E-04
2.462654881404E-04
2.481717374198E-04
2.454385327506E-04
2.408065038978E-04
2.382241371053E-04
2.405465934768E-04
2.426200185604E-04
2.416623542212E-04
2.421995413713E-04
2.443335182532E-04
2.459824782720E-04
2.449997833184E-04
2.456773221963E-04
2.474028688422E-04
2.452675828549E-04
2.415293889264E-04
2.396181040336E-04
2.419425492492E-04
2.433858841039E-04
2.418799612276E-04
2.421304393898E-04
2.440814323060E-04
2.456099858282E-04
2.446721654758E-04
2.456471805644E-04
2.472806515938E-04
2.451279531581E-04
2.414691091290E-04
2.397425284296E-04
2.421488085418E-04
2.434098503046E-04
2.418324381167E-04
2.421910835787E-04
2.441656852017E-04
2.456255051490E-04
2.446959123266E-04
2.458869643575E-04
2.475182724077E-04
2.453289757568E-04
2.416740934896E-04
2.399736451181E-04
2.421275510049E-04
2.426747478150E-04
2.406102476640E-04
2.407889950897E-04
2.431170794327E-04
2.453793492253E-04
2.452440866400E-04
2.468310132285E-04
2.476130682613E-04
2.437132994789E-04
2.293802397934E-04
2.142646188419E-04
2.425998496266E-04
2.437776322390E-04
2.440147091118E-04
2.458685761503E-04
2.459097934825E-04
2.436225051984E-04
2.414649657645E-04
2.428045666294E-04
2.421645679186E-04
2.416328510495E-04
2.424535776608E-04
2.429193808717E-04
2.445070475258E-04
2.438505479052E-04
2.432493966321E-04
2.450636756742E-04
2.457922004134E-04
2.443729452871E-04
2.428442154922E-04
2.440609565441E-04
2.428295670441E-04
2.419068214147E-04
2.423225951097E-04
2.426234406336E-04
2.441527547461E-04
2.434640966738E-04
2.430997482586E-04
2.450420048149E-04
2.457390028848E-04
2.442907054232E-04
2.429081213223E-04
2.441175979366E-04
2.427747827412E-04
2.419096263622E-04
2.423186887414E-04
2.426984543771E-04
2.442063612526E-04
2.434848850303E-04
2.433320848698E-04
2.454020248093E-04
2.461053496012E-04
2.445991343364E-04
2.431371563069E-04
2.440009109675E-04
2.420484585957E-04
2.407848221632E-04
2.408644219545E-04
2.416742131976E-04
2.440381521235E-04
2.441477396070E-04
2.443857401487E-04
2.457913139643E-04
2.448732009252E-04
2.326798677620E-04
2.120744964645E-04
2.410263921443E-04
2.432806974265E-04
2.437889485078E-04
2.445965142724E-04
2.439227249272E-04
2.427235773840E-04
2.434106902596E-04
2.444864919710E-04
2.434415878683E-04
2.439007308135E-04
2.434829203858E-04
2.418978442532E-04
2.430430935789E-04
2.434293366117E-04
2.428817316223E-04
2.436244509507E-04
2.436693818239E-04
2.434850749926E-04
2.447946465395E-04
2.456737234476E-04
2.441374300068E-04
2.441861907438E-04
2.432575168869E-04
2.415474163331E-04
2.427207703066E-04
2.430702466515E-04
2.426673910935E-04
2.435329367955E-04
2.435801653055E-04
2.434992862452E-04
2.448849552143E-04
2.456604644878E-04
2.441063832979E-04
2.441950831652E-04
2.431498349141E-04
2.415751429163E-04
2.428328899725E-04
2.431464152579E-04
2.428752066241E-04
2.438585483963E-04
2.439521125334E-04
2.438856906915E-04
2.451659175055E-04
2.454916824284E-04
2.434403478044E-04
2.431129202061E-04
2.416736156086E-04
2.406108641178E-04
2.428529816693E-04
2.439922007337E-04
2.439960689742E-04
2.442498957472E-04
2.427752322326E-04
2.321898269975E-04
2.127564045330E-04
2.421254435348E-04
2.443868615278E-04
2.456083476185E-04
2.465099487540E-04
2.442366537935E-04
2.430211269880E-04
2.443334223472E-04
2.432610094560E-04
2.429936204404E-04
2.459402586643E-04
2.457355000355E-04
2.440463424891E-04
2.444344558422E-04
2.446810558504E-04
2.447169144221E-04
2.453846692460E-04
2.437844549409E-04
2.437055248682E-04
2.455657068207E-04
2.443275446507E-04
2.437834990495E-04
2.462902264523E-04
2.455195929056E-04
2.436941258321E-04
2.440873380776E-04
2.443458434920E-04
2.445148939050E-04
2.453104928893E-04
2.436155465814E-04
2.437535260229E-04
2.455795163931E-04
2.442404140848E-04
2.438595418297E-04
2.463474422513E-04
2.454080434106E-04
2.437055709533E-04
2.441793280609E-04
2.444555686569E-04
2.447588228959E-04
2.455812323294E-04
2.439231773024E-04
2.441926291916E-04
2.457815984790E-04
2.440231036701E-04
2.433332360498E-04
2.453760020683E-04
2.440377396000E-04
2.428530628929E-04
2.443150293921E-04
2.454503326890E-04
2.459501965191E-04
2.458297151423E-04
2.424301014414E-04
2.324364081163E-04
2.130823915406E-04
2.427904284424E-04
2.448580379707E-04
2.465541485011E-04
2.467446887743E-04
2.444783998049E-04
2.449439374569E-04
2.457117857513E-04
2.437576298231E-04
2.437385263988E-04
2.458643804171E-04
2.455925874654E-04
2.449084222568E-04
2.455088209364E-04
2.453775392944E-04
2.457574576946E-04
2.455382362826E-04
2.439625368716E-04
2.455154577267E-04
2.467375547140E-04
2.446705153353E-04
2.444741298622E-04
2.461588323962E-04
2.454201546376E-04
2.446213632383E-04
2.451619444543E-04
2.450524523679E-04
2.455545194806E-04
2.453198075640E-04
2.438359813689E-04
2.455897408124E-04
2.466703955297E-04
2.445841293886E-04
2.445357826396E-04
2.461738615394E-04
2.453485198865E-04
2.446704182351E-04
2.452296868959E-04
2.451754934391E-04
2.457867266849E-04
2.455362961256E-04
2.441965845584E-04
2.460428300180E-04
2.468610081711E-04
2.443902494576E-04
2.440413649776E-04
2.452415490176E-04
2.441476061209E-04
2.439924520936E-04
2.454504883026E-04
2.462251103213E-04
2.469310168185E-04
2.455603359874E-04
2.424206419315E-04
2.340718261566E-04
2.130815647356E-04
2.429584474566E-04
2.453242496974E-04
2.474829158513E-04
2.472734580874E-04
2.448090360859E-04
2.447568124862E-04
2.446658434985E-04
2.446500508976E-04
2.465977331616E-04
2.475220160491E-04
2.458494568148E-04
2.447277873564E-04
2.458674817514E-04
2.460773479649E-04
2.468995963024E-04
2.461082258684E-04
2.441897266764E-04
2.451535735292E-04
2.455453638056E-04
2.456192716040E-04
2.472512108971E-04
2.477031854823E-04
2.456185508317E-04
2.444645910531E-04
2.455685284831E-04
2.457869658528E-04
2.467096600459E-04
2.458588797553E-04
2.440633035064E-04
2.451659642051E-04
2.454918211799E-04
2.456615935993E-04
2.473089107980E-04
2.476462956576E-04
2.454969755464E-04
2.445338650797E-04
2.456639376396E-04
2.459143129956E-04
2.469361640212E-04
2.460313683105E-04
2.443996695158E-04
2.455558561521E-04
2.456449223326E-04
2.456317294069E-04
2.468817618940E-04
2.468289747441E-04
2.443857295996E-04
2.439963690104E-04
2.459504035418E-04
2.469310813839E-04
2.479211112593E-04
2.457892758737E-04
2.423371583244E-04
2.333646805660E-04
2.147069628199E-04
2.429482227778E-04
2.441817411952E-04
2.453753216578E-04
2.460675129084E-04
2.454788099231E-04
2.437384126732E-04
2.414247895093E-04
2.413803123988E-04
2.446504742959E-04
2.480244960178E-04
2.472510250971E-04
2.449829152606E-04
2.458517315709E-04
2.450076495373E-04
2.450222204695E-04
2.451870831685E-04
2.449958348044E-04
2.439297313074E-04
2.421269926951E-04
2.422960512816E-04
2.452750799660E-04
2.482324785040E-04
2.469630296864E-04
2.446966471343E-04
2.455463793023E-04
2.446954705932E-04
2.448446414086E-04
2.450434438670E-04
2.448764796002E-04
2.438059723359E-04
2.420420835346E-04
2.423749352505E-04
2.454233441205E-04
2.482711915852E-04
2.468025638791E-04
2.447373196913E-04
2.456101289664E-04
2.447605246511E-04
2.450403916574E-04
2.452856407949E-04
2.451334313523E-04
2.440387692481E-04
2.421869325630E-04
2.424232031465E-04
2.452033036361E-04
2.476112467287E-04
2.457912672963E-04
2.442501189576E-04
2.458298658038E-04
2.455603727634E-04
2.457892632908E-04
2.449345066820E-04
2.430151146503E-04
2.318461031873E-04
2.143905013001E-04
2.400256236111E-04
2.413005044208E-04
2.420728852698E-04
2.434781211448E-04
2.460514936719E-04
2.450869329456E-04
2.408867889681E-04
2.375843759081E-04
2.386771291763E-04
2.435721744898E-04
2.459767696564E-04
2.437678087940E-04
2.426795917453E-04
2.420374763884E-04
2.418518731093E-04
2.429510914707E-04
2.458356662998E-04
2.452668456959E-04
2.413777454956E-04
2.381336668018E-04
2.391538297458E-04
2.438857622209E-04
2.457477998186E-04
2.433961911371E-04
2.423650648494E-04
2.417891634050E-04
2.416828479860E-04
2.429526834557E-04
2.458317064619E-04
2.450983111797E-04
2.411827421537E-04
2.380726383729E-04
2.393047730250E-04
2.440628716456E-04
2.456804527709E-04
2.433454602526E-04
2.423847696053E-04
2.418432956796E-04
2.418347221227E-04
2.432914435658E-04
2.461495475260E-04
2.452756150181E-04
2.412338262065E-04
2.380621457809E-04
2.392302729706E-04
2.437115900957E-04
2.448730641404E-04
2.427753328911E-04
2.424301560228E-04
2.424206195561E-04
2.423371105294E-04
2.430150867206E-04
2.443446966405E-04
2.337050849954E-04
1.998575259260E-04
2.298041172698E-04
2.329288868625E-04
2.335158048080E-04
2.324030199090E-04
2.345907319526E-04
2.374450700425E-04
2.362442595231E-04
2.304309718065E-04
2.268331986738E-04
2.292405093269E-04
2.332990878600E-04
2.331385229769E-04
2.326735276659E-04
2.337379675134E-04
2.333082340440E-04
2.320407472897E-04
2.347059536053E-04
2.379353120662E-04
2.366854166599E-04
2.306506709241E-04
2.269945014188E-04
2.293917992595E-04
2.331740572848E-04
2.328088964922E-04
2.324546198321E-04
2.335916530597E-04
2.330972428910E-04
2.319924518466E-04
2.347967707364E-04
2.379645869182E-04
2.364761027387E-04
2.303965696048E-04
2.269756941605E-04
2.295674234161E-04
2.332521224981E-04
2.327786336816E-04
2.325151150377E-04
2.336962110323E-04
2.331332741829E-04
2.322112220641E-04
2.351774991682E-04
2.383294519484E-04
2.365160201652E-04
2.302664738606E-04
2.268713596105E-04
2.293787832918E-04
2.326797107891E-04
2.321898218475E-04
2.324363720132E-04
2.340717512549E-04
2.333646072496E-04
2.318460587880E-04
2.337050687375E-04
2.278508971562E-04
2.268010841717E-04
2.334930473903E-04
2.318450935548E-04
2.334624183266E-04
2.343719629496E-04
2.329103378744E-04
2.323160753487E-04
2.321563756355E-04
2.288440754210E-04
2.270625650641E-04
2.308614741753E-04
2.368479014454E-04
2.383339978777E-04
2.350684991761E-04
2.321710413790E-04
2.332527781357E-04
2.340391056630E-04
2.330192632384E-04
2.328796472019E-04
2.327095127298E-04
2.290589853836E-04
2.271985186211E-04
2.310033472633E-04
2.367908265852E-04
2.379580330893E-04
2.346946085821E-04
2.319575090448E-04
2.332358692055E-04
2.339502348175E-04
2.329464347519E-04
2.328762026126E-04
2.326061961782E-04
2.288976466830E-04
2.272394751048E-04
2.312264804841E-04
2.369806968559E-04
2.379162335476E-04
2.345812973084E-04
2.320069058443E-04
2.334563588825E-04
2.341208035765E-04
2.331800108349E-04
2.331799169887E-04
2.327209831787E-04
2.287698160401E-04
2.270961089922E-04
2.310099903178E-04
2.365131017282E-04
2.374222352185E-04
2.345013144045E-04
2.324081042844E-04
2.337160548592E-04
2.333498697554E-04
2.303687095763E-04
1.984380961915E-04
2.334930434351E-04
2.443482920647E-04
2.430886584430E-04
2.423771823212E-04
2.425023960159E-04
2.424959427444E-04
2.427716257674E-04
2.448768832105E-04
2.436769067619E-04
2.392797854827E-04
2.381280226765E-04
2.412824608665E-04
2.452762511587E-04
2.461090351626E-04
2.433171115200E-04
2.418823331041E-04
2.419447846670E-04
2.424654147315E-04
2.433405554939E-04
2.456811907688E-04
2.440392784046E-04
2.393548356600E-04
2.381461350372E-04
2.412338542183E-04
2.450934277075E-04
2.457937600048E-04
2.429835910887E-04
2.417287597535E-04
2.418856620180E-04
2.424352918173E-04
2.433924516045E-04
2.457388023332E-04
2.438461461603E-04
2.391971382101E-04
2.381842308860E-04
2.414259789490E-04
2.452608394943E-04
2.457774979524E-04
2.429730944717E-04
2.419035749644E-04
2.421424423442E-04
2.427500765919E-04
2.437505470728E-04
2.459620584720E-04
2.435908845194E-04
2.387053423267E-04
2.376424825697E-04
2.409184347913E-04
2.450703596191E-04
2.460020364902E-04
2.435193654997E-04
2.421499691978E-04
2.413191003059E-04
2.398888718706E-04
2.125487669405E-04
2.318450767827E-04
2.430886352179E-04
2.449401272840E-04
2.457549854254E-04
2.455363962333E-04
2.458304222648E-04
2.442679293855E-04
2.458128371773E-04
2.476203298491E-04
2.452083590728E-04
2.424095136964E-04
2.421602507297E-04
2.440092322991E-04
2.451098234776E-04
2.452738722266E-04
2.450318280829E-04
2.447553478538E-04
2.456235512391E-04
2.447576973439E-04
2.468260341931E-04
2.482894634511E-04
2.454278769790E-04
2.423727351376E-04
2.420174585930E-04
2.437719878032E-04
2.448660873842E-04
2.450378415787E-04
2.448374218810E-04
2.446933851764E-04
2.455541597353E-04
2.447158615970E-04
2.469744093057E-04
2.482357784947E-04
2.452746523125E-04
2.422662815098E-04
2.420970870647E-04
2.438994462472E-04
2.449651416704E-04
2.451680073478E-04
2.450080143690E-04
2.450022194547E-04
2.458643974830E-04
2.449982021531E-04
2.472678843897E-04
2.480362425231E-04
2.446390763410E-04
2.413647403382E-04
2.413867107633E-04
2.437061686158E-04
2.454687923086E-04
2.460767597963E-04
2.453960036738E-04
2.441519070963E-04
2.427661382225E-04
2.133852673707E-04
2.334623681979E-04
2.423770985776E-04
2.457549059634E-04
2.478505511391E-04
2.468754446758E-04
2.459248086076E-04
2.439973537976E-04
2.444045686143E-04
2.468338345891E-04
2.468727661882E-04
2.455956949696E-04
2.456109263354E-04
2.455302156858E-04
2.443860342349E-04
2.460177238227E-04
2.469040577288E-04
2.458826870825E-04
2.456510560926E-04
2.445403407684E-04
2.455129689083E-04
2.476596334876E-04
2.472989404019E-04
2.456384634679E-04
2.454573027228E-04
2.451374396460E-04
2.440576762194E-04
2.458474552154E-04
2.466871718831E-04
2.457580858207E-04
2.455489017799E-04
2.444661616394E-04
2.456231252826E-04
2.477018819751E-04
2.472386828418E-04
2.455647234660E-04
2.455077019532E-04
2.451218312933E-04
2.441621688306E-04
2.460853661546E-04
2.468623989733E-04
2.460475259791E-04
2.458554461650E-04
2.447232986576E-04
2.458638847438E-04
2.475353855767E-04
2.465691053085E-04
2.446129170173E-04
2.446189039674E-04
2.447313360793E-04
2.448060404637E-04
2.472683758387E-04
2.474810471454E-04
2.452786994199E-04
2.427384552328E-04
2.127880232069E-04
2.343718567723E-04
2.425022461759E-04
2.455361790545E-04
2.468752580180E-04
2.461862793972E-04
2.454313590765E-04
2.439935104163E-04
2.441592279883E-04
2.452429518782E-04
2.440423266216E-04
2.443766769821E-04
2.468549745637E-04
2.460395568193E-04
2.441893171210E-04
2.455350382679E-04
2.457718943412E-04
2.451565601385E-04
2.452266381489E-04
2.446674730982E-04
2.453543742938E-04
2.461850057407E-04
2.445308442845E-04
2.445831860146E-04
2.466596174272E-04
2.455753327860E-04
2.438412311640E-04
2.453145965482E-04
2.455434693621E-04
2.450347661350E-04
2.451448304014E-04
2.446158204912E-04
2.454132216485E-04
2.461545321411E-04
2.444675724809E-04
2.446389827582E-04
2.467201899885E-04
2.455019708260E-04
2.439482095970E-04
2.455216830175E-04
2.457333925415E-04
2.453599467971E-04
2.454976308299E-04
2.449013093581E-04
2.455957539704E-04
2.458718931626E-04
2.437210360152E-04
2.437414246038E-04
2.456913687005E-04
2.449356510223E-04
2.444803434503E-04
2.467428634371E-04
2.465549216917E-04
2.448516505570E-04
2.427003364724E-04
2.136418401693E-04
2.329102039997E-04
2.424962728283E-04
2.458315484894E-04
2.459246987652E-04
2.454319255015E-04
2.443048582627E-04
2.428558664114E-04
2.440392419972E-04
2.453721099643E-04
2.433353975356E-04
2.440168053559E-04
2.457815825175E-04
2.441865899985E-04
2.439210056546E-04
2.455802533664E-04
2.447462778011E-04
2.444468491519E-04
2.441761903962E-04
2.436990306901E-04
2.454018814889E-04
2.463501699099E-04
2.438515933262E-04
2.442396214048E-04
2.455668124916E-04
2.437378366862E-04
2.436103039154E-04
2.453052283163E-04
2.445028196362E-04
2.443283328162E-04
2.440709228600E-04
2.436851224022E-04
2.455080145916E-04
2.462824969920E-04
2.437774956164E-04
2.443036898274E-04
2.455547077471E-04
2.436970878079E-04
2.437698277948E-04
2.453737344790E-04
2.447035283459E-04
2.446730478878E-04
2.444287493415E-04
2.440394208262E-04
2.457370519968E-04
2.459425549862E-04
2.429837583563E-04
2.432563498677E-04
2.443237613195E-04
2.430189043121E-04
2.442379899582E-04
2.465148823902E-04
2.456233732184E-04
2.444138489016E-04
2.420627865150E-04
2.135839054927E-04
2.323159497616E-04
2.427734014218E-04
2.442689349810E-04
2.439969880539E-04
2.439948068686E-04
2.428577050666E-04
2.406132572346E-04
2.416797640101E-04
2.431136400317E-04
2.434527171781E-04
2.454901256559E-04
2.451679455797E-04
2.438890409471E-04
2.439525608194E-04
2.438565501101E-04
2.428645768038E-04
2.431326536859E-04
2.428269805496E-04
2.415681590406E-04
2.431381379840E-04
2.441906414919E-04
2.440989602443E-04
2.456524700792E-04
2.448658804980E-04
2.434734094820E-04
2.435699218021E-04
2.435214958016E-04
2.426496609159E-04
2.430484689569E-04
2.427000516179E-04
2.415328909934E-04
2.432417157954E-04
2.441763739378E-04
2.441361092223E-04
2.456506730154E-04
2.447891392364E-04
2.434783052761E-04
2.436594502285E-04
2.436192202841E-04
2.428755632745E-04
2.434296168805E-04
2.430442686416E-04
2.418946324800E-04
2.434872871787E-04
2.439117201307E-04
2.434363963994E-04
2.444906262020E-04
2.434073294953E-04
2.427277291789E-04
2.439361097570E-04
2.446159109796E-04
2.438268821222E-04
2.433093008524E-04
2.409895264238E-04
2.121045286812E-04
2.321572742790E-04
2.448775450360E-04
2.458130948698E-04
2.444049585241E-04
2.441596799184E-04
2.440403013261E-04
2.416815326539E-04
2.408736167767E-04
2.407873319727E-04
2.420630722700E-04
2.440032891584E-04
2.431452781710E-04
2.446033733906E-04
2.461056762485E-04
2.454055546475E-04
2.433215825933E-04
2.434689577754E-04
2.441990182324E-04
2.426829332097E-04
2.422954276615E-04
2.418952587998E-04
2.427533909162E-04
2.441004030348E-04
2.428757818329E-04
2.442505809201E-04
2.457124561288E-04
2.450087914305E-04
2.430624636198E-04
2.434252090909E-04
2.441117238651E-04
2.425949679434E-04
2.422926622744E-04
2.418865160570E-04
2.428223076586E-04
2.440381727995E-04
2.428412412885E-04
2.443602604467E-04
2.457797617300E-04
2.450561848216E-04
2.432353772509E-04
2.438466197274E-04
2.445065460123E-04
2.429088215285E-04
2.424522725038E-04
2.416405678854E-04
2.421585200344E-04
2.428074129375E-04
2.414625594116E-04
2.436289396599E-04
2.459228753267E-04
2.458923400272E-04
2.440635115554E-04
2.437712645926E-04
2.427117741992E-04
2.130506222749E-04
2.288474013170E-04
2.436802394628E-04
2.476241237727E-04
2.468378472307E-04
2.452472374520E-04
2.453779940368E-04
2.431211837520E-04
2.407939344423E-04
2.406153643993E-04
2.426880407492E-04
2.421292903525E-04
2.399838862475E-04
2.416756614117E-04
2.453296996029E-04
2.475166093139E-04
2.458685349623E-04
2.446734265259E-04
2.456028925983E-04
2.441307856851E-04
2.421479531380E-04
2.417902821853E-04
2.433566192034E-04
2.421026404203E-04
2.396793445740E-04
2.413998235042E-04
2.450661852108E-04
2.472128562771E-04
2.455814396953E-04
2.446120607073E-04
2.455566969956E-04
2.440440478801E-04
2.420940276484E-04
2.418539915719E-04
2.433756658437E-04
2.419238651946E-04
2.396196849748E-04
2.415247534098E-04
2.452658845712E-04
2.474066297695E-04
2.456744933695E-04
2.450001402960E-04
2.459833561827E-04
2.443269145403E-04
2.421971642510E-04
2.416669738861E-04
2.426088533251E-04
2.405385132170E-04
2.382111565073E-04
2.408021371409E-04
2.454437646317E-04
2.481905564762E-04
2.463005392566E-04
2.447413556870E-04
2.438622657567E-04
2.141365734918E-04
2.270629432593E-04
2.392824358136E-04
2.452116079395E-04
2.468745192309E-04
2.440466745803E-04
2.433400958027E-04
2.434558307267E-04
2.420667283889E-04
2.426856470434E-04
2.464673353520E-04
2.461482442605E-04
2.419388470004E-04
2.394256008624E-04
2.412493392157E-04
2.454774329661E-04
2.461260434839E-04
2.435357991542E-04
2.438077020726E-04
2.446359444800E-04
2.434454864693E-04
2.439482192387E-04
2.471851781893E-04
2.460853399274E-04
2.414770451028E-04
2.389828670352E-04
2.410051075554E-04
2.453120727374E-04
2.458423466774E-04
2.433746000854E-04
2.438092011527E-04
2.446402131800E-04
2.433864724940E-04
2.440921709877E-04
2.472504895109E-04
2.458731052728E-04
2.412602739527E-04
2.389625894591E-04
2.412345539254E-04
2.455723597198E-04
2.459569765849E-04
2.436774161257E-04
2.442985803901E-04
2.450165398779E-04
2.434930453410E-04
2.439785717431E-04
2.465095752876E-04
2.444130648775E-04
2.396429348424E-04
2.380133477843E-04
2.413513306023E-04
2.463645378025E-04
2.464041901385E-04
2.431383900112E-04
2.417849617227E-04
2.155447887382E-04
2.308597509853E-04
2.381275586890E-04
2.424094702777E-04
2.455957592773E-04
2.443781018769E-04
2.440177695516E-04
2.454911653390E-04
2.440060546958E-04
2.421256763365E-04
2.461464833077E-04
2.505283068262E-04
2.483324692386E-04
2.425050348422E-04
2.402110892157E-04
2.428986840049E-04
2.451265511091E-04
2.440073880710E-04
2.445803361248E-04
2.467703658908E-04
2.453137725155E-04
2.432997217288E-04
2.469680039750E-04
2.506725368002E-04
2.478394542938E-04
2.418932925194E-04
2.398682224615E-04
2.427908688000E-04
2.449901214619E-04
2.439117979713E-04
2.446626194851E-04
2.468615641607E-04
2.452029503238E-04
2.433759825367E-04
2.472226048731E-04
2.506514872246E-04
2.475476078666E-04
2.416465642827E-04
2.399290591887E-04
2.430274616539E-04
2.451719786041E-04
2.441983843954E-04
2.451588724288E-04
2.472667040817E-04
2.451928712741E-04
2.431754471313E-04
2.466344972723E-04
2.493485207122E-04
2.458162983171E-04
2.404675662377E-04
2.398732632734E-04
2.437554046268E-04
2.455534927881E-04
2.434927883567E-04
2.424015218663E-04
2.180340795879E-04
2.368522120319E-04
2.412879837764E-04
2.421661467986E-04
2.456159508198E-04
2.468623548554E-04
2.457891868140E-04
2.451754392995E-04
2.431528426229E-04
2.399853285583E-04
2.419427569122E-04
2.483386364722E-04
2.518733828730E-04
2.483547715026E-04
2.432909951286E-04
2.427357406022E-04
2.453870868547E-04
2.466023294138E-04
2.463017408705E-04
2.464309105283E-04
2.444736048410E-04
2.410581653131E-04
2.427559472545E-04
2.487183703357E-04
2.516382857766E-04
2.477415535174E-04
2.428267698963E-04
2.425967218526E-04
2.454125208325E-04
2.465925105768E-04
2.463410047540E-04
2.464911807120E-04
2.443681539244E-04
2.410353886478E-04
2.429566076489E-04
2.488941968449E-04
2.515319586847E-04
2.474154259892E-04
2.427019892411E-04
2.427194830520E-04
2.456571871888E-04
2.468505798554E-04
2.466932374207E-04
2.467982985400E-04
2.443021986304E-04
2.406959839506E-04
2.423797162845E-04
2.477984705974E-04
2.499770265903E-04
2.461603399816E-04
2.424614219470E-04
2.432996169420E-04
2.460255519325E-04
2.459965384226E-04
2.436847549750E-04
2.165524590151E-04
2.383347730749E-04
2.452785825768E-04
2.440121454545E-04
2.455325615408E-04
2.460431165473E-04
2.441918237304E-04
2.438917376711E-04
2.446073207990E-04
2.416734741361E-04
2.394238417626E-04
2.425070380401E-04
2.483500492144E-04
2.501524700024E-04
2.473734791139E-04
2.445343097508E-04
2.452972040607E-04
2.457820304896E-04
2.447016608079E-04
2.452286884672E-04
2.460804288124E-04
2.426696993303E-04
2.399987800270E-04
2.428984917585E-04
2.483792084616E-04
2.497896124667E-04
2.469780128755E-04
2.443218814401E-04
2.453320676030E-04
2.457843899444E-04
2.447737804211E-04
2.453967577323E-04
2.460250217247E-04
2.425326305780E-04
2.399996136386E-04
2.430513560091E-04
2.484754226318E-04
2.496342448279E-04
2.467519510001E-04
2.442803869659E-04
2.454890871401E-04
2.459524086063E-04
2.450532096884E-04
2.457188828311E-04
2.460119271062E-04
2.420112664796E-04
2.391554438239E-04
2.419409389966E-04
2.471287404556E-04
2.485475978323E-04
2.464604837405E-04
2.447087205859E-04
2.457498556558E-04
2.449467499850E-04
2.418377081891E-04
2.155312708254E-04
2.350684354878E-04
2.461116239168E-04
2.451131592214E-04
2.443876235950E-04
2.441943033480E-04
2.439262582588E-04
2.439556418275E-04
2.461095514546E-04
2.453268816664E-04
2.412469420375E-04
2.402144623495E-04
2.432846648998E-04
2.473724288326E-04
2.483421854021E-04
2.455541925104E-04
2.440423325452E-04
2.439698380767E-04
2.444694337312E-04
2.453194322342E-04
2.477523972772E-04
2.463842949521E-04
2.417876655753E-04
2.404844038813E-04
2.433467443179E-04
2.472414448018E-04
2.480785227383E-04
2.453009511827E-04
2.440084004840E-04
2.440429142786E-04
2.446153228687E-04
2.455030644683E-04
2.479178848966E-04
2.462504506045E-04
2.416316960458E-04
2.404679725024E-04
2.434432260461E-04
2.472807053787E-04
2.479288975023E-04
2.451664320600E-04
2.440575882235E-04
2.442381721396E-04
2.448938220345E-04
2.457955351605E-04
2.479846263313E-04
2.456663982978E-04
2.405790486738E-04
2.390766684161E-04
2.420850182693E-04
2.463634051725E-04
2.476904528407E-04
2.455105971956E-04
2.442270438224E-04
2.432462187833E-04
2.416302502581E-04
2.156231235745E-04
2.321737795885E-04
2.433218370343E-04
2.452784346882E-04
2.460218193344E-04
2.455425307993E-04
2.455882809098E-04
2.438641882259E-04
2.454124464293E-04
2.475172221689E-04
2.454787500086E-04
2.429024174745E-04
2.427321337308E-04
2.445345630920E-04
2.455559248806E-04
2.458120454006E-04
2.456194249805E-04
2.452950747274E-04
2.460798081626E-04
2.451449022425E-04
2.471613092756E-04
2.487635662388E-04
2.460791928585E-04
2.430742927717E-04
2.426825310416E-04
2.443338696630E-04
2.453604861915E-04
2.456541637625E-04
2.455394046080E-04
2.453491936815E-04
2.461476694658E-04
2.452199966192E-04
2.473872741130E-04
2.487614212198E-04
2.459401768695E-04
2.429427787301E-04
2.427056097134E-04
2.443706617896E-04
2.453569416182E-04
2.456948744530E-04
2.456089697971E-04
2.455893673415E-04
2.463909725982E-04
2.454138224166E-04
2.475199458790E-04
2.482762082777E-04
2.448372059733E-04
2.414399357872E-04
2.411933849235E-04
2.433678290486E-04
2.451981915790E-04
2.461595740833E-04
2.457890706331E-04
2.446313315864E-04
2.431047716326E-04
2.140812255731E-04
2.332558339096E-04
2.418861482491E-04
2.450358554077E-04
2.469084176191E-04
2.457776752347E-04
2.447533898407E-04
2.428726225549E-04
2.433283409932E-04
2.458692259887E-04
2.461259217744E-04
2.451266522239E-04
2.453813623593E-04
2.452947640479E-04
2.440413985372E-04
2.456170318428E-04
2.464761178324E-04
2.454634574897E-04
2.452130218099E-04
2.441358154698E-04
2.450454371657E-04
2.472101382435E-04
2.468202201787E-04
2.453025651888E-04
2.452507365124E-04
2.448716788767E-04
2.436762996627E-04
2.454341365816E-04
2.462833356993E-04
2.453656819138E-04
2.451659869073E-04
2.441013131387E-04
2.451868535506E-04
2.472167513644E-04
2.468085551803E-04
2.452896546396E-04
2.453647198811E-04
2.449055016767E-04
2.438168049439E-04
2.456956378439E-04
2.464565749164E-04
2.456487708484E-04
2.454517537299E-04
2.442985048301E-04
2.452977580988E-04
2.468191737316E-04
2.457654742077E-04
2.437869192789E-04
2.437744233737E-04
2.437213767213E-04
2.436865568210E-04
2.462275871943E-04
2.466442304538E-04
2.446719806565E-04
2.422859735594E-04
2.127104340171E-04
2.340421200230E-04
2.419482859972E-04
2.447591729791E-04
2.458870355979E-04
2.451619288237E-04
2.444535176389E-04
2.431402033998E-04
2.434746475897E-04
2.446728381566E-04
2.435340365923E-04
2.440048244923E-04
2.465935476901E-04
2.457759383499E-04
2.439650859591E-04
2.452886906009E-04
2.454597145720E-04
2.448739942060E-04
2.449434659935E-04
2.444375159515E-04
2.451399287834E-04
2.459116215933E-04
2.441560433537E-04
2.442176218836E-04
2.463702780382E-04
2.451618762371E-04
2.434441856386E-04
2.449066399237E-04
2.451037677978E-04
2.446387638738E-04
2.447932541278E-04
2.443344403275E-04
2.451956983977E-04
2.459245230679E-04
2.441913181328E-04
2.444409818241E-04
2.465813580089E-04
2.453266290489E-04
2.437834823369E-04
2.453191463836E-04
2.454438823202E-04
2.450757898182E-04
2.452083786840E-04
2.446199986319E-04
2.453049334818E-04
2.454785122900E-04
2.431631995148E-04
2.431044115118E-04
2.449667444572E-04
2.440504407654E-04
2.435425052356E-04
2.457634360956E-04
2.456144358980E-04
2.441245657143E-04
2.422112416900E-04
2.135476359050E-04
2.330222464875E-04
2.424689145464E-04
2.456273937735E-04
2.456554127187E-04
2.452318919896E-04
2.441816676413E-04
2.428323938427E-04
2.442034904221E-04
2.456007320038E-04
2.438021238708E-04
2.445739771191E-04
2.462871983150E-04
2.446902048602E-04
2.444566857535E-04
2.460666766153E-04
2.452059458208E-04
2.449417186876E-04
2.446335845060E-04
2.441368241923E-04
2.458716762972E-04
2.467363235348E-04
2.443257726664E-04
2.447077711137E-04
2.459116372325E-04
2.440386083880E-04
2.439295894139E-04
2.455739050568E-04
2.447909540065E-04
2.446690193205E-04
2.444341503701E-04
2.440811238296E-04
2.459986434823E-04
2.468393588080E-04
2.444263361809E-04
2.450028667786E-04
2.461897810375E-04
2.443230901437E-04
2.443921921349E-04
2.460026951394E-04
2.451711397651E-04
2.451269303115E-04
2.448274937451E-04
2.444069656822E-04
2.461472456456E-04
2.463674018389E-04
2.434303148633E-04
2.436174480775E-04
2.445147082952E-04
2.430763781077E-04
2.441852388461E-04
2.462873878279E-04
2.453411458899E-04
2.442075497369E-04
2.419856288101E-04
2.137261958600E-04
2.328826241947E-04
2.433440885415E-04
2.447616000995E-04
2.445447409403E-04
2.446726967699E-04
2.437036138647E-04
2.415718184976E-04
2.426857855632E-04
2.441285313738E-04
2.446297142969E-04
2.467616038400E-04
2.464135680769E-04
2.452115896020E-04
2.453010360033E-04
2.451293573285E-04
2.441287808097E-04
2.444383486975E-04
2.441410635904E-04
2.428204756349E-04
2.442968462287E-04
2.452788264794E-04
2.452499050846E-04
2.468581547469E-04
2.460244292471E-04
2.447065253692E-04
2.448051368434E-04
2.447013977966E-04
2.438855939087E-04
2.443755565767E-04
2.441161896355E-04
2.429494868437E-04
2.445967838690E-04
2.454969749892E-04
2.455363197396E-04
2.470944419917E-04
2.461861132599E-04
2.449541010753E-04
2.451269623533E-04
2.449663683579E-04
2.441504706431E-04
2.446831588216E-04
2.442985796030E-04
2.430978832912E-04
2.446182006532E-04
2.450060002164E-04
2.446160856916E-04
2.456132446922E-04
2.444771926367E-04
2.437590741638E-04
2.448054152252E-04
2.452439483725E-04
2.443033557003E-04
2.437415931637E-04
2.414806305608E-04
2.126059648528E-04
2.327124633472E-04
2.456847239239E-04
2.468299576065E-04
2.455173545093E-04
2.453594248457E-04
2.454072810389E-04
2.431430213412E-04
2.422960515343E-04
2.421438493266E-04
2.434383739702E-04
2.453014749200E-04
2.444515915197E-04
2.460599518178E-04
2.477340347673E-04
2.471469993420E-04
2.450433395560E-04
2.451519817560E-04
2.458924087680E-04
2.443163315930E-04
2.437850880171E-04
2.433128743025E-04
2.442338584314E-04
2.456142248998E-04
2.445146686984E-04
2.460849354743E-04
2.477160140591E-04
2.471855162999E-04
2.453621915528E-04
2.458089859640E-04
2.465754607608E-04
2.449633142624E-04
2.443983362052E-04
2.437592381249E-04
2.445268552792E-04
2.455679065372E-04
2.443392667867E-04
2.459891746671E-04
2.475577036197E-04
2.468936336793E-04
2.449764356057E-04
2.454961908731E-04
2.461603301400E-04
2.445201210510E-04
2.439344770927E-04
2.430416429721E-04
2.435266870971E-04
2.440101699021E-04
2.427026764245E-04
2.449322662637E-04
2.472449584769E-04
2.471341281777E-04
2.450899413077E-04
2.446209825269E-04
2.435055326434E-04
2.136984172693E-04
2.290618395943E-04
2.440427206452E-04
2.482933256725E-04
2.476639388037E-04
2.461897577118E-04
2.463542578055E-04
2.441932395270E-04
2.418937270945E-04
2.417845502867E-04
2.439363889422E-04
2.432809570304E-04
2.410284803099E-04
2.426423816711E-04
2.463609830995E-04
2.487510441299E-04
2.472202354329E-04
2.459464324818E-04
2.467880530654E-04
2.453335530298E-04
2.433484599707E-04
2.431892604023E-04
2.451072175779E-04
2.441309701853E-04
2.419134217670E-04
2.436086612205E-04
2.471956921920E-04
2.495474790204E-04
2.483606760804E-04
2.477238164733E-04
2.487593604202E-04
2.470343184583E-04
2.446119265340E-04
2.439871243803E-04
2.452043006745E-04
2.434162274388E-04
2.408848615090E-04
2.426740653664E-04
2.464478407059E-04
2.486706416040E-04
2.470654319262E-04
2.462524929293E-04
2.471469169787E-04
2.455052917666E-04
2.433528084724E-04
2.428822363700E-04
2.438703111740E-04
2.416579722441E-04
2.392238704831E-04
2.416808082414E-04
2.462985054193E-04
2.490998437367E-04
2.471363534231E-04
2.453441687054E-04
2.442835761851E-04
2.144873538892E-04
2.272012478533E-04
2.393581490586E-04
2.454316344682E-04
2.473031306018E-04
2.445353791207E-04
2.438537702772E-04
2.440988562112E-04
2.427492770125E-04
2.433476576441E-04
2.471680004623E-04
2.469419930030E-04
2.427184300234E-04
2.399638739812E-04
2.417597912815E-04
2.460734774298E-04
2.468525405291E-04
2.442271452610E-04
2.444238964950E-04
2.453546642439E-04
2.443198700741E-04
2.451591150160E-04
2.490772802358E-04
2.488617738023E-04
2.448807254255E-04
2.422169772750E-04
2.434803511547E-04
2.473246873816E-04
2.485991546821E-04
2.473856834158E-04
2.485726862253E-04
2.490542461086E-04
2.466780937317E-04
2.463474708239E-04
2.488795136027E-04
2.471656592535E-04
2.422723243184E-04
2.396982955948E-04
2.418454592193E-04
2.462553644321E-04
2.467269139730E-04
2.443762210596E-04
2.449402474338E-04
2.457268378984E-04
2.441906370408E-04
2.446448375092E-04
2.472462027546E-04
2.452364718459E-04
2.404087220217E-04
2.385680124116E-04
2.417496598731E-04
2.467598790685E-04
2.467961659592E-04
2.433864163893E-04
2.419099228287E-04
2.157422273870E-04
2.310059894840E-04
2.381493413818E-04
2.423763763663E-04
2.456425195111E-04
2.445874056141E-04
2.442429479808E-04
2.456527511126E-04
2.440930238361E-04
2.420905240789E-04
2.460646313564E-04
2.506411095986E-04
2.486751253197E-04
2.428600029512E-04
2.404629429258E-04
2.430857727785E-04
2.453669635985E-04
2.443379403398E-04
2.448647230142E-04
2.470225377534E-04
2.457655353643E-04
2.442681504128E-04
2.489589306994E-04
2.541857346636E-04
2.529438792170E-04
2.476582256938E-04
2.437212686448E-04
2.436586301662E-04
2.463208307005E-04
2.486924702627E-04
2.522364947524E-04
2.537721972995E-04
2.495680547370E-04
2.456908496515E-04
2.484095211518E-04
2.513972994209E-04
2.481436528214E-04
2.420823373695E-04
2.402173058685E-04
2.432570728192E-04
2.454658452992E-04
2.445807701265E-04
2.454727343389E-04
2.474643857431E-04
2.452850467700E-04
2.431255122865E-04
2.465727073798E-04
2.495205713469E-04
2.461871990500E-04
2.407981686378E-04
2.400327705402E-04
2.437763771975E-04
2.456095545171E-04
2.436008673101E-04
2.424169472415E-04
2.179318877695E-04
2.367933811492E-04
2.412369556077E-04
2.420209698250E-04
2.454611943372E-04
2.466635528138E-04
2.455695501963E-04
2.448648118356E-04
2.428655847302E-04
2.396637112823E-04
2.414516748990E-04
2.478021231416E-04
2.515877223034E-04
2.483364193819E-04
2.433298926282E-04
2.427140828271E-04
2.453553183710E-04
2.465487428974E-04
2.461337421336E-04
2.462509404579E-04
2.447468392809E-04
2.422026029234E-04
2.451650810782E-04
2.529260261526E-04
2.585424727355E-04
2.574778729438E-04
2.499812335836E-04
2.405431986158E-04
2.420410509525E-04
2.497925446342E-04
2.560257560233E-04
2.558530569576E-04
2.497869624228E-04
2.436176670060E-04
2.439485237907E-04
2.490518414250E-04
2.514972639122E-04
2.474334951036E-04
2.427372173821E-04
2.427094832966E-04
2.456760431688E-04
2.468645377603E-04
2.465739235876E-04
2.465507085747E-04
2.440550613675E-04
2.403801083420E-04
2.418917172699E-04
2.473204327733E-04
2.497491533134E-04
2.461436996018E-04
2.424285286597E-04
2.431591714024E-04
2.458797074658E-04
2.458617031719E-04
2.434260098481E-04
2.162192233176E-04
2.379603949007E-04
2.450963341384E-04
2.437752876910E-04
2.451410489640E-04
2.455787405725E-04
2.437395079780E-04
2.434705820754E-04
2.442378534490E-04
2.413807013931E-04
2.389526078709E-04
2.418500426481E-04
2.476845826415E-04
2.497437214776E-04
2.472309161254E-04
2.443885192665E-04
2.450201527119E-04
2.454003928886E-04
2.443227724144E-04
2.449836726598E-04
2.463942407263E-04
2.441282885451E-04
2.429076327362E-04
2.475809311125E-04
2.558136016849E-04
2.622230319812E-04
2.640920385097E-04
2.488368511084E-04
2.366529655691E-04
2.438095835337E-04
2.520988082379E-04
2.539973910625E-04
2.512433246291E-04
2.451126746707E-04
2.410113491608E-04
2.430518566562E-04
2.479892473722E-04
2.491959021337E-04
2.465507195807E-04
2.440999689568E-04
2.452332556033E-04
2.456558171556E-04
2.447462398965E-04
2.454048320498E-04
2.457688417471E-04
2.417449347134E-04
2.386817295010E-04
2.413097179306E-04
2.464882984095E-04
2.481454986961E-04
2.462453777132E-04
2.444307139467E-04
2.453537456243E-04
2.445287218817E-04
2.414700329114E-04
2.152987483012E-04
2.346966231916E-04
2.457962867364E-04
2.448689950517E-04
2.440607929845E-04
2.438438299762E-04
2.436101181874E-04
2.435632771539E-04
2.456973106659E-04
2.450435421101E-04
2.409681776219E-04
2.398184394879E-04
2.427635675638E-04
2.469288570232E-04
2.480727166612E-04
2.454362357043E-04
2.438660135642E-04
2.437361479796E-04
2.442579221369E-04
2.450912706223E-04
2.480242739601E-04
2.478837196158E-04
2.448482833779E-04
2.449774862295E-04
2.492112833257E-04
2.573554831717E-04
2.770812221856E-04
2.745313427107E-04
2.361260330400E-04
2.384260770852E-04
2.477479598003E-04
2.508205397064E-04
2.516689168259E-04
2.484170225855E-04
2.427062651782E-04
2.406604011493E-04
2.430233803458E-04
2.467195563502E-04
2.475442101910E-04
2.449797727699E-04
2.438808805882E-04
2.440848530372E-04
2.447505388783E-04
2.455198355447E-04
2.476647587190E-04
2.454330143472E-04
2.403187986405E-04
2.387749144354E-04
2.415402742991E-04
2.458645591177E-04
2.473166730978E-04
2.452395768735E-04
2.439011056049E-04
2.429627553602E-04
2.414404125421E-04
2.153715206238E-04
2.319589887967E-04
2.429855366123E-04
2.450401510677E-04
2.458498768933E-04
2.453162164940E-04
2.453021016910E-04
2.435112917224E-04
2.449913193448E-04
2.471864724960E-04
2.452686674770E-04
2.427352435128E-04
2.425270321970E-04
2.442695558746E-04
2.452978872505E-04
2.457468676642E-04
2.456564778568E-04
2.452367192991E-04
2.459176985329E-04
2.449346437226E-04
2.473286423230E-04
2.500123924038E-04
2.488631642665E-04
2.470129186461E-04
2.466263804534E-04
2.475959785408E-04
2.507680982573E-04
2.468781931530E-04
2.366607737975E-04
2.402373221119E-04
2.466429147439E-04
2.479273208828E-04
2.499107964610E-04
2.504696528665E-04
2.469742843723E-04
2.433470766726E-04
2.426033922071E-04
2.439714132298E-04
2.449691497718E-04
2.455422181011E-04
2.456263507285E-04
2.455867631657E-04
2.463123159604E-04
2.452156109178E-04
2.472210130070E-04
2.480198285578E-04
2.446922227044E-04
2.413095097634E-04
2.409545563516E-04
2.429987056474E-04
2.447837275554E-04
2.459121913896E-04
2.456182370328E-04
2.444541888032E-04
2.429306146202E-04
2.138385023311E-04
2.332398281604E-04
2.417335810722E-04
2.448429787183E-04
2.466931843617E-04
2.455490154082E-04
2.445042442220E-04
2.426453090208E-04
2.430492847650E-04
2.455563029886E-04
2.457975188384E-04
2.449293555144E-04
2.453413743103E-04
2.452783490726E-04
2.440090299880E-04
2.456450572747E-04
2.465257929784E-04
2.454529048607E-04
2.451210965744E-04
2.440254261331E-04
2.452085077988E-04
2.481465773282E-04
2.490682488782E-04
2.489386283748E-04
2.492345419063E-04
2.466490841209E-04
2.408193210363E-04
2.385001201903E-04
2.394492380541E-04
2.416316210174E-04
2.440608585023E-04
2.448701404991E-04
2.469987109231E-04
2.487097048797E-04
2.477087867735E-04
2.457531401619E-04
2.455212361121E-04
2.448022303583E-04
2.436596579748E-04
2.456025653855E-04
2.464557104845E-04
2.456717171338E-04
2.454563490584E-04
2.442740004814E-04
2.451451361599E-04
2.465626091499E-04
2.455057296245E-04
2.436589343341E-04
2.436940244055E-04
2.435718997348E-04
2.434529001625E-04
2.459995347819E-04
2.464217566339E-04
2.444707064339E-04
2.421221500707E-04
2.126133992352E-04
2.339548975137E-04
2.418913837246E-04
2.447000134744E-04
2.457653584378E-04
2.450418078917E-04
2.443321658521E-04
2.430462424393E-04
2.434138176055E-04
2.445860528175E-04
2.433278888429E-04
2.438486868128E-04
2.465172385117E-04
2.457273686418E-04
2.440422810421E-04
2.454541761155E-04
2.456114918702E-04
2.449911646152E-04
2.449830440771E-04
2.444319208637E-04
2.453850581085E-04
2.467735741667E-04
2.461540965992E-04
2.479858305916E-04
2.517892957056E-04
2.505866275930E-04
2.466223993812E-04
2.451757097569E-04
2.434595187955E-04
2.428444149323E-04
2.442285837652E-04
2.450806198183E-04
2.474904913321E-04
2.481598042934E-04
2.455940680339E-04
2.451968762006E-04
2.468639499134E-04
2.452950913737E-04
2.437629358684E-04
2.453383643908E-04
2.455042811428E-04
2.451966962073E-04
2.453249661374E-04
2.447261696261E-04
2.453780101714E-04
2.454487354566E-04
2.430139138913E-04
2.430132188178E-04
2.448517422264E-04
2.438820611202E-04
2.434221223009E-04
2.456553868292E-04
2.454726600082E-04
2.440191239701E-04
2.421384237853E-04
2.135332363470E-04
2.329511442999E-04
2.424410897020E-04
2.455609050085E-04
2.455563623684E-04
2.451521912574E-04
2.440750106496E-04
2.426982048282E-04
2.441013829090E-04
2.455309874451E-04
2.437622461418E-04
2.445974110710E-04
2.462638229504E-04
2.447118756822E-04
2.446056166495E-04
2.462428336935E-04
2.453986503487E-04
2.451323218623E-04
2.447355219172E-04
2.441458900800E-04
2.460552493535E-04
2.474647998222E-04
2.462690398940E-04
2.487363159791E-04
2.527345375257E-04
2.534307891787E-04
2.543425957832E-04
2.552549630327E-04
2.495704839867E-04
2.405077462637E-04
2.415451454598E-04
2.461919018643E-04
2.503869782614E-04
2.508357157857E-04
2.470162125932E-04
2.464193962781E-04
2.467839934402E-04
2.445126625314E-04
2.445038899193E-04
2.460568278524E-04
2.452720438968E-04
2.452926260509E-04
2.449695466826E-04
2.444898768547E-04
2.462097960908E-04
2.463931874027E-04
2.434712948627E-04
2.436974970956E-04
2.444433276957E-04
2.429914876766E-04
2.441317223841E-04
2.462873218449E-04
2.452352468144E-04
2.441339284853E-04
2.418962565263E-04
2.136246869961E-04
2.328811914347E-04
2.433985900937E-04
2.447230531096E-04
2.444742518229E-04
2.446240443282E-04
2.436905488044E-04
2.415333620696E-04
2.425866502122E-04
2.440196766402E-04
2.445950862255E-04
2.467980403285E-04
2.464121087483E-04
2.453297418346E-04
2.454840696108E-04
2.452964539550E-04
2.443085919343E-04
2.446494067043E-04
2.443791292677E-04
2.430181163680E-04
2.445456939791E-04
2.459172686052E-04
2.470251823671E-04
2.507202482430E-04
2.531340010396E-04
2.559028828290E-04
2.597234590247E-04
2.624388887470E-04
2.577022374629E-04
2.436875104211E-04
2.416975232132E-04
2.472115027619E-04
2.514550655449E-04
2.513776034036E-04
2.491263002986E-04
2.489825512276E-04
2.470529961664E-04
2.453641355108E-04
2.453088356146E-04
2.450045960918E-04
2.442155351795E-04
2.448234256449E-04
2.444928343055E-04
2.432477237833E-04
2.446635459716E-04
2.449866799818E-04
2.446705725675E-04
2.457358481617E-04
2.444631364337E-04
2.438111847485E-04
2.448382200396E-04
2.451892606809E-04
2.442336657463E-04
2.437020620012E-04
2.414809040312E-04
2.125626805797E-04
2.326115378561E-04
2.457453989625E-04
2.469822020549E-04
2.456320432290E-04
2.454226514686E-04
2.455135195640E-04
2.432420601529E-04
2.422873014006E-04
2.420712619429E-04
2.433437577705E-04
2.451422461055E-04
2.442883620621E-04
2.459537298543E-04
2.478833769066E-04
2.474379283757E-04
2.453602086562E-04
2.454783612604E-04
2.462954772124E-04
2.447408211527E-04
2.441940617303E-04
2.439501490220E-04
2.456240665700E-04
2.485942378105E-04
2.504384582364E-04
2.561567435587E-04
2.623443000671E-04
2.660196643982E-04
2.640832365121E-04
2.573683924285E-04
2.548081207909E-04
2.530442476750E-04
2.514996942893E-04
2.492445926847E-04
2.479580199969E-04
2.473358907701E-04
2.451273596942E-04
2.463246810056E-04
2.477498389912E-04
2.470789954568E-04
2.451587656083E-04
2.456908026037E-04
2.464273285640E-04
2.447707799292E-04
2.440424017111E-04
2.430564322863E-04
2.435169626132E-04
2.439170138885E-04
2.425576684931E-04
2.448888928023E-04
2.473164657229E-04
2.472819452519E-04
2.451794193661E-04
2.446827108996E-04
2.436039843849E-04
2.137694320163E-04
2.289033686773E-04
2.438532369442E-04
2.482442084053E-04
2.477116748849E-04
2.461652994904E-04
2.462906164512E-04
2.441808492569E-04
2.418852911832E-04
2.418347310379E-04
2.440537461418E-04
2.433180568211E-04
2.409595621324E-04
2.424596759445E-04
2.462049881802E-04
2.487874099851E-04
2.473517004726E-04
2.461672187911E-04
2.471265288094E-04
2.457126216271E-04
2.437724199003E-04
2.437650682300E-04
2.461048643161E-04
2.460789862522E-04
2.459036442285E-04
2.507492542858E-04
2.580269005842E-04
2.639301648994E-04
2.650849127707E-04
2.634412282131E-04
2.592110852685E-04
2.520212553532E-04
2.485127070681E-04
2.473992895594E-04
2.477798590478E-04
2.449988869486E-04
2.416253531006E-04
2.428030805081E-04
2.463370577529E-04
2.486241129684E-04
2.470544613193E-04
2.462814068455E-04
2.471875579332E-04
2.456127390898E-04
2.434423432287E-04
2.430260680639E-04
2.440544564368E-04
2.417420688895E-04
2.391651055635E-04
2.414881812626E-04
2.461211789866E-04
2.490688587901E-04
2.470952398576E-04
2.452984216331E-04
2.442143576613E-04
2.145105984410E-04
2.272455470084E-04
2.392046644783E-04
2.452836299774E-04
2.472492384744E-04
2.444794419094E-04
2.437890601492E-04
2.441453925970E-04
2.428254625398E-04
2.433610214061E-04
2.472167023845E-04
2.471700833772E-04
2.428869451247E-04
2.399275724291E-04
2.415796944643E-04
2.459438674363E-04
2.469028381749E-04
2.443870993710E-04
2.446870965848E-04
2.457915383737E-04
2.446979942145E-04
2.452940376095E-04
2.491011392714E-04
2.493085169575E-04
2.463884083127E-04
2.458055459951E-04
2.501376789921E-04
2.569979676867E-04
2.601844129663E-04
2.579176992739E-04
2.528819285426E-04
2.486915136735E-04
2.470552567334E-04
2.475240670551E-04
2.502150556883E-04
2.483771946664E-04
2.430028196363E-04
2.398115934317E-04
2.416993891094E-04
2.460671465417E-04
2.466469703669E-04
2.443276827573E-04
2.449362112351E-04
2.458554175077E-04
2.443498579379E-04
2.447192731669E-04
2.473746047103E-04
2.455218976463E-04
2.406075187351E-04
2.384842296726E-04
2.415879931586E-04
2.466244581380E-04
2.467471941272E-04
2.433210224361E-04
2.418503664212E-04
2.158493500299E-04
2.312328433199E-04
2.381921102385E-04
2.422756839153E-04
2.455758735143E-04
2.446518986958E-04
2.443158785370E-04
2.456622321872E-04
2.440456344101E-04
2.419133869647E-04
2.458452131958E-04
2.506066030770E-04
2.488300360390E-04
2.429830753369E-04
2.404098439314E-04
2.429246342306E-04
2.453452890321E-04
2.445857087857E-04
2.452200947621E-04
2.473454379705E-04
2.458101838389E-04
2.436667530149E-04
2.475887346032E-04
2.523686129455E-04
2.511221662806E-04
2.467204894898E-04
2.460853430240E-04
2.503040690791E-04
2.536421190493E-04
2.523052310225E-04
2.502334545721E-04
2.497190580637E-04
2.473061771586E-04
2.450552580768E-04
2.484655984780E-04
2.517878325015E-04
2.486221250955E-04
2.423762909232E-04
2.402217772062E-04
2.430766053820E-04
2.453557651222E-04
2.446216311807E-04
2.455383326351E-04
2.475017794082E-04
2.452705391267E-04
2.429921322791E-04
2.464341078608E-04
2.495525479679E-04
2.464347340782E-04
2.409908351652E-04
2.400413391223E-04
2.436650113390E-04
2.455622303236E-04
2.436751615448E-04
2.424799329716E-04
2.179143791165E-04
2.369872802461E-04
2.414341110029E-04
2.421067751501E-04
2.455192440878E-04
2.467337564445E-04
2.455693279829E-04
2.448029469854E-04
2.428526595621E-04
2.396143714545E-04
2.412386902730E-04
2.475109182640E-04
2.514781855919E-04
2.484137295095E-04
2.433857639588E-04
2.426748967300E-04
2.453876483602E-04
2.466766955706E-04
2.463527500673E-04
2.463977822558E-04
2.445755266102E-04
2.411593446531E-04
2.426955594804E-04
2.489507847424E-04
2.530336950064E-04
2.505742175900E-04
2.467571678075E-04
2.471995560755E-04
2.503223920488E-04
2.509088337028E-04
2.493101600527E-04
2.482239126867E-04
2.456757853058E-04
2.419588053215E-04
2.431916973181E-04
2.486868800129E-04
2.515047749194E-04
2.476617657411E-04
2.428928498641E-04
2.427000265480E-04
2.456394793108E-04
2.468559978016E-04
2.465055761917E-04
2.464663799989E-04
2.440548973362E-04
2.403461071703E-04
2.417089100400E-04
2.470547593756E-04
2.497718018490E-04
2.463536109023E-04
2.426055779598E-04
2.432205695129E-04
2.459299416028E-04
2.459124065368E-04
2.433976640986E-04
2.161200488967E-04
2.379229561714E-04
2.452691058934E-04
2.439092672233E-04
2.451335836241E-04
2.455160389142E-04
2.437111002169E-04
2.434928870522E-04
2.443753351418E-04
2.415234554430E-04
2.389461518586E-04
2.416206495582E-04
2.473695929000E-04
2.495817270795E-04
2.472258822149E-04
2.443312573203E-04
2.449044132819E-04
2.453800909004E-04
2.444330203773E-04
2.451119507277E-04
2.461761917727E-04
2.428935304545E-04
2.400072232357E-04
2.426142090371E-04
2.483882173411E-04
2.507719022559E-04
2.489864417285E-04
2.467533049676E-04
2.476738498883E-04
2.477578231755E-04
2.462546978207E-04
2.464250919168E-04
2.469427536487E-04
2.431469226113E-04
2.399672273414E-04
2.424169040372E-04
2.476564603882E-04
2.492210343147E-04
2.467274358749E-04
2.441344352364E-04
2.450955132568E-04
2.454666937832E-04
2.446121710512E-04
2.453726579101E-04
2.458392768570E-04
2.418926003026E-04
2.386760750771E-04
2.410480287910E-04
2.462882791680E-04
2.481670372139E-04
2.464234414223E-04
2.445322110298E-04
2.453165526401E-04
2.444552017058E-04
2.414289153256E-04
2.153195122823E-04
2.345880772033E-04
2.457857853496E-04
2.449749507090E-04
2.441739400456E-04
2.439625002346E-04
2.437851022627E-04
2.436772677289E-04
2.457977521241E-04
2.452674057143E-04
2.412208470147E-04
2.399061767935E-04
2.426640150668E-04
2.467055562291E-04
2.478765186948E-04
2.453114096819E-04
2.437951968831E-04
2.438004561968E-04
2.444606649082E-04
2.452340363642E-04
2.476886437716E-04
2.465938624226E-04
2.420219390612E-04
2.404835289629E-04
2.431948905595E-04
2.473077163146E-04
2.486582269558E-04
2.463738875518E-04
2.451518401499E-04
2.450942182514E-04
2.455082557867E-04
2.459615856951E-04
2.481198485939E-04
2.465007062913E-04
2.417286345602E-04
2.401860992733E-04
2.428464715090E-04
2.467002835787E-04
2.475916203445E-04
2.450346090718E-04
2.438602438981E-04
2.440399626356E-04
2.447767248612E-04
2.455203628724E-04
2.477204066616E-04
2.456677725547E-04
2.405847746868E-04
2.388522917126E-04
2.415251432979E-04
2.458119310334E-04
2.473449055477E-04
2.453592592006E-04
2.439960861188E-04
2.430605121378E-04
2.415660570496E-04
2.153840207680E-04
2.320136552659E-04
2.429812953631E-04
2.451776551339E-04
2.460969471034E-04
2.455358881827E-04
2.453901501301E-04
2.436370995951E-04
2.450758534454E-04
2.474107531828E-04
2.455618340837E-04
2.430096870880E-04
2.426894831105E-04
2.442428945028E-04
2.451215332673E-04
2.456500430635E-04
2.456653537294E-04
2.453155704019E-04
2.460406072462E-04
2.450384203387E-04
2.469854027205E-04
2.487669863742E-04
2.463471366074E-04
2.433564740914E-04
2.428552506535E-04
2.443430484578E-04
2.453573591054E-04
2.460434740325E-04
2.461546285003E-04
2.458423287368E-04
2.464300385911E-04
2.452181746766E-04
2.471515920700E-04
2.485957872340E-04
2.459861650413E-04
2.429869678651E-04
2.426305111249E-04
2.440949548897E-04
2.450220554758E-04
2.456585080268E-04
2.457235488146E-04
2.456143199584E-04
2.463075491273E-04
2.451940031944E-04
2.472125535515E-04
2.481510748296E-04
2.449879263930E-04
2.415796357666E-04
2.411826076566E-04
2.431046293308E-04
2.448406791384E-04
2.460958127546E-04
2.458558154700E-04
2.446148741035E-04
2.430285276984E-04
2.138168485324E-04
2.334629866895E-04
2.419115765910E-04
2.450173616725E-04
2.468736050526E-04
2.457472367515E-04
2.447185612222E-04
2.428923572046E-04
2.432560213580E-04
2.456803789908E-04
2.459489375229E-04
2.451620518837E-04
2.456340433747E-04
2.454619326272E-04
2.440222297240E-04
2.455710944038E-04
2.464280803694E-04
2.454339942970E-04
2.451937762362E-04
2.442020679656E-04
2.450471309509E-04
2.471405608747E-04
2.467896290472E-04
2.455051625721E-04
2.456961093333E-04
2.452476442862E-04
2.439101237763E-04
2.456744082826E-04
2.465092333662E-04
2.455389562412E-04
2.452622908470E-04
2.441509838668E-04
2.450505712105E-04
2.469254795607E-04
2.465232249159E-04
2.452575514041E-04
2.455753443353E-04
2.450625598253E-04
2.438501533838E-04
2.457230598645E-04
2.464970606118E-04
2.456839288283E-04
2.454790527041E-04
2.443692285688E-04
2.452384683585E-04
2.466436424961E-04
2.456398822544E-04
2.438835072701E-04
2.440680443131E-04
2.438908957358E-04
2.436746324621E-04
2.462000304723E-04
2.465978341417E-04
2.446218321531E-04
2.422557155035E-04
2.127392104560E-04
2.341272316977E-04
2.421501490869E-04
2.450111548054E-04
2.460582027336E-04
2.453732554279E-04
2.446881438340E-04
2.434477220924E-04
2.438676177940E-04
2.450075918023E-04
2.436740660261E-04
2.441918248417E-04
2.468372261996E-04
2.459350220221E-04
2.442133280261E-04
2.455624739044E-04
2.456262714549E-04
2.450656849120E-04
2.451422311243E-04
2.447233112043E-04
2.455562817584E-04
2.463231291641E-04
2.444423864805E-04
2.446255433006E-04
2.468761702118E-04
2.456318396519E-04
2.440298632174E-04
2.455057086304E-04
2.455681877330E-04
2.450748553928E-04
2.451553150482E-04
2.446773927005E-04
2.455474633130E-04
2.461539674697E-04
2.442272353127E-04
2.445535347150E-04
2.468184972012E-04
2.454524846408E-04
2.440405916819E-04
2.456195171419E-04
2.456877152259E-04
2.453644837742E-04
2.455162802016E-04
2.449884828599E-04
2.457246528351E-04
2.458001455630E-04
2.433110234919E-04
2.433241860824E-04
2.452021730067E-04
2.441942269759E-04
2.437711693080E-04
2.460005826328E-04
2.457570402642E-04
2.442976137282E-04
2.423854887018E-04
2.137843294283E-04
2.331861790438E-04
2.427574382965E-04
2.458728899390E-04
2.458655191620E-04
2.455101515550E-04
2.444434128256E-04
2.430620546707E-04
2.445269786545E-04
2.459907585283E-04
2.442976367358E-04
2.451569384834E-04
2.466849569117E-04
2.450431019614E-04
2.448784787752E-04
2.463712041726E-04
2.454350157037E-04
2.451999187356E-04
2.448386416355E-04
2.443305154415E-04
2.462122350384E-04
2.472149796615E-04
2.450149595092E-04
2.455404523270E-04
2.466211909019E-04
2.447640527691E-04
2.447341575412E-04
2.462627973533E-04
2.453791724200E-04
2.452282614117E-04
2.448636872591E-04
2.443893249091E-04
2.463369909238E-04
2.471178147044E-04
2.448901422497E-04
2.455148112141E-04
2.465003119699E-04
2.446185565692E-04
2.447889573582E-04
2.463191793742E-04
2.454870249696E-04
2.455198819443E-04
2.451804473438E-04
2.447221260412E-04
2.465329787465E-04
2.467082141967E-04
2.439614889181E-04
2.441954664257E-04
2.448548910471E-04
2.433933859227E-04
2.445392107233E-04
2.466243333730E-04
2.455402257347E-04
2.444420491869E-04
2.421541596655E-04
2.138337110506E-04
2.331858067182E-04
2.437575586777E-04
2.450062495515E-04
2.447328111275E-04
2.449130363604E-04
2.440516572529E-04
2.419088794463E-04
2.429279331252E-04
2.443328920201E-04
2.450162569353E-04
2.472677329345E-04
2.467921157699E-04
2.457130941970E-04
2.457828400844E-04
2.453979044269E-04
2.442858707291E-04
2.446127634097E-04
2.444144662156E-04
2.431218566801E-04
2.445621961616E-04
2.455655096524E-04
2.458011079227E-04
2.475447915802E-04
2.466272696236E-04
2.454680268464E-04
2.455626410819E-04
2.452358429565E-04
2.442727828197E-04
2.447095989244E-04
2.444648828316E-04
2.432223654016E-04
2.447525729390E-04
2.456059844929E-04
2.458601914277E-04
2.475156390109E-04
2.464858214696E-04
2.453936214739E-04
2.455401580799E-04
2.452095550736E-04
2.443796653524E-04
2.449942597401E-04
2.447243883165E-04
2.435012411788E-04
2.449027166651E-04
2.452330703990E-04
2.450483547742E-04
2.461357515658E-04
2.448218745018E-04
2.442357548072E-04
2.452277742868E-04
2.454815254109E-04
2.444872216412E-04
2.439763947577E-04
2.418079257181E-04
2.128408984544E-04
2.327265970509E-04
2.459687345756E-04
2.472755212969E-04
2.458728576755E-04
2.456067966119E-04
2.457487150147E-04
2.435010150319E-04
2.424700226062E-04
2.422025579914E-04
2.434941889127E-04
2.451932117580E-04
2.442992279186E-04
2.460088778396E-04
2.479757381418E-04
2.475089125937E-04
2.452881870984E-04
2.452981631900E-04
2.461510466835E-04
2.446340719954E-04
2.439650361113E-04
2.434001107444E-04
2.442540453881E-04
2.453612182481E-04
2.441383697936E-04
2.458523771484E-04
2.477424714340E-04
2.472890212676E-04
2.452011539402E-04
2.454237915265E-04
2.462484226926E-04
2.446981002392E-04
2.440761361448E-04
2.434770985442E-04
2.443852363812E-04
2.453048962132E-04
2.440863690196E-04
2.458662648253E-04
2.477423877941E-04
2.472287249143E-04
2.452492335822E-04
2.457310483157E-04
2.465362487360E-04
2.449039540647E-04
2.441080999431E-04
2.431127428363E-04
2.435910537204E-04
2.438937733921E-04
2.425309174160E-04
2.448750088137E-04
2.475044421834E-04
2.475411252904E-04
2.454072846025E-04
2.449055399447E-04
2.439107430762E-04
2.140481329531E-04
2.287750743232E-04
2.435970955873E-04
2.480433122701E-04
2.475436409827E-04
2.458818789783E-04
2.459540646539E-04
2.439255696994E-04
2.416563631359E-04
2.416717625434E-04
2.439793748769E-04
2.431760840387E-04
2.406940410927E-04
2.420093932907E-04
2.456617795797E-04
2.482688669937E-04
2.468112022351E-04
2.454718118513E-04
2.463677978414E-04
2.450143490429E-04
2.430605400914E-04
2.429144951218E-04
2.446915018201E-04
2.431857841746E-04
2.404514676204E-04
2.418236063831E-04
2.455148381269E-04
2.481009818852E-04
2.466392031685E-04
2.455197666031E-04
2.464586372652E-04
2.450468394526E-04
2.431117442462E-04
2.430766407314E-04
2.447645705011E-04
2.430313551938E-04
2.403787360054E-04
2.419185331978E-04
2.456875864841E-04
2.481652246599E-04
2.466530512479E-04
2.458059047551E-04
2.467114462821E-04
2.452346421293E-04
2.431132359683E-04
2.428069554966E-04
2.439130542136E-04
2.415335137920E-04
2.388367710462E-04
2.410236589456E-04
2.456708020585E-04
2.487874953925E-04
2.469367223985E-04
2.451346247091E-04
2.441239202060E-04
2.145916894578E-04
2.271006698305E-04
2.387106072163E-04
2.446449966772E-04
2.465759740528E-04
2.437293336111E-04
2.429919292374E-04
2.434465201691E-04
2.421714937566E-04
2.426121175183E-04
2.465101563339E-04
2.466350742929E-04
2.423768885434E-04
2.391543173685E-04
2.405738244638E-04
2.448296414156E-04
2.457589771267E-04
2.431566502100E-04
2.434281241054E-04
2.446183086821E-04
2.435355338097E-04
2.438884478939E-04
2.472752994068E-04
2.466131427036E-04
2.419426435900E-04
2.387413179717E-04
2.403847469651E-04
2.447620349986E-04
2.455758028729E-04
2.430818980882E-04
2.435356047994E-04
2.447299843095E-04
2.435708073519E-04
2.441022799867E-04
2.474158855655E-04
2.464683707913E-04
2.417361055105E-04
2.386966951548E-04
2.405997017522E-04
2.449981745222E-04
2.456464457115E-04
2.433148444270E-04
2.439634287881E-04
2.450490380057E-04
2.435908879299E-04
2.439125026083E-04
2.466337829327E-04
2.449705572798E-04
2.400555873841E-04
2.377083002798E-04
2.406961568000E-04
2.458134857350E-04
2.461216294943E-04
2.428213092087E-04
2.415147264710E-04
2.158279811959E-04
2.310118039200E-04
2.376446368528E-04
2.413671691888E-04
2.446157051133E-04
2.437445975247E-04
2.432592882848E-04
2.444933681005E-04
2.428116321126E-04
2.405414773843E-04
2.444142435875E-04
2.493500994107E-04
2.477982777946E-04
2.419411515219E-04
2.390749420461E-04
2.414366014829E-04
2.437827377639E-04
2.430998045224E-04
2.436148548034E-04
2.456111193394E-04
2.440116222521E-04
2.416650526171E-04
2.452507029365E-04
2.495427851170E-04
2.473506160190E-04
2.413471271256E-04
2.388184637709E-04
2.413579603876E-04
2.437086060030E-04
2.430610048153E-04
2.437425469282E-04
2.457761072660E-04
2.439514444352E-04
2.417704377582E-04
2.455442996062E-04
2.495693200508E-04
2.470663806335E-04
2.410550890628E-04
2.388554101634E-04
2.415797701740E-04
2.438811945475E-04
2.433198916030E-04
2.441897868468E-04
2.461293808760E-04
2.438873853725E-04
2.415277575445E-04
2.449663445771E-04
2.483456163965E-04
2.454361624763E-04
2.400145353534E-04
2.389691516311E-04
2.425624198188E-04
2.446582345006E-04
2.430362259477E-04
2.419737857800E-04
2.174742115423E-04
2.365131921877E-04
2.409183918854E-04
2.413865355403E-04
2.446186963392E-04
2.456912301448E-04
2.443213623075E-04
2.434047799913E-04
2.414628655423E-04
2.382095535040E-04
2.396420807170E-04
2.458183877187E-04
2.499729599411E-04
2.471277151799E-04
2.420810711433E-04
2.411879372165E-04
2.437697945122E-04
2.449613044102E-04
2.445087718736E-04
2.444716451208E-04
2.426988024652E-04
2.392230127741E-04
2.404119499736E-04
2.461952182328E-04
2.497622691132E-04
2.465064391091E-04
2.415631847157E-04
2.409819028909E-04
2.437208496946E-04
2.448777360481E-04
2.444681617780E-04
2.444849956381E-04
2.425754249750E-04
2.391782039834E-04
2.406158872748E-04
2.464387186666E-04
2.497716437442E-04
2.462843628689E-04
2.415182298776E-04
2.411737040053E-04
2.440580648248E-04
2.451918126103E-04
2.448446816126E-04
2.448121185981E-04
2.425218273793E-04
2.388286486707E-04
2.400491525392E-04
2.454335936632E-04
2.483738151054E-04
2.452450782611E-04
2.416029485641E-04
2.422393055021E-04
2.450663290623E-04
2.451068229387E-04
2.426631071522E-04
2.154369957039E-04
2.374221750562E-04
2.450701238922E-04
2.437058032447E-04
2.447309348444E-04
2.449352545054E-04
2.430164960237E-04
2.427259658978E-04
2.436285463934E-04
2.408003129183E-04
2.380124925272E-04
2.404687965373E-04
2.461572945485E-04
2.485466782929E-04
2.463605647871E-04
2.433639455713E-04
2.437178046926E-04
2.440459070361E-04
2.430710073157E-04
2.437534344849E-04
2.449271472040E-04
2.416770396619E-04
2.385662377334E-04
2.407987903006E-04
2.461469531474E-04
2.481515791160E-04
2.458737033659E-04
2.430110731405E-04
2.435832848832E-04
2.438930169084E-04
2.430021504101E-04
2.438202676986E-04
2.448955295719E-04
2.414918718682E-04
2.384850045864E-04
2.409889939167E-04
2.463494438161E-04
2.481608323604E-04
2.458040563482E-04
2.430956691391E-04
2.438814754136E-04
2.441848123337E-04
2.433843036343E-04
2.442271669126E-04
2.448669917902E-04
2.410164217999E-04
2.377024906384E-04
2.400119421974E-04
2.452448321279E-04
2.474575213889E-04
2.460185503851E-04
2.441681729387E-04
2.449068409519E-04
2.440316914106E-04
2.409805984549E-04
2.149170875003E-04
2.345013170769E-04
2.460019105642E-04
2.454686093734E-04
2.448059007317E-04
2.444802444231E-04
2.442372172098E-04
2.439339867734E-04
2.459226989891E-04
2.454424353099E-04
2.413502380767E-04
2.398740023050E-04
2.424597065643E-04
2.464599235854E-04
2.476886444083E-04
2.451953583963E-04
2.436840778620E-04
2.435393244367E-04
2.441811792943E-04
2.448007888517E-04
2.472402156891E-04
2.462941139381E-04
2.417459524271E-04
2.400299295144E-04
2.424266521319E-04
2.462446630766E-04
2.473175528914E-04
2.447866712426E-04
2.434542871784E-04
2.434230441818E-04
2.441327201381E-04
2.448384603635E-04
2.473154024740E-04
2.461185226579E-04
2.415837905019E-04
2.400358072960E-04
2.425989667953E-04
2.464160252602E-04
2.473368949639E-04
2.448323370278E-04
2.436663148978E-04
2.437631671153E-04
2.445316768786E-04
2.452207640445E-04
2.474979241057E-04
2.456648986167E-04
2.406914055382E-04
2.389670624762E-04
2.416029077824E-04
2.460187003321E-04
2.477621332716E-04
2.459280814141E-04
2.446046431965E-04
2.434938499548E-04
2.418487444122E-04
2.153339184397E-04
2.324081601123E-04
2.435193544254E-04
2.460767557192E-04
2.472684833147E-04
2.467431035496E-04
2.465137935540E-04
2.446149394429E-04
2.458925921339E-04
2.481895074732E-04
2.463635353159E-04
2.437568279224E-04
2.432982110147E-04
2.447086584929E-04
2.455092938883E-04
2.461582863195E-04
2.462264041806E-04
2.457615623973E-04
2.462847342677E-04
2.452406770605E-04
2.471304803764E-04
2.490960346796E-04
2.467560419987E-04
2.437725603350E-04
2.431553948449E-04
2.444271250103E-04
2.452365898990E-04
2.459103745650E-04
2.459957006015E-04
2.456509105697E-04
2.462829749730E-04
2.451845130235E-04
2.472765225575E-04
2.490627129716E-04
2.466176970069E-04
2.436577489278E-04
2.432129630133E-04
2.445244549771E-04
2.453514944060E-04
2.460882130293E-04
2.461927630760E-04
2.459937860316E-04
2.466180615270E-04
2.454757721703E-04
2.475358146027E-04
2.487826941632E-04
2.458096345127E-04
2.425608147985E-04
2.422394452413E-04
2.441684540666E-04
2.459282138053E-04
2.473095416123E-04
2.469946791968E-04
2.454811377300E-04
2.435993516765E-04
2.139935905525E-04
2.337161092788E-04
2.421499910262E-04
2.453960631309E-04
2.474812395382E-04
2.465552596864E-04
2.456227927173E-04
2.438253226873E-04
2.440637667721E-04
2.462995279089E-04
2.464033191416E-04
2.455549515611E-04
2.460235831954E-04
2.457499411261E-04
2.442261379623E-04
2.457868876987E-04
2.466436123771E-04
2.456135023914E-04
2.453395682070E-04
2.443012379825E-04
2.450874160544E-04
2.471334966636E-04
2.467929923157E-04
2.456060344695E-04
2.458758218519E-04
2.453496032622E-04
2.438970638256E-04
2.456148322596E-04
2.464160642167E-04
2.454661630969E-04
2.452288483683E-04
2.442269894785E-04
2.451723632503E-04
2.470878876969E-04
2.467396875890E-04
2.455546640974E-04
2.459224161909E-04
2.453091548557E-04
2.439889055715E-04
2.458489771450E-04
2.465914259602E-04
2.457511311049E-04
2.455348365242E-04
2.444822990901E-04
2.454027560005E-04
2.469326382731E-04
2.461183530171E-04
2.446569397084E-04
2.450664873802E-04
2.449071180160E-04
2.446047890234E-04
2.469947097653E-04
2.471745560675E-04
2.449605921839E-04
2.424695123640E-04
2.127203475932E-04
2.333499037635E-04
2.413191112348E-04
2.441519553217E-04
2.452788643098E-04
2.448519144170E-04
2.444120048088E-04
2.433059795645E-04
2.437713257640E-04
2.447397283348E-04
2.431359741794E-04
2.434954698736E-04
2.459929049297E-04
2.449465030596E-04
2.432433447101E-04
2.446278173354E-04
2.446713988240E-04
2.441241238119E-04
2.442066404587E-04
2.437402701910E-04
2.446193349973E-04
2.453422177724E-04
2.433841234723E-04
2.435981615566E-04
2.458585397679E-04
2.445251935215E-04
2.429591388638E-04
2.444509659447E-04
2.444651228781E-04
2.440126580219E-04
2.441275123845E-04
2.436954252939E-04
2.446758084060E-04
2.452913748253E-04
2.433139881272E-04
2.436682300106E-04
2.459056190943E-04
2.444486004932E-04
2.430541599658E-04
2.446088542174E-04
2.446162016910E-04
2.442924270719E-04
2.444373173375E-04
2.439720618150E-04
2.449015417474E-04
2.451310198579E-04
2.428184055519E-04
2.430351321711E-04
2.451068889949E-04
2.440318714152E-04
2.434939307377E-04
2.454811333200E-04
2.449605698815E-04
2.434261386468E-04
2.416399507327E-04
2.127087355574E-04
2.303687379456E-04
2.398888744915E-04
2.427661576047E-04
2.427385479288E-04
2.427005578199E-04
2.420614570857E-04
2.409874310911E-04
2.427118187617E-04
2.438611164376E-04
2.417839755218E-04
2.424021514179E-04
2.436833941783E-04
2.418376711766E-04
2.416274301956E-04
2.431030548605E-04
2.422857985015E-04
2.422110384386E-04
2.419851219524E-04
2.414798470519E-04
2.435045370887E-04
2.442823755659E-04
2.419084651673E-04
2.424151504184E-04
2.434238217869E-04
2.414675068088E-04
2.414377303527E-04
2.429282010426E-04
2.421174631051E-04
2.421328744887E-04
2.418907100753E-04
2.414751722668E-04
2.435980418707E-04
2.442083000463E-04
2.418443475461E-04
2.424740487104E-04
2.433919199072E-04
2.414233198787E-04
2.415606559376E-04
2.430233775065E-04
2.422508760402E-04
2.423810077962E-04
2.421500553644E-04
2.418041547727E-04
2.439072548460E-04
2.441207599124E-04
2.415121589640E-04
2.419728824750E-04
2.426630687834E-04
2.409806588932E-04
2.418487399667E-04
2.435992979466E-04
2.424694600156E-04
2.416399258368E-04
2.398692521275E-04
2.111993811423E-04
1.984381280476E-04
2.125487731697E-04
2.133852715704E-04
2.127880645940E-04
2.136419767783E-04
2.135839035703E-04
2.121046121076E-04
2.130507882762E-04
2.141364450960E-04
2.155449350951E-04
2.180341616479E-04
2.165525793789E-04
2.155315377066E-04
2.156232467214E-04
2.140813809623E-04
2.127105470868E-04
2.135476275882E-04
2.137260040149E-04
2.126056116646E-04
2.136979349145E-04
2.144867472692E-04
2.157414598803E-04
2.179308923180E-04
2.162179432545E-04
2.152971946036E-04
2.153697969194E-04
2.138370989858E-04
2.126100501375E-04
2.135290472029E-04
2.136203890254E-04
2.125582488584E-04
2.137648767759E-04
2.145059597466E-04
2.158447168139E-04
2.179098368229E-04
2.161156285609E-04
2.153152062595E-04
2.153798473452E-04
2.138128464317E-04
2.127354156995E-04
2.137807965110E-04
2.138304738486E-04
2.128379506187E-04
2.140454262765E-04
2.145892251624E-04
2.158259802883E-04
2.174738137831E-04
2.154369088112E-04
2.149170466755E-04
2.153338463372E-04
2.139935055870E-04
2.127202818004E-04
2.127086999586E-04
2.111993687246E-04
1.813111535905E-04
1.813015250872E-04
2.111922821855E-04
2.127018998177E-04
2.127118440403E-04
2.139822093695E-04
2.153298465799E-04
2.149091807620E-04
2.154330417777E-04
2.174708367296E-04
2.158286071560E-04
2.145877696237E-04
2.140475478099E-04
2.128346149652E-04
2.138276547306E-04
2.137799875773E-04
2.127291252048E-04
2.138004210239E-04
2.153690162338E-04
2.153158441096E-04
2.161145272077E-04
2.179092596279E-04
2.158477532902E-04
2.145135178526E-04
2.137656220572E-04
2.125538448242E-04
2.136214049499E-04
2.135368170915E-04
2.126093373529E-04
2.138313760090E-04
2.153675649615E-04
2.152930476934E-04
2.162144547280E-04
2.179252343801E-04
2.157374477734E-04
2.144753867919E-04
2.136938426384E-04
2.126003649752E-04
2.137183613937E-04
2.135423209200E-04
2.127073231387E-04
2.140774038227E-04
2.156181744796E-04
2.155275888666E-04
2.165506135166E-04
2.180362277808E-04
2.155392052242E-04
2.141322098149E-04
2.130489064007E-04
2.121016314537E-04
2.135777993745E-04
2.136407444668E-04
2.127890767882E-04
2.133863639654E-04
2.125450427617E-04
1.984373796636E-04
2.111922768862E-04
2.398669325889E-04
2.416381041819E-04
2.424647676802E-04
2.435970398694E-04
2.418504417665E-04
2.409835243695E-04
2.426634565701E-04
2.419756733805E-04
2.415243738463E-04
2.441287528045E-04
2.439157079433E-04
2.418048980843E-04
2.421527863305E-04
2.423904555837E-04
2.422442247734E-04
2.430109670224E-04
2.415597213558E-04
2.414244728143E-04
2.433926931480E-04
2.424806391295E-04
2.418543059631E-04
2.442225530402E-04
2.436032817962E-04
2.414754980287E-04
2.419012021552E-04
2.421464883784E-04
2.421247399618E-04
2.429275672772E-04
2.414333545877E-04
2.414737236870E-04
2.434247967572E-04
2.424126007054E-04
2.419090673288E-04
2.442695995063E-04
2.435041779163E-04
2.414807241950E-04
2.419804719931E-04
2.422067193553E-04
2.422849477168E-04
2.431041532317E-04
2.416305601295E-04
2.418369605786E-04
2.436856949040E-04
2.424102402849E-04
2.417803130077E-04
2.438609564379E-04
2.427166943817E-04
2.409890716012E-04
2.420586867927E-04
2.426999452798E-04
2.427459649754E-04
2.427699943502E-04
2.398893119539E-04
2.303727256486E-04
2.127019025376E-04
2.416381286680E-04
2.434292546846E-04
2.449586875997E-04
2.454791887488E-04
2.434970747744E-04
2.440324079010E-04
2.451082871590E-04
2.430341121583E-04
2.428254885291E-04
2.451326119112E-04
2.449040964533E-04
2.439725408027E-04
2.444370826689E-04
2.442927259509E-04
2.446127726795E-04
2.446033712058E-04
2.430519131206E-04
2.444471005349E-04
2.459047958005E-04
2.436766739606E-04
2.433189051842E-04
2.453000465267E-04
2.446838364764E-04
2.436937180157E-04
2.441366434592E-04
2.440235474259E-04
2.444692847876E-04
2.444538509691E-04
2.429553092379E-04
2.445289947914E-04
2.458552349400E-04
2.435899473073E-04
2.433848355579E-04
2.453269960184E-04
2.446145082191E-04
2.437427285825E-04
2.441995677441E-04
2.441163850890E-04
2.446652972171E-04
2.446248581545E-04
2.432457501022E-04
2.449440204152E-04
2.459914782164E-04
2.435000210797E-04
2.431318782556E-04
2.447401248007E-04
2.437683819292E-04
2.432996451180E-04
2.444107309792E-04
2.448502392166E-04
2.452800945373E-04
2.441524545614E-04
2.413164428944E-04
2.333489185241E-04
2.127118981423E-04
2.424648916917E-04
2.449588214424E-04
2.471598846244E-04
2.469882517437E-04
2.445972257928E-04
2.448987167634E-04
2.450633002369E-04
2.446469170889E-04
2.461193523788E-04
2.469263191603E-04
2.454011700891E-04
2.444797456464E-04
2.455264787730E-04
2.457465469954E-04
2.465850373731E-04
2.458337264404E-04
2.439845304405E-04
2.453069308170E-04
2.459133344519E-04
2.455583492244E-04
2.467370718426E-04
2.470928960451E-04
2.451759129895E-04
2.442215547260E-04
2.452310933088E-04
2.454724166992E-04
2.464181137371E-04
2.456172604362E-04
2.438848243532E-04
2.453436890279E-04
2.458612335870E-04
2.455889153891E-04
2.467901935958E-04
2.471148375087E-04
2.450764136274E-04
2.442971672314E-04
2.453240071302E-04
2.455991787763E-04
2.466297623661E-04
2.457742383285E-04
2.442271045437E-04
2.457377282718E-04
2.460129723164E-04
2.455613747219E-04
2.463944095317E-04
2.462941595515E-04
2.440520620746E-04
2.438152325873E-04
2.456166843574E-04
2.465502709717E-04
2.474782031934E-04
2.453963383090E-04
2.421391230581E-04
2.337111334903E-04
2.139823760171E-04
2.435973431991E-04
2.454795603230E-04
2.469885552787E-04
2.473044297636E-04
2.459265390242E-04
2.441687544099E-04
2.422417282075E-04
2.425605512628E-04
2.458189518045E-04
2.487847745133E-04
2.475445519548E-04
2.454784270553E-04
2.466143583324E-04
2.459986157482E-04
2.461884660074E-04
2.460776933952E-04
2.453497522429E-04
2.445256149636E-04
2.432085888157E-04
2.436616057177E-04
2.466186191181E-04
2.490737537116E-04
2.472810927038E-04
2.451820199251E-04
2.462883454903E-04
2.456593109972E-04
2.459994595455E-04
2.459152119436E-04
2.452291128035E-04
2.444292129501E-04
2.431462762104E-04
2.437604859128E-04
2.467563695746E-04
2.490804503114E-04
2.471256609846E-04
2.452337380990E-04
2.462750313644E-04
2.457545306361E-04
2.462180433920E-04
2.461538395942E-04
2.455167906660E-04
2.447051439160E-04
2.432965451336E-04
2.437696450492E-04
2.463616051680E-04
2.481892409128E-04
2.458910121859E-04
2.446105031906E-04
2.465133972840E-04
2.467434472215E-04
2.472749671510E-04
2.460789167866E-04
2.435160337444E-04
2.324138585107E-04
2.153301622920E-04
2.418508176066E-04
2.434971959542E-04
2.445976810801E-04
2.459267573926E-04
2.477555734227E-04
2.460198001701E-04
2.416077820273E-04
2.389620729403E-04
2.406999654769E-04
2.456665628335E-04
2.475063126880E-04
2.452256413303E-04
2.445299380465E-04
2.437649227553E-04
2.436643061486E-04
2.448197889403E-04
2.473368531881E-04
2.464116368466E-04
2.425869440103E-04
2.400372985450E-04
2.415768081871E-04
2.461204208935E-04
2.473163525807E-04
2.448268742955E-04
2.441309478534E-04
2.434201568976E-04
2.434499887879E-04
2.447826633650E-04
2.472988019310E-04
2.462334937909E-04
2.424086831527E-04
2.400114070784E-04
2.417411842844E-04
2.462727337752E-04
2.472280171586E-04
2.447946409815E-04
2.441684896615E-04
2.435263436853E-04
2.436692868453E-04
2.451864289392E-04
2.476907008774E-04
2.464540359023E-04
2.424563919198E-04
2.398860672997E-04
2.413470716184E-04
2.454433576112E-04
2.459180456849E-04
2.439277422928E-04
2.442371984153E-04
2.444760505924E-04
2.448057599670E-04
2.454686200395E-04
2.459996532501E-04
2.345009803907E-04
2.149096109991E-04
2.409833427461E-04
2.440324909997E-04
2.448990820208E-04
2.441687813149E-04
2.460188108700E-04
2.474591364893E-04
2.452506876943E-04
2.400148535493E-04
2.377161701989E-04
2.410147089671E-04
2.448736917676E-04
2.442295418132E-04
2.433779738743E-04
2.441850720914E-04
2.438744043495E-04
2.430799975625E-04
2.457955095885E-04
2.481506981492E-04
2.463327677356E-04
2.409815309547E-04
2.384672089245E-04
2.414812001946E-04
2.448781755382E-04
2.437948138671E-04
2.429871662578E-04
2.438813220033E-04
2.435668411829E-04
2.429936686867E-04
2.458479606524E-04
2.481374029464E-04
2.461252331203E-04
2.407757506974E-04
2.385568504078E-04
2.416506873023E-04
2.449109564290E-04
2.437454986866E-04
2.430546643708E-04
2.440361519464E-04
2.437106301261E-04
2.433602505857E-04
2.463689805002E-04
2.485461458538E-04
2.461597832908E-04
2.404852767423E-04
2.380144003821E-04
2.408061976604E-04
2.436253064228E-04
2.427246478773E-04
2.430186231116E-04
2.449352874729E-04
2.447392517486E-04
2.437113534330E-04
2.450670646900E-04
2.374272292262E-04
2.154332041235E-04
2.426636497622E-04
2.451085544672E-04
2.450637912655E-04
2.422418488336E-04
2.416071980415E-04
2.452499751601E-04
2.483829510499E-04
2.454421259858E-04
2.400704207570E-04
2.388355069394E-04
2.425347999396E-04
2.448176079288E-04
2.448445237670E-04
2.451963917014E-04
2.440493209928E-04
2.411542191219E-04
2.415039670109E-04
2.462707617274E-04
2.497463180118E-04
2.464184497197E-04
2.405918425731E-04
2.391571303220E-04
2.425440202244E-04
2.444455031957E-04
2.444382893309E-04
2.448516639856E-04
2.436902505443E-04
2.409497532702E-04
2.415246923708E-04
2.464820644621E-04
2.497348475894E-04
2.461670705215E-04
2.404020710405E-04
2.391951067708E-04
2.426894045915E-04
2.444634948568E-04
2.444947206489E-04
2.449568940309E-04
2.437648954328E-04
2.411869134455E-04
2.420926720131E-04
2.471289374174E-04
2.499783723714E-04
2.458377955353E-04
2.396478398157E-04
2.382223248676E-04
2.414670506002E-04
2.434114620793E-04
2.443297522047E-04
2.456972898733E-04
2.446345983160E-04
2.413971012034E-04
2.409163973838E-04
2.365191309039E-04
2.174684943469E-04
2.419734948634E-04
2.430337326115E-04
2.446450136772E-04
2.425584064872E-04
2.389606657666E-04
2.400109627905E-04
2.454385788413E-04
2.483477827083E-04
2.449810093894E-04
2.415277767774E-04
2.438979013540E-04
2.461345249146E-04
2.441834701358E-04
2.433192015302E-04
2.438709641724E-04
2.415526529679E-04
2.388358319603E-04
2.410284862470E-04
2.470248460372E-04
2.495321076333E-04
2.454967412318E-04
2.417308154119E-04
2.439011467322E-04
2.457135142701E-04
2.436920149707E-04
2.430100567486E-04
2.436513200459E-04
2.413093666275E-04
2.387670179837E-04
2.413117387050E-04
2.473141273472E-04
2.495089378231E-04
2.452360573568E-04
2.416401834953E-04
2.440046575185E-04
2.456051524825E-04
2.436048695512E-04
2.430999128787E-04
2.437794267477E-04
2.414315274431E-04
2.390792238401E-04
2.419368007436E-04
2.477949779011E-04
2.493628792539E-04
2.444121321930E-04
2.405476020005E-04
2.428084885661E-04
2.444895421298E-04
2.432596293223E-04
2.437448021945E-04
2.446207033329E-04
2.413690367793E-04
2.376381194368E-04
2.310153244726E-04
2.158287637336E-04
2.415243403655E-04
2.428262660562E-04
2.461192847819E-04
2.458184252745E-04
2.406995082467E-04
2.377153182464E-04
2.400701101249E-04
2.449833222539E-04
2.466595945481E-04
2.439170169518E-04
2.436110956695E-04
2.450644670536E-04
2.439665762361E-04
2.433219019798E-04
2.456440558959E-04
2.449830271047E-04
2.405847910402E-04
2.386681078656E-04
2.416957959104E-04
2.464316835722E-04
2.473640337728E-04
2.440591421584E-04
2.435197681792E-04
2.446699729677E-04
2.434827455823E-04
2.430272127267E-04
2.455140932261E-04
2.447108105646E-04
2.403397012314E-04
2.387139755056E-04
2.419199211625E-04
2.465946366025E-04
2.472793882780E-04
2.438828784150E-04
2.435529299731E-04
2.446371229605E-04
2.434408413766E-04
2.431774094057E-04
2.457779619704E-04
2.448425482821E-04
2.405906557681E-04
2.391624772783E-04
2.423826555375E-04
2.466525222168E-04
2.465131095471E-04
2.426238254475E-04
2.421701203531E-04
2.434465028046E-04
2.429956409955E-04
2.437345816900E-04
2.465874578498E-04
2.446534916615E-04
2.387110463995E-04
2.271093110261E-04
2.145902681123E-04
2.441311098228E-04
2.451337317515E-04
2.469280418369E-04
2.487858039025E-04
2.456669573794E-04
2.410168607023E-04
2.388392028776E-04
2.415327823868E-04
2.439219282937E-04
2.428054843558E-04
2.431225975891E-04
2.452401832687E-04
2.466976958895E-04
2.457914667649E-04
2.466389908879E-04
2.481349377636E-04
2.456522493884E-04
2.418689131086E-04
2.403133132330E-04
2.429737152015E-04
2.446905918205E-04
2.430113075660E-04
2.430438986871E-04
2.449709990909E-04
2.463915342883E-04
2.454491308839E-04
2.465617712864E-04
2.480353919069E-04
2.454468944627E-04
2.417670392642E-04
2.404025982702E-04
2.431463147035E-04
2.446727811621E-04
2.428971342338E-04
2.430620525835E-04
2.450246430502E-04
2.463736981945E-04
2.454815336836E-04
2.468168955642E-04
2.482689694121E-04
2.456657754917E-04
2.420075659595E-04
2.406870715078E-04
2.431766256873E-04
2.439701387241E-04
2.416656044892E-04
2.416365669656E-04
2.439044916160E-04
2.459436700070E-04
2.458699460704E-04
2.475347535847E-04
2.480387263376E-04
2.435875166234E-04
2.287688089435E-04
2.140459951229E-04
2.439136401048E-04
2.449035814304E-04
2.453989856386E-04
2.475415658780E-04
2.475039272221E-04
2.448708850963E-04
2.425319756995E-04
2.438973327690E-04
2.436078035770E-04
2.431161362027E-04
2.441143048786E-04
2.449011569529E-04
2.465200956814E-04
2.457119744230E-04
2.452159436872E-04
2.471807990123E-04
2.476911590906E-04
2.457981946320E-04
2.440133861457E-04
2.452398549833E-04
2.443177095032E-04
2.434186611952E-04
2.440193749068E-04
2.446430047580E-04
2.462035375581E-04
2.453771811164E-04
2.451442900083E-04
2.472288915369E-04
2.476807430322E-04
2.457967083211E-04
2.440850997159E-04
2.453124699233E-04
2.442314531605E-04
2.433750880134E-04
2.439666710768E-04
2.446450031958E-04
2.461588137600E-04
2.453145981025E-04
2.453072452091E-04
2.475192895801E-04
2.479875304807E-04
2.460117395876E-04
2.442971678776E-04
2.452025447901E-04
2.434878544796E-04
2.422017153683E-04
2.424543029446E-04
2.434839417377E-04
2.457374904237E-04
2.456007919620E-04
2.458717255212E-04
2.472765869910E-04
2.459595628034E-04
2.327236010823E-04
2.128343599600E-04
2.418049669690E-04
2.439710119567E-04
2.444793939921E-04
2.454775149884E-04
2.452228597642E-04
2.442289897645E-04
2.448171338480E-04
2.461366597677E-04
2.450642930165E-04
2.452364923003E-04
2.449030831865E-04
2.434919461478E-04
2.446977510175E-04
2.449614718802E-04
2.443290935151E-04
2.451431545335E-04
2.454696558031E-04
2.453136212692E-04
2.464111846581E-04
2.474586214543E-04
2.458149257317E-04
2.455807904025E-04
2.447410069284E-04
2.432168804797E-04
2.444721836534E-04
2.447096762714E-04
2.442536689909E-04
2.452109286938E-04
2.455232591808E-04
2.454274391647E-04
2.465747699424E-04
2.474868240336E-04
2.457675466049E-04
2.455293508361E-04
2.445597032834E-04
2.431294909684E-04
2.444245659033E-04
2.446394824609E-04
2.443120876423E-04
2.454152682237E-04
2.458025873300E-04
2.457197516674E-04
2.467939721367E-04
2.472771464300E-04
2.450120262975E-04
2.443348857146E-04
2.429169009677E-04
2.418952874358E-04
2.440440353185E-04
2.449096767869E-04
2.447396573239E-04
2.450075927364E-04
2.437494173124E-04
2.331873619732E-04
2.138279317768E-04
2.421531822989E-04
2.444369650393E-04
2.455265581997E-04
2.466140660555E-04
2.445281020753E-04
2.433788329283E-04
2.448466872797E-04
2.441867434969E-04
2.439679084119E-04
2.466961842965E-04
2.465213250598E-04
2.446995322824E-04
2.451376942811E-04
2.454609885663E-04
2.454231575440E-04
2.462429465907E-04
2.447133529102E-04
2.445478343079E-04
2.464415857225E-04
2.454980300896E-04
2.448883418902E-04
2.471510952118E-04
2.463908278954E-04
2.444434159388E-04
2.449210235855E-04
2.452744591071E-04
2.453964194742E-04
2.462688233594E-04
2.447129372964E-04
2.447282506034E-04
2.465617719310E-04
2.454691105079E-04
2.449583151229E-04
2.471581002741E-04
2.461848828075E-04
2.443253100816E-04
2.448426891507E-04
2.452210174094E-04
2.454566986896E-04
2.463881178604E-04
2.448957199508E-04
2.450484831629E-04
2.466846642492E-04
2.451641538897E-04
2.442890811057E-04
2.459836793433E-04
2.445017683534E-04
2.430370616674E-04
2.444269085975E-04
2.454986345250E-04
2.458583242412E-04
2.458675104068E-04
2.427475133596E-04
2.331852464020E-04
2.137806995517E-04
2.423894172769E-04
2.442912693058E-04
2.457456602481E-04
2.459965440035E-04
2.437602458442E-04
2.441833501178E-04
2.451955406821E-04
2.433211162397E-04
2.433210681874E-04
2.457877300221E-04
2.457130748186E-04
2.449601502864E-04
2.454596559978E-04
2.453060965763E-04
2.456178948307E-04
2.455456213180E-04
2.439872068928E-04
2.454100466050E-04
2.468160687254E-04
2.446009379064E-04
2.442924290658E-04
2.462483583298E-04
2.456351856315E-04
2.447390249969E-04
2.451943574643E-04
2.450776650011E-04
2.455441227914E-04
2.454669519806E-04
2.439741707255E-04
2.455743155197E-04
2.467984986099E-04
2.445340422841E-04
2.443631169263E-04
2.462419581295E-04
2.455105468307E-04
2.447046750674E-04
2.451406068773E-04
2.450886641379E-04
2.456578217235E-04
2.455906722337E-04
2.442448437025E-04
2.459507471692E-04
2.468452595623E-04
2.442080388839E-04
2.436701543572E-04
2.450013953630E-04
2.438429863165E-04
2.434205631500E-04
2.446698673475E-04
2.453597100675E-04
2.460528995167E-04
2.450069971045E-04
2.421384004989E-04
2.341262980940E-04
2.127287518614E-04
2.422431862925E-04
2.446109604402E-04
2.465834677979E-04
2.461859615176E-04
2.436607662259E-04
2.438712946609E-04
2.440471492495E-04
2.438715321608E-04
2.456416095252E-04
2.466343101065E-04
2.452154151060E-04
2.443260661406E-04
2.454179523697E-04
2.456149864465E-04
2.464195264790E-04
2.456555274128E-04
2.438153194224E-04
2.450657593109E-04
2.456205731946E-04
2.453403984634E-04
2.466095286257E-04
2.469765030633E-04
2.450184682093E-04
2.440132274863E-04
2.450320827610E-04
2.452399359616E-04
2.461770036408E-04
2.453659349957E-04
2.436405034824E-04
2.450395879047E-04
2.455118821977E-04
2.453377569288E-04
2.466559462995E-04
2.470154367289E-04
2.449714197717E-04
2.441614388272E-04
2.451825331370E-04
2.454633153677E-04
2.464707150749E-04
2.456138701296E-04
2.440694827445E-04
2.454892470891E-04
2.456529828919E-04
2.451848574844E-04
2.459527666212E-04
2.456796320448E-04
2.432398171112E-04
2.428709460732E-04
2.447046002848E-04
2.457396964928E-04
2.468751683039E-04
2.450146189040E-04
2.418997700048E-04
2.334630804797E-04
2.137999855235E-04
2.430101167960E-04
2.446020380257E-04
2.458318842029E-04
2.460751495950E-04
2.448165516019E-04
2.430765389191E-04
2.411514603875E-04
2.415524134016E-04
2.449795359024E-04
2.481293560859E-04
2.471782382849E-04
2.451376595485E-04
2.462349932277E-04
2.455396629492E-04
2.456525518147E-04
2.456058932335E-04
2.450244930647E-04
2.441424014259E-04
2.426906330283E-04
2.430352510045E-04
2.459473443818E-04
2.484013785787E-04
2.467301263686E-04
2.445419266246E-04
2.455333760599E-04
2.447917245641E-04
2.450590932716E-04
2.450422952511E-04
2.445171389145E-04
2.437093563469E-04
2.423765859873E-04
2.429927492500E-04
2.460797560868E-04
2.485443335954E-04
2.468352878380E-04
2.449478099739E-04
2.460004840179E-04
2.453299320695E-04
2.457025075684E-04
2.456961792010E-04
2.451777675323E-04
2.442765037754E-04
2.427132736613E-04
2.430410145153E-04
2.455651679513E-04
2.474056437449E-04
2.450519127087E-04
2.436118650585E-04
2.453722927115E-04
2.455244274911E-04
2.460921304594E-04
2.451740745488E-04
2.429692899802E-04
2.320101319468E-04
2.153685420057E-04
2.415587543467E-04
2.430504151538E-04
2.439824149942E-04
2.453468940934E-04
2.473334243346E-04
2.457920621478E-04
2.415006476677E-04
2.388344898472E-04
2.405801991528E-04
2.456442551662E-04
2.476859835889E-04
2.454605435390E-04
2.447019751601E-04
2.439784123235E-04
2.438092629352E-04
2.450218581252E-04
2.476326651395E-04
2.467608027403E-04
2.428604425276E-04
2.400669269218E-04
2.413601273956E-04
2.457923623980E-04
2.469966397909E-04
2.444001344875E-04
2.435311550292E-04
2.427851295469E-04
2.427265135931E-04
2.441172901516E-04
2.467744522640E-04
2.458901597583E-04
2.421736488326E-04
2.397613474796E-04
2.415152258187E-04
2.462078107161E-04
2.474266815224E-04
2.450677294287E-04
2.443766129750E-04
2.437947219974E-04
2.438322219475E-04
2.453713302208E-04
2.479479959595E-04
2.467599965773E-04
2.427074175724E-04
2.399476008052E-04
2.412337680262E-04
2.452695095843E-04
2.457776891826E-04
2.436546320542E-04
2.437710142575E-04
2.439494193994E-04
2.441753406989E-04
2.449732889022E-04
2.457785940939E-04
2.345910392738E-04
2.153153226800E-04
2.414233694976E-04
2.444453533127E-04
2.453044744044E-04
2.445223679846E-04
2.464080880515E-04
2.481474971338E-04
2.462665021021E-04
2.410249680913E-04
2.386617604665E-04
2.418587455790E-04
2.457893240602E-04
2.453017346284E-04
2.445344317752E-04
2.454003515500E-04
2.450580470422E-04
2.441397223279E-04
2.467623186993E-04
2.492132161826E-04
2.474863028872E-04
2.419357840499E-04
2.390283130336E-04
2.416874322841E-04
2.449365638712E-04
2.438211069068E-04
2.429443902086E-04
2.437825196335E-04
2.433936536962E-04
2.426928973257E-04
2.455590052954E-04
2.481659167980E-04
2.465307165085E-04
2.413329487614E-04
2.391294014776E-04
2.422623113618E-04
2.457442436889E-04
2.448294035673E-04
2.442641677153E-04
2.453160200714E-04
2.449127344335E-04
2.443800583088E-04
2.472931179897E-04
2.496393174584E-04
2.474177164976E-04
2.416580106760E-04
2.389602162393E-04
2.415290846539E-04
2.443552033892E-04
2.434675066774E-04
2.436891381963E-04
2.454969205115E-04
2.451281392612E-04
2.438974085793E-04
2.452559477431E-04
2.379221149549E-04
2.161139630671E-04
2.433914663169E-04
2.459028366734E-04
2.459105957670E-04
2.432049811998E-04
2.425826132596E-04
2.463278846004E-04
2.497404637795E-04
2.470213861494E-04
2.416864258457E-04
2.402968071265E-04
2.439996620370E-04
2.463920292691E-04
2.464196375599E-04
2.468001940825E-04
2.456131644570E-04
2.426943638188E-04
2.428737194736E-04
2.475011524240E-04
2.509923925457E-04
2.476444469484E-04
2.415024283207E-04
2.396776236002E-04
2.428742479890E-04
2.447281914720E-04
2.445947145857E-04
2.448661150945E-04
2.437008410566E-04
2.409247876693E-04
2.414290086593E-04
2.464898641293E-04
2.501167887232E-04
2.469559076154E-04
2.413442323179E-04
2.402036041744E-04
2.439123214518E-04
2.459528831237E-04
2.460741082380E-04
2.465445693835E-04
2.453563548200E-04
2.427060071932E-04
2.434521173254E-04
2.484720318409E-04
2.515261560672E-04
2.475550309904E-04
2.412496823960E-04
2.396140089472E-04
2.428225303736E-04
2.447738004838E-04
2.455457301846E-04
2.467119352613E-04
2.455065664606E-04
2.420958653720E-04
2.414183591027E-04
2.369809376760E-04
2.179086856163E-04
2.424793632710E-04
2.436746105326E-04
2.455554322653E-04
2.436577596919E-04
2.400325729316E-04
2.409760234061E-04
2.464112862983E-04
2.495261510187E-04
2.464186071347E-04
2.429518858500E-04
2.452209135185E-04
2.474333997240E-04
2.454713612973E-04
2.445846391160E-04
2.453399088933E-04
2.430553332926E-04
2.401055442670E-04
2.419812093106E-04
2.476761397061E-04
2.500903474895E-04
2.459920329016E-04
2.420326019582E-04
2.440280870439E-04
2.457971618324E-04
2.437471327143E-04
2.430165327121E-04
2.438201924613E-04
2.414626876984E-04
2.387210434755E-04
2.410741727893E-04
2.471188691532E-04
2.496596375264E-04
2.457648673406E-04
2.423827224478E-04
2.449164323043E-04
2.467366212660E-04
2.448329214889E-04
2.443930075908E-04
2.452938774843E-04
2.429610876428E-04
2.404926514655E-04
2.430653320106E-04
2.489044843515E-04
2.506725626451E-04
2.458781820747E-04
2.419327272414E-04
2.440346133557E-04
2.456497702102E-04
2.443056603947E-04
2.446436112320E-04
2.455807149327E-04
2.422794016343E-04
2.381920252215E-04
2.312416155883E-04
2.158471906377E-04
2.418530462414E-04
2.433168403186E-04
2.467341029412E-04
2.466146394211E-04
2.415723378791E-04
2.384612778296E-04
2.405836788357E-04
2.454867480732E-04
2.473482539548E-04
2.446643629402E-04
2.442930924372E-04
2.457848578387E-04
2.448613334496E-04
2.442818011656E-04
2.466248316448E-04
2.459966919557E-04
2.414403147864E-04
2.391197635207E-04
2.415756523650E-04
2.460245302558E-04
2.469348271898E-04
2.436940687129E-04
2.432311186316E-04
2.446555203058E-04
2.438063770670E-04
2.435012630336E-04
2.459980754569E-04
2.451284302377E-04
2.405026452986E-04
2.384687655159E-04
2.412741532646E-04
2.459311389529E-04
2.468488156354E-04
2.436950182676E-04
2.435501447443E-04
2.449876083044E-04
2.441548141157E-04
2.440897453750E-04
2.467858330873E-04
2.459421737184E-04
2.416415431264E-04
2.400000091494E-04
2.429507431575E-04
2.472289167480E-04
2.472402544540E-04
2.433685752143E-04
2.427979900374E-04
2.441107090596E-04
2.437620745567E-04
2.444542429848E-04
2.472305368528E-04
2.452720419220E-04
2.391900218668E-04
2.272378504778E-04
2.145129697528E-04
2.442213435171E-04
2.452980789998E-04
2.470900269097E-04
2.490697517922E-04
2.461152127083E-04
2.414745583294E-04
2.391472836534E-04
2.417203467187E-04
2.440385143172E-04
2.429793119197E-04
2.433862807187E-04
2.455439068041E-04
2.471214038370E-04
2.462445575592E-04
2.470153506686E-04
2.484940658591E-04
2.459309057826E-04
2.418376131489E-04
2.397909534537E-04
2.420736120903E-04
2.436762089323E-04
2.423005531658E-04
2.428222423426E-04
2.451916176995E-04
2.469521276313E-04
2.462993065392E-04
2.473961545869E-04
2.487596745366E-04
2.458746326757E-04
2.416793853847E-04
2.397665752901E-04
2.421521685118E-04
2.435425796227E-04
2.419451516960E-04
2.424355147959E-04
2.447478332354E-04
2.464722129079E-04
2.457953484750E-04
2.471973801061E-04
2.487714958644E-04
2.462706407051E-04
2.425452547376E-04
2.410404615485E-04
2.433911229062E-04
2.440921430406E-04
2.418540235314E-04
2.418696586065E-04
2.441567726636E-04
2.462700127559E-04
2.461487657796E-04
2.477057981172E-04
2.482393375928E-04
2.438413985596E-04
2.289005934699E-04
2.137651360087E-04
2.436021992544E-04
2.446820989794E-04
2.451733303910E-04
2.472772883081E-04
2.473108331286E-04
2.448701796612E-04
2.425326158731E-04
2.438882862863E-04
2.434946794098E-04
2.430060512152E-04
2.439793057224E-04
2.446983449648E-04
2.463611143502E-04
2.456438924332E-04
2.450905125302E-04
2.468789162622E-04
2.472070527138E-04
2.451519547964E-04
2.430139253389E-04
2.440313771604E-04
2.431125296441E-04
2.426863672751E-04
2.438562284053E-04
2.449161496403E-04
2.468430206057E-04
2.463247819211E-04
2.461862835193E-04
2.481066477385E-04
2.481549575598E-04
2.457024616486E-04
2.434491203701E-04
2.442020085478E-04
2.428103128789E-04
2.419629693146E-04
2.427121005842E-04
2.436419045512E-04
2.455346461663E-04
2.450340333895E-04
2.451637089881E-04
2.474020558372E-04
2.479460005932E-04
2.460424451227E-04
2.443748176240E-04
2.452215659815E-04
2.433856361929E-04
2.420960346627E-04
2.422803852207E-04
2.432255772582E-04
2.454995225277E-04
2.454144734639E-04
2.456319204717E-04
2.469826677760E-04
2.457344296691E-04
2.326104080292E-04
2.125535414021E-04
2.414747024004E-04
2.436924010041E-04
2.442194958158E-04
2.451787443948E-04
2.448216597972E-04
2.437865390714E-04
2.444327158899E-04
2.456977749618E-04
2.446406963280E-04
2.449280238640E-04
2.445960657306E-04
2.431698062766E-04
2.444171192551E-04
2.447658800012E-04
2.441257826727E-04
2.447557981201E-04
2.446897147052E-04
2.441010691346E-04
2.448716923311E-04
2.457026383363E-04
2.443363349911E-04
2.447937250211E-04
2.446458626610E-04
2.436161956734E-04
2.451857736291E-04
2.457252779121E-04
2.455071666180E-04
2.464302750392E-04
2.462221949530E-04
2.453597756553E-04
2.457824548321E-04
2.460145988976E-04
2.439876418380E-04
2.437660486881E-04
2.429316139488E-04
2.418047009329E-04
2.435258923081E-04
2.441342022736E-04
2.440617918634E-04
2.452312457377E-04
2.455321285550E-04
2.454119177308E-04
2.464971231987E-04
2.468799802335E-04
2.446350653110E-04
2.440397936359E-04
2.425776867220E-04
2.415137891897E-04
2.436726932633E-04
2.446117683179E-04
2.444699991550E-04
2.447177074003E-04
2.433828369876E-04
2.328783681778E-04
2.136213953937E-04
2.419008505086E-04
2.441359299862E-04
2.452297769570E-04
2.462858891378E-04
2.441265741486E-04
2.429798325330E-04
2.444245934399E-04
2.436734359344E-04
2.434500182995E-04
2.463440717198E-04
2.461510035999E-04
2.444218006255E-04
2.449005343058E-04
2.452432417916E-04
2.451889572230E-04
2.458163233400E-04
2.439024803092E-04
2.432856820947E-04
2.447203261990E-04
2.434986396344E-04
2.431863576648E-04
2.461661653917E-04
2.461887936444E-04
2.448477840313E-04
2.456437570058E-04
2.462551214406E-04
2.466748879616E-04
2.476027050304E-04
2.456185610208E-04
2.449008886751E-04
2.458503509099E-04
2.439237236310E-04
2.429896475972E-04
2.451044096933E-04
2.443076994099E-04
2.428469188865E-04
2.438244593950E-04
2.445704039955E-04
2.451231263986E-04
2.461651771759E-04
2.446529361755E-04
2.448024791520E-04
2.463604257850E-04
2.446905250164E-04
2.438147211055E-04
2.455628583556E-04
2.441051919177E-04
2.426868429035E-04
2.440647244336E-04
2.451451111041E-04
2.455567777540E-04
2.455617236178E-04
2.424353270188E-04
2.329553686205E-04
2.135371749520E-04
2.421467220369E-04
2.440236048523E-04
2.454720303938E-04
2.456578783569E-04
2.434172408379E-04
2.438751820954E-04
2.448376585604E-04
2.429877485134E-04
2.429907537660E-04
2.453980881922E-04
2.453182719207E-04
2.446579374760E-04
2.452597090659E-04
2.451476880182E-04
2.454399459898E-04
2.451417173454E-04
2.432360353211E-04
2.441828824637E-04
2.449674005557E-04
2.425912859601E-04
2.425167073076E-04
2.450160684602E-04
2.451626608721E-04
2.449659363171E-04
2.459199511356E-04
2.461898036683E-04
2.469891467337E-04
2.469247819927E-04
2.450376380780E-04
2.459203079356E-04
2.462095097652E-04
2.431823107385E-04
2.425086018053E-04
2.440959227180E-04
2.434518008185E-04
2.430460841022E-04
2.440291478215E-04
2.443969077093E-04
2.453078197542E-04
2.453626373052E-04
2.440822914747E-04
2.458163550333E-04
2.466178997159E-04
2.439433756021E-04
2.433849847287E-04
2.446218232289E-04
2.434161959838E-04
2.430374209193E-04
2.443242275662E-04
2.450328521432E-04
2.457647389417E-04
2.446976924578E-04
2.418880160601E-04
2.339581153439E-04
2.126099151895E-04
2.421253391345E-04
2.444697689156E-04
2.464182178116E-04
2.459984558630E-04
2.434472949918E-04
2.435604945896E-04
2.436748091419E-04
2.436262771184E-04
2.454748045608E-04
2.465073746186E-04
2.450803114515E-04
2.441983572496E-04
2.453846963212E-04
2.456282814787E-04
2.464093964219E-04
2.454632703144E-04
2.432454103758E-04
2.438515966446E-04
2.437972351886E-04
2.432600948750E-04
2.446880301241E-04
2.456047836824E-04
2.444319825625E-04
2.442166820472E-04
2.459572881806E-04
2.467198011425E-04
2.480126304451E-04
2.471686161816E-04
2.449514343636E-04
2.454662854930E-04
2.450123887686E-04
2.441607828936E-04
2.450038408787E-04
2.451175075280E-04
2.430854908083E-04
2.425650466977E-04
2.441395093162E-04
2.448363621810E-04
2.462095597367E-04
2.455462613854E-04
2.440448830378E-04
2.453740646795E-04
2.454498182069E-04
2.450275977688E-04
2.458622944877E-04
2.455950679323E-04
2.430534498289E-04
2.426373987684E-04
2.444972592937E-04
2.455399923280E-04
2.466922770632E-04
2.448439749510E-04
2.417331879507E-04
2.332432769329E-04
2.138322956189E-04
2.429287152562E-04
2.444550964100E-04
2.456183917599E-04
2.459154402640E-04
2.447809694578E-04
2.429880369964E-04
2.409353480629E-04
2.412825484841E-04
2.446714360761E-04
2.479774067311E-04
2.471618417533E-04
2.451511984917E-04
2.462554612235E-04
2.455567357295E-04
2.456162188523E-04
2.454811908549E-04
2.446879741435E-04
2.432039006447E-04
2.410552929847E-04
2.408780987718E-04
2.436747543057E-04
2.466464039055E-04
2.458673216461E-04
2.446148453975E-04
2.464644574916E-04
2.463989545781E-04
2.470265196413E-04
2.470380284773E-04
2.461685810357E-04
2.445290443825E-04
2.422327211979E-04
2.420008522899E-04
2.444810249441E-04
2.467463013491E-04
2.450975483423E-04
2.434352653702E-04
2.449316552781E-04
2.446175626354E-04
2.453339866101E-04
2.456364726878E-04
2.453321271644E-04
2.443635637036E-04
2.426319123562E-04
2.428332797823E-04
2.453368575148E-04
2.472302965834E-04
2.450051049452E-04
2.435109305306E-04
2.453011607786E-04
2.453161750788E-04
2.458554827105E-04
2.450419272241E-04
2.429794890651E-04
2.319627129216E-04
2.153688665643E-04
2.414349753237E-04
2.429572074755E-04
2.438867798260E-04
2.452303080704E-04
2.472982151105E-04
2.458436609564E-04
2.415113797524E-04
2.387410014179E-04
2.402991756362E-04
2.453889849705E-04
2.476107931422E-04
2.454604125087E-04
2.446960557852E-04
2.440614821775E-04
2.438901959581E-04
2.449637747678E-04
2.473701018304E-04
2.461171007011E-04
2.416330497472E-04
2.382399627251E-04
2.391571168977E-04
2.437883646636E-04
2.457896393086E-04
2.441613571734E-04
2.442334464880E-04
2.443755055854E-04
2.448133679516E-04
2.462509829353E-04
2.486793802735E-04
2.472492755699E-04
2.426993638064E-04
2.393802583587E-04
2.403324858254E-04
2.446076606310E-04
2.458184319179E-04
2.436163373554E-04
2.432812485882E-04
2.431218163146E-04
2.435316229586E-04
2.453097003493E-04
2.480920402608E-04
2.470098986430E-04
2.428590729876E-04
2.399102641756E-04
2.410241030422E-04
2.450781846863E-04
2.457016699375E-04
2.435578053186E-04
2.436067084640E-04
2.438341644152E-04
2.440622950992E-04
2.448662856185E-04
2.457857037683E-04
2.346935881902E-04
2.152944373753E-04
2.414755276808E-04
2.445312225789E-04
2.453461305654E-04
2.444310732492E-04
2.462336514648E-04
2.481336347162E-04
2.464695709900E-04
2.412863671787E-04
2.386757522719E-04
2.417089583088E-04
2.457260198692E-04
2.453602141333E-04
2.447026252853E-04
2.456469263191E-04
2.452700259417E-04
2.441341045943E-04
2.464748453833E-04
2.487492625207E-04
2.467833539549E-04
2.407748312041E-04
2.374087817907E-04
2.399336559899E-04
2.436402795406E-04
2.435085717537E-04
2.436703341461E-04
2.454425664772E-04
2.455883211386E-04
2.449227616078E-04
2.475754145641E-04
2.499267325962E-04
2.478333320417E-04
2.418237069235E-04
2.386313963443E-04
2.411341198843E-04
2.443769379305E-04
2.436154197905E-04
2.434038272228E-04
2.448155756732E-04
2.447091442281E-04
2.442750764292E-04
2.472575674869E-04
2.498396127698E-04
2.477940679324E-04
2.419491999769E-04
2.390170644095E-04
2.414210783521E-04
2.442536119828E-04
2.434759689189E-04
2.437424336662E-04
2.455824031850E-04
2.451533667953E-04
2.437861657403E-04
2.451002990604E-04
2.379726071905E-04
2.162158389826E-04
2.434266257702E-04
2.458575602510E-04
2.458638724404E-04
2.431485252679E-04
2.424099985510E-04
2.461234833904E-04
2.497242260092E-04
2.472905367930E-04
2.418833786581E-04
2.403446394580E-04
2.440169557177E-04
2.465050419600E-04
2.465270682368E-04
2.468527458718E-04
2.457079664825E-04
2.427539072609E-04
2.427113401819E-04
2.471031495959E-04
2.504845229684E-04
2.470186964918E-04
2.405622203829E-04
2.385057704115E-04
2.419426813548E-04
2.444768069393E-04
2.451367918984E-04
2.462380601581E-04
2.456360345084E-04
2.431093011579E-04
2.434860386649E-04
2.482877162281E-04
2.516363441135E-04
2.480003698576E-04
2.415964702056E-04
2.396940353032E-04
2.430122750030E-04
2.450217509932E-04
2.452726499923E-04
2.459871918359E-04
2.450487310042E-04
2.426033714188E-04
2.433537205596E-04
2.484242162157E-04
2.516924279789E-04
2.478970344253E-04
2.415067334159E-04
2.396971610248E-04
2.428719172441E-04
2.448606524133E-04
2.455653258175E-04
2.466555050218E-04
2.454652490916E-04
2.420233734340E-04
2.412350594008E-04
2.367979996396E-04
2.179265091031E-04
2.424143020837E-04
2.435921490138E-04
2.455914509087E-04
2.437627208360E-04
2.400131231773E-04
2.407745951133E-04
2.461579117085E-04
2.494874073218E-04
2.465614980186E-04
2.430911056169E-04
2.452476388864E-04
2.474158465146E-04
2.454241945716E-04
2.445628420879E-04
2.454893759977E-04
2.433057703394E-04
2.402257233347E-04
2.418547997866E-04
2.473541707178E-04
2.497196586596E-04
2.455292266873E-04
2.413518962993E-04
2.432679813287E-04
2.453310150265E-04
2.438354928987E-04
2.438138236227E-04
2.453504426225E-04
2.433919235919E-04
2.406312624512E-04
2.427252256274E-04
2.484554223072E-04
2.506825999792E-04
2.463242394185E-04
2.423235123557E-04
2.443311746666E-04
2.459432746791E-04
2.440752886241E-04
2.438096334377E-04
2.450779546531E-04
2.429862918932E-04
2.404859992986E-04
2.429404752003E-04
2.487709190694E-04
2.507241554295E-04
2.461072718110E-04
2.421069770250E-04
2.440832349752E-04
2.456362703851E-04
2.442251257303E-04
2.445675980766E-04
2.456348176232E-04
2.423697328415E-04
2.381395334100E-04
2.309967942129E-04
2.157385672360E-04
2.419105654023E-04
2.433867861289E-04
2.467924436090E-04
2.467583483417E-04
2.417422601722E-04
2.385557546015E-04
2.403939851976E-04
2.452169223101E-04
2.472497403438E-04
2.446255368638E-04
2.441688691611E-04
2.456973048140E-04
2.449043377321E-04
2.443650585532E-04
2.467584903117E-04
2.463196711854E-04
2.418907703556E-04
2.395710817399E-04
2.417200145704E-04
2.459094332166E-04
2.466566974027E-04
2.430674498597E-04
2.422843682762E-04
2.437444885626E-04
2.433271614117E-04
2.435331458904E-04
2.465557948649E-04
2.462134983908E-04
2.419060842066E-04
2.398515962244E-04
2.423860274731E-04
2.466783673064E-04
2.473119159286E-04
2.437164500716E-04
2.431522937366E-04
2.444272480348E-04
2.437230002418E-04
2.437623770485E-04
2.466136207025E-04
2.460025850695E-04
2.418087367275E-04
2.400583018996E-04
2.428108021151E-04
2.470315899248E-04
2.472194279324E-04
2.433721456329E-04
2.427430106777E-04
2.440834863801E-04
2.438458529103E-04
2.445258705606E-04
2.472991665689E-04
2.454300907262E-04
2.393472177814E-04
2.271948995540E-04
2.144763228910E-04
2.442708486296E-04
2.453286247514E-04
2.471167048666E-04
2.490820561333E-04
2.462738728531E-04
2.416491231545E-04
2.391887228186E-04
2.416242243517E-04
2.438584179353E-04
2.428542129767E-04
2.433206300793E-04
2.454634057270E-04
2.471001680846E-04
2.462227397184E-04
2.470732224659E-04
2.487112991505E-04
2.464897534331E-04
2.426088807574E-04
2.405165928891E-04
2.425348691285E-04
2.435976644502E-04
2.416276559567E-04
2.416110915146E-04
2.436621318171E-04
2.455046687634E-04
2.451043531923E-04
2.466149281853E-04
2.484485475115E-04
2.462065111508E-04
2.424275837473E-04
2.405933536126E-04
2.428232725463E-04
2.438933288504E-04
2.420674475128E-04
2.423593778100E-04
2.445094938970E-04
2.461725373870E-04
2.455616272914E-04
2.470367888677E-04
2.487135435741E-04
2.464162757723E-04
2.427291025159E-04
2.411145726990E-04
2.433521629417E-04
2.439713497182E-04
2.417993413281E-04
2.418808142934E-04
2.441738659345E-04
2.463361255884E-04
2.461729412827E-04
2.476580516849E-04
2.482862282215E-04
2.440281054750E-04
2.290565226730E-04
2.136945903354E-04
2.435051565266E-04
2.446157783697E-04
2.450778461646E-04
2.471268307157E-04
2.472286215700E-04
2.449107049743E-04
2.426843719674E-04
2.439918092306E-04
2.435337254363E-04
2.430286749807E-04
2.439193941518E-04
2.445005641326E-04
2.461271208656E-04
2.454782945454E-04
2.449921232931E-04
2.469382562461E-04
2.476205190626E-04
2.459934394620E-04
2.441424811493E-04
2.450260662686E-04
2.434601359537E-04
2.421451932653E-04
2.423455650725E-04
2.427096387254E-04
2.444449781484E-04
2.440570428729E-04
2.441046992059E-04
2.463437439752E-04
2.470498246092E-04
2.454016915901E-04
2.437294507788E-04
2.447282683907E-04
2.432989598778E-04
2.423741864684E-04
2.429219826601E-04
2.436071698262E-04
2.453863220406E-04
2.448629133394E-04
2.449364211698E-04
2.471556869627E-04
2.478106701882E-04
2.461635028999E-04
2.445440164735E-04
2.453757699170E-04
2.434799895877E-04
2.421633918371E-04
2.422935492236E-04
2.431304272421E-04
2.453977272914E-04
2.453505920995E-04
2.455169152852E-04
2.468288607946E-04
2.456790389014E-04
2.327125362177E-04
2.126009428371E-04
2.414814351816E-04
2.437436196581E-04
2.442981333064E-04
2.452344750770E-04
2.447955152353E-04
2.437453411620E-04
2.444602421765E-04
2.455958654939E-04
2.446233281347E-04
2.449985376247E-04
2.446079176414E-04
2.430811641178E-04
2.442731402234E-04
2.446659333264E-04
2.441582055001E-04
2.450018411581E-04
2.451888012106E-04
2.449934098202E-04
2.461038018554E-04
2.467910858819E-04
2.448709903932E-04
2.444334007670E-04
2.431890656625E-04
2.413614916928E-04
2.425838495953E-04
2.430763215504E-04
2.428925881626E-04
2.439645570104E-04
2.441959098853E-04
2.441043895815E-04
2.453355528831E-04
2.460646703959E-04
2.444080799996E-04
2.444344506702E-04
2.435503889653E-04
2.422401126334E-04
2.437566145175E-04
2.442420540521E-04
2.440826452547E-04
2.451743137125E-04
2.453966384731E-04
2.453151985914E-04
2.464988645126E-04
2.468313669472E-04
2.446639832720E-04
2.441434744458E-04
2.426776569655E-04
2.415578563424E-04
2.436943460112E-04
2.446668798771E-04
2.445429625162E-04
2.447623164443E-04
2.433427128315E-04
2.328814615394E-04
2.137187872235E-04
2.419809289137E-04
2.442000771062E-04
2.453244935299E-04
2.462752676327E-04
2.441690268645E-04
2.430546795892E-04
2.444927906202E-04
2.436004197132E-04
2.434320812743E-04
2.463566742951E-04
2.461324968991E-04
2.443874634618E-04
2.448000694211E-04
2.451027249338E-04
2.451652720768E-04
2.460206130124E-04
2.444439342324E-04
2.443684359695E-04
2.461697187689E-04
2.448530874410E-04
2.440296835372E-04
2.461566752854E-04
2.450373075442E-04
2.429207468993E-04
2.432276172281E-04
2.435454630438E-04
2.438156897169E-04
2.447709374344E-04
2.431950759661E-04
2.433193901531E-04
2.451414485434E-04
2.438901289110E-04
2.435166813603E-04
2.459915039776E-04
2.452645816685E-04
2.437032374926E-04
2.443923927442E-04
2.448546340816E-04
2.452265001301E-04
2.461466019235E-04
2.445614401148E-04
2.447852924241E-04
2.463678508840E-04
2.446309339492E-04
2.438260730004E-04
2.456103562992E-04
2.441899989968E-04
2.428180069555E-04
2.441667983594E-04
2.452170984383E-04
2.456532948470E-04
2.456266752317E-04
2.424637666167E-04
2.330215447203E-04
2.135425995878E-04
2.422069345990E-04
2.441165259829E-04
2.455991804790E-04
2.457542515774E-04
2.435261310950E-04
2.440365853916E-04
2.449558110716E-04
2.430961773556E-04
2.431715029428E-04
2.454678198351E-04
2.452947420692E-04
2.446089982909E-04
2.451831343603E-04
2.450517231054E-04
2.454362586724E-04
2.453276324761E-04
2.438282806241E-04
2.453807816748E-04
2.466070900055E-04
2.444026209845E-04
2.439864373191E-04
2.455292054965E-04
2.445858025384E-04
2.435282351427E-04
2.438701775317E-04
2.436809026041E-04
2.441625933569E-04
2.440260920463E-04
2.426019242920E-04
2.443487741568E-04
2.455601757049E-04
2.434271743880E-04
2.434426696280E-04
2.453223517114E-04
2.447093753225E-04
2.441631063380E-04
2.448282010428E-04
2.448730929989E-04
2.455330930469E-04
2.453829759883E-04
2.440616018219E-04
2.458664986213E-04
2.466617830436E-04
2.440511694521E-04
2.435549690105E-04
2.446851487045E-04
2.434721581476E-04
2.431341506918E-04
2.444433545960E-04
2.451582754039E-04
2.458909666730E-04
2.447612278036E-04
2.419476614487E-04
2.340505811423E-04
2.127074434102E-04
2.422849187060E-04
2.446650755143E-04
2.466292835374E-04
2.462172689035E-04
2.436690492304E-04
2.437116567863E-04
2.437648674324E-04
2.437778141037E-04
2.457743351564E-04
2.468095653919E-04
2.452944035830E-04
2.442928948901E-04
2.454303516725E-04
2.456297089641E-04
2.464467030861E-04
2.456940060848E-04
2.438509140615E-04
2.449580038054E-04
2.454075657501E-04
2.453165536892E-04
2.467339416665E-04
2.470252745463E-04
2.448412381489E-04
2.435845537699E-04
2.445177171421E-04
2.446201805282E-04
2.454910585572E-04
2.446367587869E-04
2.428843460150E-04
2.441275292414E-04
2.445439969032E-04
2.446593840691E-04
2.462900265021E-04
2.468101470684E-04
2.447971279393E-04
2.440109933477E-04
2.451981022758E-04
2.455270618493E-04
2.465707559578E-04
2.457125832173E-04
2.441311992520E-04
2.453664165174E-04
2.454322145307E-04
2.451633959663E-04
2.461360440089E-04
2.458789065539E-04
2.433223353054E-04
2.428655963172E-04
2.447490456184E-04
2.457723470188E-04
2.469154251773E-04
2.450357148650E-04
2.418863427039E-04
2.332655986732E-04
2.140773633438E-04
2.431038677159E-04
2.446242864407E-04
2.457733099401E-04
2.461525295061E-04
2.451856891759E-04
2.433610455175E-04
2.411871358095E-04
2.414311508378E-04
2.448415069216E-04
2.482661517620E-04
2.475134987330E-04
2.454045140751E-04
2.463718991960E-04
2.455720340100E-04
2.455956446735E-04
2.456881742727E-04
2.453844357976E-04
2.444166299280E-04
2.427555319381E-04
2.430035246289E-04
2.459471729979E-04
2.487037086319E-04
2.472314798542E-04
2.449428422950E-04
2.457634884357E-04
2.448703204902E-04
2.449972855305E-04
2.450741280164E-04
2.447710306343E-04
2.437901105255E-04
2.421922744310E-04
2.426580998795E-04
2.457601740582E-04
2.485524146731E-04
2.470628299531E-04
2.451312376967E-04
2.461322231649E-04
2.453830391816E-04
2.457154919050E-04
2.458972770071E-04
2.456265571389E-04
2.445847428550E-04
2.427657111190E-04
2.429222996398E-04
2.454742276141E-04
2.475122182655E-04
2.453946978128E-04
2.438514046069E-04
2.455744682048E-04
2.455278134164E-04
2.460201199030E-04
2.452761413781E-04
2.433150376048E-04
2.321698617146E-04
2.156179814636E-04
2.416300389672E-04
2.432448613892E-04
2.442257875795E-04
2.455150189519E-04
2.476891326084E-04
2.463684724774E-04
2.420925838987E-04
2.390791484767E-04
2.405923720795E-04
2.456652566270E-04
2.479869356906E-04
2.457975782139E-04
2.448863786335E-04
2.442328683344E-04
2.440571399533E-04
2.451723294382E-04
2.479590313882E-04
2.473246312978E-04
2.435004389932E-04
2.405483160072E-04
2.416880432491E-04
2.462855390011E-04
2.479058303453E-04
2.454205360424E-04
2.444646339481E-04
2.438240927626E-04
2.437356289950E-04
2.449984956384E-04
2.477616142412E-04
2.469582706099E-04
2.431052665068E-04
2.402963344049E-04
2.416776522139E-04
2.463372607015E-04
2.477729520445E-04
2.453871563025E-04
2.445654801746E-04
2.440711592976E-04
2.441394880181E-04
2.456307192823E-04
2.484122561503E-04
2.474148485155E-04
2.433087714943E-04
2.402330605952E-04
2.412483178515E-04
2.453246810690E-04
2.461002690205E-04
2.439470397318E-04
2.439181865457E-04
2.441900295778E-04
2.443899596862E-04
2.451143578559E-04
2.461012815268E-04
2.350698314271E-04
2.155272723310E-04
2.418362452355E-04
2.449428808288E-04
2.457361156657E-04
2.447030945772E-04
2.464525218899E-04
2.485463396936E-04
2.471290705622E-04
2.419371506181E-04
2.391641483008E-04
2.420079106656E-04
2.460146716239E-04
2.457194010711E-04
2.450453792806E-04
2.459467565980E-04
2.454820057500E-04
2.442730031391E-04
2.467689507565E-04
2.496651517222E-04
2.485153099185E-04
2.431230831183E-04
2.400649974534E-04
2.426059172771E-04
2.460842116212E-04
2.454216048251E-04
2.447715908166E-04
2.457437034162E-04
2.452669442192E-04
2.442357855662E-04
2.468769028923E-04
2.497177127629E-04
2.483267613116E-04
2.428736604273E-04
2.400215324493E-04
2.427173286882E-04
2.461696891125E-04
2.453316105464E-04
2.448034568415E-04
2.458831139996E-04
2.453785448153E-04
2.445917305909E-04
2.474175868304E-04
2.501769197787E-04
2.483613896364E-04
2.425142531781E-04
2.394141219843E-04
2.416713558673E-04
2.445961571695E-04
2.438821882026E-04
2.441875489196E-04
2.460321499135E-04
2.455351027195E-04
2.440102687007E-04
2.452718934824E-04
2.383364579555E-04
2.165502416847E-04
2.436849130540E-04
2.459902741641E-04
2.460113057313E-04
2.432944441632E-04
2.424550063023E-04
2.461598435080E-04
2.499782665651E-04
2.477950610716E-04
2.423846271432E-04
2.406867336336E-04
2.443018549470E-04
2.467956364753E-04
2.466843691773E-04
2.468443487364E-04
2.456483463982E-04
2.427104317980E-04
2.427135001575E-04
2.474364150162E-04
2.515601947694E-04
2.489544898569E-04
2.430147986147E-04
2.411138104564E-04
2.444501167959E-04
2.465657893444E-04
2.464149721692E-04
2.466541629564E-04
2.454680434150E-04
2.426364989971E-04
2.428569448856E-04
2.477922738738E-04
2.516969505871E-04
2.487846643406E-04
2.428331890582E-04
2.411429145909E-04
2.445747815738E-04
2.465285204515E-04
2.463924534190E-04
2.466808648229E-04
2.454453056725E-04
2.427734878948E-04
2.433126012697E-04
2.483627395823E-04
2.518753805622E-04
2.483327688114E-04
2.419217077346E-04
2.399722611069E-04
2.431361583738E-04
2.451638579892E-04
2.457761334628E-04
2.468452904110E-04
2.456124215421E-04
2.421612923179E-04
2.412797005976E-04
2.368462431612E-04
2.180359419064E-04
2.424096256180E-04
2.434990435985E-04
2.455599604938E-04
2.437678199541E-04
2.398844650565E-04
2.404848209669E-04
2.458372541248E-04
2.493625490813E-04
2.466542446634E-04
2.431782887762E-04
2.452057279194E-04
2.472789740521E-04
2.451641986257E-04
2.442065294985E-04
2.451808933996E-04
2.430380401797E-04
2.399506353989E-04
2.416693723325E-04
2.475779287611E-04
2.507092796382E-04
2.472803250297E-04
2.434559143233E-04
2.452966502172E-04
2.469609023072E-04
2.447722084745E-04
2.440214414929E-04
2.450992009703E-04
2.428976237909E-04
2.399687291743E-04
2.420037814006E-04
2.479493603979E-04
2.507745663429E-04
2.470791796296E-04
2.433956241051E-04
2.454138252505E-04
2.468630758345E-04
2.446550954988E-04
2.440687244954E-04
2.451751159944E-04
2.429293743767E-04
2.402368883456E-04
2.425160994990E-04
2.483334913631E-04
2.505331257802E-04
2.461407648325E-04
2.421272876585E-04
2.440017747058E-04
2.454914003767E-04
2.440190975532E-04
2.443759060863E-04
2.456021820791E-04
2.424130499763E-04
2.381219163793E-04
2.308622528504E-04
2.155391582408E-04
2.417800859523E-04
2.431314011103E-04
2.463935765331E-04
2.463604150027E-04
2.413464297041E-04
2.380140353063E-04
2.396480072069E-04
2.444121707461E-04
2.465152121741E-04
2.439691303178E-04
2.434931153579E-04
2.450144381974E-04
2.442902455620E-04
2.436702812271E-04
2.459502653789E-04
2.455620342857E-04
2.412342722079E-04
2.389653704769E-04
2.412622999721E-04
2.459007945982E-04
2.472749008341E-04
2.441391830167E-04
2.434440172762E-04
2.447027336017E-04
2.438889411782E-04
2.434626235879E-04
2.459400917918E-04
2.454121050265E-04
2.410952055803E-04
2.390833987918E-04
2.415680020131E-04
2.461629587275E-04
2.472686778320E-04
2.440133393854E-04
2.435143472317E-04
2.446909695416E-04
2.438458233336E-04
2.435689095777E-04
2.461453025411E-04
2.454799952846E-04
2.412517464873E-04
2.394161619748E-04
2.419229356954E-04
2.461413840082E-04
2.464459292971E-04
2.426751962279E-04
2.420508068460E-04
2.434419182755E-04
2.433325807068E-04
2.440362112265E-04
2.468722416124E-04
2.452072347026E-04
2.392669151437E-04
2.270566723118E-04
2.141325480614E-04
2.438612770198E-04
2.447403329507E-04
2.462941351794E-04
2.481889595291E-04
2.454433161139E-04
2.408074130086E-04
2.382229523816E-04
2.405480788947E-04
2.426256922101E-04
2.416671711532E-04
2.422048591034E-04
2.443371815292E-04
2.459850008142E-04
2.450023835364E-04
2.456776727436E-04
2.474029376384E-04
2.452684929987E-04
2.415289795594E-04
2.396179770546E-04
2.419429063316E-04
2.433870118885E-04
2.418818389838E-04
2.421332030718E-04
2.440853698600E-04
2.456154194366E-04
2.446795535685E-04
2.456555951947E-04
2.472919752825E-04
2.451377586899E-04
2.414769407035E-04
2.397482195860E-04
2.421524583211E-04
2.434115348070E-04
2.418322651481E-04
2.421897630586E-04
2.441637288528E-04
2.456250140365E-04
2.446955585819E-04
2.458860793518E-04
2.475170848989E-04
2.453280371676E-04
2.416738106847E-04
2.399741267864E-04
2.421286086117E-04
2.426758948052E-04
2.406105755020E-04
2.407877687866E-04
2.431154388316E-04
2.453781534025E-04
2.452465448979E-04
2.468422963113E-04
2.476251073731E-04
2.436736994635E-04
2.288461799424E-04
2.130495014525E-04
2.427173650068E-04
2.437690306090E-04
2.440525758311E-04
2.458913700628E-04
2.459191352253E-04
2.436269812298E-04
2.414683793968E-04
2.428102826076E-04
2.421732437504E-04
2.416369939938E-04
2.424591482251E-04
2.429209926754E-04
2.445047881561E-04
2.438453802623E-04
2.432404692779E-04
2.450508160693E-04
2.457766018903E-04
2.443549401799E-04
2.428240504958E-04
2.440394772054E-04
2.428077230270E-04
2.418854789949E-04
2.423028084805E-04
2.426064348537E-04
2.441394913172E-04
2.434549841798E-04
2.430956885102E-04
2.450465748635E-04
2.457424600700E-04
2.442919690780E-04
2.429066378662E-04
2.441136048896E-04
2.427687213161E-04
2.419019248434E-04
2.423101816380E-04
2.426901554425E-04
2.441990122375E-04
2.434784791244E-04
2.433267613041E-04
2.453979187916E-04
2.461027939402E-04
2.445983035592E-04
2.431380085670E-04
2.440032280877E-04
2.420517260321E-04
2.407880877895E-04
2.408660818484E-04
2.416749907759E-04
2.440393310486E-04
2.441547296258E-04
2.444062594749E-04
2.458160948073E-04
2.448702352269E-04
2.321573339081E-04
2.121024428388E-04
2.409900396883E-04
2.433006821644E-04
2.438162316636E-04
2.446114312242E-04
2.439295089168E-04
2.427267353838E-04
2.434133472811E-04
2.444917470762E-04
2.434491487561E-04
2.439057714584E-04
2.434882368778E-04
2.418988539148E-04
2.430406070319E-04
2.434232262343E-04
2.428719445115E-04
2.436113789955E-04
2.436535269886E-04
2.434662326023E-04
2.447730053296E-04
2.456503709433E-04
2.441136500346E-04
2.441629060107E-04
2.432354298031E-04
2.415274299775E-04
2.427039269191E-04
2.430573816447E-04
2.426598910447E-04
2.435325316372E-04
2.435794190426E-04
2.434964778634E-04
2.448792811313E-04
2.456524373612E-04
2.440969700026E-04
2.441847745868E-04
2.431389410012E-04
2.415642088308E-04
2.428225826538E-04
2.431374413474E-04
2.428681031178E-04
2.438535542875E-04
2.439491116180E-04
2.438843049311E-04
2.451659506165E-04
2.454932377137E-04
2.434432936606E-04
2.431162852499E-04
2.416755043650E-04
2.406106279757E-04
2.428505730129E-04
2.439905049952E-04
2.440018049570E-04
2.442693161513E-04
2.427681287679E-04
2.323186100736E-04
2.135786345407E-04
2.420597280904E-04
2.444118920197E-04
2.456178567780E-04
2.465145336840E-04
2.442387065735E-04
2.430213552530E-04
2.443316572805E-04
2.432617488420E-04
2.429989160767E-04
2.459454427835E-04
2.457414026091E-04
2.440470213164E-04
2.444295856010E-04
2.446734142484E-04
2.447057985436E-04
2.453724395003E-04
2.437705306617E-04
2.436881751771E-04
2.455445654969E-04
2.443047596030E-04
2.437619780160E-04
2.462712100148E-04
2.455023532666E-04
2.436773162034E-04
2.440710422737E-04
2.443319811636E-04
2.445064389829E-04
2.453092027946E-04
2.436148456395E-04
2.437501079817E-04
2.455721561995E-04
2.442308322400E-04
2.438503691025E-04
2.463395551435E-04
2.454002046933E-04
2.436960505765E-04
2.441679483247E-04
2.444442120695E-04
2.447498823919E-04
2.455755132983E-04
2.439195656176E-04
2.441892764268E-04
2.457780554067E-04
2.440209198342E-04
2.433340581527E-04
2.453792039538E-04
2.440400672769E-04
2.428508470288E-04
2.443051710312E-04
2.454314666629E-04
2.459270346366E-04
2.458319470812E-04
2.424904146015E-04
2.329120081985E-04
2.136414963909E-04
2.427009032718E-04
2.448513222678E-04
2.465513715287E-04
2.467445373892E-04
2.444776816155E-04
2.449372465094E-04
2.456991347916E-04
2.437470017484E-04
2.437360768264E-04
2.458726147835E-04
2.456027231973E-04
2.449128615736E-04
2.455016443909E-04
2.453619906907E-04
2.457414025096E-04
2.455251153142E-04
2.439495708868E-04
2.454965483781E-04
2.467110901693E-04
2.446424921462E-04
2.444531298892E-04
2.461479080918E-04
2.454140411811E-04
2.446118678350E-04
2.451457378409E-04
2.450339246344E-04
2.455416389933E-04
2.453165327248E-04
2.438345328401E-04
2.455825598522E-04
2.466553392442E-04
2.445670795088E-04
2.445250691785E-04
2.461719623490E-04
2.453495321560E-04
2.446658278817E-04
2.452161678207E-04
2.451575933226E-04
2.457720472756E-04
2.455280021207E-04
2.441907483366E-04
2.460333578556E-04
2.468468001684E-04
2.443774363028E-04
2.440375189789E-04
2.452475373910E-04
2.441554339544E-04
2.439908158648E-04
2.454315336003E-04
2.461866164763E-04
2.468802354764E-04
2.455353685612E-04
2.424944923894E-04
2.343739500014E-04
2.127896978083E-04
2.427467497550E-04
2.452809739196E-04
2.474790761252E-04
2.472757949229E-04
2.448069629316E-04
2.447413782766E-04
2.446360439741E-04
2.446223539982E-04
2.465903259096E-04
2.475356433646E-04
2.458749188322E-04
2.447417789642E-04
2.458603697049E-04
2.460558677516E-04
2.468766209947E-04
2.460930120609E-04
2.441758987123E-04
2.451282886436E-04
2.455062381793E-04
2.455799583952E-04
2.472294760588E-04
2.477045411255E-04
2.456305262639E-04
2.444685037300E-04
2.455551900866E-04
2.457630486066E-04
2.466906282895E-04
2.458525269595E-04
2.440592405830E-04
2.451501775556E-04
2.454619725871E-04
2.456315423832E-04
2.472960242035E-04
2.476551587884E-04
2.455143387023E-04
2.445407394667E-04
2.456514604350E-04
2.458895767928E-04
2.469145403624E-04
2.460197870497E-04
2.443901819593E-04
2.455358185938E-04
2.456134570194E-04
2.456033081547E-04
2.468732412431E-04
2.468430857487E-04
2.444067947027E-04
2.440020175002E-04
2.459270453198E-04
2.468801955900E-04
2.478613231103E-04
2.457614105315E-04
2.423783185447E-04
2.334706103478E-04
2.133868529363E-04
2.427705967945E-04
2.441531068590E-04
2.453969536295E-04
2.460794989804E-04
2.454699119317E-04
2.437141632055E-04
2.413986445794E-04
2.413707897535E-04
2.446549837722E-04
2.480400001378E-04
2.472787341061E-04
2.450103488281E-04
2.458702944752E-04
2.450113554402E-04
2.450166608004E-04
2.451749854820E-04
2.449740135522E-04
2.438978828897E-04
2.420959746120E-04
2.422791260239E-04
2.452714258666E-04
2.482384169859E-04
2.469814419759E-04
2.447161645094E-04
2.455598508731E-04
2.446955036508E-04
2.448415674891E-04
2.450383191821E-04
2.448625061160E-04
2.437822822904E-04
2.420195037824E-04
2.423659930632E-04
2.454266073413E-04
2.482830998673E-04
2.468261382761E-04
2.447600128954E-04
2.456247928847E-04
2.447597764037E-04
2.450347217637E-04
2.452756319840E-04
2.451143280823E-04
2.440106553937E-04
2.421619530957E-04
2.424138063672E-04
2.452079181968E-04
2.476256614542E-04
2.458164292112E-04
2.442693920242E-04
2.458318635364E-04
2.455352554310E-04
2.457613433652E-04
2.449362672926E-04
2.430857905820E-04
2.318484702160E-04
2.125454278058E-04
2.398897674180E-04
2.413169140068E-04
2.421395411715E-04
2.435163944617E-04
2.460007231715E-04
2.450695163119E-04
2.409175282081E-04
2.376394865711E-04
2.387121327550E-04
2.435879378423E-04
2.459616762126E-04
2.437513871946E-04
2.427500069531E-04
2.421425820162E-04
2.419014316732E-04
2.429701024434E-04
2.457793220923E-04
2.452565543117E-04
2.414187287713E-04
2.381921184604E-04
2.391898557934E-04
2.438409827260E-04
2.457337368983E-04
2.433818286803E-04
2.424339743146E-04
2.418863282399E-04
2.417312050152E-04
2.429764945010E-04
2.457825159931E-04
2.450970206490E-04
2.412318276098E-04
2.381364687279E-04
2.393444126423E-04
2.440256151077E-04
2.456768890870E-04
2.433409061658E-04
2.424622925980E-04
2.419465154439E-04
2.418855351577E-04
2.433145878981E-04
2.461011946979E-04
2.452721224635E-04
2.412801322144E-04
2.381224125031E-04
2.392673515222E-04
2.436740512104E-04
2.448703961858E-04
2.427680897431E-04
2.424902570605E-04
2.424943262528E-04
2.423782041619E-04
2.430857420618E-04
2.443473869799E-04
2.334921362746E-04
1.984376871486E-04
2.303730784566E-04
2.333492733402E-04
2.337114405842E-04
2.324140883905E-04
2.345013830795E-04
2.374279706330E-04
2.365194878247E-04
2.310158712291E-04
2.271104127775E-04
2.287690931021E-04
2.327245885333E-04
2.331880929941E-04
2.331860484869E-04
2.341273709673E-04
2.334637766434E-04
2.320107506173E-04
2.345916670007E-04
2.379226908763E-04
2.369813782639E-04
2.312418888679E-04
2.272379681878E-04
2.289005616780E-04
2.326101944367E-04
2.328779254353E-04
2.329546568730E-04
2.339571431810E-04
2.332420254187E-04
2.319606342265E-04
2.346913535622E-04
2.379702907538E-04
2.367957238223E-04
2.309946718298E-04
2.271929997724E-04
2.290548639495E-04
2.327111186660E-04
2.328802724439E-04
2.330205648927E-04
2.340498011863E-04
2.332650244195E-04
2.321695102943E-04
2.350697193965E-04
2.383365700514E-04
2.368465019401E-04
2.308625543312E-04
2.270569224910E-04
2.288463649078E-04
2.321573547994E-04
2.323184884491E-04
2.329118108268E-04
2.343737656303E-04
2.334704810682E-04
2.318484017963E-04
2.334921117371E-04
2.268087528194E-04
2.278414883809E-04
2.337044298766E-04
2.318411908594E-04
2.333550862524E-04
2.340685110677E-04
2.324335376559E-04
2.321860190683E-04
2.326788082326E-04
2.293784784593E-04
2.268764357211E-04
2.302622989421E-04
2.365198820688E-04
2.383252033007E-04
2.351733151585E-04
2.322123013340E-04
2.331205403498E-04
2.336849110122E-04
2.325131711188E-04
2.327776431838E-04
2.332504870864E-04
2.295720638113E-04
2.269826613346E-04
2.304078332314E-04
2.364750986925E-04
2.379573828846E-04
2.348058699731E-04
2.319942958355E-04
2.330962866107E-04
2.335872457230E-04
2.324466217874E-04
2.328056053547E-04
2.331674335876E-04
2.293855486138E-04
2.269926612022E-04
2.306320219577E-04
2.366818522964E-04
2.379263186747E-04
2.346935855372E-04
2.320355559657E-04
2.333002397902E-04
2.337319720098E-04
2.326687799939E-04
2.331325205756E-04
2.332987126121E-04
2.292443910878E-04
2.268227929678E-04
2.304261562139E-04
2.362373376000E-04
2.374383246575E-04
2.345893032127E-04
2.323955101893E-04
2.335190562029E-04
2.329280753706E-04
2.297983837247E-04
1.998567349428E-04
2.337044274854E-04
2.443438458417E-04
2.430163581611E-04
2.423346104533E-04
2.424272431788E-04
2.424348285831E-04
2.427792480468E-04
2.448793512322E-04
2.437166842121E-04
2.392447265015E-04
2.380661779123E-04
2.412398047334E-04
2.452793296996E-04
2.461565446531E-04
2.432947065024E-04
2.418310110554E-04
2.418405412882E-04
2.423868223006E-04
2.433442073130E-04
2.456842511513E-04
2.440768153571E-04
2.393166227922E-04
2.380852246942E-04
2.411894038353E-04
2.451008303429E-04
2.458498084353E-04
2.429658110455E-04
2.416862806698E-04
2.417912163962E-04
2.423660124257E-04
2.434040926477E-04
2.457486095516E-04
2.438860033661E-04
2.391561207460E-04
2.381210731571E-04
2.413808025366E-04
2.452675564269E-04
2.458309932111E-04
2.429522088400E-04
2.418540144249E-04
2.420410109695E-04
2.426828613844E-04
2.437709497977E-04
2.459824944912E-04
2.435796503684E-04
2.386753674683E-04
2.375900011721E-04
2.408880372699E-04
2.450883608787E-04
2.460518149980E-04
2.434795010545E-04
2.420818067448E-04
2.413012333778E-04
2.400233264167E-04
2.143923757735E-04
2.318412153787E-04
2.430164101042E-04
2.449369225324E-04
2.457816464439E-04
2.455602101807E-04
2.458283304419E-04
2.442484615501E-04
2.457874466743E-04
2.476092172597E-04
2.452069015271E-04
2.424180331071E-04
2.421893305648E-04
2.440374234175E-04
2.451284691932E-04
2.452838958329E-04
2.450364486762E-04
2.447545254928E-04
2.456072521247E-04
2.447335435055E-04
2.468014950384E-04
2.482773902072E-04
2.454258171680E-04
2.423847266773E-04
2.420451957962E-04
2.438027772440E-04
2.448882727804E-04
2.450504540702E-04
2.448474329798E-04
2.446965529538E-04
2.455400661090E-04
2.446928352373E-04
2.469506675911E-04
2.482236264003E-04
2.452718059591E-04
2.422769984596E-04
2.421227375047E-04
2.439268839763E-04
2.449835847288E-04
2.451779056692E-04
2.450137912589E-04
2.450024478599E-04
2.458498099414E-04
2.449763793928E-04
2.472467805090E-04
2.480274454989E-04
2.446413664011E-04
2.413782244155E-04
2.414138443206E-04
2.437313762045E-04
2.454769133430E-04
2.460634453167E-04
2.453731408940E-04
2.441792926725E-04
2.429425349192E-04
2.147040823247E-04
2.333552035160E-04
2.423348129469E-04
2.457818352487E-04
2.479095124364E-04
2.469253413217E-04
2.459471431770E-04
2.439905454709E-04
2.443839816534E-04
2.468239954656E-04
2.468838437704E-04
2.456239376304E-04
2.456457242139E-04
2.455493729561E-04
2.443925808657E-04
2.460277405492E-04
2.469235306876E-04
2.459046522554E-04
2.456604334403E-04
2.445303783174E-04
2.454928960167E-04
2.476488319916E-04
2.473112687413E-04
2.456699635439E-04
2.454911087272E-04
2.451596463912E-04
2.440696920767E-04
2.458611776247E-04
2.467124442137E-04
2.457839232856E-04
2.455598030474E-04
2.444564467170E-04
2.456030896352E-04
2.476913008671E-04
2.472508855914E-04
2.455949589274E-04
2.455388402926E-04
2.451405431472E-04
2.441710623864E-04
2.460973851482E-04
2.468844316116E-04
2.460714701230E-04
2.458661661245E-04
2.447151963697E-04
2.458474742056E-04
2.475298742578E-04
2.465864839660E-04
2.446456593633E-04
2.446500613609E-04
2.447472735028E-04
2.448074169236E-04
2.472650864752E-04
2.474840527583E-04
2.453210858444E-04
2.429491723402E-04
2.130787027240E-04
2.340687851432E-04
2.424276444437E-04
2.455606941992E-04
2.469256962319E-04
2.462242245055E-04
2.454501985491E-04
2.439959687735E-04
2.441524962613E-04
2.452424182803E-04
2.440523093676E-04
2.443912829947E-04
2.468747468542E-04
2.460485353318E-04
2.441940583041E-04
2.455429477752E-04
2.457829859401E-04
2.451692876366E-04
2.452340382170E-04
2.446655890760E-04
2.453469315710E-04
2.461809914488E-04
2.445369112022E-04
2.445975541516E-04
2.466748203147E-04
2.455855791268E-04
2.438476609730E-04
2.453224769051E-04
2.455591359444E-04
2.450511582424E-04
2.451539386960E-04
2.446142812451E-04
2.454056142643E-04
2.461504212222E-04
2.444732216185E-04
2.446523627429E-04
2.467333806855E-04
2.455098346315E-04
2.439527118322E-04
2.455290717739E-04
2.457471806304E-04
2.453765167776E-04
2.455093445881E-04
2.449045277723E-04
2.455948812203E-04
2.458755303006E-04
2.437342101577E-04
2.437589008108E-04
2.457063682452E-04
2.449429060342E-04
2.444809215606E-04
2.467424992082E-04
2.465572638562E-04
2.448577979372E-04
2.427891425442E-04
2.130819817400E-04
2.324339411613E-04
2.424348668546E-04
2.458275986755E-04
2.459475538863E-04
2.454497591323E-04
2.443140926263E-04
2.428596100556E-04
2.440391008233E-04
2.453770150978E-04
2.433420689717E-04
2.440208673140E-04
2.457907415210E-04
2.441900839505E-04
2.439217929077E-04
2.455832012861E-04
2.447492622111E-04
2.444499490562E-04
2.441766677997E-04
2.436959281869E-04
2.453979609148E-04
2.463458955088E-04
2.438483916085E-04
2.442405056763E-04
2.455685939615E-04
2.437389789749E-04
2.436105183017E-04
2.453045074855E-04
2.445069622897E-04
2.443329974984E-04
2.440721219795E-04
2.436823761659E-04
2.455010414640E-04
2.462765137151E-04
2.437754366860E-04
2.443026545440E-04
2.455550894980E-04
2.436951814483E-04
2.437687180840E-04
2.453756713696E-04
2.447076088685E-04
2.446801914339E-04
2.444364259474E-04
2.440443208474E-04
2.457417981433E-04
2.459496850546E-04
2.429914791703E-04
2.432632288182E-04
2.443264222712E-04
2.430185064902E-04
2.442353435651E-04
2.465087750181E-04
2.456127615643E-04
2.443862752726E-04
2.421263677092E-04
2.127605789708E-04
2.321865210960E-04
2.427779403640E-04
2.442479421199E-04
2.439912832009E-04
2.439948414491E-04
2.428577937393E-04
2.406134084864E-04
2.416811424753E-04
2.431208653935E-04
2.434563218191E-04
2.454908023000E-04
2.451731064418E-04
2.438869171237E-04
2.439485569687E-04
2.438556439542E-04
2.428634828127E-04
2.431307425011E-04
2.428223727709E-04
2.415610734988E-04
2.431320283308E-04
2.441830526279E-04
2.440902610159E-04
2.456460949763E-04
2.448604126256E-04
2.434687592679E-04
2.435642049105E-04
2.435145946398E-04
2.426478662065E-04
2.430462824492E-04
2.426953208380E-04
2.415267474622E-04
2.432317175612E-04
2.441674571430E-04
2.441296087971E-04
2.456444127808E-04
2.447834313304E-04
2.434723328264E-04
2.436566196817E-04
2.436175625172E-04
2.428749214303E-04
2.434328135486E-04
2.430496383630E-04
2.418987557366E-04
2.434931365172E-04
2.439200851025E-04
2.434434810204E-04
2.444940178537E-04
2.434066796344E-04
2.427256827089E-04
2.439287390219E-04
2.446002934074E-04
2.437980473713E-04
2.432857377949E-04
2.410233651527E-04
2.120757398784E-04
2.326783529304E-04
2.448792219036E-04
2.457876961950E-04
2.443839419178E-04
2.441521678273E-04
2.440380239807E-04
2.416793623785E-04
2.408736251061E-04
2.407932867622E-04
2.420662753867E-04
2.440043932661E-04
2.431492875573E-04
2.446015717396E-04
2.461017106622E-04
2.454030685817E-04
2.433182361147E-04
2.434643452088E-04
2.441933406021E-04
2.426761134603E-04
2.422870649272E-04
2.418863406978E-04
2.427443028777E-04
2.440909365660E-04
2.428669457291E-04
2.442431385805E-04
2.457065294270E-04
2.450036487332E-04
2.430610481648E-04
2.434233285938E-04
2.441081323075E-04
2.425897838536E-04
2.422863711542E-04
2.418802546789E-04
2.428164603917E-04
2.440329634960E-04
2.428369247008E-04
2.443573374133E-04
2.457785152670E-04
2.450564977217E-04
2.432373463523E-04
2.438504579966E-04
2.445120470807E-04
2.429156332296E-04
2.424604515049E-04
2.416494878606E-04
2.421672783430E-04
2.428118862170E-04
2.414649434851E-04
2.436285821379E-04
2.459161861040E-04
2.458711743255E-04
2.440268139715E-04
2.437803822049E-04
2.425945096831E-04
2.142655414159E-04
2.293773030545E-04
2.437158003163E-04
2.476080040560E-04
2.468226197082E-04
2.452409033973E-04
2.453743325784E-04
2.431173019756E-04
2.407915600304E-04
2.406172371993E-04
2.426864350855E-04
2.421259497611E-04
2.399849291742E-04
2.416722939372E-04
2.453250883832E-04
2.475154635315E-04
2.458684961917E-04
2.446740062750E-04
2.456053026255E-04
2.441304113624E-04
2.421483483738E-04
2.417922584450E-04
2.433593790111E-04
2.421065594463E-04
2.396843467937E-04
2.414061618345E-04
2.450737314489E-04
2.472205412535E-04
2.455919497061E-04
2.446213007199E-04
2.455646305281E-04
2.440507903298E-04
2.420990228543E-04
2.418583783578E-04
2.433798173429E-04
2.419268160938E-04
2.396224287625E-04
2.415263739071E-04
2.452680638765E-04
2.474089066643E-04
2.456763594603E-04
2.450027319548E-04
2.459864050921E-04
2.443298239088E-04
2.422009909190E-04
2.416717755203E-04
2.426138540828E-04
2.405470748342E-04
2.382149129865E-04
2.408036031531E-04
2.454396226739E-04
2.481731410369E-04
2.462711617376E-04
2.447628814882E-04
2.437238084054E-04
2.153827537784E-04
2.268783281913E-04
2.392447725775E-04
2.452065756963E-04
2.468851294787E-04
2.440512339939E-04
2.433411980460E-04
2.434579455974E-04
2.420683938129E-04
2.426893215168E-04
2.464668653949E-04
2.461458308664E-04
2.419421650097E-04
2.394234020720E-04
2.412470050141E-04
2.454802886249E-04
2.461302714361E-04
2.435423180708E-04
2.438168521372E-04
2.446435097659E-04
2.434569477406E-04
2.439602278938E-04
2.471979207699E-04
2.461007933068E-04
2.414940364803E-04
2.390010724541E-04
2.410224977279E-04
2.453280065004E-04
2.458606870578E-04
2.433917494816E-04
2.438249917392E-04
2.446552392509E-04
2.434002222726E-04
2.441054407421E-04
2.472623696084E-04
2.458836556994E-04
2.412694028100E-04
2.389692474423E-04
2.412400811614E-04
2.455759193443E-04
2.459574873599E-04
2.436782769291E-04
2.442992703257E-04
2.450168418171E-04
2.434947761507E-04
2.439806846301E-04
2.465127781015E-04
2.444198669360E-04
2.396472806200E-04
2.380166905625E-04
2.413518561679E-04
2.463613459741E-04
2.463992463647E-04
2.431487956848E-04
2.417183518258E-04
2.153614147026E-04
2.302664232857E-04
2.380693243300E-04
2.424209439670E-04
2.456267945984E-04
2.443929944786E-04
2.440236438931E-04
2.454945279490E-04
2.440075322868E-04
2.421299859516E-04
2.461471724027E-04
2.505271701185E-04
2.483377949159E-04
2.425066853332E-04
2.402150765319E-04
2.429052723550E-04
2.451335723500E-04
2.440174175277E-04
2.445951413531E-04
2.467832366140E-04
2.453297881328E-04
2.433164284780E-04
2.469855397394E-04
2.506929311291E-04
2.478617930499E-04
2.419167562636E-04
2.398916121436E-04
2.428142110786E-04
2.450134096197E-04
2.439346767236E-04
2.446834495677E-04
2.468822021688E-04
2.452227679120E-04
2.433934256533E-04
2.472387039473E-04
2.506666813183E-04
2.475608862856E-04
2.416598101918E-04
2.399384364152E-04
2.430337060984E-04
2.451774876893E-04
2.442003296819E-04
2.451609499067E-04
2.472694617248E-04
2.451942062152E-04
2.431773845045E-04
2.466373063589E-04
2.493539945111E-04
2.458214053758E-04
2.404718354017E-04
2.398780416417E-04
2.437676563459E-04
2.455756729795E-04
2.434994178553E-04
2.423824044693E-04
2.167350091334E-04
2.365179861806E-04
2.412369857413E-04
2.421862655789E-04
2.456435874726E-04
2.468705074125E-04
2.457869714584E-04
2.451705759277E-04
2.431478328377E-04
2.399841175668E-04
2.419375459798E-04
2.483312083031E-04
2.518724240143E-04
2.483496248287E-04
2.432854088595E-04
2.427356134826E-04
2.453898719448E-04
2.466092092989E-04
2.463132403894E-04
2.464412484023E-04
2.444874447498E-04
2.410726130042E-04
2.427714567172E-04
2.487372015419E-04
2.516581540574E-04
2.477618310538E-04
2.428463124908E-04
2.426146336990E-04
2.454339225613E-04
2.466126086602E-04
2.463607712765E-04
2.465091517493E-04
2.443836876343E-04
2.410511401128E-04
2.429726835428E-04
2.489078533992E-04
2.515454253545E-04
2.474241581464E-04
2.427092689590E-04
2.427235180417E-04
2.456565162845E-04
2.468503435469E-04
2.466917182365E-04
2.467953824833E-04
2.443010381582E-04
2.406956454377E-04
2.423787721519E-04
2.477999784692E-04
2.499727068692E-04
2.461573750258E-04
2.424616522740E-04
2.433096829197E-04
2.460509952933E-04
2.460123378423E-04
2.437113488142E-04
2.154869326041E-04
2.383268757043E-04
2.452797193623E-04
2.440373388856E-04
2.455499436908E-04
2.460482264717E-04
2.441889273649E-04
2.438895406889E-04
2.446040331037E-04
2.416755732840E-04
2.394243772656E-04
2.425040126933E-04
2.483540236867E-04
2.501521853130E-04
2.473734132779E-04
2.445387238609E-04
2.453047836956E-04
2.457942646433E-04
2.447201971490E-04
2.452437122934E-04
2.461007060968E-04
2.426907284002E-04
2.400191936443E-04
2.429213976676E-04
2.484025065316E-04
2.498125286886E-04
2.469987868964E-04
2.443400629710E-04
2.453510408200E-04
2.458020799002E-04
2.447899986410E-04
2.454121867841E-04
2.460402129278E-04
2.425483871903E-04
2.400156769139E-04
2.430676729826E-04
2.484910527483E-04
2.496480911304E-04
2.467629176573E-04
2.442874507687E-04
2.454926553335E-04
2.459541708466E-04
2.450541357382E-04
2.457194222777E-04
2.460129287474E-04
2.420125106588E-04
2.391567257925E-04
2.419412279042E-04
2.471240561760E-04
2.485428326248E-04
2.464558470274E-04
2.447078301598E-04
2.457602172146E-04
2.449855728854E-04
2.419508741951E-04
2.158349092558E-04
2.351759255862E-04
2.461567005141E-04
2.451279399527E-04
2.443938942056E-04
2.441923757092E-04
2.439207782196E-04
2.439510396935E-04
2.461043593875E-04
2.453293311388E-04
2.412483530047E-04
2.402104901978E-04
2.432907033376E-04
2.473736422941E-04
2.483437466162E-04
2.455611130652E-04
2.440531854371E-04
2.439859544015E-04
2.444896741694E-04
2.453351247026E-04
2.477746917391E-04
2.464050074166E-04
2.418039697272E-04
2.405035585413E-04
2.433637139553E-04
2.472552541326E-04
2.480864858166E-04
2.453022733741E-04
2.440086524413E-04
2.440412262509E-04
2.446106229591E-04
2.455006267744E-04
2.479151966257E-04
2.462525848538E-04
2.416402229568E-04
2.404786331953E-04
2.434570306519E-04
2.472936368951E-04
2.479404332746E-04
2.451745138748E-04
2.440609350286E-04
2.442393185823E-04
2.448951524553E-04
2.457937960456E-04
2.479836038483E-04
2.456678439310E-04
2.405779245688E-04
2.390743713355E-04
2.420745036499E-04
2.463531322890E-04
2.476783324232E-04
2.454937103557E-04
2.442121425813E-04
2.432825980679E-04
2.418067769008E-04
2.170517497051E-04
2.322121505004E-04
2.432926980149E-04
2.452820403405E-04
2.460263991458E-04
2.455386314258E-04
2.455793293521E-04
2.438534714046E-04
2.454023104869E-04
2.475159830609E-04
2.454769016241E-04
2.428987501066E-04
2.427361877434E-04
2.445353170697E-04
2.455568464942E-04
2.458187777285E-04
2.456308985447E-04
2.453117364644E-04
2.461007315389E-04
2.451605252881E-04
2.471781630651E-04
2.487749534636E-04
2.460823915905E-04
2.430715863996E-04
2.426704458790E-04
2.443116391753E-04
2.453266483559E-04
2.456093193365E-04
2.454904732225E-04
2.452942865256E-04
2.460927504614E-04
2.451693577813E-04
2.473443545040E-04
2.487325976974E-04
2.459269963590E-04
2.429396964572E-04
2.427125401201E-04
2.443810874254E-04
2.453694475873E-04
2.457044214019E-04
2.456143316089E-04
2.455938414500E-04
2.463932577329E-04
2.454138905307E-04
2.475213653298E-04
2.482788092807E-04
2.448362982689E-04
2.414361291056E-04
2.411789981245E-04
2.433540314518E-04
2.451820028221E-04
2.461364396834E-04
2.457612737568E-04
2.446519505213E-04
2.433130548279E-04
2.152869338628E-04
2.331199989250E-04
2.418298064832E-04
2.450349371069E-04
2.469216692486E-04
2.457800928783E-04
2.447459500324E-04
2.428603636212E-04
2.433165571399E-04
2.458677328535E-04
2.461263136823E-04
2.451276735999E-04
2.453886852591E-04
2.452995128409E-04
2.440466032746E-04
2.456281630032E-04
2.464920186912E-04
2.454835974255E-04
2.452371123000E-04
2.441486927693E-04
2.450498750596E-04
2.471992828939E-04
2.467890575866E-04
2.452466949934E-04
2.451685004486E-04
2.447637743052E-04
2.435447543008E-04
2.452814863168E-04
2.461174847896E-04
2.451923269493E-04
2.449949304115E-04
2.439446086068E-04
2.450556510292E-04
2.471181533464E-04
2.467435572941E-04
2.452547145087E-04
2.453528331122E-04
2.449085378266E-04
2.438284017880E-04
2.457083518940E-04
2.464675244903E-04
2.456578432396E-04
2.454591573826E-04
2.443050209251E-04
2.453042267290E-04
2.468246201721E-04
2.457681611469E-04
2.437824099378E-04
2.437587396918E-04
2.437062853041E-04
2.436708896160E-04
2.462079941906E-04
2.466223368007E-04
2.446821822770E-04
2.424768057129E-04
2.129042270939E-04
2.336843113242E-04
2.418394958758E-04
2.447529847038E-04
2.459024945942E-04
2.451664013662E-04
2.444464899139E-04
2.431271659992E-04
2.434620450241E-04
2.446724064718E-04
2.435369956661E-04
2.440096865791E-04
2.466051755126E-04
2.457856985712E-04
2.439757342519E-04
2.453056183716E-04
2.454804416360E-04
2.448961132403E-04
2.449638047032E-04
2.444341872520E-04
2.451118718070E-04
2.458457542293E-04
2.440407033114E-04
2.440439262625E-04
2.461364262319E-04
2.448728060693E-04
2.431074420973E-04
2.445292939490E-04
2.446995017798E-04
2.442239362012E-04
2.443878889516E-04
2.439645722231E-04
2.448832903042E-04
2.456823341547E-04
2.440211323470E-04
2.443352092802E-04
2.465270018899E-04
2.453072205030E-04
2.437871873005E-04
2.453311121584E-04
2.454578497562E-04
2.450889526210E-04
2.452201993996E-04
2.446307399317E-04
2.453148559381E-04
2.454867309785E-04
2.431671842046E-04
2.430987755292E-04
2.449479900859E-04
2.440328936169E-04
2.435268118672E-04
2.457483295107E-04
2.455983716264E-04
2.441088478295E-04
2.422822705708E-04
2.129122064074E-04
2.325125036415E-04
2.423856223538E-04
2.456054637996E-04
2.456579479113E-04
2.452307981711E-04
2.441736427149E-04
2.428196111459E-04
2.441899918724E-04
2.456021601178E-04
2.438108023061E-04
2.445847836097E-04
2.463067655793E-04
2.447076494724E-04
2.444780182573E-04
2.460932045276E-04
2.452315113813E-04
2.449620832449E-04
2.446396903377E-04
2.440967728069E-04
2.457758037184E-04
2.465609266253E-04
2.440486947426E-04
2.443132687087E-04
2.454007446127E-04
2.434274784214E-04
2.432340617391E-04
2.448080611320E-04
2.439734017299E-04
2.438351524032E-04
2.436237043725E-04
2.433420143664E-04
2.453716510968E-04
2.463485821384E-04
2.440734925629E-04
2.447728297964E-04
2.460586705682E-04
2.442613582464E-04
2.443806387873E-04
2.460111355700E-04
2.451874421681E-04
2.451449134534E-04
2.448447752817E-04
2.444229999235E-04
2.461618263044E-04
2.463793051618E-04
2.434363894581E-04
2.436105320783E-04
2.444927313255E-04
2.430558677422E-04
2.441671402373E-04
2.462699046006E-04
2.453196977698E-04
2.441730605501E-04
2.420481529371E-04
2.128867026868E-04
2.327768991662E-04
2.433428290993E-04
2.447314768566E-04
2.445275393597E-04
2.446618852061E-04
2.436929170057E-04
2.415584109635E-04
2.426713869488E-04
2.441262974354E-04
2.446354731146E-04
2.467702977961E-04
2.464303288888E-04
2.452281865079E-04
2.453208893049E-04
2.451500097945E-04
2.441426626758E-04
2.444351640231E-04
2.441015069727E-04
2.427157372060E-04
2.440820040435E-04
2.449123937428E-04
2.446969524515E-04
2.461005375981E-04
2.450762707336E-04
2.436068473165E-04
2.435836653515E-04
2.433731835747E-04
2.424719517241E-04
2.429223895503E-04
2.426960478465E-04
2.416484537099E-04
2.434871747787E-04
2.446225543450E-04
2.449039301255E-04
2.466766069678E-04
2.459400184332E-04
2.448302956448E-04
2.450740537588E-04
2.449554754987E-04
2.441594626565E-04
2.446997425074E-04
2.443170237725E-04
2.431159830166E-04
2.446349661747E-04
2.450195970627E-04
2.446228520759E-04
2.456040898319E-04
2.444523384031E-04
2.437353423638E-04
2.447827788248E-04
2.452170147807E-04
2.442671516560E-04
2.437199816616E-04
2.415231254147E-04
2.126269246493E-04
2.332496884641E-04
2.456827399626E-04
2.467992170322E-04
2.454897850152E-04
2.453428971372E-04
2.453931402852E-04
2.431261918069E-04
2.422810488836E-04
2.421417578101E-04
2.434431934439E-04
2.453111807854E-04
2.444698310035E-04
2.460766700395E-04
2.477513159269E-04
2.471645484942E-04
2.450485124092E-04
2.451244859609E-04
2.457980968664E-04
2.441022498595E-04
2.433763090749E-04
2.426391635115E-04
2.432483334111E-04
2.443155292719E-04
2.429649451346E-04
2.443886684105E-04
2.459306728323E-04
2.452727284846E-04
2.432670489729E-04
2.435723844397E-04
2.443372656579E-04
2.428964815450E-04
2.426310907282E-04
2.423543964847E-04
2.434976366320E-04
2.448800770673E-04
2.439244900173E-04
2.457689083540E-04
2.474531575625E-04
2.468582662540E-04
2.449756569121E-04
2.455102815763E-04
2.461794246672E-04
2.445400476105E-04
2.439533013940E-04
2.430569073797E-04
2.435341842604E-04
2.439989439756E-04
2.426756821923E-04
2.449059481026E-04
2.472184596824E-04
2.470989083580E-04
2.450437339670E-04
2.446283083343E-04
2.433941455808E-04
2.149502718547E-04
2.295712599176E-04
2.440752696203E-04
2.482750196179E-04
2.476455578318E-04
2.461767554256E-04
2.463412985905E-04
2.441772767066E-04
2.418784570182E-04
2.417822526898E-04
2.439433526151E-04
2.432935309647E-04
2.410500182577E-04
2.426617245685E-04
2.463804741111E-04
2.487659571678E-04
2.472110811206E-04
2.458822946917E-04
2.466160823118E-04
2.449688197382E-04
2.426740977361E-04
2.420930732951E-04
2.435282468257E-04
2.421087179071E-04
2.396192815753E-04
2.413182620920E-04
2.450847772125E-04
2.474101870897E-04
2.458114912565E-04
2.446624057274E-04
2.454601823261E-04
2.439353895953E-04
2.420047940607E-04
2.419356570627E-04
2.436916316298E-04
2.423945676127E-04
2.402622083186E-04
2.423352521385E-04
2.462786549724E-04
2.486031018208E-04
2.470505450160E-04
2.462616312944E-04
2.471652722341E-04
2.455261513294E-04
2.433731098731E-04
2.428989081267E-04
2.438786044733E-04
2.416455703035E-04
2.391956579441E-04
2.416534753315E-04
2.462719851891E-04
2.490668395719E-04
2.470966624993E-04
2.453619924238E-04
2.441500644528E-04
2.156945894299E-04
2.269818743219E-04
2.393151134642E-04
2.454234710719E-04
2.473079594831E-04
2.445324574446E-04
2.438445847661E-04
2.440847682340E-04
2.427345707886E-04
2.433468466320E-04
2.471774583695E-04
2.469576332836E-04
2.427429168797E-04
2.399866780092E-04
2.417824697567E-04
2.460840960309E-04
2.468240119627E-04
2.441160864092E-04
2.441534264645E-04
2.448023837282E-04
2.433208618327E-04
2.435516644527E-04
2.467766262028E-04
2.459269652583E-04
2.415679952135E-04
2.390976536501E-04
2.412735172484E-04
2.457333008222E-04
2.463137072784E-04
2.435902371575E-04
2.436902525809E-04
2.443356267670E-04
2.429196503736E-04
2.435503217322E-04
2.468499002092E-04
2.457833349657E-04
2.414205364782E-04
2.392278361259E-04
2.416040792766E-04
2.461508146834E-04
2.466947317316E-04
2.443784575362E-04
2.449567106814E-04
2.457479438750E-04
2.442119323525E-04
2.446626663009E-04
2.472553582454E-04
2.452238055690E-04
2.403800089582E-04
2.385410414921E-04
2.417267506884E-04
2.467401134298E-04
2.467796744320E-04
2.433931164699E-04
2.418485004623E-04
2.154856915701E-04
2.304070757679E-04
2.380838124095E-04
2.423825381406E-04
2.456667925805E-04
2.445931278308E-04
2.442345130478E-04
2.456377579700E-04
2.440798293363E-04
2.420909236663E-04
2.460743976758E-04
2.506573130352E-04
2.486998644526E-04
2.428824751906E-04
2.404796583333E-04
2.430858986927E-04
2.453159331019E-04
2.441736319767E-04
2.444832684640E-04
2.462618691848E-04
2.444122968317E-04
2.421137543952E-04
2.458773833418E-04
2.501773702387E-04
2.480605126393E-04
2.425260264489E-04
2.406607238482E-04
2.436637321770E-04
2.459082771930E-04
2.446585732030E-04
2.448850488304E-04
2.464705861247E-04
2.443156085786E-04
2.421261527562E-04
2.459119217482E-04
2.496833988099E-04
2.470662123369E-04
2.414764009017E-04
2.399005099803E-04
2.431127514182E-04
2.454139008353E-04
2.445742071402E-04
2.454860657860E-04
2.474850007055E-04
2.453068443890E-04
2.431441063732E-04
2.465826730637E-04
2.495085834038E-04
2.461585523596E-04
2.407719606673E-04
2.400137295171E-04
2.437703365241E-04
2.456183228273E-04
2.435957231936E-04
2.424055815346E-04
2.166066216955E-04
2.364744470544E-04
2.411881999844E-04
2.420433313950E-04
2.454883008858E-04
2.466705987542E-04
2.455623239381E-04
2.448510617487E-04
2.428540507744E-04
2.396656411572E-04
2.414627315590E-04
2.478191219241E-04
2.516141813279E-04
2.483599266584E-04
2.433448811238E-04
2.427059131268E-04
2.452820007666E-04
2.463332945692E-04
2.456463917778E-04
2.452918438626E-04
2.430578502517E-04
2.395405020053E-04
2.413658173128E-04
2.478755858472E-04
2.516928602086E-04
2.485022933885E-04
2.438811487140E-04
2.437710989200E-04
2.466835011371E-04
2.476462049224E-04
2.467294262626E-04
2.460743178423E-04
2.433513176351E-04
2.395522223253E-04
2.411319123656E-04
2.470865220006E-04
2.502257548469E-04
2.466977926344E-04
2.423438637921E-04
2.425230384233E-04
2.456020220517E-04
2.468473650807E-04
2.465828982283E-04
2.465700587120E-04
2.440769252444E-04
2.403992849961E-04
2.419025791684E-04
2.473104186438E-04
2.497216721555E-04
2.461184025370E-04
2.424105107381E-04
2.431557423833E-04
2.458959746620E-04
2.458738255802E-04
2.434544981934E-04
2.151926812629E-04
2.379569920585E-04
2.451000165616E-04
2.438014466747E-04
2.451574765611E-04
2.455819814920E-04
2.437330941509E-04
2.434590070435E-04
2.442284109296E-04
2.413843486023E-04
2.389652595687E-04
2.418679447911E-04
2.477120856036E-04
2.497677583719E-04
2.472445372280E-04
2.443735391286E-04
2.449286467740E-04
2.451443709421E-04
2.437526571447E-04
2.438695168238E-04
2.444440353493E-04
2.410818914368E-04
2.386299428390E-04
2.420261202493E-04
2.481958918847E-04
2.502918884687E-04
2.479367578513E-04
2.454728020347E-04
2.465561319972E-04
2.468414952635E-04
2.453062669609E-04
2.451748815441E-04
2.451425170682E-04
2.410928576587E-04
2.380854092135E-04
2.409236410082E-04
2.465642183948E-04
2.483387581785E-04
2.460761859375E-04
2.438658958282E-04
2.451334015974E-04
2.456257187363E-04
2.447494238139E-04
2.454220825756E-04
2.457904206041E-04
2.417646584386E-04
2.386937255984E-04
2.413027292079E-04
2.464635814143E-04
2.481218935453E-04
2.462259524699E-04
2.444184794781E-04
2.453552364952E-04
2.445626930069E-04
2.415843451148E-04
2.156537918398E-04
2.348058565083E-04
2.458495444107E-04
2.448876583389E-04
2.440683779464E-04
2.438449942640E-04
2.436059001849E-04
2.435563226289E-04
2.456902851072E-04
2.450491304643E-04
2.409843518622E-04
2.398380869231E-04
2.427922436529E-04
2.469538729129E-04
2.480870646304E-04
2.454179892449E-04
2.437629455015E-04
2.434552180107E-04
2.436389699317E-04
2.438875076855E-04
2.459242764702E-04
2.446313267635E-04
2.404355496145E-04
2.397190253789E-04
2.431656371120E-04
2.475979313424E-04
2.488548216534E-04
2.464639691920E-04
2.453587876304E-04
2.453214613170E-04
2.454203365830E-04
2.454213308251E-04
2.469919852888E-04
2.447895115127E-04
2.397959130950E-04
2.384219175978E-04
2.414619969651E-04
2.457393547905E-04
2.469793744113E-04
2.446893349167E-04
2.437499165268E-04
2.440389705042E-04
2.447464718403E-04
2.455342215654E-04
2.476856439244E-04
2.454531758040E-04
2.403320968779E-04
2.387714285835E-04
2.415198122113E-04
2.458444067286E-04
2.472971189383E-04
2.452177448027E-04
2.438826601184E-04
2.429992976283E-04
2.416048168565E-04
2.168074100380E-04
2.319947624273E-04
2.429662238289E-04
2.450506920386E-04
2.458608569438E-04
2.453208538589E-04
2.453022641449E-04
2.435085456941E-04
2.449863618587E-04
2.471940756565E-04
2.452882777022E-04
2.427561822472E-04
2.425572583395E-04
2.442950148407E-04
2.453132655798E-04
2.457270647610E-04
2.455488149868E-04
2.449482740904E-04
2.452880758684E-04
2.437167196734E-04
2.452064686456E-04
2.467299920837E-04
2.444742974843E-04
2.421745836815E-04
2.425149441842E-04
2.447065766629E-04
2.461488256079E-04
2.469881788215E-04
2.472006021945E-04
2.468347284944E-04
2.470223947202E-04
2.451950530418E-04
2.464638823339E-04
2.472287498544E-04
2.441057015854E-04
2.410045980094E-04
2.408892592179E-04
2.428480454246E-04
2.442994861941E-04
2.451850647079E-04
2.454583429550E-04
2.455222801188E-04
2.462998765376E-04
2.452265832431E-04
2.472408663942E-04
2.480402987669E-04
2.447070007722E-04
2.413095834517E-04
2.409390539796E-04
2.429836901030E-04
2.447680765886E-04
2.458902702038E-04
2.455936612550E-04
2.444786385534E-04
2.431240179962E-04
2.150037035680E-04
2.330971430712E-04
2.416872349736E-04
2.448484406540E-04
2.467131313038E-04
2.455586322967E-04
2.445054313588E-04
2.426411128846E-04
2.430442003602E-04
2.455621237545E-04
2.458170644146E-04
2.449528836822E-04
2.453700252399E-04
2.453036500242E-04
2.440236760015E-04
2.456237439803E-04
2.464201083144E-04
2.451733360129E-04
2.445182315842E-04
2.428583671943E-04
2.431789818175E-04
2.449836989073E-04
2.447255515539E-04
2.439078540426E-04
2.448323012521E-04
2.452677016542E-04
2.446861832580E-04
2.469655600667E-04
2.480278143050E-04
2.468915750703E-04
2.460824977519E-04
2.442268947407E-04
2.444343190186E-04
2.457152860039E-04
2.448554154401E-04
2.432962415336E-04
2.436326057337E-04
2.435137600418E-04
2.428759770135E-04
2.451735458942E-04
2.462472507055E-04
2.455859181034E-04
2.454326272483E-04
2.442790355519E-04
2.451614110653E-04
2.465809364700E-04
2.455197092577E-04
2.436598982803E-04
2.436866281500E-04
2.435640783750E-04
2.434444524966E-04
2.459864373675E-04
2.464055176452E-04
2.444843692108E-04
2.423122681149E-04
2.127679503246E-04
2.335884794288E-04
2.417926112740E-04
2.446980889962E-04
2.457851787076E-04
2.450511299467E-04
2.443310309966E-04
2.430391918427E-04
2.434059953447E-04
2.445912064496E-04
2.433472420197E-04
2.438712860911E-04
2.465455136600E-04
2.457510947550E-04
2.440546818482E-04
2.454338780558E-04
2.455105000354E-04
2.447279940682E-04
2.444252893679E-04
2.433609967238E-04
2.435264293854E-04
2.438346969874E-04
2.419051804151E-04
2.423977966979E-04
2.453789834913E-04
2.451037110303E-04
2.443078563517E-04
2.464202677903E-04
2.468179234299E-04
2.461817690625E-04
2.458110439868E-04
2.446536381888E-04
2.447926981022E-04
2.448099109759E-04
2.424950818179E-04
2.425616933897E-04
2.448043687928E-04
2.438567814315E-04
2.428715476839E-04
2.448427294690E-04
2.452593389541E-04
2.450924464784E-04
2.452922520236E-04
2.447265091180E-04
2.453917515650E-04
2.454654874716E-04
2.430271784899E-04
2.430137988181E-04
2.448449473134E-04
2.438759108754E-04
2.434171613127E-04
2.456496242150E-04
2.454640425264E-04
2.440080357485E-04
2.422150927497E-04
2.128814514351E-04
2.324480990501E-04
2.423678142547E-04
2.455422017417E-04
2.455618406878E-04
2.451548406255E-04
2.440714391409E-04
2.426896341113E-04
2.440916996405E-04
2.455352146017E-04
2.437806440611E-04
2.446199005394E-04
2.462901521314E-04
2.447346350645E-04
2.446195931774E-04
2.462248433231E-04
2.453071832453E-04
2.448944507572E-04
2.442349143877E-04
2.431874589917E-04
2.443880148305E-04
2.447805558369E-04
2.421747089824E-04
2.427330894011E-04
2.444497975177E-04
2.434586992231E-04
2.443049518025E-04
2.466140402468E-04
2.461280825927E-04
2.459789838706E-04
2.453638581152E-04
2.444347696360E-04
2.457522075512E-04
2.459148843885E-04
2.431462104936E-04
2.434816248946E-04
2.445711907517E-04
2.429689120841E-04
2.435402734631E-04
2.455174967710E-04
2.450031942179E-04
2.451765235715E-04
2.449312883147E-04
2.444876498930E-04
2.462219854906E-04
2.464088397565E-04
2.434834730987E-04
2.436955693037E-04
2.444351040163E-04
2.429846004566E-04
2.441263376795E-04
2.462805215720E-04
2.452220972359E-04
2.441059742236E-04
2.419664557864E-04
2.128118251570E-04
2.328071441427E-04
2.434060647604E-04
2.446952675447E-04
2.444589336637E-04
2.446158533244E-04
2.436824985670E-04
2.415215321389E-04
2.425746657927E-04
2.440227300106E-04
2.446116571392E-04
2.468182623260E-04
2.464378781490E-04
2.453518805516E-04
2.454973455396E-04
2.452832707363E-04
2.442304356013E-04
2.444416017574E-04
2.439412271917E-04
2.421746870297E-04
2.430639753537E-04
2.434849149490E-04
2.431677348612E-04
2.447333010097E-04
2.441884233558E-04
2.436481165332E-04
2.445916800310E-04
2.451007242077E-04
2.446289858281E-04
2.451972437766E-04
2.448082294354E-04
2.432848209636E-04
2.444073043025E-04
2.447485743602E-04
2.444380010903E-04
2.457579332751E-04
2.447495324779E-04
2.437869263058E-04
2.443283385984E-04
2.444564157818E-04
2.439421733871E-04
2.447046785031E-04
2.444529163389E-04
2.432443817427E-04
2.446747809245E-04
2.450010609724E-04
2.446810828401E-04
2.457302803806E-04
2.444518864763E-04
2.438012173288E-04
2.448283285892E-04
2.451727505586E-04
2.442054848766E-04
2.436880711906E-04
2.415279876746E-04
2.126533716100E-04
2.331689169920E-04
2.457505676374E-04
2.469531427867E-04
2.456057131263E-04
2.454075048065E-04
2.455034829677E-04
2.432301515285E-04
2.422728903677E-04
2.420735405778E-04
2.433591144671E-04
2.451607827475E-04
2.443142653684E-04
2.459755139612E-04
2.479010954294E-04
2.474327568625E-04
2.452973578311E-04
2.453045985093E-04
2.459240185352E-04
2.440140200226E-04
2.428961966860E-04
2.417871990194E-04
2.421406620707E-04
2.431071604601E-04
2.420612994515E-04
2.442090373218E-04
2.467346679587E-04
2.469242705960E-04
2.453658345978E-04
2.458325809211E-04
2.465941841082E-04
2.448655009288E-04
2.439962934206E-04
2.429739856271E-04
2.434009152172E-04
2.441446523190E-04
2.428762640815E-04
2.448119782713E-04
2.468187439424E-04
2.465622540363E-04
2.449025286173E-04
2.455801113547E-04
2.463903603924E-04
2.447680798552E-04
2.440533055043E-04
2.430698509683E-04
2.435257895042E-04
2.439077483322E-04
2.425429075090E-04
2.448751953223E-04
2.473016638077E-04
2.472562959036E-04
2.451408155613E-04
2.446967272218E-04
2.435132299925E-04
2.150597031549E-04
2.293868831406E-04
2.438878004180E-04
2.482259260645E-04
2.476937668757E-04
2.461522443768E-04
2.462786519665E-04
2.441656769413E-04
2.418684066766E-04
2.418352524335E-04
2.440672097071E-04
2.433366605677E-04
2.409831741798E-04
2.424805172959E-04
2.462231473317E-04
2.487875363937E-04
2.473052915888E-04
2.460294346593E-04
2.468252979224E-04
2.451083472813E-04
2.426696147201E-04
2.418991723553E-04
2.430971410794E-04
2.413806442917E-04
2.388184630475E-04
2.407493449006E-04
2.451136915946E-04
2.482444783260E-04
2.471595657752E-04
2.463141716852E-04
2.471843366747E-04
2.456257254325E-04
2.434019043627E-04
2.428910301695E-04
2.440930481158E-04
2.421744447095E-04
2.395938882855E-04
2.414531901385E-04
2.455164216685E-04
2.481737523938E-04
2.468335154082E-04
2.461874334848E-04
2.471574616096E-04
2.456121108439E-04
2.434533223815E-04
2.430386960162E-04
2.440617960663E-04
2.417297372958E-04
2.391472285684E-04
2.414716848541E-04
2.461047897400E-04
2.490444287325E-04
2.470626460617E-04
2.453207337817E-04
2.440844044449E-04
2.156757520149E-04
2.269938082559E-04
2.391576794933E-04
2.452738075833E-04
2.472530173688E-04
2.444748686963E-04
2.437761070074E-04
2.441268315232E-04
2.428065890964E-04
2.433595071499E-04
2.472291163862E-04
2.471877492752E-04
2.429082906426E-04
2.399477128164E-04
2.415966017051E-04
2.459479076832E-04
2.468733443427E-04
2.442858628343E-04
2.444564421269E-04
2.453147628423E-04
2.438039150531E-04
2.437515820018E-04
2.466042126832E-04
2.454626213357E-04
2.407432110679E-04
2.380864886448E-04
2.404277888400E-04
2.453930413171E-04
2.465520686074E-04
2.442417113814E-04
2.446617342512E-04
2.455747292209E-04
2.441098407017E-04
2.443951067205E-04
2.473278437528E-04
2.460187584558E-04
2.412868437029E-04
2.386876378235E-04
2.410271138773E-04
2.457039052553E-04
2.464717484377E-04
2.442552761481E-04
2.449152167756E-04
2.458578119338E-04
2.443611435745E-04
2.447311548779E-04
2.473806062460E-04
2.455073201488E-04
2.405871646536E-04
2.384661963151E-04
2.415734385768E-04
2.466119234604E-04
2.467368642943E-04
2.433307927260E-04
2.417929046570E-04
2.155298189995E-04
2.306329595765E-04
2.381223479844E-04
2.422786383547E-04
2.455966681952E-04
2.446535682289E-04
2.443043058170E-04
2.456427830166E-04
2.440250630868E-04
2.419106850612E-04
2.458561908780E-04
2.506223928449E-04
2.488516822777E-04
2.430025285003E-04
2.404289082682E-04
2.429355211622E-04
2.453310246979E-04
2.445193562296E-04
2.450577758517E-04
2.469945418136E-04
2.451308859317E-04
2.424668352098E-04
2.456196382291E-04
2.493468871703E-04
2.467863795312E-04
2.409402162745E-04
2.389664864709E-04
2.421189732156E-04
2.448070243229E-04
2.441707996696E-04
2.449295556446E-04
2.468846506434E-04
2.448883979186E-04
2.425575584258E-04
2.461374022922E-04
2.498858017021E-04
2.472532875893E-04
2.414987707221E-04
2.397081330445E-04
2.428051892161E-04
2.452283812931E-04
2.445717884472E-04
2.455268534539E-04
2.475074465831E-04
2.452822243844E-04
2.430032186229E-04
2.464389071927E-04
2.495367056696E-04
2.464125341925E-04
2.409716908853E-04
2.400287125859E-04
2.436641882835E-04
2.455753374685E-04
2.436739681611E-04
2.424752177894E-04
2.165667570882E-04
2.366825876375E-04
2.413817689780E-04
2.421239778292E-04
2.455400894652E-04
2.467342616405E-04
2.455556395517E-04
2.447827101890E-04
2.428311228285E-04
2.396098575410E-04
2.412484756270E-04
2.475255158379E-04
2.514973041960E-04
2.484327647658E-04
2.434046934864E-04
2.426889942051E-04
2.453867585593E-04
2.466412175079E-04
2.462519824266E-04
2.461628932810E-04
2.440996711156E-04
2.402973031342E-04
2.412552990657E-04
2.467207963044E-04
2.498373494242E-04
2.463516078498E-04
2.416107667605E-04
2.414649809507E-04
2.445534107682E-04
2.458698077448E-04
2.455714035629E-04
2.455352731428E-04
2.433815977544E-04
2.398334336723E-04
2.413415852434E-04
2.472339811973E-04
2.504863178083E-04
2.470255633662E-04
2.425295188323E-04
2.425137020480E-04
2.455557814994E-04
2.468266978777E-04
2.465026406166E-04
2.464749284910E-04
2.440669975668E-04
2.403566711117E-04
2.417129541558E-04
2.470390355635E-04
2.497486808427E-04
2.463333159807E-04
2.425917893993E-04
2.432198748802E-04
2.459480073013E-04
2.459280190760E-04
2.434329785489E-04
2.151437709922E-04
2.379268672433E-04
2.452682051381E-04
2.439276963731E-04
2.451412949568E-04
2.455102687958E-04
2.436973180981E-04
2.434736137691E-04
2.443536114042E-04
2.415183437979E-04
2.389555071588E-04
2.416312974712E-04
2.473892235149E-04
2.495994350451E-04
2.472459412883E-04
2.443499074497E-04
2.449138185948E-04
2.453687149002E-04
2.443812354779E-04
2.449734004930E-04
2.458757818432E-04
2.423281166761E-04
2.390428479344E-04
2.410987150653E-04
2.461921745550E-04
2.478479814015E-04
2.454186558313E-04
2.427834169136E-04
2.436931077362E-04
2.441783225583E-04
2.433049334493E-04
2.440341651647E-04
2.449192636321E-04
2.414273093636E-04
2.385852116109E-04
2.413900803392E-04
2.469626882890E-04
2.487981714037E-04
2.464911432935E-04
2.440175897577E-04
2.450466886580E-04
2.454529882932E-04
2.446150574674E-04
2.453825987045E-04
2.458510129659E-04
2.419022925941E-04
2.386793351906E-04
2.410331622985E-04
2.462653081328E-04
2.481458549187E-04
2.464057279043E-04
2.445201265546E-04
2.453171090675E-04
2.444901760259E-04
2.415502190985E-04
2.157460654534E-04
2.346939703457E-04
2.458313499535E-04
2.449839720200E-04
2.441713127144E-04
2.439526768241E-04
2.437700880352E-04
2.436567574673E-04
2.457762217482E-04
2.452633616037E-04
2.412305919111E-04
2.399185971893E-04
2.426823818220E-04
2.467239252120E-04
2.478980634354E-04
2.453339554546E-04
2.438148344504E-04
2.438109883782E-04
2.444490502994E-04
2.451650493972E-04
2.475188360246E-04
2.462556833797E-04
2.414293034152E-04
2.395371668478E-04
2.418034055588E-04
2.454272947641E-04
2.463296404271E-04
2.437400926203E-04
2.424578386405E-04
2.425590360911E-04
2.432838336272E-04
2.440795502447E-04
2.465539643517E-04
2.452450281933E-04
2.407811740674E-04
2.395199857597E-04
2.424154783753E-04
2.464455755192E-04
2.474694737247E-04
2.449826910881E-04
2.438463471946E-04
2.440444246010E-04
2.447890266086E-04
2.455353513302E-04
2.477352104884E-04
2.456797358462E-04
2.405901923631E-04
2.388404525664E-04
2.415030101381E-04
2.457907489096E-04
2.473238724646E-04
2.453348654389E-04
2.439743821189E-04
2.430952121703E-04
2.417338048307E-04
2.168391573685E-04
2.320357746860E-04
2.429522964834E-04
2.451778803696E-04
2.460971184112E-04
2.455285452141E-04
2.453758788724E-04
2.436188411176E-04
2.450553118273E-04
2.474057144702E-04
2.455697091573E-04
2.430197535343E-04
2.427044111781E-04
2.442577698466E-04
2.451395869792E-04
2.456716246413E-04
2.456873439494E-04
2.453355836052E-04
2.460514567084E-04
2.450158028602E-04
2.469056449662E-04
2.485896807198E-04
2.460216478193E-04
2.428242367143E-04
2.420602301726E-04
2.432506542795E-04
2.439798704495E-04
2.444511483517E-04
2.444768592440E-04
2.442051176196E-04
2.449434898913E-04
2.439405028231E-04
2.461039253432E-04
2.477839572852E-04
2.453982111534E-04
2.425918168473E-04
2.423865414173E-04
2.439574918207E-04
2.449643727319E-04
2.456404112531E-04
2.457252802730E-04
2.456244842722E-04
2.463207259295E-04
2.452077657065E-04
2.472255120329E-04
2.481614160343E-04
2.449923660311E-04
2.415684814325E-04
2.411618018067E-04
2.430846443806E-04
2.448197980440E-04
2.460682566017E-04
2.458255123913E-04
2.446345264574E-04
2.432200253132E-04
2.149431786823E-04
2.333002640869E-04
2.418538237497E-04
2.450133672162E-04
2.468836642316E-04
2.457461559364E-04
2.447086810847E-04
2.428776744139E-04
2.432371091339E-04
2.456757034332E-04
2.459564624396E-04
2.451678872377E-04
2.456476710827E-04
2.454735270276E-04
2.440377429962E-04
2.455903114118E-04
2.464485370815E-04
2.454562445324E-04
2.452147942932E-04
2.442061555130E-04
2.450221328708E-04
2.470646620741E-04
2.466348169469E-04
2.452393988333E-04
2.452874001842E-04
2.446757018545E-04
2.431747374321E-04
2.448068053186E-04
2.455723924258E-04
2.446028639208E-04
2.443962057986E-04
2.434033604667E-04
2.444449870597E-04
2.464664374471E-04
2.462002288162E-04
2.450486542968E-04
2.454530979096E-04
2.449991516427E-04
2.438304974340E-04
2.457234704709E-04
2.465058127692E-04
2.456950434001E-04
2.454902814617E-04
2.443799738757E-04
2.452482376269E-04
2.466512765721E-04
2.456425927970E-04
2.438724641648E-04
2.440488958992E-04
2.438730114662E-04
2.436569842023E-04
2.461785828634E-04
2.465742984980E-04
2.446292630176E-04
2.423813333142E-04
2.128498582225E-04
2.337317939159E-04
2.420405382332E-04
2.450016461995E-04
2.460702409444E-04
2.453749214209E-04
2.446802128124E-04
2.434338340844E-04
2.438506173169E-04
2.450031018170E-04
2.436787643894E-04
2.441974681459E-04
2.468460282764E-04
2.459434207534E-04
2.442254622525E-04
2.455766426684E-04
2.456435231628E-04
2.450870206108E-04
2.451668079151E-04
2.447406109058E-04
2.455608964977E-04
2.463036635780E-04
2.443847831336E-04
2.445139078293E-04
2.466945180584E-04
2.453682297622E-04
2.436824159352E-04
2.450873598010E-04
2.451074280487E-04
2.446070133789E-04
2.447181769097E-04
2.442999912539E-04
2.452457275783E-04
2.459302575938E-04
2.440748057509E-04
2.444599441792E-04
2.467690320280E-04
2.454318478402E-04
2.440416274796E-04
2.456289557581E-04
2.456988766927E-04
2.453747116484E-04
2.455252001220E-04
2.449964138937E-04
2.457316517557E-04
2.458053808145E-04
2.433122387514E-04
2.433131560683E-04
2.451850548105E-04
2.441787310799E-04
2.437570209487E-04
2.459860218845E-04
2.457404043854E-04
2.442797570847E-04
2.424612425845E-04
2.131048459129E-04
2.326684097350E-04
2.426821323940E-04
2.458486736380E-04
2.458645525595E-04
2.455073405377E-04
2.444355899951E-04
2.430498710856E-04
2.445123345690E-04
2.459875082698E-04
2.443012808847E-04
2.451603028379E-04
2.466925133155E-04
2.450495108265E-04
2.448872006906E-04
2.463838617353E-04
2.454498154026E-04
2.452193219714E-04
2.448633906613E-04
2.443531095309E-04
2.462307703296E-04
2.472236094061E-04
2.450073206221E-04
2.455094524298E-04
2.465591986954E-04
2.446648584217E-04
2.445967587386E-04
2.460922185293E-04
2.451862214879E-04
2.450295737800E-04
2.446773106784E-04
2.442295905202E-04
2.462119968293E-04
2.470290100661E-04
2.448339577510E-04
2.454850659644E-04
2.464900821379E-04
2.446202707458E-04
2.448002642243E-04
2.463325280272E-04
2.454986067657E-04
2.455289576255E-04
2.451876063599E-04
2.447281504249E-04
2.465381325203E-04
2.467118974902E-04
2.439618565600E-04
2.441848985308E-04
2.448401060462E-04
2.433798873419E-04
2.445262341098E-04
2.466093133692E-04
2.455189116924E-04
2.444083701212E-04
2.422236715065E-04
2.130257798140E-04
2.331320028587E-04
2.437700408512E-04
2.449750306243E-04
2.447133406435E-04
2.449023032781E-04
2.440446526249E-04
2.419010633037E-04
2.429158949726E-04
2.443316414831E-04
2.450198941986E-04
2.472694087336E-04
2.467999091611E-04
2.457186557375E-04
2.457931586085E-04
2.454108159655E-04
2.442990575835E-04
2.446301953670E-04
2.444378007171E-04
2.431453916946E-04
2.445859557121E-04
2.455862985443E-04
2.458161016152E-04
2.475512245073E-04
2.466218153649E-04
2.454479800998E-04
2.455273270872E-04
2.451867327984E-04
2.442132143436E-04
2.446463090132E-04
2.444060297955E-04
2.431737297758E-04
2.447174394800E-04
2.455848242083E-04
2.458515022715E-04
2.475168861736E-04
2.464940874685E-04
2.454054478858E-04
2.455557044374E-04
2.452239870752E-04
2.443908327929E-04
2.450022951491E-04
2.447303498188E-04
2.435060521118E-04
2.449067113881E-04
2.452357842311E-04
2.450483372436E-04
2.461263107580E-04
2.448095200451E-04
2.442237465924E-04
2.452137351152E-04
2.454592325583E-04
2.444526038085E-04
2.439573276801E-04
2.418486794919E-04
2.129800679386E-04
2.332981775796E-04
2.459815909758E-04
2.472454529696E-04
2.458456588732E-04
2.455926519839E-04
2.457416904105E-04
2.434945235407E-04
2.424603759207E-04
2.422022366830E-04
2.434966345305E-04
2.451961244586E-04
2.443049960346E-04
2.460136657950E-04
2.479848393965E-04
2.475194984667E-04
2.452996136720E-04
2.453137031406E-04
2.461720502810E-04
2.446559439926E-04
2.439888527549E-04
2.434241633216E-04
2.442769255323E-04
2.453817795466E-04
2.441554290549E-04
2.458651723797E-04
2.477505138247E-04
2.472923405016E-04
2.451995010011E-04
2.454198692600E-04
2.462452820580E-04
2.446979961866E-04
2.440800666514E-04
2.434848959499E-04
2.443961669358E-04
2.453180781558E-04
2.441009117743E-04
2.458807482873E-04
2.477582666800E-04
2.472423183432E-04
2.452591939491E-04
2.457379037268E-04
2.465411313058E-04
2.449077705576E-04
2.441111610198E-04
2.431147007075E-04
2.435908414102E-04
2.438860408943E-04
2.425211264221E-04
2.448646900886E-04
2.474899792043E-04
2.475134630655E-04
2.453653789842E-04
2.449160910319E-04
2.438117059273E-04
2.153654287670E-04
2.292440338841E-04
2.435790177265E-04
2.480264472834E-04
2.475284262015E-04
2.458737689861E-04
2.459487704473E-04
2.439198589529E-04
2.416495215595E-04
2.416725488891E-04
2.439825163034E-04
2.431790980928E-04
2.406993779036E-04
2.420139355092E-04
2.456678286955E-04
2.482767969586E-04
2.468209215168E-04
2.454846235984E-04
2.463851308659E-04
2.450320619143E-04
2.430802595663E-04
2.429355239805E-04
2.447132953992E-04
2.432076412521E-04
2.404730527463E-04
2.418448706189E-04
2.455357237583E-04
2.481212881563E-04
2.466572979231E-04
2.455361217518E-04
2.464743069428E-04
2.450621913221E-04
2.431272254241E-04
2.430920703947E-04
2.447795608294E-04
2.430454940044E-04
2.403920535357E-04
2.419305765060E-04
2.457004796964E-04
2.481759371479E-04
2.466606509458E-04
2.458109139712E-04
2.467148944439E-04
2.452372945442E-04
2.431153430992E-04
2.428082550153E-04
2.439128141728E-04
2.415278963798E-04
2.388297900995E-04
2.410159623507E-04
2.456595076627E-04
2.487653701649E-04
2.469046119158E-04
2.451546110993E-04
2.439912551787E-04
2.157096050237E-04
2.268227897160E-04
2.386752281092E-04
2.446409747400E-04
2.465857206452E-04
2.437331195934E-04
2.429923677800E-04
2.434448753028E-04
2.421676907032E-04
2.426152361984E-04
2.465144089257E-04
2.466388596064E-04
2.423835146122E-04
2.391582142186E-04
2.405802891771E-04
2.448369706109E-04
2.457649611086E-04
2.431644871553E-04
2.434387149819E-04
2.446281860999E-04
2.435464258686E-04
2.439003201163E-04
2.472882571805E-04
2.466270589981E-04
2.419575420957E-04
2.387574399440E-04
2.404023131040E-04
2.447809898441E-04
2.455940866480E-04
2.430991519131E-04
2.435514146900E-04
2.447440734407E-04
2.435832246288E-04
2.441131063788E-04
2.474250799539E-04
2.464759360033E-04
2.417424801007E-04
2.387019092083E-04
2.406062944459E-04
2.450034831558E-04
2.456498681910E-04
2.433167939138E-04
2.439646911565E-04
2.450501747346E-04
2.435920457174E-04
2.439134528852E-04
2.466339867919E-04
2.449674840114E-04
2.400517196619E-04
2.377040543010E-04
2.406911323547E-04
2.458072695235E-04
2.461154504376E-04
2.428313157806E-04
2.414602563226E-04
2.154438148476E-04
2.304266254922E-04
2.375904623051E-04
2.413785739587E-04
2.446457692112E-04
2.437588652645E-04
2.432639294630E-04
2.444956991573E-04
2.428130225183E-04
2.405486132058E-04
2.444218771956E-04
2.493558265887E-04
2.478035505962E-04
2.419433081886E-04
2.390759826365E-04
2.414361296482E-04
2.437804985489E-04
2.430963161875E-04
2.436103759970E-04
2.456028939213E-04
2.440012829851E-04
2.416535525957E-04
2.452392099791E-04
2.495324717662E-04
2.473428689918E-04
2.413429211243E-04
2.388180771036E-04
2.413610880891E-04
2.437143515307E-04
2.430687937657E-04
2.437483564330E-04
2.457793776982E-04
2.439521472910E-04
2.417688551545E-04
2.455408137837E-04
2.495643561654E-04
2.470608505104E-04
2.410496266413E-04
2.388521667957E-04
2.415767608974E-04
2.438782648100E-04
2.433173069803E-04
2.441880556057E-04
2.461288626966E-04
2.438880952668E-04
2.415293826826E-04
2.449682879033E-04
2.483464138115E-04
2.454362716127E-04
2.400141559065E-04
2.389702043508E-04
2.425712880398E-04
2.446782781477E-04
2.430388129619E-04
2.419712401711E-04
2.161139962520E-04
2.362380962115E-04
2.408888468171E-04
2.414146326865E-04
2.446507134553E-04
2.457069313224E-04
2.443295136287E-04
2.434104320161E-04
2.414665131782E-04
2.382181770360E-04
2.396506436995E-04
2.458221509440E-04
2.499796409149E-04
2.471272042006E-04
2.420788354018E-04
2.411823448425E-04
2.437586970184E-04
2.449468500598E-04
2.444915374414E-04
2.444517812891E-04
2.426768072691E-04
2.391998108308E-04
2.403884284303E-04
2.461722150143E-04
2.497409717769E-04
2.464882382148E-04
2.415490756120E-04
2.409720088757E-04
2.437195919191E-04
2.448793019635E-04
2.444685319517E-04
2.444829542554E-04
2.425706856800E-04
2.391712159309E-04
2.406072279429E-04
2.464288230198E-04
2.497613501030E-04
2.462746932053E-04
2.415097066427E-04
2.411665374695E-04
2.440523501018E-04
2.451877660114E-04
2.448424456500E-04
2.448116576066E-04
2.425230183754E-04
2.388312743508E-04
2.400526609436E-04
2.454365875690E-04
2.483752816147E-04
2.452454804991E-04
2.416042027766E-04
2.422487310050E-04
2.450905748393E-04
2.451276082455E-04
2.427021453779E-04
2.145000485329E-04
2.374392402710E-04
2.450894205675E-04
2.437324930962E-04
2.447483414677E-04
2.449439567744E-04
2.430217126086E-04
2.427285013885E-04
2.436304271720E-04
2.408067433423E-04
2.380197733255E-04
2.404731020668E-04
2.461629178793E-04
2.485457121031E-04
2.463567158877E-04
2.433568480690E-04
2.437067018011E-04
2.440323469124E-04
2.430547856384E-04
2.437341103006E-04
2.449051482660E-04
2.416538707727E-04
2.385434074429E-04
2.407769360354E-04
2.461263613152E-04
2.481328792531E-04
2.458580696850E-04
2.429995508428E-04
2.435793526790E-04
2.438923938132E-04
2.430008093797E-04
2.438163209619E-04
2.448886339917E-04
2.414830918697E-04
2.384755098713E-04
2.409790747739E-04
2.463389540336E-04
2.481499861372E-04
2.457937049438E-04
2.430868349441E-04
2.438748472440E-04
2.441805175110E-04
2.433817949365E-04
2.442257975168E-04
2.448667232545E-04
2.410177202286E-04
2.377053568382E-04
2.400149446544E-04
2.452459362154E-04
2.474554526750E-04
2.460128594953E-04
2.441616271711E-04
2.449076952406E-04
2.440658924032E-04
2.411062135227E-04
2.153904310117E-04
2.345902023324E-04
2.460529011934E-04
2.454780904761E-04
2.448085795273E-04
2.444821129212E-04
2.442373565724E-04
2.439322860385E-04
2.459180514275E-04
2.454423966019E-04
2.413552131900E-04
2.398797581747E-04
2.424658301658E-04
2.464585384752E-04
2.476814913268E-04
2.451849633975E-04
2.436719538835E-04
2.435269530640E-04
2.441667076345E-04
2.447818872212E-04
2.472173494210E-04
2.462710444086E-04
2.417264146813E-04
2.400143557407E-04
2.424123199152E-04
2.462290503473E-04
2.473014043776E-04
2.447733561351E-04
2.434486227617E-04
2.434220860350E-04
2.441311851734E-04
2.448327058849E-04
2.473053301224E-04
2.461076254951E-04
2.415754859878E-04
2.400300856387E-04
2.425926222930E-04
2.464061841115E-04
2.473241369291E-04
2.448200715074E-04
2.436574736136E-04
2.437578776760E-04
2.445275195696E-04
2.452153870921E-04
2.474917861579E-04
2.456611781494E-04
2.406924616152E-04
2.389711281221E-04
2.416048041437E-04
2.460130524247E-04
2.477452348436E-04
2.458984346101E-04
2.445720118582E-04
2.435195763575E-04
2.419892941415E-04
2.167561163983E-04
2.323962922457E-04
2.434804561164E-04
2.460644840444E-04
2.472661057904E-04
2.467435093484E-04
2.465112836818E-04
2.446028446754E-04
2.458726999829E-04
2.481756996074E-04
2.463645706166E-04
2.437685857087E-04
2.433134700607E-04
2.447101080852E-04
2.454967839188E-04
2.461387368332E-04
2.462091445535E-04
2.457489530306E-04
2.462700642409E-04
2.452166780189E-04
2.470981208548E-04
2.490657676284E-04
2.467389748045E-04
2.437693000382E-04
2.431549075992E-04
2.444179062258E-04
2.452174167444E-04
2.458901560805E-04
2.459849598411E-04
2.456485014790E-04
2.462793112795E-04
2.451713337203E-04
2.472546452871E-04
2.490425954156E-04
2.466100231877E-04
2.436623350477E-04
2.432181460677E-04
2.445185938434E-04
2.453336174846E-04
2.460673930887E-04
2.461781989875E-04
2.459861810011E-04
2.466100155100E-04
2.454603790940E-04
2.475148469040E-04
2.487667313662E-04
2.458084042970E-04
2.425721251278E-04
2.422492661247E-04
2.441618133123E-04
2.458984539673E-04
2.472587220199E-04
2.469393059156E-04
2.454812374558E-04
2.437660085962E-04
2.150385678274E-04
2.335196843533E-04
2.420825637813E-04
2.453739452734E-04
2.474848163115E-04
2.465580078999E-04
2.456145926660E-04
2.438009949849E-04
2.440280899608E-04
2.462734705294E-04
2.464020052432E-04
2.455762095851E-04
2.460550280984E-04
2.457621367064E-04
2.442148202749E-04
2.457647912360E-04
2.466236459412E-04
2.455991771058E-04
2.453202276634E-04
2.442672950945E-04
2.450434354843E-04
2.470959675004E-04
2.467786763736E-04
2.456170849568E-04
2.458945198355E-04
2.453535723653E-04
2.438807855243E-04
2.455915789423E-04
2.464020405963E-04
2.454606398802E-04
2.452185574015E-04
2.442018432420E-04
2.451371555756E-04
2.470590811214E-04
2.467335298042E-04
2.455723369293E-04
2.459453912318E-04
2.453149012978E-04
2.439726059769E-04
2.458242090840E-04
2.465735120123E-04
2.457401607965E-04
2.455191893609E-04
2.444533047925E-04
2.453663227482E-04
2.469055877517E-04
2.461162885005E-04
2.446789191301E-04
2.450909449905E-04
2.449077782597E-04
2.445719621722E-04
2.469392493076E-04
2.471253093023E-04
2.449665143294E-04
2.426116696799E-04
2.127617847078E-04
2.329285633970E-04
2.413018027642E-04
2.441798698177E-04
2.453216009823E-04
2.448583074276E-04
2.443890314376E-04
2.432900662556E-04
2.437814200611E-04
2.447654404489E-04
2.431525977664E-04
2.434982247362E-04
2.460175489081E-04
2.449873995191E-04
2.432869345884E-04
2.446566944951E-04
2.446836395272E-04
2.441096671253E-04
2.441737422058E-04
2.437204215675E-04
2.446284130456E-04
2.453617543555E-04
2.433925711484E-04
2.435948838575E-04
2.458726685597E-04
2.445611949370E-04
2.429974452069E-04
2.444764283885E-04
2.444809017593E-04
2.440044978926E-04
2.441022725244E-04
2.436843104653E-04
2.446930336061E-04
2.453172287624E-04
2.433275853102E-04
2.436711290993E-04
2.459255803150E-04
2.444881406489E-04
2.430935752545E-04
2.446332977767E-04
2.446284650846E-04
2.442794061302E-04
2.444084476320E-04
2.439577493072E-04
2.449167138863E-04
2.451552694481E-04
2.428318792101E-04
2.430392545881E-04
2.451278046458E-04
2.440658600940E-04
2.435194458585E-04
2.454811151985E-04
2.449664517843E-04
2.434595839589E-04
2.417967252774E-04
2.120009736986E-04
2.297987660875E-04
2.400237538535E-04
2.429429488322E-04
2.429495229162E-04
2.427894098866E-04
2.421282712273E-04
2.410260821607E-04
2.425951407984E-04
2.437255591433E-04
2.417202759858E-04
2.423827966918E-04
2.437138144944E-04
2.419520323651E-04
2.418106663618E-04
2.433157408058E-04
2.424777792664E-04
2.422830036659E-04
2.420488369248E-04
2.415236796077E-04
2.433944830438E-04
2.441501665187E-04
2.418483853195E-04
2.424052467378E-04
2.434539028982E-04
2.415834444962E-04
2.416035841619E-04
2.431224357823E-04
2.423096423566E-04
2.422123270331E-04
2.419635344173E-04
2.415250214379E-04
2.435103515670E-04
2.440817245400E-04
2.417904935658E-04
2.424731058508E-04
2.434311761121E-04
2.415487188759E-04
2.417325929115E-04
2.432191006000E-04
2.423807075550E-04
2.424609312100E-04
2.422236711314E-04
2.418489342471E-04
2.438121064084E-04
2.439916736217E-04
2.414605983629E-04
2.419715142471E-04
2.427021961243E-04
2.411060925696E-04
2.419891099999E-04
2.437658477586E-04
2.426115701928E-04
2.417966858742E-04
2.400961905256E-04
2.096078641669E-04
1.998570342116E-04
2.143927018362E-04
2.147043942290E-04
2.130789622136E-04
2.130821516719E-04
2.127609302424E-04
2.120760315705E-04
2.142658218681E-04
2.153833981838E-04
2.153619122266E-04
2.167356404651E-04
2.154875820578E-04
2.158354293980E-04
2.170524057615E-04
2.152875281154E-04
2.129047886225E-04
2.129127621107E-04
2.128872581855E-04
2.126274098838E-04
2.149506309999E-04
2.156948116567E-04
2.154857901915E-04
2.166065919991E-04
2.151924803110E-04
2.156533705446E-04
2.168067390998E-04
2.150027535740E-04
2.127661920682E-04
2.128796006878E-04
2.128098695204E-04
2.126513786846E-04
2.150577806608E-04
2.156739852109E-04
2.155282489361E-04
2.165653869811E-04
2.151426048814E-04
2.157450961313E-04
2.168383672808E-04
2.149425667252E-04
2.128494296329E-04
2.131046104823E-04
2.130257418577E-04
2.129801963831E-04
2.153656511044E-04
2.157098302518E-04
2.154439767669E-04
2.161141265043E-04
2.144999794452E-04
2.153902586415E-04
2.167559189370E-04
2.150384051421E-04
2.127616790010E-04
2.120009197106E-04
2.096078446731E-04
1.781689359899E-04
