# Supplementary material for: Modeling of the Electrostatic Interaction and Catalytic Activity of [NiFe] Hydrogenases on a Planar Electrode
Source: J Phys Chem B. 2022 Oct 21;126(43):8777–90. doi: 10.1021/acs.jpcb.2c05371 (PMC9639099; doi:10.1021/acs.jpcb.2c05371)
Supplement: Supplementary file 1 — jp2c05371_si_001.zip [file jp2c05371_si_001.zip › Supplementary data/1e3d_5_theta_40_phi_98/triangulatedSurf_protein/exposed.xyz]

3477
Exposed_atoms
C -8.550978 -6.094006 15.875996
C -13.066961 -4.057997 59.774034
C -12.926034 -5.338953 49.222036
C -7.321027 30.831957 35.623964
C -10.641965 10.615962 31.242023
C -3.611979 10.770049 22.076964
C 12.531020 27.477965 38.387994
C 20.519027 28.222035 53.221989
C -16.549002 3.190010 22.180011
C -0.661044 -7.495962 22.277960
C -3.109025 -8.811996 21.399041
C 1.737041 -18.521040 58.463995
C -8.977992 -13.550015 66.680952
C -11.927966 2.853003 83.365983
C -0.896025 -4.544970 78.659015
C -9.602976 -1.918008 60.645978
C -9.221012 9.579005 51.549015
C -5.854966 11.374972 78.329987
C -17.835992 7.749027 73.232972
C -19.645014 9.512969 60.282040
C -14.034006 16.522966 59.964015
C 1.574986 18.744013 69.376008
C 6.114008 37.467028 51.638979
C -8.489026 23.628986 47.801976
C -14.351951 25.061022 45.930993
C -16.947999 10.312044 41.422994
C -19.790969 7.636977 46.797003
C 1.995999 13.300012 16.630990
C -2.527979 18.254019 28.794029
C 15.466018 12.279978 49.656956
C 8.543996 24.159954 25.867046
C 35.299016 13.323968 44.983045
C 10.782960 28.648011 53.485959
C 5.838977 22.228963 47.638038
C 14.562990 20.804010 65.423038
C 13.536959 27.390984 57.739026
C 15.915963 17.401988 65.051993
C 23.245955 7.511010 64.065990
C 25.784953 8.709033 61.350979
C 19.761019 3.106979 62.728046
C 15.804978 9.282036 74.984005
C 28.119951 9.893048 52.237975
C 13.780036 0.117961 77.287995
C 29.711976 -5.734970 59.127041
C 10.729990 -7.046028 61.466043
C 9.430023 -3.699983 76.986997
C 11.255955 -18.881983 46.772032
C 18.360995 -20.338005 51.655958
C 24.641998 -15.210003 51.124951
C 23.324007 -20.189979 39.973964
C 28.049953 -18.323011 41.614966
C 27.760965 -0.206030 41.738042
C 9.273965 -20.285012 27.492985
C 28.461016 -5.282041 34.613990
C 21.034970 -11.337044 32.626981
C -11.592035 -13.349045 24.151013
C -10.328008 -11.512008 18.552021
C -10.186954 -6.931966 14.272991
C -12.214029 -15.151000 30.855974
C -14.393004 -10.270989 28.354045
C -14.111966 -14.449022 28.857958
C -18.603976 -8.153034 26.221955
C -19.128953 -6.045016 24.809038
C -17.251967 -6.285974 21.972036
C -14.114967 -6.485007 26.597023
C -11.679983 -4.940034 25.077020
C -9.951973 -5.997031 14.379991
C -10.750963 -5.468049 14.226976
C -16.800014 -6.661983 19.095971
C -21.978048 -5.294018 20.165026
C -22.711020 -3.701990 22.207022
C -21.299998 -2.488977 23.468016
C -16.465032 3.312047 25.124015
C -17.294015 1.599965 23.562999
C -17.347977 -0.206964 20.024972
C -10.829000 1.152034 16.399006
C -10.493007 -4.313028 25.392988
C -11.058050 -1.511043 15.536024
C -0.189953 0.814034 27.483954
C 0.933002 -3.136033 32.198969
C -1.579982 -2.477021 15.530979
C 0.528037 -8.282040 22.931046
C 2.683044 -4.741995 18.370045
C -0.951984 -8.685027 23.257980
C -4.291958 -9.821010 21.198990
C -6.501969 -13.861016 21.913024
C -7.190016 -13.593044 21.282954
C -8.097982 -13.077046 23.612037
C -8.276002 -6.361003 13.250990
C -2.824021 -11.007971 24.556035
C -3.174035 -12.022012 26.611958
C -9.024020 -14.328981 25.193968
C 3.896016 -9.570972 26.048979
C 2.457018 -13.476965 29.869957
C -0.856967 -18.103041 46.786982
C 3.084000 2.834020 48.362006
C -0.243966 3.786998 41.734001
C -5.959042 -3.758015 48.617024
C -10.804003 2.474043 46.165045
C -14.096012 3.392986 43.408979
C -10.322981 0.477997 40.839014
C -9.501009 0.751032 33.885031
C -8.291014 -7.350001 39.599035
C -9.422991 -4.495997 36.165991
C -9.333982 -1.742963 40.752985
C -14.007980 -7.700028 45.815994
C -12.023023 -10.685001 48.688958
C -9.370964 -12.261002 39.878960
C -12.362959 -8.731982 42.462035
C -7.932966 -16.684985 32.905039
C -11.096998 -13.329972 46.478961
C -17.109973 -15.184954 55.257010
C -15.082978 -14.285025 56.253996
C -16.302042 -11.978033 58.984979
C -14.945015 -16.443014 60.898994
C -17.942032 -12.170978 60.929032
C -13.066970 -7.745010 61.255997
C -14.661004 -8.544975 55.392017
C -9.602018 -19.511006 57.697987
C -10.461999 -15.144951 56.861950
C -5.745995 -22.095013 52.235984
C -5.576954 -25.338048 61.591994
C -1.178998 -20.398960 62.730979
C 0.321015 -10.549036 76.266955
C -1.212040 2.313976 74.482032
C -3.929029 -8.245041 72.902990
C -0.923009 -14.897993 72.376025
C -3.957008 -25.720016 68.697015
C -3.865973 -25.797015 70.262014
C -4.273031 -28.331996 69.575046
C -5.966961 -24.767045 70.453034
C -14.224011 -14.632000 64.267009
C -8.617036 -23.988983 66.448990
C -8.203966 -24.046969 67.313958
C -12.763990 -13.205972 64.540001
C -13.426984 -11.337020 66.215017
C -14.475025 -11.669040 64.127991
C -8.570039 -9.983016 72.645985
C -8.731979 -11.345047 74.162040
C -8.509969 -11.070981 81.005000
C -9.141004 -10.410961 81.855985
C -11.964048 -2.520990 81.569964
C -13.092958 -6.426962 66.014998
C -11.200987 -3.064000 72.251033
C -11.766970 0.372039 70.550992
C -17.389007 3.070997 68.345014
C -15.369034 2.906034 66.825042
C -16.160979 -0.164988 80.995964
C -8.031033 -0.380986 80.540034
C -7.272969 0.130983 72.506031
C -2.155017 -7.528011 76.845970
C -3.334003 3.923006 80.159009
C 4.079039 3.994962 71.183996
C -6.375991 -4.695015 65.943967
C 3.081011 -0.889975 62.908979
C -11.279980 3.049973 51.785021
C -14.004025 -2.465028 56.152957
C -13.387043 -6.165043 56.455989
C -12.829999 -5.203045 60.379017
C -14.251015 3.158041 60.237953
C -15.934025 0.597991 54.804952
C -14.040007 6.222960 50.880000
C -11.795007 9.966007 53.358992
C -18.912978 12.054983 65.673016
C -19.435954 13.017035 61.545971
C -15.210995 12.089964 52.493995
C 0.850960 8.090989 63.996011
C 0.289045 10.653009 79.771991
C -0.729956 12.472977 73.758008
C -9.311954 4.444978 81.892033
C -17.133008 7.398020 82.504009
C -18.616983 4.920952 76.318950
C -16.382013 6.523038 69.379034
C -17.339993 8.163984 66.897959
C -17.203958 9.114011 75.095958
C -13.325984 11.605996 78.892976
C -11.492972 11.034037 78.292004
C -8.565957 14.220027 74.330974
C -10.018969 19.595042 68.596967
C -15.017047 19.644011 62.140008
C -13.011028 28.683009 55.851953
C -17.927015 27.427957 57.811006
C -17.741020 28.258016 59.067951
C -10.535033 27.795039 66.338954
C -8.181009 26.995039 58.397993
C -4.803992 25.763037 64.349041
C -5.065967 25.590041 62.028980
C -3.509017 17.272041 73.400038
C 2.819994 20.150013 61.497972
C 4.143027 32.375045 55.967968
C 1.169043 24.412986 58.988980
C 1.042959 36.407005 53.380999
C 1.246016 34.243974 55.893982
C 4.623959 39.059004 52.790965
C 4.611960 35.968963 52.168955
C -10.493989 26.355968 49.570009
C -5.064957 32.412964 55.043047
C -10.982044 28.780009 55.523982
C -17.986018 20.700975 53.574044
C -20.052970 27.128034 49.172034
C -22.009005 24.145000 48.799957
C -22.399957 21.109026 45.350954
C -13.980969 24.273952 45.500982
C -6.700021 26.830024 48.852962
C -9.699994 31.074955 40.779960
C -10.078040 26.098970 40.459005
C -6.628997 19.094972 44.399967
C -10.472984 18.627988 43.474019
C -18.856957 17.474967 45.178047
C -20.496972 28.232037 44.129014
C -15.093010 22.761992 37.128951
C -13.531991 24.229994 36.993969
C -11.025954 29.366048 38.440969
C -8.081978 24.318991 33.797035
C -7.857974 32.186951 30.002034
C -6.371011 29.498954 28.481957
C -15.477009 23.387974 31.983046
C -15.577956 21.671984 28.895977
C -12.925043 18.942954 23.651970
C -8.571012 19.695997 23.715962
C -7.906998 19.295025 23.132981
C -14.875012 16.804993 31.968044
C -16.575044 13.085011 35.085030
C -15.930044 14.587013 32.760979
C -10.281033 11.466956 31.503957
C -12.698964 14.738022 20.035996
C -13.679973 14.947963 24.366032
C -15.195043 5.757955 22.592036
C -11.067952 5.036037 30.487016
C -13.277983 5.297036 25.171986
C -16.024965 9.021953 25.894023
C -16.392000 8.320013 37.265953
C -17.875968 9.175028 45.081036
C -16.885995 10.963985 44.914001
C -10.947022 14.925985 42.061013
C -12.652965 5.986009 36.471030
C -7.485036 11.064012 36.001957
C -5.042990 13.025982 43.177970
C 3.065030 6.596954 45.553001
C -4.165017 5.681043 13.765035
C -1.275965 5.210019 18.281040
C 0.076037 4.585998 20.713039
C 0.719992 12.146986 20.133968
C 0.465009 14.461962 20.452982
C -3.524002 11.727981 20.838973
C -4.205004 17.052023 26.555986
C 3.508019 13.527018 23.583979
C -5.419045 21.218983 33.068039
C 1.461982 22.236032 29.572034
C 3.133050 20.379967 26.910957
C 4.027970 17.901983 26.233987
C 0.531041 23.324954 31.604023
C -1.111969 25.619970 28.248032
C -5.194957 28.674996 31.320958
C -1.962041 32.793011 38.107964
C 4.371049 28.726028 34.371022
C 1.977034 34.989014 44.056998
C 8.293009 36.247992 44.205015
C 6.884019 34.395009 45.070996
C 11.156965 15.032017 41.958003
C 6.619032 26.093044 41.367000
C 7.883008 28.578978 41.212951
C 12.404022 22.838011 35.346032
C 11.998036 26.982047 37.249033
C 13.129980 28.662033 38.037995
C 14.383956 23.358961 37.067964
C 16.271998 24.338028 38.283964
C 12.184046 22.972003 28.845978
C 7.313014 24.541012 28.006977
C 6.764016 22.950036 25.405991
C 8.192043 14.074994 21.142002
C 12.965022 19.948027 20.687989
C 15.513951 19.922029 19.976009
C 10.427980 19.701975 39.417975
C 8.700006 11.416022 26.326015
C 8.769996 10.489971 26.275966
C 6.646039 12.883041 18.994977
C 5.815007 11.086961 16.948989
C 8.475048 5.570022 15.530038
C 9.955005 4.520015 19.578982
C 10.167031 7.619049 13.994030
C 10.420967 5.409039 14.612003
C 16.379956 4.435031 18.249036
C 5.547957 9.176047 30.844999
C 6.669016 7.800035 44.393995
C 6.729039 9.910040 43.285983
C 12.420046 11.594020 44.786997
C 32.713976 11.097012 42.262025
C 32.441014 6.678036 38.670981
C 28.556037 7.223022 29.099019
C 28.474970 6.489009 22.916980
C 18.521009 7.371989 16.086955
C 21.714981 4.991980 17.572044
C 24.176980 5.231954 20.244032
C 25.456964 11.792000 13.474023
C 23.196988 11.242001 14.033973
C 31.235016 10.823003 24.003970
C 26.241003 12.943007 22.774983
C 27.244000 13.433041 18.681012
C 24.414040 18.939004 24.459006
C 23.921007 19.157010 26.458007
C 23.080011 18.222960 28.086017
C 17.092988 18.208027 32.855983
C 18.141013 19.005984 30.896038
C 23.819030 17.743956 34.373977
C 28.760024 18.026979 34.931960
C 26.875046 23.945005 38.429999
C 28.384020 19.025972 38.652952
C 29.860969 15.801023 39.132002
C 23.497029 22.420981 37.476992
C 17.007961 23.948951 38.784964
C 19.781958 22.553989 39.463990
C 20.473045 24.121969 41.028960
C 35.490047 14.880954 43.311021
C 33.846983 16.810991 41.940043
C 25.923971 25.055045 45.798047
C 28.962967 21.408039 46.206964
C 25.635969 21.217038 50.368969
C 31.087952 17.328994 49.129026
C 22.595043 29.208981 46.459971
C 21.173000 28.926019 46.812011
C 10.286049 33.037979 48.138962
C 23.481995 24.394953 47.495005
C 15.510032 15.419047 48.728025
C 19.266019 30.813991 49.692985
C 12.104042 16.174045 52.270974
C 5.134993 22.562977 58.872040
C 4.941969 31.245015 58.593993
C 5.670951 17.242992 70.839027
C 9.638968 14.803970 67.866965
C 10.734980 14.918008 67.119033
C 9.896000 29.803006 58.488012
C 12.840024 20.460047 69.302039
C 12.586968 22.514013 61.471978
C 18.568951 24.178986 54.712977
C 16.721033 20.094994 65.811981
C 16.495978 27.036981 54.777953
C 33.464005 13.767019 55.657010
C 26.429997 16.493996 59.715987
C 19.437028 15.791957 56.173961
C 13.226975 17.205010 65.085983
C 16.719040 11.110971 74.700028
C 17.527986 8.912966 73.951990
C 21.305960 11.865007 66.190953
C 27.755001 11.106959 60.463036
C 26.903968 13.249005 60.340000
C 22.930974 4.091033 68.014968
C 22.361014 6.757968 73.830050
C 19.651014 6.770047 75.049035
C 19.413978 8.180000 78.563047
C 15.927966 4.814981 77.093026
C 16.217975 12.038012 77.470998
C 6.936020 12.416047 70.942977
C 10.110990 8.254977 73.389962
C 5.092028 8.269979 78.230976
C 6.547952 5.192015 75.800041
C 5.079032 11.609992 46.700027
C 24.840021 8.232033 53.294961
C 23.686959 9.231049 55.638006
C 31.023002 11.033026 48.303008
C 32.531006 8.962959 54.127955
C 31.571956 9.168036 54.862966
C 32.644961 13.490967 55.218001
C 34.961985 8.709993 54.311969
C 32.600045 5.950026 51.709984
C 35.982973 5.806043 48.948968
C 32.679024 -0.880967 47.946013
C 25.869019 1.694015 46.985956
C 32.342994 -3.934030 48.750958
C 14.024963 -1.798965 44.916954
C 10.787996 1.967017 63.210022
C 7.928977 1.838962 63.629031
C 6.872010 2.408966 65.467002
C 10.648966 0.136012 69.419964
C 10.447966 -2.220008 78.656020
C 11.826966 -2.918003 75.820040
C 11.213997 -2.921000 72.059958
C 10.729956 -1.315018 78.812988
C 12.131023 -0.296025 67.363011
C 10.948996 0.974043 69.057964
C 17.595998 2.241991 77.785974
C 24.239013 3.966959 73.943965
C 25.007980 3.337963 73.178992
C 29.982008 3.514034 63.052971
C 20.717951 -4.918035 62.839992
C 25.966970 -2.010041 66.986041
C 23.137033 -0.871013 68.998978
C 21.141033 -0.337963 73.542034
C 17.818972 -2.023021 75.922981
C 17.549022 0.246040 77.717966
C 15.149965 -5.272021 73.014965
C 19.918009 -5.530982 61.639041
C 28.643982 -6.882973 59.216013
C 33.453999 -8.065990 55.460966
C 24.593987 -9.082003 56.913977
C 13.185962 -17.811979 58.837025
C 11.649049 -6.923986 59.282983
C 15.601988 -19.018001 55.704994
C 16.597951 -16.483036 61.143023
C 15.557999 -11.623963 63.458037
C 12.703998 -17.004957 62.797008
C 13.168035 -10.716990 75.225012
C 10.110007 -15.274016 73.436984
C 9.950013 -10.742951 67.379970
C 8.349025 -12.038049 66.546997
C 11.828038 -17.058956 61.502005
C 8.703003 -23.208981 45.845976
C 10.418044 -16.534004 53.092950
C 13.412012 -19.320011 45.138040
C 12.953957 -21.615994 45.529971
C 16.884013 -22.323043 45.828960
C 17.833974 -19.736050 46.432957
C 32.056951 -6.683982 53.496992
C 25.759991 -15.025979 48.731976
C 30.144960 -15.932999 47.374961
C 28.620038 -14.575048 46.159978
C 25.153034 -19.828005 40.822980
C 29.062987 -18.372005 42.603985
C 18.123994 -24.077981 41.470013
C 24.182996 -19.864042 39.661974
C 27.853029 -16.583955 38.722039
C 29.247044 -15.842002 37.078974
C 31.608048 -10.709021 38.841996
C 27.124990 -11.369033 41.592981
C 30.152985 -10.233960 41.119974
C 29.727960 -11.618966 41.703022
C 24.829020 -3.910969 42.214020
C 24.982044 -5.660029 36.094958
C 28.545991 3.700988 36.219952
C 23.409964 -3.664977 36.847991
C 31.331997 1.724026 38.979006
C 26.885040 0.133003 41.539044
C 22.927960 -1.646987 43.180990
C 17.688979 -13.001003 37.232994
C 15.803048 -6.594039 38.714997
C 6.315996 -21.723047 44.518972
C 8.497002 -23.682975 42.226977
C 7.729013 -24.727011 44.868008
C 10.304991 -24.317995 43.778953
C 14.189014 -23.687004 44.150044
C 16.019038 -23.918986 37.930049
C 10.279959 -22.631004 36.291049
C 7.841001 -22.948011 37.316009
C 7.083981 -19.308032 36.132960
C 8.893042 -12.482028 28.282963
C 6.521015 -14.749985 32.439002
C 8.708016 -21.016032 35.201974
C 9.084998 -13.380023 34.667043
C 9.097978 -10.126959 32.633999
C 12.323971 -11.683018 26.122975
C 3.136994 -16.071028 28.518981
C 9.056021 -1.367992 19.640978
C 7.842022 -3.018048 33.283019
C 9.448954 3.662972 16.959027
C 10.144010 -5.800039 28.830986
C 13.486970 -3.070990 20.513977
C 16.199000 -4.243003 23.078049
C 14.788035 0.776002 19.923985
C 15.910044 1.819987 19.591018
C 15.035005 2.456967 16.786993
C 22.653026 2.769041 25.137991
C 27.173048 3.337957 28.655978
C 28.012966 3.039011 29.008981
C 26.273991 0.954951 34.801022
C 20.440008 -5.727044 23.458961
C 19.588005 -7.939050 23.802003
C 18.502007 -8.275005 20.973023
C 18.117976 -7.640036 20.348977
C 16.052041 -9.318957 29.784034
C 20.129049 -6.845955 30.704010
C 17.447993 -14.479018 33.598035
C 21.191977 -12.497981 33.362003
C 14.371008 -16.937020 31.093011
C 15.708961 -12.155958 27.970015
C 16.679029 -10.376043 29.651034
C 17.930035 -18.212002 28.449016
C 19.512023 -11.548031 28.787029
C 19.749950 -14.814962 25.079045
C -13.443048 -11.369049 16.288029
C -13.342977 -11.887002 15.474020
C -13.753993 -11.967957 16.986012
C -14.874041 -12.495031 26.994044
C -13.459985 -11.307971 23.736968
C -14.460031 -10.302958 16.069041
C -12.096018 -10.792974 16.685024
C -11.923023 -9.992018 16.166988
C -12.352997 -9.542003 18.298021
C -12.656007 -11.041020 18.648974
C -12.587001 -13.705018 26.607974
C -12.965972 -15.985043 26.337026
C -11.310013 -12.427984 24.036979
C -11.398955 -11.436050 16.482007
C -11.147009 -12.276015 23.091959
C -11.127991 -11.002990 20.695040
C -8.387953 -9.388972 20.673027
C -10.047972 -9.996986 18.263016
C -9.136957 -10.491032 20.692005
C -8.732997 -11.599994 21.024958
C -7.597958 -14.981999 23.267982
C -9.010040 -13.277048 24.554025
C -10.971964 -15.919994 26.662029
C -10.107007 -16.217978 29.728008
C -9.881959 -15.711021 30.535994
C -11.030981 -14.796989 30.909034
C -9.070041 -14.351953 28.280965
C -7.296011 -12.152036 29.690981
C -8.062968 -11.787980 29.219960
C -8.303025 -14.356992 29.239996
C -8.587011 -15.026993 30.357026
C -9.269998 -17.532041 31.344994
C -8.485047 -16.017972 32.467030
C -7.667000 -15.221967 31.494984
C -10.382035 -11.009045 32.057984
C -10.351007 -16.813034 32.240965
C -9.566962 -16.674030 31.688001
C -12.498952 -12.884992 31.961990
C -14.100028 -14.129966 27.942026
C -15.485974 -12.706952 28.418030
C -14.680974 -14.705989 27.422968
C -14.659049 -12.719988 27.911955
C -12.584969 -16.258991 27.833010
C -12.386036 -15.704979 27.061013
C -14.984960 -9.780988 29.310012
C -13.343971 -11.957989 29.841037
C -12.532974 -9.974959 32.103029
C -12.121033 -10.343979 32.900013
C -11.160050 -11.506025 29.460996
C -15.442958 -8.142040 27.558977
C -15.633050 -8.401983 25.533978
C -19.134968 -8.321964 25.440040
C -20.063990 -8.213040 25.653989
C -18.978971 -9.218976 25.136037
C -19.223015 -7.550976 23.510968
C -17.020970 -8.208991 23.627991
C -15.498018 -9.259974 24.656037
C -13.819034 -7.846956 22.330011
C -21.455956 -5.018019 21.271952
C -19.030956 -5.882026 28.427974
C -18.018952 -5.273978 28.028002
C -16.886006 -5.789976 27.980988
C -11.230032 -3.141967 32.591043
C -13.225958 -7.345026 27.560046
C -10.767955 -8.810031 33.149030
C -9.174016 -7.962955 26.218032
C -8.063963 -7.857027 33.310023
C -8.292961 -5.360952 29.387964
C -8.864977 -7.135031 18.651032
C -8.400979 -4.854036 13.670031
C -8.486990 -5.222976 10.923974
C -8.897963 -5.624011 13.353041
C -10.400043 -7.390050 16.643021
C -10.168996 -5.984005 11.775955
C -9.519030 -5.300021 12.001957
C -14.255963 -5.631037 15.501968
C -13.373959 -7.225984 21.747982
C -13.529006 -7.477003 20.834979
C -14.983049 -6.814973 16.227006
C -14.767041 -5.881959 16.276018
C -20.681025 -5.801958 21.864004
C -18.498976 -5.837044 19.748954
C -17.560983 -5.572028 19.651049
C -15.577042 -5.367015 16.303980
C -17.844014 -4.674981 17.829032
C -17.448028 -4.420030 18.664987
C -15.345961 -1.619977 17.297008
C -13.104022 -3.461040 14.945026
C -12.286041 -3.636956 12.908974
C -19.549026 -2.215966 21.824956
C -21.763953 -2.998038 21.178008
C -17.904986 -3.652952 19.016040
C -21.799998 -3.670023 21.876967
C -20.889029 -3.240035 23.011037
C -20.822010 -3.968023 23.647000
C -12.632983 -4.322005 24.291966
C -18.202955 -3.836047 27.576955
C -18.312023 -3.271013 28.358017
C -19.013965 -3.771998 27.047955
C -18.084975 -1.657994 26.153953
C -16.369995 -2.946957 27.351044
C -16.243014 -1.458049 25.256959
C -13.790048 -1.031044 24.508045
C -12.419038 -3.040965 23.809975
C -15.677971 1.243017 20.827950
C -18.760987 -2.113976 23.712039
C -19.239049 1.479044 25.256022
C -18.784959 -0.893980 23.873011
C -13.554018 1.270050 27.373953
C -12.915029 0.576021 27.550039
C -14.412001 0.878011 27.192007
C -16.054999 -0.369959 25.778043
C -17.933040 1.297977 26.103999
C -18.795049 2.597045 26.263022
C -18.484998 1.933012 25.643047
C -16.466036 4.516040 25.378002
C -14.367983 3.637960 26.680997
C -13.622034 1.843968 28.140990
C -15.382957 2.559986 25.340022
C -17.679996 2.601046 24.544974
C -18.249043 3.265018 24.103998
C -16.733014 2.001019 22.419007
C -17.910952 1.251047 20.149966
C -14.777045 -0.936024 17.684968
C -15.282034 -0.112995 17.755023
C -17.585047 0.490995 20.639016
C -18.268975 0.177018 21.234026
C -13.213013 0.173035 16.930967
C -13.732023 -0.914004 15.909011
C -13.549954 -0.732013 16.844033
C -12.914971 4.636997 20.512038
C -13.225962 1.934972 19.105045
C -13.944964 3.597022 21.057019
C -12.158952 2.423035 19.481978
C -8.303033 5.008020 15.189018
C -11.092970 2.640032 18.730971
C -8.084993 2.494953 14.427995
C -8.016015 3.000994 15.557977
C -10.462980 3.865016 29.636970
C -10.266020 4.692007 30.084002
C -10.502992 3.728020 32.606016
C -10.001993 2.603038 31.642023
C -11.506989 -1.110968 32.753966
C -10.533000 -1.046954 28.293978
C -9.253993 0.032018 30.985007
C -10.474000 -4.107040 33.085987
C -11.811019 -3.284992 31.515954
C -11.240962 -2.419980 24.147010
C -8.182013 -4.195010 30.084023
C -12.189954 -3.280971 14.107033
C -10.497989 -2.204983 13.685974
C -11.751959 -0.885044 15.240037
C -9.820960 0.456954 16.289998
C -9.838983 -0.775038 15.797977
C -7.329964 -2.264986 15.311983
C -9.986953 -4.451956 12.059031
C -7.368995 -4.605965 16.885038
C -5.317042 -3.093982 15.719984
C -6.531977 -2.966985 15.974037
C -3.097987 -0.767047 15.205037
C -5.083048 2.369018 28.224017
C -3.884017 2.050016 31.184023
C -5.102001 4.837024 32.407003
C -4.201978 3.810953 32.119009
C -6.331986 4.533045 27.546041
C -6.337997 4.394977 14.120015
C -3.638048 1.199004 15.512021
C -4.050972 1.216039 14.634971
C -3.147981 2.026042 15.644016
C -1.958000 4.655001 18.689996
C -2.041959 3.424002 17.988985
C -0.895993 1.935029 19.985967
C 1.476035 5.183039 21.077012
C 1.176969 0.389038 17.928045
C 0.376976 3.003050 26.950983
C -2.854956 4.100039 32.329954
C -2.218009 3.450965 32.136003
C 0.662965 2.401023 31.128986
C -1.805986 2.375033 26.430049
C 0.851045 1.345018 29.986007
C -1.951967 -0.703952 27.726017
C 2.068028 -3.279023 31.427044
C -1.470024 -2.706005 26.656012
C 2.572045 -2.834038 27.976029
C 2.630989 -4.528979 17.465974
C -1.018022 -2.728986 16.279956
C -2.733046 0.012020 15.654042
C -1.846971 0.197996 15.305965
C -0.336957 -0.801965 16.365030
C 4.115997 -1.288002 17.283033
C -0.206041 -3.110008 15.911043
C 3.959995 -4.846010 20.424975
C 3.859988 -4.540968 19.068014
C -1.592011 -4.985960 16.634957
C 1.588017 -5.260027 19.023034
C 0.910975 -5.933014 20.806010
C 0.414029 -5.465045 18.336037
C 1.651971 -5.580964 20.368998
C 2.835002 -5.367021 21.052019
C -3.829961 -8.909959 20.009963
C 1.563981 -8.230049 25.455009
C 3.059025 -9.460996 26.945987
C 1.894014 -8.888958 26.734986
C 1.594001 -8.901010 24.741047
C 3.697020 -9.091018 22.464969
C -2.849992 -12.564025 24.370043
C -3.374975 -11.791993 24.593984
C -0.453951 -8.365030 25.756045
C -0.362993 -7.951046 23.068981
C -3.952013 -8.956035 20.961005
C -4.138998 -14.008043 25.857989
C -5.195015 -15.158982 24.249983
C -5.525025 -12.822033 22.044028
C -6.082994 -14.669954 21.581027
C -7.129046 -14.122016 23.296030
C -6.003007 -14.222982 24.301041
C -7.026009 -9.406011 21.174954
C -6.548036 -10.163044 20.777035
C -6.234045 -8.097969 19.818977
C -6.043019 -3.866021 18.270958
C -5.222994 -4.207022 17.879977
C -4.308952 -6.445038 20.078991
C -6.867044 -6.627029 28.749039
C -7.072009 -5.837993 29.194977
C -5.694975 -8.374046 32.550030
C -6.431041 -10.413991 32.395951
C -6.534973 -11.578007 29.510969
C -5.145971 -13.457038 27.566985
C -6.439003 -13.461987 27.827018
C -7.002036 -13.565960 29.166967
C -6.342039 -13.987985 29.753959
C -6.873970 -15.710048 31.223982
C -2.827995 -12.559980 31.375021
C -2.610956 -11.746963 29.278039
C -4.260003 -13.590996 28.421008
C -3.152033 -10.322957 29.690044
C 0.693030 -12.583011 33.123044
C -0.542024 -11.306998 30.000987
C 1.526005 -13.273987 29.978978
C 2.577988 -13.998990 29.072030
C 1.779039 -11.263043 28.658003
C 1.863990 -17.944954 28.892997
C 2.582998 -17.778021 29.521034
C 2.015964 -17.210960 30.775993
C 3.010014 -18.626023 29.720006
C 4.215993 -16.530045 29.562005
C 3.800026 -17.647992 27.000982
C 2.895978 -11.878024 27.755012
C 2.768018 -13.975996 30.628039
C -0.263008 -9.364027 28.509033
C 1.941985 -12.038042 33.898014
C 2.636039 -10.763050 35.807957
C 2.189950 -14.535016 36.792990
C 2.438048 -15.201950 37.435025
C 2.157987 -15.508016 39.441968
C 3.395046 -15.278956 37.463961
C 2.057046 -16.046027 37.183015
C -0.007983 -15.465004 38.607016
C 0.690996 -18.971995 41.180971
C 0.413010 -14.628016 38.818031
C 0.161031 -13.969961 38.166973
C 1.060026 -13.170021 34.528998
C 1.047047 -12.375979 33.990039
C -2.649036 -12.718969 36.867027
C -2.378036 -14.612978 38.401009
C -0.251991 -18.177989 41.158977
C -1.131046 -18.140988 40.162000
C -4.212009 -14.603002 36.940013
C -3.802011 -15.678000 39.416032
C -3.848989 -18.695046 42.786970
C -3.721985 -12.940014 34.633017
C -4.272963 -17.796990 44.892050
C -4.134968 -17.675981 43.580950
C -2.961962 -19.220013 48.191962
C -0.152985 -21.794003 50.111013
C -1.187008 -22.453987 50.067983
C -0.183953 -18.602048 43.746993
C -0.085967 -17.384004 46.156953
C 1.042041 -17.630049 43.629007
C 0.072954 -17.674958 43.625021
C 0.787990 -21.805045 49.182967
C 3.118986 -19.865960 49.002000
C 1.429021 -18.521038 47.976994
C 3.514017 -17.660981 47.548021
C 1.092027 -17.049001 46.672957
C 3.874976 -5.630039 37.369974
C 3.165998 -2.832991 35.968011
C 2.338030 5.056970 39.275007
C 3.588980 4.209047 45.120002
C 2.576971 -0.502978 42.126961
C 1.743044 -0.008044 44.428951
C 0.217023 1.518038 41.890986
C 0.682970 3.366979 40.543011
C 2.130008 0.843010 39.643974
C -0.191044 3.271985 40.926016
C -2.005020 1.673976 45.705047
C -1.307984 0.626022 46.087046
C -3.752020 -5.402019 49.194964
C -6.816018 -3.864951 43.631000
C -7.901028 -3.039972 45.877951
C -8.441962 -2.201968 42.909032
C -8.502002 -3.520016 40.158964
C -8.713001 -2.685004 39.734012
C -8.680013 5.112992 48.603989
C -13.509975 3.015958 44.024951
C -10.968038 1.710987 46.724985
C -11.637017 2.906019 45.961979
C -15.391039 2.913011 43.296046
C -15.679036 2.216043 43.839970
C -15.798975 1.804973 49.082974
C -16.475002 2.196010 50.055958
C -17.717969 2.115007 50.166977
C -14.834979 3.057982 50.947000
C -15.707030 5.002960 46.071007
C -16.251017 3.474999 42.372952
C -17.118014 3.151013 42.285994
C -15.818998 4.518980 41.575967
C -16.961035 2.908951 38.238984
C -16.406048 4.896038 40.962968
C -14.817961 3.769036 38.378960
C -13.175020 5.154971 35.695979
C -16.099038 3.900027 38.065958
C -16.474977 5.067961 37.572012
C -14.618043 1.773986 38.455034
C -12.520001 2.632027 37.828047
C -9.728030 2.468032 35.312014
C -9.356951 2.026957 34.229007
C -14.262010 2.541975 38.928031
C -14.496970 2.461034 39.866955
C -12.698048 1.037966 40.085972
C -12.102967 1.392047 39.406030
C -10.537960 0.402046 42.050004
C -9.729036 -0.484956 40.143961
C -9.758951 -0.330989 37.244048
C -10.996012 0.136005 35.077965
C -11.985030 0.705025 38.729963
C -12.176953 -1.902020 33.930029
C -11.385044 -1.846996 33.373984
C -10.134958 -2.171964 41.117974
C -9.334041 -2.836965 39.018965
C -10.177992 -2.211048 34.974984
C -10.650031 -3.126951 44.319020
C -12.374003 -1.514048 44.753011
C -12.915984 -2.904994 44.265036
C -11.181006 -3.949969 45.540982
C -13.629031 -3.723019 46.608989
C -13.285951 -2.575001 46.264036
C -12.461004 -2.450026 44.991959
C -13.574046 -1.539989 46.896015
C -12.726959 -2.060992 50.650037
C -14.537030 -0.800030 49.408004
C -13.263977 -0.723998 50.194023
C -14.173969 -5.787035 45.205997
C -13.624016 -7.849025 43.821974
C -14.046997 -7.262990 43.173976
C -14.175973 -8.641976 43.908965
C -13.564973 -7.141970 45.156007
C -11.012023 -8.546032 44.875044
C -12.146019 -9.615005 44.799003
C -12.253043 -8.254976 43.299967
C -12.334047 -6.331003 48.161962
C -12.132982 -5.798001 48.934992
C -12.348012 -7.328963 50.284953
C -9.780954 -6.907006 49.182042
C -9.425000 -9.188021 48.032029
C -6.835972 -9.957973 47.985036
C -6.291029 -5.266013 44.096964
C -8.341991 -9.187027 44.023025
C -7.095032 -8.493963 43.702971
C -6.991014 -7.435989 45.453017
C -6.954025 -4.671995 46.505015
C -7.306044 -7.705957 43.158988
C -11.612007 -8.060967 36.396981
C -12.127013 -8.532965 33.883953
C -11.733041 -7.455969 43.120047
C -9.389951 -6.229030 37.684011
C -8.633016 -4.711953 36.608018
C -8.606008 -5.760034 37.512978
C -9.169976 -9.161990 41.924024
C -10.943044 -10.657003 42.994991
C -11.465016 -9.216007 33.687007
C -10.953004 -9.188999 36.154016
C -10.345990 -9.808978 37.166010
C -7.862996 -12.127968 39.798004
C -9.722963 -12.441002 39.004012
C -12.823007 -10.739963 33.440023
C -10.218011 -12.415025 35.793979
C -9.745953 -11.444025 40.215018
C -9.000044 -12.437995 43.406026
C -10.361018 -15.172000 44.468045
C -9.596047 -12.984956 40.469021
C -11.014049 -14.589971 44.864041
C -11.279030 -13.925972 44.224035
C -11.781016 -15.102035 45.129014
C -9.462025 -13.413023 35.779975
C -9.845017 -14.545037 36.150041
C -8.023985 -13.278965 35.321031
C -7.837040 -13.967956 34.666039
C -7.438005 -13.425007 36.080007
C -7.502046 -12.969991 39.446014
C -7.315003 -11.929018 41.145048
C -4.905019 -16.120047 39.059014
C -4.279034 -16.484983 43.027003
C -4.598990 -15.270042 43.786015
C -4.934952 -14.321017 41.976951
C -6.429969 -13.298982 43.417029
C -5.468964 -15.366001 44.206025
C -5.638970 -21.871000 47.832989
C -5.184008 -20.144962 46.499960
C -5.225952 -20.707980 47.618993
C -5.532994 -19.584025 49.301007
C -6.033994 -15.978976 48.311044
C -10.299954 -15.502022 50.673980
C -10.774004 -15.439975 47.400027
C -10.001956 -14.944026 47.118005
C -9.359048 -15.544038 46.733995
C -14.082027 -10.732981 50.665025
C -11.964037 -10.695994 47.457990
C -14.670965 -11.079030 49.247018
C -14.499014 -13.409027 49.967003
C -12.793954 -12.561032 48.897009
C -14.762035 -12.678950 50.548971
C -16.739990 -13.965035 50.632985
C -16.232981 -12.814981 50.770024
C -11.759976 -16.526997 52.384046
C -17.817961 -15.218982 53.047956
C -10.857970 -16.810043 52.165011
C -10.254974 -17.413952 53.353017
C -10.920953 -17.483047 51.471021
C -15.420968 -14.420986 53.828999
C -13.196954 -14.088027 54.838982
C -13.537029 -13.293964 55.302044
C -15.984048 -12.956983 53.911974
C -17.226013 -14.327985 54.817990
C -18.143985 -14.497987 53.609971
C -19.530989 -14.807982 54.074951
C -13.248043 -15.009026 60.741046
C -11.332032 -14.284995 58.817995
C -10.634040 -18.828960 57.581983
C -10.295026 -15.223989 60.938004
C -15.143019 -15.611028 61.357968
C -16.009976 -15.290954 61.062040
C -14.308962 -13.613997 58.859040
C -14.524970 -13.525032 60.068016
C -12.756027 -13.086952 56.509023
C -15.353985 -12.745027 56.121012
C -17.638007 -13.720038 55.451988
C -16.734999 -10.579960 60.429040
C -14.720019 -10.673020 58.950019
C -17.016026 -11.623972 62.685982
C -17.680955 -11.336018 61.347967
C -18.483990 -10.808045 61.492023
C -16.213967 -9.954982 60.957008
C -12.418039 -6.465002 59.784018
C -13.089990 -6.746020 59.142971
C -17.256036 -10.066033 59.791043
C -13.514000 -9.680000 54.123026
C -14.405019 -7.074042 53.644956
C -14.190022 -9.702009 53.412974
C -16.930029 -11.835995 51.107968
C -14.855038 -10.395988 57.759983
C -9.186995 -18.671015 59.528966
C -8.725995 -16.845022 62.709000
C -5.445003 -22.364988 61.214966
C -5.619969 -21.130015 60.475015
C -6.330047 -22.719041 61.440000
C -7.302983 -20.324048 61.740954
C -8.889029 -20.210978 59.496038
C -8.813011 -19.386036 58.991028
C -6.986039 -19.828979 58.199021
C -5.142011 -23.638029 59.609960
C -5.755029 -20.331017 55.655027
C -9.147007 -20.310990 56.849994
C -8.622015 -18.684029 54.372985
C -9.148976 -18.145994 53.285044
C -8.558018 -18.342035 52.113951
C -6.913024 -20.826036 53.690023
C -5.907981 -21.461957 53.384000
C -3.908987 -21.497009 53.868968
C -1.831014 -21.031021 51.922954
C -0.657032 -22.088008 55.837048
C -4.745969 -21.568970 54.355964
C -4.765970 -22.435017 54.791969
C 3.995975 -17.072998 53.216963
C 0.566040 -21.371009 51.999958
C 3.462972 -19.414987 51.174013
C 0.077973 -21.876046 56.433955
C 1.288963 -21.555959 55.589964
C 1.457023 -22.239989 54.544980
C 2.081042 -20.654035 55.948001
C 7.818030 -16.869016 52.476049
C 2.696037 -18.085008 54.438977
C 2.822043 -17.353000 53.878958
C 1.167999 -16.281039 58.465020
C 1.441001 -18.111001 59.245985
C 0.270035 -22.673033 56.950992
C 0.148962 -20.835982 58.196026
C 1.099027 -16.768977 59.252982
C 1.676967 -20.157962 60.415992
C 4.198027 -19.150977 61.262024
C 0.838022 -18.702031 62.349035
C -2.290991 -20.536011 60.102954
C -4.652036 -21.361967 57.620012
C -4.043011 -20.852968 56.667979
C -3.791038 -23.112968 60.218025
C -2.030026 -21.842007 58.030980
C -3.347952 -25.033959 61.666956
C -4.569032 -24.700994 61.284951
C -4.677983 -23.437016 60.438983
C -2.593048 -21.777027 64.067010
C -3.595954 -20.526023 65.985959
C -4.118963 -23.337046 68.878974
C 3.173978 -17.388030 65.487968
C 3.097966 -17.750013 64.600963
C -0.391022 -20.836033 65.250013
C 2.341046 -17.500977 65.951028
C 0.100040 -18.296036 68.069020
C -0.270023 -15.064955 70.957000
C 3.870032 -17.849040 65.962028
C 3.726039 -15.333956 66.716999
C 3.355012 -12.176989 70.651031
C 4.194001 -14.390004 68.924022
C 2.186999 -13.387044 69.177024
C 5.278961 -11.830042 73.261969
C -0.349048 -12.519990 72.201988
C 1.307971 -13.591980 72.775022
C 1.874044 -14.685030 72.643980
C 1.583020 -12.665966 73.687994
C 4.100031 -11.299033 76.127049
C 1.822014 -6.520967 72.058966
C 3.522973 -6.606973 77.879005
C 0.362039 -8.038024 76.349014
C 1.560021 -6.397044 71.143997
C -0.550047 -9.761030 75.664013
C -1.615955 -10.165993 75.203038
C -1.605995 -7.922981 77.871011
C -3.865043 -7.836041 78.639997
C -4.214985 -7.147045 78.037048
C -5.021015 -20.492954 71.011006
C -4.237002 -14.847010 70.539965
C -2.926022 -15.075035 70.597965
C -0.936994 -18.252010 68.755019
C -1.102005 -17.462039 69.705016
C -3.263967 -19.184995 69.267967
C -4.417957 -17.282033 70.217991
C -4.477011 -25.824950 69.507957
C -1.659970 -20.127030 68.390974
C -2.977036 -19.263014 70.200965
C -4.297985 -23.209043 70.428029
C -4.925993 -20.888049 69.840975
C -5.810967 -27.199012 70.221981
C -5.470999 -24.679971 69.623050
C -5.183959 -27.164042 69.482976
C -5.694032 -27.230977 68.661035
C -6.473975 -22.234049 69.976044
C -5.265997 -12.367013 73.522028
C -6.555013 -12.165992 73.297979
C -7.090014 -12.494981 72.129003
C -6.824977 -15.262982 71.145013
C -6.104977 -24.730988 68.890038
C -6.735963 -18.088021 71.009987
C -6.315968 -16.086969 71.202956
C -5.965024 -16.155969 72.104037
C -7.927037 -17.286002 71.633998
C -7.248021 -17.267030 70.941025
C -8.041979 -12.205030 81.234042
C -7.310026 -11.633986 74.244009
C -9.111021 -11.350994 75.055005
C -9.170987 -12.040029 73.645995
C -9.626955 -18.243983 70.158047
C -8.946004 -18.371026 69.480997
C -8.323964 -21.628038 68.604981
C -9.605006 -18.487986 68.162995
C -8.390971 -16.387050 69.468028
C -7.851032 -11.747953 68.713019
C -7.233979 -12.418977 68.411950
C -7.489955 -13.272022 68.768001
C -8.615034 -24.855986 66.034989
C -8.680040 -21.228976 66.181031
C -9.243002 -12.018042 66.820982
C -10.327013 -13.019974 64.559049
C -10.645992 -14.194016 64.774029
C -9.389017 -22.601986 64.303998
C -9.521006 -23.683001 66.546029
C -16.021961 -16.052023 63.148962
C -15.137023 -15.812979 62.834982
C -14.700963 -14.499995 63.431034
C -15.457961 -13.912961 63.584981
C -16.995983 -12.790995 63.090014
C -8.509967 -16.151009 64.097999
C -14.518043 -16.519976 63.078983
C -8.071039 -16.566978 63.352967
C -8.491999 -22.930997 64.214009
C -8.509986 -23.802980 63.813020
C -7.908985 -18.426008 64.209030
C -5.026006 -22.709019 63.539969
C -6.926004 -23.345000 65.477986
C -8.666025 -6.825989 69.360029
C -6.937012 -6.757968 67.395013
C -16.478963 -10.682995 63.301007
C -13.903037 -6.701961 65.101977
C -13.220956 -6.772029 67.210024
C -13.926007 -9.964957 65.644025
C -13.306027 -10.688019 65.519033
C -8.917013 -8.371011 69.505986
C -9.246008 -9.466012 66.783014
C -10.942990 -7.531034 72.592020
C -9.951983 -9.901027 73.381030
C -13.169029 -8.596976 76.317035
C -12.804020 -7.210049 74.102005
C -13.937998 -6.434000 76.001039
C -14.215013 -7.792048 78.217036
C -13.246015 -7.835031 78.223981
C -12.731951 -7.874038 76.792019
C -12.983958 -8.649024 78.682045
C -12.693967 -6.630957 78.977962
C -11.779008 -8.056985 76.800990
C -12.431015 -6.950964 80.407959
C -8.997006 -10.003988 73.515995
C -8.955973 -10.841959 79.018037
C -8.303036 -10.467033 79.631001
C -7.992968 -8.597022 80.415029
C -7.421044 -10.706992 79.308050
C -6.025008 -7.327046 76.526991
C -5.649969 -7.484954 77.687990
C -6.445966 -7.945040 78.643957
C -4.137955 -5.795049 78.734977
C -7.792016 -4.603021 81.391951
C -9.714047 -4.410029 80.753992
C -9.052999 -3.034011 81.097029
C -12.327000 1.093047 81.942007
C -10.242027 1.406964 80.587980
C -13.394021 -3.564972 82.555039
C -11.415955 -2.391977 82.309958
C -13.161990 -3.231000 81.718036
C -15.117960 1.268973 81.993971
C -14.892041 0.435028 81.551988
C -14.542041 -0.165994 82.228038
C -16.669015 -1.110967 81.649959
C -14.791977 -3.914983 80.756038
C -16.963957 -1.726956 76.783992
C -16.503983 -0.977042 76.482044
C -16.668963 0.280012 79.944956
C -14.250007 -2.986961 78.199987
C -12.737971 -5.162043 74.020038
C -15.553983 0.505018 75.172021
C -15.252012 0.938017 74.407033
C -20.681995 1.236009 75.358004
C -16.259030 -0.680961 75.212986
C -20.217033 -0.468032 73.537982
C -19.308045 0.644034 73.941985
C -16.286037 1.406001 67.881041
C -14.001971 1.371017 71.323008
C -12.803957 -1.039047 73.275988
C -12.739995 -3.318028 72.324037
C -13.905992 -4.765045 73.947963
C -11.702038 -4.455008 73.553972
C -11.939014 -3.212983 72.862011
C -11.957977 0.383975 64.444007
C -8.810043 -4.806958 72.958997
C -9.874990 -0.565966 71.503005
C -10.775012 -1.469040 69.612028
C -16.091982 2.343953 68.036993
C -18.026002 2.426001 68.690041
C -17.749004 3.418990 67.513997
C -16.784004 3.705016 70.684964
C -18.187049 4.585021 69.493006
C -20.142023 4.164019 75.164992
C -19.084028 5.667996 76.747973
C -20.524961 2.283979 74.202033
C -20.038033 1.682050 74.784960
C -17.536024 2.981981 71.355050
C -18.901958 2.010982 76.476041
C -20.288030 3.773975 76.674022
C -19.653013 3.858989 75.944995
C -17.668002 4.954974 82.821025
C -17.847971 4.437019 78.522995
C -18.443955 3.560972 81.112962
C -17.620011 3.344041 81.554033
C -17.787962 2.697020 82.244972
C -15.710036 3.426006 83.804022
C -15.727030 4.274952 82.902954
C -14.667026 4.956031 82.484998
C -17.028979 4.601026 82.170045
C -13.350027 4.834041 83.962991
C -13.331034 4.757002 82.996018
C -7.830954 2.439995 81.215960
C -9.119020 3.898965 82.619025
C -5.685045 4.162026 81.595950
C -4.986044 4.899040 80.878997
C -2.428022 -1.723006 81.885991
C -3.829004 -1.146953 82.341969
C -3.395000 0.278006 80.588010
C -5.955956 -2.154034 80.898959
C -6.985006 -5.339019 80.788019
C -7.710006 -4.445962 82.636027
C -4.559008 -5.850007 79.608024
C -5.900015 -3.801976 73.695968
C -3.409980 -3.340981 80.595007
C -4.010015 -2.811023 81.143018
C -4.306990 -3.345963 81.894976
C -1.125986 -3.276957 75.396008
C -3.210045 -5.539996 78.861030
C 1.109951 -5.964001 77.994951
C 3.400008 -5.850023 77.284989
C 1.917976 -5.660004 77.079044
C 4.086028 -5.360008 75.410022
C 0.496035 -3.452044 77.800005
C 1.486964 -5.175019 76.008972
C 3.738963 -5.066037 77.747036
C -0.279041 -3.297976 78.364049
C 0.030976 -2.893987 79.190021
C -0.705048 -1.555964 77.353045
C -1.544006 4.635991 78.332042
C -1.072962 -0.482050 79.791958
C -3.341979 -1.554013 81.608030
C 2.695020 3.826016 74.089996
C -0.978975 3.789025 76.366964
C -0.959966 1.524034 76.690008
C 1.739980 2.816009 70.295984
C 1.823038 3.326024 71.576028
C 2.994011 3.916979 72.045040
C 0.701013 0.632997 72.476024
C -0.016049 0.053005 72.359982
C 4.000974 3.486019 69.898018
C 2.837963 2.899023 69.460008
C 4.224005 -1.069956 67.605049
C 2.070976 -0.873002 69.135015
C 3.800005 -1.726985 69.847004
C 1.655977 -0.836039 69.998997
C 2.112984 -3.278960 70.287955
C 0.079993 -3.818034 73.161969
C 0.100021 -1.274034 72.724987
C 0.892957 -1.583049 73.099994
C -6.724981 -1.318012 68.225958
C -6.451979 -2.245023 68.311042
C -6.716008 -5.823022 70.490995
C -7.390992 -1.151990 68.910995
C -7.369988 -1.167036 66.939016
C 4.708008 1.163039 63.581954
C 2.586000 4.425977 65.327005
C -1.165002 4.057959 63.542969
C -0.787028 2.151041 62.243037
C -0.067006 2.921966 60.074020
C 2.545031 4.116960 58.916976
C -4.667018 -6.228023 51.088962
C -5.836989 4.457033 52.241039
C -8.183993 2.801047 51.794987
C -10.259033 -2.102986 65.456953
C -6.514045 -5.787951 63.771991
C -8.165014 -2.401969 64.373047
C -10.359048 -5.859996 64.212972
C -8.916039 -4.965030 59.361955
C -7.030020 -5.530010 51.046999
C -12.942015 -3.945953 58.458978
C -12.093960 -5.430043 51.602039
C -14.972988 -0.152045 56.538026
C -13.996012 -1.205036 54.611035
C -15.139953 1.036009 52.094978
C -13.331025 -2.435957 51.311001
C -14.031995 -4.815983 54.764997
C -13.710020 -5.928990 55.185959
C -13.438000 -3.002037 60.499971
C -11.308004 -5.459972 66.385984
C -11.864961 -5.624978 65.609045
C -12.136020 -4.769005 65.243038
C -12.565013 1.091035 64.676968
C -12.447026 -0.432980 64.323981
C -11.424030 -0.020984 66.376993
C -11.144019 -0.587025 61.536016
C -12.375951 0.607982 59.955049
C -13.579046 -0.896994 58.515005
C -16.979030 2.489958 59.248002
C -16.316013 2.667951 58.577031
C -15.685967 1.944035 58.547950
C -15.531006 3.722969 60.942983
C -12.913953 3.043964 62.663967
C -14.595004 2.142996 66.200040
C -15.566952 4.106036 66.517999
C -14.885032 3.878959 60.250997
C -16.248044 4.681991 58.954024
C -16.743050 2.753960 57.720972
C -11.092978 3.849967 53.605999
C -16.528971 1.527991 52.626960
C -16.188000 3.605960 51.523997
C -15.478048 3.173007 53.947008
C -17.913021 5.627042 49.986985
C -20.113998 8.237049 48.950983
C -17.837965 9.089034 48.805010
C -14.389003 5.908983 48.916006
C -15.335047 8.444024 53.031003
C -15.912010 9.745033 53.689002
C -16.064022 9.261036 55.920025
C -16.202045 9.223992 50.787047
C -16.363991 6.091979 51.956987
C -15.841019 6.430968 56.263014
C -18.310026 7.330997 59.364037
C -16.621031 6.200968 62.405975
C -18.232026 7.991020 61.770044
C -17.441953 8.061017 57.445003
C -20.403013 11.757044 59.934031
C -19.470026 11.555033 60.101026
C -19.376009 10.241951 60.861998
C -17.887971 10.321042 62.267034
C -19.982002 10.264044 61.619005
C -18.835991 12.722009 60.843974
C -16.289005 13.525995 63.775031
C -15.127955 14.084042 60.165047
C -18.542018 13.868973 59.934996
C -19.030970 11.453974 59.240998
C -17.104031 10.640011 57.039992
C -16.852004 11.382979 56.487049
C -15.761986 10.626985 50.241991
C -15.995047 10.129953 51.028998
C -16.760037 10.532958 51.446978
C -17.976004 10.330989 56.781958
C -13.975989 12.203951 50.443995
C -14.128045 16.376990 48.774044
C -14.398008 14.513991 51.265977
C -10.998014 5.735001 55.178997
C -8.504047 7.104032 55.103959
C -9.481970 9.125950 52.367046
C -13.018007 6.796962 56.117999
C -13.499978 5.978980 48.649979
C -10.958004 8.927003 50.636013
C -10.043019 9.110037 50.367998
C -8.271980 9.444994 51.396974
C -9.664044 8.304029 49.982952
C -8.237976 6.598979 48.823045
C -3.887019 6.459017 51.878005
C -4.091967 7.197014 52.474040
C -3.893022 9.569021 53.907047
C -6.571966 11.487976 53.255029
C 2.664011 7.787043 60.164998
C -2.297998 6.249964 62.231978
C 2.578990 13.344999 70.954982
C 2.890964 5.368038 64.443013
C -0.664034 11.268024 76.983033
C 1.163970 7.351037 77.060957
C 1.729002 5.265011 75.766031
C 3.489042 6.969033 78.318048
C 3.881962 7.545031 77.644032
C 2.587016 9.075016 77.932032
C 3.290968 9.138978 76.543994
C 0.632969 9.240002 76.438027
C 0.618034 10.010985 75.472973
C 3.220037 10.026000 73.324012
C 2.112027 12.263962 71.327048
C 1.100988 14.704963 71.344024
C -0.902040 12.431966 79.288016
C -0.776971 12.166961 72.839988
C -0.136982 9.416002 77.516976
C -2.404951 10.442003 77.685031
C -0.467004 11.287989 79.034980
C -2.809023 11.006022 78.363041
C -3.253961 15.128020 73.687018
C -2.999986 11.880030 75.848964
C -6.532970 11.939973 76.514003
C -5.398049 12.622997 78.706974
C -6.442007 11.213950 77.089039
C -5.714984 10.297997 79.171022
C -5.315988 10.407967 80.003022
C -6.166975 9.053963 78.785007
C -6.067991 8.332047 79.363033
C -2.598004 9.521038 77.916036
C -3.547979 6.067987 79.021016
C -4.955965 6.137965 81.047962
C -10.254019 5.878987 82.939004
C -9.987982 5.635029 82.080972
C -10.277006 6.473017 81.020001
C -10.792958 9.981030 77.729039
C -10.731043 7.273043 81.156961
C -13.902975 7.090991 80.605973
C -12.756987 5.459029 82.655046
C -16.188019 8.636996 80.510037
C -18.606024 8.343978 80.205031
C -17.939990 8.163008 79.525019
C -18.243958 7.402044 79.003958
C -16.875033 6.910036 81.403050
C -17.891967 5.437040 75.163010
C -17.815039 9.367956 78.616962
C -18.699995 9.584995 77.768965
C -16.809984 10.095034 78.772036
C -18.658010 10.105007 73.567009
C -17.013041 6.891037 70.357964
C -16.777974 9.063988 67.536016
C -16.853018 10.216992 65.204956
C -13.685957 15.353037 69.887035
C -18.560963 11.675035 64.192995
C -18.392014 12.298033 64.904015
C -18.633002 13.182022 64.620028
C -19.785035 15.628968 66.678045
C -17.929955 14.154952 69.731045
C -18.039954 10.650985 67.219991
C -18.282999 11.312048 69.619965
C -16.450981 14.726984 72.216016
C -19.341013 12.643975 73.221969
C -16.769960 15.158990 71.088032
C -18.134045 13.812975 74.816995
C -18.356006 12.705975 74.108973
C -17.578021 11.639963 74.281988
C -17.727020 10.373953 73.558958
C -12.846024 10.902969 78.518992
C -13.638029 11.457953 75.009005
C -13.507979 12.281997 73.913024
C -13.871006 13.133049 73.822022
C -10.120000 14.096992 74.576986
C -10.599986 14.044000 72.374031
C -11.053957 11.821997 78.516987
C -8.723036 12.063015 74.956009
C -9.378022 13.773978 74.042014
C -7.708029 17.417048 71.577000
C -9.686967 16.375047 72.343049
C -9.643028 19.264964 67.306031
C -9.377040 19.731026 69.254014
C -11.784000 20.049025 70.156952
C -11.358978 19.720987 68.891018
C -12.318990 19.525997 67.921968
C -11.935967 19.195022 66.637996
C -10.593992 19.072974 66.322010
C -12.575022 16.857983 69.306008
C -12.674966 15.918990 69.083992
C -18.354013 17.649951 66.703969
C -13.221043 19.616009 68.132957
C -15.812050 18.240048 66.463014
C -16.904998 16.380010 70.874976
C -19.581956 15.840957 64.451039
C -19.268965 16.174987 65.590036
C -18.222022 17.247979 65.830961
C -18.300960 17.944999 65.159969
C -15.652016 18.370048 64.483966
C -16.173033 20.312966 65.496040
C -15.851968 19.691978 64.477986
C -16.793956 16.053019 64.962015
C -14.293047 17.562012 59.357018
C -16.561039 20.690990 62.844000
C -15.174956 21.236983 63.328001
C -16.963033 20.634014 60.146044
C -15.685013 20.428035 63.168994
C -18.640004 20.292044 58.328977
C -17.834959 17.948972 57.990004
C -18.394973 20.459995 56.300989
C -18.923988 21.271012 56.254982
C -17.042975 21.464001 58.089027
C -13.018036 20.010954 63.052008
C -8.716047 27.782008 58.203954
C -7.916020 26.985985 59.806040
C -12.127973 28.978965 57.971955
C -14.598016 27.803011 57.727030
C -18.783006 27.651982 57.410990
C -16.660048 28.602973 56.666957
C -17.894986 29.189966 58.846972
C -18.639998 27.888006 60.230981
C -19.664031 27.200044 60.027966
C -17.952008 26.490000 58.055021
C -17.015994 24.284026 59.781992
C -16.817956 28.176030 59.356027
C -13.842013 28.498011 60.341044
C -15.763011 24.603041 61.375988
C -18.245957 22.505957 60.715972
C -17.719960 23.067995 61.289010
C -18.281978 23.746015 61.671992
C -18.334991 28.284970 61.382000
C -12.950950 27.280972 62.259984
C -16.312018 25.286968 61.765012
C -12.724967 24.934978 62.275026
C -15.377023 24.066988 62.073990
C -17.333972 22.539037 61.990960
C -12.010971 25.635994 63.474989
C -11.974953 25.501984 62.515014
C -10.961000 27.760039 62.055996
C -11.301006 28.648981 65.270004
C -11.260049 30.837013 66.553022
C -10.537953 29.488983 68.127015
C -10.803961 29.739015 66.933958
C -10.560950 28.659963 65.897957
C -9.674962 29.647952 63.274999
C -10.521956 28.389022 61.100004
C -10.698999 24.752952 62.194015
C -10.666951 23.545019 62.516990
C -8.922993 21.583990 64.250956
C -8.054965 28.423975 62.998952
C -9.261985 28.866981 65.132989
C -8.907000 29.741007 65.357047
C -8.619034 28.203959 65.428987
C -6.061963 26.694018 64.431958
C -5.319954 26.426001 63.886010
C -4.768041 27.189966 63.699007
C -2.743971 23.452028 63.535981
C -2.699964 23.315005 65.100009
C -6.169008 23.927005 63.231033
C -6.694049 24.607048 62.802952
C -7.128951 29.237025 63.012049
C -7.442004 24.832997 63.361000
C -2.846042 18.860964 66.255046
C -3.502955 21.309966 64.970004
C -5.276017 20.020988 66.740012
C -5.560967 17.672018 71.890992
C -6.631952 17.795016 69.162025
C -5.985953 16.025978 73.539987
C -3.950019 16.105001 73.332046
C -3.153011 16.980988 69.919987
C 1.322001 19.033024 70.895047
C -1.990996 17.312994 68.920953
C -2.490959 16.605997 69.333961
C 1.879045 16.617025 72.114965
C 2.000974 19.024985 70.201012
C 3.569975 18.355011 71.345987
C 3.679966 20.704999 70.424041
C 3.921037 21.119981 66.747997
C 3.165044 21.407979 66.213960
C 2.810028 23.773993 65.936006
C 1.786981 21.266010 69.462042
C 0.088008 20.693022 65.972959
C 2.533992 20.434011 70.022039
C -0.953964 22.816001 64.216964
C -2.424009 22.901991 64.267001
C -0.601970 23.434046 63.558023
C -0.573954 23.036012 65.081964
C 3.497961 22.718951 65.523969
C 3.596976 20.204993 64.579956
C 0.940006 23.331012 61.006968
C 3.469014 23.587997 59.960027
C 3.007011 29.020020 58.233956
C -1.050968 24.938968 60.028969
C -2.939043 24.251020 60.101974
C -1.555993 24.162009 60.106980
C -0.292986 24.890998 57.241967
C 2.431017 31.181966 57.480003
C 3.618985 29.504010 57.658966
C 2.809980 30.519967 56.864979
C -3.346023 25.084027 60.027027
C -7.333997 27.105013 57.940026
C -6.870047 26.428012 60.387979
C -6.106976 27.724038 61.784987
C -4.245991 32.062985 56.236997
C -4.611001 25.940047 57.327961
C -4.322044 34.327031 54.964994
C -1.563999 30.355004 55.994017
C -5.063000 34.908964 52.817015
C -5.495002 34.178980 53.288032
C -1.344969 28.804988 55.953044
C -1.445995 29.595958 55.402026
C -3.689046 28.719025 55.049956
C 1.716026 29.813032 56.183012
C 2.192996 35.453001 55.576959
C 1.297034 35.115961 55.494988
C 0.690001 35.708967 55.942958
C 0.986037 31.746017 55.406986
C 0.885042 30.514982 55.416965
C 0.048030 36.978957 52.939951
C -0.003958 34.716029 53.950002
C 2.788044 38.110008 52.833023
C 2.377983 38.850957 53.327034
C 2.278996 36.866973 53.371975
C 2.474953 38.289970 51.352018
C 2.649031 39.386957 50.800016
C -1.995974 37.357971 50.208953
C 0.146043 37.400018 49.140026
C 2.040042 38.187990 48.918032
C -4.554028 28.461032 48.088023
C -4.219959 32.705966 50.633039
C -2.350033 37.639021 51.068027
C -0.541031 37.323035 50.277951
C -2.269966 38.010030 49.546039
C -2.573986 36.004986 49.847997
C -2.818009 33.671047 48.839018
C -3.766011 35.889035 49.557031
C -6.817986 30.759025 51.141023
C -10.797972 27.081044 52.270045
C -11.062991 26.556016 50.317996
C -11.606032 27.319971 50.110019
C -9.669019 27.636030 51.340953
C -10.211993 26.854970 51.532023
C -5.631997 30.848029 51.450002
C -6.743033 32.698967 52.653983
C -5.998995 33.186010 52.266957
C -6.337993 33.675980 51.501976
C -6.184015 28.279977 53.537047
C -6.259040 34.548015 53.757982
C -11.071030 28.858969 54.571032
C -10.867048 29.652007 55.907992
C -10.219039 28.236961 55.730993
C -5.977954 32.587956 55.321030
C -8.451042 16.085965 48.697016
C -10.965009 16.785044 48.811012
C -15.311974 17.052965 49.282966
C -21.824966 27.400008 52.725950
C -21.269973 22.442011 50.371034
C -21.741037 22.690042 49.147017
C -21.956028 21.816045 48.308003
C -16.073009 16.804009 48.736020
C -16.128048 19.270010 48.899041
C -18.240018 21.316963 49.201977
C -15.483951 16.744976 50.186005
C -16.468042 16.813007 53.926002
C -17.181008 16.258996 53.702964
C -16.393027 17.809973 52.172012
C -15.998000 17.733004 53.010985
C -15.883960 16.712957 55.166958
C -16.212984 16.093970 55.777016
C -18.984001 19.713997 56.106032
C -18.165958 22.476004 53.461001
C -18.814968 22.773953 54.102968
C -21.427012 28.233037 52.430028
C -19.650981 25.862989 52.583984
C -15.493043 27.976978 54.350002
C -17.220986 27.110971 55.473969
C -20.475973 28.552032 54.227994
C -21.872004 29.267999 54.152964
C -18.726966 31.079013 54.950967
C -18.386047 30.791987 52.964970
C -20.380971 30.356024 53.233961
C -18.917956 30.360984 53.653986
C -20.835048 31.108969 53.642990
C -21.067025 29.061979 53.652031
C -20.440020 30.457047 52.270998
C -19.770961 28.748979 51.297048
C -22.094996 28.710968 51.914990
C -16.733979 26.168035 50.375040
C -15.335998 26.897975 52.052040
C -18.018994 27.417966 52.429006
C -18.914967 27.524033 48.965977
C -14.494038 25.637048 49.915011
C -22.431975 24.584038 49.555019
C -21.761982 26.617034 48.133966
C -21.096960 28.665022 46.597010
C -20.723955 27.313992 50.295016
C -20.494015 27.709986 46.121046
C -19.907955 27.739001 44.720969
C -19.047003 28.185976 44.735007
C -16.794008 26.078008 43.976017
C -19.746014 26.376016 44.231975
C -20.770962 25.558015 44.033037
C -21.930993 25.876951 44.301041
C -21.955965 23.460998 44.687974
C -14.822952 22.951978 39.594997
C -22.619017 24.191028 48.046961
C -18.952999 19.013030 45.461973
C -20.940951 20.534004 45.339961
C -22.220050 19.452030 44.154996
C -18.612956 18.503016 44.020018
C -22.216011 18.320955 45.128952
C -16.904002 18.174033 46.253012
C -18.496019 18.336981 44.957952
C -16.630981 16.439021 44.712953
C -16.267039 17.302983 44.506000
C -7.539040 18.895976 44.634047
C -11.497018 21.977048 43.970957
C -9.059036 22.951953 47.431008
C -8.274043 24.273999 47.122986
C -6.614017 28.197023 46.340003
C -9.532041 28.328021 46.059987
C -13.246011 29.465038 45.777966
C -14.014000 27.536969 46.812045
C -13.748029 27.504995 45.922021
C -16.248049 25.741984 46.382972
C -13.822031 26.305954 45.232961
C -12.873958 28.592023 43.992045
C -13.282960 28.660050 45.310040
C -10.223045 29.233049 44.982005
C -8.067006 30.033038 45.495046
C -9.505967 28.614030 45.142995
C -9.605009 27.851022 44.567988
C -6.160953 31.264006 41.728027
C -8.430979 32.355988 41.735986
C -8.543012 31.381975 41.710956
C -9.520967 31.489017 43.928979
C -9.387014 31.206979 39.871956
C -10.388993 31.738963 40.940987
C -7.292016 30.800000 41.197005
C -8.780015 25.372045 43.679981
C -6.580960 19.325976 43.470002
C -7.111994 19.635986 40.984033
C -9.792951 17.598018 39.768039
C -9.562012 24.056004 43.340039
C -15.003978 20.732027 41.097040
C -15.417043 20.196030 41.779023
C -16.074982 17.157972 39.086018
C -16.108959 16.827041 39.985973
C -21.661027 19.220982 43.396024
C -16.365955 17.475962 43.567967
C -23.122978 19.592032 43.830038
C -21.307032 21.770958 43.735997
C -20.487966 21.488979 43.298028
C -22.000957 21.837038 43.062024
C -17.035958 21.904025 42.118995
C -16.970967 22.669992 40.757977
C -15.452011 20.586971 40.261964
C -18.312969 24.251018 42.314990
C -14.489016 23.998014 40.715040
C -14.410995 23.078039 40.453976
C -20.853025 24.099028 42.582034
C -12.941995 27.407045 43.285978
C -12.673952 27.378016 42.394965
C -12.547959 29.356042 43.573973
C -12.116000 28.908996 40.126966
C -11.522044 29.627034 39.855972
C -12.024044 30.456017 39.872959
C -12.132013 25.182022 41.082048
C -16.336977 24.628978 41.889969
C -18.786966 24.776033 41.311043
C -13.179026 23.341967 36.828042
C -12.494044 23.295958 35.472965
C -12.469999 24.191028 35.076960
C -13.335011 22.409986 34.664967
C -15.311989 22.185049 35.043002
C -14.473966 21.862005 35.407014
C -10.936996 28.409986 38.305007
C -10.098000 23.642045 35.480002
C -10.020997 30.077000 34.113023
C -11.537044 28.263041 33.534032
C -10.755045 29.959034 35.099045
C -11.949958 29.923966 37.413034
C -8.769048 30.762992 36.235043
C -8.000984 26.754021 37.430979
C -8.454009 24.109031 37.814951
C -8.101014 27.971026 35.282991
C -7.892983 24.416980 34.743975
C -6.495030 24.323983 34.949039
C -8.724957 30.322050 34.263962
C -8.152995 30.333033 35.621045
C -9.647995 30.014015 31.641999
C -10.818019 27.947993 32.175962
C -8.958992 28.720983 29.238973
C -10.359981 22.205966 30.640006
C -6.766961 28.448011 29.595050
C -6.981989 30.379042 30.218999
C -9.060046 31.176040 31.364952
C -8.145049 31.261035 30.143973
C -9.260049 32.155990 32.091997
C -8.676012 31.277985 28.128999
C -8.415004 29.334042 28.722035
C -6.991043 29.307004 29.203030
C -8.463033 29.079984 27.785958
C -10.776043 21.609022 29.522995
C -10.144036 21.477040 27.580006
C -8.985973 21.866996 28.561961
C -8.889033 30.739970 28.907045
C -9.848042 30.762045 29.049983
C -15.301002 24.354030 29.722966
C -13.549049 23.638982 29.106992
C -14.886953 23.467993 29.656970
C -13.221954 29.862993 31.834992
C -13.204986 27.710036 31.405021
C -12.694043 28.733005 31.906018
C -11.269974 30.655997 32.603004
C -12.057998 22.661003 32.848035
C -17.127985 22.888970 28.972000
C -15.755009 22.612016 28.734047
C -15.540033 22.804973 27.807998
C -11.888043 18.487995 21.280023
C -14.852045 22.861022 31.055975
C -10.954006 19.374978 24.027012
C -11.083019 20.551961 24.361000
C -12.155020 18.448962 24.004034
C -12.476030 17.991008 25.431988
C -14.654017 18.810997 32.343986
C -15.181034 19.119983 31.591000
C -12.983985 18.673969 25.898979
C -11.974050 21.323028 29.396953
C -11.531049 17.177037 29.454953
C -13.329016 17.359008 30.827960
C -14.125979 17.417046 32.049024
C -13.000041 17.173996 25.415024
C -11.933010 17.277008 23.169974
C -11.821039 17.400976 21.845009
C -8.785994 20.572019 23.360016
C -7.982008 19.856015 25.099026
C -6.858004 20.329031 25.289030
C -6.431015 17.762954 27.381020
C -6.140004 16.867954 24.542033
C -6.151032 16.826016 23.582036
C -7.482989 20.070969 27.535024
C -9.756017 21.287956 28.449008
C -9.008965 16.452035 39.040026
C -9.461995 17.289963 38.921024
C -14.822037 18.865979 36.643962
C -15.234008 18.776036 33.121000
C -14.871037 21.284967 33.048030
C -16.351036 16.625032 34.135968
C -16.430048 16.962960 36.487964
C -16.948989 17.454008 38.821011
C -17.644998 13.940966 34.325959
C -17.378990 13.664999 25.639006
C -15.969994 14.352034 25.618985
C -16.629022 13.898975 25.087021
C -16.922018 14.478981 24.378995
C -16.019974 12.633038 24.490019
C -16.784951 12.307001 32.102977
C -17.125014 12.248955 33.301014
C -17.708007 11.273041 33.820025
C -13.246981 11.348019 31.349032
C -15.758955 12.020010 25.207960
C -14.000026 14.197048 31.586003
C -12.969040 12.964028 25.173003
C -11.471005 13.664978 29.302012
C -10.989008 10.676030 30.349009
C -8.263952 13.843007 29.641988
C -11.991993 12.068037 27.383962
C -11.939014 13.583049 26.007991
C -12.364953 14.247024 26.588033
C -9.127969 16.299969 22.340965
C -8.102037 14.384014 21.002972
C -6.916014 14.183045 22.007950
C -7.617011 13.740993 21.525031
C -7.236983 13.077952 20.942993
C -9.252006 12.582953 22.001007
C -10.961958 16.263032 20.372047
C -12.880974 15.556040 20.506024
C -13.245970 16.201043 19.897015
C -13.513999 15.385992 21.208965
C -15.272987 12.249954 17.724028
C -14.160030 11.747039 20.000979
C -17.052981 12.038001 23.692016
C -15.096971 13.523007 22.869025
C -12.963038 11.244020 19.115040
C -15.617977 10.259018 18.971976
C -15.951991 10.852000 16.408984
C -14.960019 11.397023 17.383046
C -14.764952 10.422011 18.539971
C -14.111999 11.544967 16.934953
C -10.670015 8.501995 20.336032
C -12.981023 9.171036 20.171997
C -14.436026 9.576040 18.197040
C -15.711050 7.946963 23.543973
C -15.635045 9.152004 23.338004
C -15.997001 6.962002 22.416031
C -17.476012 6.641038 22.376998
C -17.737957 6.241026 23.209974
C -17.974994 7.449047 22.237951
C -17.650987 6.028002 21.659005
C -15.746998 7.380982 21.567038
C -9.766966 5.492015 17.072009
C -9.233977 7.743018 18.504976
C -7.682009 7.746017 18.666016
C -7.356026 7.079986 14.426957
C -6.432033 7.042020 14.165952
C -6.370950 6.736995 13.257955
C -7.387990 9.703009 19.800009
C -8.898002 10.106979 19.691967
C -8.243975 9.656011 20.231039
C -11.709033 8.681005 25.001966
C -13.018032 8.130977 25.329014
C -11.325015 9.087981 25.807046
C -9.017004 8.114043 26.508973
C -9.930009 5.327997 29.447988
C -8.890988 5.752034 31.866955
C -9.682979 6.100954 32.280976
C -8.555951 6.384971 31.229012
C -11.380046 10.135046 33.090970
C -9.949003 9.952019 31.273039
C -12.772978 8.978025 30.922026
C -12.388017 8.900954 31.797973
C -13.072037 8.672039 32.430038
C -11.714956 8.215986 31.790959
C -16.049048 7.064002 29.790011
C -15.281040 6.631001 27.067016
C -15.579996 7.427974 24.767037
C -13.780967 10.194971 25.850965
C -15.909004 8.622021 29.666981
C -14.680998 7.879999 27.796955
C -18.251993 8.840960 29.903005
C -17.592010 8.165993 31.696009
C -17.151994 8.580979 27.667043
C -17.310025 7.023978 27.792006
C -16.720020 7.772037 27.980048
C -18.379015 7.284970 30.048994
C -17.802959 8.045958 30.226953
C -15.046994 9.849952 35.907024
C -13.605008 8.979969 36.993027
C -17.650016 10.232007 38.458040
C -16.680964 9.720993 40.700969
C -15.073035 8.110005 41.844980
C -17.042028 6.904007 45.214982
C -17.350967 5.382976 47.761047
C -19.393968 8.172962 47.834008
C -17.888991 10.008023 46.971988
C -16.886019 12.023025 45.555976
C -17.221037 9.071975 43.097026
C -17.898983 10.488031 41.359990
C -17.074036 12.764002 42.845978
C -16.607960 10.936987 43.618031
C -12.646997 10.456027 45.457972
C -17.364990 10.692035 47.416979
C -18.772971 10.375047 46.806006
C -14.534038 14.937967 45.722966
C -13.211022 13.925047 47.355000
C -11.947000 16.307025 46.437966
C -16.559977 14.985025 38.239035
C -17.359961 10.643982 36.974008
C -16.977005 10.543978 37.847998
C -16.642015 11.391960 38.149970
C -16.482992 12.199973 40.754032
C -7.392960 10.162982 35.684999
C -8.644049 11.698043 34.437976
C -6.243023 13.928964 42.723973
C -8.362005 13.951974 44.052040
C -11.049977 14.138961 45.536985
C -7.581009 14.307990 45.363022
C -7.576041 11.691018 40.954979
C -10.797977 6.147031 47.423973
C -7.258020 9.468955 40.323958
C -11.666989 6.957003 34.979010
C -10.527015 8.596043 36.201989
C -6.992974 6.780000 35.521958
C -7.668985 6.284030 35.990020
C -6.449956 6.275026 38.385031
C -5.324041 6.725003 33.059971
C -2.966999 7.539957 33.593042
C -2.147970 7.856024 42.248040
C -3.276974 10.638998 38.046954
C -4.150032 8.853040 41.116980
C -5.325965 6.177013 37.295978
C -2.722021 7.314022 42.794967
C -1.479025 14.125002 42.031036
C -4.114963 14.582956 38.638046
C -4.896967 14.718989 38.098979
C -4.676988 12.204996 32.876010
C 3.862970 13.391024 38.726981
C 3.044042 16.237967 43.038962
C 2.156038 15.259980 43.055025
C 3.099042 15.377031 45.032981
C 3.646028 16.348962 44.269003
C 3.007009 12.819988 39.557018
C 2.403030 11.917999 42.097983
C 0.856951 5.703975 45.157047
C 1.750009 9.407040 42.211962
C 2.285029 9.602984 41.439974
C 2.582018 5.944037 38.997994
C 2.458021 6.552993 39.729017
C 3.977004 6.345048 27.246968
C 1.993962 8.374035 24.482000
C 2.277991 7.556953 28.920996
C 1.069988 8.568955 25.490000
C -0.088027 5.984957 28.441038
C -1.179968 6.763038 29.252004
C -2.946991 7.238962 27.176995
C -5.415962 9.739049 28.776996
C -4.710049 8.984996 29.694038
C -5.102040 8.247029 30.101962
C -3.434048 5.891028 26.539990
C -4.818985 7.864953 25.301044
C -3.707024 9.890017 19.367958
C -2.015017 9.701016 20.399957
C -3.440954 9.739014 20.299049
C -4.219953 7.383988 19.744992
C -4.227978 6.015961 14.662024
C -5.735007 6.416028 15.995990
C -6.042967 7.915966 14.236980
C -5.238991 7.311978 19.044998
C -3.846021 6.895971 14.701962
C -3.207004 6.537989 19.600010
C -3.434958 5.746998 17.780040
C -3.749978 5.433049 15.256001
C -3.282037 5.400969 18.684018
C 0.520006 5.334951 21.141038
C 0.865012 6.862024 19.370962
C 3.771972 9.961028 16.412001
C 3.770977 9.881018 15.445006
C 3.336042 9.174960 16.776007
C 2.426000 10.297986 19.654986
C 1.487981 12.946996 17.959012
C 2.828034 12.192013 16.013005
C 3.029002 11.129958 16.789024
C 3.289047 12.262022 14.875953
C 1.982977 11.287027 25.939994
C 2.923023 15.599008 25.792986
C 4.149013 15.480980 25.780035
C 2.537021 14.101048 16.702040
C 3.350992 13.533981 19.089033
C 2.195956 13.104978 19.073999
C 1.741032 14.472972 21.346972
C -0.766030 15.652956 22.258036
C -4.860015 10.970008 21.150953
C 1.246017 13.497965 16.047965
C -3.901983 10.911039 21.172984
C -1.710023 13.499965 21.419039
C -4.254010 16.059010 24.545958
C -5.842049 14.339032 24.041974
C -4.758018 13.900973 25.086025
C -0.242004 15.167953 22.898951
C 0.888020 16.984951 26.175049
C 0.567988 15.649996 23.081012
C -2.386986 12.106002 27.021032
C -4.820001 10.833956 28.165982
C -5.398993 17.039045 29.830049
C -1.396026 16.901986 26.913982
C 2.331985 11.345980 28.609985
C -5.590044 17.094997 39.146960
C -3.374961 21.456959 32.929042
C -2.158955 23.633954 32.971022
C -6.022036 22.296027 33.231964
C -5.900956 20.215035 32.500016
C -5.948975 17.767978 24.818993
C -0.993039 19.394956 27.111026
C -0.554025 19.261030 27.954023
C -0.696037 20.026985 28.515049
C -0.364048 24.658039 29.234028
C 1.916990 19.673951 25.166044
C 2.253046 17.224976 24.750046
C 2.658972 19.428024 26.120961
C 3.755018 23.539007 29.641972
C 2.914048 24.444023 29.649026
C -0.207986 26.628044 29.790015
C 0.451007 25.510001 28.200960
C 1.017976 26.478988 30.567043
C 3.998006 27.134971 30.714042
C 1.369049 27.404960 31.454013
C 0.565001 32.646974 33.274009
C 0.700978 31.906963 32.301017
C 1.840043 31.304983 32.003979
C 3.683044 28.581050 31.229038
C 3.859969 27.670025 31.510961
C 0.697002 28.416034 31.642025
C -0.163986 27.476977 29.303972
C -0.217955 30.923998 30.739999
C -0.701988 32.411961 30.878964
C -0.468994 31.611960 31.376016
C -2.366964 27.439043 30.554981
C -1.416000 26.670035 30.715026
C -0.318044 25.499978 28.775036
C -4.669997 29.433002 30.055992
C -3.146974 31.574036 30.329033
C -2.895995 30.897972 31.324014
C -6.060008 31.405033 31.992013
C -2.449991 25.649045 32.667993
C -3.284039 25.528033 32.168951
C -1.358005 25.799014 31.727030
C -1.893958 31.842002 32.844974
C -3.640992 27.420975 33.812035
C -4.684005 29.035049 36.665961
C -2.322011 30.683007 34.772953
C -2.900005 30.127978 37.630989
C -0.156044 33.541010 38.769986
C -0.369980 34.486038 38.807034
C -0.002999 33.517996 36.725040
C 4.258034 27.046985 38.381987
C 1.753958 34.877993 37.094972
C 1.894993 33.962041 37.381041
C 2.796005 33.268995 36.413996
C 2.836967 32.841026 40.435995
C 0.437023 33.341034 39.511004
C 0.286952 35.219036 42.575966
C 0.010967 35.115017 43.501005
C 4.256965 33.685986 43.545991
C 3.965995 29.100963 39.455988
C 3.672983 22.727954 41.119005
C 3.239012 24.625974 42.691017
C 3.078021 22.270011 43.570005
C -3.877007 17.197976 43.176008
C -3.587050 32.370985 40.158026
C -4.455046 32.456024 39.277003
C -2.566952 34.127973 39.933044
C -2.801025 34.800019 42.216952
C -6.127992 32.168959 42.557966
C -4.607046 29.575999 46.014984
C -1.655957 34.232017 44.388990
C -2.118970 31.526033 43.931049
C -1.179994 32.734984 47.242958
C -0.394002 37.484005 48.040960
C 3.667970 37.397007 46.534971
C -0.311985 35.968025 43.830969
C 1.660021 36.228013 47.595025
C 4.200971 37.203010 47.309020
C 4.206966 37.965013 47.892998
C 6.022990 34.759016 45.329008
C 8.819988 35.983962 44.974981
C 10.067971 35.307963 44.507969
C 7.013025 34.569000 44.125957
C 8.307048 30.801958 42.417967
C 9.010954 29.994974 43.018950
C 6.378959 19.750036 44.675994
C 8.056976 26.232043 42.798991
C 5.257035 17.460026 43.799992
C 4.712983 17.331971 44.592966
C 8.544958 17.475027 44.292998
C 9.436976 17.340979 42.443032
C 9.778987 24.962980 44.589960
C 9.698996 22.566966 45.169983
C 12.296022 16.853982 42.968984
C 15.627020 27.613007 45.126992
C 15.832047 27.989028 44.267975
C 12.104050 32.077980 44.780017
C 13.567045 28.672973 45.083046
C 11.248968 30.846018 42.226957
C 12.456986 31.429971 43.784005
C 13.934997 26.889000 42.782999
C 13.608030 31.488966 43.313982
C 14.491960 27.311015 40.354040
C 12.170015 27.633984 40.373985
C 11.522961 26.185978 37.164969
C 16.480026 26.515002 39.234027
C 15.746994 25.530047 39.052019
C 16.628976 24.648975 37.436989
C 11.895980 16.859985 37.074984
C 13.802980 18.855966 37.713007
C 13.159028 14.141018 40.875992
C 10.518043 21.040953 38.607969
C 9.238024 20.719966 39.451969
C 10.193037 20.631968 39.413028
C 8.913961 24.236984 41.039985
C 8.420018 21.307951 41.911014
C 6.379015 17.084004 41.098009
C 6.300030 18.908025 39.851958
C 9.957046 17.792014 37.890027
C 9.385025 16.410037 37.377953
C 5.815994 14.899989 39.357031
C 5.057020 15.502959 39.383026
C 4.768967 15.575959 40.305951
C 5.766983 19.583987 37.372044
C 4.477964 23.141983 37.169047
C 6.476958 26.437962 40.482991
C 8.918010 26.374039 40.124035
C 9.609009 24.850007 41.291045
C 6.653009 25.133966 41.334029
C 5.098036 33.469047 41.167980
C 6.009950 31.919951 40.161980
C 6.926017 32.129982 40.401997
C 6.222988 33.691998 38.542037
C 5.920040 30.954992 40.136019
C 5.703967 32.491954 38.788008
C 5.011974 31.887955 37.973993
C 5.170021 28.693958 33.438972
C 5.888034 27.795973 31.746952
C 5.216974 24.298952 36.412013
C 4.435997 24.067962 36.919011
C 8.140039 25.175984 32.382974
C 6.136978 29.601971 33.365971
C 6.666970 22.731040 33.371978
C 8.152965 24.570956 33.828999
C 12.973022 28.869028 36.736983
C 12.206001 22.484995 36.215952
C 11.736017 23.144958 36.731042
C 11.659980 21.698967 36.126973
C 10.088011 19.719972 35.799992
C 10.072958 18.845017 35.381974
C 14.250993 24.327021 36.322032
C 13.982034 21.478048 36.360009
C 12.285964 27.867999 36.237014
C 13.296953 29.597969 36.259009
C 12.584985 19.627006 34.490046
C 15.098022 19.202002 35.046028
C 9.005013 22.533015 32.864011
C 10.918967 24.075969 33.076979
C 10.265959 26.168036 33.276996
C 10.036039 24.952974 33.120973
C 10.990030 19.547043 30.048996
C 12.892045 21.723979 29.485019
C 14.750024 21.876967 27.869957
C 12.504027 22.073009 28.668985
C 14.569990 21.170031 19.859035
C 14.687957 20.246982 19.584956
C 14.783999 20.180044 18.097018
C 11.673010 20.397026 27.798953
C 13.516958 19.409959 20.099040
C 12.971001 19.119050 19.353016
C 10.782034 21.673959 27.603964
C 13.562984 22.113965 27.574016
C 13.166009 22.384041 26.417984
C 7.371986 23.787027 26.112003
C 6.662965 24.381956 27.305981
C 6.288969 25.239971 27.051007
C 4.749021 23.621955 27.322027
C 8.718034 23.154972 31.452964
C 6.952020 20.044973 27.473961
C 7.199956 19.327020 28.092990
C 8.598039 19.507974 28.458982
C 12.273996 18.026969 21.900991
C 11.480016 16.318999 23.987965
C 9.858992 15.159014 21.674964
C 8.449962 15.098991 26.541961
C 7.617034 17.971031 26.613034
C 6.121981 17.908975 27.076957
C 7.031018 17.999980 27.372960
C 8.954005 16.897047 30.094987
C 10.157041 14.185009 28.206986
C 11.034026 17.806024 31.710037
C 9.316016 14.471999 22.091975
C 8.933036 14.845036 22.901032
C 7.663030 14.858046 20.926991
C 11.312955 14.250021 18.937038
C 12.483954 13.944971 19.247962
C 13.391047 14.780952 19.450992
C 12.477979 16.855964 20.875951
C 12.928045 17.410030 21.535005
C 14.508038 17.618950 20.232958
C 14.675983 18.495047 21.521972
C 16.090014 14.841971 19.137987
C 16.599020 14.158959 19.599981
C 14.693987 14.175035 29.863008
C 15.798995 15.442983 23.970031
C 16.076004 17.190955 30.145971
C 13.881967 17.090005 23.344981
C 12.326972 15.741013 23.305010
C 13.163987 14.122038 25.673964
C 12.671956 14.490991 31.286980
C 11.670998 17.450047 31.071023
C 14.044985 17.171007 33.773021
C 7.155021 13.926996 25.046019
C 4.757985 12.267980 24.936963
C 6.099038 12.938014 23.616981
C 6.633036 10.515028 24.958992
C 4.967049 11.970957 30.081014
C 9.244978 9.796952 29.128989
C 14.063986 13.430956 27.626961
C 12.693020 13.377963 26.078992
C 10.394009 8.657046 20.658962
C 16.763019 13.419982 18.994000
C 15.155027 10.685996 17.339969
C 12.544004 12.002039 18.591031
C 14.821046 12.702010 18.783021
C 8.606001 12.462026 17.874975
C 7.970009 12.952019 18.940985
C 8.709007 13.490029 19.908967
C 5.724966 8.842998 17.264029
C 5.208964 10.013997 16.907038
C 7.060040 8.659000 17.808040
C 7.650952 9.340006 17.424000
C 7.548012 7.284987 17.370018
C 8.681044 7.175976 16.692013
C 5.101961 5.141027 19.624977
C 6.840041 6.311999 17.653012
C 12.396008 6.390040 13.184950
C 12.207010 7.280960 14.043018
C 10.819021 7.391955 14.673955
C 10.818022 8.094973 15.342036
C 13.105013 8.059981 14.424003
C 13.822993 5.013044 15.398014
C 14.408972 6.802033 21.635986
C 13.524950 5.197977 23.782050
C 14.421000 5.553977 23.680005
C 14.945025 4.903957 23.186964
C 8.718032 6.907978 26.461032
C 7.292976 6.607030 29.969968
C 5.509049 7.231006 25.320013
C 4.635030 4.757991 40.136040
C 4.773016 6.283050 40.466989
C 4.896009 5.614987 39.789045
C 10.278044 6.469973 42.129006
C 5.079963 4.548992 44.774990
C 7.793035 8.629984 42.191032
C 6.386970 9.878996 41.079954
C 8.378954 11.524953 44.047030
C 8.955994 13.158997 44.998040
C 9.375040 12.496990 44.425007
C 10.058968 12.049964 44.947027
C 11.150002 13.872966 43.587969
C 10.185956 12.414973 37.570014
C 10.042981 13.216024 43.272020
C 9.612050 13.195977 42.129015
C 24.265972 5.102978 33.819981
C 28.447018 8.422029 35.203979
C 29.741006 8.859012 37.038958
C 30.345974 11.419974 33.280992
C 29.094045 9.353022 32.381986
C 28.569028 8.923007 36.423993
C 29.975992 9.363038 38.391026
C 29.500977 10.197974 38.527008
C 30.922001 9.518002 38.533975
C 34.282990 10.880028 45.248004
C 33.377023 8.178034 40.700998
C 34.584986 7.584049 39.897963
C 34.393045 6.794022 41.724011
C 35.550974 6.948997 45.037987
C 36.689021 7.401955 45.086049
C 31.884022 4.308022 44.050018
C 35.502994 6.074970 41.758007
C 36.883983 5.982994 43.266032
C 36.141968 5.801045 40.742953
C 32.910021 6.408029 39.775991
C 33.852018 7.359017 40.492033
C 29.041967 5.167007 35.938036
C 30.750966 4.867049 37.223966
C 28.824039 4.531038 36.638025
C 30.016981 4.292970 37.492957
C 26.610029 4.338015 30.861004
C 27.277046 4.217029 28.282017
C 28.607992 6.224983 24.946040
C 28.944030 6.871963 24.307005
C 29.913014 6.842974 24.334982
C 29.435033 8.092043 26.515043
C 27.344954 8.184000 30.933045
C 17.026049 5.443015 16.338021
C 18.717010 7.157032 14.892010
C 20.783041 6.562031 16.609966
C 22.926957 5.337001 16.823967
C 19.350014 4.680014 16.549969
C 23.358036 4.752036 20.382968
C 23.935021 4.480991 16.676043
C 24.841044 4.634995 19.889031
C 25.019028 4.823020 15.992009
C 24.053995 2.566027 25.659042
C 24.032963 4.255041 22.759005
C 24.870047 4.693031 22.590027
C 28.586026 5.007981 22.722980
C 29.015019 6.946027 22.253038
C 25.524045 6.244047 21.419046
C 25.790998 9.600004 17.883978
C 25.109003 9.788954 14.428973
C 26.412967 8.877004 17.701049
C 26.368013 8.672956 20.351951
C 29.025030 10.187967 20.813036
C 26.563008 9.865964 20.135030
C 26.315996 10.419960 18.957020
C 25.711956 10.136003 17.080031
C 24.686019 10.958965 13.959006
C 21.227953 10.846956 15.465045
C 22.724026 10.647001 13.433042
C 21.287958 8.755023 16.328958
C 18.782044 9.710996 15.091029
C 20.656954 9.741021 15.939981
C 17.620025 10.951989 16.714018
C 18.589049 10.971995 16.714979
C 28.492953 9.342018 26.455020
C 30.914005 9.386022 22.379963
C 30.570033 10.392021 23.038039
C 28.742038 11.253012 23.400973
C 29.288049 11.087040 22.615971
C 29.025958 9.668040 30.086009
C 29.786961 11.269995 32.173038
C 27.591046 14.331046 36.674010
C 30.036041 11.948993 31.154029
C 27.340966 12.290014 28.531030
C 27.642950 13.090018 27.217040
C 27.097039 13.076047 28.017977
C 27.389982 14.321048 28.843047
C 28.347982 14.462022 28.886957
C 27.519976 14.521997 34.081992
C 26.113953 12.903030 36.338962
C 18.878035 11.769976 16.245997
C 20.380033 13.826972 18.683973
C 22.515025 14.401014 17.850956
C 22.417017 13.549952 18.325978
C 22.242986 12.514042 17.341959
C 23.027042 12.153049 13.748978
C 23.062021 12.238015 16.339960
C 29.504960 11.944005 22.217006
C 28.174991 14.242020 20.905030
C 28.094019 14.962012 20.276041
C 26.943993 14.675964 19.321013
C 24.449017 14.422968 19.248952
C 24.075994 12.919002 16.157977
C 25.288953 15.598044 22.244970
C 26.879002 15.388992 18.653014
C 28.909962 15.044995 19.777013
C 27.922015 15.780974 20.747021
C 26.722017 15.548975 28.229960
C 26.892987 15.793005 27.013018
C 24.626025 17.929010 27.948993
C 26.018041 16.250048 28.984043
C 23.046952 19.473954 26.181974
C 23.798960 18.048040 27.458009
C 24.426985 19.900008 26.822959
C 25.616991 18.578015 25.421043
C 25.099030 16.701001 23.165043
C 25.428979 16.937970 20.464033
C 25.958986 17.077953 23.409003
C 24.656045 18.521004 25.302041
C 24.574008 17.397036 22.739951
C 21.259972 18.013981 20.441984
C 21.355029 17.135027 20.730009
C 21.655974 16.860970 22.052009
C 21.198978 16.087006 19.840027
C 18.170040 15.459010 19.580981
C 17.382985 16.096028 21.543048
C 20.997968 16.273037 18.951039
C 19.494004 16.772960 27.185005
C 19.411028 15.424013 25.006048
C 17.324001 15.452971 26.719044
C 21.980014 16.720038 26.422037
C 21.378033 17.249008 25.486971
C 21.812001 17.910020 22.926967
C 20.215048 19.580048 31.799015
C 20.087042 18.693042 31.456006
C 20.422035 18.645951 30.556992
C 18.758952 16.787012 29.519011
C 18.104014 19.359956 33.190981
C 18.019977 18.457978 32.875036
C 18.136016 20.370032 36.169028
C 20.259044 20.649973 35.325036
C 22.517982 18.438011 35.987030
C 22.784996 17.638959 35.069001
C 22.678047 16.119972 32.964040
C 29.442019 16.582036 36.632985
C 26.038955 16.180023 33.574969
C 28.377980 18.147997 35.805039
C 28.281990 19.086027 35.985016
C 30.524015 18.248999 36.799955
C 29.065982 23.678977 39.121965
C 28.413022 23.950039 39.725957
C 27.108042 24.130969 39.310987
C 26.150030 24.585999 40.191028
C 25.282981 24.730027 39.888032
C 26.454027 24.831960 41.524048
C 27.757016 24.604988 41.934046
C 28.738038 24.174038 41.053021
C 29.607017 24.038003 41.351956
C 31.070953 17.213008 41.191040
C 32.349011 18.844960 41.133000
C 29.632980 20.593019 40.488995
C 25.801005 21.034021 37.121043
C 27.533993 21.356047 39.058965
C 29.287018 17.526004 36.845000
C 31.977026 18.272017 41.823022
C 32.609025 12.368969 41.932046
C 33.249050 12.871993 41.482970
C 31.641955 16.539954 40.762951
C 29.643968 17.008961 39.238960
C 26.558049 12.245990 36.896970
C 28.353990 12.583043 40.072010
C 26.258973 18.500004 39.131013
C 24.605985 16.098977 40.301999
C 21.790998 15.253981 38.841957
C 19.741998 17.733034 38.388985
C 23.590035 21.570022 37.931973
C 22.833004 23.899045 39.313968
C 22.919978 21.638984 39.225028
C 23.167018 20.890028 37.386952
C 22.779976 23.566967 42.081038
C 24.736015 25.818965 41.990995
C 17.446971 26.349039 41.850968
C 19.499976 20.639951 40.721007
C 21.719961 18.815995 42.879968
C 24.018005 24.704011 43.888046
C 19.168981 26.719033 43.732017
C 24.926046 17.312012 42.259979
C 34.833021 14.392050 44.353046
C 33.205985 17.781006 43.795047
C 33.714003 15.006009 44.728045
C 31.463985 18.824971 42.432952
C 33.099959 17.571996 42.577997
C 29.076035 20.609988 42.582991
C 27.980025 24.746049 42.826033
C 25.830989 25.965978 43.095989
C 25.407975 25.334043 42.494039
C 26.146005 23.925004 45.341001
C 28.445998 22.661044 44.616959
C 27.594022 23.483989 46.711011
C 27.031028 22.954017 46.110014
C 29.450962 22.076959 46.691992
C 29.574995 20.871024 45.699022
C 22.321023 24.614045 45.543013
C 30.086968 18.408023 47.398999
C 26.695978 23.260014 48.830009
C 31.061953 21.333993 49.500025
C 30.609013 21.088972 50.274045
C 24.012956 23.220025 49.489980
C 21.806017 26.605956 51.302968
C 22.200952 24.394980 51.847035
C 22.281010 26.502043 52.790030
C 29.889960 21.154040 53.281050
C 30.809977 21.587977 51.483029
C 29.956026 20.981958 52.369022
C 26.940991 20.800020 52.477968
C 29.230985 20.085999 51.664040
C 29.650959 20.182041 50.359967
C 30.704017 15.393010 48.693015
C 30.982991 16.808966 48.317963
C 34.123955 13.352048 46.628951
C 31.823962 16.841974 47.836008
C 20.857034 13.504007 51.805982
C 21.692026 26.107976 52.127044
C 20.151012 25.753023 53.408028
C 18.641972 29.524023 51.684968
C 19.380019 32.651984 51.199048
C 19.766975 27.696045 52.874951
C 20.040019 31.845006 50.504991
C 21.284998 31.821038 50.426030
C 17.571049 30.988987 50.854970
C 17.260976 29.547998 48.379955
C 21.286044 27.469986 48.265032
C 18.914050 31.230042 48.889958
C 20.616036 29.043005 46.026021
C 21.014966 27.506960 47.334980
C 21.587008 26.908970 46.829966
C 15.897959 28.224017 45.815951
C 11.351030 31.715994 47.071012
C 10.750000 31.795050 47.776972
C 10.569032 33.792038 47.674003
C 13.963990 30.904007 49.017971
C 14.863041 28.830013 47.999966
C 13.055979 16.313990 47.328049
C 11.222027 15.814971 48.754994
C 7.340047 20.712000 46.666965
C 9.057960 24.127024 46.750016
C 6.435033 15.201000 46.825004
C 4.722957 25.933011 45.582037
C 9.055976 36.785989 45.466012
C 7.584024 35.613028 46.575030
C 5.099958 37.001996 47.036968
C 8.946038 34.421039 49.549975
C 8.381961 32.144952 50.598044
C 6.994025 29.899978 52.030980
C 4.308994 38.175012 53.039049
C 5.060978 37.136005 52.224996
C 5.436952 32.914960 52.747000
C 10.851034 13.829965 52.693021
C 13.083046 16.864016 49.693989
C 9.404978 33.171006 49.187005
C 8.975022 32.056000 49.887988
C 10.255982 29.306020 53.945970
C 13.324027 29.539001 50.713011
C 12.361045 28.680962 55.250959
C 10.146033 30.317975 56.540970
C 8.206009 29.666970 56.638025
C 9.215985 31.313962 57.317025
C 9.427000 30.375991 57.191035
C 8.945997 24.725951 58.148040
C 7.116982 21.085028 60.263021
C 5.900042 31.216978 54.472014
C 4.505954 38.043025 53.979956
C 8.150976 29.826049 55.683048
C 6.811029 25.930976 57.357043
C 8.071002 27.983026 57.831012
C 7.410029 30.035026 57.050971
C 5.443019 29.157020 59.117037
C 4.747049 30.015019 58.514046
C 4.841967 16.881964 62.126004
C 6.525048 18.517033 59.989957
C 7.925990 22.403958 60.513001
C 9.187983 19.091029 61.932968
C 8.807014 18.971029 63.877017
C 9.134997 17.763009 67.884018
C 6.981965 18.746968 68.296014
C 7.191994 19.157003 69.150024
C 8.427956 19.239025 66.461956
C 4.338028 22.780008 64.636032
C 6.391045 19.346991 67.816046
C 5.131048 13.845041 73.282969
C 6.391973 14.181950 70.200039
C 6.106008 16.675960 64.430963
C 6.931990 16.737006 68.770966
C 10.958975 16.095978 66.549007
C 11.565967 13.903044 66.954994
C 12.272963 19.289963 67.130997
C 11.919968 18.426977 67.395957
C 11.876010 20.530985 69.245022
C 11.488001 19.817984 69.775050
C 11.435993 20.381015 67.784962
C 10.495955 20.144975 67.745049
C 9.355014 20.383951 61.638993
C 9.662979 21.229003 62.488982
C 11.559994 21.219988 67.314014
C 11.898038 22.297963 62.119983
C 11.005980 23.931047 60.364042
C 10.101050 21.786018 70.467954
C 11.378986 22.518984 69.072024
C 11.428963 21.878019 69.796988
C 12.087962 22.195989 70.432996
C 13.128048 23.229020 61.842046
C 13.068041 25.342044 58.735006
C 13.404026 18.430960 65.092986
C 12.533960 20.272997 65.339980
C 13.181031 19.351978 67.468034
C 14.966031 20.320989 64.671963
C 14.721047 21.067981 63.367989
C 14.088968 26.637022 57.515048
C 14.886978 26.654976 58.047963
C 14.957005 22.851021 60.182027
C 15.354994 22.108044 63.125014
C 16.499988 20.200960 64.874020
C 17.688049 18.599963 64.416960
C 16.852017 18.978969 64.100046
C 16.940005 19.184007 63.157001
C 16.960044 20.979954 64.525954
C 17.550978 22.450975 57.709999
C 29.573996 19.542011 57.694990
C 17.991995 19.347990 58.692042
C 29.675955 18.301018 57.540018
C 23.427004 19.255998 57.067043
C 17.417048 21.206027 59.883980
C 20.554978 22.634044 55.254969
C 21.477950 19.346028 55.852956
C 23.190954 18.454048 56.573035
C 26.004963 20.046014 54.841026
C 23.190953 20.297987 54.636960
C 25.431049 19.348039 54.007967
C 18.722984 27.636987 53.908997
C 15.135963 29.084981 53.449997
C 12.528008 29.745968 53.579989
C 16.593049 27.803990 55.365046
C 16.668965 26.239001 55.302016
C 22.886971 17.774000 57.194995
C 22.904996 15.371022 57.962955
C 23.845008 14.650967 57.642026
C 30.851951 17.920975 54.952993
C 30.668985 16.387997 53.481952
C 31.991966 14.657024 54.674047
C 29.996045 13.891008 55.247013
C 31.057048 16.770040 55.983970
C 30.415006 17.163011 55.372031
C 27.432992 15.988024 60.411956
C 25.335002 16.752022 60.228014
C 26.975999 17.667021 58.096046
C 30.070021 17.566027 58.475007
C 29.225027 13.859010 58.397951
C 29.398974 13.560975 60.579038
C 21.132961 13.311003 65.601017
C 19.917995 15.041039 60.824023
C 19.450974 16.312032 62.952958
C 19.013964 17.274950 61.795958
C 18.769986 16.496965 62.304050
C 18.557977 13.597009 66.742967
C 16.341952 13.438046 68.606036
C 17.122049 14.482957 64.248962
C 13.877008 13.817012 65.357038
C 15.510049 11.369964 76.343981
C 16.459984 10.574973 75.465967
C 15.283012 11.557013 71.221961
C 15.806006 8.623005 75.696004
C 17.263022 10.361968 75.968024
C 17.292978 11.701964 71.549042
C 17.105034 11.612996 69.572026
C 16.950032 12.376969 68.493954
C 16.670965 12.038969 70.885013
C 16.687967 13.006965 70.926001
C 18.615045 9.321965 69.692950
C 19.933981 8.219958 77.083005
C 20.028047 7.767028 77.935027
C 21.449014 7.941049 78.440000
C 23.277963 8.541001 71.363042
C 21.080016 8.726044 70.188985
C 21.957957 9.081002 78.417008
C 19.484971 12.586002 67.506038
C 20.915033 12.375015 65.463983
C 21.772014 9.417974 67.882029
C 18.811003 12.662029 66.813031
C 25.480033 10.935954 60.200014
C 31.846040 8.681986 60.302971
C 32.119982 10.907994 59.862978
C 28.006992 11.062965 58.915037
C 31.480971 9.763985 59.624964
C 24.510998 12.468027 58.505970
C 21.997979 12.635030 63.732037
C 22.410970 10.742974 64.305994
C 21.505998 11.904035 64.139002
C 19.183038 10.134970 60.202994
C 22.387955 8.743044 60.307008
C 26.099032 6.992999 59.711003
C 26.766969 6.943032 59.008958
C 28.525042 6.877957 60.905961
C 27.680968 6.046968 61.258998
C 29.744950 4.535985 61.299016
C 29.518000 4.698990 62.228047
C 30.154973 4.998047 64.906015
C 27.835956 5.390960 63.199027
C 30.007972 5.485953 62.514038
C 23.527005 7.453966 66.092995
C 24.397951 7.028997 63.605962
C 22.998954 6.094991 65.522950
C 18.192952 6.146009 77.349984
C 23.366969 7.612963 70.531971
C 24.409984 7.241042 69.974971
C 24.326015 5.849007 73.177961
C 22.605952 5.921968 74.255967
C 23.031014 6.137951 75.099033
C 22.073018 6.942983 78.869033
C 19.774026 5.846957 78.629020
C 20.541985 5.658017 76.794998
C 15.980035 5.670964 75.240025
C 17.353014 7.012964 77.590030
C 14.773985 5.678961 74.989048
C 12.694960 4.938977 72.787989
C 7.137010 3.931986 68.258010
C 9.522049 6.320016 73.114966
C 10.123950 5.240964 72.904003
C 10.053030 7.656034 72.630040
C 9.409967 8.033050 72.010959
C 12.098974 7.365951 72.602047
C 14.830993 10.776006 76.701039
C 14.884985 9.453000 74.727035
C 12.995980 9.291015 71.063961
C 13.064046 12.727012 68.753049
C 14.888987 11.640015 72.387046
C 15.063989 12.042046 75.803960
C 11.698963 12.811962 69.514033
C 12.178045 12.339032 68.815007
C 11.424962 10.504990 69.356049
C 12.798990 11.323017 71.166964
C 6.924032 10.086023 75.718987
C 11.757034 8.932977 71.391043
C 6.135997 10.211033 75.168012
C 7.217975 9.360048 73.659019
C 7.253969 9.162021 70.432969
C 6.801998 12.135997 74.934018
C 5.291006 12.066002 75.384981
C 5.199962 12.735973 72.740007
C 5.545032 11.651043 73.411987
C 5.967008 11.654977 74.823968
C 4.949003 9.100962 79.135988
C 6.273007 7.970964 77.705986
C 8.429985 6.353973 73.730040
C 4.754041 6.179016 62.312988
C 17.943013 7.954953 54.321003
C 17.381990 7.484975 53.226046
C 17.190969 11.100004 52.632974
C 15.098008 13.150000 53.299987
C 4.471995 4.320953 45.480987
C 11.621043 11.502964 49.327000
C 11.534044 10.376037 47.669988
C 12.788044 10.387021 47.195964
C 14.305002 12.259956 45.998021
C 17.757997 10.659970 50.263028
C 17.763000 8.110982 49.950007
C 23.302046 7.678975 50.845037
C 22.732025 9.487990 49.048992
C 20.370032 6.721006 49.020994
C 20.866032 5.766002 50.161047
C 23.627979 5.388008 54.647967
C 26.271022 5.570009 53.655007
C 23.272975 8.177049 53.324980
C 19.957011 7.328963 54.960984
C 23.362003 10.506029 54.084008
C 23.163995 9.867018 51.709020
C 27.800010 10.759996 51.976955
C 24.019003 9.825019 54.303971
C 21.845025 13.003032 58.226008
C 19.758957 10.071048 57.092986
C 27.588984 11.272957 52.761008
C 25.513998 11.108952 57.049045
C 22.067977 12.644023 55.415980
C 20.705990 12.667004 56.188985
C 20.599954 12.425975 49.454007
C 33.574974 10.608011 47.478009
C 34.646987 12.691010 46.147958
C 35.320971 12.340961 46.750997
C 32.417012 12.446953 48.088963
C 37.616952 11.392030 51.852049
C 39.464955 11.161012 52.656014
C 37.988046 11.335001 52.746961
C 33.054970 12.687978 52.977970
C 29.970953 12.123966 52.785017
C 32.069025 13.094012 55.888003
C 32.975966 12.446972 54.177962
C 37.794022 12.168037 53.203965
C 33.155013 11.232013 54.670955
C 37.293036 10.395995 54.437976
C 35.274988 10.120039 54.914972
C 34.955038 9.661019 54.122010
C 35.613048 10.710031 52.482015
C 33.442031 10.354012 52.908048
C 35.918023 9.935993 52.979013
C 37.326982 10.188008 53.491965
C 37.858047 9.383968 53.380962
C 32.814973 7.835042 53.507034
C 28.769010 6.542988 56.996997
C 29.009951 8.925954 57.699970
C 31.215973 7.242037 58.225040
C 32.746043 6.238008 55.762988
C 31.085986 4.891040 56.996961
C 28.822002 6.408960 52.707985
C 33.389002 5.320968 52.909955
C 35.926013 9.176026 52.375987
C 29.619968 9.372970 50.082025
C 35.567988 7.977978 47.676966
C 34.133045 7.455988 48.005997
C 35.483986 5.954025 47.804031
C 35.455032 5.010007 46.987951
C 32.807006 3.995989 48.722956
C 33.655001 3.705017 48.476957
C 31.907041 3.296979 49.389012
C 37.087997 1.450993 46.217989
C 30.327021 0.786013 52.396019
C 32.900003 1.843029 53.166951
C 32.902005 1.832957 55.370956
C 29.567050 3.060971 57.406003
C 28.368040 3.964963 55.692012
C 29.355952 0.976012 58.658989
C 30.109978 0.617990 58.183983
C 29.655954 1.395039 59.468048
C 28.747000 0.265950 58.873014
C 25.857957 0.159038 57.984973
C 31.031046 0.845009 54.299014
C 32.380035 1.553987 54.270027
C 31.168968 -0.111950 54.212965
C 29.864998 -4.153038 56.616987
C 27.906964 -4.792048 58.176993
C 29.185036 -3.364994 52.425034
C 30.321016 -4.834015 54.344035
C 31.984990 -4.473021 50.708011
C 33.157987 -4.552014 48.056028
C 32.066006 -2.636985 48.617031
C 32.189968 -1.818009 46.225011
C 32.718043 -1.797028 47.628988
C 33.654049 -2.047977 47.597996
C 23.429976 -0.641976 46.682992
C 23.650038 -2.566969 59.684999
C 25.058039 3.760038 58.497977
C 16.584988 -0.260995 42.657950
C 6.702023 2.496998 44.003037
C 4.979023 2.250978 59.506993
C 11.642039 -0.691952 64.136009
C 15.302994 -5.012975 60.961975
C 9.366971 -1.567044 64.894021
C 4.913978 1.132974 60.605041
C 10.938957 -0.551023 63.140996
C 11.303020 4.133964 65.360033
C 4.704020 1.231960 65.819039
C 8.215994 1.522037 71.919953
C 6.870023 3.097993 70.877962
C 4.736972 3.541959 69.332027
C 10.792020 3.481031 68.397036
C 8.827008 2.607034 69.635028
C 10.458975 1.065033 74.399952
C 7.486978 1.705012 74.097017
C 7.225026 2.414982 73.490002
C 6.441983 3.997034 75.242003
C 7.218020 3.682015 74.213967
C 5.554011 3.140987 75.723958
C 6.324965 2.222963 73.181000
C 8.028965 -2.892031 75.443006
C 8.311953 -2.078964 70.160968
C 6.147958 -2.428015 68.645000
C 6.804975 -4.051001 71.102999
C 8.219035 -5.831013 76.560971
C 8.478961 -3.855012 76.060015
C 9.734993 -2.442020 79.258982
C 8.732014 -1.867955 68.665959
C 9.868959 -0.156994 68.943963
C 9.243018 -1.709012 77.069048
C 9.961970 -2.359011 77.219021
C 11.319993 -0.740998 76.014980
C 11.188034 -2.814994 78.802995
C 14.368039 -2.740025 74.546985
C 15.790035 -1.551027 77.514009
C 16.016033 -1.249959 76.609965
C 11.330965 0.752047 73.136021
C 11.204015 2.226042 73.654039
C 11.252965 1.303991 73.918020
C 12.375031 1.680004 75.589994
C 19.298960 0.821952 79.595976
C 17.631007 1.716036 80.248012
C 18.768997 1.616032 79.375043
C 19.052972 3.642984 79.392031
C 19.593970 2.872001 79.579031
C 19.899965 2.907986 80.487993
C 20.349041 2.857976 78.986979
C 20.095016 0.621957 76.670950
C 22.552986 0.569009 76.428012
C 23.630997 0.677989 75.503050
C 22.604969 1.296991 77.067039
C 23.995029 3.588966 75.110988
C 24.337037 3.348964 69.771040
C 22.891971 3.162955 68.326029
C 23.366028 2.148954 70.045960
C 26.059010 4.000993 64.098993
C 23.710042 2.328007 67.499992
C 25.059005 -1.293977 68.576036
C 25.007010 -2.109986 68.053009
C 29.762953 2.871035 65.330025
C 29.965035 3.818963 64.537034
C 30.883002 3.271955 62.787044
C 29.405973 2.755018 62.875964
C 26.665980 0.529997 62.825994
C 24.530038 2.324975 62.858045
C 24.381017 3.877026 60.828017
C 19.631978 -4.066978 66.122037
C 17.321980 -5.330005 62.232017
C 21.354002 -4.946008 61.407028
C 20.537004 -4.844984 61.899972
C 24.226023 -2.434958 63.643969
C 25.991972 -1.712031 62.994009
C 24.245018 -3.044047 60.216990
C 24.406954 -3.327024 63.450984
C 27.542980 -1.155008 65.588031
C 26.721988 -0.983974 66.621965
C 23.009973 -2.088964 64.201030
C 23.456987 -2.305958 66.717028
C 22.374001 -2.742954 64.383980
C 23.273035 -3.212985 67.983014
C 26.707999 0.199951 67.221956
C 23.545999 -2.332028 67.681996
C 25.280027 -2.839028 68.632017
C 21.754033 -2.094025 72.822955
C 21.367036 -1.983044 70.292954
C 22.635953 -0.263975 76.917952
C 21.050996 -0.605998 74.836987
C 21.225957 -0.995987 71.172046
C 21.045027 -1.452046 72.610953
C 20.869039 -1.717995 75.317984
C 19.633020 -2.907042 72.277961
C 17.460998 -5.089967 71.922983
C 18.186958 -4.598037 69.568988
C 20.519991 -3.939032 68.453011
C 19.699040 -2.130001 72.837988
C 19.624978 -2.390992 73.758008
C 16.885994 -2.288977 75.903952
C 16.801019 -3.155003 76.334011
C 16.484952 -3.247993 74.153955
C 12.267007 -8.126969 78.273964
C 14.748014 -10.214991 71.913965
C 12.990997 -8.916968 77.230956
C 13.539030 -9.333046 74.582990
C 12.844973 -6.234973 74.105022
C 13.783033 -8.434018 76.948981
C 15.303985 -7.737971 73.473975
C 17.199972 -9.404972 72.221979
C 17.029969 -9.386952 71.266026
C 17.490037 -8.618982 70.893014
C 17.397997 -7.057042 68.735006
C 17.927047 -7.074976 65.352973
C 19.340989 -6.868034 59.150049
C 19.548985 -7.153956 60.009992
C 23.500983 -8.546951 58.549027
C 23.553014 -8.282023 57.616955
C 30.029952 -7.202980 57.854047
C 24.383049 -6.562010 58.323049
C 29.176009 -6.351025 58.602994
C 28.249961 -5.560977 57.676018
C 28.218974 -9.071974 57.045951
C 25.193031 -9.503021 57.549045
C 12.638042 -5.758022 61.399973
C 15.255980 -5.389044 58.515993
C 18.981969 -6.408010 65.217042
C 17.893002 -8.319008 65.233025
C 13.912001 -8.436021 64.033044
C 13.395983 -9.624991 57.716021
C 17.400998 -7.414040 59.219990
C 16.453956 -11.267017 58.111025
C 13.835996 -19.082032 57.348047
C 13.908955 -17.865012 59.481976
C 12.520971 -18.477016 59.076036
C 12.670030 -17.641966 56.448999
C 11.533048 -18.108960 56.505016
C 15.855979 -17.977037 56.319983
C 18.670040 -18.154033 57.027046
C 24.185996 -9.768975 56.363968
C 19.446992 -9.867012 56.782033
C 19.225034 -10.692000 56.344002
C 18.772035 -13.404019 56.637967
C 18.156987 -16.980043 59.375955
C 17.682983 -14.737977 60.989035
C 18.765961 -11.664969 58.087991
C 17.234045 -9.913962 57.983014
C 17.016005 -10.737986 57.542028
C 17.170018 -13.976964 58.686020
C 16.997968 -18.631039 60.234045
C 17.304953 -17.411982 60.183966
C 15.652999 -16.702974 61.134960
C 15.904046 -13.797999 65.221018
C 15.309963 -9.739006 65.339017
C 16.924994 -12.620952 65.092963
C 15.982993 -12.846956 65.043974
C 17.599998 -12.904040 62.513957
C 16.928048 -16.663018 62.037017
C 16.427011 -13.279009 62.600979
C 16.938970 -11.241983 69.764041
C 18.739979 -11.062006 71.115039
C 17.566985 -10.646955 70.638959
C 16.695042 -10.671975 66.419042
C 15.347984 -11.052036 72.580953
C 15.261012 -12.103038 66.143989
C 15.370993 -12.594962 66.972017
C 13.010034 -11.677999 73.024044
C 14.314045 -12.087987 65.935971
C 14.120015 -12.986036 63.467989
C 13.707045 -11.549987 61.766978
C 13.273022 -9.767007 77.605048
C 12.803978 -9.878955 74.902031
C 11.519955 -11.518041 71.625048
C 11.940983 -16.604040 62.352012
C 11.645974 -14.224965 62.803011
C 11.814995 -17.289046 65.114024
C 11.850979 -13.425957 73.502032
C 11.256049 -15.291014 72.352002
C 10.504991 -14.784029 72.699955
C 9.495007 -14.532996 71.629017
C 9.428999 -15.292009 71.029979
C 8.621001 -14.356024 72.011954
C 9.469036 -18.571048 65.229001
C 9.403981 -17.169970 65.930047
C 9.476955 -17.614047 65.070042
C 10.567998 -13.575962 70.121043
C 10.793023 -17.229977 64.425032
C 11.363958 -10.924993 70.555037
C 8.476021 -10.149955 75.836966
C 8.623044 -12.569958 69.102994
C 10.347950 -13.041985 73.812953
C 8.350963 -11.358021 73.594018
C 10.881964 -12.645952 71.885974
C 10.948956 -13.407969 73.146043
C 11.327009 -9.693955 76.307964
C 8.635042 -7.886026 76.254970
C 6.180989 -6.663999 77.383011
C 6.548961 -5.343044 75.587044
C 5.757964 -6.042008 76.400970
C 4.421010 -6.773975 73.297048
C 4.568970 -11.954979 75.169032
C 5.028007 -13.110996 75.320014
C 8.424030 -19.097046 62.952034
C 6.662014 -14.013024 67.621049
C 6.407969 -12.937026 68.162026
C 5.184976 -12.652997 68.573995
C 5.497984 -18.481043 62.694033
C 5.782027 -19.387983 62.887979
C 7.900953 -18.039023 63.282954
C 7.511998 -15.229970 58.190986
C 7.555028 -17.644025 58.581047
C 6.166977 -19.344986 60.144971
C 5.909980 -18.434022 60.357009
C 5.653046 -17.975047 59.541982
C 5.412977 -13.616013 56.918954
C 11.258044 -12.170977 64.374983
C 10.771028 -16.847007 63.153967
C 8.332995 -17.262966 64.261040
C 8.399998 -17.609980 59.076996
C 8.543015 -19.647035 59.318993
C 9.106976 -18.955975 58.962032
C 9.293036 -19.142027 58.037989
C 9.930044 -18.930021 59.455041
C 16.659979 -19.466023 53.112982
C 12.399981 -17.657003 53.173032
C 15.519968 -18.331955 51.252983
C 16.559987 -20.707013 50.787017
C 17.100023 -18.918997 52.444969
C 8.812952 -15.062046 55.133023
C 9.793000 -17.302039 52.027037
C 9.719029 -18.231961 52.328016
C 7.688965 -19.520016 51.285993
C 6.961049 -19.301953 49.374008
C 7.517991 -18.940986 50.578950
C 10.822027 -18.265028 50.076045
C 9.938047 -18.696004 47.070030
C 9.485011 -24.564992 45.917043
C 6.041956 -18.780011 46.808997
C 13.101958 -15.417035 47.938025
C 14.856963 -15.821968 50.221031
C 11.955041 -18.692985 47.358020
C 12.782976 -17.042962 49.591982
C 17.065955 -19.235045 46.116012
C 17.506030 -20.377036 47.083969
C 20.527027 -18.079047 48.225996
C 21.364992 -18.053974 48.627048
C 19.970047 -19.125955 47.641029
C 17.622972 -19.802984 51.324025
C 19.256027 -17.180003 54.069995
C 20.681956 -17.478990 55.772955
C 26.931024 -14.747985 52.676007
C 19.480009 -17.552008 55.224999
C 18.371020 -18.117001 56.105042
C 18.151974 -19.019007 55.820979
C 19.242001 -12.879022 53.834001
C 19.970038 -13.765011 52.749964
C 19.940963 -14.520971 49.965011
C 24.217995 -11.997952 54.601041
C 20.027966 -11.191043 56.174980
C 27.438973 -9.392047 51.282973
C 28.022989 -16.639008 52.152046
C 33.045984 -7.999001 49.690955
C 28.437959 -8.767038 49.108017
C 29.669008 -8.603023 46.915954
C 33.177030 -7.119045 46.221030
C 32.854037 -6.551993 45.557021
C 32.821990 -6.851032 50.132029
C 33.592970 -6.313988 50.952954
C 31.541025 -7.170994 54.158041
C 31.430982 -6.596963 54.931968
C 30.270975 -8.142006 52.869015
C 32.308960 -8.418965 54.570046
C 32.641007 -8.868952 53.778004
C 28.303978 -9.854020 54.154018
C 28.082037 -11.213983 54.900043
C 26.130970 -10.357958 55.908979
C 27.961969 -10.253957 54.969040
C 28.770984 -9.741048 56.144956
C 29.997022 -10.011033 56.174981
C 26.373979 -15.431957 52.273969
C 25.792978 -15.804996 52.955015
C 24.508019 -12.882974 51.897040
C 26.418003 -12.642042 50.694961
C 26.718975 -17.331964 51.597048
C 27.207964 -16.496983 51.646032
C 27.706962 -16.705023 49.643028
C 27.523050 -15.979041 50.260953
C 28.275034 -15.367015 50.271952
C 28.238018 -14.259965 48.158024
C 26.268048 -15.287028 49.920964
C 25.620004 -17.815000 46.426027
C 30.127999 -10.972036 46.129993
C 29.242996 -13.839013 46.056016
C 29.379006 -15.868966 46.414959
C 26.695049 -19.448996 42.671040
C 25.442971 -20.858047 41.433027
C 27.059011 -16.673996 43.669999
C 29.132001 -16.871027 45.588954
C 25.010999 -17.577956 43.644973
C 20.485049 -20.792038 43.466019
C 23.034010 -17.728994 45.567033
C 19.247952 -20.923006 45.516036
C 17.394010 -21.638017 44.934047
C 16.891996 -24.282989 44.373000
C 18.027024 -24.399007 42.661000
C 20.036954 -19.646006 41.253975
C 19.021998 -24.964982 43.336014
C 24.006035 -18.544981 39.056012
C 20.763027 -17.595010 39.518004
C 17.430030 -20.364047 41.187988
C 17.455961 -24.165978 38.227033
C 17.450014 -19.315047 38.049975
C 17.425995 -20.152963 36.950037
C 29.110987 -14.353020 37.561020
C 19.801983 -16.740001 38.622985
C 21.883030 -17.022024 37.562989
C 18.217976 -19.280964 38.572004
C 18.165957 -20.677018 36.741955
C 24.232982 -15.922044 38.342955
C 24.510976 -20.480994 38.991025
C 30.258973 -16.355976 39.209022
C 31.804992 -16.093961 37.528030
C 28.231977 -18.989969 40.935021
C 28.056957 -17.452029 41.190038
C 27.885951 -15.207993 39.450957
C 30.323974 -15.475025 38.807979
C 32.806970 -15.306036 39.110013
C 31.677985 -15.344015 38.130024
C 29.141048 -15.275963 37.858985
C 26.420974 -15.764045 37.116984
C 25.550970 -13.466969 36.676955
C 30.181961 -11.869968 37.191996
C 31.690032 -14.532041 37.599970
C 30.267016 -14.821017 39.522019
C 31.146006 -10.159952 37.827018
C 31.435958 -8.992022 37.492022
C 30.164980 -10.928978 36.955016
C 28.671950 -9.519049 36.670013
C 27.752983 -11.351983 36.589953
C 22.323968 -14.760038 37.068972
C 21.546973 -15.000010 37.579951
C 20.787992 -15.062982 36.996004
C 17.055030 -13.654966 37.537998
C 18.513017 -13.436951 37.003967
C 28.096993 -14.651025 45.347012
C 29.856012 -10.912033 44.129980
C 30.055976 -11.808961 43.984957
C 29.477992 -10.683049 41.651997
C 29.520006 -10.111021 43.039968
C 29.232036 -8.779964 43.288022
C 29.901953 -10.417018 45.418014
C 32.674012 -1.050986 45.377001
C 30.194008 -4.286030 43.264996
C 25.564020 -2.308026 43.138038
C 28.960982 -1.730009 43.267007
C 31.224035 -2.356952 43.934010
C 32.665001 -5.417029 43.687008
C 33.436952 -6.304005 44.402023
C 29.004004 -8.220027 42.582014
C 25.450004 -6.665994 38.806979
C 28.291013 -7.375977 39.582020
C 28.562035 -5.317963 40.430019
C 27.531995 -5.979010 36.767005
C 26.752012 -2.361026 42.536036
C 27.120980 -3.236959 41.756042
C 32.850958 -5.077016 42.841978
C 33.796016 1.746969 40.731967
C 31.340009 0.995999 40.367034
C 28.114953 -0.648018 40.963028
C 25.655959 2.835006 41.280009
C 27.717002 2.792037 39.866990
C 31.174962 1.828954 39.919973
C 33.774009 2.470994 39.341991
C 33.588981 2.567015 40.278965
C 34.125990 3.277022 40.640013
C 32.034015 4.197984 38.861012
C 30.304957 3.369041 37.429971
C 36.704979 3.812995 42.311019
C 37.129967 2.054997 44.254003
C 37.703991 4.017040 44.478033
C 38.440954 2.145004 45.833042
C 36.302041 3.726966 45.122031
C 37.765968 1.520957 45.527046
C 38.391000 0.184975 45.316978
C 37.718961 1.881025 43.502963
C 36.294032 1.588983 44.092024
C 26.695028 3.166032 44.619957
C 31.559981 3.102031 43.932981
C 21.762998 2.520019 43.823040
C 23.202976 -2.735953 42.691994
C 22.419041 -0.457961 40.378009
C 23.529049 1.843999 39.989982
C 23.663033 0.440981 38.583039
C 21.965986 -0.001018 39.665954
C 23.483966 -5.789045 40.519013
C 17.422002 -4.044010 38.469022
C 22.393977 -3.459023 41.933996
C 24.572996 -3.344977 42.971050
C 12.283953 -4.262978 41.434950
C 14.383024 -3.931012 42.895023
C 12.496033 -9.422037 36.780008
C 15.316009 -9.817974 37.347041
C 14.460041 -4.158987 37.158032
C 13.885043 -0.058974 38.640014
C 15.052025 -1.905006 37.406992
C 10.668973 -1.981014 39.247046
C 16.693965 0.004038 39.567985
C 16.579010 -3.100961 42.680042
C 11.478036 -1.775032 44.250024
C 12.866003 1.217029 40.700968
C 8.000017 2.507037 41.342018
C 4.369038 0.717981 44.333015
C 4.712047 0.800043 40.380034
C 6.979979 -2.768988 38.173986
C 7.840029 -5.179984 37.514950
C 5.842013 -20.067971 42.259963
C 7.067004 -24.720010 45.577025
C 4.954957 -21.008012 44.213050
C 5.728025 -21.421957 43.822011
C 5.453983 -22.172015 43.288954
C 6.119045 -26.712971 44.064020
C 7.125005 -28.462977 44.237964
C 6.830020 -27.057010 44.625964
C 6.520004 -27.037980 45.545045
C 8.758023 -26.495952 45.066989
C 8.051044 -26.163973 44.492003
C 8.371973 -26.192985 43.576959
C 7.337967 -21.776984 41.664991
C 8.971980 -23.985014 45.330951
C 7.351003 -24.269982 44.099013
C 11.741993 -21.928967 42.630953
C 10.914008 -22.621009 44.592014
C 16.729969 -24.170988 43.422976
C 16.077959 -24.835957 43.151001
C 15.746042 -17.032042 45.183960
C 12.091025 -14.832987 36.379953
C 13.238962 -14.834974 38.387960
C 13.341953 -11.821971 39.904972
C 15.203017 -19.426033 36.483968
C 15.243973 -18.603993 37.585970
C 16.362958 -18.523983 38.399950
C 15.145955 -23.560021 39.757994
C 15.547982 -24.766982 37.896954
C 13.512996 -23.017995 38.104973
C 12.901014 -22.189989 40.100012
C 8.006042 -19.987990 31.679999
C 10.881043 -23.306986 39.493981
C 8.880964 -23.055970 39.067965
C 8.937968 -24.080973 37.304999
C 8.743006 -23.176039 37.593003
C 8.228013 -22.428995 39.416985
C 8.736989 -23.919012 39.489046
C 6.309031 -18.694953 38.558033
C 5.759979 -17.235007 36.503006
C 6.465995 -16.862999 37.036000
C 5.320975 -16.820021 41.117953
C 5.908969 -12.555045 37.900985
C 4.584003 -8.890955 33.813018
C 4.983963 -8.031030 33.665032
C 5.017036 -8.252956 31.615027
C 4.734972 -12.478958 29.646986
C 5.221034 -11.657987 29.543981
C 8.908951 -13.112955 31.689023
C 8.669989 -13.818043 31.082014
C 7.299952 -12.418023 35.803956
C 5.028997 -12.926975 30.443968
C 7.457004 -13.919953 36.219983
C 7.563003 -14.231966 33.488973
C 7.251978 -15.764979 33.383039
C 7.345984 -14.947998 32.886991
C 7.331999 -18.605037 29.836978
C 6.004963 -20.347961 31.961965
C 6.780023 -20.301016 32.526015
C 6.902988 -21.142996 32.970958
C 6.656951 -19.609031 33.181020
C 8.102970 -20.693955 31.006955
C 7.840957 -18.658047 30.957966
C 10.224981 -18.608956 28.012972
C 10.512955 -20.184038 30.748037
C 10.397962 -20.111019 31.975960
C 9.193026 -19.987964 32.513032
C 11.188961 -21.853976 34.033047
C 13.224040 -21.820989 33.938961
C 11.845950 -21.593026 33.368998
C 11.730019 -22.170976 32.598049
C 12.361044 -19.813988 32.479021
C 13.171958 -17.220981 28.579037
C 12.463046 -17.925970 29.777983
C 10.486981 -9.422041 32.803961
C 9.556971 -9.285976 32.611026
C 9.208026 -13.097036 35.575975
C 9.373951 -13.938048 30.439957
C 9.465976 -8.895043 31.738985
C 12.962039 -8.785023 32.008991
C 11.537994 -7.687989 28.845031
C 13.241030 -14.488996 29.120042
C 13.390971 -11.372036 23.672959
C 13.067033 -11.343977 26.625953
C 11.695042 -12.096954 26.719001
C 10.502986 -10.696961 20.513011
C 9.325999 -11.684979 21.877976
C 9.688962 -8.978021 21.884998
C 11.728004 -8.678027 21.843986
C 11.684997 -8.387958 20.919028
C 12.499989 -9.255972 21.938982
C 10.514019 -10.829033 21.473027
C 11.335956 -11.286953 21.705015
C 12.272048 -16.054035 23.403034
C 12.968024 -15.647958 22.482956
C 11.038040 -17.127011 26.499983
C 11.144040 -17.760979 23.526033
C 11.811994 -18.956013 21.353032
C 11.219003 -16.342980 21.228041
C 10.652969 -18.321993 21.219030
C 9.635038 -18.805984 20.721982
C 10.301982 -19.795991 26.410999
C 9.626036 -19.503027 27.040999
C 10.821966 -17.477001 27.653029
C 10.605006 -16.892970 21.739029
C 9.711010 -16.536010 21.620952
C 9.210980 -12.882969 21.000972
C 8.428043 -18.872996 25.064001
C 8.505034 -18.802012 26.292009
C 5.964991 -18.155983 25.916999
C 7.628031 -18.112951 27.028013
C 4.373019 -17.541975 27.776993
C 4.634970 -18.426995 28.077037
C 5.331954 -15.902046 27.023037
C 7.698986 -14.207038 24.328015
C 6.445961 -16.420013 24.188012
C 4.681952 -10.437965 23.480022
C 4.856035 -9.864016 22.718030
C 5.018991 -10.434978 21.950986
C 6.680974 -12.279967 24.885036
C 8.399978 -11.887019 27.713951
C 8.986995 -11.203009 27.381020
C 7.146047 -7.967967 28.184028
C 6.926952 -8.414034 20.838041
C 6.372033 -8.038997 21.882963
C 6.297049 -6.103954 20.210951
C 4.600034 -4.194995 18.622995
C 4.395976 -0.562010 18.240981
C 8.219994 -0.570987 18.850018
C 6.678038 -1.634008 18.132961
C 8.254956 -4.422961 20.493036
C 7.671962 -5.092972 21.357989
C 8.066046 -6.073953 34.874977
C 5.265004 -6.028024 31.008003
C 4.324027 -2.662992 33.673964
C 7.985997 -3.174000 31.730010
C 8.682014 -0.201042 28.603004
C 8.634960 -0.339998 27.228989
C 5.835009 -3.818019 26.947990
C 4.322021 3.993959 20.348960
C 5.917956 2.540965 18.943981
C 5.812977 2.994034 17.801005
C 8.300000 1.033021 17.641002
C 5.972974 0.498971 17.454953
C 13.249969 0.318998 23.569983
C 10.629050 3.846951 19.391967
C 10.550015 1.452034 17.838950
C 8.820018 0.482025 18.182036
C 10.172970 0.737001 18.297955
C 10.726039 2.505974 23.429972
C 10.965982 -0.061027 19.086047
C 12.308989 0.187964 19.206019
C 12.851956 2.973046 15.296040
C 13.288017 1.403981 16.885027
C 9.389979 -0.593046 26.748985
C 9.461989 -0.391020 29.072026
C 11.784012 -4.788963 29.646968
C 10.260953 -6.306953 28.024019
C 13.331988 -2.787046 26.544999
C 10.271025 -5.712032 27.272027
C 10.825967 -6.510966 22.489040
C 10.406008 -1.123018 19.766022
C 12.398977 -3.392046 21.021977
C 13.260993 -6.824004 22.503985
C 14.397981 -4.607982 19.533043
C 13.323983 -5.808967 21.637022
C 14.555028 -4.128014 20.361010
C 15.417013 -3.688963 20.287984
C 13.739989 -1.910001 20.112013
C 17.199015 -0.669951 22.709041
C 16.112013 -0.771017 16.430960
C 16.014994 -1.359041 19.308034
C 18.218950 -2.173984 24.144027
C 18.133985 -1.247954 24.419050
C 14.220025 2.773962 24.431965
C 13.413954 2.488975 18.028973
C 13.599043 2.298988 17.095034
C 15.635958 3.677007 15.277951
C 15.698000 0.187044 17.455004
C 16.324031 -0.045007 18.836015
C 17.295957 0.072957 18.786983
C 17.218963 1.894024 16.752972
C 16.033048 1.602024 16.968973
C 15.736014 0.915016 19.861953
C 21.392029 4.127996 17.270000
C 19.735984 3.419964 20.460036
C 18.282026 1.989019 21.347050
C 19.402048 2.090016 23.242994
C 24.678018 2.821989 24.962044
C 22.200015 2.205952 24.140041
C 25.500013 4.055040 22.246036
C 23.850015 3.273008 17.220999
C 27.471005 4.057989 31.179966
C 26.362956 1.922012 36.030968
C 25.837956 3.127970 34.098015
C 23.902951 1.733960 28.411034
C 24.523959 1.876994 32.342963
C 26.054988 2.485959 30.160967
C 26.876998 2.732998 27.971962
C 22.417998 0.292035 32.677990
C 22.915971 -1.712981 35.591981
C 25.773985 1.533963 35.380964
C 25.092958 1.026966 35.829038
C 24.134988 -3.674005 34.562996
C 22.304974 -3.635991 32.732957
C 22.880956 -2.555028 32.577996
C 20.821028 -3.064982 30.857030
C 21.295041 -4.128962 31.703031
C 19.649046 -1.435977 28.881022
C 21.416963 1.593007 30.762030
C 19.567984 -1.094960 30.285001
C 18.956038 -0.795034 24.173971
C 24.181041 1.619035 25.828009
C 19.079969 0.514978 26.214029
C 19.867998 -1.947002 26.454975
C 20.710987 -3.814011 25.273047
C 19.589998 -4.250013 25.529033
C 19.657002 -6.295998 25.626961
C 19.836974 -6.752999 21.340017
C 21.707018 -4.814996 31.155026
C 24.049967 -6.839957 31.452011
C 24.221990 -8.859014 30.430965
C 19.958990 -10.485006 29.213019
C 20.391017 -8.152984 21.782957
C 19.017950 -9.453001 20.221955
C 18.063995 -7.524992 26.754005
C 19.602019 -7.588986 21.770015
C 18.192999 -7.452001 23.268968
C 19.152048 -7.316975 23.199998
C 18.994034 -5.265012 23.059005
C 15.531981 -7.807997 25.828026
C 17.800048 -8.563024 21.577972
C 14.279957 -7.193974 23.081017
C 14.618976 -5.138013 21.505001
C 15.290984 -5.813994 21.278042
C 15.335002 -10.737990 27.417037
C 17.497981 -9.971981 27.801953
C 27.484950 -6.173015 34.724966
C 26.824969 -6.589030 33.777020
C 24.204023 -10.598025 32.757982
C 24.304030 -8.140038 31.542037
C 24.617012 -8.643961 32.717964
C 25.732014 -10.296032 32.586012
C 25.974976 -9.829030 34.823988
C 24.928972 -10.029024 33.058040
C 24.341044 -12.135964 34.626014
C 25.894991 -12.150000 34.417043
C 30.418989 -10.846956 36.021974
C 18.344017 -17.233994 31.157976
C 18.907979 -16.679967 30.595025
C 19.583019 -16.257995 31.149999
C 24.926975 -14.284978 36.002044
C 28.191007 -12.243030 35.858017
C 21.532011 -13.222037 35.202978
C 21.140033 -13.323969 32.937995
C 16.296953 -20.203965 36.166997
C 16.268047 -21.038001 35.069952
C 16.549952 -14.248017 33.850014
C 14.573012 -12.498030 34.202980
C 13.467974 -22.876005 34.576017
C 14.106968 -20.955024 33.771015
C 13.953997 -17.688950 31.520044
C 14.391982 -14.405030 30.180965
C 14.283961 -12.110975 32.711964
C 14.602008 -12.803974 33.294016
C 15.988975 -15.023974 33.780958
C 14.768970 -16.370980 31.759016
C 15.050975 -17.249049 30.488993
C 17.117026 -17.104981 26.317048
C 16.336035 -11.648972 26.625021
C 16.038002 -11.386018 27.499976
C 13.936961 -14.981017 29.564009
C 14.539982 -16.898044 26.375999
C 14.203039 -14.759977 24.122964
C 13.812956 -12.095012 24.144038
C 14.099954 -12.760985 23.514982
C 14.572020 -11.761992 24.627985
C 16.122010 -15.599994 25.460995
C 14.864035 -15.956002 25.662006
C 18.060954 -15.982960 25.749983
C 17.230015 -16.145975 26.221996
C 19.034044 -17.563029 27.520988
C 18.575050 -17.491982 28.371979
C 19.547977 -17.501968 29.520973
C 19.702050 -18.407975 29.830023
C 19.623000 -14.019000 28.835001
C 19.871000 -12.555990 26.263952
C 21.283029 -12.657020 25.588006
C 21.819992 -11.905037 27.604965
C 21.382044 -12.769028 27.629984
C 20.941980 -12.763039 29.635021
C 20.396048 -17.114014 29.253996
C 20.412016 -12.792993 28.811969
C 22.065049 -13.442011 27.773957
C 21.045999 -15.329962 26.778028
C 20.722967 -13.019957 26.291978
C 20.491986 -14.498994 26.031050
