# Supplementary material for: Modeling of the Electrostatic Interaction and Catalytic Activity of [NiFe] Hydrogenases on a Planar Electrode
Source: J Phys Chem B. 2022 Oct 21;126(43):8777–90. doi: 10.1021/acs.jpcb.2c05371 (PMC9639099; doi:10.1021/acs.jpcb.2c05371)
Supplement: Supplementary file 1 — jp2c05371_si_001.zip [file jp2c05371_si_001.zip › Supplementary data/1e3d_5_theta_40_phi_98/triangulatedSurf_protein/exposedIndices.txt]

5992
7553
7703
945
505
5872
1274
1128
6279
8013
6059
5375
7494
2887
2955
3498
2168
3163
2792
3380
2592
3782
1960
1555
2312
385
378
6656
6562
12203
804
8990
1104
159
1768
1825
1774
11356
9221
11193
11303
8978
10919
8875
5131
10906
9887
8601
8814
8761
8767
9640
10084
8241
10231
6082
6034
5993
6131
6168
6179
6208
6203
6212
6195
6265
5985
5994
6217
6234
6239
6238
6288
6286
6284
5937
6266
5945
5831
5671
6777
8011
8062
8012
6057
6091
6096
6087
5996
6113
6108
6076
7982
7985
10501
4962
5641
7091
7062
403
7008
6960
7821
7825
7031
7759
7673
7802
7756
6139
7735
7603
7599
7540
7525
7544
7560
7621
10678
7584
10632
10697
10709
2992
3195
7447
10815
10765
10766
10758
10763
7529
10739
10744
7510
7514
7511
3062
3052
3012
3013
3111
7463
3097
2761
2743
2745
2897
2909
3151
2983
3185
3856
7432
7346
3451
3478
7618
7552
3423
3461
361
2158
2725
3384
2187
3641
3890
3238
2913
2865
2803
2730
2712
2793
2859
2852
3257
3301
2629
2461
2438
2439
2494
2512
2507
2504
3270
12251
1902
1661
1945
1952
1963
1959
2055
2014
2455
2578
2378
2381
2363
2322
1536
1505
979
1004
2281
2294
2375
48
46
1508
59
921
927
3
9
6469
6474
6478
31
527
526
514
6459
6405
6329
6955
6299
6349
451
372
366
477
439
486
283
4974
5929
5883
5844
6645
6647
5873
6507
6588
597
817
6582
6580
814
865
913
1481
854
1465
1398
1386
4225
1357
1360
1261
1280
1284
1254
1263
758
810
803
11897
11885
11887
1247
6602
6612
11900
6665
6696
6702
6699
6698
3921
4158
4202
4201
12153
9023
11646
4423
4427
3934
3938
4391
3977
3971
4364
4343
4007
4035
4028
4031
4066
4065
4300
9402
9352
9390
9393
9377
1267
9367
9365
8993
9410
9323
9326
9300
9434
1170
1169
1327
9316
4540
1140
4592
1675
1905
3763
4731
4730
1845
1755
1779
1203
1770
1113
9101
9259
4575
1742
11314
11309
4709
9236
9239
11240
11275
11267
11290
11297
11306
3810
4756
3876
4782
203
9524
9516
8983
9105
9106
9097
9115
9132
11616
9616
9543
9601
11108
5100
4829
4830
5158
10910
10909
5224
10914
5161
5169
10954
11270
11272
9208
11022
10988
10995
10971
10940
10946
5216
11023
8876
8886
8859
8507
5134
8492
8462
8446
8417
5253
5272
5287
5286
8418
9909
8538
9892
9891
9851
9852
8893
8792
8804
8795
8758
8768
9876
8757
8730
8731
8689
8661
8676
8675
9654
8230
11676
8225
11661
9644
9649
9782
9723
9930
9900
9902
9907
9869
9959
9981
9982
9996
10120
10058
9977
10401
10342
10146
10101
6736
10330
6689
10282
8123
8121
3913
3912
3918
11784
11771
11778
11734
8173
8174
8168
8179
10198
10227
10218
10233
10065
10204
10197
10179
10182
10188
6029
6039
6040
6178
6084
6030
6028
6037
6036
6035
6181
6184
6077
6038
6081
6032
6044
6033
6024
6025
6094
6075
6174
6135
6129
6130
6120
6121
6126
6119
6128
6137
6133
6134
6156
6136
6132
6154
6171
6177
6180
6170
6183
6173
6169
6166
6157
6147
6145
6194
6190
6204
6209
6210
6207
6206
6191
6021
6232
6249
6247
6248
6966
6197
6159
6071
7890
6918
5983
5995
5988
5986
5990
5997
5987
5977
6016
6020
5979
5974
6233
6221
6216
5978
6224
6218
5966
5950
5951
6236
6240
6222
6231
6230
6237
6263
6246
6254
6255
6251
6253
6243
6268
6261
6282
6228
6294
6229
6302
6310
6309
6244
6295
6293
6290
6289
6304
6311
6296
6287
6292
6278
6283
5961
5967
6280
6285
5969
5968
5962
6322
6326
6321
6318
5924
6327
5918
5917
6954
6947
6952
6951
6972
6900
6895
6975
6974
6262
6913
5949
5954
5953
5936
5944
6801
5998
6806
6800
6799
6791
6886
6934
6926
6925
6889
5926
6784
6789
6790
5879
5880
6829
5843
6753
5826
6927
6937
5763
5829
5764
6876
5672
6872
8031
8072
6771
6785
6792
6776
6732
6778
8059
8060
6774
8064
8073
8065
8063
8061
6058
7999
7981
7998
8007
8048
6111
6104
8008
8004
6050
6107
6090
6092
6095
6088
6089
6045
6053
6054
6797
6804
6062
6915
6916
7885
7865
6125
6100
6117
6118
6124
6141
7944
7942
6101
7941
7927
7940
7992
7993
7989
10102
10092
10093
10103
10100
10098
7990
7994
7936
7928
7930
10452
10441
10446
10450
10451
10449
10512
10440
10448
7929
7920
7857
7860
10504
10513
7859
7853
7784
7850
7783
7782
10561
10569
10574
10508
10500
10507
10502
10575
10529
10523
10524
10515
7904
5675
5733
4970
5584
5590
5638
5639
5645
5634
5577
5578
5507
7101
7088
7033
7039
7034
319
412
7067
7069
405
414
3466
3464
3465
3472
357
404
413
402
7015
411
7013
441
7014
7016
7023
7022
6944
6943
7012
7024
7020
7010
7009
7030
6963
6968
7019
6971
6965
7036
7038
6970
7084
7086
7087
7085
7080
7079
7078
7081
7120
7122
7121
7750
7748
7757
7758
7749
7754
7753
7747
7702
7693
7698
7697
7688
7718
7103
7764
7765
7773
7096
7770
6151
6160
7755
7823
7816
7814
7745
7752
6148
6150
6152
7799
7807
6158
7869
7805
7729
7737
7806
7731
7736
7738
7868
7870
7867
7875
7876
7804
7798
7854
7781
7780
7789
7788
7792
10557
10556
10555
10563
7724
7662
7740
7732
7741
7682
7674
7683
7684
7681
7676
7679
7677
7664
7606
7653
7654
7665
7602
7598
7589
7601
7594
7595
7596
7523
7579
10680
7585
7520
7524
7519
7518
7588
7600
7604
7534
7532
7536
7535
7543
7541
7551
7563
7542
7611
7624
7620
7678
7533
10686
10733
10688
10687
10694
10675
10685
10677
10684
10695
10628
10679
7657
7655
7656
10631
10626
10629
10571
10649
10625
10630
10586
10573
10530
10640
10641
10643
10642
8554
10596
10584
5373
5365
10648
10647
5363
5368
8401
5376
10638
10624
10623
10696
10645
10698
10692
10691
10708
10704
10761
5313
5317
10711
5318
10779
10816
5316
5309
5306
5302
5304
10872
10818
10812
10820
10821
10865
10857
10883
2990
10848
2986
2991
2984
3002
2996
10753
10786
10806
10777
10778
10773
10784
10756
10782
10781
10762
10752
10767
10755
10757
10768
10760
3056
3054
3055
10796
10764
10797
10788
10795
10798
10789
3014
3053
3063
3064
10802
10791
10737
10792
10799
7496
7489
7497
10746
10742
7493
7485
7486
10747
10745
7526
7521
7522
7528
7538
10731
7527
10722
10740
10749
10727
10690
10743
7450
7436
7537
7464
7465
7513
7508
7451
7439
3049
3061
3083
3080
3082
3085
3076
3075
3086
3077
3084
3078
3051
3019
3011
3017
3020
2998
2997
3006
2999
3027
3035
3034
2901
2906
3122
3121
3112
2905
2896
2904
2899
3120
2837
2838
2898
3107
3072
2835
2841
2817
2840
2810
2809
2753
2769
3095
3098
3073
3092
3093
3559
3039
2763
2764
2744
2750
2751
2741
2749
2814
2812
2818
2808
2742
2816
2813
2806
2880
2805
2883
2878
2882
2877
2876
2884
2875
2890
2885
2919
2922
3181
3179
2944
2945
2943
2949
3028
3029
3003
3045
2946
2941
2947
2961
3004
10880
10877
10878
10882
2958
10879
10884
2954
2959
2957
3177
2939
2940
3864
3194
3196
3857
3855
3854
2979
2970
3858
3859
7363
7360
7364
7367
7369
2974
2968
2977
3576
3581
7453
3580
3575
4833
4849
7316
7312
7293
4902
5506
7248
3455
3558
7433
3571
7468
7173
7142
7554
7701
3481
3482
3469
7130
7617
7616
7555
7470
7462
7471
3564
3563
3561
3497
3494
3476
3420
3411
3419
3422
3519
2747
2746
3412
3417
3418
3444
3470
3471
3468
362
379
376
349
2191
2190
3398
2193
354
3392
3370
3356
3377
3397
3383
3373
3372
3378
3381
3374
2724
3339
3375
3382
3394
3401
2192
2183
2194
3399
2185
2242
2179
3436
3439
2174
3408
359
2172
2167
2175
2173
318
7265
7271
2130
2137
4913
7318
3786
4850
3895
3878
3852
3881
3875
3880
3879
3872
3873
3818
3787
3793
3893
3227
3887
3891
3889
3897
3271
3898
3171
3164
3161
3162
3172
3160
3170
3896
3183
3180
2924
2915
2916
2851
2925
2845
2889
2871
2873
2866
2872
2864
2802
2867
2869
2868
2796
2731
2711
2720
2658
2727
2716
2726
2651
2708
2718
2700
2703
2787
2702
2788
2786
2785
2784
2850
2695
2690
2696
3258
3256
2861
3259
3253
3273
3252
3299
3311
3304
3303
3302
3300
3298
2662
2657
2647
3312
2644
2704
2650
2642
2641
2648
2636
2632
2631
2645
2591
2635
2634
2559
2630
2581
2575
2576
2583
2572
2612
2516
2511
2459
2449
2445
2444
2448
2440
2441
2446
2565
2447
2452
2562
2566
2561
2568
2442
2477
2570
2479
2571
2567
2478
2472
2470
2493
2487
2488
2486
2485
2490
2471
2473
2475
2528
2482
2484
2492
2491
2506
2500
2505
3699
3698
2509
2501
2483
2510
3684
3700
3679
3275
3266
3276
3269
3800
3783
3798
3791
3775
3776
3781
3778
3711
3706
3713
3779
3691
3777
3692
3693
3697
3696
3707
3709
1663
1651
1909
1664
1656
1654
1640
1908
1903
1900
1666
2517
2497
2503
2015
2069
2023
1894
2020
2012
1893
1889
1896
1899
1951
1947
1950
1888
1887
1946
1949
1954
1962
1953
1955
1956
1985
1967
1974
1542
2007
1989
1984
1990
1986
1999
1987
2010
2050
2046
2057
2051
2044
2009
2019
2011
2018
2032
2021
2464
2462
2463
2024
2220
2211
2243
2405
2391
2382
2390
2247
2245
2307
2248
2597
2606
2608
2599
2595
2604
2582
2579
2588
2397
2396
2418
2434
2407
2406
2401
2411
2399
2400
2409
2398
2408
2403
2404
2427
2425
2415
2379
2431
2387
2384
2372
2393
2371
2370
2374
2311
2369
2349
2350
2359
2346
2388
2292
2362
2354
2293
2355
2291
2287
2296
2288
1014
2276
1563
1562
1533
1532
2325
2323
2314
2320
2313
2318
2316
1530
1529
1527
1531
1493
1511
1502
1504
1513
1512
1501
981
1015
73
560
982
2334
2341
535
541
2365
2297
2364
2352
2361
2360
2338
2339
2342
2330
2344
2335
2357
2317
2326
2327
1516
1507
1517
984
2337
2331
41
38
44
37
50
43
1519
51
930
939
931
1509
946
959
54
943
55
56
940
941
928
938
924
6495
926
914
916
915
917
923
919
920
925
6486
6492
6491
918
922
7
0
1
934
935
933
937
16
5
4
8
6455
2
6464
6465
6463
6466
18
29
6470
6494
23
20
19
6471
6462
6454
6479
6475
6476
6497
6504
6514
6488
6485
561
550
532
28
25
520
537
540
528
6414
6412
6408
6413
6406
523
522
524
509
6411
501
6416
6431
516
6426
6429
6417
6428
6439
6446
6447
6441
6448
6445
6458
6456
6461
6460
6397
6393
6407
6410
6394
6396
6388
6387
6386
6398
5914
6391
6395
6331
6332
6330
6333
6337
6336
6338
6335
5899
5907
5906
5931
5922
5933
5909
5910
5902
6362
6361
6370
6375
6956
6948
6959
6958
510
515
512
504
511
513
6354
6350
6339
6342
6355
6351
6356
6347
6352
6353
6344
6357
6346
454
446
457
389
395
346
360
370
368
367
388
390
394
381
334
373
374
2236
2235
2234
534
456
452
458
392
496
491
284
282
2241
281
433
308
426
444
443
7002
6993
7005
6938
6931
301
689
303
7004
292
638
590
580
6533
644
148
147
144
139
658
663
249
669
664
5726
5734
5769
6623
5777
6625
5782
5783
5859
6546
6547
6556
5860
5850
5870
5866
5865
5863
5921
5927
5932
5864
5930
5875
5882
5928
5876
5837
5840
6663
6668
6667
6619
6655
6657
6662
6658
6594
6573
6574
6661
6639
6638
6646
6650
5871
6660
5867
6654
6509
6511
6512
6642
6571
6649
6551
6544
6516
6565
716
587
603
874
599
598
6513
6567
6563
6568
864
6581
6578
6576
798
799
858
866
857
849
842
903
898
904
850
844
843
863
901
902
897
860
859
861
912
896
895
910
868
873
867
900
870
962
880
964
1474
1482
1485
1434
1486
1476
1477
1406
1483
1463
1459
1384
1429
133
129
126
111
1471
1472
1479
1458
1494
1546
1462
1439
2006
1968
1981
1464
1976
1972
1982
1395
1388
1389
1394
1342
1341
137
1361
142
138
4223
4228
1310
1313
4227
1293
1297
1345
1292
1350
1344
1287
1346
1276
1278
1286
1265
1264
1268
4108
4094
4231
1246
1248
1239
1368
1249
649
650
4110
4109
654
646
653
615
839
1365
1362
1358
1366
1410
1407
1411
1414
1412
1408
1413
846
852
837
828
793
855
790
794
1283
1256
1260
1259
4114
4107
1255
1258
1285
1282
4091
4099
791
787
788
786
745
759
753
750
11886
11876
11877
756
11875
11884
757
751
752
802
801
809
808
792
766
761
760
11881
11872
11907
6613
769
768
764
731
6606
739
11896
11906
11909
11850
11848
11849
11880
11873
11883
11882
11867
11861
4087
11858
4059
11879
11871
11928
4083
744
4088
6611
6595
6608
6609
711
11993
11926
11921
6682
11868
11836
11853
11852
11901
11899
11898
6669
6664
6670
6676
6671
6686
6722
6672
6693
6692
6691
6700
6694
3927
11953
11959
11950
11958
11942
5791
6719
5738
5737
5727
12121
4971
4191
4175
4207
4212
4208
4213
4214
4118
4209
4210
11714
11583
11580
4450
4456
11581
11579
11590
11591
8998
11648
11649
11643
11611
11612
11602
11623
11631
11624
11645
11644
11677
11679
11671
11672
11772
11777
4436
4426
4435
4432
4452
3932
3935
3947
3939
3946
4400
3940
4399
3942
11783
4396
4390
4428
4438
4394
4372
3978
4377
4359
4368
4358
4371
4376
3972
3967
3975
3959
3963
3958
3965
3960
4431
4363
4362
4370
4361
4453
4448
4485
4449
4335
4336
4328
4329
4338
4476
4472
3964
3995
3994
3982
3981
3976
3969
4369
4013
4008
4006
4002
3970
4016
4011
4014
4012
4330
4331
4032
4332
4033
4027
4034
4036
4017
4005
4021
4029
4022
3999
3989
3991
3987
11865
11863
3997
4046
4048
4051
4025
4026
3992
4070
4062
4069
4056
4068
4061
4259
4260
4301
4299
4305
9399
4477
9396
9401
9395
9353
9344
9343
9341
9350
9339
9340
9342
9351
9405
9414
9384
9374
9387
9394
9408
9021
9020
9413
9392
4482
9457
9381
9452
4507
4268
9372
9357
9371
9376
9354
9347
1230
9360
9059
9346
1223
9451
8991
9411
8992
9415
9409
9385
9349
9348
9338
9322
9329
9328
9321
9330
9332
9318
9431
9303
9295
9296
9314
1131
1125
1132
9299
9298
9293
9289
9287
9297
9424
9423
9000
9433
9071
1124
1129
1136
1142
1120
1141
1143
1145
1139
1177
1147
1179
1168
1178
1298
1335
1325
1337
1154
1158
4548
4553
157
1312
179
1375
1399
1396
1983
1329
1336
1916
1957
1958
1914
4583
4549
1328
1326
1109
1155
1103
1854
1843
1855
1844
1830
1726
1918
1964
1852
1847
1850
1853
1906
1904
3754
1679
1727
1729
1735
3766
3764
3771
3767
3712
3770
3804
3806
3752
3769
4732
4729
1743
1750
1745
1754
1744
1753
1721
1722
1752
1783
1786
1747
1757
1746
1756
1784
1823
1741
1749
1751
1762
1763
1821
1824
1778
1764
1765
1772
1766
1771
1769
1792
9089
1798
9087
9280
1796
1195
9278
9274
9271
9276
9270
1119
1101
1107
1117
1118
9281
9243
9242
9093
9091
9096
9084
9092
9085
9265
9264
9263
9088
9233
9232
4708
4646
4652
4653
4647
4704
4696
4644
4658
11305
11304
4717
11312
11313
4720
4715
4695
4716
4721
11323
11289
11283
11284
11345
11348
11286
4705
4699
11342
4697
9235
9144
9145
9237
9143
9240
4711
4701
4700
4638
11400
9219
9223
9206
9205
9214
9207
9210
9213
9215
11359
11362
11360
11281
11344
11346
11278
11268
11276
11285
11288
11279
11293
11282
11294
4770
4775
4751
4752
4750
4757
4755
11316
11311
4724
4738
4718
11315
4737
4727
4736
4734
3826
4746
3820
3824
4803
3828
3827
3803
3815
3821
3884
3885
4753
4843
12224
12222
12197
12214
4964
12168
12162
12145
12156
12202
12186
9519
9508
11492
11493
8941
8945
9523
12261
9526
9522
8972
9515
9249
4633
8979
9228
9250
9251
9473
8996
8989
9001
8995
9120
9111
9110
9099
8981
9102
9098
9121
9103
9118
9114
9107
9117
9113
9108
9109
9119
9125
9148
9152
9150
9128
9147
8937
9133
9116
8967
11619
11620
11614
11615
8963
8962
8965
11639
8930
8926
8927
9159
9138
9163
9166
9167
9168
9181
8924
8925
8933
8870
8874
8881
8888
9608
9602
9611
9613
9612
9617
11515
11202
9176
11530
11115
5059
5094
11033
5110
5060
5093
4816
4834
4787
4786
3868
4761
4784
10929
4790
4778
4780
4779
4781
4789
10888
7378
7371
7374
10898
10887
10913
7380
5167
10912
10907
10916
10915
10945
10939
10933
10931
10930
10922
10925
10955
10951
10950
10956
10952
10957
10958
10960
10964
10965
10968
11271
11242
11235
11241
9186
11236
10998
10987
9211
9209
9217
9216
9196
9195
9172
11010
11015
11024
11017
9192
9199
11212
9201
10991
10989
9193
10997
9202
10996
10990
10986
10999
10977
10981
10969
10962
10973
10972
10963
10979
5200
5203
10984
10975
10980
10936
10941
10943
5248
5228
5247
5254
5221
5258
5210
5235
5230
5234
5188
5190
11043
11052
8863
8858
8872
8861
8871
8868
8847
8865
5130
11035
5192
5191
8444
8524
11050
8486
8510
8512
8511
8505
8506
8491
8497
8866
8485
8476
8480
8464
8467
8482
8487
8477
8470
8465
8463
8469
8447
8441
8448
8438
8437
8468
8436
5236
5237
5231
8452
5229
8439
8450
5250
8449
8434
8422
5257
5245
5242
8413
8419
8408
5275
5273
5267
5266
5271
5270
8411
8410
8406
5269
8407
5243
10903
5276
5274
10896
5262
5268
5256
10901
10876
10885
10875
10861
10864
10866
8394
5279
5278
5295
8395
8399
8393
8370
8387
8403
8397
8404
5432
8430
8412
8405
8382
8390
8385
8389
8388
8599
8517
8597
8591
8589
8350
8539
8553
8556
8546
8544
8541
9889
9908
8559
8576
8583
9894
8575
9856
9857
9862
9861
9863
8590
8499
8500
8815
8494
8493
8498
8616
8615
8608
8824
8483
9589
8817
9606
9597
8672
9631
9632
9604
9605
8884
8894
8892
8885
8896
8852
8851
8850
8845
8846
8848
8811
8816
8821
8810
8818
8812
8820
8813
8819
8800
8807
8777
8680
8802
8796
8770
8759
8766
8805
8774
9844
8783
9855
9850
9874
9871
9846
9877
8756
8752
9823
9960
9826
9828
8732
8751
8749
9836
9838
8740
8762
8734
8735
8771
8772
8729
8724
8726
8725
8723
8728
8696
8692
8736
8733
8687
8688
8686
8691
8684
8753
8746
8754
9791
9793
8801
8668
8678
8665
8666
8667
8670
9614
9627
9646
9636
9625
9629
9634
8677
8244
8254
8255
8238
9638
9639
9635
11664
11662
9643
11687
11669
11655
11665
11656
11663
11658
11678
11633
11627
11634
11638
11635
11628
11629
11637
11636
9563
11604
11498
9648
11700
11691
11697
11695
8247
9670
9662
9647
9710
9697
10351
9725
10311
12097
10313
10363
12100
9680
11117
12088
12111
5587
5653
10370
10367
9928
9910
9931
9925
9929
9915
9905
9904
9914
9913
9903
9912
9927
9901
9911
9883
9897
9870
9875
9816
10013
10019
9768
9829
9827
9825
9968
9969
9965
9964
10034
9987
9979
9983
9978
9984
9985
9993
9998
9994
10463
10393
7977
7967
7972
7986
7995
10055
10048
10396
7996
10395
10057
10056
10049
10036
10041
10037
10042
10040
10039
10035
10078
10024
10023
10033
10031
10026
10025
10032
10030
10070
10069
10341
10337
10391
10053
10340
10293
10281
10075
10157
10154
10153
8111
8103
8110
8100
8107
8108
8102
8112
10128
10129
10062
10133
10137
10135
10131
10136
10083
10079
10061
10130
10134
8104
10081
10080
10095
10085
10090
10099
10097
10116
10088
8052
8047
8051
10123
10113
10121
8041
8046
8045
8067
8070
6731
6734
6744
8057
8056
10322
7975
5677
10331
5807
5805
8027
6723
6710
6711
6745
6742
8138
6706
6747
6735
6737
12008
6739
6740
3929
3931
5814
5816
10278
10275
8147
10283
8096
6738
8124
8098
8129
8118
8122
8128
8125
8200
3902
3907
8195
8188
8151
3930
3924
3925
3903
3906
3911
3905
3904
3908
3950
11812
11814
11816
11787
11785
4397
3941
11781
11735
11733
11769
11730
11775
11776
11743
8228
11731
11736
8224
8211
8212
8209
8210
8202
11740
8203
8194
11788
8197
8192
8164
8163
8171
8176
8215
8704
8703
10183
8177
8169
8157
8167
8175
8166
8172
8160
8178
8099
8119
8127
10203
10201
8235
8240
8712
8702
8701
8711
8710
8700
8708
8707
8693
10175
10170
10174
8697
8685
10243
10242
9830
9831
10211
10223
10028
10027
10072
10076
10221
10212
10220
10074
10073
10164
10202
10199
10066
10143
10149
10147
10156
10158
10159
10142
10165
10160
10178
10172
10171
10177
10180
10193
10194
10191
10184
10190
10176
10181
10192
10187
10185
10186
