# Supplementary material for: Modeling of the Electrostatic Interaction and Catalytic Activity of [NiFe] Hydrogenases on a Planar Electrode
Source: J Phys Chem B. 2022 Oct 21;126(43):8777–90. doi: 10.1021/acs.jpcb.2c05371 (PMC9639099; doi:10.1021/acs.jpcb.2c05371)
Supplement: Supplementary file 1 — jp2c05371_si_001.zip [file jp2c05371_si_001.zip › Supplementary data/1e3d_5_theta_40_phi_98/triangulatedSurf_protein/triangleAreas.txt]

0.032504
0.069649
0.105943
0.104653
0.099096
0.080448
0.036009
0.021496
0.070552
0.044585
0.126415
0.106727
0.105760
0.111740
0.106895
0.098133
0.058283
0.067378
0.028455
0.080761
0.073537
0.120227
0.094015
0.115737
0.124329
0.117637
0.046767
0.103992
0.122326
0.050058
0.039871
0.054967
0.092909
0.043358
0.122025
0.119133
0.123686
0.122395
0.129546
0.098862
0.060138
0.102381
0.129879
0.073439
0.033884
0.046111
0.067085
0.119225
0.052856
0.091506
0.138260
0.066920
0.095869
0.061724
0.059597
0.081549
0.069851
0.072892
0.080854
0.139720
0.103793
0.105814
0.082472
0.069755
0.066996
0.052880
0.060243
0.088428
0.073051
0.107362
0.045076
0.091678
0.120193
0.031477
0.129295
0.106786
0.143009
0.108525
0.115151
0.132981
0.118437
0.129547
0.113662
0.111820
0.113463
0.113608
0.113570
0.113322
0.101000
0.109700
0.133544
0.111905
0.047768
0.051241
0.107173
0.106751
0.062769
0.065669
0.118153
0.111957
0.087249
0.069499
0.128295
0.100946
0.062730
0.070948
0.120466
0.060181
0.087214
0.042112
0.087943
0.141529
0.137359
0.071124
0.037523
0.045429
0.043261
0.026239
0.041407
0.045102
0.058514
0.040269
0.103818
0.088382
0.061888
0.082253
0.121217
0.085417
0.069089
0.060595
0.089826
0.111568
0.103440
0.056055
0.079971
0.047263
0.082160
0.057029
0.044804
0.069658
0.106702
0.062297
0.037004
0.086355
0.102956
0.091736
0.049330
0.070338
0.092960
0.127709
0.053053
0.041179
0.075278
0.108614
0.111721
0.071728
0.020908
0.033285
0.073829
0.119847
0.038508
0.058373
0.072677
0.045224
0.104240
0.131274
0.136663
0.133218
0.048067
0.086656
0.135868
0.066858
0.059754
0.044277
0.093022
0.163471
0.038033
0.076386
0.117020
0.045720
0.064964
0.069543
0.098072
0.119282
0.118113
0.106377
0.100643
0.114016
0.091589
0.063112
0.019409
0.035428
0.060407
0.028888
0.078334
0.103851
0.046745
0.050818
0.116504
0.023907
0.029214
0.057226
0.057351
0.119350
0.074636
0.098287
0.033763
0.073573
0.080057
0.119692
0.069781
0.058805
0.051493
0.046775
0.026828
0.081798
0.111505
0.106654
0.084773
0.056562
0.080874
0.102833
0.103287
0.069619
0.114681
0.124559
0.104380
0.100827
0.098816
0.069715
0.063876
0.099575
0.099372
0.094036
0.103096
0.076997
0.097402
0.043051
0.079722
0.111385
0.101291
0.145373
0.043119
0.113490
0.128349
0.051015
0.070406
0.052399
0.116897
0.074440
0.093567
0.074444
0.039871
0.069606
0.077551
0.067084
0.119018
0.054748
0.070382
0.070004
0.071891
0.097276
0.052058
0.077581
0.076128
0.075933
0.080124
0.075240
0.060725
0.043865
0.021253
0.044189
0.093053
0.092605
0.040771
0.068569
0.097651
0.134583
0.026909
0.043379
0.097874
0.115256
0.048678
0.042800
0.070040
0.115283
0.061517
0.068599
0.116168
0.046214
0.128058
0.108773
0.111183
0.076135
0.092503
0.078870
0.122283
0.114198
0.042934
0.053571
0.103540
0.127542
0.041103
0.044937
0.031882
0.148376
0.129742
0.020312
0.124882
0.131685
0.070955
0.060332
0.018580
0.036943
0.078058
0.117211
0.035698
0.092289
0.094568
0.030138
0.073200
0.122822
0.050236
0.058065
0.108946
0.028992
0.058948
0.110998
0.069531
0.068228
0.030168
0.076630
0.122001
0.034932
0.041607
0.092608
0.117950
0.036775
0.024229
0.108291
0.065540
0.114755
0.069341
0.080973
0.049094
0.055794
0.072244
0.115360
0.058115
0.087845
0.078795
0.097386
0.101474
0.033863
0.083468
0.020750
0.127017
0.118887
0.091323
0.098991
0.091813
0.088113
0.057735
0.094195
0.085918
0.127483
0.032779
0.089377
0.137349
0.017991
0.030443
0.052605
0.065372
0.077476
0.082093
0.080080
0.072298
0.069868
0.111622
0.119553
0.042199
0.078550
0.104433
0.048800
0.090990
0.111298
0.060145
0.091972
0.046378
0.067312
0.086513
0.124393
0.047708
0.051168
0.081842
0.128016
0.045159
0.045753
0.132806
0.042816
0.028630
0.050206
0.049831
0.028101
0.129676
0.118315
0.052453
0.066663
0.083490
0.121620
0.054296
0.105165
0.118278
0.055003
0.128680
0.123910
0.039018
0.099729
0.069725
0.101500
0.109439
0.120968
0.124247
0.120057
0.115222
0.113294
0.112593
0.113338
0.105175
0.100931
0.058080
0.051160
0.098226
0.114861
0.081488
0.109079
0.106420
0.109092
0.136401
0.104693
0.099881
0.069615
0.061808
0.101275
0.113370
0.094736
0.080003
0.037269
0.059161
0.069919
0.143465
0.052502
0.103481
0.032699
0.057985
0.056829
0.083975
0.120556
0.035845
0.057788
0.114235
0.034661
0.032726
0.067161
0.097984
0.037915
0.099613
0.125984
0.080854
0.058001
0.109162
0.056252
0.090097
0.030898
0.046379
0.063671
0.062081
0.059349
0.058451
0.086827
0.113910
0.117960
0.078108
0.101822
0.055213
0.090852
0.106831
0.037397
0.106887
0.121712
0.088366
0.058911
0.108138
0.104966
0.079250
0.057792
0.079261
0.126651
0.066447
0.085264
0.029347
0.058591
0.063869
0.110726
0.088185
0.073358
0.041462
0.058634
0.071426
0.109543
0.062012
0.053940
0.050459
0.081442
0.044328
0.068069
0.090283
0.054376
0.063426
0.044686
0.099519
0.100007
0.057909
0.039158
0.039157
0.040819
0.098431
0.115082
0.034168
0.041533
0.044161
0.063745
0.067758
0.123752
0.046016
0.116710
0.124974
0.051483
0.100382
0.083042
0.118631
0.044454
0.028437
0.054726
0.097370
0.125085
0.036949
0.044832
0.066169
0.101894
0.067737
0.081327
0.070147
0.097585
0.046157
0.094208
0.106458
0.047242
0.131045
0.119970
0.111314
0.108635
0.124112
0.134735
0.120642
0.111296
0.055790
0.082904
0.119191
0.028778
0.130487
0.122825
0.072162
0.097294
0.065910
0.086645
0.037150
0.039659
0.077516
0.122400
0.070450
0.069202
0.084494
0.039927
0.052449
0.086524
0.131297
0.060506
0.058465
0.078883
0.119293
0.024531
0.056083
0.078052
0.055502
0.134545
0.093703
0.103330
0.101815
0.091552
0.037407
0.079971
0.110000
0.020867
0.044990
0.072643
0.063215
0.145670
0.074799
0.132321
0.084091
0.109154
0.048019
0.040275
0.097782
0.043251
0.057436
0.056519
0.100269
0.121502
0.134073
0.113114
0.082932
0.074700
0.108906
0.097387
0.113695
0.124404
0.053021
0.066680
0.076879
0.041461
0.038109
0.042022
0.061658
0.030876
0.027490
0.038789
0.082626
0.128077
0.095392
0.065587
0.125117
0.112355
0.055611
0.060922
0.092604
0.091097
0.088115
0.108897
0.070157
0.116614
0.099801
0.052715
0.109827
0.100020
0.078878
0.105422
0.116759
0.109732
0.091161
0.081398
0.065727
0.078070
0.063619
0.060230
0.066997
0.116012
0.041047
0.063660
0.113799
0.047338
0.026152
0.035471
0.055116
0.044284
0.059688
0.080857
0.060403
0.138651
0.054016
0.068380
0.117179
0.093510
0.062848
0.062689
0.090689
0.029712
0.061009
0.078638
0.074497
0.039704
0.100075
0.091612
0.057509
0.097131
0.134260
0.088926
0.078235
0.067961
0.073425
0.120379
0.114166
0.122099
0.075414
0.075100
0.043610
0.078161
0.097361
0.070151
0.031384
0.074114
0.145636
0.108870
0.037067
0.026708
0.095762
0.068048
0.068726
0.048268
0.035533
0.091535
0.115387
0.035290
0.031540
0.065335
0.086921
0.087248
0.054102
0.038934
0.115743
0.138151
0.097436
0.112395
0.102568
0.095813
0.029853
0.064655
0.077483
0.135246
0.084084
0.100813
0.063359
0.094518
0.091639
0.126664
0.083004
0.105491
0.124057
0.123411
0.056163
0.071054
0.043279
0.082123
0.145338
0.035943
0.065555
0.084495
0.099296
0.097780
0.064658
0.079746
0.044373
0.079628
0.126211
0.079252
0.115215
0.135871
0.134145
0.103784
0.101221
0.099642
0.065568
0.054399
0.044388
0.037444
0.058263
0.103166
0.052896
0.063418
0.106306
0.087221
0.072435
0.059530
0.070833
0.111662
0.113038
0.121367
0.110399
0.109638
0.042278
0.032390
0.087237
0.127936
0.112207
0.091036
0.068246
0.069770
0.113660
0.113885
0.045875
0.050095
0.077998
0.111095
0.049583
0.083900
0.124872
0.058029
0.112767
0.129507
0.071483
0.073308
0.126180
0.126424
0.076441
0.089655
0.125798
0.045914
0.047171
0.093047
0.091123
0.109828
0.055749
0.081501
0.088538
0.049459
0.034183
0.031902
0.049226
0.096039
0.083279
0.072474
0.109931
0.093321
0.068375
0.073453
0.074281
0.082092
0.101472
0.067686
0.110090
0.112750
0.029459
0.067728
0.071406
0.122470
0.100378
0.113737
0.054182
0.038790
0.068815
0.057609
0.105297
0.125158
0.031975
0.080574
0.133227
0.047970
0.077617
0.115374
0.041935
0.076451
0.108391
0.044304
0.029904
0.093421
0.061795
0.097565
0.104760
0.088790
0.095109
0.061210
0.088025
0.056892
0.040481
0.128032
0.063643
0.114122
0.145344
0.064293
0.094571
0.110078
0.062695
0.068580
0.053636
0.065126
0.112212
0.079210
0.047835
0.079271
0.098085
0.149818
0.139603
0.118236
0.115699
0.130703
0.043282
0.095196
0.136062
0.064619
0.025477
0.056525
0.068812
0.096253
0.038798
0.055260
0.020465
0.043325
0.084980
0.066383
0.061365
0.128464
0.122849
0.118291
0.082829
0.052233
0.047945
0.042471
0.094071
0.126104
0.019861
0.043008
0.073694
0.098157
0.087837
0.084451
0.097988
0.049471
0.099779
0.131996
0.090049
0.116927
0.041300
0.063295
0.076611
0.099187
0.036489
0.096359
0.112994
0.068789
0.090086
0.038509
0.091127
0.070434
0.095515
0.097176
0.097360
0.096660
0.112982
0.105329
0.069885
0.099287
0.038971
0.091099
0.117448
0.059734
0.063188
0.094777
0.097030
0.079791
0.068135
0.065518
0.106008
0.109926
0.086961
0.093484
0.051888
0.036213
0.081181
0.128140
0.032080
0.068410
0.056818
0.117263
0.105617
0.112033
0.065998
0.060973
0.127667
0.074834
0.083736
0.043328
0.038831
0.040454
0.096632
0.152993
0.043516
0.048008
0.036596
0.055808
0.069857
0.123800
0.037722
0.073916
0.118687
0.044450
0.076325
0.100571
0.068415
0.096291
0.051777
0.042789
0.104676
0.134183
0.058285
0.097468
0.062054
0.066309
0.087538
0.090177
0.054472
0.087590
0.103098
0.088100
0.072372
0.039469
0.067396
0.111868
0.102240
0.062963
0.107993
0.074737
0.081985
0.067229
0.027733
0.061315
0.078136
0.109388
0.039250
0.036294
0.111833
0.090163
0.073094
0.069796
0.070693
0.064128
0.034161
0.112263
0.110476
0.035426
0.107938
0.110322
0.075937
0.063128
0.084504
0.080439
0.058053
0.076162
0.078925
0.053174
0.078434
0.070567
0.028704
0.084353
0.119143
0.133341
0.038287
0.071686
0.106184
0.053905
0.057796
0.084105
0.057156
0.103729
0.090159
0.056569
0.108338
0.128259
0.067448
0.068708
0.099169
0.087377
0.084038
0.092414
0.093765
0.107167
0.059646
0.041837
0.090883
0.129147
0.118975
0.110228
0.124097
0.142289
0.145972
0.132541
0.135475
0.123156
0.045368
0.084059
0.120248
0.045870
0.085582
0.096382
0.075589
0.071319
0.112903
0.038625
0.037980
0.062250
0.090372
0.029958
0.100022
0.080898
0.155119
0.127727
0.029688
0.056915
0.132650
0.034343
0.070292
0.144296
0.153339
0.125176
0.112956
0.113299
0.025319
0.070002
0.107881
0.015785
0.058739
0.040866
0.089373
0.120650
0.064456
0.116187
0.043213
0.072398
0.059977
0.127922
0.062097
0.068296
0.099259
0.130678
0.113859
0.153524
0.043615
0.026114
0.137632
0.043508
0.062655
0.133887
0.116468
0.141043
0.132838
0.104586
0.080214
0.083117
0.101774
0.035560
0.054270
0.083859
0.122091
0.110782
0.086320
0.096192
0.101954
0.095700
0.131520
0.061245
0.066377
0.046020
0.114939
0.151098
0.121329
0.127680
0.118696
0.118179
0.131547
0.138774
0.137905
0.126732
0.112637
0.113127
0.116523
0.133645
0.088367
0.073001
0.030840
0.037570
0.100941
0.136354
0.080375
0.102670
0.046025
0.091645
0.113217
0.076490
0.050340
0.046471
0.066318
0.134275
0.141022
0.139647
0.128628
0.112606
0.114991
0.115145
0.122244
0.134372
0.141658
0.133900
0.119932
0.112546
0.105265
0.120634
0.071063
0.051124
0.028488
0.057406
0.077253
0.117988
0.049493
0.040410
0.070083
0.118712
0.129425
0.128997
0.049847
0.093459
0.123785
0.079304
0.098546
0.040159
0.090587
0.121100
0.138737
0.120536
0.044343
0.095186
0.135598
0.075812
0.102117
0.048665
0.088029
0.099908
0.041477
0.064451
0.101521
0.032933
0.064787
0.081008
0.110035
0.110176
0.099386
0.060476
0.080104
0.053779
0.084180
0.056336
0.040982
0.087217
0.078545
0.063435
0.085782
0.092603
0.054225
0.104765
0.153050
0.051756
0.034891
0.021383
0.090521
0.052075
0.049736
0.068954
0.111416
0.064000
0.070358
0.065767
0.061930
0.065707
0.051394
0.089288
0.092108
0.069438
0.077337
0.079469
0.082960
0.055799
0.116457
0.024656
0.056642
0.036181
0.115687
0.129356
0.039732
0.054518
0.053803
0.063779
0.074601
0.091958
0.054584
0.055217
0.112848
0.074295
0.064048
0.060595
0.116476
0.110883
0.088842
0.052566
0.100116
0.117909
0.047886
0.073134
0.109108
0.043469
0.089413
0.091677
0.076454
0.068273
0.029555
0.058526
0.081907
0.119843
0.083340
0.063162
0.126477
0.114149
0.107708
0.088893
0.052206
0.093624
0.110103
0.051228
0.056380
0.079677
0.071565
0.072045
0.031170
0.041151
0.086212
0.116981
0.109639
0.117407
0.111045
0.105629
0.094469
0.071893
0.044831
0.064771
0.076433
0.111071
0.050820
0.043755
0.098077
0.064569
0.129006
0.120094
0.111993
0.109092
0.067057
0.070403
0.052816
0.105293
0.067655
0.069835
0.112885
0.060321
0.069840
0.061731
0.060483
0.047061
0.068770
0.127789
0.075763
0.111809
0.093038
0.080778
0.071841
0.055530
0.101762
0.124086
0.079219
0.094446
0.053239
0.080748
0.096793
0.117063
0.086259
0.072015
0.069647
0.085623
0.102445
0.028320
0.071427
0.040718
0.106589
0.133465
0.041755
0.049926
0.049803
0.038642
0.091978
0.117222
0.102728
0.054576
0.089547
0.113138
0.067779
0.084991
0.073967
0.073698
0.133587
0.126556
0.134258
0.100545
0.076071
0.099522
0.074110
0.075709
0.087625
0.082735
0.057481
0.072252
0.138843
0.115102
0.064218
0.082097
0.122447
0.079881
0.083606
0.053326
0.060180
0.075511
0.045442
0.114174
0.043639
0.086624
0.062807
0.072076
0.047972
0.095747
0.083217
0.076184
0.043267
0.105930
0.117906
0.037809
0.022043
0.046093
0.108859
0.119945
0.085431
0.107133
0.062681
0.092496
0.121297
0.058420
0.149688
0.133568
0.058249
0.068473
0.107305
0.127036
0.036947
0.084263
0.124417
0.046137
0.120118
0.129519
0.024566
0.060406
0.051893
0.106538
0.128606
0.128814
0.072980
0.071469
0.020385
0.039637
0.115229
0.115975
0.044081
0.053441
0.068187
0.132517
0.065579
0.085961
0.136029
0.085308
0.057529
0.032991
0.052864
0.092587
0.073253
0.060827
0.118479
0.130197
0.047758
0.092945
0.081935
0.074761
0.122682
0.133298
0.075651
0.078582
0.115648
0.044417
0.080696
0.094308
0.063981
0.060400
0.081926
0.105294
0.103375
0.100685
0.129063
0.123621
0.090610
0.079644
0.076432
0.078138
0.096201
0.088319
0.064403
0.056346
0.075847
0.091729
0.065399
0.066294
0.109502
0.045967
0.102802
0.099454
0.070852
0.050937
0.056913
0.110113
0.097209
0.100227
0.066385
0.065611
0.126132
0.042868
0.081136
0.064782
0.069285
0.072954
0.027285
0.038157
0.098481
0.127551
0.141565
0.121913
0.060020
0.059027
0.080373
0.048345
0.089420
0.094643
0.109583
0.106589
0.132498
0.100400
0.077252
0.086705
0.126734
0.058034
0.030415
0.051796
0.064192
0.083845
0.089783
0.053048
0.111008
0.099605
0.101764
0.097169
0.055798
0.070382
0.066798
0.093998
0.053495
0.092208
0.079836
0.093042
0.095245
0.055763
0.104674
0.134329
0.036320
0.115623
0.109660
0.107356
0.114765
0.056354
0.098435
0.091775
0.072030
0.047017
0.077870
0.062387
0.117240
0.127545
0.050183
0.110583
0.126400
0.092961
0.048041
0.044272
0.041578
0.094037
0.063248
0.089322
0.105579
0.059383
0.048237
0.070887
0.123465
0.075716
0.053697
0.037208
0.052012
0.078222
0.081160
0.043629
0.064113
0.017829
0.091448
0.099981
0.127020
0.107777
0.112545
0.120497
0.120548
0.107904
0.051212
0.091934
0.098679
0.044926
0.057950
0.073207
0.060774
0.098178
0.040734
0.037501
0.060698
0.128828
0.084912
0.091288
0.107580
0.059026
0.103385
0.121984
0.133287
0.088001
0.034425
0.061117
0.069472
0.089691
0.125812
0.108061
0.118661
0.131167
0.147733
0.107980
0.044384
0.089386
0.105330
0.056378
0.056409
0.089135
0.095491
0.119013
0.122417
0.126065
0.128018
0.127226
0.134610
0.115261
0.061226
0.102724
0.153898
0.068792
0.058264
0.050974
0.134598
0.144674
0.063600
0.058819
0.146472
0.056535
0.053751
0.057499
0.070790
0.100835
0.122433
0.122310
0.041102
0.098180
0.129269
0.089680
0.112514
0.076855
0.085309
0.050523
0.125871
0.133153
0.122041
0.135959
0.127350
0.087208
0.052270
0.061828
0.106749
0.033161
0.072099
0.087397
0.099069
0.099879
0.072449
0.030094
0.027535
0.087415
0.056828
0.070023
0.098067
0.053245
0.095332
0.053497
0.047236
0.085811
0.105298
0.085683
0.085924
0.072651
0.061445
0.083604
0.066608
0.077910
0.057209
0.091694
0.074906
0.110123
0.070553
0.046721
0.046747
0.078306
0.068311
0.105312
0.084216
0.103257
0.089074
0.063119
0.083200
0.064474
0.095526
0.064280
0.067507
0.091321
0.127822
0.051384
0.073904
0.082213
0.097593
0.054732
0.060218
0.124266
0.048184
0.033875
0.024016
0.040007
0.100335
0.132078
0.035539
0.076692
0.071156
0.104946
0.077929
0.080911
0.066622
0.089867
0.043712
0.026788
0.097155
0.136158
0.051457
0.069500
0.067411
0.126455
0.110461
0.109738
0.061210
0.054117
0.079671
0.078663
0.101634
0.058756
0.079186
0.057625
0.112166
0.127763
0.097277
0.094854
0.035387
0.078083
0.080860
0.079255
0.040917
0.050097
0.041867
0.060009
0.090908
0.110981
0.045478
0.048565
0.088073
0.136550
0.114408
0.051606
0.100523
0.061090
0.071468
0.063928
0.094438
0.065677
0.064727
0.089128
0.117225
0.075743
0.073682
0.066144
0.069679
0.076144
0.067949
0.076021
0.095135
0.105733
0.111692
0.080316
0.033727
0.059263
0.075553
0.063251
0.062223
0.044093
0.054033
0.018546
0.092500
0.108888
0.066509
0.082387
0.046263
0.092022
0.064061
0.092165
0.099063
0.091580
0.091894
0.076549
0.096989
0.071110
0.066542
0.071056
0.058450
0.120403
0.123932
0.121200
0.114357
0.113211
0.136456
0.119388
0.050492
0.091407
0.123449
0.068318
0.079862
0.098788
0.116574
0.115020
0.080898
0.106538
0.034820
0.088557
0.099331
0.080591
0.046363
0.031665
0.034387
0.079533
0.065264
0.099110
0.040869
0.063410
0.028027
0.058422
0.088554
0.078014
0.081127
0.091441
0.088266
0.052276
0.092926
0.080505
0.108714
0.123488
0.039144
0.049618
0.131829
0.042903
0.049567
0.134238
0.062503
0.110354
0.152891
0.066732
0.084557
0.074798
0.078259
0.070013
0.057383
0.089112
0.073795
0.085726
0.104802
0.085423
0.088270
0.080468
0.085176
0.058813
0.089995
0.111226
0.079560
0.089074
0.027963
0.046558
0.057456
0.107878
0.039724
0.095443
0.116238
0.111824
0.145590
0.135250
0.091503
0.058695
0.054322
0.081202
0.099060
0.042963
0.028274
0.055054
0.085808
0.104091
0.108352
0.087785
0.055849
0.031797
0.040785
0.063455
0.059976
0.054219
0.067738
0.132853
0.037982
0.074333
0.119864
0.031091
0.123307
0.089902
0.048272
0.050501
0.111670
0.125618
0.064219
0.071124
0.068256
0.098062
0.088954
0.119279
0.081278
0.049255
0.078386
0.084500
0.107798
0.038562
0.048981
0.057892
0.097361
0.129226
0.107621
0.092838
0.047772
0.074070
0.100833
0.101305
0.045800
0.061007
0.093756
0.049354
0.123093
0.127689
0.033251
0.077617
0.112465
0.060186
0.019539
0.054094
0.089160
0.113481
0.092562
0.050787
0.097515
0.132644
0.052026
0.069437
0.147429
0.064916
0.076498
0.050808
0.065554
0.045217
0.043658
0.074729
0.114525
0.063173
0.044738
0.038173
0.090501
0.127762
0.039409
0.063848
0.062817
0.110743
0.062161
0.056139
0.035042
0.048864
0.068231
0.054372
0.039293
0.075678
0.115810
0.030636
0.028359
0.047941
0.102956
0.106660
0.114902
0.130066
0.145195
0.130524
0.126845
0.138708
0.064935
0.076440
0.141933
0.057795
0.064165
0.050969
0.064217
0.121174
0.129011
0.096464
0.027875
0.060437
0.094082
0.113769
0.079700
0.068298
0.090052
0.054009
0.054853
0.057983
0.069854
0.107134
0.099696
0.055881
0.064825
0.137708
0.102495
0.025013
0.075946
0.061395
0.105088
0.121037
0.048774
0.049261
0.086646
0.023323
0.067014
0.104193
0.096014
0.054761
0.103246
0.077164
0.129491
0.108873
0.059767
0.064074
0.031524
0.068466
0.056069
0.052208
0.081025
0.126816
0.052811
0.055602
0.109621
0.114827
0.059802
0.065773
0.076731
0.081039
0.076519
0.124610
0.076215
0.096248
0.073484
0.097198
0.069437
0.064201
0.120837
0.124797
0.091021
0.072547
0.098614
0.102191
0.084938
0.070451
0.114984
0.098182
0.091991
0.088859
0.095587
0.081758
0.058547
0.074623
0.087111
0.096477
0.059342
0.082340
0.089935
0.078266
0.043780
0.054641
0.023184
0.055518
0.104450
0.131945
0.116275
0.100747
0.057448
0.086643
0.123143
0.033162
0.117292
0.124429
0.111363
0.126677
0.062896
0.070347
0.106032
0.108917
0.126078
0.126750
0.081454
0.092989
0.082341
0.090225
0.125283
0.125000
0.069328
0.080981
0.054359
0.137103
0.117398
0.112789
0.027393
0.077892
0.066286
0.048083
0.086769
0.130588
0.041327
0.025183
0.125910
0.112871
0.045095
0.043791
0.067486
0.124514
0.107089
0.111546
0.061200
0.094962
0.112056
0.087772
0.044257
0.025304
0.070175
0.073935
0.060988
0.128698
0.052500
0.064038
0.104917
0.056373
0.103879
0.103065
0.078807
0.070846
0.072774
0.053580
0.057232
0.100430
0.069104
0.105541
0.073952
0.062850
0.048974
0.065784
0.053332
0.028878
0.025714
0.104716
0.067980
0.055899
0.108154
0.148339
0.064883
0.036738
0.061066
0.050825
0.136623
0.081795
0.057495
0.035472
0.067406
0.040598
0.094979
0.108319
0.106737
0.104864
0.037477
0.052060
0.107622
0.069892
0.060608
0.062575
0.048154
0.116512
0.068129
0.051791
0.108365
0.025512
0.082054
0.055044
0.080706
0.111935
0.059401
0.101132
0.085621
0.130792
0.122982
0.070294
0.110266
0.045015
0.059444
0.075906
0.110378
0.110360
0.122316
0.113890
0.125287
0.134825
0.136680
0.135175
0.085776
0.074059
0.124801
0.040553
0.026850
0.050817
0.049676
0.063605
0.078817
0.081682
0.077930
0.087455
0.075863
0.092335
0.043013
0.071310
0.067958
0.037230
0.075807
0.113614
0.106030
0.114061
0.131456
0.151995
0.120145
0.063661
0.044492
0.095765
0.066880
0.091450
0.083211
0.044282
0.045570
0.070831
0.069172
0.096218
0.141359
0.101246
0.042298
0.026412
0.108281
0.123852
0.059713
0.050443
0.119743
0.040090
0.048948
0.058476
0.040086
0.083551
0.066814
0.074506
0.078903
0.042865
0.104058
0.144680
0.071843
0.054158
0.065185
0.115473
0.122362
0.117074
0.042221
0.110254
0.111949
0.095988
0.116191
0.076260
0.085334
0.110700
0.055831
0.042634
0.104474
0.021505
0.103710
0.113226
0.031372
0.065498
0.080235
0.055384
0.051791
0.076289
0.073920
0.112645
0.056542
0.081216
0.064002
0.075059
0.045565
0.090851
0.044150
0.066858
0.093659
0.122515
0.142331
0.122391
0.115436
0.118510
0.109388
0.138991
0.077912
0.060863
0.062989
0.073828
0.054534
0.085402
0.124368
0.023383
0.140445
0.123964
0.038690
0.029651
0.070269
0.108467
0.119455
0.129645
0.031191
0.044467
0.101322
0.119487
0.099432
0.109928
0.086844
0.058172
0.044341
0.095501
0.117177
0.030535
0.016195
0.017517
0.101748
0.092323
0.072806
0.056850
0.082469
0.090189
0.105040
0.122355
0.111230
0.108237
0.058621
0.065879
0.022274
0.024209
0.029786
0.065040
0.086242
0.123752
0.056360
0.037003
0.071876
0.113115
0.106139
0.079100
0.107323
0.070150
0.091687
0.092684
0.084762
0.094488
0.069263
0.048078
0.018376
0.041317
0.102439
0.115014
0.035425
0.050994
0.052975
0.069754
0.113637
0.042618
0.036802
0.054173
0.061511
0.027257
0.070012
0.078330
0.022741
0.094687
0.114826
0.043258
0.045116
0.031553
0.079558
0.122310
0.116105
0.127703
0.055844
0.081416
0.137230
0.066721
0.022255
0.045546
0.098664
0.123010
0.053550
0.068060
0.054991
0.140394
0.023245
0.047316
0.083980
0.066160
0.083547
0.115621
0.040878
0.115769
0.137321
0.097585
0.069297
0.054105
0.099912
0.054069
0.040731
0.102702
0.143496
0.020596
0.050461
0.048904
0.112418
0.053537
0.076529
0.029583
0.029921
0.040987
0.053837
0.112827
0.043248
0.077459
0.037375
0.072777
0.120118
0.034785
0.115636
0.126092
0.040463
0.071957
0.069666
0.115255
0.026690
0.047610
0.133434
0.116814
0.039001
0.037785
0.064466
0.102157
0.069958
0.120165
0.131576
0.121783
0.079048
0.072003
0.092702
0.094491
0.068256
0.098029
0.097679
0.087661
0.100187
0.109063
0.093751
0.096604
0.074745
0.070653
0.069178
0.052823
0.076213
0.112658
0.116638
0.101578
0.110833
0.126492
0.078956
0.080380
0.108389
0.113468
0.048069
0.102581
0.080253
0.091685
0.119526
0.034949
0.087021
0.118758
0.108721
0.127571
0.060368
0.057550
0.114561
0.059136
0.077662
0.049333
0.083417
0.095079
0.027778
0.056997
0.057147
0.073033
0.066375
0.110559
0.094383
0.049171
0.034981
0.059332
0.063769
0.023130
0.071539
0.082441
0.033415
0.097633
0.103712
0.046786
0.064679
0.036312
0.078298
0.121272
0.039181
0.134624
0.126551
0.053754
0.109099
0.022866
0.028527
0.033028
0.102931
0.142616
0.039212
0.026895
0.077172
0.095999
0.120494
0.047922
0.036254
0.043516
0.064648
0.104067
0.132366
0.126100
0.107129
0.136127
0.106073
0.136010
0.087195
0.091111
0.112415
0.045011
0.059093
0.076505
0.117308
0.040704
0.037788
0.080144
0.079912
0.078326
0.053459
0.055734
0.090718
0.067702
0.051155
0.064382
0.042924
0.049220
0.077994
0.116170
0.094908
0.064940
0.062474
0.073294
0.111047
0.035776
0.036958
0.116963
0.114392
0.060014
0.047141
0.095077
0.106010
0.076100
0.025419
0.083928
0.087855
0.083751
0.040679
0.063835
0.048152
0.079129
0.082674
0.104042
0.106312
0.063661
0.102792
0.096218
0.088064
0.092089
0.028451
0.075918
0.062636
0.085907
0.067390
0.105264
0.059053
0.072544
0.109230
0.115217
0.093133
0.081892
0.037145
0.056473
0.066077
0.118765
0.093702
0.056978
0.106705
0.114928
0.078695
0.062811
0.100473
0.117343
0.083314
0.098909
0.100933
0.108019
0.059829
0.062656
0.100416
0.092964
0.046486
0.077422
0.021843
0.020989
0.084430
0.089851
0.064360
0.076314
0.048695
0.123118
0.117877
0.064651
0.030600
0.044238
0.054759
0.114384
0.049179
0.079269
0.114246
0.034002
0.097143
0.124293
0.084818
0.111185
0.092694
0.080654
0.073432
0.059112
0.032589
0.063875
0.055552
0.103373
0.044574
0.101564
0.087201
0.089975
0.103764
0.087373
0.085444
0.075460
0.091794
0.062626
0.038139
0.059826
0.135498
0.090903
0.049024
0.081981
0.065071
0.075534
0.116724
0.121324
0.042292
0.047148
0.054096
0.108617
0.067718
0.064307
0.115538
0.038639
0.035715
0.057549
0.078765
0.082554
0.088755
0.088324
0.077649
0.090765
0.080730
0.054039
0.077344
0.109765
0.094841
0.106216
0.121065
0.132042
0.142509
0.112397
0.056409
0.106172
0.129711
0.071326
0.082018
0.070686
0.094558
0.093883
0.057910
0.077528
0.106501
0.048446
0.106777
0.127576
0.083250
0.069150
0.083913
0.067393
0.098571
0.104620
0.108520
0.122144
0.100216
0.106777
0.063981
0.074055
0.057603
0.055109
0.082109
0.114300
0.046704
0.062138
0.047710
0.136099
0.047139
0.087037
0.116515
0.040483
0.036816
0.092334
0.151248
0.018128
0.118814
0.109062
0.123631
0.157153
0.118030
0.114894
0.035567
0.043773
0.019167
0.037546
0.093588
0.107089
0.049483
0.047903
0.059223
0.040094
0.089961
0.107699
0.030250
0.044208
0.069372
0.074655
0.038473
0.084455
0.078581
0.040325
0.028398
0.036120
0.090321
0.067878
0.026634
0.094411
0.059508
0.079208
0.060727
0.114543
0.055205
0.090815
0.083364
0.059932
0.056019
0.108012
0.067319
0.046128
0.078643
0.024244
0.044760
0.028162
0.057493
0.079143
0.089336
0.091988
0.025360
0.040914
0.065043
0.075615
0.038434
0.079103
0.079629
0.042626
0.023608
0.056400
0.090101
0.118453
0.100173
0.051436
0.071758
0.046709
0.088657
0.020875
0.034359
0.060809
0.077915
0.064693
0.088626
0.102239
0.040661
0.103176
0.083213
0.064330
0.088558
0.114165
0.060940
0.094122
0.100351
0.078964
0.073484
0.086093
0.116628
0.120597
0.115242
0.114120
0.042948
0.064506
0.104880
0.026643
0.030317
0.030402
0.068670
0.112432
0.117803
0.021505
0.101532
0.119615
0.072458
0.054054
0.032829
0.051701
0.053266
0.066604
0.058752
0.061951
0.079780
0.076564
0.084644
0.095785
0.085022
0.048145
0.040698
0.056569
0.076257
0.128830
0.056967
0.085873
0.068215
0.039576
0.098417
0.107434
0.109873
0.113844
0.040785
0.094955
0.124389
0.062369
0.059029
0.069301
0.067811
0.102825
0.043855
0.035812
0.087590
0.093505
0.066815
0.052762
0.124272
0.113328
0.033340
0.048836
0.083723
0.115539
0.042641
0.112504
0.108635
0.036940
0.056430
0.095166
0.058665
0.100987
0.112326
0.045866
0.046628
0.099085
0.112028
0.037775
0.128330
0.131365
0.035616
0.042851
0.054558
0.080937
0.084397
0.102450
0.067752
0.077541
0.126450
0.116781
0.125669
0.126254
0.116646
0.134082
0.116000
0.112849
0.040971
0.044802
0.106085
0.061555
0.131800
0.120983
0.023794
0.040589
0.047824
0.108859
0.058605
0.082066
0.123338
0.066155
0.045555
0.110201
0.139317
0.040909
0.039318
0.046030
0.083681
0.113371
0.108365
0.097148
0.061486
0.111173
0.051616
0.067926
0.116246
0.019577
0.085977
0.101134
0.107627
0.096934
0.037755
0.088512
0.164761
0.022244
0.071879
0.095386
0.074164
0.086626
0.065133
0.079022
0.085139
0.091331
0.067144
0.076703
0.038277
0.065079
0.097858
0.108247
0.048533
0.059413
0.097921
0.072308
0.111314
0.085959
0.037774
0.101005
0.143869
0.047505
0.028704
0.046060
0.098689
0.103206
0.049997
0.023562
0.035169
0.056142
0.067824
0.078015
0.073833
0.044031
0.093677
0.126105
0.093245
0.093869
0.042278
0.063010
0.053885
0.062228
0.095672
0.121996
0.057364
0.090496
0.093445
0.088309
0.081960
0.065580
0.077533
0.112129
0.047187
0.058084
0.123820
0.026929
0.063513
0.077091
0.123731
0.125613
0.049493
0.048306
0.067592
0.058415
0.114990
0.045011
0.074283
0.072913
0.125335
0.099810
0.039789
0.044743
0.050469
0.040978
0.085903
0.096771
0.055559
0.061913
0.128063
0.115996
0.086636
0.050094
0.135174
0.065183
0.041298
0.024654
0.120432
0.125198
0.045478
0.111124
0.100379
0.025167
0.123569
0.115850
0.066704
0.089864
0.116311
0.030651
0.103468
0.058587
0.065906
0.066342
0.086602
0.102939
0.061055
0.060081
0.137483
0.104990
0.064428
0.076097
0.120233
0.048879
0.051073
0.065319
0.081318
0.072127
0.053165
0.038094
0.044118
0.051218
0.064057
0.116521
0.120953
0.133477
0.071029
0.082024
0.129938
0.057329
0.092931
0.039580
0.056185
0.103024
0.138744
0.060018
0.046938
0.082921
0.098733
0.048837
0.114463
0.121365
0.082598
0.104300
0.136866
0.117838
0.069488
0.060774
0.059591
0.104674
0.109792
0.091802
0.032056
0.044273
0.080411
0.116393
0.025105
0.049143
0.076286
0.119601
0.040488
0.079235
0.114201
0.048630
0.045731
0.067135
0.136236
0.060724
0.058664
0.055235
0.106831
0.129189
0.117660
0.142767
0.058302
0.076630
0.123168
0.093562
0.093450
0.049636
0.108358
0.110454
0.055901
0.122370
0.027754
0.045219
0.036727
0.024869
0.027482
0.091989
0.064733
0.041112
0.096824
0.126083
0.051560
0.087155
0.116419
0.071186
0.045190
0.047746
0.115226
0.078073
0.054193
0.027849
0.027296
0.042481
0.049426
0.125814
0.062805
0.053993
0.130545
0.034306
0.028287
0.040333
0.096440
0.128593
0.061813
0.081750
0.057029
0.102261
0.093339
0.045023
0.102332
0.108389
0.090504
0.077352
0.121322
0.053911
0.106025
0.026279
0.044644
0.051742
0.049571
0.114438
0.117838
0.116615
0.044929
0.099667
0.126906
0.099329
0.080656
0.042071
0.054787
0.044983
0.091269
0.110573
0.025441
0.036858
0.051408
0.052453
0.032367
0.051639
0.046312
0.100467
0.061528
0.104427
0.118135
0.067423
0.051468
0.078825
0.121479
0.062108
0.026495
0.095055
0.053709
0.070350
0.082343
0.089736
0.082656
0.053288
0.049571
0.080609
0.097979
0.071020
0.046620
0.071958
0.028244
0.040395
0.101794
0.116959
0.042928
0.025520
0.030109
0.037256
0.122874
0.141828
0.127687
0.152862
0.058563
0.061414
0.058326
0.120448
0.054951
0.076771
0.100378
0.123711
0.062646
0.090932
0.065253
0.102608
0.035537
0.122735
0.126770
0.044604
0.100592
0.116499
0.056223
0.083676
0.042189
0.087345
0.064307
0.128658
0.025156
0.040510
0.074555
0.103091
0.112311
0.123326
0.043291
0.096227
0.123921
0.027262
0.022899
0.047454
0.087046
0.119302
0.097467
0.098818
0.034283
0.086328
0.115390
0.034688
0.024138
0.060139
0.079579
0.090955
0.078229
0.090598
0.082361
0.047880
0.081971
0.121816
0.038818
0.087943
0.034686
0.063415
0.130045
0.049290
0.114059
0.115555
0.110936
0.134640
0.148205
0.146789
0.056978
0.038944
0.068343
0.032074
0.099683
0.097096
0.139766
0.116905
0.051954
0.044032
0.044024
0.037730
0.060065
0.129949
0.075717
0.069729
0.116556
0.095576
0.094519
0.081112
0.112918
0.058754
0.120699
0.153266
0.115461
0.115298
0.058818
0.090318
0.058321
0.084907
0.102087
0.079577
0.030951
0.044631
0.050040
0.114941
0.074944
0.061433
0.108363
0.088218
0.069706
0.068307
0.094320
0.115636
0.053577
0.081308
0.112188
0.039533
0.096850
0.125864
0.115067
0.126086
0.115164
0.114031
0.125147
0.125817
0.128353
0.136350
0.082533
0.098616
0.130577
0.073586
0.085089
0.086711
0.068224
0.057371
0.086999
0.106851
0.147878
0.149960
0.059744
0.042263
0.149334
0.055135
0.060922
0.046085
0.067552
0.131507
0.045931
0.071952
0.141895
0.030701
0.024434
0.045898
0.082912
0.128451
0.128911
0.122766
0.081256
0.083430
0.098272
0.096096
0.110844
0.100250
0.088007
0.060486
0.055763
0.110807
0.027801
0.050586
0.053904
0.040815
0.052829
0.061096
0.089558
0.116663
0.117053
0.121344
0.068095
0.056206
0.112637
0.096108
0.091595
0.037328
0.099553
0.127431
0.131601
0.136350
0.053687
0.071522
0.127454
0.043454
0.037347
0.022426
0.070241
0.124560
0.121612
0.135383
0.025073
0.057912
0.120825
0.109264
0.078507
0.054794
0.124043
0.076664
0.032899
0.057452
0.065888
0.111173
0.123142
0.114780
0.061012
0.060475
0.102965
0.032507
0.115047
0.085136
0.048555
0.066209
0.139202
0.026557
0.057685
0.066721
0.083450
0.031143
0.123645
0.115109
0.135099
0.122890
0.060654
0.047841
0.096600
0.090077
0.021638
0.047999
0.098760
0.098162
0.046413
0.106422
0.133161
0.042456
0.109842
0.098179
0.059942
0.059397
0.050401
0.060946
0.077845
0.030202
0.100294
0.101986
0.085967
0.089060
0.026929
0.053120
0.089391
0.137943
0.058093
0.066294
0.105836
0.094445
0.148463
0.107475
0.044172
0.055021
0.069030
0.133794
0.119392
0.097152
0.057795
0.078151
0.037055
0.080000
0.069348
0.063762
0.078554
0.119550
0.130446
0.125858
0.037237
0.088275
0.118988
0.070034
0.077559
0.079960
0.090281
0.094155
0.053566
0.036936
0.074422
0.087634
0.037897
0.072162
0.114438
0.119469
0.110305
0.094665
0.053328
0.035535
0.038200
0.043544
0.100134
0.128702
0.085789
0.150210
0.047344
0.044039
0.116410
0.050491
0.049337
0.089130
0.087667
0.128111
0.086422
0.073395
0.084272
0.067543
0.115536
0.115572
0.070339
0.051555
0.118980
0.045754
0.059317
0.049419
0.089137
0.137821
0.093532
0.122535
0.121362
0.126990
0.039483
0.061070
0.079631
0.108363
0.091648
0.046090
0.054307
0.103509
0.102444
0.085200
0.106620
0.042061
0.097438
0.118650
0.075133
0.104642
0.021504
0.068832
0.102771
0.141456
0.038023
0.086125
0.098949
0.034798
0.120274
0.130653
0.102306
0.086797
0.108339
0.111698
0.055356
0.054182
0.096892
0.033069
0.075758
0.083923
0.129031
0.142552
0.078349
0.077454
0.098576
0.080764
0.098712
0.065697
0.138190
0.024200
0.101457
0.104706
0.044620
0.061211
0.105504
0.050836
0.108023
0.060253
0.065639
0.065581
0.109923
0.062257
0.062944
0.059430
0.050630
0.036832
0.026098
0.023407
0.073511
0.058840
0.103746
0.095387
0.046017
0.075213
0.034563
0.049264
0.083648
0.136652
0.065454
0.074312
0.066094
0.062761
0.057400
0.048013
0.055987
0.105614
0.110376
0.060477
0.090504
0.075762
0.059697
0.081803
0.097302
0.107154
0.066089
0.084417
0.046788
0.038926
0.071820
0.104936
0.080585
0.092622
0.119823
0.079617
0.079508
0.048698
0.065679
0.029927
0.031193
0.059717
0.094261
0.141947
0.052843
0.083611
0.143069
0.100623
0.088516
0.048216
0.107791
0.104667
0.097871
0.133386
0.063211
0.116947
0.029653
0.051672
0.053419
0.126225
0.050416
0.058605
0.126188
0.049799
0.062808
0.096346
0.074068
0.083137
0.093890
0.075781
0.098241
0.111288
0.110214
0.121793
0.116550
0.117527
0.116551
0.107849
0.029560
0.068822
0.114677
0.051035
0.071953
0.125950
0.029915
0.080001
0.130058
0.054948
0.070193
0.129339
0.059520
0.085291
0.133560
0.036741
0.060650
0.110222
0.071202
0.139949
0.138025
0.065890
0.112659
0.033746
0.078612
0.092237
0.121324
0.055923
0.129656
0.134522
0.053385
0.091770
0.129261
0.027939
0.017384
0.069696
0.046904
0.046397
0.096009
0.144384
0.064070
0.098551
0.158104
0.045480
0.071245
0.097457
0.046093
0.093634
0.091298
0.092277
0.117829
0.125342
0.134022
0.096154
0.068914
0.072179
0.102143
0.052087
0.033201
0.042263
0.055225
0.048595
0.074039
0.079110
0.055721
0.044652
0.032255
0.028373
0.093420
0.104723
0.090023
0.100554
0.087123
0.108304
0.040178
0.047321
0.054166
0.118787
0.035570
0.048190
0.062911
0.116312
0.047906
0.078888
0.123011
0.088198
0.078624
0.084405
0.082493
0.060730
0.080235
0.036389
0.045710
0.027969
0.096826
0.134917
0.125302
0.090608
0.042021
0.026860
0.039987
0.045575
0.047608
0.087944
0.075923
0.121971
0.107071
0.037068
0.080069
0.087715
0.046706
0.053298
0.103826
0.103751
0.042081
0.024930
0.036039
0.056161
0.074411
0.112613
0.080012
0.080200
0.088679
0.076292
0.039062
0.067333
0.058013
0.061593
0.009664
0.049362
0.020924
0.058485
0.057744
0.079081
0.126052
0.068277
0.027088
0.058238
0.084545
0.100293
0.111798
0.070221
0.083118
0.109375
0.026804
0.079598
0.116786
0.050844
0.073510
0.135381
0.037353
0.117989
0.121721
0.089636
0.039933
0.038246
0.076528
0.100551
0.052601
0.052932
0.083499
0.083658
0.049637
0.065041
0.022412
0.037232
0.093487
0.136499
0.052532
0.026943
0.073092
0.046086
0.087384
0.109036
0.105457
0.102487
0.064500
0.057959
0.043491
0.044500
0.100017
0.145183
0.009229
0.031243
0.135006
0.025539
0.043818
0.067616
0.050875
0.108120
0.045348
0.072210
0.101304
0.111285
0.096780
0.064540
0.041597
0.074798
0.095679
0.101925
0.075775
0.043140
0.081509
0.090442
0.070293
0.051474
0.081595
0.036054
0.085746
0.070880
0.026529
0.050385
0.066001
0.120836
0.044597
0.036582
0.116983
0.016982
0.077203
0.100889
0.117048
0.126269
0.043873
0.077942
0.090544
0.042606
0.124509
0.145911
0.031909
0.055606
0.054847
0.106836
0.061601
0.063406
0.052908
0.045649
0.074367
0.118792
0.056530
0.090231
0.119633
0.037129
0.108085
0.095567
0.051252
0.047935
0.097310
0.082662
0.109912
0.116519
0.036634
0.085873
0.124260
0.062032
0.085868
0.099971
0.059167
0.081696
0.060175
0.100810
0.084812
0.022821
0.080897
0.085808
0.082265
0.090610
0.059833
0.076745
0.125611
0.111632
0.112669
0.113874
0.125991
0.133858
0.127291
0.133359
0.119564
0.114275
0.045874
0.101189
0.112820
0.061251
0.115193
0.126484
0.122178
0.110181
0.059227
0.093441
0.136445
0.023004
0.091444
0.086202
0.079199
0.096062
0.125903
0.123966
0.058137
0.100670
0.060591
0.078909
0.117183
0.118305
0.063540
0.068968
0.122486
0.100146
0.084660
0.054341
0.074979
0.092739
0.070913
0.080237
0.098124
0.094689
0.117727
0.142029
0.113492
0.129557
0.088348
0.098083
0.070182
0.054503
0.031728
0.077268
0.058621
0.111029
0.050673
0.104032
0.125993
0.125462
0.117000
0.107613
0.078758
0.067884
0.099241
0.104741
0.100483
0.084582
0.061985
0.033745
0.023312
0.041679
0.106253
0.130013
0.112570
0.112919
0.064300
0.090156
0.112258
0.033214
0.071856
0.082631
0.121208
0.038509
0.124133
0.121358
0.108789
0.122851
0.050271
0.052162
0.104552
0.062236
0.126421
0.125888
0.064810
0.075750
0.059292
0.098971
0.045036
0.098150
0.074304
0.082527
0.088163
0.081977
0.072923
0.064389
0.113364
0.104006
0.035519
0.052903
0.021940
0.045237
0.050835
0.057778
0.068734
0.066741
0.073719
0.120880
0.114508
0.068846
0.125525
0.125610
0.028293
0.056390
0.095456
0.114326
0.022002
0.050176
0.097816
0.122895
0.130319
0.124854
0.050194
0.085769
0.061926
0.123524
0.109792
0.077250
0.044216
0.094214
0.119843
0.097819
0.089511
0.080558
0.082506
0.049863
0.121611
0.129137
0.047121
0.057372
0.079012
0.108093
0.069758
0.082007
0.059762
0.096812
0.039019
0.087269
0.139173
0.055946
0.038329
0.073727
0.108301
0.023010
0.028263
0.039032
0.075355
0.087461
0.091503
0.085459
0.047136
0.052151
0.046679
0.127836
0.048750
0.060632
0.077489
0.054710
0.108296
0.105955
0.048610
0.057046
0.050805
0.104938
0.125314
0.035308
0.058319
0.054073
0.125558
0.047601
0.105997
0.064969
0.094826
0.068100
0.076137
0.062551
0.063428
0.072731
0.132751
0.030441
0.048361
0.052845
0.050485
0.149543
0.043635
0.076494
0.109010
0.116996
0.069726
0.085248
0.045118
0.036435
0.045902
0.047700
0.070618
0.117117
0.128926
0.104956
0.111735
0.108493
0.108943
0.110823
0.031130
0.101142
0.144554
0.026473
0.026842
0.050665
0.070754
0.095375
0.086222
0.063225
0.114183
0.118330
0.120772
0.123654
0.101152
0.118373
0.115086
0.113820
0.043938
0.068435
0.106382
0.093345
0.036424
0.045513
0.083584
0.065121
0.109908
0.105801
0.056886
0.061977
0.114596
0.121512
0.042090
0.082046
0.111310
0.044274
0.062704
0.057961
0.044383
0.095848
0.125105
0.125280
0.074772
0.084791
0.074401
0.105533
0.047183
0.079094
0.113758
0.121657
0.068340
0.076921
0.039101
0.105631
0.129084
0.032468
0.030229
0.060229
0.059610
0.102508
0.108599
0.123634
0.131176
0.116502
0.048763
0.089414
0.121453
0.024084
0.118484
0.118744
0.080142
0.073516
0.112009
0.114711
0.023803
0.035530
0.046759
0.111928
0.058768
0.094673
0.125062
0.076227
0.109139
0.105391
0.054899
0.075450
0.080049
0.086764
0.091698
0.106979
0.036399
0.089852
0.080182
0.126078
0.067841
0.107117
0.115624
0.065882
0.080608
0.053074
0.059821
0.038875
0.023600
0.058430
0.059367
0.053958
0.083898
0.155671
0.054388
0.071104
0.060970
0.049399
0.100039
0.090467
0.042532
0.025998
0.086940
0.090106
0.039792
0.079779
0.046611
0.095942
0.105329
0.031952
0.109364
0.145491
0.134792
0.123674
0.101098
0.110489
0.122830
0.137636
0.136924
0.128551
0.032934
0.085587
0.124162
0.068808
0.066231
0.070885
0.087564
0.132826
0.087651
0.051065
0.129868
0.121546
0.078925
0.035852
0.138982
0.110157
0.064530
0.053831
0.101144
0.106510
0.039417
0.100075
0.107226
0.060439
0.087675
0.051671
0.062311
0.123436
0.139523
0.107349
0.068105
0.078919
0.119994
0.066956
0.074649
0.058423
0.065477
0.113978
0.087970
0.109598
0.059536
0.058702
0.139648
0.139450
0.090641
0.095255
0.096318
0.089693
0.033573
0.079872
0.124299
0.038044
0.061202
0.073009
0.124448
0.118857
0.047840
0.064758
0.119235
0.015011
0.041976
0.058491
0.120274
0.145202
0.084930
0.078563
0.039309
0.056980
0.060578
0.101883
0.071930
0.063975
0.028615
0.052022
0.067523
0.126329
0.120867
0.065483
0.112759
0.123012
0.042552
0.036213
0.101052
0.130656
0.047604
0.059633
0.039619
0.057980
0.103005
0.106310
0.087690
0.100928
0.029162
0.069007
0.078899
0.115072
0.078569
0.076885
0.053698
0.100805
0.064078
0.059785
0.058539
0.129483
0.105143
0.085947
0.071928
0.128539
0.112891
0.112887
0.057735
0.060816
0.060996
0.069758
0.077258
0.101613
0.030235
0.045377
0.084701
0.124122
0.050424
0.057733
0.070632
0.091626
0.100817
0.090109
0.089838
0.112350
0.080464
0.084612
0.019077
0.080582
0.058990
0.128582
0.110968
0.159581
0.137224
0.105350
0.097413
0.098579
0.062178
0.072973
0.033157
0.063979
0.131033
0.113380
0.046392
0.030358
0.042343
0.058292
0.092016
0.107239
0.053896
0.064226
0.082240
0.055339
0.065411
0.069494
0.061700
0.129267
0.093321
0.106495
0.051039
0.047776
0.128678
0.117324
0.046239
0.037460
0.019690
0.040458
0.044358
0.124700
0.106355
0.117569
0.113728
0.112556
0.125001
0.125055
0.116475
0.110232
0.067596
0.082938
0.099556
0.082065
0.121561
0.099937
0.044185
0.046375
0.040603
0.074116
0.086734
0.098204
0.079299
0.073879
0.070918
0.108507
0.064877
0.073364
0.128631
0.029728
0.098758
0.131534
0.112657
0.120025
0.113211
0.113235
0.115178
0.113381
0.117723
0.121349
0.120685
0.109634
0.085898
0.059218
0.033138
0.064384
0.090575
0.073485
0.119647
0.108596
0.045189
0.043628
0.098641
0.025309
0.093079
0.064538
0.037288
0.100925
0.125568
0.076799
0.082166
0.109016
0.095174
0.109079
0.119680
0.112883
0.115824
0.098743
0.045690
0.058971
0.108995
0.056992
0.067233
0.037567
0.028678
0.034077
0.074529
0.091695
0.039403
0.094949
0.118878
0.097459
0.089563
0.052067
0.055068
0.056417
0.077180
0.118020
0.053789
0.081934
0.101361
0.037089
0.070096
0.018242
0.043757
0.075137
0.095349
0.104896
0.107518
0.075518
0.025509
0.049455
0.080578
0.086052
0.090857
0.080595
0.064789
0.025499
0.104368
0.089419
0.068543
0.071656
0.122839
0.031402
0.021238
0.082937
0.049683
0.078539
0.075112
0.097697
0.066411
0.076357
0.060850
0.025124
0.077088
0.083160
0.114556
0.122484
0.055910
0.055581
0.065065
0.093417
0.087550
0.100499
0.085427
0.068319
0.077769
0.083352
0.047005
0.096268
0.067021
0.057019
0.086878
0.106329
0.051178
0.074727
0.098888
0.029409
0.030316
0.096252
0.072588
0.061512
0.078677
0.126087
0.066009
0.046043
0.110375
0.122632
0.076100
0.082803
0.070916
0.121484
0.062768
0.065017
0.097036
0.041179
0.114178
0.113583
0.035593
0.042560
0.108376
0.131621
0.129812
0.139766
0.083888
0.071147
0.127612
0.127199
0.066236
0.066250
0.118395
0.110897
0.115216
0.125233
0.034613
0.064118
0.111012
0.023858
0.125235
0.130980
0.075241
0.065440
0.111771
0.115368
0.126314
0.130088
0.117851
0.099634
0.058738
0.079053
0.128609
0.125798
0.056241
0.064189
0.107272
0.111851
0.113705
0.113094
0.114685
0.126717
0.106425
0.085724
0.128391
0.130310
0.030228
0.052709
0.050019
0.099146
0.128630
0.117242
0.047286
0.113332
0.128708
0.075889
0.112556
0.115759
0.094854
0.064791
0.049177
0.076404
0.144516
0.067065
0.134278
0.109709
0.067227
0.111325
0.117613
0.026122
0.123819
0.123776
0.084363
0.112518
0.066499
0.097766
0.086333
0.053662
0.082230
0.071495
0.116767
0.109875
0.025298
0.066203
0.110668
0.100918
0.074145
0.050245
0.074742
0.124827
0.076169
0.044768
0.093791
0.044358
0.046452
0.095999
0.110549
0.031803
0.095805
0.081910
0.059441
0.048462
0.107303
0.020311
0.021835
0.033887
0.048850
0.092501
0.115843
0.077037
0.110789
0.096597
0.077713
0.086397
0.059576
0.106730
0.122331
0.069695
0.122757
0.118653
0.099679
0.104795
0.081942
0.078093
0.122035
0.123318
0.112263
0.121742
0.130077
0.120725
0.039833
0.039224
0.101538
0.100227
0.065759
0.105730
0.129303
0.030056
0.026152
0.113962
0.051721
0.092760
0.097025
0.134348
0.041153
0.077931
0.113683
0.054494
0.108983
0.109140
0.075853
0.132994
0.058751
0.049959
0.084613
0.030762
0.033654
0.063629
0.051453
0.103732
0.046291
0.079360
0.123075
0.080574
0.072070
0.063008
0.053704
0.103185
0.079608
0.105924
0.045518
0.046130
0.051207
0.126057
0.100008
0.028831
0.046030
0.062555
0.082657
0.039000
0.090501
0.116047
0.066119
0.057011
0.043977
0.088834
0.061780
0.093216
0.106600
0.092514
0.071961
0.034600
0.036211
0.053104
0.087136
0.086925
0.073543
0.048239
0.060817
0.046448
0.050988
0.092786
0.032650
0.049652
0.093219
0.149992
0.044531
0.034195
0.020754
0.053944
0.094331
0.106158
0.054746
0.056618
0.114754
0.102566
0.049618
0.033618
0.103642
0.092006
0.060057
0.031495
0.058596
0.120889
0.064073
0.034489
0.083013
0.085283
0.075358
0.071578
0.100349
0.117186
0.036815
0.070530
0.111697
0.045394
0.103185
0.110072
0.101270
0.124933
0.055023
0.070559
0.051179
0.114128
0.024432
0.075051
0.056414
0.126632
0.055515
0.080046
0.090920
0.086694
0.086461
0.067638
0.061394
0.086939
0.080469
0.115057
0.049956
0.069719
0.125458
0.057506
0.108776
0.116069
0.102483
0.066195
0.086539
0.062618
0.048474
0.100474
0.139251
0.034257
0.029898
0.052932
0.116871
0.112298
0.047126
0.030597
0.054287
0.112734
0.130621
0.043575
0.064405
0.060247
0.070050
0.105258
0.055884
0.068871
0.073603
0.098316
0.074812
0.099132
0.112296
0.071947
0.038317
0.087647
0.094308
0.095307
0.102455
0.097114
0.078610
0.059943
0.079561
0.093086
0.044742
0.096778
0.120468
0.042569
0.068677
0.040323
0.095281
0.088289
0.064965
0.037530
0.050459
0.055265
0.112026
0.128071
0.067362
0.076243
0.075965
0.063795
0.074929
0.071092
0.064538
0.069130
0.056947
0.123370
0.047097
0.066447
0.115779
0.053590
0.048764
0.071889
0.078873
0.126925
0.071105
0.103506
0.143078
0.086209
0.069552
0.050421
0.093324
0.137179
0.087388
0.105529
0.047205
0.050995
0.127708
0.095109
0.070545
0.078240
0.081042
0.109941
0.058512
0.086402
0.098442
0.135556
0.138030
0.135298
0.047258
0.080393
0.120994
0.062220
0.059372
0.052053
0.099504
0.084535
0.085616
0.067541
0.113649
0.081999
0.046037
0.071377
0.063168
0.076770
0.081054
0.051118
0.145810
0.108596
0.103493
0.089503
0.082667
0.075185
0.085490
0.055597
0.050063
0.133277
0.121368
0.119063
0.083003
0.079279
0.043627
0.054645
0.060925
0.123148
0.067642
0.029103
0.111982
0.131858
0.042251
0.067714
0.122775
0.044800
0.083854
0.047076
0.072551
0.062742
0.054984
0.107179
0.126346
0.110440
0.088653
0.090003
0.051299
0.094144
0.132990
0.028563
0.054144
0.053897
0.120109
0.124061
0.099648
0.077858
0.127265
0.131418
0.070484
0.059568
0.113684
0.118372
0.067429
0.067985
0.140564
0.130484
0.049849
0.057003
0.094498
0.127085
0.077032
0.095735
0.121502
0.154264
0.043930
0.086035
0.072247
0.070311
0.080921
0.039795
0.060801
0.142910
0.093044
0.154344
0.149202
0.078620
0.120860
0.053653
0.088178
0.117984
0.038959
0.093229
0.126635
0.044860
0.040670
0.075172
0.112529
0.061749
0.037116
0.053622
0.078173
0.105641
0.104695
0.119543
0.122544
0.115391
0.047482
0.066549
0.115337
0.106260
0.067545
0.063372
0.096682
0.115100
0.039166
0.046875
0.117211
0.053471
0.053939
0.059670
0.039397
0.085289
0.083795
0.094046
0.071161
0.081118
0.110569
0.116368
0.073086
0.070465
0.021329
0.063943
0.051825
0.136513
0.030840
0.082970
0.127149
0.038874
0.063675
0.081484
0.111078
0.087584
0.067704
0.054264
0.125735
0.088431
0.064163
0.063927
0.063311
0.074417
0.101553
0.069989
0.078066
0.130002
0.042622
0.100438
0.141248
0.090026
0.068169
0.022511
0.017094
0.099523
0.079589
0.116180
0.051426
0.064494
0.110831
0.026239
0.069540
0.060522
0.094337
0.074609
0.102971
0.030461
0.026069
0.082430
0.080358
0.131712
0.075521
0.077188
0.070604
0.077153
0.134703
0.122112
0.036822
0.080612
0.124420
0.074903
0.085724
0.042710
0.060507
0.127605
0.056912
0.081658
0.064297
0.055425
0.096837
0.125954
0.028810
0.028846
0.077358
0.045156
0.094014
0.108710
0.035032
0.085011
0.118428
0.107215
0.108076
0.047343
0.113943
0.141426
0.117700
0.125690
0.112533
0.113084
0.124348
0.124063
0.110073
0.103731
0.022515
0.062771
0.109919
0.129985
0.044552
0.058533
0.076435
0.077289
0.062531
0.044298
0.026930
0.055843
0.105144
0.115797
0.040130
0.059632
0.025631
0.018747
0.113698
0.083464
0.099753
0.103426
0.060363
0.072107
0.102617
0.106847
0.073932
0.041620
0.069689
0.059904
0.109807
0.096965
0.030284
0.052667
0.090428
0.116681
0.068731
0.083238
0.105425
0.103664
0.041892
0.066905
0.069099
0.109406
0.112772
0.108080
0.027612
0.076753
0.118591
0.044788
0.098835
0.121254
0.097974
0.048182
0.057546
0.094906
0.053765
0.106956
0.109159
0.108158
0.070701
0.054705
0.105874
0.112664
0.080658
0.056324
0.081931
0.098183
0.043892
0.032846
0.102316
0.065993
0.105621
0.079002
0.042032
0.091494
0.073334
0.078607
0.098180
0.058013
0.075722
0.104402
0.058590
0.066354
0.131784
0.119965
0.020564
0.021216
0.034513
0.070177
0.072241
0.116809
0.100787
0.089770
0.056468
0.097494
0.135816
0.024987
0.052440
0.045581
0.096414
0.101120
0.044789
0.043530
0.136896
0.139820
0.049704
0.026033
0.078806
0.103845
0.059905
0.058390
0.106912
0.038186
0.081893
0.115087
0.098251
0.118735
0.081877
0.065841
0.053825
0.099375
0.055277
0.081278
0.113308
0.097940
0.064875
0.078470
0.132239
0.130328
0.070181
0.069912
0.097186
0.113245
0.119224
0.126792
0.148310
0.118238
0.046936
0.092791
0.101353
0.035698
0.041723
0.036964
0.090013
0.130597
0.083729
0.095747
0.077487
0.060943
0.048780
0.072904
0.118813
0.056168
0.033960
0.050213
0.072399
0.048185
0.092896
0.133285
0.131372
0.141614
0.091798
0.098147
0.067225
0.051618
0.111458
0.040468
0.072733
0.018299
0.020212
0.069488
0.053167
0.070061
0.075833
0.113617
0.061008
0.035998
0.043904
0.056999
0.107640
0.142816
0.081327
0.082243
0.111839
0.126783
0.085660
0.079433
0.051553
0.078296
0.085675
0.050628
0.106636
0.095986
0.037937
0.056352
0.098628
0.076207
0.053328
0.111408
0.058145
0.047990
0.034789
0.095052
0.122624
0.033443
0.094084
0.087306
0.058637
0.055611
0.098749
0.038939
0.028590
0.030600
0.036551
0.033693
0.066261
0.107981
0.066666
0.109808
0.121216
0.034861
0.127735
0.127541
0.019942
0.042188
0.091633
0.114413
0.111063
0.140637
0.081952
0.053548
0.115989
0.057021
0.047191
0.096497
0.121548
0.023061
0.036976
0.070774
0.085498
0.113169
0.083705
0.053878
0.092570
0.083557
0.038238
0.043618
0.062945
0.040895
0.089827
0.115372
0.046621
0.079390
0.050632
0.043743
0.062715
0.127595
0.082961
0.096854
0.085349
0.044731
0.136068
0.072726
0.064664
0.076384
0.017047
0.030321
0.086567
0.138861
0.146626
0.134514
0.122390
0.142229
0.122581
0.112706
0.075852
0.056101
0.072656
0.108975
0.103595
0.073671
0.104649
0.050683
0.065774
0.023218
0.063113
0.061034
0.116910
0.079700
0.099849
0.083656
0.105016
0.104832
0.034411
0.078779
0.097216
0.044348
0.066564
0.078831
0.110010
0.029397
0.065343
0.065981
0.105263
0.115172
0.112148
0.139577
0.112791
0.109280
0.115304
0.115321
0.039552
0.098358
0.137583
0.056627
0.115638
0.051456
0.048996
0.049746
0.072896
0.049066
0.066704
0.051046
0.082526
0.135504
0.131277
0.068940
0.043104
0.039511
0.092672
0.123611
0.120632
0.128313
0.126475
0.126211
0.129591
0.125734
0.125340
0.142255
0.048509
0.093462
0.126652
0.096777
0.091500
0.070696
0.100805
0.088660
0.103339
0.084744
0.049808
0.101002
0.079200
0.073577
0.079186
0.047543
0.086299
0.102330
0.040917
0.073967
0.113074
0.083785
0.102669
0.085026
0.055370
0.044551
0.028287
0.051319
0.050104
0.032048
0.020546
0.045765
0.064082
0.082347
0.050084
0.035563
0.036391
0.021426
0.027055
0.068925
0.056662
0.041858
0.072918
0.028703
0.072713
0.090649
0.100210
0.036928
0.073464
0.021584
0.045202
0.071026
0.055276
0.104960
0.112403
0.099711
0.083865
0.094050
0.085131
0.060767
0.079391
0.111605
0.058279
0.082978
0.085391
0.039671
0.079770
0.119413
0.076366
0.053963
0.107599
0.083914
0.081548
0.081900
0.079939
0.038955
0.123472
0.085379
0.045567
0.019575
0.111843
0.104932
0.035768
0.063311
0.060912
0.055976
0.086621
0.047402
0.121368
0.096485
0.044455
0.043720
0.032632
0.037485
0.038724
0.043756
0.100211
0.121046
0.075065
0.068612
0.041460
0.038324
0.061292
0.102713
0.057690
0.059916
0.108661
0.027287
0.073617
0.152207
0.131928
0.121089
0.063348
0.078468
0.075519
0.070572
0.084961
0.113470
0.039942
0.064338
0.106784
0.036928
0.106573
0.101976
0.062073
0.074691
0.051641
0.077543
0.103235
0.042609
0.064330
0.060209
0.078633
0.077202
0.120811
0.031157
0.039982
0.053755
0.116430
0.111602
0.116107
0.115733
0.128132
0.127597
0.119858
0.117036
0.044152
0.057914
0.023852
0.036523
0.073558
0.113485
0.076998
0.101109
0.040930
0.043320
0.090273
0.128195
0.128980
0.118476
0.114585
0.115124
0.142459
0.148553
0.114361
0.086384
0.109521
0.121530
0.088299
0.079178
0.101208
0.097088
0.057660
0.088965
0.124853
0.026162
0.052436
0.074320
0.099549
0.099136
0.075666
0.051832
0.079608
0.085670
0.092866
0.094281
0.039280
0.031875
0.074959
0.132437
0.113609
0.066771
0.056150
0.075036
0.115988
0.067675
0.070883
0.065932
0.065964
0.058382
0.061646
0.115045
0.068291
0.063002
0.119472
0.027452
0.027799
0.072868
0.060509
0.111920
0.040437
0.076340
0.047602
0.073802
0.129568
0.042299
0.039059
0.050161
0.092924
0.129038
0.062592
0.078184
0.091535
0.062651
0.036563
0.089646
0.082318
0.047753
0.094179
0.128018
0.042594
0.087879
0.032045
0.041585
0.097946
0.104297
0.101126
0.063069
0.080019
0.067764
0.066924
0.058984
0.068579
0.094777
0.097541
0.056924
0.073319
0.055834
0.100287
0.109010
0.027851
0.102611
0.058316
0.062673
0.113173
0.111935
0.106332
0.127336
0.122354
0.125634
0.133896
0.128743
0.126922
0.125786
0.115959
0.093600
0.094776
0.075622
0.088854
0.119388
0.111131
0.099941
0.113703
0.077246
0.101708
0.099738
0.058410
0.052000
0.127023
0.139055
0.066849
0.075652
0.053844
0.108451
0.052725
0.050762
0.107757
0.035431
0.059762
0.090722
0.123153
0.086670
0.030653
0.036298
0.102071
0.126546
0.135757
0.129601
0.118746
0.108461
0.066703
0.112827
0.107530
0.048752
0.112548
0.118234
0.097275
0.097414
0.090940
0.089693
0.047569
0.057391
0.030103
0.101351
0.137144
0.042143
0.059582
0.064597
0.129470
0.044663
0.089085
0.113806
0.129875
0.130630
0.124183
0.126874
0.101914
0.107128
0.107069
0.094082
0.074554
0.068547
0.040150
0.037800
0.070183
0.106922
0.129674
0.124590
0.111025
0.073603
0.124813
0.102370
0.071974
0.033210
0.039026
0.083984
0.099713
0.112943
0.054235
0.059127
0.089369
0.061097
0.044592
0.086781
0.111773
0.081313
0.096401
0.095741
0.088814
0.101010
0.082138
0.065256
0.093598
0.096402
0.123246
0.115026
0.041317
0.045006
0.087942
0.119208
0.043580
0.069092
0.126969
0.038510
0.057978
0.045239
0.070034
0.124578
0.105416
0.092393
0.084224
0.098751
0.048139
0.063719
0.084625
0.084051
0.089361
0.062903
0.081804
0.144162
0.063408
0.068023
0.133624
0.033028
0.039939
0.064283
0.121119
0.082806
0.044688
0.034291
0.032950
0.082099
0.118226
0.095823
0.043088
0.073000
0.098508
0.067077
0.104193
0.111875
0.119539
0.106444
0.031629
0.056844
0.107700
0.038286
0.127093
0.134152
0.076944
0.069492
0.074342
0.092376
0.132173
0.139564
0.085657
0.080317
0.053744
0.096147
0.115856
0.085938
0.085687
0.059605
0.070004
0.034010
0.043630
0.045214
0.070905
0.103431
0.111705
0.122619
0.123211
0.122594
0.130273
0.113014
0.045469
0.110903
0.126833
0.057099
0.053948
0.094636
0.134266
0.020468
0.076387
0.078493
0.086743
0.087936
0.052386
0.082239
0.134379
0.026571
0.094052
0.087510
0.078234
0.044980
0.043433
0.085048
0.047411
0.054634
0.081529
0.078146
0.073923
0.046080
0.050156
0.069850
0.056666
0.060114
0.118660
0.130642
0.035144
0.055148
0.097308
0.114730
0.045625
0.059276
0.064758
0.059387
0.058780
0.045516
0.064149
0.135240
0.046089
0.048988
0.116143
0.023168
0.039324
0.058875
0.070593
0.131842
0.107320
0.132538
0.044236
0.069793
0.093200
0.117941
0.088919
0.074826
0.109705
0.139322
0.067765
0.084352
0.123938
0.040066
0.067793
0.079341
0.127460
0.034603
0.047737
0.041726
0.078643
0.114106
0.043266
0.042573
0.067173
0.095466
0.037787
0.058747
0.124510
0.072739
0.023373
0.034696
0.082676
0.108155
0.039002
0.063259
0.077205
0.140555
0.053112
0.039991
0.077297
0.084377
0.047944
0.075335
0.116268
0.030350
0.051442
0.050823
0.131578
0.053307
0.047160
0.046277
0.106982
0.098933
0.037515
0.076204
0.080261
0.131439
0.083764
0.089941
0.102963
0.042749
0.056836
0.086231
0.041151
0.086974
0.111934
0.038766
0.076700
0.098822
0.083282
0.087857
0.112539
0.112305
0.027280
0.081065
0.069171
0.106255
0.056270
0.075242
0.028448
0.059606
0.066506
0.133185
0.090532
0.047570
0.093778
0.087665
0.027142
0.034421
0.092095
0.158574
0.076601
0.095637
0.082299
0.078124
0.097570
0.109400
0.059059
0.113215
0.055456
0.057688
0.082650
0.128101
0.082960
0.097658
0.082558
0.112135
0.092295
0.105221
0.097531
0.084012
0.074562
0.093927
0.080552
0.089513
0.096864
0.085477
0.099757
0.101473
0.110259
0.106464
0.102011
0.077806
0.040841
0.051471
0.128771
0.114949
0.086990
0.080257
0.100629
0.055520
0.075494
0.082588
0.024538
0.037679
0.068112
0.086135
0.124225
0.076955
0.071089
0.086169
0.088446
0.073142
0.025594
0.089213
0.133478
0.028853
0.044548
0.034201
0.087904
0.129028
0.056487
0.058362
0.103806
0.110105
0.067085
0.104936
0.069160
0.077980
0.080911
0.113524
0.091460
0.082613
0.045737
0.086671
0.071600
0.064036
0.093987
0.084821
0.067367
0.072081
0.099922
0.132669
0.064677
0.067249
0.086262
0.098986
0.097055
0.082418
0.070667
0.079734
0.043340
0.077197
0.060471
0.104935
0.031625
0.068382
0.081629
0.116578
0.091046
0.100226
0.041260
0.077868
0.118539
0.063648
0.029205
0.042440
0.064316
0.104966
0.068895
0.116304
0.113511
0.095488
0.112194
0.032375
0.068108
0.016465
0.083221
0.083826
0.082005
0.093811
0.032104
0.048115
0.081444
0.090084
0.097172
0.086205
0.076861
0.046030
0.088038
0.124710
0.129685
0.119067
0.086411
0.085587
0.073056
0.076724
0.090113
0.082269
0.087804
0.106275
0.064718
0.092866
0.129584
0.031589
0.033014
0.037861
0.028777
0.069426
0.089072
0.071563
0.044770
0.058300
0.067002
0.103786
0.047947
0.073658
0.105381
0.048027
0.022116
0.064551
0.112787
0.083745
0.035433
0.033303
0.085904
0.103726
0.080867
0.051276
0.104393
0.071479
0.098917
0.050687
0.102341
0.091554
0.054330
0.075402
0.061739
0.083983
0.065438
0.039730
0.024557
0.042199
0.060452
0.113549
0.094565
0.137346
0.019324
0.043089
0.129428
0.109322
0.040053
0.066305
0.052055
0.076240
0.049032
0.036983
0.074856
0.053751
0.096900
0.104315
0.105171
0.113556
0.045825
0.070715
0.118412
0.053480
0.071250
0.063875
0.142462
0.123317
0.027144
0.045530
0.086507
0.106539
0.138953
0.136648
0.113534
0.070968
0.026499
0.098854
0.111766
0.049378
0.041199
0.027036
0.081445
0.132837
0.035741
0.098830
0.149018
0.069890
0.079168
0.074260
0.060510
0.085846
0.082449
0.048293
0.091352
0.116718
0.064425
0.029959
0.017944
0.030409
0.060655
0.088943
0.085609
0.057247
0.077108
0.126406
0.032429
0.097397
0.027889
0.023096
0.079898
0.064224
0.062491
0.103637
0.115340
0.059691
0.087906
0.058219
0.054316
0.071560
0.067876
0.066682
0.074096
0.107671
0.048118
0.095696
0.096765
0.102748
0.092857
0.092952
0.096882
0.091933
0.051051
0.032392
0.093696
0.100960
0.092631
0.102588
0.135586
0.140504
0.042279
0.051210
0.107965
0.018597
0.049953
0.047424
0.131849
0.142025
0.129604
0.120616
0.116156
0.099711
0.050132
0.077339
0.127761
0.060678
0.047453
0.123623
0.115220
0.140284
0.044404
0.102577
0.137068
0.107963
0.088640
0.086003
0.119868
0.066183
0.049743
0.050550
0.047105
0.115078
0.031517
0.091340
0.127427
0.052023
0.081338
0.125319
0.039997
0.055541
0.115548
0.026781
0.107588
0.126671
0.059975
0.085224
0.083757
0.036833
0.098385
0.131722
0.117216
0.110962
0.105429
0.125692
0.081198
0.086142
0.119802
0.058972
0.089587
0.114289
0.024338
0.087336
0.065145
0.107835
0.052235
0.048702
0.034940
0.031987
0.076422
0.067168
0.115514
0.116804
0.060292
0.050415
0.119231
0.040247
0.064482
0.085207
0.083467
0.064834
0.050550
0.057366
0.040731
0.061882
0.080941
0.099082
0.056228
0.040644
0.082125
0.110265
0.062640
0.079337
0.105889
0.062388
0.081923
0.035574
0.030731
0.036124
0.098747
0.115490
0.130126
0.126346
0.045085
0.106208
0.133507
0.061734
0.111826
0.117223
0.055557
0.066129
0.120290
0.090020
0.042134
0.032517
0.103434
0.074312
0.078588
0.080301
0.033293
0.034150
0.037268
0.063113
0.111625
0.053793
0.113266
0.113250
0.117537
0.119412
0.062884
0.055193
0.123715
0.056350
0.094839
0.120320
0.087600
0.083759
0.041395
0.065055
0.067991
0.114750
0.112416
0.122352
0.100174
0.102942
0.122820
0.140489
0.130845
0.121301
0.081173
0.076950
0.083489
0.062876
0.083313
0.094721
0.089363
0.106832
0.077202
0.078970
0.084320
0.100696
0.120262
0.124044
0.114177
0.116221
0.085767
0.070685
0.019001
0.080242
0.048446
0.107173
0.096123
0.066409
0.089108
0.104015
0.098711
0.099357
0.078914
0.086470
0.135553
0.119571
0.129305
0.118399
0.069941
0.072744
0.101687
0.048875
0.041194
0.066823
0.113917
0.033023
0.072323
0.090026
0.066960
0.074615
0.056996
0.064212
0.082158
0.127104
0.113883
0.115463
0.120423
0.132112
0.061897
0.052778
0.132682
0.031055
0.049008
0.109778
0.115723
0.058704
0.064245
0.091789
0.097926
0.128571
0.056655
0.057388
0.138661
0.032437
0.078737
0.134343
0.079273
0.093770
0.118185
0.096166
0.100162
0.075476
0.063559
0.101386
0.037705
0.108929
0.124054
0.113876
0.111841
0.036282
0.100363
0.121323
0.123904
0.115835
0.049033
0.062794
0.111428
0.046566
0.121312
0.119790
0.032299
0.028393
0.031559
0.032455
0.042209
0.076697
0.085549
0.115492
0.064424
0.122435
0.134402
0.079587
0.131879
0.130943
0.022817
0.039067
0.038801
0.123587
0.048536
0.084098
0.129217
0.043198
0.126705
0.123807
0.053112
0.075447
0.124734
0.081020
0.032424
0.038811
0.039423
0.064857
0.070608
0.118465
0.074650
0.123779
0.044740
0.057207
0.112921
0.031258
0.042709
0.068379
0.128447
0.039591
0.064852
0.092675
0.095133
0.066298
0.044040
0.044222
0.071399
0.123062
0.077745
0.135579
0.044089
0.038921
0.078832
0.140467
0.024966
0.051721
0.090858
0.109696
0.109896
0.116402
0.055432
0.074106
0.116968
0.050173
0.035755
0.042541
0.110922
0.144087
0.030746
0.065326
0.071983
0.054740
0.073427
0.086336
0.028815
0.063627
0.057111
0.092058
0.111195
0.111629
0.133603
0.125495
0.047017
0.100950
0.128894
0.089766
0.091285
0.054645
0.076893
0.040718
0.036710
0.043974
0.113421
0.116403
0.070463
0.044742
0.045786
0.066010
0.076751
0.117169
0.048047
0.083061
0.062686
0.055413
0.100773
0.084106
0.087024
0.096892
0.133596
0.081048
0.053288
0.047029
0.072800
0.077889
0.110505
0.104728
0.090901
0.086249
0.060758
0.071930
0.065026
0.106142
0.086707
0.095966
0.101254
0.072423
0.069860
0.113825
0.050205
0.043983
0.113113
0.018595
0.136119
0.119690
0.066254
0.051820
0.086252
0.114800
0.110471
0.133940
0.036434
0.086677
0.131780
0.056515
0.079737
0.096037
0.089645
0.062560
0.063188
0.081718
0.083747
0.084017
0.091169
0.083302
0.063753
0.032483
0.075843
0.105643
0.047421
0.059375
0.108507
0.044440
0.067212
0.089285
0.067034
0.088036
0.045017
0.098954
0.081524
0.077630
0.090316
0.052465
0.096691
0.129894
0.052659
0.080398
0.135821
0.059944
0.071069
0.056030
0.055269
0.069505
0.067149
0.059874
0.072595
0.126148
0.056846
0.035008
0.038191
0.048336
0.072877
0.108977
0.022154
0.020546
0.057801
0.072952
0.109287
0.039965
0.053259
0.066446
0.110228
0.106677
0.126342
0.112718
0.111978
0.107243
0.067175
0.058390
0.072437
0.052044
0.131959
0.050403
0.035674
0.059117
0.072462
0.120871
0.056102
0.030462
0.079542
0.106763
0.103379
0.116151
0.130567
0.155590
0.115152
0.095611
0.036369
0.101610
0.115293
0.022511
0.067475
0.041690
0.057503
0.115480
0.048806
0.066384
0.121276
0.060021
0.085130
0.072693
0.070790
0.051537
0.103320
0.023122
0.092085
0.108278
0.053895
0.093017
0.117384
0.106524
0.044736
0.058478
0.077664
0.129276
0.084370
0.082287
0.047082
0.087839
0.041153
0.048235
0.063323
0.128849
0.055501
0.066009
0.066334
0.085487
0.140752
0.119754
0.061591
0.058724
0.102330
0.093126
0.082353
0.062502
0.053127
0.080278
0.091624
0.130370
0.041319
0.057325
0.085999
0.111780
0.055798
0.074307
0.093581
0.112175
0.113089
0.067085
0.090887
0.080651
0.067267
0.098708
0.081412
0.069901
0.098795
0.095737
0.083775
0.062172
0.033559
0.061150
0.115299
0.054045
0.140249
0.110990
0.065473
0.056512
0.104665
0.109074
0.112749
0.107009
0.047061
0.104643
0.115390
0.110937
0.085581
0.046340
0.088662
0.073405
0.069162
0.063651
0.131709
0.130956
0.055709
0.079737
0.092298
0.053168
0.059119
0.059529
0.066133
0.038584
0.040613
0.069061
0.093543
0.076442
0.043952
0.059660
0.089591
0.082408
0.077263
0.115672
0.104391
0.114675
0.074808
0.084721
0.132934
0.130761
0.112998
0.113493
0.019843
0.067398
0.053096
0.100763
0.120952
0.069413
0.135443
0.126064
0.019884
0.037717
0.083488
0.106960
0.066734
0.083206
0.019224
0.050169
0.092814
0.132649
0.087728
0.086688
0.089160
0.099886
0.020911
0.033098
0.103170
0.113037
0.040445
0.042802
0.073245
0.079530
0.098081
0.114640
0.069634
0.035154
0.082020
0.130073
0.035462
0.102882
0.131595
0.067667
0.059542
0.069568
0.114050
0.113784
0.080082
0.048154
0.059639
0.128662
0.035168
0.038640
0.068637
0.063705
0.110890
0.108848
0.024481
0.044349
0.089351
0.115933
0.047709
0.020049
0.037640
0.063048
0.066390
0.100988
0.044401
0.089180
0.088864
0.037864
0.073609
0.067955
0.049598
0.082032
0.129081
0.053061
0.095156
0.093770
0.065521
0.065148
0.017968
0.042225
0.091068
0.130097
0.029798
0.050327
0.042731
0.113464
0.124086
0.132751
0.136944
0.109012
0.071847
0.064945
0.116511
0.034561
0.089455
0.101878
0.075312
0.099319
0.029978
0.025969
0.075778
0.116122
0.058351
0.052415
0.074227
0.145839
0.049815
0.094543
0.045937
0.042424
0.090986
0.106595
0.054248
0.071383
0.098299
0.116681
0.101669
0.073145
0.079545
0.104297
0.106667
0.036725
0.080584
0.076101
0.117877
0.107526
0.036492
0.067070
0.121152
0.119254
0.114363
0.082614
0.066113
0.059344
0.110434
0.044661
0.030117
0.052970
0.057511
0.047527
0.062212
0.102672
0.069822
0.063916
0.088024
0.057154
0.061598
0.132364
0.104717
0.017031
0.032773
0.098645
0.127996
0.033479
0.131435
0.145529
0.068349
0.063026
0.023417
0.046492
0.064977
0.059643
0.028231
0.047504
0.072969
0.071071
0.066777
0.141725
0.079880
0.075729
0.087776
0.049999
0.143259
0.090691
0.079903
0.096068
0.053993
0.091597
0.047659
0.045518
0.064493
0.027795
0.076335
0.103709
0.066082
0.072857
0.121725
0.061135
0.031193
0.018235
0.028799
0.056094
0.067144
0.105574
0.075207
0.103950
0.136380
0.159620
0.036240
0.054462
0.104765
0.099051
0.050150
0.021768
0.078001
0.068344
0.084619
0.082656
0.049704
0.065802
0.045906
0.102080
0.080208
0.057865
0.116888
0.103545
0.052051
0.084511
0.065330
0.065584
0.118646
0.112987
0.083317
0.102538
0.039271
0.073537
0.089741
0.045789
0.106319
0.127724
0.128229
0.140334
0.098566
0.072118
0.061839
0.070658
0.041060
0.070570
0.088265
0.058619
0.053167
0.096305
0.097822
0.115075
0.072093
0.060614
0.104238
0.096326
0.023974
0.083614
0.048889
0.103526
0.094183
0.098635
0.099635
0.068326
0.125473
0.091766
0.039646
0.058169
0.037511
0.106379
0.099342
0.074911
0.023703
0.030732
0.052860
0.072372
0.083563
0.096577
0.103481
0.067585
0.022477
0.063264
0.111311
0.116694
0.048662
0.069729
0.102318
0.075041
0.062283
0.052829
0.102310
0.114257
0.108789
0.111673
0.119444
0.120678
0.048503
0.099053
0.133447
0.043466
0.081250
0.022349
0.112946
0.124622
0.019897
0.095621
0.064364
0.124604
0.038518
0.051320
0.074400
0.060204
0.095501
0.102882
0.049819
0.073997
0.082169
0.073903
0.066907
0.070306
0.064487
0.127648
0.037534
0.078197
0.119455
0.056236
0.022348
0.042791
0.101403
0.124100
0.033731
0.050034
0.093297
0.107196
0.047064
0.046429
0.038791
0.065261
0.108734
0.113278
0.137035
0.110326
0.058643
0.095065
0.121323
0.087701
0.105382
0.103903
0.100980
0.053203
0.100164
0.107690
0.069829
0.102707
0.024768
0.062787
0.106767
0.116380
0.047828
0.084824
0.061010
0.046831
0.088376
0.021411
0.110717
0.097011
0.058285
0.066977
0.030193
0.048659
0.071349
0.131885
0.134787
0.143997
0.117670
0.087863
0.047414
0.044066
0.102300
0.073557
0.042290
0.065593
0.071557
0.123995
0.061936
0.075956
0.114456
0.027883
0.019069
0.040048
0.040524
0.094471
0.115739
0.143464
0.096068
0.053446
0.071127
0.101856
0.078450
0.093730
0.026319
0.045927
0.056743
0.113546
0.062176
0.078728
0.023361
0.052439
0.092132
0.060468
0.097801
0.083721
0.055584
0.056516
0.028811
0.029959
0.122411
0.097589
0.062058
0.067391
0.027281
0.043713
0.079362
0.111946
0.123262
0.095145
0.135881
0.062443
0.100818
0.031292
0.062038
0.127396
0.077702
0.108672
0.082192
0.043041
0.042868
0.106098
0.026521
0.081407
0.126022
0.096643
0.032319
0.024140
0.073847
0.087414
0.112327
0.120811
0.123950
0.126058
0.124323
0.117588
0.036763
0.105257
0.114491
0.061273
0.061147
0.068676
0.056572
0.091431
0.055786
0.083173
0.085880
0.067736
0.081609
0.068865
0.068600
0.051520
0.077729
0.133183
0.053310
0.057053
0.124801
0.040199
0.076784
0.129770
0.137399
0.125001
0.042364
0.078119
0.125215
0.020583
0.098225
0.115334
0.066168
0.073033
0.080124
0.071346
0.095853
0.120650
0.058378
0.084126
0.125830
0.048801
0.057954
0.063806
0.110881
0.115387
0.115607
0.113037
0.102283
0.116659
0.036592
0.055315
0.077793
0.082820
0.093729
0.111703
0.082182
0.059374
0.083593
0.035359
0.086779
0.113382
0.060102
0.098411
0.126447
0.057004
0.126411
0.059825
0.058989
0.056419
0.070479
0.066214
0.103224
0.081028
0.117044
0.082413
0.034701
0.055220
0.040642
0.052534
0.081419
0.135904
0.051436
0.082247
0.143908
0.066668
0.073137
0.074878
0.063634
0.070645
0.081948
0.105347
0.092758
0.095445
0.046251
0.048875
0.110633
0.047403
0.042462
0.042869
0.068387
0.108068
0.024215
0.049758
0.039551
0.042528
0.036520
0.051425
0.058449
0.026453
0.030806
0.038956
0.103163
0.134232
0.122267
0.127407
0.113569
0.122467
0.111629
0.100102
0.075399
0.061673
0.035213
0.045663
0.062915
0.113905
0.061820
0.060397
0.124737
0.033857
0.073968
0.116823
0.057082
0.073720
0.103442
0.059964
0.058347
0.074651
0.101554
0.103843
0.097715
0.088848
0.060424
0.027463
0.035296
0.040471
0.044339
0.041537
0.076962
0.040856
0.094194
0.122077
0.040158
0.076892
0.109387
0.056230
0.105923
0.090072
0.118099
0.124668
0.117851
0.106107
0.047658
0.108773
0.139692
0.037905
0.094457
0.095741
0.072961
0.063951
0.105005
0.057499
0.072981
0.095863
0.065991
0.062664
0.098499
0.104175
0.090480
0.053723
0.042618
0.079778
0.085180
0.075219
0.065262
0.035274
0.038875
0.074618
0.071263
0.110843
0.077150
0.050154
0.068500
0.074868
0.108321
0.090279
0.043177
0.081218
0.076296
0.045460
0.050811
0.087852
0.121994
0.062163
0.025785
0.040698
0.107510
0.132078
0.128467
0.135642
0.078701
0.065422
0.020876
0.035263
0.111953
0.115675
0.075715
0.064016
0.037603
0.069635
0.074260
0.052310
0.054092
0.115101
0.128200
0.118829
0.028107
0.047949
0.058945
0.068551
0.064535
0.034928
0.087638
0.071989
0.077003
0.082398
0.069095
0.087987
0.102930
0.028696
0.061662
0.055435
0.082092
0.123721
0.059115
0.068061
0.099844
0.030300
0.124654
0.135938
0.047305
0.049278
0.069393
0.137539
0.066236
0.107074
0.111219
0.093150
0.092209
0.060566
0.093140
0.137055
0.142840
0.129207
0.114117
0.095665
0.055432
0.071245
0.068300
0.063907
0.086053
0.092862
0.050624
0.043568
0.098410
0.125861
0.066930
0.056065
0.129030
0.036857
0.110892
0.066963
0.047382
0.085903
0.115469
0.032889
0.049127
0.057578
0.070829
0.100515
0.106165
0.088254
0.075371
0.059428
0.072329
0.092858
0.112285
0.115397
0.107935
0.112580
0.036298
0.043820
0.096296
0.102114
0.021819
0.026648
0.053473
0.042832
0.071917
0.102543
0.138708
0.100451
0.053959
0.096585
0.108961
0.038253
0.053168
0.061856
0.120418
0.113013
0.057347
0.048557
0.133368
0.038335
0.038097
0.137278
0.124541
0.120799
0.075982
0.074865
0.082354
0.039305
0.086819
0.092942
0.054589
0.068888
0.082015
0.113338
0.045651
0.070333
0.116148
0.029306
0.080518
0.150603
0.150438
0.154741
0.050540
0.053682
0.031039
0.036805
0.077329
0.138002
0.058941
0.053452
0.137703
0.021808
0.129412
0.126887
0.143582
0.092968
0.060407
0.057984
0.061997
0.079783
0.114213
0.106192
0.100300
0.110537
0.123496
0.145186
0.058040
0.085702
0.132710
0.057043
0.078344
0.099587
0.116769
0.105828
0.044045
0.063800
0.099088
0.037692
0.121756
0.119695
0.117067
0.154436
0.025350
0.026865
0.083859
0.132019
0.017651
0.033365
0.092974
0.115338
0.097386
0.053804
0.084978
0.056510
0.071152
0.047891
0.130662
0.032753
0.107788
0.095416
0.053418
0.062060
0.139910
0.125963
0.069793
0.065251
0.057786
0.118989
0.035348
0.079886
0.075725
0.113074
0.060259
0.086634
0.063204
0.074627
0.118376
0.079026
0.077093
0.074724
0.075305
0.072774
0.080096
0.069778
0.054909
0.021275
0.036971
0.068732
0.123268
0.128017
0.098660
0.070228
0.038331
0.021833
0.038290
0.048052
0.064085
0.101366
0.102429
0.076275
0.054452
0.100013
0.074832
0.107052
0.106964
0.113601
0.110416
0.109319
0.107380
0.055643
0.108779
0.130225
0.128878
0.133214
0.069020
0.075608
0.102585
0.058306
0.043561
0.096077
0.120742
0.025374
0.080686
0.130441
0.116798
0.091472
0.050511
0.076838
0.118951
0.073264
0.054590
0.101655
0.106051
0.060649
0.045130
0.065659
0.089140
0.118388
0.041780
0.114295
0.139588
0.080129
0.054228
0.077964
0.118991
0.120775
0.088747
0.070318
0.023805
0.061301
0.054098
0.132069
0.099880
0.113524
0.079838
0.124642
0.109222
0.031127
0.026187
0.069717
0.073341
0.117123
0.049323
0.072836
0.096544
0.061651
0.132297
0.109528
0.057006
0.041760
0.061531
0.034642
0.091893
0.140588
0.118943
0.063673
0.103802
0.105428
0.048896
0.070972
0.058171
0.063815
0.086646
0.129890
0.037845
0.077866
0.130857
0.055873
0.036955
0.050476
0.085772
0.060455
0.090446
0.112609
0.061455
0.076932
0.112548
0.039391
0.083944
0.034765
0.070890
0.031613
0.092907
0.044509
0.083991
0.151074
0.053149
0.070143
0.134599
0.043487
0.070023
0.081650
0.110854
0.115781
0.125397
0.125029
0.112670
0.112623
0.105259
0.115369
0.062768
0.069837
0.021102
0.071810
0.048242
0.113825
0.083994
0.127087
0.087507
0.096674
0.132414
0.122763
0.128197
0.126981
0.128051
0.133929
0.062145
0.072410
0.132382
0.057998
0.059552
0.025384
0.061051
0.044339
0.097326
0.151608
0.026368
0.076579
0.139733
0.017717
0.052002
0.070494
0.048587
0.108279
0.047360
0.083307
0.132086
0.035739
0.107733
0.097949
0.046675
0.062993
0.062408
0.051194
0.092810
0.141185
0.054510
0.038811
0.119401
0.031236
0.035217
0.096070
0.127633
0.015799
0.039236
0.062266
0.072598
0.075405
0.141655
0.137424
0.055454
0.112415
0.033234
0.115412
0.056813
0.113463
0.038008
0.034084
0.032440
0.058891
0.087927
0.142782
0.024884
0.034871
0.087365
0.138110
0.135753
0.134290
0.048340
0.070610
0.065725
0.081565
0.033970
0.047986
0.093689
0.105900
0.055552
0.064206
0.119160
0.140289
0.063714
0.089936
0.134018
0.038579
0.035659
0.040507
0.094354
0.134805
0.084535
0.047877
0.084169
0.083897
0.067897
0.078453
0.116894
0.045746
0.052363
0.048522
0.071623
0.111107
0.032491
0.049949
0.114780
0.051185
0.022356
0.089582
0.109064
0.070745
0.041408
0.063386
0.073527
0.066294
0.057508
0.064797
0.112195
0.100537
0.027054
0.046923
0.079962
0.113701
0.042451
0.073349
0.075177
0.060208
0.077796
0.047690
0.124125
0.065233
0.056119
0.086126
0.062453
0.066713
0.124139
0.043345
0.096628
0.105387
0.026053
0.047501
0.073059
0.099246
0.069895
0.066156
0.053077
0.060646
0.088656
0.133860
0.089328
0.076793
0.044296
0.066530
0.075083
0.075687
0.086314
0.086033
0.025803
0.038074
0.066997
0.112711
0.122799
0.122522
0.054914
0.062165
0.081426
0.104651
0.085046
0.097977
0.063449
0.099098
0.140393
0.053460
0.031564
0.064845
0.108109
0.126460
0.085316
0.087513
0.136135
0.143362
0.112887
0.079686
0.054402
0.039474
0.118142
0.106012
0.051643
0.093836
0.127120
0.113081
0.113006
0.068520
0.111211
0.118339
0.111349
0.088656
0.063361
0.026720
0.086924
0.053876
0.060618
0.077202
0.050807
0.039213
0.073499
0.116569
0.061410
0.075070
0.116401
0.056411
0.082322
0.025833
0.130423
0.107494
0.065712
0.071923
0.116098
0.068712
0.084281
0.052431
0.080661
0.084971
0.107502
0.112096
0.067135
0.063587
0.036872
0.080034
0.054493
0.061304
0.071737
0.106924
0.091225
0.079643
0.057696
0.061664
0.106264
0.084327
0.042782
0.057283
0.030926
0.051582
0.102803
0.129697
0.045802
0.051158
0.112510
0.104155
0.094296
0.084309
0.068676
0.093913
0.118021
0.138883
0.079823
0.082253
0.076063
0.067703
0.115460
0.112693
0.033468
0.061439
0.079124
0.115103
0.057366
0.038726
0.115901
0.134214
0.092286
0.047414
0.079639
0.066499
0.096249
0.085581
0.039179
0.060719
0.098995
0.102791
0.070445
0.084591
0.136886
0.140413
0.061615
0.043287
0.116969
0.109109
0.046255
0.026501
0.097104
0.098458
0.056663
0.058571
0.106222
0.108279
0.058239
0.084722
0.108725
0.101351
0.064158
0.060463
0.098312
0.099293
0.067045
0.048125
0.120595
0.110045
0.072032
0.092924
0.083402
0.070661
0.070348
0.088914
0.057188
0.027305
0.089939
0.067928
0.075242
0.082520
0.022000
0.071844
0.101780
0.093223
0.050105
0.070191
0.121872
0.113165
0.093513
0.082992
0.029509
0.092981
0.126553
0.063398
0.039896
0.072094
0.091618
0.108515
0.040367
0.084995
0.128438
0.046834
0.126118
0.134278
0.026076
0.049750
0.087890
0.096074
0.029924
0.018776
0.125406
0.125444
0.076274
0.094014
0.035013
0.041883
0.113159
0.113095
0.042267
0.088132
0.127202
0.034516
0.124208
0.109385
0.036614
0.061473
0.064885
0.057409
0.055433
0.039419
0.065868
0.115794
0.053985
0.084798
0.083528
0.085981
0.093470
0.075417
0.082713
0.077731
0.061560
0.064426
0.084921
0.039914
0.063618
0.049616
0.086823
0.104274
0.069840
0.042078
0.091643
0.133137
0.042810
0.116128
0.103614
0.100869
0.104923
0.115691
0.116536
0.106094
0.035966
0.042584
0.102826
0.024078
0.063119
0.062289
0.094613
0.100768
0.047532
0.103729
0.086183
0.085188
0.092875
0.054730
0.079792
0.084565
0.060553
0.078798
0.037524
0.040709
0.115469
0.139673
0.032251
0.053516
0.071963
0.070298
0.095156
0.115533
0.070509
0.058749
0.086478
0.105904
0.084623
0.047321
0.063937
0.079209
0.059925
0.096395
0.025534
0.088305
0.065759
0.070229
0.062104
0.107858
0.079095
0.031320
0.078258
0.099599
0.093525
0.099253
0.074917
0.109698
0.108724
0.109936
0.082977
0.061372
0.042845
0.096135
0.104783
0.105221
0.108994
0.042842
0.081192
0.025650
0.072590
0.058170
0.076227
0.077066
0.083532
0.046305
0.100631
0.079553
0.061187
0.051207
0.118983
0.098348
0.090001
0.096411
0.108826
0.116706
0.108630
0.105820
0.056927
0.052379
0.067184
0.056317
0.087015
0.073470
0.081541
0.123598
0.021713
0.050748
0.074330
0.089790
0.057541
0.061226
0.099756
0.137448
0.025992
0.083748
0.145146
0.017386
0.045811
0.072594
0.087130
0.100626
0.113930
0.112244
0.072194
0.074920
0.048071
0.068760
0.088453
0.060237
0.110515
0.136308
0.118476
0.045655
0.067325
0.082405
0.091382
0.099409
0.086298
0.086182
0.065366
0.072793
0.095780
0.060813
0.087195
0.102179
0.088509
0.095588
0.063945
0.078384
0.030826
0.087603
0.059691
0.053312
0.096725
0.129640
0.074480
0.045470
0.129983
0.037380
0.112119
0.112605
0.107778
0.073078
0.100446
0.086625
0.062654
0.057901
0.064106
0.069195
0.099457
0.105006
0.059396
0.058421
0.082620
0.022031
0.073821
0.084752
0.111822
0.112184
0.071174
0.095446
0.109129
0.083996
0.076118
0.056827
0.068643
0.109733
0.093483
0.054614
0.099869
0.038926
0.059578
0.050459
0.091852
0.118820
0.076694
0.109978
0.096775
0.033132
0.085477
0.076756
0.077541
0.055663
0.107429
0.031499
0.158121
0.116924
0.068329
0.070645
0.084966
0.088901
0.090378
0.103338
0.101972
0.095228
0.086654
0.073260
0.094127
0.076557
0.066843
0.093871
0.062812
0.112658
0.035443
0.083894
0.135947
0.029419
0.105948
0.103100
0.075880
0.080243
0.089298
0.078723
0.095849
0.094485
0.034983
0.072816
0.064511
0.054210
0.063991
0.063366
0.057309
0.080803
0.078685
0.045499
0.068839
0.135728
0.067393
0.027033
0.045752
0.079834
0.079564
0.121632
0.042934
0.086630
0.059613
0.086676
0.106193
0.080309
0.071714
0.083738
0.089014
0.053361
0.093964
0.114536
0.035269
0.085582
0.072225
0.077191
0.074560
0.103794
0.106646
0.113922
0.110956
0.108891
0.109404
0.115177
0.111387
0.086275
0.077566
0.081114
0.063177
0.079910
0.074458
0.094506
0.018253
0.098729
0.046126
0.132818
0.117340
0.107678
0.143609
0.072267
0.072915
0.102028
0.107284
0.091013
0.099132
0.117737
0.130010
0.115469
0.126684
0.121520
0.123716
0.121484
0.074412
0.075127
0.123846
0.113898
0.055987
0.049227
0.087521
0.097043
0.056121
0.087537
0.109106
0.065705
0.089053
0.055603
0.059267
0.041314
0.051636
0.139092
0.089121
0.126695
0.090523
0.078384
0.097383
0.095668
0.030668
0.024611
0.046448
0.042344
0.016408
0.031639
0.097175
0.141607
0.031170
0.033848
0.126547
0.128587
0.070512
0.082993
0.060009
0.074471
0.095982
0.076893
0.070146
0.058568
0.069900
0.027128
0.026058
0.067201
0.105357
0.091074
0.059013
0.033394
0.069027
0.053997
0.065425
0.064213
0.033739
0.102260
0.095874
0.036980
0.036044
0.067980
0.086620
0.075362
0.033988
0.083595
0.063645
0.078708
0.056474
0.098195
0.087674
0.055940
0.018690
0.026358
0.071574
0.095866
0.086600
0.090292
0.112521
0.118936
0.039998
0.065466
0.112675
0.043148
0.098778
0.090448
0.062595
0.060496
0.075248
0.104553
0.034423
0.099599
0.125914
0.099092
0.073083
0.037316
0.052055
0.033213
0.073997
0.081803
0.088728
0.082287
0.114279
0.105001
0.103426
0.108382
0.078110
0.081712
0.122474
0.033101
0.043812
0.090105
0.094366
0.123541
0.103812
0.092328
0.057583
0.022440
0.042059
0.067968
0.139875
0.047085
0.087070
0.090997
0.110633
0.048398
0.090366
0.030055
0.077560
0.088920
0.049725
0.075246
0.075389
0.079980
0.105452
0.139917
0.137832
0.113827
0.069145
0.065671
0.083041
0.119034
0.119072
0.065691
0.071035
0.067615
0.054497
0.037005
0.125373
0.139255
0.042414
0.039791
0.084236
0.120644
0.032549
0.083109
0.092415
0.018130
0.073483
0.096392
0.145356
0.037198
0.071970
0.059309
0.105884
0.038855
0.062248
0.035661
0.093618
0.067781
0.026487
0.085593
0.059461
0.069232
0.087920
0.032213
0.037075
0.076529
0.094058
0.023986
0.047994
0.087514
0.136992
0.076135
0.048838
0.079997
0.049857
0.101064
0.037908
0.062096
0.076115
0.127710
0.059612
0.048975
0.084907
0.083789
0.041830
0.062672
0.095521
0.086798
0.057701
0.064938
0.128366
0.046752
0.027187
0.037294
0.090027
0.127861
0.072826
0.053032
0.100871
0.120145
0.072182
0.120227
0.051896
0.084655
0.121100
0.052378
0.026224
0.084789
0.055184
0.063577
0.098584
0.053790
0.055044
0.091751
0.065655
0.069252
0.088945
0.046380
0.042331
0.064399
0.122686
0.132508
0.043071
0.085850
0.103383
0.088267
0.095230
0.042258
0.089153
0.122186
0.060869
0.094329
0.126129
0.101550
0.090344
0.091636
0.075841
0.049488
0.070354
0.137373
0.062361
0.059447
0.022471
0.043884
0.102327
0.109698
0.032646
0.049077
0.046533
0.048452
0.038892
0.021945
0.029000
0.046112
0.076203
0.113415
0.050973
0.041343
0.090708
0.092742
0.051853
0.096436
0.132598
0.030747
0.050889
0.058327
0.128338
0.057961
0.052954
0.045152
0.064817
0.106035
0.157406
0.139830
0.017394
0.043551
0.082965
0.111962
0.013573
0.035748
0.096553
0.144598
0.037935
0.034888
0.034698
0.081245
0.021501
0.116884
0.047419
0.033238
0.080049
0.086806
0.067238
0.054345
0.028497
0.066680
0.031308
0.062078
0.087980
0.118677
0.069515
0.063185
0.142635
0.042811
0.112427
0.092904
0.077863
0.063623
0.056754
0.055312
0.058158
0.131223
0.094704
0.077458
0.061952
0.099284
0.109075
0.071698
0.084714
0.061215
0.056031
0.116466
0.097568
0.031738
0.028192
0.066476
0.044978
0.077894
0.071846
0.055307
0.030176
0.050637
0.091066
0.108461
0.038772
0.029124
0.028212
0.026916
0.088145
0.129366
0.069788
0.060976
0.101200
0.108123
0.115374
0.110587
0.038791
0.080298
0.105833
0.058901
0.093484
0.087383
0.047033
0.067163
0.047908
0.070283
0.094429
0.028960
0.043165
0.063221
0.087285
0.103839
0.114700
0.118751
0.115779
0.113514
0.069575
0.088682
0.076026
0.043494
0.113085
0.052193
0.095696
0.098060
0.029125
0.071968
0.055078
0.089114
0.082157
0.071039
0.089461
0.060824
0.132000
0.114627
0.061923
0.072846
0.074947
0.078362
0.112137
0.128980
0.126756
0.127330
0.059946
0.059765
0.083525
0.105473
0.081035
0.107944
0.116919
0.113336
0.052711
0.054159
0.041374
0.064349
0.076893
0.096773
0.105360
0.070586
0.077193
0.080713
0.037086
0.062629
0.118778
0.118195
0.046927
0.057996
0.071527
0.121843
0.051828
0.085283
0.095588
0.067082
0.077834
0.053396
0.072476
0.106245
0.051614
0.053848
0.146155
0.129463
0.046261
0.050008
0.109919
0.070150
0.040281
0.070891
0.087104
0.116163
0.048375
0.076551
0.059553
0.058560
0.069028
0.131623
0.119733
0.132543
0.021579
0.041682
0.088324
0.140099
0.111950
0.072926
0.072135
0.081918
0.124400
0.133714
0.030789
0.039220
0.059152
0.099062
0.133116
0.119087
0.065101
0.068263
0.089742
0.082250
0.055493
0.051510
0.040233
0.034554
0.085034
0.135948
0.029090
0.094768
0.064209
0.107084
0.103852
0.048829
0.088522
0.036481
0.030041
0.083502
0.120810
0.027678
0.052847
0.067325
0.041072
0.124053
0.126838
0.052030
0.091549
0.094550
0.071794
0.114185
0.092276
0.061705
0.103926
0.089251
0.021990
0.069310
0.052123
0.040335
0.063909
0.023868
0.031877
0.050338
0.099573
0.101009
0.041762
0.088032
0.078103
0.073287
0.069395
0.073511
0.071956
0.043311
0.102422
0.123178
0.052122
0.077901
0.123410
0.125601
0.043846
0.056996
0.057171
0.097408
0.055520
0.086447
0.090189
0.080420
0.079878
0.063365
0.092610
0.093425
0.043375
0.082999
0.030466
0.029360
0.082577
0.115623
0.085854
0.085584
0.055152
0.093324
0.049418
0.107630
0.116474
0.096898
0.064318
0.063024
0.073215
0.061435
0.085649
0.128910
0.111274
0.134297
0.044636
0.036659
0.118948
0.110954
0.042193
0.044210
0.019824
0.045163
0.045039
0.115398
0.036844
0.075233
0.100271
0.094833
0.072124
0.075102
0.031577
0.062581
0.062034
0.053418
0.068210
0.124195
0.106529
0.110324
0.068571
0.085592
0.106293
0.031208
0.025255
0.073674
0.059925
0.078662
0.061896
0.097642
0.062821
0.049245
0.035552
0.068109
0.065605
0.104591
0.062279
0.083031
0.066808
0.089426
0.118787
0.073679
0.090511
0.037766
0.079221
0.114520
0.038615
0.035624
0.030508
0.068682
0.108535
0.143019
0.066376
0.043043
0.101812
0.168159
0.158779
0.116997
0.111665
0.120770
0.063323
0.055440
0.075866
0.090704
0.104675
0.102779
0.031113
0.043239
0.093631
0.103024
0.120798
0.122118
0.051153
0.074080
0.116424
0.029983
0.041484
0.102230
0.102087
0.035673
0.048633
0.060625
0.037823
0.021890
0.128349
0.127472
0.036094
0.042416
0.077537
0.128123
0.042350
0.051471
0.127654
0.022077
0.078544
0.100740
0.109377
0.104866
0.102372
0.120863
0.086976
0.061481
0.043992
0.034880
0.096376
0.135860
0.134319
0.127996
0.123458
0.136906
0.129542
0.106318
0.060847
0.049807
0.065439
0.069596
0.104093
0.089554
0.073244
0.071460
0.118443
0.050960
0.050164
0.065308
0.110469
0.078709
0.119724
0.098913
0.049437
0.070860
0.058020
0.049660
0.029069
0.040169
0.110429
0.117537
0.057351
0.034187
0.121260
0.099779
0.046547
0.059364
0.065356
0.076444
0.064476
0.054211
0.075806
0.060057
0.122036
0.036507
0.081298
0.075575
0.074823
0.084470
0.020204
0.043157
0.053076
0.032433
0.116577
0.112157
0.016779
0.021855
0.092773
0.092612
0.111469
0.105634
0.120409
0.108713
0.058466
0.055540
0.099889
0.121517
0.062492
0.084586
0.149543
0.085219
0.094534
0.077884
0.093049
0.067373
0.084851
0.092696
0.057206
0.134808
0.037601
0.077736
0.144945
0.055896
0.093265
0.060027
0.117777
0.103081
0.059071
0.077755
0.099377
0.061567
0.085076
0.067527
0.114089
0.102717
0.106130
0.103545
0.025740
0.051296
0.063197
0.075088
0.067463
0.049129
0.060615
0.112661
0.101217
0.119493
0.118758
0.122894
0.101334
0.081182
0.121443
0.069475
0.127695
0.121430
0.026545
0.067393
0.115043
0.028593
0.073247
0.145010
0.054472
0.092130
0.167643
0.047328
0.046382
0.093469
0.050304
0.071960
0.104303
0.026769
0.123050
0.097820
0.094202
0.107414
0.094655
0.066419
0.090903
0.063801
0.056872
0.066962
0.068313
0.025122
0.039059
0.063903
0.069485
0.092020
0.105228
0.152917
0.066934
0.083439
0.147542
0.071325
0.075886
0.061869
0.066265
0.045947
0.067679
0.128178
0.093031
0.107111
0.060030
0.085755
0.123812
0.096748
0.053978
0.083814
0.076315
0.088274
0.101207
0.111285
0.038692
0.034548
0.078384
0.076581
0.038609
0.075465
0.089243
0.086396
0.111865
0.094725
0.095619
0.094741
0.082525
0.069658
0.079194
0.075212
0.098560
0.062825
0.108761
0.114289
0.014555
0.022334
0.038838
0.021270
0.056250
0.081926
0.101059
0.074361
0.084528
0.087217
0.048746
0.081938
0.047629
0.049059
0.081195
0.081696
0.058266
0.028945
0.083421
0.074604
0.102110
0.109882
0.068349
0.081319
0.087921
0.060691
0.040223
0.090193
0.092466
0.037011
0.095105
0.137511
0.114076
0.116820
0.113128
0.113003
0.125928
0.125933
0.127461
0.124596
0.100462
0.085808
0.069921
0.092357
0.071511
0.060710
0.056510
0.068606
0.094855
0.108827
0.113990
0.079110
0.067908
0.061049
0.133773
0.100937
0.053965
0.090572
0.120950
0.078573
0.090382
0.059827
0.079500
0.144105
0.065662
0.078579
0.143162
0.051110
0.069521
0.066996
0.048918
0.071787
0.058868
0.101865
0.085862
0.052538
0.116307
0.109458
0.099148
0.098252
0.028806
0.059388
0.042512
0.033011
0.119483
0.090778
0.049461
0.100669
0.124093
0.087982
0.110688
0.109979
0.100163
0.075927
0.054156
0.084629
0.075905
0.087951
0.043353
0.081027
0.026718
0.048914
0.038152
0.071080
0.059424
0.073829
0.055103
0.115614
0.104866
0.108044
0.116009
0.144572
0.165826
0.129843
0.041172
0.093890
0.112780
0.043774
0.050944
0.075946
0.093912
0.105331
0.038100
0.045573
0.096284
0.106520
0.045735
0.018860
0.068025
0.083247
0.117896
0.115647
0.131896
0.107200
0.071173
0.072826
0.125414
0.038263
0.024775
0.048748
0.048424
0.121545
0.049593
0.060255
0.076151
0.085117
0.043091
0.067449
0.087817
0.113144
0.080780
0.099348
0.042009
0.039700
0.066213
0.093861
0.093850
0.072406
0.025560
0.042416
0.087600
0.125822
0.072778
0.078123
0.079673
0.061583
0.043695
0.068624
0.064147
0.129986
0.103080
0.107582
0.130796
0.109054
0.045029
0.066354
0.098412
0.018209
0.037700
0.091156
0.133377
0.032972
0.062593
0.077233
0.109984
0.050048
0.045517
0.045506
0.108585
0.043163
0.072275
0.043227
0.092485
0.100327
0.072797
0.115893
0.071853
0.047053
0.124065
0.037917
0.099449
0.077527
0.105773
0.067079
0.137468
0.121664
0.050863
0.077403
0.118155
0.055575
0.046406
0.042694
0.075299
0.111846
0.099430
0.095028
0.093631
0.089742
0.041020
0.040715
0.068182
0.102774
0.087487
0.090979
0.030808
0.037735
0.087325
0.119143
0.022016
0.097341
0.050425
0.055801
0.062204
0.128367
0.080770
0.050716
0.051679
0.080064
0.093059
0.103889
0.110725
0.069122
0.064582
0.064056
0.099768
0.037962
0.117812
0.138534
0.029392
0.063739
0.049733
0.065857
0.046057
0.109382
0.046874
0.071756
0.093535
0.055069
0.067383
0.091438
0.070700
0.086792
0.060999
0.050756
0.062388
0.106418
0.075386
0.092361
0.044949
0.091308
0.041386
0.071646
0.068694
0.068787
0.086374
0.067194
0.063261
0.106823
0.128567
0.135170
0.088689
0.056952
0.087232
0.108879
0.057649
0.047195
0.110032
0.037641
0.041308
0.088146
0.132465
0.029335
0.083702
0.102188
0.102077
0.044765
0.076246
0.112648
0.100914
0.111470
0.059296
0.053198
0.045361
0.062806
0.072138
0.131231
0.018345
0.052857
0.107933
0.132170
0.093035
0.102665
0.067439
0.062657
0.089457
0.101384
0.062745
0.060458
0.041002
0.058132
0.084155
0.041936
0.036144
0.059788
0.071404
0.073719
0.064638
0.076133
0.077996
0.034865
0.074001
0.135063
0.051024
0.088841
0.088198
0.063336
0.129132
0.085996
0.045591
0.050086
0.092839
0.087382
0.051102
0.045068
0.040278
0.056654
0.092765
0.053617
0.093977
0.052612
0.073291
0.085817
0.102180
0.118420
0.110496
0.087712
0.140427
0.051667
0.031043
0.043294
0.055729
0.088199
0.078640
0.092385
0.052324
0.162499
0.073540
0.077289
0.057181
0.045846
0.094523
0.096605
0.108523
0.071902
0.025276
0.036230
0.097525
0.147740
0.019566
0.031625
0.069575
0.072701
0.031598
0.056130
0.097490
0.043066
0.055592
0.093585
0.047498
0.087368
0.086681
0.076935
0.061600
0.065386
0.114891
0.044421
0.026638
0.022486
0.025422
0.070348
0.050775
0.103783
0.067387
0.109085
0.097384
0.062641
0.038652
0.102452
0.101601
0.047071
0.047208
0.049442
0.061613
0.114373
0.045423
0.086089
0.121433
0.023193
0.080920
0.147852
0.136415
0.120055
0.115084
0.113957
0.130553
0.113485
0.055228
0.041553
0.056224
0.048849
0.102390
0.123892
0.072033
0.099970
0.114961
0.085879
0.019556
0.034858
0.060038
0.063883
0.068568
0.133039
0.071293
0.068257
0.070436
0.065997
0.046299
0.112672
0.033809
0.088650
0.055042
0.099737
0.108983
0.027000
0.089563
0.127726
0.047226
0.087752
0.112408
0.075723
0.034448
0.037240
0.096836
0.128187
0.043754
0.052932
0.041024
0.048576
0.056672
0.108421
0.109434
0.127025
0.058941
0.072662
0.125881
0.054953
0.059529
0.068128
0.090723
0.101923
0.052973
0.062378
0.099699
0.104735
0.052882
0.077812
0.064838
0.065415
0.081441
0.047839
0.091642
0.080327
0.107135
0.077395
0.059067
0.042302
0.025623
0.078348
0.114072
0.102569
0.039451
0.041626
0.035710
0.069398
0.080019
0.086618
0.073596
0.067257
0.053330
0.040783
0.022739
0.020042
0.024943
0.084173
0.055540
0.055552
0.088345
0.118509
0.069194
0.067465
0.122952
0.077456
0.019936
0.053232
0.094155
0.120874
0.029345
0.126741
0.112801
0.045502
0.071470
0.054863
0.039182
0.067369
0.072580
0.109144
0.073026
0.077166
0.118847
0.060673
0.096105
0.101904
0.052943
0.072156
0.143864
0.050662
0.032267
0.074269
0.078403
0.047873
0.082845
0.138079
0.051818
0.096933
0.107768
0.095448
0.087726
0.103655
0.097440
0.085506
0.084466
0.126215
0.120806
0.108134
0.053227
0.033269
0.059554
0.089659
0.090813
0.062545
0.092848
0.069656
0.076534
0.093523
0.053895
0.036505
0.041979
0.073276
0.116636
0.033465
0.034655
0.067669
0.126594
0.107491
0.037181
0.089321
0.087905
0.039098
0.056193
0.109463
0.045655
0.089521
0.112891
0.076170
0.099564
0.040594
0.087192
0.118022
0.071186
0.115488
0.029043
0.082702
0.059925
0.108517
0.094810
0.120492
0.041471
0.101007
0.101054
0.052106
0.056393
0.090642
0.117616
0.040950
0.097993
0.145772
0.030770
0.098640
0.137931
0.036954
0.020079
0.040843
0.056075
0.063451
0.050775
0.046369
0.073870
0.105017
0.120769
0.115819
0.075570
0.105869
0.131131
0.083517
0.084387
0.117882
0.105561
0.098095
0.096973
0.100527
0.080260
0.070547
0.019068
0.032035
0.028168
0.015698
0.052149
0.066277
0.097716
0.105765
0.116435
0.099347
0.041911
0.081952
0.108990
0.045544
0.066195
0.085081
0.034817
0.072112
0.131745
0.045043
0.033825
0.127916
0.118723
0.144524
0.048628
0.064575
0.132897
0.059411
0.068412
0.026952
0.056621
0.054307
0.074655
0.090736
0.101896
0.095848
0.046256
0.077908
0.109943
0.043449
0.051525
0.049430
0.127534
0.091655
0.091507
0.066196
0.098755
0.050300
0.088748
0.072112
0.102144
0.127491
0.068318
0.051035
0.034966
0.044641
0.029791
0.041900
0.067988
0.041528
0.061747
0.069393
0.058958
0.122091
0.134821
0.125234
0.064291
0.093143
0.079359
0.069257
0.056448
0.041524
0.062682
0.051601
0.052394
0.041725
0.067799
0.118209
0.042106
0.046475
0.054115
0.074889
0.075878
0.056686
0.110958
0.072266
0.097069
0.042939
0.051764
0.047468
0.061773
0.139682
0.063035
0.077354
0.114707
0.096616
0.064680
0.079776
0.086860
0.055974
0.064839
0.055518
0.069511
0.058971
0.110839
0.112423
0.099237
0.095657
0.070143
0.056213
0.045844
0.126475
0.081043
0.071644
0.113373
0.113466
0.094005
0.072450
0.125135
0.146717
0.085662
0.092997
0.116550
0.119544
0.069476
0.072437
0.110474
0.112746
0.046639
0.052664
0.085130
0.125624
0.060539
0.064223
0.127855
0.030822
0.046009
0.035598
0.067824
0.074248
0.114967
0.042728
0.039200
0.055635
0.101026
0.129565
0.051510
0.093167
0.071096
0.053920
0.092538
0.121451
0.041997
0.069948
0.142493
0.064270
0.055055
0.141739
0.129335
0.121293
0.127631
0.127080
0.122709
0.125125
0.095216
0.087801
0.054118
0.073480
0.087669
0.087315
0.045174
0.046918
0.062424
0.088792
0.093317
0.111990
0.035939
0.084532
0.072057
0.065633
0.091077
0.025525
0.079993
0.093133
0.028372
0.079128
0.119763
0.019673
0.051011
0.084823
0.096729
0.111833
0.047008
0.074794
0.045840
0.053515
0.112553
0.095372
0.101641
0.076202
0.079233
0.063147
0.038003
0.049654
0.095272
0.102563
0.123709
0.120301
0.048740
0.111578
0.138363
0.062722
0.035570
0.031633
0.096434
0.132227
0.054376
0.076509
0.057768
0.075145
0.048602
0.069474
0.116420
0.064972
0.040759
0.066481
0.081772
0.111480
0.044942
0.049142
0.077193
0.111523
0.058935
0.034299
0.065907
0.107325
0.037618
0.068747
0.105632
0.027874
0.054774
0.061371
0.058489
0.117687
0.055251
0.039113
0.124373
0.145057
0.041555
0.042829
0.136410
0.122144
0.024054
0.058683
0.054377
0.124342
0.034514
0.093257
0.139860
0.044184
0.107728
0.065931
0.077750
0.085625
0.032840
0.035355
0.032841
0.066647
0.090183
0.138710
0.044767
0.065679
0.139039
0.082502
0.050930
0.076814
0.108425
0.074908
0.092981
0.094579
0.094248
0.041850
0.096929
0.107674
0.050142
0.075656
0.099396
0.060151
0.061265
0.043378
0.079350
0.116811
0.048514
0.073774
0.062011
0.068279
0.074337
0.070146
0.065645
0.090001
0.072966
0.081085
0.080955
0.110096
0.066639
0.057492
0.108283
0.046789
0.109611
0.055807
0.056473
0.057399
0.096464
0.026865
0.040788
0.079960
0.095456
0.102877
0.107938
0.110763
0.067298
0.053025
0.073387
0.080196
0.071732
0.078502
0.078286
0.082587
0.082088
0.069023
0.072676
0.091934
0.094697
0.047856
0.095046
0.120363
0.042646
0.077538
0.097400
0.056611
0.064044
0.062077
0.061053
0.067046
0.071767
0.122691
0.056804
0.065357
0.082224
0.071116
0.092246
0.072056
0.044560
0.054241
0.062488
0.017661
0.035001
0.056016
0.097075
0.110299
0.036719
0.093329
0.079212
0.072194
0.053656
0.032502
0.144092
0.110578
0.019713
0.051239
0.073000
0.061141
0.039768
0.029444
0.095414
0.053841
0.040661
0.110117
0.117948
0.082971
0.030172
0.052129
0.094939
0.150090
0.061678
0.033874
0.101616
0.096947
0.102874
0.087453
0.060168
0.073557
0.035387
0.036458
0.070086
0.119857
0.102086
0.125690
0.088498
0.056408
0.087691
0.068871
0.053600
0.073605
0.081688
0.099601
0.104261
0.109608
0.079218
0.054563
0.093389
0.075495
0.119666
0.115142
0.043319
0.054381
0.063852
0.110636
0.057755
0.033812
0.023696
0.042651
0.058897
0.068274
0.066461
0.035994
0.077914
0.083900
0.098279
0.103832
0.066286
0.055830
0.081382
0.102820
0.079706
0.081100
0.076789
0.099335
0.128771
0.057904
0.032029
0.044884
0.088867
0.124441
0.052926
0.039184
0.044166
0.063312
0.077777
0.113549
0.100599
0.126418
0.090015
0.088186
0.077027
0.059221
0.056228
0.112410
0.085111
0.069816
0.102607
0.111828
0.109802
0.101849
0.086260
0.080588
0.092499
0.124162
0.042592
0.071164
0.126184
0.102449
0.085952
0.073845
0.104953
0.051599
0.051063
0.051523
0.098151
0.076374
0.068926
0.080362
0.054549
0.084778
0.025094
0.048906
0.097104
0.118852
0.126632
0.116883
0.031782
0.042299
0.078987
0.100919
0.125050
0.125979
0.042618
0.076637
0.129696
0.051300
0.128706
0.113543
0.093465
0.096117
0.067712
0.113528
0.111315
0.114928
0.072281
0.084070
0.099963
0.080222
0.076555
0.070638
0.046819
0.073746
0.034207
0.048725
0.118308
0.114697
0.079498
0.041699
0.017404
0.025349
0.134955
0.159651
0.055048
0.058194
0.101116
0.052255
0.009982
0.014355
0.052377
0.074098
0.098166
0.106889
0.111694
0.123242
0.031870
0.087243
0.054577
0.104266
0.087192
0.098514
0.102172
0.070892
0.100651
0.060932
0.036647
0.058907
0.090980
0.073445
0.042743
0.076331
0.096759
0.098558
0.060368
0.060145
0.072407
0.120681
0.109945
0.125602
0.122226
0.124283
0.108668
0.107318
0.101736
0.095639
0.067325
0.053197
0.038754
0.043930
0.117880
0.115264
0.043890
0.031735
0.048281
0.066443
0.071655
0.101054
0.045316
0.086578
0.055234
0.047543
0.095828
0.130699
0.125022
0.114259
0.102639
0.100316
0.108225
0.133704
0.140307
0.112344
0.042820
0.085531
0.113728
0.039313
0.119710
0.089380
0.044027
0.055952
0.048215
0.090649
0.117115
0.054810
0.063903
0.078990
0.119114
0.109597
0.100742
0.100001
0.117827
0.124824
0.064958
0.092933
0.128534
0.071276
0.101863
0.057466
0.057987
0.096530
0.116417
0.021607
0.081321
0.049143
0.055385
0.114054
0.040355
0.052559
0.063341
0.100850
0.113793
0.111345
0.050044
0.099691
0.126390
0.064296
0.115172
0.114857
0.049948
0.119044
0.135862
0.023374
0.046081
0.063463
0.078983
0.052143
0.115229
0.115170
0.122038
0.112770
0.106754
0.114645
0.072068
0.081411
0.071769
0.077138
0.043263
0.052986
0.094283
0.109026
0.062775
0.084258
0.111160
0.115569
0.044202
0.060727
0.054923
0.097632
0.099764
0.032009
0.078134
0.084477
0.107119
0.105925
0.103332
0.123452
0.081770
0.092955
0.027368
0.048462
0.059927
0.103133
0.070809
0.115581
0.106821
0.100902
0.084059
0.086432
0.038850
0.083255
0.061676
0.113235
0.062094
0.075627
0.130002
0.042874
0.048029
0.047329
0.070044
0.092081
0.073297
0.081828
0.043168
0.051216
0.077032
0.123201
0.121319
0.108675
0.034385
0.041480
0.112228
0.041887
0.039877
0.132230
0.060074
0.106920
0.133311
0.070444
0.057978
0.078607
0.090563
0.098649
0.019615
0.042523
0.106370
0.126400
0.062036
0.107662
0.099443
0.072450
0.055114
0.076430
0.091778
0.064544
0.135341
0.118118
0.039103
0.043234
0.084556
0.118276
0.036305
0.080130
0.113378
0.064910
0.117082
0.124422
0.099825
0.070022
0.070410
0.055682
0.117248
0.027575
0.046333
0.046348
0.026011
0.051317
0.084311
0.110354
0.097126
0.106700
0.078323
0.079865
0.086071
0.071580
0.093089
0.109080
0.091041
0.111773
0.062106
0.047797
0.052318
0.054882
0.102101
0.038110
0.097368
0.131504
0.119487
0.123768
0.111212
0.110453
0.068204
0.085360
0.131006
0.095966
0.104107
0.066640
0.103300
0.046626
0.039535
0.047566
0.113872
0.111802
0.045920
0.063599
0.077207
0.100945
0.089745
0.105082
0.047287
0.042933
0.114760
0.142885
0.055236
0.084686
0.112087
0.055859
0.022921
0.022601
0.030292
0.063315
0.076659
0.098705
0.104540
0.053178
0.104449
0.110199
0.047587
0.078815
0.084482
0.051133
0.030851
0.043924
0.074126
0.132220
0.043947
0.071062
0.059401
0.068680
0.117199
0.144584
0.022466
0.061413
0.114512
0.022676
0.078959
0.078724
0.084997
0.122245
0.026226
0.057519
0.044811
0.099342
0.117551
0.122946
0.079606
0.125713
0.083454
0.079409
0.132410
0.110308
0.039164
0.076188
0.082450
0.035732
0.057033
0.143688
0.076279
0.079248
0.043403
0.050765
0.088996
0.129593
0.032694
0.104563
0.124306
0.036827
0.022119
0.065941
0.072931
0.115819
0.046581
0.056769
0.068120
0.075901
0.122097
0.108330
0.114044
0.115821
0.042717
0.055074
0.108918
0.041582
0.036465
0.049241
0.091277
0.148773
0.052871
0.055887
0.091159
0.118714
0.125377
0.114175
0.106417
0.104970
0.073559
0.057794
0.147727
0.135344
0.072898
0.073670
0.110221
0.114314
0.069853
0.099051
0.106345
0.037006
0.102249
0.121773
0.110544
0.089589
0.130959
0.059833
0.063487
0.068679
0.077022
0.089275
0.109778
0.136360
0.042810
0.108468
0.119218
0.040917
0.112548
0.114406
0.031936
0.064600
0.067266
0.121136
0.095479
0.116563
0.125126
0.125216
0.070625
0.053906
0.071271
0.096851
0.110537
0.057464
0.114483
0.112690
0.028620
0.043935
0.102462
0.132770
0.124566
0.113429
0.062327
0.037643
0.126763
0.083196
0.056385
0.073504
0.117416
0.120476
0.102730
0.060378
0.033466
0.074113
0.092862
0.126106
0.057462
0.042418
0.080010
0.090664
0.085166
0.056746
0.054839
0.077986
0.107376
0.081499
0.076721
0.071488
0.079011
0.040047
0.078567
0.100705
0.052304
0.034876
0.025291
0.049753
0.056174
0.115503
0.058118
0.081005
0.098871
0.064851
0.077036
0.047804
0.106493
0.120958
0.058141
0.053555
0.109321
0.127456
0.032116
0.083728
0.135420
0.068018
0.045225
0.128937
0.038168
0.113107
0.114778
0.073832
0.058213
0.065259
0.083346
0.104468
0.040634
0.031618
0.050720
0.080268
0.082096
0.113057
0.035099
0.036821
0.040111
0.081668
0.130520
0.027389
0.105705
0.063834
0.093130
0.098022
0.138251
0.127053
0.083676
0.108793
0.080002
0.067473
0.107322
0.033599
0.053842
0.114104
0.126301
0.024876
0.092814
0.086006
0.036452
0.103921
0.121713
0.047025
0.079064
0.059414
0.112848
0.065634
0.045287
0.032144
0.026513
0.089286
0.065609
0.099059
0.091766
0.069648
0.080981
0.074887
0.094419
0.081446
0.064445
0.045541
0.058570
0.071850
0.143800
0.055478
0.090144
0.036492
0.055927
0.055476
0.070759
0.112404
0.023426
0.052573
0.080740
0.122209
0.105453
0.099655
0.085565
0.054655
0.081289
0.064862
0.037685
0.046611
0.101408
0.116509
0.074849
0.103582
0.096739
0.081088
0.036326
0.021768
0.077863
0.097021
0.109960
0.078497
0.038144
0.035691
0.067545
0.056797
0.104450
0.137968
0.091163
0.074683
0.115278
0.105230
0.102210
0.092682
0.054244
0.051234
0.090033
0.049025
0.134624
0.067804
0.036687
0.022259
0.050981
0.102434
0.067291
0.114655
0.031527
0.064733
0.099329
0.114988
0.098734
0.058740
0.097506
0.129006
0.115805
0.114691
0.061420
0.059520
0.106326
0.025830
0.053694
0.109225
0.098812
0.016291
0.121875
0.102908
0.070151
0.042770
0.082043
0.130916
0.038309
0.097551
0.105434
0.097026
0.107771
0.064604
0.114961
0.130705
0.124229
0.129984
0.064708
0.045960
0.046776
0.062136
0.075768
0.113363
0.112302
0.118725
0.034984
0.094917
0.083602
0.118397
0.064881
0.071993
0.050301
0.089567
0.100261
0.139982
0.076316
0.045985
0.126988
0.080172
0.068183
0.054241
0.043309
0.035128
0.072484
0.089410
0.034583
0.048493
0.077948
0.023023
0.067236
0.073484
0.085551
0.097021
0.044371
0.066011
0.067637
0.068390
0.090212
0.095187
0.091732
0.087188
0.106726
0.041727
0.025522
0.099801
0.054452
0.142965
0.116854
0.112197
0.130954
0.094754
0.071099
0.119989
0.104525
0.104252
0.057942
0.054165
0.082920
0.111519
0.037171
0.091187
0.130863
0.025129
0.051440
0.042528
0.070262
0.163378
0.164692
0.122122
0.076275
0.063617
0.092482
0.017818
0.078285
0.100481
0.123850
0.141631
0.026610
0.044442
0.138692
0.050724
0.043166
0.109105
0.097102
0.139038
0.086472
0.067706
0.090553
0.095723
0.093985
0.141208
0.024678
0.085326
0.059565
0.090786
0.082755
0.127359
0.072035
0.065823
0.021828
0.018792
0.095068
0.085031
0.032861
0.055500
0.028393
0.086210
0.062666
0.071151
0.094292
0.063353
0.039628
0.055896
0.115750
0.065239
0.097169
0.076737
0.063961
0.050507
0.097889
0.106823
0.041075
0.091468
0.089628
0.094557
0.081609
0.105214
0.056859
0.083616
0.071968
0.090577
0.014862
0.029012
0.040389
0.017894
0.061486
0.065703
0.099349
0.125439
0.057797
0.114802
0.124856
0.115380
0.019456
0.047243
0.118923
0.105780
0.033274
0.027692
0.076668
0.102884
0.083263
0.060706
0.106521
0.028445
0.087126
0.053096
0.041587
0.109915
0.108855
0.115287
0.081970
0.049133
0.096330
0.118314
0.048234
0.056875
0.114222
0.037528
0.108387
0.128415
0.035679
0.101349
0.117777
0.052081
0.037174
0.038211
0.087170
0.116862
0.063140
0.102242
0.054593
0.071692
0.047216
0.085450
0.075638
0.078405
0.112444
0.118957
0.132273
0.118756
0.125576
0.108963
0.042852
0.086116
0.112603
0.041527
0.093765
0.097648
0.057928
0.084085
0.102266
0.103414
0.117336
0.100683
0.082559
0.075678
0.074364
0.056929
0.025794
0.034001
0.098727
0.103804
0.095921
0.155772
0.148914
0.139468
0.130791
0.117340
0.105917
0.103710
0.126697
0.125931
0.061421
0.082950
0.095857
0.086430
0.095207
0.077265
0.055537
0.085559
0.096471
0.073524
0.047290
0.092910
0.129395
0.035994
0.071847
0.087081
0.095256
0.111788
0.109655
0.104430
0.076356
0.064508
0.031597
0.047332
0.053088
0.073626
0.021024
0.081837
0.052601
0.071483
0.054846
0.126732
0.065683
0.054023
0.025630
0.102085
0.057670
0.079386
0.044848
0.074686
0.137487
0.072182
0.061840
0.035390
0.046633
0.055991
0.072818
0.106892
0.047304
0.057617
0.089126
0.094525
0.122707
0.119322
0.022676
0.088218
0.055150
0.101288
0.072326
0.062566
0.033472
0.078146
0.059990
0.036650
0.094804
0.087436
0.063372
0.021322
0.036119
0.061600
0.072464
0.112886
0.061969
0.065989
0.068600
0.109889
0.085191
0.075852
0.093776
0.043822
0.066957
0.046440
0.094500
0.112936
0.064541
0.114494
0.139981
0.097298
0.055478
0.022639
0.039169
0.078163
0.119898
0.060029
0.080571
0.054725
0.121871
0.118213
0.113683
0.120049
0.049729
0.098296
0.122753
0.043698
0.060967
0.063483
0.099989
0.131676
0.115883
0.129787
0.122707
0.117864
0.112185
0.118099
0.056965
0.060773
0.101381
0.104176
0.075515
0.108890
0.105763
0.057050
0.105976
0.123631
0.120827
0.142994
0.040894
0.059883
0.117505
0.042653
0.037294
0.035751
0.066503
0.098856
0.112879
0.122218
0.124197
0.134328
0.125712
0.113325
0.060490
0.087874
0.023199
0.040784
0.094591
0.132891
0.126805
0.117636
0.113087
0.113152
0.114523
0.115898
0.112311
0.139894
0.060899
0.068566
0.041842
0.041602
0.064666
0.116331
0.073233
0.046253
0.118855
0.022924
0.022523
0.043755
0.047593
0.109979
0.117777
0.111891
0.116008
0.117843
0.114367
0.113461
0.120502
0.127641
0.043919
0.101913
0.132361
0.045643
0.032696
0.036476
0.068100
0.082269
0.093044
0.098902
0.111678
0.116361
0.124750
0.112452
0.047486
0.108563
0.128842
0.080713
0.043880
0.057381
0.067374
0.061993
0.056546
0.063010
0.071619
0.053483
0.033792
0.057957
0.062976
0.051640
0.062268
0.043723
0.051246
0.071113
0.048996
0.095773
0.063086
0.050989
0.058243
0.105898
0.057717
0.085594
0.108537
0.098175
0.095728
0.092306
0.087155
0.083530
0.079709
0.062320
0.089967
0.071350
0.073820
0.086341
0.104524
0.048089
0.055666
0.067644
0.053535
0.104180
0.040473
0.046008
0.072466
0.123172
0.038096
0.092835
0.136841
0.080583
0.056950
0.022552
0.052722
0.045212
0.105358
0.040593
0.026146
0.098992
0.040498
0.045318
0.098097
0.120421
0.084699
0.049880
0.039670
0.040010
0.048374
0.073041
0.077087
0.114278
0.123172
0.109254
0.060491
0.058623
0.077959
0.114493
0.031810
0.080309
0.134899
0.068616
0.042074
0.128940
0.052614
0.109907
0.114494
0.091832
0.055845
0.098741
0.054364
0.088801
0.108335
0.049310
0.129339
0.127091
0.037349
0.074644
0.069874
0.079082
0.065066
0.038245
0.018318
0.062045
0.067934
0.125064
0.035072
0.063084
0.026667
0.032607
0.017493
0.062292
0.044887
0.117875
0.068683
0.081570
0.125333
0.130032
0.101732
0.075692
0.071658
0.078607
0.046447
0.056808
0.076829
0.128463
0.089037
0.081094
0.107359
0.120460
0.113099
0.112989
0.107269
0.134843
0.144390
0.114148
0.046206
0.076951
0.127629
0.031344
0.066763
0.115348
0.113822
0.110417
0.042520
0.110270
0.122330
0.060448
0.116430
0.123887
0.086160
0.092666
0.076686
0.080595
0.117057
0.116291
0.029577
0.041883
0.125346
0.123460
0.075858
0.054152
0.098192
0.099471
0.060259
0.076162
0.072802
0.071700
0.073451
0.068273
0.095581
0.081396
0.065091
0.057495
0.102778
0.039578
0.117413
0.113564
0.060099
0.053083
0.078272
0.067519
0.122613
0.122369
0.090279
0.065403
0.093330
0.115514
0.129851
0.109505
0.053132
0.092369
0.125322
0.084591
0.059807
0.057553
0.067292
0.057436
0.068608
0.119790
0.113962
0.072250
0.050980
0.036730
0.051476
0.131306
0.049260
0.033422
0.054528
0.138510
0.038330
0.065630
0.111410
0.046466
0.078231
0.102386
0.104800
0.050584
0.087780
0.040191
0.089371
0.061539
0.074609
0.070246
0.032807
0.107204
0.061701
0.085305
0.091897
0.053685
0.045776
0.079607
0.122137
0.032282
0.142490
0.143962
0.035971
0.052013
0.110842
0.115366
0.044529
0.039140
0.085285
0.119290
0.065705
0.057385
0.136021
0.058373
0.056759
0.058671
0.065419
0.047435
0.099200
0.137620
0.050285
0.052088
0.032670
0.124955
0.076642
0.126935
0.128329
0.113531
0.126471
0.038280
0.095120
0.018944
0.030326
0.034559
0.076306
0.112746
0.124256
0.125172
0.042210
0.098131
0.115916
0.051706
0.127176
0.131907
0.031311
0.074312
0.072036
0.134977
0.072589
0.105454
0.030598
0.089256
0.138642
0.042645
0.056800
0.078621
0.082935
0.121786
0.088648
0.078716
0.071983
0.056122
0.028889
0.053684
0.051095
0.116785
0.119713
0.144316
0.058991
0.060133
0.136260
0.107531
0.076168
0.099887
0.066908
0.103868
0.042536
0.087609
0.121191
0.078545
0.058271
0.054809
0.079158
0.085861
0.092330
0.096288
0.123100
0.078501
0.041224
0.091373
0.108343
0.054852
0.112543
0.121039
0.075460
0.084107
0.100522
0.035507
0.035277
0.043597
0.097066
0.131700
0.045999
0.052395
0.027363
0.020169
0.074384
0.117434
0.080044
0.077468
0.101612
0.109156
0.114796
0.119210
0.043558
0.083124
0.110841
0.043162
0.018897
0.036818
0.074063
0.113674
0.032750
0.070202
0.105923
0.044500
0.036612
0.069337
0.073235
0.092956
0.036171
0.058224
0.068469
0.073906
0.057166
0.025665
0.055308
0.057528
0.039258
0.022283
0.028422
0.052216
0.051556
0.095396
0.114039
0.143078
0.062064
0.116366
0.153160
0.066530
0.089069
0.050789
0.067762
0.087447
0.058652
0.088220
0.126404
0.090828
0.027219
0.015680
0.062158
0.070016
0.067608
0.107707
0.077108
0.057316
0.123220
0.125178
0.030100
0.046020
0.103807
0.128059
0.044528
0.055384
0.074711
0.044612
0.073539
0.102225
0.093202
0.076910
0.079547
0.070255
0.094646
0.060237
0.034506
0.060171
0.094509
0.059990
0.086862
0.105298
0.043785
0.122046
0.112564
0.079574
0.083129
0.067693
0.093115
0.110464
0.121929
0.129396
0.030056
0.048056
0.055177
0.103890
0.106814
0.113311
0.121561
0.129169
0.140596
0.114289
0.113150
0.119876
0.125350
0.115228
0.095405
0.061019
0.080897
0.048379
0.072214
0.113406
0.122516
0.082816
0.062102
0.092168
0.112806
0.042429
0.052576
0.044955
0.078141
0.077867
0.104270
0.100501
0.121838
0.134172
0.029615
0.066924
0.081036
0.104541
0.040791
0.093397
0.093242
0.096222
0.122389
0.100692
0.069072
0.025510
0.044196
0.056370
0.067350
0.121517
0.104089
0.052475
0.080964
0.079538
0.087799
0.061833
0.111387
0.122266
0.058012
0.051747
0.076823
0.094206
0.068961
0.077696
0.107772
0.111472
0.099140
0.065653
0.119609
0.144813
0.027348
0.053403
0.133054
0.028068
0.058056
0.144710
0.157000
0.119766
0.025520
0.068187
0.108215
0.054952
0.039685
0.081809
0.077144
0.058286
0.063937
0.143458
0.044749
0.035064
0.120252
0.111366
0.027971
0.030308
0.008100
0.008717
0.038289
0.053948
0.079510
0.069052
0.055821
0.063220
0.028656
0.061659
0.089623
0.105176
0.046465
0.072524
0.042161
0.028563
0.071471
0.063448
0.074798
0.122224
0.105466
0.150851
0.096814
0.088574
0.048183
0.082415
0.038211
0.122432
0.142095
0.034628
0.074381
0.041205
0.068435
0.071455
0.076674
0.083162
0.107004
0.057375
0.071969
0.100511
0.056632
0.044058
0.038324
0.066585
0.049483
0.126541
0.031304
0.046057
0.060252
0.088546
0.083914
0.095633
0.078028
0.081620
0.048069
0.105316
0.077937
0.061216
0.108384
0.093831
0.052072
0.034865
0.043193
0.074209
0.081234
0.025396
0.105361
0.095906
0.053093
0.046057
0.100452
0.100975
0.047308
0.028268
0.066137
0.071397
0.111006
0.125963
0.070607
0.087379
0.023573
0.089343
0.093495
0.020073
0.110202
0.128344
0.076179
0.051326
0.068182
0.110281
0.068517
0.122080
0.127344
0.092310
0.058106
0.028000
0.074878
0.064521
0.107706
0.107114
0.086441
0.084924
0.045820
0.093172
0.022506
0.059515
0.104570
0.114900
0.059160
0.098653
0.100524
0.097681
0.052179
0.097441
0.102331
0.112530
0.048188
0.066428
0.073065
0.100334
0.076277
0.040177
0.090778
0.065697
0.024662
0.072672
0.053986
0.108975
0.097431
0.099708
0.115039
0.113171
0.066037
0.067343
0.063321
0.064261
0.064590
0.094661
0.037749
0.061543
0.083423
0.077614
0.087935
0.074796
0.064633
0.036144
0.016544
0.095878
0.106524
0.078917
0.041769
0.084539
0.072639
0.065390
0.076679
0.087672
0.051310
0.062193
0.080501
0.094423
0.045021
0.045373
0.041669
0.088515
0.099765
0.070329
0.038907
0.028312
0.032546
0.066703
0.120732
0.081521
0.135097
0.113944
0.016096
0.047481
0.112074
0.102705
0.041239
0.040047
0.099343
0.099521
0.128593
0.137443
0.081029
0.053425
0.082717
0.093953
0.056790
0.026328
0.071470
0.087712
0.108143
0.113227
0.126189
0.127356
0.096201
0.074525
0.101322
0.115316
0.100054
0.086186
0.046237
0.071030
0.061495
0.118198
0.069839
0.050634
0.106159
0.068945
0.129801
0.127199
0.111237
0.108052
0.079009
0.061169
0.040963
0.076700
0.114321
0.036695
0.059409
0.071461
0.081955
0.112463
0.102415
0.100646
0.108357
0.112969
0.078772
0.079936
0.102328
0.120107
0.026483
0.062227
0.058426
0.106214
0.094977
0.137734
0.142073
0.123670
0.118012
0.086190
0.053865
0.074218
0.020752
0.013676
0.028890
0.084098
0.069776
0.111970
0.070060
0.086394
0.057614
0.051020
0.068170
0.105498
0.060455
0.066494
0.109061
0.036599
0.102467
0.086207
0.041451
0.052547
0.046324
0.069661
0.042532
0.112527
0.120709
0.068139
0.028914
0.054985
0.126513
0.083630
0.047854
0.080066
0.066133
0.080078
0.037531
0.072216
0.120600
0.032783
0.070021
0.127413
0.072192
0.071993
0.133043
0.034927
0.020544
0.036392
0.098103
0.143427
0.046794
0.041100
0.106054
0.093763
0.053027
0.058158
0.113394
0.096292
0.019070
0.042721
0.040814
0.106636
0.118862
0.112861
0.053173
0.125202
0.126474
0.085146
0.041338
0.043463
0.080512
0.129099
0.028460
0.037277
0.114937
0.062511
0.070688
0.064263
0.038376
0.099061
0.101862
0.115401
0.133686
0.125619
0.159023
0.127386
0.102586
0.062301
0.089068
0.091901
0.061870
0.055478
0.068517
0.085346
0.031915
0.073388
0.117211
0.039981
0.117546
0.145708
0.096031
0.069857
0.044299
0.099992
0.105464
0.039645
0.069996
0.063057
0.135004
0.126856
0.024749
0.035299
0.069743
0.097759
0.118135
0.112903
0.037385
0.043480
0.057416
0.085856
0.091758
0.100171
0.093850
0.082836
0.106006
0.109287
0.077235
0.074166
0.063407
0.105836
0.072350
0.057324
0.064399
0.113116
0.043369
0.078617
0.118161
0.038614
0.077149
0.091368
0.097978
0.065813
0.032293
0.032000
0.046207
0.066815
0.076540
0.127447
0.053516
0.134270
0.124229
0.020161
0.111476
0.105184
0.037700
0.054901
0.134722
0.113159
0.133575
0.116780
0.108950
0.131078
0.126871
0.127359
0.070981
0.097959
0.062527
0.077865
0.098870
0.028577
0.125152
0.125660
0.077224
0.044666
0.085412
0.107934
0.110044
0.115219
0.131145
0.112906
0.090434
0.136628
0.113611
0.113057
0.072181
0.073366
0.069651
0.105714
0.115471
0.108850
0.154424
0.127268
0.035641
0.065435
0.113463
0.099489
0.057487
0.066978
0.038177
0.056201
0.125758
0.051961
0.030669
0.056460
0.053474
0.108922
0.062033
0.065331
0.026013
0.052280
0.081952
0.112202
0.090715
0.068246
0.089267
0.112005
0.080438
0.091677
0.109866
0.114169
0.056085
0.064903
0.056884
0.080343
0.108698
0.078789
0.122106
0.118593
0.046969
0.101373
0.097699
0.083182
0.066253
0.047812
0.096495
0.034870
0.057233
0.057025
0.061671
0.074045
0.086516
0.095003
0.085678
0.058780
0.077634
0.099262
0.062443
0.080200
0.110075
0.089185
0.027969
0.052329
0.037841
0.102619
0.117616
0.123181
0.067700
0.109666
0.153221
0.061537
0.081824
0.056840
0.051699
0.061465
0.032728
0.047036
0.057748
0.120035
0.042541
0.075376
0.116126
0.056099
0.040054
0.044431
0.112497
0.066555
0.041733
0.052723
0.079516
0.109868
0.022631
0.042016
0.086527
0.127126
0.101007
0.041280
0.089984
0.069687
0.120037
0.113934
0.082699
0.101158
0.129460
0.042272
0.108109
0.114373
0.042988
0.069553
0.094147
0.080496
0.055829
0.037072
0.040932
0.078732
0.088311
0.105971
0.081339
0.065162
0.081825
0.076320
0.089446
0.067137
0.074733
0.087962
0.061337
0.093520
0.025997
0.055407
0.064295
0.145759
0.058033
0.096773
0.116494
0.088277
0.093439
0.047486
0.081372
0.104043
0.074014
0.040542
0.040063
0.067354
0.092834
0.060247
0.092250
0.151327
0.134266
0.097724
0.071134
0.041349
0.066859
0.064814
0.097129
0.097602
0.031748
0.045044
0.072543
0.144933
0.070194
0.074129
0.059478
0.055857
0.066994
0.124936
0.049401
0.095729
0.126419
0.108391
0.109166
0.039351
0.097219
0.126757
0.039657
0.070661
0.100132
0.031881
0.096824
0.072397
0.092822
0.056835
0.036534
0.051667
0.062194
0.108851
0.125798
0.152683
0.135633
0.121810
0.032737
0.093029
0.103608
0.048299
0.050968
0.065812
0.071506
0.047979
0.067166
0.071166
0.107000
0.032803
0.036824
0.062310
0.063064
0.091330
0.061334
0.053652
0.032692
0.038481
0.115970
0.116168
0.053368
0.092982
0.127934
0.061813
0.038851
0.049728
0.049557
0.111808
0.121327
0.084334
0.038004
0.044603
0.075005
0.132508
0.088553
0.085793
0.048105
0.072012
0.112215
0.054330
0.038111
0.058009
0.093680
0.047902
0.043322
0.069835
0.048791
0.105587
0.067323
0.032349
0.052811
0.060068
0.100679
0.036806
0.033136
0.058296
0.070325
0.123481
0.062044
0.061934
0.055188
0.074861
0.032093
0.067418
0.127331
0.047083
0.080260
0.063198
0.074172
0.059299
0.062245
0.047677
0.125936
0.040855
0.092916
0.084519
0.062241
0.067512
0.127676
0.127348
0.051693
0.060621
0.081359
0.136079
0.126972
0.128229
0.119861
0.130478
0.125538
0.125494
0.114517
0.113856
0.131498
0.129414
0.120202
0.119849
0.128316
0.127869
0.039072
0.061807
0.070878
0.108706
0.125728
0.125672
0.028829
0.072210
0.130098
0.028000
0.122511
0.119155
0.104868
0.075868
0.051169
0.055301
0.062898
0.066132
0.110915
0.111601
0.082854
0.083392
0.086034
0.085978
0.093509
0.113102
0.104247
0.100020
0.059854
0.057318
0.054356
0.077169
0.050607
0.059356
0.049142
0.119947
0.141605
0.138091
0.039782
0.084154
0.100003
0.022409
0.055638
0.065278
0.095177
0.139797
0.045569
0.064636
0.120995
0.053109
0.097720
0.072988
0.073094
0.084429
0.043210
0.049683
0.072726
0.128904
0.046593
0.055905
0.089118
0.123751
0.090101
0.092292
0.040223
0.059104
0.129874
0.073916
0.027690
0.041594
0.082174
0.126275
0.075331
0.072976
0.117320
0.037189
0.038704
0.059561
0.092349
0.106409
0.096042
0.053059
0.075806
0.082199
0.120699
0.123263
0.060819
0.069832
0.091711
0.081891
0.105656
0.099584
0.090658
0.073988
0.045636
0.107770
0.111101
0.050939
0.090576
0.090826
0.077785
0.111503
0.050216
0.067495
0.091001
0.114213
0.048411
0.088541
0.040809
0.049006
0.104676
0.059286
0.073719
0.081598
0.091927
0.105143
0.022831
0.047355
0.045889
0.113239
0.080604
0.101253
0.116061
0.084019
0.101185
0.044181
0.109122
0.125957
0.127681
0.126306
0.115563
0.119452
0.090442
0.094128
0.073584
0.063597
0.083837
0.041012
0.047925
0.061665
0.036455
0.019710
0.081270
0.063315
0.063185
0.097013
0.109091
0.085717
0.051414
0.026374
0.057265
0.082396
0.118662
0.023041
0.025564
0.081034
0.046276
0.063212
0.119271
0.095211
0.080564
0.035384
0.067146
0.090789
0.117918
0.103428
0.057674
0.091424
0.078491
0.100516
0.092926
0.059106
0.105863
0.093266
0.058219
0.029362
0.050516
0.048746
0.106516
0.106829
0.027474
0.065792
0.083951
0.096902
0.092656
0.061081
0.088732
0.054630
0.059400
0.047025
0.088271
0.109889
0.044565
0.100481
0.126379
0.107808
0.106168
0.101933
0.064442
0.051413
0.047743
0.048245
0.079406
0.077951
0.054573
0.034681
0.020464
0.055487
0.049136
0.115037
0.062607
0.081718
0.056982
0.054520
0.091480
0.133439
0.057930
0.029748
0.118754
0.112406
0.092297
0.089393
0.031353
0.107776
0.059077
0.038835
0.105092
0.128665
0.112563
0.107109
0.094759
0.068469
0.108416
0.105051
0.113150
0.073009
0.086367
0.115128
0.111924
0.121221
0.031857
0.106900
0.109482
0.066329
0.063282
0.053445
0.098085
0.102639
0.060536
0.054706
0.036461
0.033844
0.081014
0.102660
0.024661
0.060779
0.057539
0.026282
0.036940
0.065536
0.077455
0.104939
0.096997
0.133453
0.115668
0.107329
0.129837
0.136487
0.054210
0.060753
0.115135
0.053050
0.068382
0.064605
0.049230
0.101421
0.118095
0.042507
0.059397
0.048270
0.074105
0.071889
0.042874
0.060494
0.085288
0.123156
0.138066
0.152449
0.077413
0.055440
0.083162
0.096277
0.083435
0.084117
0.040415
0.075550
0.097797
0.086029
0.089642
0.094496
0.136850
0.096432
0.110459
0.104368
0.095777
0.099918
0.137503
0.134667
0.115892
0.113198
0.103580
0.086434
0.068709
0.063686
0.096548
0.060355
0.047442
0.071461
0.057809
0.132634
0.136259
0.128231
0.084233
0.070389
0.040258
0.074619
0.084388
0.090309
0.080727
0.078913
0.086770
0.058479
0.080302
0.124977
0.127714
0.123138
0.062182
0.053037
0.113902
0.070095
0.070113
0.063747
0.058981
0.148024
0.065655
0.081186
0.092623
0.080468
0.048265
0.034128
0.082859
0.145717
0.071827
0.115501
0.062726
0.075110
0.110627
0.080117
0.070067
0.040478
0.071251
0.117407
0.085106
0.078769
0.107535
0.088869
0.104059
0.054163
0.069763
0.027744
0.029770
0.061251
0.070590
0.050869
0.072692
0.091319
0.067127
0.041013
0.036281
0.069338
0.131009
0.045496
0.046417
0.113736
0.073531
0.145595
0.142958
0.073638
0.129660
0.044031
0.060648
0.046203
0.148765
0.095462
0.045667
0.038614
0.035857
0.051604
0.122102
0.142022
0.041010
0.019179
0.075038
0.046995
0.103157
0.102722
0.060093
0.019102
0.076164
0.103978
0.043515
0.065281
0.063140
0.051775
0.040468
0.110174
0.074443
0.068815
0.079488
0.076895
0.124371
0.103401
0.044230
0.055256
0.096844
0.103368
0.114697
0.112055
0.084036
0.076166
0.100710
0.076173
0.081618
0.067845
0.122685
0.131497
0.100798
0.115940
0.105096
0.084022
0.040563
0.067152
0.056048
0.140511
0.111403
0.061719
0.030769
0.105725
0.064482
0.123968
0.129725
0.077413
0.115633
0.071853
0.065688
0.090869
0.090776
0.065909
0.053939
0.031947
0.038997
0.068129
0.094353
0.130862
0.047731
0.033481
0.094700
0.111552
0.083506
0.076204
0.051197
0.053914
0.117856
0.089386
0.058705
0.030496
0.019052
0.059726
0.112999
0.089253
0.030180
0.091039
0.071161
0.072664
0.061783
0.056865
0.043807
0.056910
0.042836
0.126983
0.113559
0.116608
0.118841
0.115319
0.035736
0.105515
0.129332
0.071004
0.050083
0.110774
0.041721
0.094070
0.104834
0.053221
0.073455
0.075569
0.099296
0.087579
0.059779
0.101244
0.123055
0.019477
0.085439
0.075199
0.126088
0.074108
0.049630
0.054336
0.027418
0.091534
0.052484
0.074126
0.099501
0.121496
0.033849
0.100200
0.124515
0.056311
0.019958
0.033978
0.050051
0.075152
0.096056
0.061584
0.048599
0.049885
0.101832
0.102423
0.078160
0.057571
0.091962
0.123337
0.033438
0.043149
0.058375
0.121000
0.057391
0.071208
0.116320
0.044250
0.037738
0.042267
0.135047
0.086683
0.050503
0.021658
0.124053
0.117978
0.044156
0.051925
0.109874
0.048806
0.038007
0.050606
0.060926
0.120008
0.045645
0.099740
0.127975
0.059081
0.077977
0.075787
0.114203
0.094400
0.042334
0.085481
0.105078
0.035809
0.069140
0.017806
0.082142
0.055693
0.086244
0.105739
0.077359
0.069272
0.037346
0.067866
0.079649
0.127570
0.069489
0.097652
0.127689
0.098537
0.073779
0.035212
0.043048
0.066169
0.081485
0.098665
0.091318
0.047851
0.100050
0.132150
0.130078
0.116768
0.102673
0.076111
0.098602
0.120561
0.098350
0.080638
0.084861
0.096729
0.163327
0.128964
0.058980
0.073715
0.140495
0.041719
0.108920
0.092645
0.050701
0.082420
0.054572
0.073835
0.118052
0.104639
0.100032
0.100681
0.106790
0.111312
0.065899
0.037876
0.036849
0.046971
0.090002
0.127963
0.056236
0.047981
0.119763
0.047695
0.062329
0.048505
0.074696
0.131438
0.123338
0.111607
0.056960
0.069213
0.075408
0.075896
0.110836
0.110605
0.087295
0.081660
0.058547
0.062671
0.063465
0.035992
0.083959
0.097347
0.107218
0.123888
0.057478
0.064448
0.098989
0.096432
0.083468
0.084607
0.046380
0.075458
0.115797
0.097667
0.118184
0.116921
0.142458
0.158932
0.116276
0.116749
0.103127
0.093365
0.046092
0.073651
0.141048
0.120684
0.127423
0.119952
0.126303
0.149747
0.053383
0.054384
0.074306
0.082856
0.103117
0.127744
0.023350
0.042136
0.080264
0.097434
0.076550
0.083888
0.069901
0.071400
0.066006
0.053054
0.122300
0.057196
0.111967
0.115044
0.086857
0.089751
0.126006
0.121590
0.074132
0.053127
0.088562
0.093171
0.111219
0.128827
0.046340
0.089025
0.123947
0.056988
0.030285
0.063642
0.097985
0.111957
0.033592
0.047255
0.107406
0.096531
0.051695
0.024948
0.027725
0.050963
0.059467
0.105820
0.064553
0.066410
0.067322
0.050856
0.124349
0.123996
0.118382
0.135765
0.125558
0.117376
0.038967
0.103127
0.113201
0.055948
0.050824
0.066328
0.079506
0.055413
0.042553
0.055306
0.071080
0.113474
0.035911
0.071828
0.125569
0.076071
0.074532
0.083877
0.063434
0.106623
0.063624
0.094642
0.031161
0.031726
0.051540
0.078655
0.090258
0.108858
0.111389
0.065456
0.110389
0.102248
0.046355
0.062476
0.022745
0.070303
0.083472
0.107281
0.039930
0.050979
0.045002
0.043094
0.066651
0.116254
0.034776
0.086254
0.134589
0.062566
0.053428
0.127725
0.045193
0.098699
0.114065
0.076451
0.073505
0.053067
0.092522
0.105413
0.044968
0.091343
0.092864
0.070814
0.097821
0.048623
0.056081
0.077318
0.069106
0.077715
0.051827
0.081647
0.083794
0.056615
0.046069
0.073328
0.115331
0.038415
0.031180
0.071125
0.099958
0.110960
0.055631
0.051765
0.055202
0.070680
0.092551
0.095676
0.106796
0.118202
0.140153
0.120078
0.038085
0.084541
0.113049
0.042299
0.039412
0.072384
0.061280
0.068947
0.058299
0.115043
0.065468
0.070322
0.114210
0.045463
0.053423
0.045664
0.075439
0.028832
0.028149
0.068377
0.077624
0.129013
0.065185
0.070479
0.084169
0.084793
0.053708
0.048052
0.099933
0.088386
0.086453
0.081088
0.042995
0.049499
0.076812
0.102782
0.085844
0.073753
0.067062
0.093349
0.057269
0.091579
0.085759
0.044036
0.090727
0.133991
0.138306
0.105682
0.045935
0.077997
0.107576
0.036914
0.077935
0.056922
0.087634
0.062273
0.060056
0.055920
0.096806
0.107929
0.078507
0.072012
0.132144
0.134427
0.080764
0.068932
0.067323
0.126587
0.142217
0.077013
0.107584
0.062323
0.069140
0.114833
0.064344
0.120720
0.127111
0.100914
0.107912
0.083474
0.108106
0.059687
0.065489
0.087576
0.072250
0.039285
0.076507
0.077867
0.071473
0.079962
0.083668
0.094189
0.062862
0.051358
0.030683
0.097089
0.066947
0.084979
0.067981
0.035584
0.092606
0.089690
0.051306
0.100139
0.043798
0.073984
0.072143
0.077874
0.082466
0.078595
0.054720
0.113147
0.110891
0.112480
0.111199
0.121227
0.117087
0.107519
0.099272
0.074614
0.087254
0.109605
0.111827
0.101808
0.095022
0.093152
0.075945
0.066570
0.064138
0.059800
0.064497
0.074635
0.028448
0.046911
0.053295
0.129994
0.147126
0.109785
0.055722
0.088996
0.118791
0.080422
0.093084
0.088220
0.096175
0.113116
0.078548
0.068286
0.036749
0.088058
0.061388
0.079653
0.062405
0.110031
0.082998
0.039073
0.089747
0.116252
0.122646
0.123431
0.041323
0.095478
0.114415
0.045410
0.041904
0.093584
0.112616
0.017523
0.050031
0.050029
0.084031
0.115943
0.043339
0.117287
0.108903
0.086789
0.107997
0.069455
0.065548
0.045762
0.106249
0.078847
0.131403
0.127948
0.062571
0.056925
0.105285
0.119869
0.049337
0.071707
0.129410
0.087184
0.097491
0.039635
0.108250
0.159434
0.106575
0.100231
0.020352
0.063674
0.059798
0.114592
0.107842
0.137275
0.082189
0.075103
0.026924
0.019455
0.074970
0.105331
0.032986
0.030283
0.077569
0.083213
0.097046
0.057352
0.018883
0.042612
0.096878
0.109858
0.070274
0.080278
0.072499
0.071077
0.024530
0.058307
0.048116
0.036915
0.075469
0.036998
0.114012
0.105084
0.104544
0.104600
0.075511
0.087717
0.053344
0.089693
0.112515
0.023756
0.047829
0.056676
0.093829
0.113254
0.021409
0.043528
0.092234
0.113723
0.115806
0.092640
0.058701
0.080071
0.084251
0.101787
0.107110
0.111754
0.087604
0.060424
0.071157
0.068790
0.129421
0.092574
0.027705
0.054640
0.061717
0.083833
0.089661
0.052408
0.094116
0.075760
0.048646
0.035290
0.037499
0.054574
0.107682
0.057349
0.124897
0.121393
0.028228
0.047400
0.064509
0.074804
0.072054
0.040725
0.069556
0.069842
0.103463
0.072061
0.065002
0.034629
0.079143
0.158890
0.048167
0.115741
0.123539
0.063022
0.119909
0.027230
0.120289
0.110134
0.068916
0.037008
0.091610
0.127731
0.116228
0.130019
0.031639
0.064944
0.077673
0.097318
0.095008
0.043489
0.112301
0.123065
0.048060
0.086178
0.092090
0.078809
0.040822
0.056929
0.053516
0.086751
0.102010
0.123954
0.085966
0.055046
0.112715
0.134727
0.048844
0.041904
0.085786
0.107219
0.118023
0.144304
0.081012
0.100762
0.119169
0.123503
0.035186
0.038587
0.062494
0.113170
0.116572
0.115168
0.121482
0.117044
0.032358
0.094160
0.139395
0.071102
0.049468
0.134167
0.126332
0.125082
0.115899
0.121703
0.117013
0.138500
0.146698
0.111020
0.100175
0.135741
0.065290
0.040691
0.027004
0.067055
0.109056
0.039773
0.056944
0.097118
0.126078
0.029222
0.029740
0.046244
0.071416
0.060232
0.068120
0.105155
0.107561
0.097199
0.078274
0.090731
0.124187
0.110527
0.112925
0.112859
0.125750
0.125472
0.125584
0.125179
0.125960
0.125732
0.126951
0.134529
0.067967
0.071800
0.137190
0.034964
0.038104
0.036351
0.021029
0.025011
0.071441
0.085589
0.053981
0.095179
0.040841
0.064726
0.081286
0.095304
0.065965
0.037553
0.036129
0.070823
0.088243
0.131277
0.090838
0.083956
0.067337
0.073073
0.116926
0.127104
0.088516
0.099312
0.072725
0.051528
0.106788
0.100715
0.052216
0.094044
0.114237
0.033085
0.136738
0.115646
0.058151
0.031355
0.054207
0.109885
0.138373
0.145214
0.028388
0.081772
0.061217
0.055249
0.086315
0.031677
0.045464
0.094923
0.135297
0.088214
0.033405
0.017206
0.114021
0.143082
0.073860
0.084041
0.064074
0.107790
0.035425
0.094900
0.116179
0.096264
0.092788
0.070307
0.095149
0.084227
0.050147
0.077044
0.070402
0.070054
0.081940
0.057906
0.089806
0.115380
0.040447
0.051597
0.096746
0.101933
0.067676
0.056777
0.051212
0.056716
0.117151
0.109492
0.098167
0.076019
0.108493
0.099894
0.067448
0.035286
0.063358
0.082172
0.083396
0.079305
0.041260
0.025121
0.049827
0.075422
0.061247
0.119813
0.058162
0.050415
0.118234
0.094800
0.039657
0.068494
0.112906
0.028836
0.050902
0.098203
0.112875
0.024311
0.125045
0.124269
0.135952
0.111182
0.151405
0.128447
0.130858
0.126821
0.122224
0.143997
0.051341
0.065624
0.132406
0.026867
0.128259
0.113884
0.029227
0.079046
0.134844
0.033423
0.042511
0.065691
0.048422
0.110634
0.050327
0.046952
0.080727
0.130361
0.036596
0.114367
0.121693
0.017281
0.077805
0.068928
0.106035
0.130577
0.126310
0.133965
0.126816
0.125656
0.119232
0.115444
0.029672
0.058802
0.112839
0.039085
0.085875
0.107165
0.058565
0.085870
0.075886
0.055750
0.074788
0.059978
0.054465
0.071971
0.059320
0.109190
0.095590
0.099156
0.040959
0.090048
0.129772
0.027701
0.045118
0.091218
0.066757
0.099924
0.100536
0.059309
0.079906
0.086037
0.054039
0.052293
0.079492
0.112036
0.109668
0.064575
0.057831
0.066743
0.075384
0.123061
0.020535
0.034469
0.042343
0.120159
0.079057
0.083786
0.139706
0.035549
0.082541
0.093095
0.063555
0.036020
0.023826
0.040371
0.046669
0.147468
0.063827
0.075057
0.133197
0.036800
0.059264
0.102719
0.122198
0.022466
0.022500
0.041755
0.057929
0.120296
0.072318
0.104721
0.026922
0.073838
0.101891
0.123158
0.026006
0.088303
0.067397
0.137825
0.085489
0.099714
0.083797
0.048046
0.075836
0.054923
0.113933
0.085643
0.052437
0.057529
0.106658
0.028833
0.102246
0.101676
0.053276
0.055697
0.061729
0.046450
0.044999
0.114791
0.070960
0.099623
0.065697
0.088384
0.043001
0.078621
0.135169
0.057205
0.055111
0.067754
0.085828
0.094473
0.083837
0.073502
0.071315
0.118676
0.051166
0.057056
0.128950
0.055862
0.083483
0.078846
0.113751
0.101301
0.118307
0.124564
0.068407
0.079325
0.091540
0.092153
0.129940
0.106470
0.045247
0.074670
0.059606
0.097071
0.107523
0.136187
0.127162
0.099844
0.039896
0.057717
0.083936
0.108133
0.046824
0.036977
0.039582
0.068208
0.125933
0.054942
0.059456
0.074364
0.122983
0.049094
0.046550
0.112372
0.076043
0.075201
0.096744
0.124104
0.044436
0.087565
0.101851
0.079158
0.038751
0.056015
0.123895
0.096218
0.053657
0.054780
0.135977
0.136258
0.104701
0.072883
0.070141
0.069395
0.110686
0.064879
0.047490
0.051189
0.077930
0.083029
0.061699
0.090244
0.079973
0.045551
0.078207
0.024435
0.054126
0.034940
0.066069
0.126520
0.100339
0.115135
0.128585
0.054930
0.108480
0.026363
0.123515
0.138700
0.104356
0.114352
0.071593
0.074026
0.064493
0.079520
0.085199
0.091974
0.107735
0.077881
0.045195
0.050878
0.080230
0.037795
0.038765
0.054633
0.068613
0.105837
0.055075
0.100614
0.054863
0.097454
0.072112
0.075348
0.101947
0.054804
0.121158
0.116486
0.100788
0.102548
0.069810
0.062754
0.080777
0.090384
0.077453
0.042336
0.102115
0.126879
0.054714
0.047938
0.080797
0.068544
0.115699
0.112688
0.060356
0.079741
0.097191
0.103509
0.102031
0.096486
0.065674
0.071422
0.050988
0.049814
0.087692
0.089915
0.088239
0.098299
0.114820
0.045419
0.036577
0.053546
0.096715
0.121831
0.042731
0.032798
0.088579
0.077230
0.091161
0.071626
0.049573
0.051057
0.079651
0.094635
0.048189
0.076951
0.101852
0.056493
0.101295
0.097142
0.063506
0.065828
0.050161
0.122518
0.062557
0.072004
0.061903
0.087232
0.069813
0.075298
0.104288
0.076150
0.053524
0.038603
0.037899
0.035378
0.054980
0.057480
0.072052
0.101562
0.100277
0.070712
0.049542
0.092122
0.115609
0.023590
0.058056
0.060594
0.113449
0.087954
0.071101
0.050594
0.115311
0.090876
0.050748
0.046306
0.034072
0.072766
0.065452
0.079980
0.066152
0.040619
0.101858
0.111835
0.049621
0.058033
0.106634
0.076903
0.106765
0.112211
0.061905
0.080492
0.100401
0.071711
0.075489
0.078453
0.049494
0.078307
0.107862
0.048650
0.024292
0.047107
0.050431
0.084742
0.097016
0.073194
0.083652
0.098989
0.069395
0.055701
0.059406
0.077925
0.071185
0.066354
0.078385
0.084764
0.077048
0.113611
0.076772
0.082208
0.068995
0.137897
0.036894
0.086783
0.130209
0.071767
0.049118
0.088694
0.124745
0.038437
0.050871
0.067927
0.076000
0.120917
0.075210
0.073867
0.058402
0.127267
0.127138
0.086463
0.039527
0.029990
0.077573
0.035315
0.103475
0.082371
0.054721
0.051364
0.058702
0.048262
0.087292
0.090531
0.050528
0.096896
0.084417
0.087787
0.098877
0.064607
0.092771
0.057694
0.093727
0.080400
0.138517
0.125287
0.133610
0.115535
0.046086
0.073479
0.098248
0.031825
0.128930
0.092712
0.061910
0.093715
0.105277
0.102240
0.047221
0.071248
0.070868
0.079819
0.061383
0.101241
0.059752
0.063909
0.086950
0.029300
0.039850
0.036230
0.094563
0.118872
0.119330
0.129902
0.113082
0.113373
0.106107
0.104513
0.063837
0.042899
0.058483
0.093670
0.074008
0.075758
0.085288
0.047311
0.100352
0.100196
0.071300
0.092759
0.101926
0.084436
0.042252
0.058610
0.037349
0.038171
0.074743
0.103396
0.101851
0.101686
0.122633
0.108548
0.052575
0.063300
0.112811
0.026195
0.027690
0.045637
0.079904
0.045632
0.096805
0.105717
0.073548
0.022010
0.104046
0.106754
0.025601
0.060291
0.109006
0.092025
0.039917
0.069048
0.028844
0.085179
0.066384
0.108176
0.098043
0.103919
0.121104
0.033827
0.063588
0.040352
0.041175
0.122662
0.065856
0.047599
0.077974
0.091366
0.086762
0.099087
0.079292
0.092791
0.103110
0.091371
0.141156
0.112404
0.134075
0.135491
0.119216
0.117802
0.071562
0.072267
0.086178
0.089110
0.107784
0.133134
0.068096
0.047182
0.089132
0.107584
0.120076
0.128598
0.040643
0.063806
0.079154
0.105586
0.030789
0.066397
0.100332
0.097759
0.105108
0.109497
0.067655
0.068581
0.124464
0.119722
0.050620
0.048146
0.105581
0.078745
0.049789
0.028420
0.042982
0.048886
0.067808
0.108819
0.056337
0.076181
0.118685
0.111496
0.105967
0.128956
0.033326
0.101186
0.059858
0.081217
0.127537
0.113265
0.114427
0.115240
0.033171
0.087719
0.107260
0.046161
0.127398
0.125960
0.069092
0.085744
0.046546
0.078577
0.113638
0.113968
0.046923
0.067766
0.039225
0.029284
0.078788
0.073785
0.089200
0.068486
0.081617
0.030629
0.150792
0.122947
0.093677
0.068056
0.118850
0.093031
0.110767
0.094422
0.100989
0.117560
0.060112
0.036336
0.077005
0.090986
0.120852
0.110561
0.035896
0.079238
0.109810
0.066703
0.128246
0.155423
0.022173
0.084238
0.054968
0.102489
0.092055
0.137126
0.077509
0.065839
0.136080
0.033778
0.093054
0.135555
0.052006
0.062588
0.113399
0.041044
0.072062
0.072078
0.135437
0.119437
0.123759
0.124864
0.080146
0.100706
0.056895
0.054565
0.121535
0.052797
0.036971
0.046139
0.060555
0.120098
0.122266
0.114284
0.044911
0.074306
0.104784
0.026567
0.024853
0.077382
0.059993
0.113020
0.067113
0.083821
0.014669
0.069780
0.033879
0.126349
0.128517
0.133115
0.120486
0.122800
0.110050
0.083796
0.023767
0.043850
0.096777
0.114025
0.070327
0.061049
0.100091
0.136717
0.041425
0.096119
0.112449
0.065598
0.092509
0.041221
0.085643
0.094912
0.082712
0.064621
0.065463
0.024813
0.092767
0.141421
0.021195
0.060108
0.113267
0.021117
0.068632
0.135564
0.147832
0.120332
0.080262
0.066574
0.015774
0.037906
0.083007
0.090637
0.138365
0.096176
0.069792
0.068347
0.031846
0.065881
0.079594
0.100508
0.065304
0.039669
0.023341
0.069271
0.058761
0.124419
0.129095
0.148756
0.017371
0.065503
0.132969
0.035861
0.061361
0.107796
0.097600
0.140159
0.066724
0.079207
0.026915
0.092346
0.136646
0.039285
0.120614
0.122864
0.064294
0.067318
0.033996
0.084330
0.054905
0.074828
0.059563
0.098787
0.086458
0.052577
0.108030
0.101854
0.041925
0.111739
0.117916
0.104068
0.102619
0.041635
0.101325
0.114756
0.111017
0.139432
0.142527
0.110149
0.048182
0.075506
0.098163
0.041687
0.042221
0.060642
0.099854
0.145100
0.109911
0.120515
0.068760
0.067565
0.151955
0.046172
0.062507
0.063223
0.046062
0.064861
0.065825
0.121327
0.055515
0.093548
0.122208
0.102765
0.062636
0.027939
0.118127
0.130784
0.062861
0.078049
0.032280
0.099769
0.064033
0.085038
0.108357
0.043009
0.093525
0.076013
0.085786
0.078393
0.024988
0.078343
0.067813
0.104943
0.105365
0.150698
0.137292
0.121902
0.065064
0.135065
0.121437
0.103073
0.066315
0.031808
0.074664
0.038626
0.097682
0.095360
0.096873
0.101091
0.075289
0.076694
0.057418
0.043939
0.116632
0.101993
0.112615
0.113413
0.114805
0.131509
0.090921
0.064445
0.051435
0.077844
0.077723
0.091138
0.037344
0.078130
0.086230
0.082906
0.096598
0.066197
0.125362
0.117432
0.128400
0.127585
0.126138
0.126766
0.059725
0.071204
0.106176
0.086802
0.098460
0.096242
0.023953
0.040588
0.086090
0.136135
0.051357
0.051845
0.107600
0.098526
0.115406
0.113507
0.117715
0.145848
0.163463
0.138464
0.038657
0.067586
0.124288
0.033441
0.046972
0.087043
0.071689
0.092010
0.083330
0.049328
0.025400
0.093092
0.057355
0.109822
0.089944
0.106191
0.009710
0.016277
0.040353
0.050735
0.075678
0.045929
0.085599
0.102174
0.130335
0.125477
0.054842
0.055041
0.136824
0.051112
0.056324
0.140280
0.123879
0.107951
0.062674
0.069018
0.027348
0.075501
0.058223
0.050233
0.069963
0.038251
0.049303
0.081814
0.128769
0.132689
0.121244
0.114545
0.083542
0.117902
0.129154
0.045507
0.080804
0.021872
0.080463
0.088186
0.078016
0.062357
0.108862
0.127091
0.038706
0.086713
0.171470
0.053869
0.041003
0.131024
0.126730
0.127774
0.025436
0.078440
0.119136
0.099775
0.080516
0.078512
0.109729
0.096842
0.072564
0.095873
0.070087
0.065053
0.061756
0.060185
0.065653
0.120927
0.046130
0.086775
0.137616
0.040725
0.040339
0.049100
0.100159
0.131350
0.069128
0.064701
0.025680
0.049342
0.097626
0.103124
0.045064
0.096853
0.083554
0.083371
0.065776
0.056541
0.067473
0.114251
0.130886
0.110453
0.045790
0.064118
0.121248
0.057798
0.077965
0.070451
0.066182
0.148601
0.132810
0.093083
0.057042
0.046902
0.081646
0.097444
0.141526
0.146613
0.029944
0.031844
0.152048
0.055669
0.041395
0.111002
0.097754
0.136539
0.068545
0.048321
0.081741
0.039589
0.087428
0.108499
0.115126
0.124536
0.050637
0.084223
0.129064
0.052367
0.020377
0.115021
0.052128
0.073726
0.069738
0.124868
0.081185
0.039913
0.069775
0.062085
0.070500
0.089729
0.078522
0.055595
0.031012
0.024527
0.051368
0.078802
0.080922
0.043379
0.095514
0.133752
0.090786
0.076007
0.114301
0.055262
0.074125
0.057340
0.098934
0.057904
0.022943
0.060005
0.069783
0.055368
0.027024
0.015234
0.134984
0.115877
0.061035
0.051876
0.066795
0.089516
0.025363
0.036562
0.068242
0.098338
0.088785
0.098033
0.090196
0.086440
0.047848
0.057439
0.136800
0.127770
0.095887
0.062013
0.092078
0.060456
0.064180
0.041825
0.100802
0.102928
0.124203
0.106365
0.052775
0.074564
0.116160
0.036339
0.061118
0.061047
0.127074
0.055540
0.057715
0.075822
0.115016
0.099599
0.046442
0.040964
0.022973
0.032732
0.072242
0.112877
0.121325
0.135543
0.031786
0.075187
0.113059
0.020948
0.026426
0.030354
0.075951
0.062472
0.083318
0.106869
0.054731
0.103653
0.047836
0.053221
0.100082
0.039285
0.072069
0.091788
0.099184
0.102957
0.044380
0.067402
0.098329
0.028325
0.071801
0.040475
0.089160
0.107938
0.046266
0.084179
0.086859
0.039100
0.070937
0.066186
0.098959
0.076110
0.103994
0.033005
0.035119
0.058481
0.091887
0.117679
0.033068
0.044146
0.057068
0.040174
0.069440
0.093149
0.093755
0.102628
0.094386
0.087739
0.063657
0.054024
0.030766
0.044731
0.059449
0.101491
0.073612
0.097050
0.059581
0.044645
0.087286
0.101909
0.031606
0.050636
0.067823
0.079593
0.080727
0.049314
0.029046
0.061068
0.064629
0.134558
0.040761
0.083438
0.116870
0.044300
0.038179
0.043267
0.119811
0.111074
0.036839
0.020518
0.035852
0.040781
0.078306
0.116945
0.041785
0.053156
0.068955
0.107738
0.080919
0.049222
0.100726
0.085021
0.082255
0.088053
0.082421
0.080926
0.037541
0.017108
0.034493
0.059799
0.084207
0.111254
0.044097
0.092359
0.071949
0.084553
0.099677
0.083872
0.090830
0.065686
0.094786
0.123697
0.059543
0.044121
0.123821
0.053148
0.052335
0.056807
0.099445
0.104614
0.109949
0.124243
0.122163
0.101951
0.049382
0.020855
0.112523
0.116323
0.044585
0.066766
0.074559
0.141040
0.140041
0.120371
0.059338
0.091461
0.118876
0.072274
0.093803
0.067210
0.071927
0.068598
0.078420
0.120270
0.050973
0.091637
0.086494
0.099075
0.133196
0.131398
0.113181
0.113115
0.122252
0.150138
0.062256
0.113783
0.153700
0.082573
0.128796
0.125574
0.070071
0.080964
0.106656
0.140770
0.086765
0.060976
0.065577
0.088518
0.071240
0.130426
0.133692
0.062872
0.103445
0.096740
0.068675
0.041077
0.040527
0.046468
0.086112
0.126745
0.040201
0.067060
0.123572
0.127856
0.083470
0.078284
0.128093
0.103017
0.057923
0.084968
0.035553
0.048429
0.075901
0.125430
0.099507
0.120607
0.077995
0.061446
0.076226
0.089639
0.082680
0.128390
0.075637
0.046725
0.123042
0.059359
0.047256
0.070927
0.095788
0.087286
0.042326
0.073803
0.062207
0.119734
0.042571
0.105194
0.131880
0.110874
0.089394
0.071941
0.083024
0.144983
0.130479
0.113155
0.107755
0.095642
0.053486
0.052662
0.085804
0.070075
0.115864
0.101569
0.091660
0.080460
0.079370
0.079435
0.065897
0.099846
0.037280
0.095658
0.110474
0.033228
0.025372
0.060667
0.101011
0.107746
0.115676
0.103220
0.079418
0.061864
0.057275
0.120574
0.133407
0.119814
0.054581
0.076888
0.075900
0.086763
0.116411
0.052068
0.119949
0.086048
0.077115
0.081860
0.046934
0.051001
0.084653
0.117088
0.061839
0.057679
0.114505
0.125622
0.073859
0.093564
0.085709
0.111541
0.042958
0.089049
0.054967
0.075111
0.094133
0.125727
0.085241
0.064052
0.071994
0.062797
0.082570
0.081866
0.080307
0.067148
0.063607
0.114583
0.110348
0.054807
0.149423
0.105390
0.059252
0.041832
0.101137
0.128734
0.053537
0.066708
0.135069
0.075373
0.068701
0.053335
0.063489
0.070795
0.082313
0.110394
0.080361
0.090431
0.095001
0.082459
0.126731
0.128472
0.065886
0.085859
0.115966
0.143777
0.132092
0.126559
0.035846
0.084469
0.109172
0.063075
0.057291
0.073481
0.125493
0.110366
0.062908
0.076141
0.079990
0.075355
0.084221
0.051673
0.062684
0.064920
0.024610
0.037347
0.065565
0.113334
0.138742
0.125823
0.116607
0.121809
0.074441
0.094199
0.062207
0.059434
0.028290
0.106772
0.123442
0.041685
0.045154
0.067960
0.124242
0.059108
0.080891
0.146115
0.080762
0.074298
0.137547
0.125893
0.116130
0.106690
0.085323
0.065651
0.037141
0.063531
0.061327
0.110416
0.093806
0.089544
0.119342
0.079932
0.062462
0.024478
0.028324
0.034285
0.100715
0.119944
0.046602
0.063290
0.093493
0.061456
0.070662
0.046904
0.086489
0.110998
0.122320
0.122800
0.122988
0.114279
0.116668
0.103466
0.038831
0.085343
0.103132
0.054712
0.066499
0.082548
0.111653
0.118838
0.116709
0.115989
0.136236
0.124664
0.059603
0.111405
0.123604
0.084363
0.022758
0.072221
0.051726
0.132684
0.047120
0.099144
0.108684
0.054972
0.081135
0.033039
0.068386
0.116830
0.099512
0.111215
0.117521
0.059045
0.108261
0.132322
0.123849
0.134453
0.124998
0.110735
0.046674
0.063062
0.099584
0.030447
0.030895
0.049188
0.077748
0.132293
0.033259
0.083288
0.140147
0.065546
0.045928
0.125414
0.120065
0.125415
0.139550
0.125013
0.098114
0.079220
0.038063
0.040058
0.066969
0.130510
0.084115
0.067441
0.131829
0.028060
0.086684
0.100096
0.139260
0.129930
0.064831
0.049926
0.018161
0.060759
0.066659
0.111042
0.034363
0.069744
0.046437
0.020302
0.031663
0.048790
0.060930
0.122315
0.054928
0.086671
0.037156
0.036780
0.052320
0.095133
0.057023
0.108616
0.017091
0.050694
0.099846
0.127583
0.041228
0.099083
0.059821
0.056163
0.098699
0.116721
0.048762
0.115275
0.122321
0.068439
0.020946
0.046754
0.068309
0.137738
0.045027
0.059284
0.057073
0.032613
0.081574
0.074675
0.039185
0.051118
0.113492
0.129561
0.090618
0.077140
0.058848
0.063401
0.146254
0.043649
0.054972
0.092290
0.072590
0.069109
0.102489
0.081372
0.098641
0.053073
0.082178
0.039352
0.031001
0.070967
0.087531
0.133546
0.044436
0.078946
0.086377
0.099807
0.083938
0.034607
0.077625
0.118378
0.120810
0.141421
0.060461
0.054875
0.149883
0.049895
0.059748
0.048961
0.045138
0.123153
0.048147
0.100532
0.127290
0.056764
0.055313
0.079279
0.071182
0.072133
0.033451
0.034556
0.042909
0.040792
0.088765
0.118309
0.030712
0.088910
0.149436
0.068118
0.060798
0.140325
0.105863
0.097419
0.103680
0.117030
0.098308
0.087899
0.054127
0.033736
0.084395
0.117860
0.123996
0.111769
0.062756
0.065049
0.086583
0.066173
0.077445
0.080889
0.124590
0.030278
0.081391
0.081204
0.080437
0.078824
0.115432
0.097859
0.071475
0.044123
0.110605
0.016663
0.083551
0.086302
0.114416
0.105079
0.090844
0.048706
0.093346
0.099782
0.081726
0.066032
0.054229
0.070777
0.094414
0.094958
0.072473
0.082321
0.130771
0.137296
0.116462
0.106370
0.057817
0.057517
0.090481
0.134259
0.037734
0.065538
0.049954
0.048444
0.051016
0.062276
0.099016
0.048622
0.109385
0.126152
0.076980
0.078767
0.122600
0.091893
0.037229
0.036387
0.075642
0.026800
0.080147
0.125169
0.056806
0.136012
0.112722
0.112553
0.125549
0.048951
0.087332
0.020111
0.084350
0.109190
0.130841
0.126442
0.079429
0.047762
0.092703
0.096444
0.057902
0.091708
0.133772
0.035412
0.083624
0.081891
0.141846
0.116392
0.028847
0.065901
0.063136
0.054103
0.060078
0.061906
0.098072
0.093878
0.074875
0.039484
0.055425
0.067035
0.114790
0.086003
0.064216
0.058647
0.104990
0.097364
0.060205
0.039089
0.094966
0.120466
0.112022
0.115794
0.119080
0.104589
0.085559
0.068199
0.106124
0.089076
0.099576
0.065236
0.085176
0.125762
0.122212
0.109868
0.104620
0.106741
0.096065
0.065700
0.121606
0.123362
0.029400
0.019919
0.055588
0.096748
0.071691
0.072842
0.100346
0.055506
0.021285
0.056707
0.104828
0.042378
0.142585
0.137784
0.029433
0.081066
0.105305
0.078517
0.068483
0.054682
0.081371
0.030563
0.112556
0.112952
0.023827
0.090350
0.042679
0.067029
0.086291
0.126678
0.040231
0.071778
0.125798
0.046901
0.027589
0.082342
0.053380
0.076111
0.094116
0.087383
0.083591
0.099310
0.048454
0.097502
0.080603
0.081924
0.082687
0.070848
0.095017
0.137942
0.076395
0.087259
0.025617
0.068872
0.066412
0.136555
0.115218
0.125888
0.112913
0.113792
0.119692
0.107600
0.081242
0.098594
0.101898
0.053445
0.047057
0.063906
0.125120
0.023162
0.137333
0.107695
0.095605
0.059050
0.047113
0.113714
0.110695
0.095042
0.103787
0.050657
0.092726
0.120557
0.039728
0.088835
0.134006
0.075045
0.093573
0.065620
0.104597
0.066580
0.063794
0.099434
0.079776
0.080033
0.045777
0.028811
0.065794
0.075210
0.100050
0.107933
0.042655
0.102600
0.122042
0.050963
0.095076
0.089196
0.064396
0.085872
0.039483
0.099119
0.082730
0.062188
0.057815
0.027292
0.035757
0.038975
0.070995
0.109482
0.086919
0.076921
0.110598
0.105805
0.093601
0.077032
0.063720
0.075865
0.108500
0.118217
0.085447
0.072366
0.114336
0.114356
0.067436
0.099396
0.130735
0.050309
0.092239
0.083787
0.123360
0.040059
0.098647
0.121085
0.083571
0.095108
0.080520
0.072357
0.094509
0.088117
0.052735
0.065810
0.075246
0.133209
0.084871
0.086518
0.096224
0.070012
0.071573
0.048342
0.065578
0.056166
0.121245
0.127967
0.045990
0.078981
0.052163
0.036479
0.074439
0.072229
0.102690
0.107346
0.066568
0.088881
0.040463
0.109738
0.076153
0.070251
0.080666
0.124155
0.067726
0.065387
0.085179
0.108673
0.103363
0.108720
0.107336
0.093371
0.063568
0.055904
0.028971
0.090828
0.123015
0.056670
0.044993
0.068688
0.073733
0.125110
0.049050
0.075616
0.103617
0.031376
0.064038
0.078528
0.063910
0.070321
0.050292
0.057735
0.058365
0.053340
0.099294
0.089275
0.049963
0.079272
0.106746
0.043855
0.019722
0.063435
0.057535
0.108014
0.041007
0.112281
0.107108
0.076033
0.078722
0.113620
0.045314
0.082472
0.125337
0.039675
0.130080
0.116412
0.032820
0.062559
0.070284
0.135101
0.120314
0.144164
0.052491
0.046193
0.041043
0.049215
0.141924
0.122566
0.064609
0.114136
0.133045
0.094969
0.122909
0.123624
0.131068
0.098836
0.055415
0.029082
0.030260
0.079374
0.084410
0.095523
0.042181
0.051308
0.029491
0.061648
0.076357
0.091515
0.068778
0.033901
0.126168
0.126111
0.067985
0.060993
0.081516
0.114583
0.049407
0.086006
0.120219
0.068449
0.033140
0.072039
0.049991
0.080473
0.087434
0.059963
0.095268
0.118044
0.063957
0.104137
0.031153
0.108838
0.139518
0.042675
0.132780
0.130611
0.092763
0.081731
0.087700
0.083587
0.060800
0.082222
0.038846
0.125172
0.121221
0.037317
0.117493
0.129868
0.098473
0.078243
0.082993
0.102358
0.065769
0.070792
0.070728
0.122083
0.094384
0.061920
0.085733
0.067826
0.110605
0.032871
0.035564
0.057210
0.070113
0.138912
0.111939
0.114957
0.110125
0.107662
0.126877
0.128539
0.049586
0.088136
0.136530
0.068468
0.056837
0.083084
0.051219
0.091871
0.061394
0.105372
0.059725
0.099784
0.118903
0.072063
0.140092
0.131327
0.085612
0.097918
0.101621
0.060349
0.070913
0.062988
0.059287
0.127143
0.036274
0.096738
0.142433
0.065465
0.026179
0.080740
0.056819
0.095966
0.081169
0.105630
0.127247
0.057331
0.027489
0.079988
0.097050
0.120597
0.045524
0.038581
0.059230
0.114294
0.056666
0.082694
0.074707
0.073861
0.043934
0.060896
0.037903
0.052575
0.051208
0.129880
0.070137
0.028141
0.096748
0.062056
0.103203
0.072537
0.040142
0.045059
0.042395
0.050384
0.069279
0.125959
0.034668
0.038298
0.139596
0.017943
0.071212
0.087697
0.042909
0.040488
0.142866
0.029527
0.039629
0.133060
0.152604
0.128080
0.040722
0.095486
0.127395
0.046876
0.017780
0.063746
0.076587
0.119388
0.038166
0.037819
0.014840
0.027845
0.080315
0.098500
0.029112
0.058999
0.074759
0.097761
0.046033
0.131051
0.127207
0.023336
0.075535
0.045253
0.106499
0.097911
0.083032
0.093097
0.055023
0.029536
0.026067
0.025789
0.092483
0.084644
0.069312
0.076550
0.063155
0.034500
0.083769
0.091861
0.098266
0.082921
0.117330
0.116896
0.092175
0.092993
0.070294
0.058839
0.107803
0.072178
0.081423
0.070500
0.074019
0.069146
0.045523
0.075526
0.050139
0.054522
0.100149
0.074628
0.029984
0.068580
0.090269
0.059578
0.102168
0.066329
0.047649
0.032276
0.090815
0.097660
0.066379
0.045815
0.061557
0.059623
0.122210
0.140132
0.029565
0.068725
0.063995
0.118209
0.082406
0.109982
0.065479
0.051560
0.105106
0.061563
0.100985
0.030903
0.043550
0.068156
0.093824
0.102152
0.045087
0.033278
0.060930
0.072194
0.101745
0.059198
0.083446
0.125532
0.120775
0.117098
0.076248
0.098158
0.066582
0.082681
0.082588
0.045438
0.042998
0.098669
0.059464
0.049957
0.064753
0.096889
0.056413
0.052221
0.042390
0.051810
0.081756
0.105292
0.042665
0.055671
0.116036
0.046907
0.054411
0.023234
0.130572
0.121815
0.037175
0.097943
0.127269
0.022210
0.084902
0.069864
0.070203
0.058579
0.049562
0.059840
0.105059
0.046971
0.094501
0.103265
0.074715
0.083344
0.048368
0.061577
0.106351
0.048785
0.061895
0.070313
0.059146
0.085633
0.052412
0.036785
0.107833
0.107025
0.117888
0.084007
0.060432
0.055113
0.103828
0.024203
0.047742
0.030443
0.062390
0.116643
0.050231
0.051941
0.065884
0.098769
0.055745
0.044999
0.056979
0.090016
0.062187
0.104970
0.068766
0.094793
0.052535
0.104577
0.034631
0.086534
0.109958
0.021505
0.083263
0.060966
0.071763
0.065076
0.087241
0.068708
0.099046
0.093130
0.029398
0.053936
0.075500
0.144810
0.043083
0.082566
0.060334
0.056391
0.094509
0.106515
0.038930
0.078476
0.075310
0.087661
0.080328
0.079322
0.095798
0.074102
0.066302
0.096927
0.041115
0.047803
0.036866
0.084040
0.087730
0.052762
0.095576
0.107418
0.041901
0.079961
0.027645
0.049420
0.103941
0.128817
0.043929
0.041789
0.034520
0.054599
0.069823
0.080448
0.077219
0.073425
0.050474
0.028331
0.052981
0.084187
0.079536
0.043123
0.078148
0.130554
0.043029
0.086852
0.129234
0.058498
0.103475
0.085572
0.057719
0.077335
0.072206
0.037158
0.087160
0.124240
0.051138
0.104732
0.135090
0.054191
0.098866
0.089812
0.071886
0.063053
0.083994
0.102975
0.104056
0.041843
0.103894
0.100541
0.068706
0.095582
0.125233
0.095499
0.072932
0.104089
0.104854
0.114140
0.078672
0.067825
0.073313
0.071260
0.065679
0.068807
0.096453
0.085271
0.123102
0.095640
0.055930
0.065623
0.118748
0.042251
0.123651
0.125533
0.098527
0.116683
0.132375
0.116183
0.083137
0.071999
0.045516
0.049947
0.121612
0.133402
0.130738
0.132014
0.104592
0.150761
0.073248
0.084253
0.123334
0.112898
0.114981
0.114085
0.119480
0.139321
0.053582
0.049696
0.084385
0.080474
0.124365
0.054858
0.074086
0.075502
0.086769
0.119263
0.029691
0.067901
0.081606
0.091087
0.051953
0.045922
0.085612
0.077428
0.064294
0.084133
0.048186
0.051023
0.082415
0.118670
0.131125
0.142265
0.130857
0.115705
0.125470
0.125338
0.111710
0.122509
0.127218
0.125488
0.039506
0.054177
0.069804
0.107508
0.125577
0.128115
0.016903
0.052538
0.099564
0.108363
0.039385
0.048651
0.124474
0.122768
0.025815
0.104228
0.133273
0.052890
0.108783
0.095851
0.099194
0.065263
0.077299
0.095967
0.103668
0.051672
0.079120
0.032293
0.071027
0.054115
0.095848
0.080866
0.058959
0.057548
0.107231
0.080146
0.071312
0.062204
0.055823
0.109984
0.033285
0.068951
0.071495
0.073017
0.075592
0.076249
0.095259
0.109108
0.065858
0.096564
0.121342
0.084258
0.070446
0.065966
0.069854
0.063357
0.075942
0.135699
0.121659
0.055921
0.019346
0.044651
0.116857
0.122286
0.038856
0.029905
0.033260
0.030011
0.065237
0.033013
0.052110
0.119462
0.061721
0.015965
0.037652
0.088800
0.058061
0.080055
0.087746
0.054693
0.102622
0.092891
0.048072
0.051935
0.048444
0.051008
0.041369
0.030520
0.060730
0.072693
0.077107
0.101439
0.040735
0.075634
0.077752
0.081812
0.041388
0.046099
0.027859
0.015564
0.034014
0.050889
0.104179
0.114461
0.046487
0.060325
0.038808
0.048670
0.086223
0.086664
0.051462
0.051393
0.064644
0.035275
0.066748
0.104933
0.066686
0.064416
0.031019
0.055762
0.121748
0.095695
0.038946
0.072718
0.030441
0.056828
0.112814
0.135661
0.101951
0.087141
0.081202
0.048273
0.042202
0.058503
0.106177
0.121405
0.029389
0.135581
0.134910
0.034929
0.073431
0.056008
0.072403
0.097410
0.050612
0.091946
0.115675
0.066494
0.107456
0.065944
0.068904
0.043500
0.100811
0.063142
0.066972
0.082283
0.064702
0.066053
0.075280
0.122548
0.041770
0.074509
0.117004
0.053855
0.081503
0.035796
0.090497
0.076135
0.062010
0.066368
0.049413
0.086773
0.104820
0.063470
0.106777
0.063796
0.032847
0.034547
0.030732
0.048643
0.068405
0.105730
0.081634
0.053843
0.040200
0.129119
0.122984
0.020171
0.029816
0.045329
0.076949
0.111601
0.063404
0.044442
0.068213
0.069574
0.093035
0.082221
0.042803
0.139858
0.106085
0.014265
0.118687
0.102896
0.018206
0.042787
0.078483
0.117924
0.026715
0.080471
0.128065
0.035449
0.030750
0.061011
0.073546
0.017382
0.054868
0.034162
0.062559
0.092377
0.131769
0.090616
0.104281
0.129524
0.025072
0.027234
0.086239
0.129974
0.054846
0.078898
0.130478
0.026879
0.035453
0.064203
0.041983
0.123871
0.122790
0.087023
0.065226
0.083792
0.083151
0.084008
0.128589
0.046644
0.041447
0.056977
0.091001
0.112941
0.042116
0.077393
0.115881
0.056921
0.038248
0.045208
0.065340
0.121225
0.099144
0.126061
0.086316
0.080941
0.108542
0.149094
0.103952
0.102012
0.068850
0.055421
0.084026
0.062013
0.089020
0.098404
0.037713
0.043507
0.080604
0.125084
0.051990
0.034629
0.019994
0.049627
0.096072
0.093996
0.036921
0.047819
0.119235
0.119528
0.101351
0.116211
0.094406
0.116877
0.052998
0.042480
0.052449
0.073984
0.087715
0.101570
0.043084
0.040838
0.065371
0.106739
0.116907
0.115038
0.040528
0.095164
0.118802
0.071404
0.102977
0.119905
0.043276
0.069601
0.091288
0.030026
0.034753
0.095592
0.119502
0.022850
0.028157
0.063547
0.094634
0.110511
0.046639
0.063857
0.100714
0.059012
0.029849
0.026834
0.083435
0.130156
0.050388
0.075407
0.077004
0.114108
0.125129
0.111160
0.037570
0.046899
0.067261
0.133338
0.128307
0.073504
0.082055
0.090436
0.039358
0.093002
0.066690
0.086106
0.089451
0.056486
0.035090
0.040759
0.065445
0.113529
0.139605
0.125306
0.061586
0.072957
0.101317
0.109257
0.117043
0.104332
0.040334
0.085995
0.115169
0.062028
0.070047
0.037242
0.028432
0.044254
0.083672
0.117047
0.051697
0.043573
0.131560
0.137899
0.023634
0.053253
0.051091
0.041886
0.106068
0.067367
0.066817
0.074144
0.085369
0.080895
0.039180
0.062067
0.091546
0.059133
0.054822
0.103608
0.086685
0.091663
0.125845
0.097275
0.053692
0.123253
0.137634
0.024585
0.056346
0.066271
0.072487
0.125103
0.127751
0.138943
0.098250
0.096581
0.075072
0.063354
0.112859
0.112862
0.091748
0.104270
0.069938
0.082493
0.124222
0.112504
0.060337
0.079385
0.078193
0.086616
0.081280
0.084831
0.113755
0.125646
0.052806
0.061095
0.058169
0.093182
0.103414
0.086709
0.054614
0.029337
0.072054
0.057858
0.098535
0.088914
0.109324
0.090315
0.070013
0.070948
0.080364
0.045680
0.089707
0.108472
0.036147
0.089194
0.108844
0.044336
0.090568
0.115467
0.061590
0.104810
0.048644
0.070543
0.111084
0.078591
0.128605
0.124083
0.080605
0.069658
0.073990
0.074765
0.121831
0.116368
0.116812
0.139889
0.146339
0.121882
0.094188
0.095648
0.055777
0.118864
0.120643
0.044514
0.039286
0.046286
0.085418
0.133043
0.050789
0.049535
0.028744
0.046354
0.086835
0.069406
0.080345
0.115484
0.112016
0.054140
0.079577
0.068703
0.093384
0.082221
0.068704
0.045433
0.077797
0.078299
0.090446
0.087800
0.080499
0.048663
0.042042
0.112895
0.066524
0.065509
0.094714
0.074901
0.043423
0.065999
0.068287
0.068955
0.082991
0.073590
0.079247
0.131327
0.127608
0.103419
0.032543
0.073363
0.113721
0.072159
0.072483
0.041138
0.104796
0.112666
0.072369
0.074076
0.043079
0.095992
0.134574
0.027318
0.078308
0.111358
0.091578
0.076086
0.093356
0.049183
0.084424
0.097621
0.137838
0.130590
0.097199
0.084968
0.044833
0.063313
0.063273
0.117592
0.042443
0.039922
0.086259
0.112692
0.036025
0.056438
0.091698
0.083258
0.059442
0.072438
0.111239
0.104544
0.115047
0.114149
0.113478
0.114630
0.119211
0.128397
0.123281
0.107799
0.066845
0.066296
0.024868
0.051141
0.097687
0.125578
0.082912
0.090361
0.096029
0.085215
0.097706
0.105643
0.053489
0.088824
0.111458
0.025760
0.044585
0.045143
0.064301
0.095352
0.088082
0.080047
0.044752
0.064948
0.022100
0.037741
0.113560
0.124486
0.043851
0.030442
0.087526
0.085414
0.071894
0.077139
0.065693
0.056910
0.122782
0.120645
0.030133
0.098443
0.121077
0.054496
0.050532
0.062737
0.074827
0.112754
0.071546
0.062019
0.115836
0.135800
0.109077
0.050729
0.121115
0.108904
0.027520
0.045854
0.076637
0.077454
0.066895
0.060134
0.064760
0.081550
0.092706
0.056088
0.094285
0.086930
0.045639
0.038756
0.118931
0.116171
0.116818
0.099923
0.048732
0.091545
0.127788
0.101989
0.082503
0.110977
0.100152
0.102511
0.108645
0.055794
0.109519
0.021947
0.126963
0.120471
0.119765
0.118431
0.077386
0.078956
0.115879
0.126275
0.064968
0.092365
0.112325
0.117279
0.126204
0.121286
0.091689
0.094385
0.080304
0.085617
0.097355
0.063727
0.083413
0.119447
0.091352
0.071526
0.036788
0.093376
0.118910
0.050439
0.090622
0.070243
0.062466
0.101980
0.115566
0.071314
0.091802
0.073840
0.068183
0.083328
0.076273
0.058486
0.077197
0.034610
0.021258
0.043893
0.086739
0.131513
0.098925
0.098130
0.101100
0.117451
0.059819
0.057345
0.154952
0.044742
0.033805
0.070784
0.064435
0.119629
0.105053
0.065568
0.036496
0.069874
0.116317
0.050661
0.036230
0.071976
0.090420
0.102241
0.085475
0.035195
0.090708
0.135113
0.042071
0.071835
0.121427
0.026631
0.076634
0.090732
0.022485
0.041504
0.059662
0.048876
0.078965
0.147056
0.148896
0.143793
0.075132
0.091659
0.040606
0.066263
0.068818
0.099070
0.059033
0.043546
0.084187
0.124559
0.069924
0.070697
0.116641
0.037709
0.115964
0.120014
0.048225
0.071498
0.103504
0.054250
0.117996
0.112647
0.061024
0.119209
0.047398
0.063352
0.114258
0.136693
0.045837
0.063680
0.136195
0.052184
0.050678
0.072153
0.058990
0.098072
0.091618
0.170264
0.020595
0.069973
0.160900
0.024407
0.089642
0.090536
0.062114
0.095856
0.050521
0.074667
0.069175
0.054474
0.026271
0.043055
0.094702
0.099678
0.033916
0.019129
0.169616
0.125549
0.042669
0.060596
0.041961
0.128740
0.043093
0.039008
0.134628
0.017942
0.110960
0.129113
0.033607
0.058341
0.137611
0.012757
0.059261
0.070818
0.110308
0.126809
0.051001
0.069131
0.024324
0.042859
0.114228
0.147961
0.092490
0.100970
0.131040
0.113067
0.050040
0.098854
0.121303
0.080263
0.118093
0.056373
0.115132
0.105380
0.030866
0.064782
0.121271
0.039561
0.071725
0.157115
0.042550
0.079789
0.146896
0.044470
0.027420
0.035172
0.033311
0.015763
0.021454
0.016118
0.082857
0.050046
0.111687
0.108971
0.043023
0.092150
0.117514
0.082571
0.068707
0.047292
0.079095
0.109124
0.124556
0.122691
0.049490
0.123940
0.067612
0.099396
0.068696
0.118712
0.102831
0.086987
0.040568
0.053116
0.085433
0.129400
0.132198
0.117301
0.116230
0.126822
0.131850
0.114281
0.114582
0.110939
0.064078
0.088282
0.071794
0.056355
0.105575
0.107111
0.064343
0.048644
0.048071
0.079747
0.127896
0.120629
0.068692
0.080586
0.071805
0.061623
0.101858
0.053335
0.078469
0.108504
0.049666
0.044254
0.104503
0.029226
0.048706
0.070166
0.078669
0.129641
0.108492
0.132853
0.133472
0.133528
0.082102
0.047716
0.133667
0.017249
0.062404
0.057288
0.128921
0.118947
0.042443
0.072042
0.106204
0.119966
0.127194
0.136441
0.136360
0.126671
0.111532
0.086287
0.047942
0.085897
0.136981
0.114700
0.074242
0.051294
0.094923
0.120657
0.056976
0.073555
0.111109
0.062967
0.060679
0.040219
0.100595
0.113627
0.108200
0.107702
0.089845
0.063923
0.099680
0.097364
0.044804
0.068186
0.125308
0.141902
0.111954
0.088420
0.126666
0.127034
0.124035
0.118987
0.125543
0.125537
0.114694
0.120148
0.117489
0.119741
0.068368
0.070122
0.103173
0.089540
0.052717
0.066814
0.109169
0.103648
0.068380
0.058212
0.045839
0.075540
0.104175
0.129776
0.113132
0.056096
0.068310
0.064532
0.095729
0.092707
0.053168
0.051524
0.089415
0.112685
0.033575
0.091030
0.089821
0.110973
0.109871
0.066935
0.076223
0.109774
0.022706
0.052737
0.087983
0.095540
0.074371
0.036318
0.037525
0.066339
0.093680
0.086720
0.073087
0.098407
0.087537
0.058169
0.125459
0.025914
0.100850
0.049039
0.049637
0.093267
0.119989
0.031734
0.079912
0.113937
0.061071
0.062980
0.106981
0.049553
0.066672
0.046879
0.077450
0.097581
0.051194
0.062128
0.027504
0.064034
0.052635
0.116415
0.026258
0.084336
0.117501
0.021264
0.033719
0.034189
0.055566
0.060570
0.110806
0.122590
0.083479
0.052812
0.039143
0.098763
0.073091
0.087164
0.071816
0.112380
0.113505
0.115300
0.043718
0.068335
0.108971
0.024808
0.093355
0.053772
0.118382
0.128287
0.089229
0.089054
0.057620
0.037510
0.075671
0.127998
0.062041
0.056220
0.121895
0.079188
0.076270
0.106089
0.058752
0.055553
0.093436
0.027091
0.092466
0.068690
0.120457
0.105341
0.047817
0.054810
0.070063
0.096211
0.078415
0.097254
0.100825
0.092248
0.019682
0.067094
0.096652
0.072612
0.035463
0.061982
0.033093
0.051697
0.064962
0.108069
0.057087
0.105435
0.043179
0.077418
0.128850
0.136447
0.127886
0.136020
0.084185
0.064036
0.081392
0.082221
0.109865
0.111090
0.062482
0.059701
0.037407
0.054577
0.068035
0.051394
0.081607
0.105263
0.078136
0.036384
0.070284
0.042864
0.080000
0.072967
0.063512
0.063841
0.135273
0.136929
0.098562
0.061374
0.064040
0.067077
0.101443
0.052357
0.083913
0.049153
0.054180
0.128952
0.040948
0.079879
0.115502
0.040219
0.055635
0.070723
0.106492
0.109393
0.061093
0.071982
0.060057
0.044534
0.081820
0.126110
0.068423
0.043001
0.124448
0.021968
0.068275
0.118086
0.077263
0.075559
0.099954
0.069375
0.065834
0.062181
0.130549
0.111497
0.053546
0.133520
0.118971
0.043103
0.035258
0.083189
0.075045
0.121740
0.068370
0.077038
0.023373
0.034505
0.080342
0.125693
0.074429
0.111396
0.047060
0.042906
0.035522
0.064281
0.071325
0.075128
0.060647
0.070070
0.073076
0.061263
0.074423
0.124860
0.035628
0.091432
0.039243
0.050815
0.053404
0.038637
0.040669
0.103637
0.061839
0.106917
0.089500
0.091107
0.029532
0.072040
0.067000
0.123750
0.117215
0.091981
0.055184
0.048193
0.098775
0.113579
0.091452
0.056265
0.116978
0.113306
0.109227
0.090674
0.133719
0.066067
0.058737
0.065569
0.070096
0.120257
0.038410
0.108646
0.128176
0.052674
0.090866
0.029133
0.085703
0.069518
0.059397
0.055312
0.103624
0.022034
0.030394
0.060831
0.077094
0.109257
0.049894
0.071157
0.068458
0.071683
0.067936
0.049972
0.076839
0.138614
0.129969
0.116849
0.082009
0.054989
0.136755
0.064337
0.039579
0.057513
0.124680
0.018865
0.050665
0.060800
0.095428
0.126413
0.064328
0.102132
0.119808
0.090730
0.089099
0.088758
0.100474
0.066407
0.112873
0.144330
0.099402
0.095668
0.054022
0.066546
0.074989
0.089936
0.082710
0.047779
0.050098
0.080473
0.067049
0.108169
0.098047
0.080172
0.118335
0.041740
0.085297
0.118508
0.050686
0.117216
0.132251
0.062965
0.087555
0.042972
0.132808
0.147909
0.056713
0.062357
0.045831
0.071757
0.116712
0.136143
0.104178
0.068915
0.038809
0.066328
0.052262
0.103632
0.106875
0.037351
0.029840
0.040565
0.057900
0.069622
0.056115
0.056865
0.071008
0.065656
0.065404
0.135721
0.046740
0.081883
0.127407
0.062024
0.052313
0.075431
0.066040
0.068304
0.057946
0.097305
0.109478
0.107563
0.103103
0.072974
0.101831
0.101589
0.065350
0.082822
0.065864
0.123392
0.069360
0.079993
0.039123
0.103901
0.130456
0.054385
0.032700
0.030423
0.046660
0.059587
0.091541
0.128293
0.033366
0.081502
0.129953
0.045799
0.042621
0.039970
0.070414
0.135326
0.054594
0.093842
0.155294
0.092415
0.082441
0.101753
0.090598
0.094585
0.094581
0.056757
0.098412
0.067519
0.080917
0.103381
0.084211
0.082537
0.114596
0.116110
0.041888
0.049550
0.088127
0.145920
0.038026
0.032444
0.078096
0.114443
0.016543
0.069397
0.039183
0.117825
0.059988
0.056284
0.109359
0.030245
0.064297
0.100091
0.098975
0.094935
0.069296
0.069400
0.087400
0.104653
0.121026
0.134389
0.060295
0.041493
0.079029
0.028935
0.065906
0.078534
0.082367
0.041463
0.063046
0.082079
0.088186
0.085930
0.052755
0.060472
0.092233
0.053190
0.101406
0.127152
0.114002
0.113413
0.036808
0.059141
0.074878
0.128402
0.075893
0.051960
0.114072
0.084806
0.070455
0.073899
0.076038
0.101187
0.050765
0.095052
0.093386
0.095848
0.088129
0.061753
0.107354
0.094294
0.101959
0.119281
0.053935
0.072587
0.131315
0.074452
0.076872
0.065299
0.071251
0.053419
0.065809
0.107123
0.073593
0.095168
0.034973
0.089271
0.099027
0.014579
0.100368
0.100096
0.125136
0.125390
0.088665
0.097173
0.103090
0.092488
0.087731
0.078402
0.074624
0.094837
0.085789
0.062474
0.047368
0.047465
0.090678
0.129908
0.133790
0.130600
0.142732
0.091995
0.050505
0.104284
0.100316
0.106568
0.116616
0.098321
0.091237
0.089631
0.081843
0.066880
0.062170
0.027316
0.047658
0.133663
0.115194
0.105274
0.116526
0.118204
0.061187
0.044966
0.126900
0.127436
0.112163
0.128060
0.119081
0.134143
0.118081
0.103915
0.056718
0.063205
0.081582
0.081214
0.108985
0.125602
0.117633
0.127041
0.096761
0.068823
0.048193
0.087089
0.145011
0.022637
0.079906
0.099950
0.067396
0.087221
0.138628
0.129111
0.033443
0.069126
0.056276
0.066099
0.084274
0.130239
0.126226
0.117909
0.112997
0.113489
0.126104
0.125474
0.113112
0.113514
0.060501
0.065657
0.048795
0.061317
0.085468
0.095563
0.091719
0.059114
0.042247
0.039688
0.121109
0.117241
0.114291
0.140907
0.119690
0.098987
0.090433
0.098599
0.071407
0.048309
0.141442
0.139815
0.094256
0.069530
0.122406
0.123193
0.133439
0.108661
0.112928
0.114072
0.113035
0.112577
0.117432
0.123332
0.116457
0.104303
0.062317
0.039275
0.010926
0.022125
0.027205
0.046606
0.093408
0.132104
0.053751
0.051509
0.092405
0.120357
0.119082
0.126615
0.126028
0.125082
0.125332
0.125627
0.133887
0.107264
0.065354
0.082902
0.119143
0.068999
0.055955
0.021841
0.050134
0.025034
0.058110
0.068322
0.041796
0.093548
0.154484
0.057410
0.045259
0.049179
0.078701
0.108813
0.105491
0.101775
0.108481
0.135235
0.147920
0.132284
0.148170
0.145990
0.096816
0.079124
0.065239
0.062888
0.032059
0.078636
0.135694
0.037876
0.022163
0.022511
0.041606
0.039607
0.076686
0.114029
0.060426
0.041511
0.084477
0.115988
0.064904
0.078740
0.109415
0.081294
0.104042
0.039086
0.082274
0.133644
0.049097
0.090902
0.126123
0.037678
0.016886
0.064734
0.039861
0.120055
0.123127
0.127254
0.067324
0.070475
0.129752
0.086143
0.067434
0.066133
0.069052
0.069494
0.045169
0.114499
0.034538
0.086340
0.126678
0.073483
0.100720
0.118033
0.112563
0.114239
0.065462
0.069778
0.104733
0.041815
0.036410
0.084948
0.067945
0.067702
0.044819
0.026018
0.104507
0.080736
0.039694
0.044096
0.036817
0.110570
0.078412
0.070340
0.106730
0.085136
0.053335
0.028653
0.084005
0.115469
0.077143
0.066527
0.114666
0.080921
0.092468
0.089175
0.075975
0.104495
0.094659
0.096725
0.102009
0.071089
0.062928
0.056266
0.122958
0.087557
0.034566
0.049986
0.053027
0.041410
0.127444
0.106531
0.123290
0.115636
0.072141
0.067885
0.118088
0.084420
0.054902
0.037683
0.137505
0.127775
0.083875
0.059349
0.086117
0.029018
0.080369
0.107878
0.055998
0.077754
0.119852
0.046397
0.084265
0.137409
0.114743
0.134124
0.127760
0.127719
0.127252
0.131594
0.128942
0.098507
0.064674
0.081925
0.038507
0.037040
0.101269
0.132096
0.046550
0.126231
0.082752
0.047039
0.132705
0.127464
0.113261
0.114220
0.126664
0.126624
0.113643
0.113643
0.113182
0.126322
0.097578
0.075118
0.050358
0.080895
0.110206
0.033438
0.021322
0.060260
0.039337
0.118609
0.125246
0.126581
0.135081
0.109640
0.074552
0.109057
0.117970
0.059087
0.109140
0.096667
0.049461
0.057089
0.112292
0.134881
0.134270
0.147682
0.093888
0.080155
0.045435
0.096708
0.095898
0.029030
0.020507
0.038706
0.037737
0.092004
0.096146
0.130237
0.040638
0.102237
0.134912
0.071042
0.047611
0.055520
0.104262
0.104924
0.030527
0.053694
0.021818
0.073972
0.054652
0.090346
0.084869
0.048821
0.110660
0.122580
0.046969
0.030514
0.037416
0.047893
0.051230
0.107425
0.114796
0.125912
0.133846
0.109997
0.088189
0.113927
0.077529
0.050617
0.113194
0.134020
0.055053
0.093770
0.062951
0.074181
0.120794
0.030920
0.071560
0.122454
0.127992
0.043087
0.057605
0.083139
0.050039
0.069038
0.089764
0.062944
0.063763
0.094195
0.060125
0.050355
0.106609
0.022911
0.022478
0.043825
0.073122
0.075437
0.059057
0.100436
0.078461
0.065369
0.045985
0.035224
0.094370
0.115288
0.063300
0.097815
0.032708
0.059798
0.084127
0.086659
0.105943
0.075019
0.053228
0.073348
0.085712
0.100584
0.077777
0.090603
0.104497
0.077985
0.050519
0.037089
0.085375
0.043618
0.107390
0.136145
0.050841
0.082549
0.103082
0.062508
0.072334
0.064341
0.044623
0.112404
0.073965
0.050747
0.111909
0.026058
0.038218
0.035384
0.092995
0.119971
0.056563
0.083956
0.077271
0.120567
0.063549
0.096853
0.115965
0.123898
0.105139
0.119128
0.101128
0.047391
0.105858
0.128548
0.061503
0.077470
0.107928
0.094951
0.086157
0.039412
0.115282
0.128515
0.070339
0.054857
0.051371
0.045252
0.078444
0.101555
0.062441
0.073228
0.108466
0.033153
0.059566
0.061881
0.103493
0.121249
0.131433
0.121726
0.098532
0.081774
0.057656
0.049360
0.082387
0.116374
0.073757
0.054505
0.115444
0.096866
0.089150
0.096639
0.117359
0.047138
0.110401
0.128014
0.123095
0.117607
0.120483
0.132346
0.114641
0.114594
0.046091
0.056660
0.145789
0.111563
0.075066
0.093251
0.071762
0.062048
0.084132
0.070140
0.110046
0.081837
0.071581
0.086197
0.127612
0.127728
0.045332
0.057116
0.059756
0.088135
0.124994
0.146383
0.141848
0.115580
0.044225
0.093026
0.119114
0.040751
0.107109
0.152175
0.032646
0.077942
0.126063
0.057908
0.067765
0.049566
0.127482
0.036764
0.040743
0.042634
0.103219
0.118332
0.048197
0.083700
0.133572
0.081030
0.078790
0.072501
0.078405
0.055142
0.066632
0.114087
0.054952
0.084689
0.120987
0.078844
0.110717
0.069607
0.113940
0.111617
0.029106
0.051911
0.043634
0.017980
0.043350
0.047205
0.069703
0.111110
0.019484
0.037419
0.091892
0.112335
0.073342
0.083072
0.122111
0.111613
0.125566
0.063698
0.136798
0.140079
0.116056
0.100633
0.072006
0.058018
0.112991
0.114395
0.065000
0.031313
0.089618
0.118477
0.041269
0.112710
0.102243
0.052910
0.105177
0.116443
0.111971
0.130121
0.039042
0.061936
0.119819
0.042580
0.129574
0.112368
0.080732
0.072591
0.143408
0.080272
0.063206
0.048427
0.136437
0.112371
0.050652
0.088255
0.094816
0.055050
0.093985
0.108858
0.086375
0.114389
0.110594
0.129634
0.024779
0.053887
0.089397
0.106110
0.079000
0.080241
0.067865
0.074924
0.033516
0.056872
0.102430
0.069601
0.091433
0.094390
0.073898
0.070692
0.033522
0.042232
0.080904
0.064156
0.090845
0.058980
0.068270
0.052076
0.097852
0.111684
0.109889
0.131060
0.103907
0.109224
0.022830
0.063064
0.102704
0.102510
0.047724
0.064845
0.063030
0.041941
0.082101
0.106584
0.095853
0.047099
0.058485
0.043051
0.080939
0.145844
0.049583
0.085860
0.086247
0.099846
0.116013
0.142388
0.045446
0.068596
0.142987
0.053490
0.037594
0.122488
0.114561
0.116842
0.067732
0.051160
0.106473
0.031736
0.048373
0.044947
0.081636
0.101890
0.096969
0.044764
0.060678
0.094856
0.078234
0.076603
0.061244
0.101680
0.125476
0.039528
0.120483
0.126651
0.112392
0.123002
0.070704
0.049996
0.113683
0.021827
0.031762
0.021217
0.041544
0.065031
0.096608
0.104874
0.094891
0.038264
0.115302
0.111635
0.048037
0.067016
0.039114
0.041727
0.107349
0.098344
0.078106
0.071433
0.126807
0.032226
0.071830
0.085358
0.037087
0.060882
0.117257
0.053907
0.047560
0.048802
0.076469
0.131642
0.026061
0.079996
0.136226
0.044900
0.080656
0.134858
0.042293
0.092912
0.140220
0.076128
0.088488
0.060958
0.082847
0.123239
0.037248
0.077662
0.133128
0.079841
0.075607
0.066185
0.082058
0.023270
0.085672
0.094195
0.070051
0.082323
0.095839
0.076484
0.030391
0.061373
0.111357
0.050758
0.062944
0.080931
0.127395
0.039579
0.028315
0.061311
0.047205
0.031953
0.035813
0.046721
0.061356
0.128551
0.125122
0.121860
0.119189
0.118561
0.044488
0.090377
0.108299
0.052237
0.121967
0.108752
0.079607
0.079852
0.095754
0.102889
0.083891
0.071649
0.040251
0.055250
0.044512
0.138014
0.052944
0.064464
0.118567
0.061838
0.036859
0.053977
0.094247
0.129758
0.047308
0.052380
0.125575
0.126298
0.056441
0.062923
0.084148
0.071487
0.044981
0.031085
0.065422
0.130054
0.029657
0.042551
0.084655
0.117553
0.039068
0.042283
0.072787
0.111659
0.139743
0.126460
0.104866
0.121029
0.089040
0.054874
0.093659
0.098422
0.115018
0.119964
0.062015
0.105133
0.132201
0.041129
0.060913
0.074526
0.108465
0.105115
0.050183
0.068853
0.106165
0.141353
0.091090
0.072100
0.023273
0.062357
0.117534
0.120988
0.091031
0.089159
0.064258
0.086280
0.053437
0.076905
0.052923
0.089419
0.108751
0.040199
0.047086
0.062084
0.085905
0.117826
0.121482
0.130326
0.040622
0.076330
0.122377
0.035767
0.082717
0.044715
0.122201
0.117930
0.055499
0.071855
0.076724
0.062421
0.114800
0.028347
0.042996
0.046304
0.067767
0.108031
0.109280
0.119318
0.093213
0.085401
0.126335
0.072566
0.047922
0.062806
0.097435
0.104172
0.122935
0.114925
0.128381
0.129695
0.033231
0.060774
0.127963
0.020417
0.020772
0.077241
0.055071
0.121603
0.116916
0.079674
0.031825
0.050919
0.058721
0.112582
0.038196
0.087465
0.126064
0.104262
0.098000
0.041601
0.093384
0.133539
0.048173
0.082378
0.112589
0.066294
0.049681
0.096930
0.081367
0.088144
0.029716
0.076946
0.056611
0.032726
0.085250
0.118076
0.109749
0.119386
0.135494
0.133266
0.055867
0.040323
0.146283
0.057896
0.052591
0.037347
0.053336
0.123089
0.039538
0.109890
0.112713
0.055459
0.031665
0.055962
0.094528
0.106745
0.079666
0.057348
0.024308
0.041542
0.044557
0.140466
0.027150
0.090814
0.128452
0.023583
0.027520
0.034844
0.086612
0.130059
0.041282
0.075073
0.062830
0.092745
0.092670
0.026656
0.092238
0.130307
0.124878
0.134850
0.113484
0.126739
0.097188
0.078505
0.034247
0.045166
0.129023
0.140947
0.035290
0.051953
0.122077
0.126425
0.039683
0.100571
0.077379
0.065732
0.083582
0.040413
0.034070
0.048784
0.078005
0.101762
0.111250
0.120840
0.063111
0.059695
0.117744
0.030038
0.102118
0.110723
0.053448
0.058927
0.033462
0.103107
0.137048
0.022344
0.122097
0.114462
0.116795
0.131136
0.128782
0.127866
0.019801
0.052641
0.070850
0.110590
0.065128
0.067797
0.080570
0.127035
0.017082
0.022815
0.042958
0.091283
0.039574
0.118323
0.080536
0.084997
0.049725
0.077117
0.043504
0.026515
0.067048
0.106344
0.104730
0.098069
0.087966
0.057816
0.079041
0.063534
0.017855
0.054210
0.111024
0.109738
0.058094
0.086145
0.137907
0.030856
0.024852
0.040236
0.055691
0.117516
0.068434
0.076333
0.145571
0.140803
0.075088
0.071146
0.047246
0.123916
0.122587
0.057418
0.016397
0.034747
0.045637
0.139995
0.074111
0.061960
0.131112
0.135515
0.121822
0.129276
0.134061
0.129669
0.040136
0.074800
0.115161
0.040522
0.026178
0.063528
0.110536
0.110637
0.114749
0.087600
0.067490
0.112580
0.114349
0.112621
0.125856
0.125746
0.124572
0.123199
0.097018
0.055378
0.014318
0.032345
0.063994
0.110558
0.088352
0.103175
0.129597
0.108068
0.080896
0.037888
0.034423
0.064350
0.073184
0.116091
0.122232
0.109608
0.073099
0.092973
0.046323
0.044442
0.080743
0.133186
0.069231
0.089588
0.122197
0.083396
0.100705
0.050445
0.144624
0.112293
0.081294
0.095665
0.078520
0.048694
0.094341
0.087390
0.058288
0.083108
0.032629
0.044598
0.064895
0.135404
0.036069
0.094303
0.128870
0.062270
0.101443
0.069007
0.084367
0.095293
0.067897
0.083250
0.108354
0.080015
0.124656
0.110094
0.089617
0.057410
0.125181
0.139388
0.075475
0.104303
0.058983
0.074704
0.105315
0.122425
0.134501
0.110280
0.102902
0.100289
0.076894
0.048103
0.083404
0.089991
0.074154
0.090007
0.053143
0.046527
0.057987
0.129287
0.057918
0.096330
0.128408
0.055550
0.099091
0.116987
0.038692
0.038462
0.088366
0.129577
0.078393
0.097262
0.100695
0.109690
0.060017
0.077817
0.101062
0.093364
0.041439
0.053237
0.119790
0.066715
0.040367
0.068352
0.097272
0.135513
0.025689
0.042983
0.110520
0.119752
0.088817
0.042926
0.142753
0.136558
0.095133
0.082407
0.126120
0.106998
0.121508
0.129182
0.135309
0.118206
0.118873
0.124989
0.132351
0.126275
0.045568
0.134011
0.130043
0.123842
0.079725
0.056398
0.060818
0.046873
0.056461
0.056931
0.022271
0.069591
0.058002
0.115036
0.047893
0.099905
0.116019
0.030361
0.054150
0.054413
0.049572
0.062089
0.031005
0.061206
0.056264
0.117138
0.062021
0.098562
0.121231
0.135975
0.047609
0.078668
0.125300
0.107870
0.091869
0.113412
0.093887
0.099388
0.059122
0.058097
0.108975
0.124868
0.025554
0.061738
0.073697
0.118775
0.114009
0.124742
0.112153
0.106032
0.105511
0.106754
0.055013
0.069171
0.125283
0.073969
0.107040
0.124400
0.109765
0.093029
0.055102
0.042093
0.072946
0.091492
0.120269
0.112151
0.131113
0.106508
0.038884
0.107041
0.130203
0.049739
0.046515
0.041468
0.112188
0.132170
0.139881
0.122581
0.038645
0.099126
0.134665
0.066602
0.089936
0.030626
0.016815
0.025619
0.031936
0.065949
0.071334
0.128417
0.040072
0.080731
0.117646
0.025025
0.081858
0.128760
0.041973
0.107524
0.114889
0.058774
0.020505
0.039504
0.059229
0.117471
0.098808
0.047069
0.026926
0.046748
0.086631
0.110669
0.043465
0.040175
0.047614
0.059660
0.047683
0.117485
0.053816
0.045943
0.115338
0.021189
0.048267
0.069963
0.078592
0.115745
0.046946
0.055600
0.106949
0.053469
0.035569
0.052020
0.076319
0.082321
0.065337
0.030520
0.060940
0.088892
0.062944
0.090391
0.041027
0.091996
0.085069
0.045126
0.035819
0.072697
0.057411
0.107631
0.073094
0.106552
0.106221
0.073474
0.068878
0.086255
0.111504
0.055679
0.076017
0.083976
0.053830
0.053490
0.101802
0.116790
0.092216
0.059847
0.050722
0.074498
0.106582
0.035162
0.054275
0.073052
0.111876
0.137943
0.135799
0.107277
0.080248
0.056176
0.054420
0.082192
0.103788
0.026008
0.062069
0.051425
0.077096
0.101764
0.046865
0.044570
0.105958
0.115935
0.051859
0.072078
0.078543
0.080837
0.075202
0.067984
0.072216
0.075530
0.074251
0.073576
0.116285
0.090568
0.063213
0.070315
0.124474
0.118622
0.072136
0.117387
0.065887
0.069102
0.109871
0.086755
0.089644
0.084871
0.069962
0.068568
0.090138
0.100174
0.065466
0.055718
0.119306
0.126747
0.066595
0.061203
0.055015
0.094314
0.129856
0.121036
0.056567
0.092811
0.117436
0.035209
0.131921
0.127402
0.136302
0.121521
0.050313
0.062745
0.048227
0.124906
0.086594
0.063294
0.097365
0.086382
0.052167
0.038725
0.083286
0.040114
0.058001
0.085057
0.103275
0.069687
0.075566
0.130220
0.118597
0.128044
0.058474
0.047184
0.032044
0.042511
0.063544
0.101776
0.097809
0.049904
0.062609
0.049116
0.058157
0.077644
0.077879
0.055088
0.097320
0.107798
0.043699
0.075528
0.089408
0.033399
0.077055
0.121114
0.046632
0.104126
0.138836
0.078652
0.105653
0.054295
0.105785
0.120750
0.074372
0.100053
0.117520
0.053804
0.122555
0.140842
0.066576
0.064344
0.130543
0.069753
0.116497
0.019246
0.017155
0.035001
0.033218
0.022068
0.083605
0.101790
0.108027
0.094246
0.105849
0.107911
0.046972
0.032161
0.073882
0.113109
0.041701
0.035135
0.071780
0.117351
0.122821
0.147307
0.042056
0.056194
0.048046
0.135516
0.109434
0.113617
0.112253
0.131290
0.099081
0.110045
0.117327
0.117859
0.039992
0.067695
0.105005
0.056565
0.125927
0.125357
0.042377
0.047583
0.088675
0.141495
0.113878
0.114717
0.159125
0.140635
0.120165
0.106310
0.111648
0.140824
0.029277
0.042796
0.092847
0.039498
0.093481
0.128949
0.093505
0.064452
0.119559
0.108313
0.064335
0.061789
0.125002
0.143038
0.044618
0.082840
0.136229
0.043860
0.066545
0.020603
0.067179
0.042529
0.091179
0.090544
0.121930
0.117935
0.080584
0.104360
0.132219
0.133944
0.059576
0.072581
0.044885
0.090503
0.084745
0.071206
0.033538
0.050256
0.040344
0.101385
0.124937
0.028630
0.092127
0.084543
0.044120
0.075326
0.062718
0.109622
0.100483
0.130901
0.144534
0.121659
0.116849
0.091783
0.039464
0.063357
0.061455
0.084782
0.100360
0.093575
0.131729
0.104097
0.055135
0.102416
0.128010
0.021297
0.044328
0.039898
0.128052
0.056893
0.098162
0.091757
0.037051
0.073186
0.038502
0.048204
0.074306
0.123796
0.113620
0.093940
0.089229
0.103451
0.153480
0.133512
0.127196
0.104475
0.085559
0.068504
0.126418
0.147146
0.071002
0.110569
0.119073
0.029063
0.112863
0.114132
0.116721
0.114147
0.138688
0.126878
0.098263
0.057300
0.080052
0.054719
0.040861
0.070368
0.087945
0.122090
0.104575
0.118438
0.051332
0.076527
0.121416
0.049041
0.117515
0.101633
0.022684
0.101383
0.048545
0.055247
0.065278
0.131109
0.123670
0.117374
0.058570
0.076728
0.049357
0.104357
0.055529
0.064046
0.099786
0.031275
0.114757
0.122219
0.083393
0.086766
0.081789
0.119291
0.036678
0.109266
0.087784
0.045661
0.130450
0.124350
0.073427
0.038026
0.053160
0.127273
0.054345
0.016959
0.028892
0.043042
0.078616
0.111910
0.115927
0.075778
0.055194
0.059133
0.078023
0.074082
0.130000
0.117992
0.131535
0.108941
0.066573
0.063920
0.124017
0.060303
0.068351
0.066081
0.088494
0.060063
0.074445
0.116213
0.109263
0.126833
0.128506
0.087994
0.044453
0.086042
0.112876
0.049572
0.041380
0.097794
0.121450
0.051860
0.105781
0.115096
0.057229
0.065480
0.034906
0.072335
0.068344
0.099438
0.086681
0.136167
0.097745
0.085323
0.070361
0.100217
0.078806
0.073891
0.088958
0.036287
0.056734
0.042894
0.121671
0.085526
0.037573
0.027677
0.056888
0.049585
0.098617
0.121589
0.078822
0.113865
0.072389
0.108211
0.079148
0.104579
0.057420
0.090206
0.081876
0.068968
0.033275
0.021678
0.058625
0.039484
0.078249
0.132895
0.043656
0.043665
0.120142
0.119969
0.061949
0.070451
0.105165
0.058695
0.070778
0.075751
0.043857
0.101038
0.118066
0.027570
0.024930
0.062035
0.106049
0.128099
0.042495
0.097787
0.075964
0.067896
0.069195
0.080174
0.101162
0.053701
0.110793
0.119806
0.022447
0.032502
0.107233
0.123992
0.117309
0.090687
0.058343
0.103954
0.071211
0.107020
0.042037
0.095609
0.120824
0.030337
0.107768
0.105742
0.122271
0.108588
0.094596
0.084238
0.034527
0.037648
0.100687
0.107234
0.092424
0.111529
0.136149
0.111671
0.119049
0.111507
0.052861
0.074380
0.135331
0.037099
0.044100
0.072542
0.064719
0.126080
0.099563
0.122591
0.095685
0.107994
0.047749
0.097745
0.074313
0.104851
0.118199
0.121315
0.086981
0.080717
0.061851
0.069788
0.096778
0.032708
0.024618
0.036132
0.079723
0.147622
0.140124
0.127129
0.116875
0.130302
0.065429
0.061565
0.064045
0.072987
0.126103
0.108517
0.019278
0.043963
0.098760
0.148833
0.053104
0.067913
0.080097
0.121027
0.082699
0.091675
0.132733
0.106697
0.032005
0.060547
0.060463
0.128782
0.033562
0.084357
0.140489
0.061516
0.050470
0.129548
0.138355
0.124555
0.059059
0.082412
0.065327
0.063805
0.098825
0.085255
0.018918
0.052479
0.074440
0.120426
0.060270
0.083787
0.097154
0.109164
0.130884
0.126368
0.095725
0.061770
0.069062
0.062946
0.117505
0.036010
0.021270
0.038073
0.058742
0.140735
0.065347
0.072004
0.143920
0.062190
0.062655
0.083756
0.076621
0.059800
0.085800
0.088755
0.081521
0.054023
0.117672
0.107729
0.060204
0.058023
0.106727
0.105578
0.122880
0.134536
0.127935
0.126220
0.081996
0.071407
0.052880
0.059760
0.133206
0.139775
0.054733
0.066134
0.129175
0.054670
0.062626
0.048907
0.083108
0.119339
0.038826
0.065647
0.016391
0.034331
0.082866
0.105391
0.089780
0.071270
0.113743
0.069358
0.111974
0.121003
0.086048
0.121447
0.034459
0.072314
0.135076
0.017467
0.082845
0.055601
0.043381
0.116175
0.122919
0.052316
0.086878
0.084797
0.083302
0.132361
0.032353
0.060834
0.118277
0.059428
0.085586
0.130522
0.097320
0.105426
0.114894
0.089257
0.101323
0.096738
0.085399
0.061480
0.098664
0.107507
0.067150
0.082641
0.028118
0.065511
0.111758
0.035565
0.071637
0.042958
0.084090
0.121079
0.078995
0.047879
0.118701
0.099856
0.089973
0.055859
0.106394
0.112898
0.047951
0.085830
0.094728
0.077305
0.124203
0.104338
0.122745
0.131698
0.087826
0.056548
0.110199
0.129208
0.120733
0.140773
0.128451
0.125370
0.126697
0.122721
0.121955
0.130118
0.125865
0.102685
0.084665
0.103168
0.025137
0.055021
0.086838
0.072682
0.032145
0.026230
0.042867
0.092394
0.072889
0.068274
0.112368
0.041345
0.108294
0.102243
0.087266
0.069557
0.045769
0.076861
0.085060
0.120920
0.103048
0.106430
0.133120
0.115791
0.113933
0.113193
0.125387
0.126049
0.126257
0.131507
0.114558
0.116150
0.114590
0.129037
0.099541
0.065946
0.054395
0.058435
0.092839
0.053293
0.061346
0.019887
0.067128
0.101645
0.069166
0.080207
0.084437
0.057270
0.091086
0.106442
0.051630
0.072830
0.099760
0.127942
0.141609
0.130968
0.129485
0.127643
0.127669
0.126075
0.128497
0.107769
0.055041
0.069953
0.115797
0.044921
0.131389
0.098071
0.067692
0.087784
0.089785
0.067343
0.075206
0.057960
0.063467
0.082055
0.087421
0.084024
0.087068
0.054507
0.026680
0.082796
0.056433
0.047267
0.086570
0.128016
0.128756
0.130992
0.144407
0.127754
0.128692
0.141407
0.051271
0.046887
0.044072
0.087833
0.083541
0.107213
0.078684
0.058143
0.098579
0.102912
0.069126
0.089592
0.037770
0.057136
0.084015
0.074446
0.080380
0.097960
0.080987
0.065131
0.092190
0.044689
0.040962
0.062286
0.059331
0.042669
0.060923
0.119868
0.121676
0.142840
0.063927
0.046672
0.147220
0.067085
0.041500
0.030615
0.100711
0.085743
0.101975
0.095237
0.051713
0.051640
0.036923
0.064047
0.050492
0.033046
0.033401
0.036404
0.092858
0.129824
0.097746
0.061106
0.039669
0.057735
0.075185
0.081838
0.110981
0.087800
0.047843
0.050494
0.076490
0.037382
0.031617
0.090457
0.077086
0.036006
0.096056
0.129685
0.119174
0.126488
0.119632
0.136123
0.070104
0.064445
0.130278
0.135088
0.082068
0.079471
0.038596
0.042416
0.051439
0.106867
0.075283
0.098442
0.123152
0.059137
0.081665
0.030104
0.050159
0.057816
0.072995
0.105018
0.106222
0.109795
0.031416
0.075217
0.117616
0.058405
0.062681
0.133704
0.055700
0.073515
0.117828
0.038828
0.061383
0.081708
0.079620
0.055503
0.089830
0.146117
0.133543
0.093888
0.046848
0.068762
0.057075
0.064173
0.068916
0.032697
0.037900
0.061768
0.093780
0.105140
0.116699
0.141294
0.155123
0.129056
0.067617
0.063581
0.126609
0.038438
0.054779
0.075201
0.108837
0.102989
0.112829
0.112521
0.125002
0.152303
0.135436
0.129273
0.081918
0.088537
0.132292
0.117904
0.026398
0.055043
0.052637
0.108125
0.124474
0.126726
0.126681
0.126059
0.124389
0.122797
0.092482
0.103017
0.016741
0.038890
0.058002
0.050114
0.037601
0.047749
0.115745
0.057139
0.057872
0.062248
0.115398
0.128497
0.112822
0.112840
0.116966
0.133814
0.115915
0.096258
0.014178
0.037410
0.067901
0.041348
0.070640
0.030859
0.085429
0.049771
0.029149
0.049725
0.084534
0.138360
0.068300
0.056768
0.131209
0.114913
0.146132
0.112076
0.045884
0.127668
0.123132
0.085242
0.029120
0.044625
0.031363
0.108867
0.150863
0.045946
0.019719
0.040293
0.063742
0.123803
0.047221
0.101351
0.128918
0.093139
0.091475
0.053399
0.034539
0.060724
0.088554
0.088924
0.048873
0.027942
0.074893
0.048405
0.090590
0.086026
0.116187
0.026504
0.110273
0.109128
0.066014
0.080879
0.069546
0.077292
0.093956
0.106790
0.080471
0.055780
0.101291
0.112438
0.055214
0.107430
0.115219
0.078006
0.058029
0.114212
0.100888
0.078754
0.036215
0.069683
0.090209
0.106751
0.035459
0.087431
0.075309
0.114332
0.074075
0.057815
0.024284
0.074494
0.078194
0.113528
0.040999
0.063527
0.044970
0.078647
0.057387
0.092027
0.064797
0.084900
0.088845
0.061194
0.032458
0.043325
0.074295
0.112243
0.048225
0.082505
0.127726
0.053067
0.040466
0.074430
0.076372
0.095970
0.048778
0.085587
0.072893
0.044267
0.053957
0.090755
0.072578
0.103092
0.076726
0.099285
0.043043
0.047238
0.114476
0.050381
0.052619
0.063099
0.053170
0.120241
0.044059
0.069023
0.065637
0.053787
0.098819
0.087984
0.049887
0.028268
0.038723
0.043022
0.110963
0.113689
0.084745
0.042020
0.073513
0.068926
0.039519
0.088322
0.117420
0.025745
0.103218
0.091573
0.051488
0.077630
0.115901
0.103733
0.037861
0.038147
0.059362
0.023764
0.106146
0.117227
0.061629
0.048343
0.077541
0.074243
0.089079
0.100055
0.077655
0.090592
0.076631
0.066225
0.114067
0.115975
0.063653
0.040420
0.084233
0.116800
0.068055
0.063334
0.118930
0.101364
0.084209
0.040309
0.099525
0.130806
0.051389
0.049752
0.116773
0.028196
0.108006
0.135518
0.102023
0.083405
0.086713
0.072749
0.124934
0.108333
0.060341
0.085289
0.124478
0.039947
0.100084
0.085525
0.116722
0.070582
0.058164
0.045464
0.098606
0.106054
0.086694
0.133659
0.044529
0.106675
0.137031
0.046133
0.035862
0.055169
0.090907
0.111811
0.072436
0.031939
0.062038
0.062911
0.129261
0.111574
0.034008
0.034462
0.039244
0.053400
0.092172
0.111894
0.118445
0.085034
0.068757
0.037254
0.058152
0.080209
0.083966
0.117004
0.100809
0.110857
0.064305
0.085209
0.116105
0.100463
0.084030
0.048840
0.115879
0.126248
0.035597
0.068614
0.127041
0.021168
0.042820
0.050148
0.101044
0.111371
0.046794
0.040657
0.024155
0.070172
0.063468
0.069409
0.065764
0.067468
0.055578
0.091704
0.089968
0.084063
0.022127
0.022761
0.114437
0.121891
0.038744
0.085786
0.067313
0.087538
0.074350
0.097189
0.070229
0.040564
0.087930
0.117150
0.040904
0.088077
0.122626
0.067887
0.045656
0.055723
0.071901
0.124835
0.113567
0.122936
0.141205
0.118853
0.103038
0.131622
0.073014
0.057406
0.107839
0.120024
0.113962
0.125574
0.114269
0.102982
0.072043
0.062436
0.072237
0.052982
0.092024
0.091731
0.060768
0.046724
0.112636
0.098194
0.065432
0.040189
0.064578
0.065970
0.033842
0.061488
0.086205
0.109186
0.097978
0.110087
0.081536
0.038811
0.115875
0.116130
0.044417
0.034525
0.092422
0.128827
0.091082
0.108272
0.056219
0.055599
0.096131
0.113957
0.081176
0.076946
0.048505
0.068599
0.023329
0.046862
0.075384
0.124116
0.042961
0.088249
0.077136
0.073577
0.043363
0.023523
0.073943
0.079495
0.118532
0.120552
0.049341
0.096007
0.069078
0.063886
0.112771
0.115128
0.081386
0.065657
0.115985
0.103175
0.055321
0.030381
0.031138
0.042830
0.040298
0.102648
0.119050
0.140696
0.138243
0.125885
0.113546
0.112651
0.101317
0.122795
0.089263
0.081344
0.040880
0.094190
0.076708
0.037013
0.111937
0.140522
0.067528
0.066095
0.119022
0.040726
0.060032
0.077572
0.106987
0.056243
0.042463
0.051294
0.056885
0.116716
0.070750
0.106945
0.140093
0.105483
0.027907
0.079501
0.091015
0.118866
0.113789
0.134489
0.045407
0.048361
0.103744
0.105311
0.119651
0.113989
0.060267
0.056657
0.050711
0.104569
0.104477
0.021308
0.121487
0.125877
0.092626
0.067536
0.073435
0.111385
0.110550
0.049143
0.060396
0.100710
0.118122
0.047328
0.097713
0.093090
0.102908
0.077197
0.056679
0.076479
0.089887
0.061769
0.079575
0.083356
0.069444
0.118983
0.094034
0.092047
0.123487
0.059522
0.088643
0.048610
0.116892
0.105184
0.042519
0.087987
0.082341
0.070191
0.061143
0.117481
0.042664
0.057192
0.110816
0.036774
0.068431
0.074315
0.129335
0.132280
0.088479
0.129162
0.039887
0.063980
0.097075
0.066942
0.068804
0.020914
0.051400
0.052365
0.062108
0.095641
0.029076
0.049749
0.069280
0.106291
0.103857
0.060153
0.039606
0.101482
0.091966
0.025639
0.105281
0.083877
0.071857
0.100377
0.103652
0.067260
0.043615
0.096540
0.101674
0.055520
0.046870
0.065670
0.094803
0.091499
0.099616
0.129519
0.057430
0.098268
0.130216
0.072042
0.115870
0.076523
0.097337
0.071602
0.068673
0.098881
0.060705
0.031377
0.054344
0.048012
0.110023
0.070321
0.063455
0.022028
0.052156
0.090471
0.086117
0.091311
0.038599
0.071282
0.021172
0.036428
0.081825
0.140503
0.075879
0.081466
0.021173
0.059255
0.047425
0.046760
0.056959
0.042254
0.101267
0.113007
0.059377
0.096658
0.129640
0.084880
0.094578
0.086639
0.097610
0.065708
0.084028
0.107978
0.041543
0.072424
0.108430
0.040704
0.037437
0.071777
0.054484
0.053054
0.070270
0.031110
0.056985
0.109793
0.093652
0.100180
0.113152
0.089828
0.109744
0.078783
0.095237
0.053306
0.083082
0.117923
0.106033
0.117945
0.048512
0.093834
0.102110
0.051001
0.039262
0.076748
0.071636
0.074917
0.059269
0.082872
0.075988
0.078469
0.085799
0.085488
0.093410
0.111248
0.077368
0.051792
0.035078
0.064176
0.064913
0.119495
0.114969
0.108207
0.102478
0.126361
0.135893
0.122503
0.043913
0.123041
0.133798
0.075589
0.095499
0.052993
0.078245
0.092281
0.022964
0.045536
0.054412
0.114591
0.044670
0.063648
0.069591
0.097204
0.078867
0.062259
0.080113
0.092619
0.095278
0.114942
0.026226
0.037012
0.083101
0.123660
0.056453
0.041485
0.099252
0.115225
0.112202
0.122925
0.036127
0.079654
0.108984
0.046896
0.064180
0.073159
0.127473
0.109690
0.111176
0.114792
0.039105
0.071086
0.113391
0.108724
0.113553
0.112521
0.135277
0.121910
0.055889
0.095834
0.019563
0.039155
0.066642
0.130681
0.106845
0.064567
0.054889
0.052973
0.052456
0.108480
0.019959
0.040430
0.046193
0.104290
0.108935
0.112890
0.126789
0.156739
0.043437
0.106212
0.155209
0.093826
0.091709
0.076742
0.049668
0.124786
0.050707
0.060104
0.128748
0.026329
0.031121
0.063965
0.069146
0.070917
0.049253
0.114371
0.052264
0.059361
0.111263
0.032817
0.028726
0.061323
0.080731
0.121694
0.053462
0.115429
0.139944
0.069752
0.052317
0.138583
0.124557
0.137436
0.046616
0.074764
0.118716
0.039657
0.041304
0.039329
0.068397
0.141200
0.070822
0.100607
0.114768
0.063320
0.029551
0.046734
0.056536
0.044305
0.051183
0.019345
0.058893
0.036722
0.117915
0.134964
0.105055
0.049929
0.017147
0.035155
0.069777
0.045421
0.093185
0.062027
0.093453
0.077634
0.065358
0.054653
0.081673
0.104445
0.038775
0.086364
0.093118
0.097492
0.082170
0.091332
0.102349
0.065624
0.034125
0.094815
0.087244
0.069187
0.083373
0.127518
0.126046
0.133012
0.042506
0.050757
0.042252
0.089812
0.083140
0.073125
0.035849
0.022223
0.108668
0.095842
0.065496
0.061447
0.022509
0.041515
0.102854
0.118286
0.046367
0.023094
0.084891
0.104246
0.124428
0.136439
0.131221
0.109374
0.116334
0.127750
0.064378
0.052253
0.138963
0.068480
0.063402
0.049558
0.066467
0.112466
0.091438
0.106588
0.096416
0.090183
0.053574
0.059282
0.089792
0.119567
0.054414
0.063227
0.060245
0.030638
0.067815
0.088660
0.070150
0.074240
0.122740
0.119253
0.115603
0.115092
0.103023
0.134801
0.135983
0.124165
0.146880
0.151181
0.144266
0.119120
0.116828
0.093126
0.075067
0.084457
0.103210
0.031871
0.071372
0.088496
0.066129
0.081074
0.045541
0.067743
0.080631
0.099834
0.067646
0.067525
0.114383
0.122568
0.126081
0.119390
0.060935
0.044756
0.113624
0.055698
0.048595
0.076023
0.057332
0.056502
0.081909
0.126255
0.120802
0.136666
0.066973
0.057090
0.059937
0.059802
0.088525
0.091032
0.096281
0.049603
0.064080
0.069743
0.097774
0.050451
0.043796
0.038836
0.071718
0.123536
0.134010
0.135248
0.046099
0.065767
0.105808
0.087021
0.084263
0.069465
0.122654
0.027299
0.091500
0.060382
0.092861
0.082507
0.059892
0.044407
0.095537
0.097067
0.042207
0.041665
0.042799
0.043753
0.086994
0.138034
0.068033
0.109840
0.080268
0.116806
0.111771
0.106047
0.077334
0.109776
0.088063
0.085971
0.138454
0.113633
0.065377
0.068347
0.086496
0.078234
0.112887
0.120719
0.035602
0.045043
0.056056
0.138227
0.058572
0.086715
0.053213
0.050860
0.095450
0.132653
0.066728
0.125610
0.038830
0.073538
0.129714
0.022784
0.028879
0.071751
0.059626
0.107425
0.091339
0.049458
0.022932
0.084074
0.099555
0.122253
0.047055
0.051533
0.040962
0.071422
0.126387
0.078174
0.063662
0.058621
0.060836
0.061004
0.094128
0.132011
0.076310
0.061527
0.159771
0.035710
0.099157
0.160281
0.039474
0.058513
0.113738
0.024109
0.044518
0.105603
0.062024
0.090025
0.058747
0.083034
0.018042
0.040199
0.105307
0.131406
0.033390
0.101543
0.060673
0.055567
0.103344
0.119513
0.042890
0.099043
0.125226
0.073382
0.090569
0.071348
0.057039
0.089812
0.111781
0.072887
0.104852
0.048919
0.021095
0.033637
0.100038
0.120288
0.042488
0.025559
0.024604
0.042988
0.094291
0.128983
0.089221
0.063936
0.113510
0.130038
0.138099
0.113183
0.116140
0.125440
0.045338
0.091669
0.121095
0.050231
0.040408
0.072240
0.065133
0.118791
0.078751
0.078044
0.101110
0.119229
0.079881
0.084056
0.088401
0.097603
0.054973
0.083227
0.040926
0.050375
0.139111
0.062114
0.062778
0.086168
0.119589
0.120445
0.126942
0.127000
0.114453
0.114876
0.108984
0.121947
0.071910
0.074461
0.050362
0.099368
0.061029
0.087285
0.109225
0.086228
0.079232
0.081460
0.091977
0.092556
0.092094
0.099915
0.085767
0.095148
0.066754
0.081668
0.083723
0.087609
0.034301
0.061283
0.070304
0.078658
0.082251
0.055130
0.059198
0.128636
0.041164
0.040657
0.069559
0.108287
0.111417
0.121656
0.128872
0.115437
0.046972
0.071565
0.117367
0.036928
0.046556
0.068221
0.072743
0.111663
0.038517
0.052531
0.109485
0.113270
0.055299
0.053731
0.102716
0.097494
0.039722
0.029910
0.026277
0.069152
0.088976
0.038963
0.091273
0.148139
0.041508
0.119159
0.113785
0.063463
0.102026
0.032871
0.044048
0.091717
0.073610
0.074080
0.102719
0.042361
0.084680
0.059656
0.067637
0.063787
0.058990
0.057242
0.114064
0.034113
0.079755
0.089701
0.088591
0.066666
0.058730
0.096354
0.082275
0.040527
0.076894
0.117722
0.067869
0.063975
0.142160
0.057558
0.100034
0.095025
0.061877
0.070082
0.032122
0.071794
0.119330
0.037731
0.057998
0.038674
0.070351
0.113306
0.040686
0.051533
0.113032
0.023429
0.056971
0.063894
0.064073
0.103653
0.027940
0.068693
0.105825
0.109753
0.022674
0.019653
0.098168
0.057253
0.071598
0.109487
0.119785
0.093819
0.081562
0.078738
0.076601
0.044191
0.075281
0.109377
0.102606
0.061939
0.032910
0.082699
0.053515
0.057521
0.075291
0.031496
0.046884
0.055777
0.064566
0.116414
0.119582
0.137193
0.117994
0.106854
0.057454
0.050769
0.073112
0.064701
0.104875
0.109513
0.108682
0.089253
0.046229
0.071225
0.027064
0.067558
0.045046
0.119880
0.127908
0.116663
0.058811
0.083714
0.056975
0.065932
0.088332
0.105148
0.111046
0.109038
0.081169
0.077248
0.094215
0.078913
0.127033
0.140631
0.049815
0.095062
0.138324
0.075729
0.085925
0.093150
0.074549
0.126207
0.103530
0.123806
0.126745
0.070932
0.110588
0.049475
0.038836
0.076911
0.059082
0.061848
0.083968
0.046304
0.102290
0.095216
0.122921
0.118287
0.125589
0.139409
0.136757
0.115540
0.064016
0.090689
0.112036
0.079325
0.063354
0.058338
0.057250
0.064629
0.075629
0.045745
0.069905
0.115103
0.071608
0.085638
0.106893
0.126928
0.139188
0.125698
0.132717
0.144501
0.100476
0.080055
0.072584
0.058916
0.111811
0.049575
0.049295
0.081189
0.076250
0.047926
0.090027
0.130513
0.132493
0.141835
0.028919
0.082161
0.129851
0.018122
0.033844
0.074286
0.070477
0.087086
0.056035
0.043515
0.035274
0.071623
0.062495
0.132329
0.132425
0.124518
0.067077
0.042363
0.120583
0.082531
0.084328
0.047999
0.099388
0.126340
0.048282
0.084656
0.085138
0.091841
0.127193
0.138320
0.113890
0.111798
0.109748
0.159286
0.079454
0.080465
0.066465
0.046144
0.083891
0.108621
0.120891
0.111500
0.050072
0.079779
0.112123
0.043318
0.065963
0.064602
0.085424
0.046931
0.062020
0.102618
0.126496
0.114792
0.127145
0.130610
0.109228
0.076688
0.058354
0.044697
0.084894
0.104302
0.048775
0.068973
0.089125
0.061188
0.057081
0.069874
0.061768
0.045085
0.095593
0.115619
0.041835
0.037559
0.095793
0.098678
0.071603
0.103047
0.101131
0.105075
0.065958
0.093395
0.032408
0.072618
0.059759
0.096232
0.044291
0.076817
0.021181
0.033065
0.089990
0.129706
0.085654
0.041753
0.093502
0.079424
0.080285
0.108638
0.103747
0.068395
0.024819
0.038298
0.040123
0.123347
0.061577
0.090376
0.128089
0.029526
0.061156
0.055073
0.117574
0.118948
0.066549
0.065113
0.088138
0.064727
0.065296
0.089088
0.117640
0.055547
0.120175
0.108249
0.070062
0.097166
0.096277
0.093990
0.108860
0.115739
0.061951
0.070222
0.099972
0.113315
0.122059
0.101687
0.063249
0.067906
0.105007
0.083515
0.124737
0.132488
0.053303
0.070694
0.128981
0.054406
0.119234
0.123622
0.122886
0.148042
0.134591
0.137581
0.025305
0.054414
0.100967
0.123469
0.071791
0.091325
0.082832
0.105168
0.027088
0.056094
0.048402
0.116632
0.058913
0.085758
0.068484
0.073725
0.112960
0.120108
0.120988
0.132874
0.144015
0.151285
0.061640
0.120033
0.140537
0.066178
0.043482
0.080659
0.109093
0.091563
0.069796
0.062221
0.071743
0.050023
0.105338
0.109477
0.116472
0.102166
0.086525
0.094126
0.052747
0.036972
0.076001
0.099152
0.104687
0.114922
0.093115
0.065971
0.044194
0.062105
0.077261
0.044449
0.034002
0.063288
0.054887
0.033704
0.063313
0.051552
0.098226
0.125310
0.114057
0.118489
0.050670
0.058731
0.104775
0.056517
0.121591
0.073453
0.137634
0.119352
0.114616
0.116005
0.127868
0.111248
0.093027
0.104746
0.111309
0.123616
0.121615
0.126838
0.125469
0.125550
0.127564
0.126730
0.112247
0.108187
0.048849
0.090824
0.091669
0.117297
0.125455
0.119473
0.112828
0.123819
0.098421
0.062143
0.022538
0.046989
0.079154
0.113439
0.102889
0.104061
0.064096
0.031481
0.026889
0.028416
0.075981
0.056236
0.029218
0.050679
0.070407
0.018769
0.062143
0.055371
0.046155
0.023736
0.021448
0.049995
0.055168
0.049471
0.035328
0.025060
0.057580
0.038438
0.103381
0.095765
0.102560
0.083369
0.054012
0.082838
0.064819
0.072994
0.090806
0.109986
0.121089
0.116533
0.099190
0.080703
0.036790
0.058261
0.081977
0.097724
0.104587
0.077775
0.081780
0.086898
0.101452
0.121993
0.067744
0.055763
0.052186
0.057793
0.120585
0.113282
0.062836
0.026572
0.077215
0.065907
0.081968
0.111771
0.096641
0.090057
0.046337
0.061384
0.082873
0.090127
0.085087
0.035046
0.031541
0.035423
0.093691
0.140858
0.043358
0.063072
0.051582
0.104300
0.117054
0.037974
0.128949
0.120090
0.036949
0.067375
0.073821
0.088673
0.089862
0.128155
0.040572
0.042104
0.064127
0.110553
0.056357
0.060719
0.134228
0.042389
0.023221
0.034413
0.065925
0.116766
0.039260
0.052788
0.066300
0.058487
0.087047
0.043919
0.095947
0.085277
0.041431
0.095394
0.126794
0.028205
0.045881
0.054297
0.110630
0.125921
0.126486
0.120175
0.044299
0.093401
0.122786
0.063871
0.050819
0.114693
0.102857
0.101579
0.045034
0.047529
0.084393
0.032811
0.057992
0.065472
0.112160
0.114064
0.075457
0.056090
0.121463
0.089904
0.087511
0.040735
0.092153
0.144392
0.042742
0.050726
0.129830
0.032439
0.024412
0.073892
0.055143
0.094068
0.042550
0.074669
0.019885
0.023841
0.059417
0.054437
0.148595
0.123311
0.110900
0.102897
0.054097
0.065462
0.087639
0.119220
0.072045
0.114409
0.045800
0.088759
0.132064
0.096008
0.052431
0.052572
0.060829
0.035675
0.089066
0.109179
0.107205
0.091333
0.069424
0.076786
0.103946
0.089317
0.044134
0.065211
0.055831
0.096744
0.086787
0.082219
0.088687
0.083464
0.081874
0.068934
0.080108
0.097914
0.038568
0.093178
0.101472
0.033606
0.088708
0.156677
0.106017
0.057571
0.085036
0.092481
0.108228
0.104551
0.038002
0.087356
0.071184
0.079519
0.092587
0.109149
0.104573
0.123147
0.124156
0.131125
0.110704
0.118825
0.134931
0.096188
0.062889
0.086273
0.100925
0.041799
0.088526
0.090106
0.106333
0.068571
0.019189
0.045717
0.090117
0.114717
0.112980
0.122273
0.080456
0.067790
0.080653
0.082607
0.066086
0.091653
0.107188
0.110162
0.076735
0.075157
0.070680
0.080985
0.099195
0.068703
0.077371
0.111488
0.037668
0.131132
0.132951
0.094870
0.058829
0.087625
0.109542
0.087261
0.037706
0.083721
0.061996
0.033729
0.030216
0.032538
0.098382
0.074383
0.110219
0.112981
0.036237
0.063571
0.075314
0.119424
0.064577
0.051449
0.039575
0.046069
0.085110
0.062237
0.103876
0.103469
0.070604
0.098560
0.017787
0.045106
0.091928
0.130065
0.064840
0.042471
0.061686
0.103974
0.028697
0.058096
0.084103
0.119473
0.054626
0.103804
0.026661
0.104056
0.128517
0.045314
0.094660
0.122972
0.062899
0.106371
0.057210
0.095208
0.054492
0.119057
0.116402
0.037363
0.141499
0.114465
0.045310
0.043256
0.092278
0.127986
0.084799
0.127402
0.064243
0.091643
0.094233
0.108359
0.091032
0.109709
0.117956
0.097953
0.121109
0.073953
0.067724
0.079365
0.077816
0.091404
0.111694
0.137025
0.064450
0.040490
0.074946
0.125635
0.062490
0.062937
0.039343
0.059797
0.077047
0.104335
0.049945
0.095539
0.112082
0.090976
0.100800
0.066090
0.073698
0.098331
0.067593
0.052686
0.114739
0.114106
0.043561
0.055478
0.085615
0.102298
0.046971
0.037242
0.035124
0.054537
0.096575
0.111472
0.079609
0.058927
0.116006
0.119682
0.049612
0.053708
0.135848
0.138454
0.125869
0.117281
0.113217
0.115563
0.036181
0.046238
0.105366
0.020955
0.118263
0.114216
0.070041
0.056965
0.106578
0.137633
0.077943
0.095295
0.034890
0.069445
0.054349
0.131619
0.068631
0.072985
0.113928
0.129099
0.145870
0.135735
0.047562
0.088695
0.124210
0.051675
0.031690
0.039470
0.093346
0.148989
0.041373
0.033939
0.098431
0.093084
0.040891
0.017932
0.077884
0.113334
0.071205
0.045029
0.113304
0.042708
0.069200
0.021856
0.107669
0.095118
0.047793
0.085588
0.073355
0.109362
0.096236
0.038322
0.099344
0.130330
0.065107
0.073911
0.142183
0.052157
0.067535
0.082467
0.051381
0.058305
0.094052
0.049556
0.097837
0.101946
0.086777
0.076829
0.046439
0.088388
0.089313
0.099549
0.093187
0.094902
0.086418
0.053876
0.099291
0.137451
0.067957
0.050178
0.035537
0.053998
0.093656
0.118809
0.069386
0.048030
0.056094
0.061132
0.101350
0.092295
0.052677
0.047904
0.028958
0.077770
0.059861
0.106262
0.044954
0.055376
0.066246
0.057093
0.084842
0.116198
0.056552
0.052030
0.123897
0.068744
0.025172
0.088835
0.084195
0.074177
0.043419
0.047521
0.036461
0.032060
0.046794
0.117886
0.045436
0.072462
0.097463
0.045647
0.078708
0.071001
0.016445
0.046573
0.079378
0.133809
0.036041
0.053931
0.034786
0.080813
0.095584
0.116560
0.063932
0.043709
0.032539
0.034336
0.071533
0.105594
0.066144
0.049417
0.089479
0.104618
0.113617
0.104596
0.056551
0.072951
0.024097
0.092082
0.121980
0.016199
0.125049
0.113769
0.073207
0.051580
0.101789
0.109170
0.057584
0.047814
0.121142
0.129783
0.120569
0.070154
0.057859
0.057548
0.103899
0.022047
0.127956
0.124887
0.030530
0.111380
0.094966
0.068917
0.044798
0.056191
0.030199
0.045783
0.041869
0.025498
0.034476
0.044840
0.111238
0.121406
0.039943
0.059249
0.127142
0.058366
0.024913
0.042255
0.047562
0.032339
0.079911
0.070831
0.100732
0.061212
0.060731
0.039048
0.066756
0.119607
0.140041
0.104163
0.030725
0.060090
0.115623
0.108015
0.044902
0.050286
0.017993
0.034814
0.095651
0.131467
0.091854
0.043132
0.066643
0.058715
0.084405
0.036598
0.076427
0.052312
0.081790
0.107791
0.110657
0.039985
0.045203
0.114014
0.130125
0.020724
0.034174
0.095694
0.095761
0.042159
0.068853
0.044885
0.086028
0.135114
0.071914
0.101256
0.094224
0.103597
0.106238
0.123705
0.051672
0.050386
0.129586
0.032335
0.047814
0.057335
0.108544
0.126712
0.071034
0.086027
0.067160
0.052657
0.079831
0.102276
0.089543
0.064767
0.043091
0.099185
0.116895
0.024260
0.117863
0.098486
0.061997
0.085832
0.063041
0.049968
0.083912
0.129423
0.104588
0.091553
0.115743
0.080180
0.095769
0.123866
0.122169
0.129912
0.059001
0.081976
0.125743
0.071878
0.029998
0.017253
0.048967
0.036506
0.106286
0.126727
0.097608
0.071601
0.066984
0.059896
0.129228
0.115757
0.077649
0.068638
0.118689
0.109419
0.072747
0.065131
0.040804
0.075617
0.067748
0.060632
0.092788
0.114012
0.124980
0.112577
0.125114
0.134258
0.122005
0.089722
0.049005
0.084886
0.057236
0.085712
0.113527
0.022791
0.106000
0.101666
0.064030
0.075724
0.114191
0.063184
0.134198
0.119321
0.093240
0.089256
0.114486
0.128756
0.126756
0.125040
0.128981
0.129963
0.087478
0.091159
0.074124
0.094522
0.101600
0.087278
0.054633
0.038759
0.084422
0.108683
0.039213
0.067617
0.100237
0.093014
0.137214
0.128795
0.046802
0.053365
0.071686
0.098624
0.118376
0.133206
0.122717
0.127400
0.067393
0.120130
0.116052
0.115298
0.059645
0.043411
0.023182
0.034399
0.083939
0.146721
0.132927
0.098558
0.058540
0.036017
0.143642
0.150014
0.020231
0.037622
0.108234
0.129981
0.024185
0.054554
0.092656
0.137821
0.032264
0.048342
0.086002
0.069962
0.132676
0.118068
0.082437
0.076552
0.115170
0.090775
0.077154
0.077667
0.089685
0.102282
0.036689
0.075236
0.090873
0.042785
0.060059
0.079511
0.134218
0.030001
0.114484
0.129915
0.035343
0.070813
0.106021
0.042148
0.087206
0.058671
0.079568
0.116972
0.074872
0.097763
0.062856
0.051178
0.039314
0.086727
0.114234
0.020208
0.050551
0.086438
0.127068
0.042927
0.126458
0.123722
0.045157
0.091318
0.126640
0.040201
0.059178
0.046012
0.044382
0.134617
0.077237
0.081110
0.062988
0.105712
0.113085
0.113012
0.130822
0.125196
0.056754
0.097606
0.138976
0.053246
0.059226
0.089300
0.089312
0.116797
0.118913
0.111897
0.111682
0.095987
0.051822
0.075360
0.120577
0.030995
0.112955
0.101360
0.050104
0.059056
0.083068
0.119128
0.041992
0.082825
0.064141
0.056749
0.090640
0.070525
0.060059
0.034438
0.026877
0.031179
0.088281
0.130294
0.077612
0.084459
0.123567
0.047453
0.034687
0.039005
0.102573
0.124663
0.067060
0.058391
0.019297
0.062099
0.106957
0.097022
0.045045
0.059738
0.069314
0.050134
0.056456
0.097111
0.059574
0.069732
0.054466
0.086645
0.057307
0.061543
0.054940
0.110450
0.119037
0.131696
0.124894
0.111292
0.043760
0.064486
0.105557
0.034411
0.088517
0.037953
0.088249
0.092250
0.048152
0.093728
0.075177
0.060734
0.090050
0.087706
0.081400
0.048216
0.074483
0.020464
0.026287
0.035037
0.049252
0.089514
0.039677
0.089392
0.114688
0.031066
0.060277
0.089451
0.106792
0.098820
0.095488
0.090230
0.039830
0.075802
0.022093
0.071472
0.051417
0.106418
0.071455
0.097496
0.051238
0.057526
0.095544
0.116715
0.074772
0.077199
0.099068
0.105473
0.048779
0.106602
0.120913
0.020001
0.062523
0.067962
0.109609
0.119117
0.072892
0.054637
0.045521
0.122952
0.033225
0.066180
0.091477
0.111993
0.082281
0.060792
0.118030
0.070504
0.130043
0.106704
0.063256
0.081744
0.073067
0.056313
0.116688
0.024216
0.118930
0.123575
0.063148
0.065676
0.111906
0.120033
0.049102
0.095685
0.060434
0.083778
0.101820
0.080577
0.065706
0.096178
0.107473
0.117272
0.023591
0.036718
0.060328
0.130069
0.060927
0.115970
0.134802
0.075217
0.093805
0.134697
0.076506
0.075278
0.086693
0.086116
0.104301
0.124463
0.101381
0.109046
0.059112
0.066419
0.118154
0.122741
0.095169
0.097281
0.061957
0.090781
0.081918
0.080341
0.051616
0.074793
0.073713
0.103357
0.078461
0.082084
0.100339
0.089661
0.053306
0.025670
0.040888
0.032402
0.090165
0.114117
0.098547
0.098623
0.101993
0.085602
0.069931
0.092187
0.108255
0.026969
0.050081
0.047306
0.076669
0.102482
0.061751
0.111929
0.123323
0.102383
0.092881
0.092349
0.095911
0.096301
0.094250
0.104143
0.040783
0.050975
0.021466
0.014137
0.038355
0.033028
0.104310
0.127441
0.036933
0.023678
0.069491
0.112621
0.073845
0.050067
0.108334
0.022400
0.061458
0.034715
0.069052
0.089556
0.074851
0.080471
0.116689
0.064638
0.038983
0.032653
0.022682
0.015085
0.038448
0.057023
0.071555
0.096704
0.063235
0.025634
0.031817
0.047036
0.088218
0.124778
0.047241
0.107284
0.103913
0.098902
0.127526
0.094958
0.030489
0.111205
0.105840
0.106689
0.131043
0.059228
0.156066
0.067982
0.045470
0.029060
0.085351
0.051734
0.087628
0.100935
0.011377
0.020242
0.068175
0.090410
0.073758
0.081326
0.115885
0.040536
0.018589
0.055844
0.052865
0.031901
0.095263
0.109457
0.110794
0.097383
0.046703
0.024858
0.071766
0.089266
0.104277
0.076485
0.077943
0.089224
0.055243
0.027376
0.063543
0.061026
0.039166
0.100322
0.110554
0.046049
0.036907
0.049332
0.044614
0.019500
0.060128
0.046549
0.112140
0.120206
0.026232
0.092629
0.103858
0.014143
0.074377
0.061942
0.117847
0.110665
0.100147
0.072602
0.097433
0.106855
0.109628
0.063072
0.110047
0.117274
0.045063
0.092523
0.113624
0.054371
0.079608
0.069893
0.095059
0.096015
0.022316
0.035734
0.067193
0.099785
0.104285
0.107426
0.025873
0.080969
0.117445
0.052087
0.097662
0.121160
0.127819
0.108995
0.056247
0.075544
0.094173
0.033692
0.085584
0.077214
0.076612
0.082388
0.109497
0.032506
0.029665
0.077483
0.071449
0.099165
0.067216
0.050248
0.057999
0.066575
0.071513
0.113126
0.059663
0.069065
0.022086
0.039971
0.049866
0.089078
0.095564
0.101710
0.123530
0.152439
0.157718
0.095287
0.039690
0.095440
0.103837
0.070539
0.052948
0.104483
0.112960
0.044893
0.031488
0.044886
0.101455
0.131526
0.086972
0.072421
0.058298
0.083918
0.114045
0.040080
0.025887
0.079068
0.063264
0.126472
0.059900
0.093774
0.140288
0.070618
0.059582
0.036475
0.119375
0.106327
0.116832
0.125934
0.043448
0.058267
0.090677
0.101814
0.100762
0.057619
0.026387
0.040013
0.094593
0.134000
0.038714
0.108076
0.137660
0.084995
0.056968
0.043199
0.030145
0.018408
0.103417
0.122198
0.120741
0.114962
0.030396
0.042407
0.081137
0.101738
0.079819
0.063314
0.116757
0.106492
0.113675
0.124710
0.133967
0.121233
0.120445
0.089704
0.049911
0.077581
0.083135
0.106615
0.072898
0.073422
0.023090
0.044537
0.082180
0.113679
0.147767
0.134403
0.084679
0.090849
0.121127
0.115915
0.126154
0.128162
0.127373
0.125570
0.113479
0.122266
0.036886
0.091520
0.114309
0.051632
0.125955
0.130285
0.061668
0.065885
0.023958
0.040882
0.141231
0.125523
0.026881
0.050494
0.099701
0.099678
0.049149
0.093243
0.055533
0.079483
0.106542
0.121554
0.126939
0.125435
0.113330
0.112898
0.123836
0.112539
0.055453
0.066729
0.115998
0.034374
0.064742
0.090889
0.100104
0.120915
0.132130
0.115570
0.030054
0.094757
0.118591
0.031838
0.120298
0.095340
0.044417
0.043337
0.022409
0.064729
0.040355
0.097683
0.119330
0.134349
0.150567
0.107947
0.051627
0.088807
0.128665
0.048466
0.084456
0.105130
0.118917
0.113760
0.105578
0.080579
0.049165
0.102459
0.134078
0.094434
0.111249
0.070756
0.078020
0.094259
0.067613
0.083140
0.121746
0.053734
0.082232
0.043251
0.119779
0.103152
0.098611
0.079500
0.036732
0.073948
0.071198
0.055422
0.082316
0.131802
0.117494
0.113839
0.121217
0.130772
0.132213
0.118719
0.092301
0.082664
0.095440
0.127375
0.086076
0.092584
0.069877
0.064778
0.121429
0.102086
0.061286
0.058989
0.093379
0.112929
0.055215
0.098579
0.061937
0.046412
0.073715
0.035763
0.117107
0.056944
0.061445
0.041273
0.081508
0.115002
0.039147
0.074323
0.133175
0.028224
0.041543
0.034310
0.065689
0.078820
0.024869
0.071265
0.057946
0.144444
0.070410
0.061406
0.125352
0.103790
0.126800
0.136464
0.116400
0.088905
0.046412
0.019371
0.041942
0.051223
0.135415
0.057011
0.050449
0.073549
0.105815
0.125126
0.049001
0.084950
0.139794
0.036188
0.074906
0.138491
0.122008
0.094664
0.042808
0.081705
0.141130
0.151169
0.036190
0.062288
0.068808
0.052400
0.044933
0.046670
0.126086
0.134594
0.111271
0.102415
0.141130
0.149264
0.034276
0.043154
0.045428
0.118282
0.046746
0.140985
0.129739
0.088044
0.066223
0.058224
0.042123
0.134813
0.092399
0.071872
0.061261
0.118747
0.116863
0.082828
0.060685
0.115703
0.040963
0.075042
0.118368
0.021219
0.088351
0.115539
0.121938
0.047375
0.034209
0.066903
0.086989
0.110911
0.042844
0.045816
0.061634
0.128353
0.080641
0.052377
0.078057
0.064464
0.109058
0.073368
0.071521
0.077178
0.091015
0.092538
0.059831
0.055059
0.032079
0.048295
0.115120
0.108496
0.067903
0.054141
0.058538
0.053024
0.066727
0.124665
0.076907
0.066869
0.110207
0.102711
0.054853
0.076777
0.126400
0.064293
0.069564
0.070543
0.086690
0.076677
0.109934
0.108805
0.083545
0.084393
0.117211
0.096591
0.110942
0.093384
0.113475
0.105099
0.061381
0.089770
0.123376
0.044765
0.083031
0.057924
0.098744
0.122610
0.123546
0.104913
0.067238
0.061127
0.111891
0.031155
0.037373
0.062131
0.097124
0.121651
0.088675
0.109005
0.038243
0.046380
0.079591
0.113032
0.115808
0.103384
0.087467
0.038609
0.051987
0.044881
0.070429
0.087696
0.022178
0.068587
0.055303
0.038997
0.060101
0.125725
0.063639
0.068386
0.114971
0.091096
0.040050
0.063957
0.092421
0.128450
0.077142
0.056269
0.078369
0.085756
0.024726
0.058026
0.058940
0.023901
0.018478
0.035871
0.133890
0.118838
0.126737
0.108213
0.125350
0.120697
0.125114
0.130958
0.132794
0.105178
0.071215
0.038103
0.097416
0.081678
0.091640
0.054562
0.104659
0.067274
0.068980
0.061270
0.073307
0.096539
0.036278
0.053369
0.095525
0.036009
0.036538
0.073268
0.050855
0.070315
0.044536
0.109132
0.108228
0.072329
0.047319
0.071528
0.054786
0.048024
0.035070
0.073032
0.103874
0.036557
0.096338
0.090862
0.066243
0.018876
0.069676
0.053597
0.079374
0.105808
0.041226
0.120524
0.126768
0.104561
0.067198
0.034317
0.075098
0.059971
0.095691
0.116512
0.040081
0.083975
0.089817
0.038806
0.085293
0.117022
0.082717
0.056041
0.108851
0.080336
0.059838
0.024342
0.030802
0.054494
0.049477
0.040097
0.040965
0.072713
0.058576
0.040696
0.056207
0.061167
0.076420
0.102225
0.102942
0.103764
0.055750
0.103292
0.110978
0.070978
0.093596
0.055759
0.083048
0.055092
0.104862
0.094407
0.086685
0.098984
0.086410
0.091615
0.070499
0.066995
0.066339
0.057549
0.055171
0.130663
0.049546
0.117299
0.128719
0.045205
0.086891
0.126859
0.072070
0.096175
0.035489
0.046913
0.071364
0.099916
0.037404
0.054123
0.075576
0.123245
0.069826
0.107503
0.146808
0.119069
0.073740
0.051202
0.115480
0.133132
0.143568
0.117546
0.063296
0.112690
0.134521
0.077688
0.099862
0.088230
0.057632
0.074276
0.032889
0.070747
0.095090
0.140088
0.124131
0.091399
0.077278
0.045374
0.095362
0.114727
0.093940
0.067292
0.025027
0.059591
0.087667
0.037226
0.100444
0.112740
0.047992
0.076520
0.077326
0.062662
0.064380
0.114109
0.113285
0.093617
0.100467
0.091943
0.092197
0.092085
0.059980
0.047556
0.094641
0.056956
0.105957
0.128411
0.075624
0.072891
0.028672
0.086093
0.048040
0.117562
0.103786
0.111665
0.107269
0.101156
0.096838
0.125877
0.124283
0.105697
0.120939
0.101931
0.049648
0.096754
0.118203
0.060285
0.087525
0.117938
0.102666
0.116131
0.068768
0.079316
0.027748
0.049138
0.112009
0.128739
0.116303
0.121164
0.109494
0.105115
0.102768
0.127662
0.121947
0.115330
0.058538
0.109601
0.121275
0.068323
0.046332
0.058439
0.042317
0.043983
0.059176
0.090861
0.051888
0.108284
0.094333
0.056550
0.037016
0.095449
0.072490
0.111431
0.047261
0.064761
0.094779
0.036772
0.110696
0.101484
0.126157
0.135242
0.044280
0.054152
0.051309
0.075774
0.147374
0.128098
0.052425
0.091897
0.132901
0.076512
0.089909
0.085151
0.101602
0.073195
0.034588
0.046693
0.099788
0.115954
0.068038
0.057257
0.077831
0.087921
0.061397
0.083060
0.073299
0.099552
0.085305
0.083251
0.031874
0.079065
0.050283
0.073170
0.080462
0.066075
0.042397
0.112196
0.055084
0.064694
0.109887
0.035676
0.105255
0.118507
0.043807
0.054969
0.074019
0.120389
0.108640
0.121004
0.124694
0.134616
0.115987
0.126196
0.067731
0.079157
0.043875
0.050076
0.062582
0.106403
0.065517
0.068303
0.080594
0.095439
0.108157
0.108015
0.081757
0.051566
0.100126
0.082728
0.043113
0.039173
0.044794
0.040351
0.069213
0.117828
0.035326
0.108287
0.076609
0.085595
0.054664
0.037631
0.094748
0.067283
0.072895
0.073331
0.091171
0.081007
0.086280
0.105668
0.102674
0.055962
0.078971
0.107437
0.081121
0.092354
0.109224
0.096987
0.126478
0.118820
0.061459
0.069803
0.037455
0.064127
0.086606
0.116872
0.053817
0.035058
0.069351
0.055705
0.081590
0.097408
0.052419
0.044076
0.065855
0.108947
0.037243
0.051000
0.074074
0.066087
0.048130
0.053845
0.126768
0.113910
0.096964
0.071817
0.140348
0.106014
0.115879
0.115452
0.141375
0.148581
0.092159
0.082702
0.064528
0.087130
0.136800
0.137896
0.056825
0.042430
0.085695
0.102645
0.067248
0.066573
0.076415
0.098924
0.089660
0.078368
0.097170
0.104334
0.108661
0.102233
0.077270
0.050673
0.088589
0.090526
0.072692
0.055626
0.092187
0.076107
0.068750
0.077170
0.109424
0.047747
0.111125
0.087802
0.037089
0.046939
0.082493
0.117876
0.113208
0.113854
0.046218
0.078728
0.123059
0.038202
0.110719
0.121782
0.103337
0.074905
0.040418
0.037005
0.027491
0.066274
0.110583
0.113099
0.048336
0.103052
0.135996
0.016667
0.081732
0.047928
0.098969
0.082449
0.115354
0.124578
0.074799
0.059611
0.087367
0.089749
0.043175
0.060628
0.121615
0.112405
0.091472
0.125967
0.136760
0.039050
0.118288
0.135864
0.089528
0.117667
0.080776
0.069398
0.125382
0.149396
0.127510
0.107412
0.052869
0.065798
0.088979
0.088309
0.138510
0.131197
0.117818
0.089757
0.117726
0.143827
0.088959
0.062689
0.107284
0.131970
0.046947
0.038018
0.091218
0.124190
0.023228
0.074406
0.054089
0.107185
0.079364
0.103087
0.094237
0.064230
0.102601
0.097443
0.079625
0.053871
0.048651
0.092834
0.117727
0.028010
0.033828
0.047790
0.044701
0.112640
0.041183
0.094641
0.127958
0.089755
0.113143
0.104623
0.107598
0.118126
0.065713
0.033539
0.132802
0.110395
0.103723
0.071107
0.063012
0.092296
0.113747
0.040085
0.123994
0.125258
0.051277
0.122070
0.087675
0.086902
0.132652
0.055170
0.033302
0.087546
0.113119
0.031222
0.077177
0.112164
0.065883
0.107746
0.047823
0.043919
0.104901
0.127545
0.049261
0.069094
0.038802
0.045694
0.083720
0.111846
0.025727
0.044874
0.046758
0.083870
0.081741
0.112370
0.037304
0.102751
0.124506
0.066222
0.058064
0.068058
0.111484
0.064203
0.021999
0.073313
0.093767
0.127806
0.040720
0.052439
0.070806
0.067336
0.039607
0.095963
0.027530
0.071809
0.082260
0.071704
0.130182
0.130955
0.014847
0.041085
0.089312
0.122784
0.038988
0.038606
0.028331
0.047336
0.045987
0.033368
0.138187
0.125092
0.034665
0.039946
0.055912
0.098178
0.108748
0.110144
0.065946
0.084766
0.114118
0.105152
0.087007
0.045982
0.096688
0.129572
0.089675
0.089594
0.040528
0.083703
0.122607
0.024878
0.064110
0.076800
0.111068
0.088702
0.053657
0.061416
0.050290
0.109746
0.057921
0.089079
0.127691
0.031105
0.139832
0.121478
0.050077
0.041003
0.064690
0.108932
0.099276
0.065378
0.074117
0.060393
0.029538
0.055348
0.075428
0.116509
0.084665
0.114866
0.122918
0.036166
0.055515
0.060049
0.081450
0.061126
0.090935
0.075735
0.074791
0.098110
0.074515
0.064263
0.117010
0.092964
0.087255
0.087027
0.086749
0.039581
0.092813
0.135194
0.055892
0.103363
0.146285
0.088873
0.051942
0.029509
0.092414
0.095733
0.065975
0.044948
0.051469
0.056323
0.081919
0.122401
0.142753
0.125933
0.133166
0.148526
0.036740
0.059421
0.138115
0.032169
0.056428
0.148178
0.147922
0.097518
0.054305
0.095211
0.053129
0.102514
0.121290
0.025375
0.080264
0.093357
0.121428
0.133070
0.126275
0.141042
0.044699
0.034993
0.139724
0.034137
0.048910
0.108201
0.113473
0.143974
0.107601
0.091739
0.125365
0.101538
0.030945
0.067307
0.055971
0.029820
0.086807
0.077824
0.113634
0.111710
0.117912
0.125865
0.125842
0.147950
0.142458
0.098344
0.056305
0.122772
0.102477
0.074223
0.103497
0.098229
0.074673
0.072092
0.038543
0.047410
0.060068
0.112208
0.123847
0.107345
0.034920
0.080989
0.116858
0.087200
0.093809
0.073430
0.060959
0.093853
0.057477
0.082166
0.072729
0.074549
0.084814
0.086904
0.102121
0.117727
0.119208
0.081607
0.050943
0.063124
0.089415
0.108590
0.072165
0.100226
0.115667
0.078942
0.053983
0.062944
0.114422
0.061553
0.069885
0.073281
0.094996
0.102572
0.071104
0.045886
0.037693
0.083179
0.130969
0.022898
0.025116
0.106122
0.097540
0.070919
0.043233
0.047817
0.051392
0.043079
0.103439
0.126311
0.036140
0.061350
0.129496
0.061895
0.085364
0.052174
0.106754
0.145778
0.124241
0.116426
0.130068
0.121444
0.067344
0.119740
0.132499
0.066593
0.103847
0.094281
0.073816
0.041247
0.043020
0.121328
0.044171
0.045083
0.096910
0.120200
0.021409
0.073904
0.096566
0.104898
0.040736
0.044138
0.049587
0.082229
0.114402
0.075589
0.080470
0.112413
0.046246
0.098548
0.115842
0.020777
0.039601
0.060803
0.092989
0.035554
0.059181
0.069809
0.088087
0.073955
0.046189
0.078104
0.074366
0.085727
0.099774
0.050721
0.104461
0.116332
0.052780
0.050640
0.104121
0.032461
0.041265
0.101254
0.123654
0.021197
0.078254
0.108311
0.096636
0.080047
0.041223
0.028139
0.026893
0.070973
0.112775
0.109326
0.067815
0.095159
0.082029
0.099197
0.108717
0.050663
0.101190
0.027801
0.074918
0.104954
0.054813
0.091973
0.066390
0.044202
0.094245
0.109601
0.108724
0.131092
0.112034
0.090999
0.059803
0.084920
0.028482
0.065837
0.095184
0.047978
0.107590
0.113491
0.106689
0.082294
0.030872
0.049412
0.078963
0.111770
0.048717
0.040741
0.053248
0.043007
0.089734
0.102873
0.108608
0.104540
0.105820
0.108481
0.071737
0.050005
0.039922
0.040642
0.062244
0.113846
0.067226
0.090591
0.129191
0.064748
0.099849
0.054509
0.055844
0.053305
0.115170
0.100697
0.061734
0.074474
0.095916
0.086711
0.067333
0.033219
0.113627
0.073715
0.048897
0.105109
0.128361
0.041431
0.052167
0.082369
0.116380
0.119772
0.100863
0.130599
0.090044
0.075281
0.031450
0.046372
0.095102
0.043445
0.077964
0.037320
0.069050
0.126223
0.018320
0.048220
0.072535
0.156427
0.148594
0.139543
0.123302
0.129261
0.055557
0.065273
0.083319
0.073154
0.040489
0.056165
0.093871
0.103670
0.095474
0.075741
0.098508
0.088960
0.079322
0.082824
0.096981
0.089267
0.026159
0.025765
0.069861
0.113610
0.119704
0.120232
0.016778
0.034562
0.091443
0.111336
0.079123
0.067748
0.123076
0.058838
0.089874
0.038212
0.076912
0.089586
0.090759
0.080758
0.073779
0.062597
0.093310
0.070670
0.069726
0.063303
0.100584
0.032841
0.096057
0.089939
0.066861
0.062036
0.044976
0.048608
0.100020
0.134500
0.081289
0.042055
0.055964
0.115423
0.111333
0.083291
0.031343
0.059406
0.114727
0.100440
0.061575
0.102793
0.096682
0.028684
0.108448
0.121716
0.060811
0.101144
0.066119
0.080833
0.029862
0.092820
0.075456
0.060353
0.087879
0.049731
0.044357
0.048820
0.086881
0.108591
0.053119
0.107323
0.087051
0.070660
0.065863
0.085664
0.037663
0.062561
0.109559
0.102869
0.049635
0.090338
0.063682
0.063321
0.055632
0.073789
0.058427
0.127000
0.114421
0.135254
0.092970
0.083540
0.054261
0.069559
0.122242
0.036164
0.101138
0.100410
0.068436
0.090160
0.134506
0.075517
0.076764
0.061468
0.071876
0.097501
0.067734
0.109591
0.121673
0.046658
0.104927
0.129520
0.109727
0.125531
0.052559
0.094552
0.119603
0.072968
0.086178
0.074035
0.078595
0.047070
0.117052
0.118997
0.056409
0.061689
0.070249
0.063640
0.064997
0.083218
0.093831
0.086885
0.094656
0.095938
0.120315
0.134598
0.126996
0.127017
0.121678
0.106218
0.065817
0.118177
0.115048
0.101739
0.058986
0.030194
0.021534
0.054859
0.067518
0.076705
0.053164
0.045399
0.116730
0.099136
0.098994
0.087169
0.054834
0.046057
0.063508
0.083659
0.097512
0.130458
0.119185
0.115124
0.116218
0.142796
0.109588
0.074577
0.113876
0.118841
0.134354
0.123439
0.035525
0.052273
0.081635
0.067298
0.072483
0.103190
0.044042
0.099191
0.114611
0.056445
0.084026
0.091218
0.075096
0.080557
0.102994
0.075420
0.077259
0.080600
0.023698
0.015353
0.118657
0.140134
0.113148
0.132044
0.061108
0.033212
0.046810
0.111171
0.100967
0.100286
0.055690
0.102834
0.116216
0.129630
0.068134
0.060378
0.042149
0.110862
0.161665
0.023561
0.124284
0.122059
0.046473
0.055021
0.096847
0.115548
0.063313
0.059580
0.129849
0.027636
0.078593
0.133790
0.041805
0.106422
0.114922
0.058467
0.042413
0.030698
0.083147
0.117423
0.106921
0.119542
0.126676
0.060700
0.029113
0.085667
0.129648
0.031823
0.018973
0.065579
0.044829
0.127095
0.102786
0.137610
0.065856
0.079705
0.073570
0.089755
0.097692
0.063373
0.072551
0.039084
0.074130
0.089394
0.078634
0.126267
0.054086
0.071544
0.127179
0.040190
0.025507
0.031677
0.076897
0.137183
0.125570
0.075987
0.049768
0.072708
0.072580
0.090599
0.068443
0.043908
0.113668
0.095270
0.104039
0.124107
0.053734
0.085843
0.129263
0.078601
0.091499
0.056800
0.100558
0.101503
0.127273
0.147359
0.031183
0.066359
0.129004
0.034891
0.038964
0.047786
0.088231
0.114677
0.033200
0.087083
0.132443
0.061383
0.057138
0.131223
0.039912
0.086662
0.116678
0.063135
0.117160
0.109039
0.056194
0.043897
0.087667
0.099456
0.155721
0.089577
0.078439
0.100031
0.098952
0.084434
0.081688
0.074662
0.080079
0.046869
0.065011
0.110879
0.098049
0.138746
0.062483
0.101176
0.128346
0.067924
0.115915
0.040777
0.038366
0.042422
0.081260
0.124950
0.044508
0.079894
0.123436
0.021097
0.049775
0.065337
0.110175
0.106271
0.090302
0.057289
0.098203
0.110973
0.128571
0.105962
0.123616
0.112813
0.066573
0.079596
0.123413
0.031976
0.058562
0.056854
0.096077
0.127728
0.122392
0.130269
0.078867
0.058770
0.024401
0.063501
0.111581
0.099461
0.065481
0.073706
0.074445
0.038383
0.044646
0.112902
0.064649
0.095840
0.046778
0.066782
0.096754
0.059871
0.045338
0.108415
0.089014
0.090289
0.103206
0.122962
0.035942
0.077920
0.121852
0.076576
0.057370
0.027778
0.090594
0.111729
0.078790
0.066328
0.118728
0.115466
0.018855
0.040989
0.057011
0.097841
0.101829
0.124780
0.043830
0.066450
0.101475
0.042323
0.058195
0.067162
0.062080
0.040391
0.062612
0.070732
0.061850
0.056002
0.129229
0.123739
0.057227
0.051419
0.050609
0.135306
0.102042
0.142986
0.120161
0.132856
0.055930
0.071005
0.118799
0.040587
0.061840
0.088849
0.073748
0.076236
0.116716
0.050728
0.040882
0.043444
0.074924
0.128225
0.079725
0.102453
0.051243
0.070189
0.104103
0.043361
0.036360
0.073807
0.129877
0.059479
0.036154
0.041944
0.081534
0.115299
0.082481
0.116800
0.076372
0.069423
0.065389
0.080437
0.068598
0.096758
0.127738
0.087738
0.032013
0.061105
0.095108
0.096454
0.050695
0.044601
0.046252
0.039284
0.084706
0.108881
0.061079
0.049788
0.067191
0.045379
0.116546
0.105671
0.057776
0.068020
0.025281
0.084031
0.058090
0.138710
0.091693
0.098738
0.049699
0.055685
0.092254
0.112365
0.044942
0.047493
0.086130
0.065730
0.052336
0.056132
0.079385
0.058318
0.088507
0.107470
0.109609
0.115138
0.092858
0.064450
0.037643
0.121240
0.127388
0.033885
0.099110
0.124982
0.045146
0.059129
0.068628
0.099909
0.095366
0.074524
0.070777
0.066218
0.139011
0.106649
0.038806
0.063047
0.131868
0.046864
0.059346
0.145202
0.135846
0.117142
0.060293
0.068157
0.026453
0.038463
0.087911
0.117025
0.084263
0.058476
0.093214
0.112540
0.053902
0.069544
0.051990
0.044840
0.089729
0.049071
0.090305
0.083030
0.031329
0.090808
0.077240
0.094525
0.098247
0.035968
0.098866
0.094760
0.073819
0.071184
0.055055
0.059108
0.091093
0.094654
0.078321
0.103093
0.079605
0.091735
0.087887
0.052905
0.087968
0.098893
0.043747
0.048618
0.089660
0.112382
0.048345
0.047180
0.090873
0.098644
0.083313
0.056792
0.059827
0.056993
0.051516
0.127896
0.047678
0.072168
0.127067
0.036669
0.044210
0.105314
0.147059
0.032126
0.040411
0.042316
0.108058
0.140361
0.069457
0.069127
0.122808
0.137429
0.065832
0.107367
0.067904
0.077903
0.122311
0.047259
0.072494
0.038046
0.049934
0.041487
0.114074
0.113826
0.041457
0.070676
0.066157
0.048510
0.064309
0.109804
0.028136
0.102470
0.102239
0.073378
0.064352
0.088736
0.093576
0.086698
0.056209
0.027442
0.125226
0.123495
0.034759
0.102959
0.057528
0.056780
0.074107
0.106182
0.060193
0.062698
0.077651
0.106498
0.093250
0.090958
0.146839
0.123239
0.054917
0.071386
0.069200
0.096048
0.134430
0.139703
0.045639
0.071743
0.081037
0.087379
0.055633
0.055024
0.049131
0.047894
0.030375
0.089430
0.059762
0.060103
0.082883
0.134188
0.040772
0.117417
0.144735
0.055179
0.109216
0.022216
0.100172
0.060763
0.116229
0.118962
0.052600
0.058334
0.129153
0.046764
0.049948
0.145289
0.156622
0.105317
0.043398
0.074591
0.024406
0.032522
0.040652
0.040545
0.077882
0.113898
0.115856
0.120738
0.117124
0.115361
0.122365
0.131060
0.128897
0.115335
0.072169
0.064890
0.093437
0.098641
0.122838
0.135092
0.059971
0.057168
0.069904
0.053747
0.144986
0.141593
0.053106
0.094817
0.138984
0.095653
0.081703
0.080076
0.052440
0.105216
0.036832
0.082730
0.113883
0.063097
0.076419
0.080557
0.116878
0.035691
0.081080
0.083230
0.084496
0.092645
0.025883
0.027191
0.040568
0.020303
0.061050
0.057916
0.096383
0.135996
0.051938
0.062289
0.156670
0.046867
0.077942
0.123368
0.108867
0.134464
0.129246
0.145277
0.131458
0.150381
0.133487
0.103924
0.100472
0.103569
0.051681
0.070180
0.102611
0.034831
0.137967
0.110680
0.093309
0.110205
0.048980
0.104165
0.056641
0.103056
0.110733
0.104689
0.081867
0.050735
0.105705
0.116619
0.059453
0.105048
0.044564
0.098369
0.124232
0.160284
0.144026
0.124197
0.100838
0.101032
0.113908
0.137641
0.129864
0.119990
0.119476
0.118337
0.125263
0.111152
0.038330
0.075606
0.112082
0.025762
0.121446
0.129113
0.116478
0.107963
0.070119
0.049899
0.055589
0.095334
0.051825
0.050320
0.115290
0.072282
0.024262
0.073439
0.057069
0.121799
0.120010
0.117360
0.117481
0.126149
0.056017
0.104879
0.137119
0.081310
0.096844
0.088135
0.081058
0.070409
0.096624
0.052892
0.090436
0.066363
0.062604
0.059952
0.116980
0.138830
0.057070
0.113011
0.132800
0.032127
0.027483
0.039927
0.100442
0.161494
0.069604
0.086473
0.114289
0.124780
0.061775
0.079242
0.127526
0.066044
0.155314
0.144107
0.104228
0.120031
0.035364
0.059944
0.073790
0.115970
0.036142
0.103209
0.150558
0.015498
0.022018
0.082113
0.050085
0.085317
0.096565
0.063541
0.037418
0.059234
0.069722
0.126151
0.105280
0.128019
0.121890
0.123280
0.033273
0.115320
0.124672
0.049405
0.062687
0.065852
0.091305
0.042956
0.044694
0.042406
0.073221
0.091172
0.049267
0.064400
0.117668
0.067699
0.054304
0.080382
0.043210
0.110237
0.124433
0.045213
0.066868
0.065762
0.049974
0.141532
0.079991
0.052942
0.121054
0.116865
0.130391
0.109135
0.045989
0.091276
0.117347
0.089113
0.100782
0.051479
0.092908
0.113169
0.060019
0.053256
0.027538
0.059478
0.084236
0.112996
0.041707
0.055595
0.025019
0.058012
0.059087
0.013146
0.079381
0.063288
0.081690
0.079603
0.029138
0.049080
0.042080
0.108708
0.113535
0.111899
0.090951
0.087220
0.071104
0.102071
0.060406
0.084321
0.086999
0.114128
0.083404
0.076550
0.104383
0.117026
0.042430
0.086667
0.117353
0.087216
0.093684
0.089065
0.110049
0.117715
0.072636
0.048318
0.046240
0.040953
0.066714
0.102470
0.024175
0.070875
0.038693
0.130007
0.086806
0.076241
0.077656
0.061405
0.070890
0.064414
0.084989
0.116491
0.089206
0.133589
0.060862
0.067138
0.062983
0.096378
0.048251
0.075191
0.079747
0.083982
0.098852
0.121749
0.104581
0.067544
0.108597
0.106717
0.109874
0.124772
0.078412
0.083659
0.113677
0.087247
0.062378
0.077615
0.035176
0.070776
0.106976
0.106954
0.107094
0.102846
0.086019
0.089436
0.061881
0.062446
0.050764
0.073172
0.055932
0.129650
0.117542
0.088373
0.058336
0.093899
0.098551
0.035061
0.048859
0.074196
0.124716
0.038186
0.047777
0.056721
0.073987
0.108460
0.078026
0.080284
0.053700
0.087060
0.132086
0.120901
0.091991
0.083988
0.068620
0.091203
0.049136
0.027255
0.067716
0.048227
0.087545
0.125480
0.054450
0.080348
0.093568
0.072220
0.071710
0.086730
0.081097
0.060108
0.099140
0.135615
0.131856
0.133159
0.112115
0.111636
0.065009
0.072796
0.098645
0.042832
0.094945
0.095189
0.055172
0.090208
0.053600
0.056215
0.085837
0.120466
0.050392
0.072821
0.127363
0.049228
0.058066
0.065814
0.065476
0.039573
0.149480
0.140369
0.059535
0.102919
0.060599
0.079062
0.108219
0.076355
0.074911
0.081423
0.067266
0.050893
0.055127
0.044587
0.091202
0.137912
0.146925
0.119354
0.052222
0.047768
0.112108
0.052975
0.074125
0.055216
0.093491
0.131429
0.067370
0.065257
0.051191
0.072785
0.091949
0.125958
0.129118
0.116082
0.038534
0.097626
0.120365
0.053908
0.050795
0.063209
0.130014
0.121681
0.046004
0.081884
0.061230
0.061112
0.076332
0.078564
0.096314
0.096564
0.069980
0.053196
0.103000
0.103892
0.066616
0.060247
0.044580
0.112160
0.038207
0.064645
0.073088
0.070827
0.039448
0.043665
0.059785
0.141572
0.153259
0.039981
0.031877
0.109130
0.061807
0.126393
0.125792
0.086156
0.116321
0.062320
0.072249
0.095443
0.060459
0.073240
0.077196
0.086515
0.085763
0.046115
0.096020
0.127698
0.058096
0.058664
0.124397
0.036916
0.076977
0.121198
0.115397
0.118297
0.133770
0.135325
0.039888
0.068367
0.118151
0.024840
0.028744
0.082613
0.052503
0.089192
0.111375
0.079957
0.093986
0.109343
0.120237
0.113814
0.117735
0.111704
0.112390
0.119593
0.119223
0.118997
0.034573
0.070669
0.105344
0.033111
0.088213
0.082455
0.086012
0.073152
0.080176
0.070193
0.087019
0.086880
0.107832
0.047238
0.023107
0.033619
0.040545
0.022486
0.034453
0.061124
0.071418
0.100738
0.047868
0.142118
0.115072
0.072536
0.121606
0.024329
0.047775
0.092064
0.068143
0.076020
0.092779
0.053094
0.072468
0.026033
0.046799
0.113405
0.079152
0.089578
0.118477
0.045741
0.050632
0.095031
0.092534
0.072074
0.026631
0.122808
0.095231
0.062571
0.109441
0.117283
0.117429
0.123668
0.122799
0.121299
0.114836
0.103579
0.059585
0.065885
0.118445
0.133530
0.129044
0.126896
0.022818
0.056660
0.084675
0.088864
0.060681
0.041301
0.028068
0.023054
0.045323
0.081027
0.065965
0.063366
0.086356
0.097983
0.103999
0.124790
0.031792
0.101026
0.136269
0.059544
0.072467
0.113558
0.051135
0.098400
0.119103
0.095847
0.030116
0.050323
0.039726
0.045731
0.071514
0.061180
0.094340
0.135228
0.042204
0.064077
0.124735
0.036130
0.041326
0.059490
0.100950
0.146034
0.026098
0.093796
0.119592
0.012996
0.057473
0.076483
0.098862
0.100946
0.095979
0.094336
0.094915
0.071993
0.119253
0.114140
0.073285
0.054808
0.049792
0.071868
0.059001
0.035560
0.105414
0.100903
0.106240
0.131995
0.097447
0.161194
0.097347
0.033753
0.122256
0.123819
0.076431
0.077428
0.062394
0.050651
0.036010
0.077445
0.079202
0.086270
0.062713
0.065276
0.081166
0.094571
0.065208
0.047260
0.019059
0.026449
0.067488
0.063712
0.102795
0.110963
0.065832
0.053830
0.079798
0.142071
0.051044
0.084834
0.125946
0.053432
0.033698
0.053728
0.061085
0.104779
0.057265
0.063698
0.057569
0.077522
0.085116
0.096888
0.063206
0.038145
0.093437
0.090619
0.083624
0.080546
0.035449
0.077731
0.103571
0.014719
0.054488
0.063713
0.118578
0.099947
0.110491
0.120260
0.093761
0.066140
0.042405
0.071306
0.091699
0.122701
0.049906
0.076112
0.124997
0.031772
0.015477
0.063508
0.111332
0.086904
0.034078
0.106563
0.071110
0.074182
0.035908
0.044293
0.079779
0.131110
0.052292
0.078721
0.055984
0.024634
0.037175
0.050749
0.072858
0.129825
0.077633
0.108468
0.096132
0.106883
0.136432
0.031629
0.031632
0.068442
0.089519
0.036198
0.099564
0.127648
0.098219
0.061545
0.113857
0.110407
0.128365
0.095927
0.114714
0.076138
0.038221
0.040134
0.071780
0.060620
0.087072
0.105792
0.037877
0.060243
0.133517
0.018632
0.034962
0.060770
0.053076
0.095547
0.095755
0.133660
0.044575
0.092275
0.132431
0.028643
0.048194
0.040015
0.074122
0.106984
0.111200
0.120935
0.130655
0.133326
0.034117
0.094349
0.135644
0.071953
0.066238
0.077056
0.118975
0.092873
0.033859
0.015771
0.058427
0.065068
0.119276
0.133185
0.136425
0.115787
0.068053
0.032029
0.079872
0.103921
0.076480
0.093613
0.121522
0.067853
0.123730
0.023913
0.030568
0.073404
0.060593
0.111176
0.075373
0.100382
0.108703
0.120052
0.135947
0.114470
0.066818
0.064978
0.087336
0.108029
0.118515
0.109859
0.056346
0.099464
0.111449
0.071694
0.039443
0.094386
0.121503
0.023411
0.052598
0.052491
0.113491
0.102758
0.104328
0.114738
0.089689
0.102154
0.116966
0.069911
0.094180
0.042389
0.106704
0.109380
0.057636
0.051601
0.058031
0.094863
0.090379
0.101655
0.091174
0.083034
0.090252
0.080300
0.045646
0.053942
0.098559
0.126507
0.118852
0.125498
0.065122
0.069397
0.114735
0.064154
0.058397
0.076239
0.066617
0.051729
0.081657
0.092383
0.052028
0.080269
0.070695
0.056469
0.095099
0.091404
0.042726
0.033682
0.067984
0.109361
0.069160
0.081081
0.091317
0.082092
0.125293
0.103507
0.095824
0.065819
0.102078
0.109186
0.119619
0.120020
0.030740
0.036945
0.104411
0.158219
0.035094
0.028679
0.043441
0.065763
0.064510
0.105121
0.057158
0.077334
0.080761
0.094421
0.089036
0.061029
0.090956
0.105869
0.043755
0.067236
0.048861
0.072325
0.151448
0.053442
0.123606
0.125275
0.108578
0.076818
0.080211
0.083844
0.065668
0.109865
0.068939
0.135648
0.104279
0.053264
0.101683
0.020597
0.126901
0.125814
0.026327
0.072948
0.119387
0.028449
0.033057
0.070673
0.051639
0.052633
0.082258
0.021619
0.074002
0.042140
0.091078
0.123302
0.116407
0.140963
0.118797
0.098302
0.071744
0.064219
0.031102
0.046888
0.073222
0.076100
0.100011
0.109785
0.050087
0.089511
0.121523
0.122561
0.129470
0.148537
0.068571
0.052176
0.107162
0.112912
0.117201
0.116760
0.128840
0.110476
0.049354
0.058176
0.116337
0.119450
0.079260
0.088282
0.066027
0.074931
0.070078
0.092741
0.060209
0.090294
0.035178
0.049350
0.074768
0.090238
0.102927
0.151423
0.044163
0.054768
0.125321
0.031119
0.134281
0.123331
0.111158
0.136058
0.080601
0.049561
0.106295
0.082056
0.113293
0.106912
0.109361
0.107273
0.084871
0.123907
0.027062
0.068801
0.115609
0.019210
0.139423
0.145093
0.109349
0.110450
0.074662
0.093186
0.089614
0.071445
0.104263
0.036076
0.148463
0.131827
0.060359
0.074659
0.045552
0.080295
0.026692
0.053360
0.068760
0.112111
0.090905
0.097914
0.037088
0.053845
0.043294
0.084078
0.081718
0.085879
0.085466
0.101248
0.033692
0.046061
0.075916
0.092404
0.076556
0.105100
0.135185
0.157738
0.061968
0.048434
0.102540
0.103444
0.041503
0.040815
0.109152
0.123212
0.045244
0.053819
0.051802
0.026785
0.086229
0.065526
0.061742
0.083267
0.089269
0.100000
0.068085
0.106893
0.045396
0.049026
0.070679
0.117686
0.080556
0.050361
0.114059
0.115218
0.117089
0.125230
0.030250
0.095784
0.105914
0.028098
0.145872
0.151194
0.111850
0.084035
0.085890
0.074989
0.040695
0.081495
0.097900
0.107577
0.114349
0.113280
0.114004
0.112893
0.137285
0.124257
0.061050
0.074600
0.130983
0.062289
0.108208
0.107717
0.065549
0.065183
0.093790
0.088072
0.116703
0.086035
0.044786
0.018820
0.115683
0.114466
0.109708
0.108799
0.113732
0.118149
0.074395
0.067510
0.090327
0.093642
0.075453
0.117271
0.077481
0.092832
0.040618
0.077365
0.073210
0.085594
0.041160
0.086147
0.058771
0.069864
0.117073
0.112268
0.114626
0.113575
0.113695
0.114923
0.111934
0.113403
0.052759
0.054378
0.126429
0.112378
0.093995
0.073635
0.094506
0.094688
0.046760
0.074031
0.063016
0.118904
0.060053
0.064779
0.096159
0.103424
0.108476
0.098416
0.096096
0.068846
0.077846
0.097857
0.024301
0.058779
0.094972
0.075018
0.121326
0.097769
0.035824
0.075290
0.029825
0.050474
0.098329
0.116955
0.072884
0.081614
0.055968
0.101375
0.036903
0.091847
0.131846
0.017633
0.033704
0.055341
0.071159
0.131802
0.061488
0.062568
0.118689
0.031909
0.045003
0.065449
0.125288
0.056729
0.102032
0.092988
0.084386
0.089227
0.057815
0.065556
0.042854
0.111157
0.055761
0.051930
0.085126
0.121586
0.056145
0.073252
0.046938
0.076155
0.058357
0.044699
0.093859
0.069879
0.051224
0.052077
0.096820
0.088287
0.055339
0.081769
0.112352
0.120876
0.077873
0.061458
0.100402
0.100631
0.131843
0.041936
0.085329
0.076462
0.109836
0.102748
0.043325
0.085259
0.117683
0.056903
0.052947
0.083845
0.105625
0.022763
0.132810
0.119876
0.082738
0.108830
0.086519
0.111850
0.020387
0.083679
0.059224
0.104765
0.098101
0.120949
0.100947
0.091551
0.122135
0.116979
0.114173
0.110612
0.075727
0.076591
0.103658
0.027731
0.042808
0.098759
0.107569
0.035641
0.032977
0.058657
0.143082
0.052139
0.031041
0.064046
0.111068
0.081911
0.048589
0.032713
0.095808
0.128732
0.039654
0.052688
0.079918
0.099874
0.107655
0.109735
0.119242
0.125665
0.035039
0.097805
0.129512
0.047498
0.104727
0.109216
0.062769
0.115266
0.034911
0.039444
0.091247
0.049300
0.016977
0.044040
0.076619
0.136145
0.046549
0.074568
0.047168
0.063963
0.033823
0.110132
0.121824
0.027246
0.051574
0.043328
0.075348
0.102446
0.045293
0.102589
0.120186
0.082755
0.059622
0.088392
0.041755
0.114287
0.121474
0.029387
0.115690
0.083021
0.019157
0.055658
0.038746
0.090732
0.098139
0.119631
0.117084
0.120040
0.102584
0.103103
0.029670
0.040492
0.080574
0.057683
0.093503
0.072517
0.122207
0.030130
0.068159
0.054519
0.093644
0.103330
0.085175
0.072816
0.013585
0.021161
0.065432
0.107203
0.074349
0.069524
0.100303
0.122295
0.103088
0.047077
0.053355
0.050824
0.088874
0.103658
0.122785
0.151269
0.151286
0.133574
0.061465
0.081692
0.130598
0.051664
0.086883
0.065806
0.078039
0.087618
0.018507
0.086601
0.049616
0.038926
0.098633
0.112499
0.058269
0.067484
0.056457
0.083993
0.054622
0.081506
0.084643
0.075688
0.079702
0.102001
0.078681
0.055293
0.095757
0.109759
0.043894
0.101808
0.126649
0.084424
0.046692
0.018842
0.095644
0.105344
0.101839
0.103048
0.051759
0.058822
0.067119
0.123423
0.029735
0.077627
0.122119
0.042695
0.095238
0.118914
0.101747
0.067444
0.089774
0.045949
0.055961
0.048606
0.091192
0.026154
0.037771
0.062417
0.095590
0.102503
0.109795
0.107082
0.092077
0.100935
0.069145
0.024570
0.067400
0.071317
0.081665
0.092214
0.033123
0.018808
0.073016
0.101156
0.090650
0.081952
0.097256
0.045707
0.116989
0.097795
0.049702
0.052043
0.094381
0.113144
0.104684
0.078570
0.126431
0.127256
0.060265
0.079108
0.125486
0.129222
0.030654
0.079029
0.120335
0.028380
0.125485
0.125933
0.051025
0.053319
0.092187
0.124059
0.139324
0.128253
0.046739
0.051639
0.112350
0.047028
0.129339
0.126150
0.065413
0.095527
0.123676
0.136602
0.119575
0.104348
0.079934
0.082493
0.126019
0.125942
0.054832
0.061321
0.131489
0.121486
0.124994
0.113041
0.082725
0.060032
0.114529
0.114170
0.021026
0.041304
0.055915
0.134166
0.045723
0.093461
0.133573
0.094944
0.085492
0.042105
0.124235
0.120637
0.066333
0.073431
0.054833
0.118081
0.041759
0.065203
0.129776
0.048110
0.020957
0.057291
0.115494
0.129377
0.078461
0.077599
0.046452
0.108497
0.046350
0.070173
0.064105
0.031359
0.077803
0.041785
0.091900
0.070818
0.044214
0.055587
0.099741
0.099367
0.048111
0.032319
0.028418
0.093227
0.071475
0.085923
0.100423
0.036262
0.041129
0.106421
0.126103
0.043685
0.057832
0.047340
0.101193
0.139967
0.041800
0.084200
0.114608
0.087858
0.066802
0.075913
0.059112
0.042996
0.109730
0.117935
0.080305
0.075929
0.105871
0.126316
0.117122
0.074612
0.061674
0.070174
0.113576
0.037659
0.047615
0.061050
0.096929
0.097283
0.071082
0.067576
0.079237
0.119340
0.070620
0.096850
0.063389
0.092057
0.065951
0.105803
0.053753
0.068451
0.094869
0.102427
0.058009
0.046251
0.074672
0.118060
0.044648
0.027989
0.077084
0.053122
0.106903
0.089779
0.034776
0.100587
0.106835
0.024243
0.109107
0.081909
0.083303
0.065414
0.110519
0.127399
0.108654
0.111290
0.063364
0.075018
0.041054
0.089907
0.113046
0.022420
0.048483
0.088922
0.081191
0.072430
0.056898
0.092594
0.071522
0.052474
0.047762
0.041294
0.124897
0.136335
0.035845
0.057148
0.075366
0.118330
0.052693
0.071812
0.080745
0.057803
0.018341
0.104050
0.047467
0.123927
0.115498
0.071647
0.097800
0.128372
0.124846
0.113344
0.048133
0.072884
0.112455
0.040408
0.055672
0.072165
0.104689
0.041538
0.035444
0.065817
0.079183
0.057701
0.088381
0.134624
0.071019
0.122126
0.097883
0.045008
0.068478
0.070584
0.111012
0.065392
0.074528
0.077061
0.079554
0.052318
0.078871
0.113853
0.122137
0.124490
0.057963
0.074252
0.103465
0.044393
0.093921
0.073271
0.076571
0.075345
0.033507
0.086287
0.124601
0.016332
0.131810
0.119092
0.076205
0.073088
0.051888
0.067970
0.093326
0.095822
0.100086
0.083408
0.109879
0.087145
0.074042
0.052689
0.088625
0.039247
0.094308
0.094312
0.073574
0.059473
0.044198
0.091355
0.050458
0.131217
0.090580
0.123900
0.081516
0.091043
0.082052
0.106839
0.086055
0.034308
0.089981
0.144947
0.124833
0.122283
0.074330
0.057216
0.086315
0.059086
0.103714
0.079826
0.045747
0.036086
0.101626
0.099447
0.048812
0.077328
0.049862
0.049413
0.098057
0.120834
0.056314
0.042275
0.046010
0.114750
0.122257
0.022578
0.080210
0.064817
0.135156
0.095659
0.065902
0.034541
0.136070
0.113564
0.074527
0.062647
0.108959
0.077367
0.043376
0.057475
0.057786
0.057370
0.071435
0.083343
0.070294
0.062969
0.048986
0.031603
0.075027
0.073059
0.106085
0.067379
0.059230
0.058449
0.034013
0.080149
0.119491
0.057205
0.158479
0.090050
0.036195
0.035592
0.122582
0.136659
0.092642
0.107583
0.094309
0.099314
0.108411
0.093539
0.106854
0.050866
0.092412
0.102086
0.052063
0.095954
0.054274
0.058948
0.091289
0.110400
0.052887
0.033180
0.084056
0.094454
0.048228
0.060089
0.129447
0.024642
0.114714
0.119193
0.037198
0.072746
0.082553
0.115921
0.077964
0.081343
0.050174
0.042024
0.064614
0.026096
0.112125
0.104505
0.113337
0.112016
0.100333
0.110331
0.097729
0.121161
0.032408
0.084968
0.109496
0.047611
0.075933
0.108681
0.101852
0.077080
0.067424
0.052321
0.150691
0.041657
0.066418
0.095003
0.070510
0.100441
0.120427
0.093991
0.068097
0.053965
0.080825
0.147558
0.040803
0.052144
0.068568
0.131202
0.033561
0.093110
0.135954
0.030150
0.068741
0.067851
0.107839
0.055722
0.049606
0.054193
0.109755
0.130047
0.063961
0.074565
0.095048
0.102092
0.052322
0.093434
0.096285
0.051877
0.068497
0.090022
0.109949
0.046101
0.132753
0.148593
0.095270
0.101710
0.105548
0.095798
0.022894
0.029316
0.048863
0.128703
0.060820
0.091184
0.094020
0.101040
0.019017
0.047719
0.028769
0.130664
0.033561
0.067519
0.085652
0.110832
0.113839
0.130795
0.083659
0.113646
0.092649
0.071471
0.122205
0.111516
0.051101
0.065106
0.129756
0.098504
0.049521
0.088059
0.115819
0.048328
0.066929
0.042397
0.100595
0.143944
0.141715
0.135106
0.063158
0.106786
0.124173
0.076025
0.026157
0.090048
0.055981
0.095953
0.095955
0.064264
0.085420
0.037766
0.040502
0.109512
0.064012
0.057813
0.108913
0.123490
0.117042
0.126772
0.038340
0.105541
0.123415
0.061181
0.062405
0.041764
0.056724
0.112807
0.022326
0.040881
0.068271
0.116197
0.053498
0.077652
0.123848
0.072172
0.085948
0.062464
0.079835
0.120746
0.051886
0.042693
0.132367
0.018530
0.022119
0.070816
0.086330
0.116634
0.042349
0.046830
0.078637
0.055140
0.104276
0.115265
0.122061
0.118462
0.103569
0.101134
0.031650
0.093177
0.117722
0.065980
0.088230
0.130984
0.116216
0.151041
0.138008
0.111758
0.114877
0.113139
0.126273
0.127805
0.072036
0.042647
0.125994
0.018635
0.053374
0.059648
0.093491
0.142300
0.117009
0.125512
0.109746
0.100441
0.095628
0.103726
0.058821
0.106004
0.131915
0.035135
0.040986
0.055402
0.050233
0.034084
0.047939
0.078280
0.081813
0.081663
0.050420
0.079166
0.056680
0.059910
0.077713
0.051847
0.064068
0.116703
0.079802
0.045903
0.040087
0.063510
0.094296
0.113767
0.136464
0.125711
0.140683
0.119785
0.047676
0.087305
0.147835
0.087934
0.054637
0.046915
0.042822
0.049400
0.047378
0.110741
0.109077
0.116402
0.115455
0.117663
0.117066
0.126705
0.035630
0.081554
0.132737
0.091129
0.081102
0.078164
0.092104
0.047586
0.079937
0.133899
0.042638
0.039719
0.059106
0.068413
0.111394
0.111395
0.032668
0.057830
0.055661
0.051871
0.053265
0.121319
0.091883
0.089016
0.052291
0.093139
0.078952
0.066183
0.082560
0.033241
0.082970
0.067020
0.075633
0.081424
0.119361
0.036893
0.020628
0.074150
0.051362
0.053515
0.086673
0.133932
0.136809
0.152661
0.027618
0.051376
0.128863
0.019148
0.022815
0.042523
0.070868
0.074900
0.068230
0.075903
0.074535
0.071723
0.081771
0.075005
0.092587
0.075103
0.040330
0.023856
0.104573
0.133816
0.082154
0.048682
0.110331
0.115564
0.090627
0.122438
0.088784
0.085518
0.031345
0.041478
0.090327
0.117821
0.036728
0.061689
0.062771
0.138370
0.133752
0.126657
0.051846
0.052665
0.129802
0.054383
0.061018
0.070280
0.117358
0.054095
0.038037
0.073032
0.112717
0.039306
0.157215
0.123314
0.020970
0.033928
0.111189
0.106024
0.045465
0.083805
0.084289
0.050426
0.139201
0.118151
0.042339
0.060793
0.066646
0.135128
0.134603
0.130566
0.037233
0.082733
0.122769
0.045982
0.074571
0.067578
0.065993
0.087333
0.095819
0.068193
0.039532
0.083780
0.124422
0.026669
0.036447
0.040401
0.123855
0.134252
0.075487
0.078235
0.110214
0.120998
0.112622
0.120267
0.075267
0.070251
0.071395
0.066638
0.089111
0.097532
0.073525
0.105430
0.085490
0.078072
0.041948
0.082721
0.120597
0.023605
0.085618
0.076299
0.125941
0.100283
0.055544
0.118042
0.115907
0.060987
0.038191
0.065475
0.095616
0.136395
0.056993
0.098000
0.092194
0.080727
0.063858
0.053304
0.073822
0.022217
0.062127
0.053011
0.054170
0.132362
0.067775
0.080517
0.069646
0.085558
0.054977
0.092743
0.100748
0.070451
0.119113
0.127472
0.077964
0.062906
0.093234
0.100085
0.036278
0.070086
0.091003
0.113067
0.057255
0.060831
0.106005
0.040933
0.043060
0.045461
0.069880
0.119984
0.047646
0.092961
0.127987
0.038751
0.113189
0.113862
0.083086
0.085925
0.093008
0.107684
0.054830
0.050902
0.084069
0.110507
0.061029
0.090862
0.113979
0.065648
0.043438
0.063759
0.112875
0.024953
0.069527
0.077375
0.103798
0.071938
0.058910
0.054833
0.038751
0.118335
0.038411
0.070799
0.129497
0.059969
0.143284
0.121611
0.030674
0.065087
0.093512
0.057108
0.079560
0.116210
0.101133
0.053703
0.066596
0.059662
0.068817
0.047284
0.094071
0.144094
0.046951
0.063206
0.101483
0.030514
0.111136
0.128286
0.041244
0.059543
0.100102
0.101288
0.081885
0.054770
0.044827
0.101353
0.115319
0.036069
0.062925
0.063366
0.086070
0.048416
0.091966
0.056785
0.078330
0.078406
0.064127
0.096557
0.094045
0.082516
0.060728
0.086504
0.074869
0.068706
0.042040
0.117885
0.138997
0.127976
0.054425
0.039780
0.133685
0.063047
0.045966
0.059438
0.073583
0.101170
0.094444
0.091340
0.056328
0.067348
0.069811
0.101289
0.056053
0.053871
0.046493
0.070904
0.060346
0.054372
0.120304
0.071107
0.076317
0.054141
0.095457
0.062644
0.116836
0.124716
0.045720
0.096605
0.123618
0.058564
0.090104
0.065902
0.124786
0.111941
0.119287
0.119642
0.120058
0.129838
0.135629
0.118758
0.076897
0.086115
0.054887
0.069151
0.077431
0.050961
0.059248
0.020502
0.048896
0.100687
0.069860
0.084962
0.112489
0.105757
0.078920
0.111853
0.035469
0.059996
0.083250
0.102109
0.117312
0.110478
0.097526
0.092085
0.111469
0.096334
0.101503
0.112366
0.115017
0.104330
0.025555
0.069893
0.118308
0.046034
0.080719
0.116307
0.054409
0.064141
0.107043
0.047764
0.052829
0.073929
0.109824
0.114766
0.137279
0.148850
0.119112
0.065956
0.087642
0.050786
0.119826
0.163258
0.141257
0.114513
0.117755
0.122222
0.082165
0.094936
0.023899
0.082349
0.062985
0.082219
0.089008
0.045240
0.080216
0.027332
0.039685
0.045273
0.086343
0.106172
0.060029
0.077199
0.100554
0.120011
0.057303
0.108524
0.131124
0.126645
0.114040
0.114071
0.092308
0.092785
0.088127
0.052989
0.109292
0.120051
0.049525
0.048701
0.029497
0.019228
0.036306
0.076145
0.076511
0.058754
0.030777
0.018858
0.034298
0.080224
0.112478
0.105910
0.098625
0.075292
0.077221
0.112422
0.033155
0.053698
0.107133
0.034659
0.044400
0.048640
0.070045
0.109654
0.111884
0.112758
0.115493
0.135110
0.021388
0.077684
0.150844
0.044597
0.087778
0.129169
0.117694
0.065591
0.019191
0.042333
0.052339
0.100837
0.098979
0.118594
0.105515
0.084196
0.050879
0.097646
0.025896
0.036430
0.056211
0.113898
0.073189
0.074315
0.110642
0.069626
0.079313
0.040228
0.068476
0.060350
0.106202
0.057071
0.047736
0.034925
0.101906
0.104994
0.113170
0.112862
0.122510
0.116753
0.094508
0.094187
0.059608
0.043770
0.126970
0.130113
0.065855
0.096184
0.028316
0.038332
0.068985
0.120268
0.043420
0.081830
0.139061
0.058632
0.025593
0.050459
0.068917
0.123055
0.116475
0.128632
0.118059
0.114397
0.117081
0.115472
0.065202
0.047246
0.019384
0.029907
0.070349
0.119161
0.155249
0.125825
0.130915
0.135491
0.102233
0.077944
0.031055
0.028027
0.078598
0.137338
0.053234
0.092525
0.152282
0.047431
0.057588
0.061208
0.068164
0.143793
0.126871
0.115317
0.122915
0.107086
0.037643
0.108295
0.129855
0.054014
0.061660
0.109241
0.128471
0.024184
0.018793
0.070731
0.046783
0.117214
0.129344
0.129979
0.130421
0.141963
0.031762
0.074035
0.145288
0.017462
0.038263
0.057479
0.070237
0.136219
0.116859
0.141262
0.059933
0.092149
0.077378
0.039394
0.038582
0.118871
0.096918
0.047176
0.065210
0.068479
0.109277
0.072752
0.078430
0.080619
0.077093
0.044847
0.080255
0.128615
0.074220
0.048744
0.136937
0.035283
0.096890
0.145423
0.102052
0.107091
0.103252
0.118357
0.091578
0.099538
0.052907
0.102980
0.143256
0.044397
0.089125
0.121075
0.110927
0.049348
0.037684
0.129148
0.081770
0.053875
0.130674
0.130486
0.116592
0.104593
0.049235
0.101585
0.123481
0.071599
0.051406
0.099188
0.118540
0.087088
0.046770
0.086522
0.047240
0.019234
0.076814
0.053901
0.084299
0.061195
0.069968
0.076868
0.092490
0.065478
0.061725
0.073217
0.088619
0.090825
0.043580
0.099258
0.070965
0.084153
0.103413
0.104651
0.074634
0.044457
0.113785
0.120611
0.037586
0.077703
0.114758
0.129269
0.051333
0.093568
0.141241
0.112374
0.117137
0.110653
0.037995
0.034903
0.120798
0.050753
0.043172
0.074528
0.062627
0.080930
0.066332
0.097636
0.069576
0.065736
0.025407
0.076761
0.104875
0.139422
0.117149
0.107960
0.046782
0.071385
0.108253
0.099429
0.098652
0.104863
0.063353
0.050696
0.099604
0.096167
0.065908
0.084403
0.028606
0.044974
0.104503
0.115747
0.026961
0.059758
0.058415
0.030046
0.053029
0.018048
0.026701
0.028704
0.067406
0.045723
0.123882
0.088165
0.143043
0.116164
0.095004
0.086866
0.048308
0.074723
0.129130
0.069418
0.069152
0.076757
0.067970
0.081656
0.084511
0.049605
0.115395
0.115282
0.060845
0.028083
0.053535
0.066708
0.102167
0.110568
0.109684
0.111517
0.101862
0.148105
0.138305
0.102772
0.056620
0.068820
0.089080
0.042634
0.089255
0.071499
0.024808
0.052532
0.049045
0.072579
0.052824
0.078008
0.092595
0.053817
0.101764
0.100510
0.061200
0.090062
0.073084
0.078881
0.061148
0.053746
0.096498
0.034425
0.102116
0.070321
0.054453
0.074518
0.090816
0.083843
0.086450
0.098483
0.089541
0.058362
0.090874
0.103511
0.037563
0.064997
0.045922
0.063177
0.071256
0.150213
0.128462
0.131823
0.069592
0.047905
0.082956
0.125711
0.044503
0.046808
0.071180
0.102023
0.115891
0.120443
0.123883
0.132947
0.142243
0.143813
0.088131
0.074518
0.098868
0.116888
0.064385
0.080359
0.061482
0.107622
0.109271
0.114950
0.042874
0.122249
0.119755
0.116166
0.072455
0.051911
0.027639
0.070660
0.050694
0.068631
0.085881
0.028418
0.045775
0.071078
0.084394
0.078381
0.131845
0.128168
0.131858
0.118299
0.057231
0.075529
0.086823
0.089884
0.045232
0.040809
0.064951
0.058285
0.114534
0.117170
0.126097
0.126657
0.125342
0.125392
0.112915
0.119644
0.125331
0.122427
0.089711
0.091425
0.127872
0.099848
0.053170
0.052131
0.052994
0.027088
0.030066
0.038610
0.087920
0.145343
0.114381
0.118870
0.135275
0.126291
0.065749
0.117592
0.114290
0.024244
0.108782
0.148103
0.083066
0.102671
0.094916
0.127337
0.134551
0.109959
0.070410
0.096355
0.054999
0.088962
0.026216
0.078832
0.062528
0.116342
0.046462
0.064166
0.066801
0.077971
0.076495
0.077642
0.132140
0.122804
0.065090
0.090074
0.100656
0.155981
0.151861
0.116072
0.047289
0.098720
0.106267
0.057888
0.161458
0.138027
0.092431
0.093682
0.075165
0.066798
0.101421
0.076799
0.037551
0.053354
0.086950
0.056979
0.117572
0.059164
0.095654
0.091561
0.019983
0.044370
0.106614
0.113584
0.108669
0.103847
0.139903
0.114919
0.091461
0.108903
0.085307
0.058468
0.071916
0.070248
0.089491
0.048225
0.051446
0.055141
0.093706
0.130650
0.022426
0.034168
0.111895
0.139657
0.036775
0.070153
0.088600
0.097556
0.108469
0.060775
0.058287
0.080877
0.105822
0.048255
0.091193
0.073621
0.090423
0.085341
0.053786
0.043697
0.083478
0.125430
0.080462
0.076040
0.112833
0.101659
0.041137
0.076851
0.037662
0.083079
0.106051
0.031357
0.124784
0.087983
0.071281
0.087027
0.029540
0.059091
0.085620
0.037721
0.085188
0.125203
0.091441
0.069005
0.029948
0.030540
0.108932
0.120283
0.038178
0.023485
0.078705
0.053704
0.084291
0.077798
0.064427
0.044249
0.062906
0.041155
0.086698
0.128112
0.049474
0.064267
0.057699
0.079049
0.085696
0.115026
0.085590
0.113367
0.025180
0.089639
0.060172
0.108592
0.048609
0.065488
0.095686
0.085255
0.056403
0.099777
0.107919
0.114118
0.041363
0.093059
0.131886
0.029641
0.049794
0.099595
0.127748
0.036763
0.051271
0.037202
0.058288
0.083035
0.042803
0.102506
0.094087
0.085367
0.057570
0.096025
0.083939
0.064193
0.033015
0.039228
0.064899
0.091339
0.040103
0.077592
0.061870
0.045292
0.062600
0.125228
0.092372
0.088010
0.059674
0.065363
0.127773
0.024958
0.026341
0.044912
0.095443
0.130961
0.046222
0.069392
0.077720
0.098869
0.113380
0.100127
0.101525
0.085222
0.079565
0.085064
0.076606
0.093349
0.090382
0.068465
0.105088
0.100834
0.083849
0.084389
0.039260
0.079174
0.084790
0.076339
0.100436
0.069855
0.085855
0.096785
0.076989
0.050803
0.094895
0.112181
0.030771
0.093429
0.118833
0.019711
0.038171
0.038441
0.070456
0.109222
0.095560
0.106742
0.096150
0.111426
0.067561
0.066838
0.057760
0.083254
0.104873
0.103687
0.061328
0.087258
0.087500
0.071561
0.111983
0.109465
0.129449
0.115288
0.036643
0.083499
0.120550
0.037064
0.023274
0.089148
0.055343
0.105999
0.077249
0.074372
0.048112
0.040455
0.066848
0.118115
0.138824
0.148079
0.056951
0.056501
0.137308
0.031613
0.099469
0.082080
0.123302
0.067270
0.046732
0.036219
0.093877
0.143388
0.135307
0.117934
0.032815
0.096827
0.124494
0.105550
0.092581
0.092890
0.097679
0.046347
0.107624
0.136296
0.130920
0.136827
0.118390
0.092957
0.058255
0.095955
0.112557
0.116166
0.087337
0.081166
0.110060
0.123788
0.038918
0.106643
0.133467
0.113489
0.107756
0.089691
0.040969
0.018177
0.116431
0.109840
0.038461
0.065926
0.038175
0.054275
0.068908
0.108361
0.055300
0.060331
0.065347
0.056926
0.041989
0.041086
0.051250
0.040771
0.099690
0.088177
0.045399
0.037581
0.067256
0.018874
0.049394
0.048780
0.102107
0.125158
0.044355
0.045616
0.086216
0.054707
0.083831
0.111668
0.028060
0.104922
0.112632
0.058883
0.109110
0.111619
0.093799
0.121174
0.093238
0.061583
0.109516
0.067473
0.017389
0.013829
0.079645
0.069965
0.089970
0.108108
0.040954
0.093340
0.084634
0.034323
0.091920
0.113491
0.112261
0.124229
0.036500
0.076577
0.111961
0.032789
0.085071
0.067191
0.096223
0.061233
0.045223
0.027738
0.046929
0.041733
0.093573
0.145929
0.052972
0.053201
0.036102
0.102980
0.084039
0.090442
0.074406
0.066874
0.076314
0.061944
0.094873
0.136572
0.029216
0.066899
0.147135
0.041007
0.063920
0.131765
0.057709
0.089963
0.135961
0.089432
0.114203
0.103846
0.115922
0.105266
0.108917
0.104501
0.070659
0.042494
0.040923
0.046297
0.067059
0.105985
0.051908
0.023327
0.057227
0.048309
0.058616
0.126889
0.093659
0.084759
0.147569
0.020694
0.070600
0.048937
0.089763
0.078502
0.046700
0.032886
0.066065
0.046169
0.064872
0.116369
0.097798
0.060179
0.082865
0.041372
0.031040
0.043845
0.063703
0.072430
0.041322
0.056831
0.072654
0.025199
0.055257
0.089064
0.053678
0.099486
0.040739
0.078162
0.058313
0.081868
0.085311
0.075664
0.080814
0.072084
0.075533
0.063291
0.106096
0.086970
0.046127
0.062628
0.119877
0.100567
0.055065
0.070756
0.040183
0.034047
0.098863
0.129572
0.055272
0.051522
0.149754
0.034052
0.077034
0.060223
0.091101
0.133466
0.103619
0.117963
0.130178
0.139167
0.137929
0.119148
0.129515
0.090912
0.076697
0.031570
0.108567
0.094349
0.060857
0.068896
0.131494
0.038534
0.049828
0.034449
0.094938
0.130378
0.086722
0.055362
0.035448
0.093889
0.134626
0.018043
0.078335
0.068700
0.068510
0.079016
0.101220
0.030355
0.050719
0.054331
0.090609
0.129244
0.073094
0.101558
0.092489
0.103951
0.090496
0.079210
0.089702
0.058666
0.084711
0.107873
0.030075
0.060460
0.087558
0.082145
0.070946
0.134322
0.130132
0.109653
0.101564
0.102268
0.113480
0.117059
0.081080
0.056360
0.043379
0.107449
0.124020
0.030645
0.088422
0.061658
0.036169
0.084394
0.078380
0.050254
0.058035
0.099172
0.074465
0.044030
0.112259
0.106143
0.103823
0.077242
0.129093
0.126433
0.022268
0.019807
0.031776
0.068732
0.091524
0.053105
0.085190
0.125994
0.048145
0.077821
0.121330
0.044008
0.124294
0.122716
0.094863
0.048931
0.104969
0.112140
0.111951
0.144830
0.072220
0.083907
0.100718
0.085260
0.080458
0.069253
0.096198
0.097044
0.123997
0.121159
0.042333
0.100311
0.120832
0.064437
0.095237
0.092735
0.095229
0.100273
0.068214
0.038784
0.092948
0.135574
0.105748
0.102651
0.108695
0.092381
0.044388
0.057531
0.107755
0.105575
0.086290
0.068832
0.106294
0.111086
0.130323
0.137526
0.065970
0.054934
0.038985
0.035330
0.062237
0.119951
0.053521
0.061754
0.112310
0.037645
0.033367
0.046919
0.046320
0.114812
0.063316
0.080624
0.117364
0.048438
0.067588
0.032689
0.044091
0.086552
0.064127
0.080610
0.060238
0.064795
0.043425
0.066730
0.111866
0.028319
0.058176
0.038296
0.080351
0.117798
0.062867
0.072979
0.119141
0.070461
0.052730
0.084186
0.070238
0.038004
0.077484
0.138248
0.119818
0.097551
0.114049
0.108637
0.048008
0.109735
0.129846
0.060923
0.025453
0.059214
0.096661
0.134698
0.019911
0.033859
0.090403
0.135080
0.103595
0.070478
0.126671
0.135623
0.097565
0.079063
0.053273
0.056477
0.105992
0.027379
0.133382
0.126951
0.054095
0.042575
0.053607
0.113764
0.043887
0.044248
0.074948
0.122081
0.055072
0.051581
0.133165
0.074046
0.046594
0.078241
0.152710
0.042376
0.020181
0.044017
0.107553
0.122397
0.149438
0.146191
0.096079
0.104256
0.095791
0.122018
0.057040
0.054457
0.073908
0.102662
0.102246
0.114929
0.055371
0.094890
0.115487
0.059408
0.108349
0.031723
0.072630
0.080929
0.043304
0.074596
0.124175
0.095647
0.059854
0.116367
0.106262
0.046462
0.021459
0.063309
0.086255
0.053471
0.094845
0.131365
0.125777
0.137547
0.122136
0.114791
0.101356
0.094988
0.066077
0.091586
0.085924
0.120380
0.142252
0.044197
0.056009
0.084288
0.083006
0.053416
0.066652
0.021902
0.069062
0.090355
0.061379
0.091844
0.100150
0.116907
0.050741
0.078139
0.116126
0.050742
0.036399
0.044953
0.091084
0.111597
0.098970
0.109199
0.109884
0.109320
0.035671
0.073307
0.131212
0.100243
0.080559
0.075798
0.094058
0.064844
0.074881
0.086649
0.068407
0.083303
0.089640
0.102631
0.053118
0.077053
0.082259
0.101303
0.091022
0.101232
0.067183
0.096250
0.129303
0.125761
0.126998
0.119276
0.121101
0.098065
0.072451
0.081868
0.112186
0.043964
0.051457
0.054967
0.092059
0.106598
0.125848
0.099666
0.058864
0.094104
0.120426
0.087285
0.104212
0.096430
0.099799
0.079994
0.045926
0.111315
0.111450
0.107701
0.059264
0.104326
0.099747
0.057410
0.023918
0.041075
0.078741
0.057322
0.101080
0.096035
0.097019
0.026819
0.041890
0.059363
0.071207
0.131036
0.040998
0.043881
0.075107
0.116182
0.114683
0.051539
0.067699
0.095539
0.119997
0.142446
0.083619
0.069116
0.016746
0.037377
0.081698
0.055559
0.052967
0.082118
0.071966
0.087519
0.041206
0.077896
0.128855
0.034020
0.053087
0.105022
0.111751
0.022460
0.027664
0.098559
0.061523
0.118081
0.064642
0.074424
0.025688
0.076858
0.047966
0.098428
0.070512
0.110522
0.036344
0.055321
0.118225
0.137048
0.064838
0.085561
0.046103
0.081777
0.073611
0.110529
0.078976
0.084978
0.052250
0.098795
0.120879
0.057372
0.074485
0.058253
0.098606
0.095262
0.022866
0.051684
0.093789
0.090387
0.061230
0.067480
0.086608
0.073320
0.050721
0.053866
0.098259
0.076862
0.055786
0.027078
0.036255
0.066512
0.061745
0.064936
0.082018
0.093196
0.055358
0.054664
0.115468
0.082810
0.054320
0.062232
0.143098
0.041779
0.085136
0.077253
0.089039
0.062706
0.044383
0.068867
0.085860
0.074949
0.090674
0.084433
0.059056
0.103415
0.051961
0.040466
0.086372
0.067195
0.040063
0.064517
0.027833
0.078609
0.131728
0.036781
0.061054
0.084665
0.058544
0.049661
0.059006
0.087912
0.120232
0.111109
0.021848
0.037059
0.071785
0.100319
0.051264
0.064218
0.091518
0.111079
0.096583
0.084378
0.121972
0.110557
0.121624
0.063760
0.028771
0.080802
0.118911
0.053398
0.121612
0.122340
0.115471
0.121424
0.044826
0.075984
0.126383
0.037076
0.125176
0.133921
0.087988
0.095420
0.115941
0.116385
0.053010
0.083887
0.077704
0.056294
0.047098
0.133136
0.056800
0.074273
0.110047
0.115291
0.087755
0.095154
0.025415
0.083006
0.073000
0.071734
0.097337
0.093393
0.067811
0.038878
0.030589
0.035032
0.084062
0.121809
0.096738
0.119243
0.104059
0.100049
0.070504
0.108885
0.105694
0.102466
0.092384
0.060243
0.092532
0.096692
0.106116
0.079392
0.078033
0.052329
0.123561
0.133903
0.139276
0.090420
0.041144
0.067806
0.089012
0.037806
0.042186
0.090644
0.129656
0.052167
0.126419
0.102773
0.063438
0.063424
0.121050
0.054307
0.067136
0.012148
0.031000
0.008207
0.027414
0.046748
0.099408
0.129926
0.116550
0.132685
0.086101
0.079518
0.006626
0.005763
0.040758
0.045862
0.085158
0.061927
0.087778
0.061710
0.104300
0.134055
0.134268
0.127770
0.102158
0.107135
0.108021
0.103335
0.064036
0.070735
0.070930
0.124415
0.053557
0.103018
0.136925
0.105231
0.100349
0.104104
0.070501
0.048634
0.065611
0.082274
0.104322
0.028792
0.106947
0.075032
0.083234
0.070691
0.096788
0.141241
0.037923
0.061855
0.111079
0.137425
0.157791
0.134514
0.144713
0.128430
0.050461
0.062755
0.118050
0.034740
0.027054
0.096214
0.066063
0.106049
0.066581
0.058575
0.088577
0.086377
0.079377
0.077488
0.062826
0.052913
0.106191
0.058258
0.064133
0.063487
0.040529
0.124638
0.045264
0.068675
0.113712
0.048052
0.066549
0.047948
0.041523
0.141436
0.133122
0.109515
0.061815
0.071569
0.095675
0.068037
0.131549
0.115747
0.066881
0.081977
0.114059
0.132982
0.026765
0.049560
0.086539
0.100238
0.055459
0.085696
0.116373
0.124991
0.049175
0.051500
0.143025
0.045928
0.055541
0.055012
0.051134
0.104174
0.118714
0.140862
0.082421
0.068222
0.087046
0.104131
0.094224
0.111743
0.053795
0.113791
0.127989
0.096283
0.112053
0.079936
0.050659
0.069094
0.069281
0.100317
0.134757
0.103175
0.049130
0.080125
0.080873
0.041216
0.085137
0.124897
0.125912
0.148400
0.147088
0.086446
0.055553
0.070578
0.098177
0.034499
0.049825
0.044529
0.072139
0.097391
0.035810
0.104578
0.130882
0.103130
0.098203
0.080053
0.054569
0.099151
0.076813
0.079527
0.041716
0.077844
0.091965
0.070269
0.108145
0.055899
0.071104
0.053041
0.091888
0.083022
0.077970
0.122428
0.128472
0.112934
0.094680
0.045772
0.047277
0.048160
0.068758
0.074559
0.092365
0.125920
0.029577
0.051346
0.111610
0.092623
0.054145
0.019879
0.112495
0.096962
0.135664
0.125652
0.077614
0.092883
0.092674
0.089520
0.102690
0.071785
0.076304
0.107414
0.061500
0.059007
0.048108
0.070479
0.051116
0.115729
0.125531
0.091050
0.092087
0.093444
0.045901
0.066089
0.071093
0.064703
0.112297
0.108269
0.094316
0.074816
0.095978
0.116215
0.128420
0.104539
0.057315
0.069593
0.106260
0.035231
0.075001
0.077356
0.117104
0.041200
0.081514
0.054288
0.116691
0.141372
0.120263
0.133111
0.124863
0.131131
0.131209
0.120002
0.090818
0.085885
0.083665
0.092649
0.085202
0.088566
0.050393
0.077519
0.096218
0.121192
0.104870
0.083071
0.064228
0.061929
0.039604
0.045067
0.119756
0.122346
0.081845
0.068399
0.110796
0.109553
0.042455
0.050613
0.088272
0.125036
0.118524
0.126805
0.100944
0.102696
0.123878
0.128338
0.135897
0.121974
0.064869
0.098738
0.114901
0.069105
0.030791
0.086004
0.046347
0.120597
0.113044
0.056046
0.094227
0.037053
0.032879
0.079532
0.072621
0.107160
0.044815
0.068914
0.109431
0.142036
0.114269
0.124192
0.063727
0.071660
0.144218
0.129070
0.108214
0.111113
0.023621
0.047777
0.094228
0.116738
0.039136
0.040892
0.120337
0.121690
0.106695
0.102457
0.127247
0.120104
0.050509
0.109995
0.137289
0.090993
0.084238
0.087113
0.093062
0.067578
0.106463
0.125475
0.032361
0.062193
0.123680
0.023613
0.096911
0.070901
0.066089
0.083298
0.120280
0.071818
0.080234
0.093387
0.098761
0.075888
0.115751
0.104707
0.061394
0.102999
0.109379
0.092101
0.107168
0.091066
0.079667
0.089363
0.081408
0.038143
0.095306
0.126557
0.044418
0.082807
0.053224
0.087002
0.077490
0.052994
0.101227
0.045065
0.043012
0.065605
0.073905
0.116177
0.057728
0.074938
0.043724
0.123123
0.128164
0.024342
0.017558
0.034358
0.118007
0.130042
0.051842
0.047927
0.079116
0.061084
0.075921
0.112836
0.040795
0.098275
0.134844
0.080901
0.056313
0.057544
0.092640
0.068941
0.041917
0.026080
0.039847
0.029926
0.114448
0.120875
0.071383
0.050273
0.049134
0.079240
0.059606
0.097103
0.086483
0.091924
0.113317
0.057042
0.078281
0.086291
0.069288
0.085368
0.122075
0.054177
0.049147
0.044645
0.084200
0.142352
0.144657
0.115333
0.035690
0.044302
0.111479
0.027276
0.071106
0.077309
0.079910
0.069570
0.071316
0.046375
0.093521
0.058026
0.042058
0.033021
0.073259
0.030111
0.092323
0.104642
0.029028
0.031510
0.082402
0.112381
0.065337
0.069794
0.061003
0.072426
0.129138
0.122277
0.050094
0.073734
0.038623
0.041599
0.070230
0.119500
0.055002
0.106758
0.135144
0.100893
0.097471
0.078802
0.093306
0.089489
0.089770
0.042908
0.076898
0.116089
0.071457
0.029146
0.055304
0.092849
0.125826
0.091643
0.042910
0.052529
0.089647
0.039807
0.052830
0.052809
0.078161
0.082174
0.104818
0.049359
0.081151
0.044847
0.074423
0.113815
0.059060
0.060121
0.095111
0.088983
0.082860
0.077850
0.061898
0.061808
0.081105
0.116100
0.086817
0.063726
0.135475
0.132421
0.040528
0.072525
0.117576
0.040452
0.050519
0.067082
0.114892
0.073689
0.116841
0.120757
0.109521
0.101436
0.059834
0.078095
0.085654
0.041220
0.085139
0.098472
0.105019
0.036933
0.098001
0.120729
0.103009
0.132081
0.104669
0.106328
0.038192
0.049526
0.071636
0.122618
0.049551
0.041539
0.074932
0.059493
0.117244
0.053049
0.070758
0.112272
0.038287
0.096288
0.134745
0.030810
0.029250
0.087707
0.066925
0.089236
0.094600
0.120097
0.119892
0.118080
0.105085
0.100710
0.060250
0.052458
0.049310
0.073703
0.091122
0.050102
0.055450
0.065237
0.089355
0.078725
0.048953
0.067454
0.069234
0.073804
0.067702
0.084033
0.077642
0.046790
0.042696
0.115573
0.035175
0.043481
0.068456
0.110223
0.059767
0.086272
0.116749
0.094969
0.095431
0.101548
0.082921
0.083308
0.088147
0.109624
0.080403
0.039761
0.055879
0.086266
0.096004
0.103684
0.100032
0.090180
0.053724
0.023966
0.038143
0.074337
0.110697
0.108731
0.116111
0.095359
0.044298
0.020136
0.092759
0.066242
0.119835
0.112454
0.118719
0.125211
0.129537
0.116433
0.059881
0.045426
0.109275
0.028091
0.097168
0.099459
0.122296
0.123881
0.125045
0.125035
0.125554
0.132758
0.115179
0.114058
0.102241
0.065859
0.104158
0.077453
0.087321
0.114714
0.039574
0.099141
0.100895
0.089273
0.084570
0.095429
0.120777
0.123805
0.128653
0.128872
0.129527
0.125686
0.122715
0.119677
0.062812
0.063844
0.109527
0.034113
0.026306
0.059942
0.088431
0.129717
0.038053
0.070806
0.095162
0.086159
0.120515
0.120518
0.125977
0.127124
0.128227
0.127211
0.118693
0.130614
0.057130
0.060770
0.052670
0.052529
0.104853
0.104956
0.046042
0.048652
0.091542
0.091320
0.112838
0.121006
0.125118
0.125182
0.112943
0.113695
0.110578
0.122624
0.057103
0.074308
0.075311
0.045047
0.091079
0.099568
0.065348
0.031208
0.062329
0.036341
0.084974
0.119880
0.140638
0.125233
0.127574
0.119819
0.051412
0.109619
0.122507
0.047881
0.075437
0.056739
0.064156
0.118146
0.061268
0.036047
0.082988
0.087245
0.038457
0.066807
0.073848
0.018558
0.078134
0.082479
0.120698
0.139645
0.129143
0.128540
0.105554
0.069721
0.111128
0.118665
0.074037
0.121685
0.039720
0.069845
0.132061
0.027134
0.069629
0.051932
0.101628
0.109388
0.037638
0.060908
0.092717
0.074621
0.071537
0.100850
0.108861
0.058140
0.096417
0.032402
0.120840
0.110285
0.084447
0.053472
0.086320
0.106766
0.108150
0.118677
0.097153
0.061334
0.095882
0.105276
0.087415
0.080091
0.029353
0.096990
0.070959
0.102532
0.058756
0.056587
0.112185
0.026642
0.075157
0.064280
0.124264
0.106219
0.044006
0.070506
0.136374
0.133337
0.100358
0.066525
0.076415
0.068492
0.088149
0.068489
0.140305
0.132076
0.035184
0.048581
0.109426
0.021032
0.088349
0.069524
0.092796
0.065449
0.071361
0.047320
0.089919
0.142261
0.062713
0.060440
0.128331
0.035072
0.050998
0.070231
0.114804
0.108494
0.086567
0.030481
0.021117
0.054132
0.090536
0.127010
0.118559
0.109948
0.067739
0.053526
0.092767
0.120216
0.075708
0.106464
0.032305
0.048259
0.083650
0.091975
0.055967
0.095039
0.070508
0.102156
0.041246
0.051525
0.021356
0.064095
0.064103
0.107609
0.059008
0.048998
0.079461
0.040991
0.079397
0.071010
0.118799
0.119463
0.074359
0.097899
0.123228
0.123397
0.127483
0.138922
0.141561
0.134459
0.038563
0.076392
0.122209
0.047900
0.021877
0.067750
0.064668
0.121602
0.045433
0.049754
0.084264
0.081230
0.133593
0.130566
0.042440
0.053671
0.149556
0.051441
0.096083
0.127612
0.053751
0.057215
0.122259
0.059655
0.066789
0.064334
0.054568
0.125722
0.038615
0.120387
0.129621
0.064854
0.105316
0.098949
0.069589
0.067675
0.052471
0.075957
0.058692
0.102023
0.036077
0.042569
0.111447
0.130684
0.039635
0.090459
0.130434
0.056049
0.070748
0.045241
0.066681
0.121785
0.100447
0.113732
0.070989
0.087608
0.071872
0.055588
0.101537
0.098991
0.053973
0.046777
0.069371
0.081979
0.098802
0.077175
0.020892
0.034390
0.030844
0.016666
0.063736
0.112031
0.127751
0.027769
0.037364
0.074335
0.126827
0.068284
0.121924
0.118829
0.030748
0.065922
0.088386
0.083098
0.053541
0.043057
0.119499
0.111506
0.034461
0.136202
0.119950
0.043634
0.090823
0.044491
0.125395
0.107908
0.116067
0.114454
0.043331
0.084845
0.102129
0.032388
0.125011
0.113780
0.082464
0.109726
0.082528
0.073659
0.103592
0.078677
0.089319
0.087198
0.077344
0.057171
0.045469
0.069781
0.096594
0.060369
0.100604
0.132862
0.126991
0.133947
0.113411
0.113187
0.108155
0.106050
0.062505
0.055977
0.042154
0.062806
0.102969
0.134245
0.047524
0.106916
0.073591
0.104094
0.115541
0.102918
0.104340
0.087121
0.059714
0.105366
0.035700
0.045482
0.097948
0.025140
0.028442
0.044783
0.059738
0.113748
0.032305
0.084687
0.125592
0.097051
0.088313
0.076234
0.089844
0.052554
0.089429
0.124072
0.141533
0.105932
0.072064
0.055122
0.110439
0.022373
0.065602
0.055741
0.091399
0.101698
0.075679
0.051762
0.127297
0.106477
0.092274
0.077377
0.084198
0.057348
0.073270
0.071969
0.081126
0.100791
0.122918
0.147853
0.072961
0.069194
0.039977
0.074561
0.092805
0.057722
0.050145
0.078323
0.086833
0.066782
0.110534
0.100648
0.101768
0.101459
0.037920
0.090329
0.088606
0.076845
0.072336
0.035778
0.070435
0.082284
0.113027
0.119910
0.068732
0.088453
0.057157
0.090513
0.074850
0.065882
0.108779
0.091607
0.057532
0.104723
0.080776
0.105708
0.049700
0.065025
0.082759
0.113880
0.084135
0.073028
0.070956
0.071518
0.130494
0.113153
0.093986
0.104094
0.097939
0.113372
0.099930
0.095084
0.104773
0.120601
0.051123
0.075160
0.121880
0.037347
0.081815
0.070522
0.044238
0.130764
0.113230
0.074564
0.097528
0.040014
0.028701
0.045546
0.072620
0.092394
0.110233
0.134135
0.118697
0.095153
0.074825
0.079801
0.118500
0.120334
0.120724
0.125479
0.125149
0.118810
0.105783
0.085245
0.054262
0.036867
0.077867
0.032918
0.091217
0.114836
0.060451
0.086942
0.114459
0.051657
0.089086
0.097431
0.133888
0.131005
0.126095
0.126939
0.138839
0.119655
0.081423
0.035217
0.040158
0.045836
0.096499
0.082511
0.082737
0.147988
0.098151
0.084752
0.109310
0.125016
0.055492
0.043805
0.079460
0.132218
0.106883
0.100654
0.070730
0.051855
0.062541
0.088348
0.068540
0.095943
0.092934
0.082296
0.034320
0.065065
0.119296
0.144020
0.123196
0.104592
0.095046
0.046208
0.047066
0.052004
0.141928
0.149340
0.041249
0.053491
0.102386
0.042770
0.135341
0.123503
0.108950
0.126718
0.044002
0.061997
0.089846
0.136874
0.035874
0.073607
0.085369
0.158327
0.088724
0.068135
0.082843
0.077226
0.039967
0.065440
0.087537
0.037075
0.059385
0.049753
0.122660
0.061141
0.091262
0.082876
0.040237
0.058577
0.101031
0.120104
0.022293
0.042567
0.072044
0.129309
0.032791
0.054351
0.082632
0.114023
0.077527
0.075259
0.105558
0.111746
0.078252
0.087094
0.096662
0.110216
0.021341
0.052463
0.112121
0.105255
0.039601
0.063352
0.074933
0.062289
0.048969
0.061999
0.019636
0.042779
0.094512
0.116780
0.051168
0.060832
0.081996
0.104807
0.126020
0.114995
0.040317
0.108939
0.118974
0.068589
0.128080
0.127549
0.076290
0.046886
0.105167
0.058346
0.126084
0.125088
0.066035
0.058096
0.099251
0.109430
0.101371
0.075063
0.037051
0.089676
0.123057
0.060068
0.026978
0.054809
0.061619
0.065385
0.077599
0.052243
0.099191
0.136835
0.115684
0.085082
0.080986
0.086501
0.068716
0.082560
0.054372
0.074841
0.089388
0.106440
0.105304
0.104551
0.105560
0.113933
0.112815
0.041155
0.095906
0.132241
0.048482
0.108470
0.106265
0.060795
0.078253
0.032746
0.066115
0.075961
0.083677
0.089940
0.075608
0.060861
0.096490
0.096156
0.042279
0.072850
0.082383
0.070058
0.064801
0.077295
0.076197
0.046802
0.075838
0.015858
0.041932
0.060460
0.098397
0.106300
0.045838
0.031571
0.049915
0.114383
0.118005
0.031879
0.070257
0.044291
0.088267
0.118624
0.138888
0.105650
0.070804
0.068828
0.100150
0.030210
0.114996
0.122988
0.048172
0.066899
0.083019
0.072330
0.064572
0.040972
0.058034
0.101793
0.125251
0.026376
0.045483
0.046233
0.080452
0.112889
0.045978
0.098539
0.057310
0.074765
0.124320
0.111625
0.027768
0.058242
0.095657
0.135960
0.099125
0.117238
0.125325
0.134627
0.077428
0.054414
0.039008
0.106844
0.129715
0.126123
0.049158
0.095365
0.110773
0.020482
0.058029
0.057372
0.053095
0.117720
0.047988
0.087660
0.111792
0.038249
0.044021
0.082036
0.134046
0.027975
0.069156
0.052218
0.064466
0.128070
0.064977
0.057351
0.047397
0.147674
0.121058
0.127518
0.041498
0.072879
0.094241
0.024526
0.117135
0.119442
0.029395
0.079713
0.110023
0.035283
0.032468
0.073448
0.066657
0.047809
0.051008
0.118142
0.052396
0.046946
0.084936
0.126467
0.065688
0.066809
0.121383
0.121683
0.037223
0.090766
0.050473
0.026404
0.084868
0.053189
0.083293
0.088155
0.056002
0.039939
0.093339
0.123229
0.041612
0.021187
0.087201
0.086625
0.085316
0.070699
0.104971
0.057742
0.029708
0.118531
0.120824
0.020916
0.100316
0.101248
0.046869
0.101010
0.108705
0.073682
0.119092
0.121995
0.039659
0.035006
0.070298
0.119383
0.102177
0.132395
0.030283
0.046272
0.064129
0.050107
0.104582
0.125325
0.062147
0.078243
0.070152
0.050726
0.067241
0.117501
0.128330
0.085716
0.046685
0.064677
0.090920
0.060996
0.117872
0.103185
0.097144
0.087600
0.072245
0.073394
0.051871
0.075771
0.109107
0.042379
0.036321
0.070499
0.072872
0.061737
0.041379
0.043231
0.077069
0.069215
0.069416
0.118556
0.099941
0.116376
0.059243
0.130163
0.084284
0.032823
0.086994
0.129504
0.053644
0.056704
0.113879
0.042963
0.075975
0.072082
0.073484
0.100391
0.097592
0.080011
0.088914
0.105610
0.084273
0.084359
0.098272
0.088234
0.093996
0.091252
0.084689
0.084241
0.033604
0.039715
0.098145
0.126235
0.035945
0.041135
0.081514
0.087039
0.082137
0.128001
0.134469
0.106907
0.061486
0.079430
0.109768
0.045063
0.030609
0.059516
0.045152
0.022603
0.032540
0.071595
0.078529
0.065834
0.117792
0.102388
0.077977
0.063030
0.118344
0.126723
0.051448
0.085622
0.131629
0.121111
0.115593
0.126807
0.115577
0.100681
0.047299
0.032308
0.131998
0.118667
0.066925
0.048036
0.118318
0.107324
0.080516
0.078125
0.104238
0.079599
0.115148
0.054289
0.034994
0.042504
0.077473
0.114647
0.071984
0.081836
0.109269
0.107828
0.107602
0.059587
0.059292
0.092751
0.112583
0.082369
0.089635
0.074071
0.074345
0.064382
0.086598
0.108586
0.067013
0.116747
0.113537
0.128364
0.085413
0.066548
0.073004
0.086158
0.114005
0.044787
0.018251
0.107208
0.043414
0.055834
0.070475
0.094712
0.051574
0.057833
0.085559
0.085849
0.083642
0.071243
0.093775
0.035347
0.102832
0.142290
0.101382
0.080821
0.095317
0.101930
0.113712
0.100630
0.083424
0.101408
0.052595
0.057358
0.067189
0.081278
0.095004
0.103830
0.052304
0.055460
0.091012
0.048316
0.061716
0.082574
0.074689
0.094892
0.061051
0.081872
0.089010
0.042623
0.098890
0.074177
0.074213
0.022722
0.046208
0.048616
0.102988
0.106928
0.082385
0.040349
0.082204
0.109792
0.077711
0.081490
0.088604
0.080717
0.112059
0.143049
0.025880
0.082509
0.126997
0.034717
0.069999
0.089971
0.089630
0.083642
0.060055
0.070105
0.062348
0.080365
0.098899
0.067032
0.087146
0.106628
0.097929
0.082806
0.080772
0.040970
0.097824
0.107025
0.083405
0.069781
0.109903
0.098473
0.055446
0.022465
0.055390
0.095508
0.065380
0.076399
0.039943
0.080397
0.105104
0.109344
0.083981
0.046248
0.081070
0.111623
0.095302
0.068349
0.084232
0.060534
0.077422
0.105366
0.115868
0.103150
0.069303
0.088838
0.097823
0.070402
0.088399
0.112825
0.050838
0.103823
0.096767
0.063836
0.106803
0.086550
0.095082
0.096261
0.034680
0.053211
0.063881
0.102401
0.096923
0.057643
0.068220
0.072408
0.064622
0.044512
0.059890
0.079647
0.086818
0.092049
0.083204
0.074633
0.042970
0.037975
0.085376
0.099902
0.058885
0.071611
0.064142
0.075183
0.090253
0.061659
0.074524
0.033996
0.119464
0.128345
0.071472
0.054137
0.098749
0.147698
0.044062
0.064657
0.082946
0.103137
0.098643
0.075906
0.045180
0.045632
0.072645
0.099841
0.064868
0.093571
0.088944
0.098669
0.053739
0.091443
0.033572
0.075697
0.061003
0.050615
0.079793
0.027596
0.119458
0.100224
0.052798
0.092083
0.126095
0.061250
0.116788
0.118783
0.028477
0.047483
0.099578
0.133374
0.058839
0.060237
0.126962
0.059070
0.091681
0.092070
0.074147
0.100629
0.029480
0.049297
0.084588
0.091981
0.132440
0.123527
0.039754
0.038939
0.046592
0.054276
0.089304
0.102653
0.032722
0.049206
0.121584
0.059438
0.021813
0.036140
0.059527
0.031037
0.062357
0.051832
0.093120
0.074010
0.099394
0.091773
0.017975
0.040840
0.086023
0.109848
0.054124
0.065671
0.041320
0.095172
0.052213
0.062461
0.097447
0.112775
0.072285
0.062209
0.026499
0.033305
0.073884
0.104237
0.024467
0.080210
0.051482
0.096412
0.085365
0.050318
0.092869
0.113562
0.108171
0.140599
0.123122
0.107247
0.061974
0.091784
0.055864
0.055148
0.125580
0.030844
0.042687
0.061777
0.058684
0.105413
0.105987
0.127802
0.127494
0.144577
0.150229
0.110204
0.113343
0.112783
0.123550
0.120907
0.096869
0.098956
0.066786
0.071921
0.140917
0.119077
0.073798
0.090604
0.105878
0.098932
0.066875
0.065523
0.073486
0.082535
0.099199
0.054591
0.096189
0.126618
0.123616
0.119108
0.112926
0.118570
0.094817
0.070292
0.060779
0.069944
0.120476
0.085059
0.132635
0.127195
0.071771
0.076200
0.061231
0.074506
0.097094
0.108595
0.089331
0.053457
0.032123
0.062091
0.079558
0.126855
0.116712
0.077720
0.068976
0.054293
0.081229
0.098552
0.091603
0.059814
0.093755
0.084145
0.118168
0.113683
0.097127
0.107280
0.079952
0.085851
0.058453
0.056146
0.037720
0.124140
0.044153
0.100062
0.127166
0.067540
0.048332
0.046022
0.043781
0.120217
0.068673
0.050864
0.053426
0.128260
0.123150
0.109388
0.046411
0.090519
0.109897
0.039418
0.101035
0.120400
0.124800
0.089596
0.047787
0.047337
0.040238
0.105392
0.075665
0.069958
0.123333
0.042210
0.041648
0.044366
0.116716
0.131115
0.068255
0.025191
0.103549
0.100374
0.075521
0.094206
0.025888
0.103906
0.053076
0.096660
0.072187
0.090787
0.075170
0.039978
0.073849
0.114775
0.078979
0.089745
0.090177
0.075985
0.061039
0.078858
0.116541
0.115111
0.093115
0.093840
0.123410
0.085168
0.124009
0.088655
0.098978
0.052915
0.055813
0.088744
0.112796
0.073546
0.052883
0.021584
0.041699
0.061777
0.086375
0.057731
0.065324
0.101447
0.100849
0.039385
0.107543
0.097729
0.103091
0.121966
0.052030
0.058800
0.043208
0.061166
0.061604
0.073535
0.059305
0.114110
0.060991
0.062521
0.100807
0.064060
0.113247
0.059501
0.028337
0.022619
0.057999
0.074749
0.101214
0.085334
0.071769
0.071604
0.075692
0.105484
0.045254
0.061015
0.094159
0.105589
0.060994
0.027930
0.130344
0.125880
0.028565
0.083895
0.118547
0.039249
0.142201
0.126676
0.086839
0.072079
0.032401
0.039065
0.145815
0.132273
0.127119
0.102528
0.111301
0.125175
0.053321
0.055093
0.060194
0.091467
0.090020
0.068957
0.064836
0.067247
0.103773
0.028210
0.119045
0.106414
0.040523
0.030603
0.077058
0.117008
0.132530
0.100967
0.070084
0.072932
0.095004
0.124771
0.075713
0.084090
0.086686
0.072394
0.053810
0.059122
0.019866
0.046776
0.087620
0.126773
0.102865
0.099677
0.039815
0.052765
0.081125
0.054322
0.016753
0.035066
0.084657
0.117891
0.094660
0.078674
0.088262
0.037478
0.074355
0.060228
0.075262
0.035061
0.073990
0.079459
0.054796
0.093837
0.141402
0.025215
0.131733
0.090939
0.057341
0.064955
0.120133
0.135556
0.124316
0.115134
0.117905
0.102055
0.073109
0.054153
0.089865
0.065678
0.092260
0.112699
0.125553
0.102163
0.075119
0.059475
0.107994
0.029022
0.071084
0.071071
0.079095
0.084344
0.080733
0.065150
0.120970
0.048531
0.090253
0.066140
0.072008
0.068167
0.043956
0.041837
0.081666
0.130645
0.115202
0.111345
0.026062
0.041890
0.097964
0.127080
0.084582
0.054463
0.082212
0.087952
0.053178
0.066900
0.120240
0.039352
0.116000
0.114195
0.120247
0.126455
0.052920
0.049655
0.083273
0.104358
0.077600
0.061326
0.048166
0.054655
0.118697
0.112006
0.115948
0.114233
0.049123
0.088338
0.115314
0.033795
0.055816
0.081436
0.151448
0.030465
0.100566
0.086383
0.046083
0.079515
0.071453
0.088347
0.057178
0.107958
0.114098
0.094731
0.120214
0.125044
0.074637
0.100902
0.093363
0.111690
0.104258
0.085122
0.112256
0.066092
0.054082
0.054394
0.083822
0.111911
0.049690
0.074662
0.109602
0.067989
0.101599
0.088471
0.080616
0.067568
0.129435
0.106361
0.027563
0.090583
0.059224
0.055412
0.108379
0.117876
0.120528
0.130209
0.120972
0.089291
0.041442
0.087970
0.063571
0.090414
0.084243
0.078382
0.086344
0.086020
0.084834
0.088158
0.095819
0.079751
0.055247
0.108869
0.049496
0.101601
0.106449
0.096541
0.035533
0.029467
0.066790
0.075303
0.082924
0.040277
0.029938
0.051115
0.050178
0.103791
0.116380
0.155200
0.159605
0.125112
0.120289
0.112308
0.066745
0.070259
0.096301
0.070042
0.079156
0.066873
0.050796
0.063515
0.106554
0.100676
0.069734
0.038788
0.082484
0.087847
0.112967
0.067279
0.092171
0.075111
0.097930
0.106676
0.097597
0.058146
0.020495
0.045989
0.075235
0.079343
0.084261
0.109216
0.046496
0.090896
0.056985
0.042445
0.085974
0.133526
0.048367
0.074585
0.150630
0.054832
0.064416
0.124004
0.109359
0.095266
0.076827
0.076023
0.019167
0.041240
0.078577
0.117545
0.085314
0.044645
0.097068
0.104169
0.128509
0.108159
0.105750
0.122192
0.072057
0.047308
0.056988
0.044072
0.102556
0.119429
0.064377
0.088186
0.062519
0.079259
0.061650
0.075229
0.127549
0.102622
0.063295
0.058762
0.124597
0.129599
0.050153
0.050172
0.117245
0.033057
0.129349
0.098614
0.104081
0.072087
0.073085
0.055638
0.119128
0.025275
0.111499
0.077501
0.104999
0.103517
0.025915
0.078335
0.102212
0.051695
0.090705
0.091145
0.142683
0.118625
0.130633
0.125929
0.065829
0.045336
0.110788
0.022377
0.065033
0.060743
0.125189
0.133715
0.127727
0.143027
0.125010
0.127058
0.050026
0.066009
0.084694
0.077046
0.069747
0.121522
0.129786
0.091737
0.102496
0.115546
0.088439
0.076575
0.119033
0.129775
0.141926
0.123356
0.125403
0.122796
0.072735
0.093996
0.025868
0.065301
0.063958
0.120377
0.039348
0.066330
0.107847
0.101935
0.116457
0.091946
0.055407
0.080531
0.125232
0.049935
0.061209
0.069875
0.052083
0.128665
0.100012
0.121293
0.038168
0.053713
0.078491
0.108208
0.052872
0.053332
0.053035
0.116593
0.085642
0.120222
0.087412
0.086683
0.076254
0.074405
0.122654
0.097631
0.020665
0.037497
0.085850
0.108257
0.064474
0.076144
0.126627
0.044743
0.066500
0.080802
0.056312
0.080574
0.063466
0.076004
0.092271
0.097542
0.081321
0.068521
0.072590
0.097268
0.067531
0.041431
0.081320
0.103479
0.104045
0.095821
0.096242
0.069885
0.063682
0.097456
0.073127
0.070844
0.063391
0.066788
0.098729
0.118608
0.062994
0.056759
0.119825
0.117088
0.052034
0.071592
0.084960
0.104904
0.086057
0.097525
0.033504
0.066252
0.100016
0.109931
0.025598
0.036162
0.092747
0.126048
0.109049
0.064407
0.045634
0.081310
0.089987
0.111517
0.125785
0.125866
0.136265
0.126374
0.129097
0.136815
0.028645
0.095080
0.127138
0.022454
0.013772
0.011773
0.020960
0.076268
0.049803
0.108291
0.068616
0.098274
0.087130
0.054863
0.044854
0.104492
0.083658
0.058930
0.104084
0.043961
0.050988
0.089546
0.095766
0.095958
0.043290
0.093566
0.090659
0.065478
0.038055
0.037310
0.050950
0.020926
0.026616
0.043701
0.123884
0.120868
0.022037
0.067039
0.071683
0.097200
0.170957
0.051424
0.088049
0.025030
0.079096
0.076983
0.106765
0.079576
0.060245
0.097920
0.128462
0.143486
0.046934
0.098844
0.050617
0.096587
0.067893
0.057871
0.113167
0.122537
0.124014
0.114429
0.025302
0.085931
0.094319
0.020008
0.030380
0.051402
0.060123
0.108724
0.055471
0.106862
0.114243
0.114545
0.022289
0.039766
0.096066
0.124811
0.042496
0.106524
0.136697
0.107133
0.082176
0.051113
0.091144
0.108979
0.057825
0.090822
0.107962
0.060997
0.071906
0.061548
0.126152
0.125651
0.080051
0.078081
0.087543
0.088548
0.064670
0.080892
0.129678
0.126437
0.135011
0.142329
0.108865
0.063401
0.078859
0.076578
0.095447
0.085811
0.133992
0.036015
0.090419
0.086267
0.100555
0.102223
0.082844
0.079558
0.097285
0.121259
0.064631
0.057980
0.115715
0.024658
0.021009
0.051811
0.046620
0.110419
0.096260
0.113242
0.110327
0.108926
0.107774
0.111879
0.078009
0.096013
0.041717
0.046656
0.074900
0.101776
0.129390
0.049920
0.121657
0.118401
0.114685
0.102173
0.043906
0.108863
0.132302
0.065601
0.101006
0.082738
0.101110
0.121871
0.133088
0.107873
0.055335
0.101615
0.112090
0.052453
0.089944
0.070307
0.102527
0.106287
0.121354
0.133716
0.147514
0.136840
0.144596
0.121131
0.074394
0.053343
0.029649
0.083962
0.072595
0.088487
0.060040
0.059035
0.106223
0.110212
0.097196
0.078024
0.030941
0.039642
0.065821
0.119054
0.142699
0.126814
0.124936
0.124999
0.111411
0.086657
0.075183
0.083253
0.051123
0.131298
0.051015
0.051967
0.128033
0.128330
0.077745
0.075024
0.133125
0.058123
0.095660
0.047447
0.085781
0.073223
0.048935
0.062213
0.054588
0.084942
0.082598
0.086694
0.070861
0.091873
0.067202
0.080988
0.068783
0.063136
0.114855
0.127223
0.114564
0.118546
0.115406
0.131223
0.051201
0.099879
0.127380
0.062982
0.044385
0.057129
0.079426
0.147779
0.074926
0.081130
0.096936
0.106718
0.060493
0.077866
0.106526
0.110270
0.051546
0.057704
0.079930
0.105264
0.071763
0.045238
0.047487
0.075296
0.140815
0.022525
0.079415
0.075218
0.122371
0.111669
0.124724
0.115893
0.062112
0.060397
0.106749
0.113853
0.056362
0.062961
0.045255
0.040202
0.066370
0.098152
0.094223
0.090049
0.095679
0.054329
0.022087
0.037535
0.089230
0.124432
0.074398
0.099792
0.119594
0.060744
0.093530
0.035967
0.016810
0.036140
0.085068
0.090915
0.065186
0.104011
0.102976
0.033177
0.036432
0.065162
0.130199
0.058520
0.029622
0.054392
0.068836
0.083940
0.071483
0.093975
0.032949
0.072378
0.123991
0.052192
0.094941
0.100938
0.078981
0.058698
0.064674
0.069857
0.102637
0.111679
0.085692
0.125259
0.033495
0.069488
0.079416
0.128095
0.071959
0.042084
0.090271
0.105951
0.086531
0.113070
0.023752
0.058210
0.105978
0.147106
0.107703
0.136231
0.093015
0.096193
0.067454
0.051636
0.055829
0.130948
0.030552
0.050299
0.076824
0.120329
0.081531
0.043325
0.086289
0.068785
0.106027
0.074799
0.061977
0.053127
0.058381
0.104199
0.131274
0.024189
0.032714
0.058347
0.063579
0.056436
0.062146
0.124019
0.047987
0.084423
0.114434
0.048599
0.047821
0.084113
0.079146
0.065350
0.082806
0.129037
0.052131
0.037673
0.040569
0.068510
0.069793
0.110803
0.081296
0.105497
0.052882
0.073995
0.054578
0.052813
0.105859
0.121856
0.129008
0.116297
0.070268
0.106339
0.122143
0.099944
0.068813
0.057870
0.069920
0.071035
0.126525
0.081874
0.038709
0.025973
0.042400
0.085556
0.116909
0.109178
0.099557
0.098604
0.087796
0.098808
0.086124
0.051147
0.085678
0.113449
0.034914
0.075840
0.094060
0.083729
0.074736
0.064404
0.082359
0.066767
0.114672
0.077966
0.041410
0.033579
0.026055
0.030047
0.079003
0.137332
0.031432
0.046749
0.075947
0.129077
0.067561
0.066358
0.112200
0.092621
0.088682
0.104731
0.098641
0.087333
0.124563
0.064923
0.035898
0.084492
0.061824
0.059519
0.068825
0.028778
0.042311
0.066889
0.089319
0.077392
0.058022
0.022610
0.022000
0.044332
0.076882
0.125649
0.029708
0.035245
0.019946
0.048259
0.064303
0.132742
0.108049
0.141207
0.060193
0.060029
0.049967
0.049787
0.095548
0.104061
0.093914
0.138624
0.108759
0.061118
0.083955
0.107749
0.120332
0.046762
0.141230
0.141016
0.061542
0.092316
0.065553
0.055125
0.050872
0.043230
0.076127
0.119696
0.041449
0.099614
0.109624
0.063926
0.086682
0.071661
0.076424
0.023338
0.095816
0.126806
0.134377
0.126952
0.124294
0.111792
0.063671
0.090058
0.031583
0.132028
0.140806
0.017311
0.067248
0.070988
0.123399
0.092633
0.051600
0.078576
0.141453
0.065268
0.038007
0.050113
0.079723
0.112190
0.106252
0.125330
0.029374
0.090340
0.118510
0.053679
0.041524
0.107399
0.090321
0.092601
0.125546
0.048907
0.108450
0.130001
0.116527
0.130288
0.067136
0.057095
0.101649
0.025988
0.054417
0.061534
0.077105
0.060789
0.072473
0.118458
0.123943
0.138866
0.044538
0.103292
0.138943
0.100737
0.100596
0.076942
0.072624
0.071581
0.044013
0.066245
0.016036
0.073433
0.040685
0.116926
0.102327
0.118240
0.048271
0.054500
0.067408
0.093951
0.060170
0.083395
0.068511
0.053389
0.131963
0.119816
0.117457
0.106218
0.121030
0.126667
0.058189
0.096208
0.123311
0.057479
0.027634
0.056040
0.059414
0.044551
0.058945
0.129308
0.072329
0.094050
0.141163
0.108480
0.101483
0.101073
0.051338
0.031059
0.086357
0.059576
0.124751
0.133322
0.116051
0.131743
0.127513
0.111660
0.090094
0.025305
0.118233
0.056789
0.116658
0.025599
0.068539
0.041493
0.084108
0.079686
0.087730
0.101117
0.127022
0.118631
0.040181
0.093185
0.113165
0.067660
0.030972
0.082503
0.065318
0.104264
0.047359
0.072382
0.043908
0.078085
0.081996
0.052898
0.084199
0.125334
0.063949
0.090720
0.118619
0.078307
0.093330
0.097164
0.080400
0.097356
0.099621
0.076525
0.080971
0.096822
0.048332
0.083549
0.134271
0.110173
0.053817
0.109968
0.119483
0.089602
0.054977
0.029611
0.071808
0.087090
0.104699
0.105669
0.118881
0.107647
0.035299
0.083808
0.121006
0.069406
0.042412
0.073548
0.058277
0.088427
0.068134
0.085126
0.086458
0.094137
0.057648
0.042132
0.060128
0.086179
0.080771
0.067167
0.058977
0.057162
0.087169
0.086060
0.083535
0.066760
0.051438
0.050562
0.089249
0.121009
0.066692
0.088385
0.118360
0.074841
0.116137
0.059495
0.060994
0.093007
0.088140
0.104677
0.029856
0.081866
0.072189
0.107978
0.070619
0.094173
0.041095
0.055115
0.081771
0.109807
0.072023
0.062855
0.133320
0.024132
0.035518
0.049570
0.091514
0.114863
0.043391
0.029517
0.146601
0.121217
0.066448
0.042657
0.126571
0.034654
0.038375
0.033379
0.073673
0.136344
0.137671
0.123505
0.044935
0.089817
0.115157
0.053732
0.026222
0.053435
0.057341
0.127896
0.067535
0.060878
0.110752
0.038348
0.049791
0.066594
0.092049
0.098925
0.051098
0.101746
0.107691
0.066544
0.059515
0.085233
0.137838
0.066018
0.104150
0.061507
0.101289
0.101294
0.046125
0.078520
0.025177
0.050443
0.047262
0.030980
0.127688
0.118105
0.040871
0.039156
0.032212
0.046538
0.047089
0.132437
0.074625
0.120483
0.157087
0.054934
0.108482
0.146685
0.060702
0.054667
0.115755
0.029092
0.042723
0.044307
0.099805
0.142638
0.094214
0.094377
0.026807
0.033022
0.095725
0.134310
0.063464
0.079363
0.114522
0.125847
0.033225
0.054513
0.147786
0.050713
0.061102
0.041977
0.051827
0.038528
0.070753
0.052538
0.070889
0.118191
0.032631
0.109634
0.138522
0.105376
0.099675
0.070068
0.079611
0.123560
0.107809
0.117858
0.038698
0.085927
0.110610
0.049616
0.053118
0.072075
0.122104
0.034807
0.121007
0.107437
0.040986
0.059153
0.104648
0.082788
0.105966
0.145656
0.130035
0.106330
0.118813
0.098700
0.058643
0.080561
0.112040
0.046192
0.122177
0.102676
0.046755
0.043020
0.057032
0.138645
0.052016
0.073957
0.102374
0.124405
0.128603
0.086942
0.049477
0.083980
0.118336
0.031506
0.035066
0.052267
0.060189
0.109832
0.063875
0.079026
0.079575
0.104823
0.140561
0.114459
0.073905
0.057792
0.121623
0.109050
0.139451
0.143945
0.114114
0.078397
0.103893
0.091745
0.050025
0.083514
0.117185
0.057328
0.113092
0.126772
0.087186
0.080201
0.087437
0.078327
0.069812
0.083677
0.051458
0.099836
0.086146
0.068601
0.069225
0.069152
0.123432
0.049076
0.042325
0.049256
0.093451
0.112202
0.054768
0.045523
0.060991
0.065074
0.067830
0.056909
0.119900
0.120563
0.060805
0.056300
0.066132
0.086848
0.057904
0.068547
0.099252
0.089773
0.124508
0.132933
0.052513
0.045209
0.049018
0.045213
0.133163
0.128171
0.126151
0.126523
0.124190
0.135617
0.093153
0.094281
0.092739
0.082182
0.091750
0.076622
0.039711
0.077361
0.101243
0.116394
0.055735
0.048203
0.078508
0.093822
0.085814
0.079649
0.053248
0.084415
0.131185
0.044918
0.027832
0.037911
0.075254
0.111858
0.100015
0.061471
0.108113
0.119480
0.087731
0.079437
0.023692
0.041439
0.069519
0.098896
0.041474
0.074478
0.106322
0.043819
0.035328
0.072379
0.094789
0.021138
0.101066
0.098816
0.049415
0.075846
0.051493
0.114566
0.072860
0.064095
0.069604
0.082033
0.085331
0.122081
0.069167
0.085877
0.137637
0.127718
0.082855
0.076798
0.087537
0.114382
0.096545
0.082155
0.040496
0.061242
0.038482
0.032291
0.079174
0.095884
0.093878
0.128482
0.045915
0.107047
0.133800
0.022357
0.035157
0.076154
0.103746
0.119512
0.079078
0.080063
0.062837
0.061430
0.057976
0.053362
0.054431
0.109576
0.094348
0.090466
0.061369
0.079646
0.063406
0.085346
0.047975
0.088812
0.116464
0.067365
0.057855
0.110995
0.097722
0.068763
0.066785
0.090616
0.074053
0.079598
0.087631
0.047264
0.099968
0.117071
0.059019
0.061952
0.112774
0.032796
0.084722
0.132881
0.132491
0.115148
0.115515
0.126250
0.118532
0.117373
0.114868
0.118285
0.097529
0.073678
0.024612
0.051870
0.047659
0.111358
0.053530
0.102642
0.042862
0.091218
0.062329
0.117625
0.118440
0.053145
0.106960
0.030374
0.031458
0.085687
0.066959
0.136233
0.135579
0.129172
0.125706
0.125077
0.125176
0.137431
0.028556
0.067089
0.121040
0.016330
0.057544
0.095667
0.108217
0.029249
0.052053
0.084807
0.109200
0.147116
0.144211
0.127103
0.114288
0.114103
0.109501
0.126924
0.075154
0.042651
0.133828
0.075795
0.069065
0.067953
0.055267
0.036642
0.079086
0.095988
0.072816
0.102979
0.028074
0.094283
0.060652
0.053069
0.113783
0.126626
0.125366
0.114099
0.070852
0.095140
0.118498
0.109297
0.103783
0.103648
0.114588
0.083206
0.101781
0.048520
0.087438
0.094062
0.061657
0.033080
0.066858
0.074854
0.115503
0.113052
0.068033
0.071988
0.092132
0.053685
0.061623
0.053295
0.096103
0.140955
0.076734
0.068424
0.112807
0.104084
0.101754
0.134162
0.068316
0.095838
0.104684
0.121492
0.113754
0.128352
0.100354
0.048169
0.099258
0.108406
0.048336
0.089231
0.042261
0.074417
0.101043
0.035188
0.076815
0.053526
0.109571
0.115765
0.038458
0.091788
0.104853
0.081508
0.086826
0.046319
0.087398
0.156548
0.065358
0.068294
0.037789
0.085247
0.145691
0.015005
0.119483
0.083799
0.072277
0.093754
0.063827
0.070790
0.048585
0.072362
0.098785
0.037319
0.119521
0.127302
0.084737
0.121512
0.097341
0.077611
0.075907
0.068514
0.122964
0.096830
0.051986
0.063218
0.070055
0.058422
0.094928
0.106016
0.077825
0.099084
0.075087
0.077809
0.071634
0.089856
0.082818
0.091742
0.091078
0.060754
0.083474
0.120008
0.111051
0.116169
0.068372
0.088171
0.074113
0.079536
0.047422
0.095743
0.103495
0.044411
0.085953
0.087538
0.106093
0.071911
0.125855
0.142984
0.126471
0.097749
0.095166
0.107457
0.081899
0.088299
0.039380
0.084522
0.074255
0.103667
0.072690
0.083305
0.070553
0.045505
0.111848
0.126544
0.048516
0.090246
0.124848
0.049419
0.090644
0.116692
0.075083
0.062115
0.127107
0.111904
0.095138
0.099913
0.072764
0.084693
0.066994
0.086045
0.055970
0.111054
0.092036
0.072297
0.034448
0.057607
0.100780
0.133732
0.043543
0.054107
0.105317
0.101345
0.059853
0.037386
0.117019
0.124659
0.054607
0.046271
0.062306
0.103923
0.105518
0.104003
0.121979
0.107629
0.077536
0.071391
0.067062
0.089614
0.115521
0.131332
0.029736
0.046910
0.087598
0.128388
0.115156
0.109663
0.025569
0.047499
0.094031
0.118696
0.034448
0.074211
0.104380
0.050982
0.104166
0.119560
0.050499
0.059295
0.068442
0.052699
0.122493
0.060827
0.069064
0.041045
0.087361
0.133272
0.066305
0.075925
0.127414
0.030903
0.142331
0.133866
0.133445
0.104475
0.083255
0.078758
0.035944
0.067304
0.073248
0.139861
0.097869
0.127992
0.074312
0.064161
0.023594
0.074639
0.090172
0.078964
0.047844
0.036669
0.050177
0.098931
0.098180
0.045955
0.051339
0.047431
0.067593
0.105001
0.103107
0.064677
0.078335
0.055369
0.092326
0.094332
0.127266
0.135616
0.051350
0.035181
0.083012
0.111672
0.115417
0.091225
0.057598
0.061021
0.076233
0.063628
0.093530
0.102555
0.104739
0.118461
0.094648
0.079123
0.084836
0.075997
0.106764
0.094210
0.107849
0.096169
0.074187
0.053553
0.075236
0.071569
0.080252
0.085032
0.093676
0.104814
0.056157
0.075116
0.066943
0.058724
0.113904
0.117575
0.072818
0.074814
0.061130
0.120164
0.071715
0.076079
0.119075
0.115896
0.120097
0.128639
0.103350
0.094697
0.033816
0.050039
0.102124
0.056174
0.086884
0.104029
0.087609
0.096899
0.023275
0.038413
0.109501
0.144428
0.045728
0.064633
0.129427
0.055584
0.063404
0.046621
0.073225
0.089165
0.060634
0.055981
0.039887
0.065795
0.080346
0.125733
0.048984
0.081731
0.061436
0.030050
0.043438
0.076030
0.129026
0.129074
0.064704
0.087382
0.086790
0.058652
0.082074
0.083802
0.117084
0.122648
0.032661
0.063429
0.111411
0.124994
0.076801
0.062104
0.113413
0.115475
0.033872
0.045006
0.069119
0.132758
0.058867
0.073912
0.121446
0.033364
0.114250
0.113452
0.054808
0.041659
0.071877
0.128297
0.050554
0.126594
0.139696
0.074943
0.128932
0.110820
0.093064
0.086102
0.082540
0.113609
0.119513
0.056894
0.028702
0.024182
0.067587
0.035255
0.097787
0.151693
0.039688
0.093536
0.124150
0.042203
0.094524
0.088153
0.082711
0.095543
0.063232
0.084482
0.104251
0.109061
0.030285
0.052955
0.110659
0.111690
0.067187
0.031216
0.076599
0.091746
0.034136
0.049363
0.074360
0.014044
0.034535
0.038119
0.059927
0.103669
0.107762
0.126913
0.065567
0.062226
0.148963
0.051295
0.088590
0.116602
0.089147
0.135190
0.086739
0.094910
0.024593
0.058620
0.106531
0.108123
0.026378
0.054684
0.089400
0.105120
0.031794
0.049792
0.028843
0.035935
0.041003
0.084088
0.119580
0.058003
0.072424
0.091984
0.077719
0.126161
0.051012
0.083266
0.067957
0.090054
0.119316
0.037288
0.021507
0.034450
0.093648
0.149790
0.046340
0.032879
0.028511
0.043643
0.064694
0.124379
0.061711
0.062370
0.125791
0.046700
0.059527
0.050793
0.086492
0.144932
0.037584
0.069694
0.064567
0.117508
0.073101
0.103491
0.032402
0.064496
0.124244
0.036777
0.076345
0.084551
0.119728
0.097618
0.052983
0.050763
0.105672
0.033376
0.049300
0.091285
0.083777
0.076924
0.058985
0.083931
0.104960
0.090355
0.028926
0.065044
0.101834
0.100203
0.042864
0.075858
0.062552
0.040929
0.095304
0.082930
0.037978
0.092104
0.113598
0.053069
0.072003
0.090367
0.122057
0.026542
0.122714
0.115781
0.041933
0.036661
0.094188
0.118728
0.094905
0.087329
0.135116
0.129045
0.053789
0.074336
0.039346
0.103097
0.116916
0.060797
0.117125
0.131023
0.023430
0.057472
0.100160
0.128096
0.025894
0.018011
0.042948
0.064068
0.110188
0.126546
0.057079
0.065654
0.110514
0.083145
0.110567
0.057928
0.052730
0.025630
0.054676
0.048466
0.092227
0.123827
0.028781
0.075294
0.117862
0.041552
0.084271
0.118224
0.063410
0.083750
0.112447
0.070402
0.055122
0.055134
0.076570
0.096623
0.054620
0.053422
0.097160
0.112705
0.108073
0.085019
0.046350
0.082067
0.065094
0.070284
0.096864
0.034717
0.045666
0.050869
0.078696
0.103812
0.039312
0.080327
0.084278
0.099293
0.087590
0.049678
0.107221
0.124838
0.043433
0.079415
0.088909
0.102475
0.135851
0.113510
0.098394
0.101458
0.042358
0.060846
0.092254
0.122781
0.058781
0.120788
0.072138
0.101272
0.135484
0.059919
0.074931
0.054668
0.099755
0.133340
0.127996
0.124494
0.097295
0.065966
0.050251
0.056489
0.077929
0.079105
0.055559
0.039162
0.051847
0.047637
0.105679
0.131384
0.049166
0.073265
0.126551
0.085029
0.081089
0.046056
0.121887
0.105492
0.075372
0.078855
0.090915
0.084725
0.118629
0.120096
0.068796
0.070049
0.103884
0.106922
0.068990
0.068225
0.068977
0.056441
0.091954
0.115051
0.075541
0.089341
0.079505
0.109473
0.067153
0.063034
0.086134
0.084564
0.069154
0.103543
0.040500
0.083967
0.126991
0.053524
0.094652
0.065903
0.066864
0.082204
0.143897
0.108109
0.106078
0.142212
0.080457
0.039859
0.077068
0.069322
0.099407
0.118397
0.039480
0.069622
0.117316
0.135864
0.144941
0.132706
0.114923
0.083615
0.046565
0.064426
0.100915
0.101591
0.057432
0.094685
0.129919
0.031574
0.112098
0.069215
0.062517
0.066989
0.114449
0.057933
0.056371
0.066836
0.056861
0.041645
0.098771
0.120245
0.041427
0.028802
0.093817
0.068420
0.119549
0.104243
0.045787
0.071141
0.103043
0.082978
0.047410
0.066146
0.041852
0.098584
0.075672
0.101280
0.062240
0.053620
0.106219
0.108517
0.054585
0.065057
0.068732
0.061728
0.113764
0.083557
0.085500
0.028587
0.075710
0.065180
0.091758
0.042055
0.029179
0.041295
0.050005
0.110331
0.078639
0.112919
0.127530
0.048381
0.079899
0.027030
0.062619
0.040281
0.103074
0.131764
0.068242
0.086146
0.118970
0.110698
0.083474
0.068585
0.097698
0.103070
0.062077
0.065121
0.101514
0.046275
0.061137
0.077758
0.117622
0.129896
0.034192
0.091983
0.127889
0.036913
0.051993
0.103446
0.110965
0.040966
0.044094
0.086613
0.111161
0.027655
0.094734
0.062429
0.092058
0.069849
0.050325
0.073573
0.072428
0.047183
0.072495
0.126297
0.078282
0.114076
0.029800
0.023054
0.097420
0.073883
0.082882
0.063541
0.048593
0.037624
0.086575
0.127043
0.018990
0.037089
0.100939
0.097783
0.033354
0.072679
0.056038
0.116812
0.105465
0.074508
0.070829
0.079131
0.114913
0.114249
0.065994
0.061191
0.131820
0.032856
0.092720
0.137135
0.056687
0.074546
0.137984
0.040398
0.095187
0.132359
0.079893
0.112180
0.102962
0.068089
0.126054
0.129715
0.034045
0.062290
0.133661
0.034424
0.064616
0.148187
0.037498
0.089604
0.149261
0.050213
0.033681
0.094335
0.137875
0.060294
0.079972
0.098635
0.138012
0.126695
0.066993
0.051742
0.027369
0.018443
0.014520
0.012607
0.024951
0.048148
0.091783
0.106876
0.046322
0.020277
0.043891
0.063903
0.062869
0.107212
0.088006
0.084069
0.043376
0.053265
0.083614
0.102130
0.092214
0.065931
0.107068
0.040086
0.053925
0.067069
0.044503
0.097947
0.082840
0.099880
0.049062
0.034058
0.067349
0.089238
0.049429
0.119712
0.120790
0.035464
0.081021
0.090254
0.063392
0.050969
0.079756
0.093245
0.073260
0.110227
0.029759
0.098438
0.096279
0.081173
0.055560
0.085600
0.076907
0.085668
0.045799
0.091408
0.116904
0.042512
0.111003
0.122438
0.064607
0.076584
0.077180
0.092229
0.115293
0.112189
0.076015
0.070853
0.069374
0.054203
0.046723
0.122563
0.078542
0.085902
0.038980
0.070466
0.102026
0.014716
0.030930
0.075950
0.078141
0.129183
0.068230
0.039890
0.094952
0.052019
0.043737
0.106981
0.130200
0.026137
0.082715
0.110980
0.121940
0.132911
0.125384
0.126530
0.113270
0.113267
0.109967
0.121632
0.066664
0.052046
0.090290
0.103059
0.101936
0.108940
0.046712
0.079614
0.063014
0.082159
0.055863
0.071179
0.095307
0.131593
0.108181
0.093979
0.090903
0.133411
0.038818
0.097432
0.163669
0.060623
0.088484
0.047747
0.070848
0.130091
0.118577
0.138924
0.111618
0.128328
0.061892
0.054117
0.079757
0.098261
0.076140
0.062164
0.028026
0.062540
0.095903
0.106255
0.046210
0.046233
0.093878
0.103705
0.096910
0.121325
0.088024
0.062410
0.017961
0.032269
0.036524
0.024035
0.099656
0.096604
0.116186
0.111719
0.103663
0.080464
0.051762
0.027260
0.085646
0.102073
0.100774
0.064486
0.062549
0.091367
0.098068
0.111717
0.091805
0.075273
0.035498
0.021553
0.072194
0.060542
0.144839
0.112531
0.047977
0.082179
0.106499
0.028745
0.054528
0.082324
0.142369
0.041619
0.066474
0.051700
0.084751
0.103703
0.044334
0.095026
0.100563
0.100012
0.096209
0.062726
0.102512
0.112849
0.059468
0.090403
0.015798
0.062048
0.035553
0.121781
0.058296
0.096045
0.133057
0.056045
0.053848
0.071981
0.059996
0.101076
0.086362
0.117371
0.113298
0.054193
0.072689
0.048267
0.098430
0.120707
0.043596
0.023647
0.081911
0.107643
0.052265
0.088294
0.123198
0.061404
0.032891
0.069270
0.077637
0.097986
0.077842
0.043536
0.081435
0.085737
0.077961
0.082733
0.086070
0.084018
0.093196
0.049146
0.104945
0.104496
0.140913
0.111053
0.058374
0.059227
0.043401
0.059397
0.111523
0.107921
0.113856
0.113868
0.125827
0.138986
0.116962
0.098888
0.068806
0.044616
0.056622
0.089149
0.123514
0.158323
0.098778
0.087860
0.084541
0.067276
0.046641
0.093904
0.107567
0.054271
0.030527
0.103842
0.059079
0.109362
0.129772
0.061628
0.114363
0.117241
0.108109
0.125447
0.080120
0.053752
0.028239
0.035610
0.066517
0.115467
0.115100
0.071426
0.106897
0.064820
0.067486
0.078456
0.119721
0.062503
0.046051
0.026699
0.074252
0.076299
0.134557
0.123994
0.029848
0.063878
0.117032
0.020856
0.026942
0.045384
0.133375
0.120259
0.069478
0.053797
0.029643
0.056463
0.067031
0.126755
0.074147
0.092595
0.034893
0.041665
0.079737
0.080568
0.036958
0.092032
0.084970
0.054739
0.079779
0.065393
0.121990
0.117872
0.057390
0.069953
0.118603
0.115908
0.112542
0.097780
0.062747
0.056275
0.128146
0.027252
0.016211
0.029043
0.074825
0.129253
0.128557
0.111401
0.032340
0.112267
0.059082
0.091221
0.100653
0.128553
0.042913
0.108238
0.110992
0.060123
0.126057
0.127068
0.070697
0.055717
0.078918
0.083539
0.066536
0.064615
0.098403
0.100683
0.056148
0.082161
0.064973
0.106123
0.040390
0.084101
0.121562
0.085154
0.085243
0.051434
0.127349
0.125308
0.104048
0.107499
0.106858
0.130532
0.084302
0.104772
0.134120
0.131675
0.125461
0.125961
0.125807
0.125636
0.115297
0.116340
0.119153
0.142552
0.150226
0.125280
0.113119
0.115727
0.115211
0.131967
0.087076
0.083171
0.142571
0.096304
0.076511
0.035368
0.119819
0.112922
0.120517
0.115143
0.102762
0.099524
0.033074
0.053934
0.067627
0.114776
0.056098
0.069898
0.124182
0.126670
0.098119
0.128998
0.060533
0.066407
0.087217
0.098291
0.032387
0.083430
0.113532
0.019223
0.033765
0.104237
0.143628
0.027771
0.052241
0.079426
0.097158
0.021843
0.122408
0.124210
0.089053
0.112373
0.130338
0.115767
0.100079
0.101427
0.124753
0.129469
0.134495
0.110951
0.115302
0.130429
0.125651
0.123242
0.076974
0.097884
0.060133
0.078625
0.147553
0.025622
0.061115
0.031524
0.033093
0.094678
0.103950
0.116397
0.095307
0.110559
0.079016
0.071573
0.054779
0.042814
0.068605
0.129350
0.130817
0.130638
0.069016
0.079628
0.093920
0.093062
0.048311
0.048592
0.092266
0.124742
0.125201
0.130355
0.130475
0.126691
0.069838
0.091089
0.138716
0.079146
0.038850
0.058684
0.102973
0.102989
0.113951
0.119736
0.089414
0.078804
0.142857
0.112206
0.046916
0.101465
0.053148
0.113934
0.121182
0.043549
0.138996
0.136776
0.079527
0.083778
0.088353
0.098794
0.075739
0.048961
0.089596
0.089906
0.067467
0.039654
0.044812
0.053872
0.070423
0.123602
0.134539
0.128675
0.128424
0.113873
0.068495
0.058508
0.065201
0.064853
0.085371
0.105112
0.104788
0.128561
0.051023
0.067120
0.132201
0.026251
0.086860
0.123504
0.115169
0.090718
0.055385
0.085145
0.112938
0.100967
0.017902
0.038930
0.098526
0.142574
0.068348
0.095093
0.125528
0.100899
0.095955
0.124429
0.075202
0.080563
0.060869
0.038072
0.143341
0.056429
0.114413
0.121680
0.046724
0.115811
0.127689
0.044541
0.051608
0.072387
0.098405
0.129255
0.123504
0.112140
0.052749
0.057622
0.111064
0.035297
0.062936
0.043718
0.084136
0.106289
0.103364
0.100317
0.054663
0.081398
0.050647
0.064392
0.111265
0.107104
0.114868
0.113778
0.078572
0.099857
0.060772
0.044477
0.085645
0.087602
0.049433
0.070839
0.075930
0.120988
0.076062
0.056409
0.082270
0.062581
0.061562
0.075057
0.100026
0.101575
0.084701
0.098695
0.127639
0.109245
0.093191
0.090643
0.058528
0.094055
0.068274
0.132714
0.050111
0.049827
0.104371
0.053130
0.076894
0.025854
0.026338
0.063274
0.101696
0.086310
0.040879
0.062232
0.054433
0.065748
0.135168
0.042398
0.066641
0.070533
0.058045
0.041392
0.056787
0.073863
0.108859
0.120395
0.127483
0.126157
0.126483
0.126004
0.126494
0.140149
0.131069
0.128626
0.110842
0.079327
0.045753
0.028035
0.046399
0.050061
0.122043
0.122303
0.058868
0.113092
0.131026
0.093805
0.116299
0.108040
0.110512
0.079986
0.045042
0.087385
0.084801
0.103830
0.096648
0.049744
0.028761
0.060661
0.087982
0.040918
0.099532
0.146310
0.041289
0.073650
0.130948
0.062439
0.122572
0.123890
0.036023
0.065853
0.041657
0.138865
0.027248
0.054592
0.043140
0.071199
0.062602
0.071377
0.054150
0.120869
0.042693
0.047068
0.129964
0.026553
0.021030
0.054136
0.119440
0.052528
0.136544
0.144982
0.036815
0.056564
0.101623
0.023614
0.097496
0.132581
0.129325
0.148403
0.075434
0.051110
0.097856
0.145543
0.042359
0.102347
0.147465
0.070285
0.110003
0.018156
0.067903
0.103866
0.062521
0.084243
0.130379
0.127573
0.021092
0.031590
0.039053
0.027845
0.065974
0.082426
0.083890
0.060713
0.081584
0.120778
0.131781
0.132697
0.058001
0.044905
0.095655
0.107976
0.038453
0.093859
0.077704
0.054270
0.097220
0.116001
0.057369
0.104091
0.103381
0.094584
0.103991
0.092137
0.074275
0.077242
0.067637
0.066805
0.067565
0.136535
0.036104
0.079692
0.112580
0.023380
0.067278
0.049563
0.102152
0.057143
0.087062
0.099944
0.122643
0.122128
0.076655
0.079233
0.022958
0.081757
0.053888
0.076234
0.102654
0.060065
0.077564
0.092832
0.064236
0.039118
0.027736
0.028644
0.109115
0.125884
0.070789
0.069593
0.088322
0.085747
0.060689
0.037211
0.075248
0.120778
0.077949
0.090018
0.123047
0.095749
0.053305
0.027214
0.043208
0.043025
0.076581
0.113389
0.058370
0.092870
0.117058
0.106084
0.100436
0.118198
0.074417
0.060760
0.024197
0.044309
0.117636
0.114070
0.023751
0.023477
0.086447
0.072066
0.099274
0.076397
0.035737
0.090538
0.064161
0.093784
0.090651
0.048101
0.053086
0.114886
0.037576
0.038467
0.103613
0.155594
0.035930
0.032103
0.136300
0.119267
0.053060
0.076934
0.052733
0.063862
0.091500
0.107381
0.043269
0.057347
0.039174
0.082458
0.127709
0.054289
0.028225
0.071798
0.110503
0.026199
0.061268
0.123643
0.052258
0.086701
0.126429
0.081648
0.077013
0.055310
0.097448
0.124930
0.084399
0.091499
0.081090
0.074963
0.062028
0.076248
0.094691
0.113061
0.085535
0.106078
0.070960
0.065830
0.140478
0.139308
0.085205
0.064761
0.146622
0.075754
0.108805
0.058615
0.034495
0.062269
0.094357
0.095582
0.046181
0.043326
0.089099
0.068900
0.081259
0.083883
0.062469
0.072099
0.093820
0.132911
0.123403
0.137047
0.034692
0.053520
0.120232
0.031799
0.021964
0.055297
0.118451
0.096047
0.037366
0.073349
0.025707
0.045028
0.103042
0.112256
0.063941
0.066535
0.096013
0.128669
0.126228
0.114066
0.113567
0.113469
0.114248
0.108847
0.058541
0.065734
0.026448
0.110963
0.141361
0.044307
0.079870
0.061917
0.107735
0.070025
0.097476
0.099377
0.124808
0.106096
0.112767
0.112714
0.129153
0.126222
0.114490
0.114250
0.069714
0.057073
0.129495
0.135862
0.106163
0.108379
0.119305
0.118873
0.081981
0.048852
0.064132
0.091040
0.114795
0.121120
0.127151
0.125632
0.126701
0.128995
0.130433
0.117821
0.054666
0.075757
0.127203
0.127503
0.120312
0.111101
0.057965
0.062937
0.035428
0.040910
0.057315
0.101782
0.117392
0.127578
0.123953
0.113480
0.118942
0.137102
0.071605
0.120732
0.134355
0.056648
0.108183
0.118021
0.107920
0.119482
0.031429
0.096022
0.101226
0.042992
0.120761
0.118454
0.043144
0.083399
0.083175
0.075071
0.088778
0.033717
0.059400
0.022352
0.028648
0.034676
0.023147
0.024089
0.082919
0.105757
0.085373
0.080963
0.035295
0.077764
0.071648
0.087189
0.107194
0.116693
0.068215
0.098074
0.121363
0.094142
0.085337
0.049217
0.028072
0.042661
0.109778
0.120681
0.043632
0.030742
0.074202
0.074852
0.120201
0.107866
0.030178
0.067656
0.100018
0.069107
0.045251
0.091652
0.091105
0.093236
0.097929
0.112324
0.096049
0.043498
0.106452
0.140526
0.064665
0.054817
0.064845
0.094966
0.133905
0.123114
0.050637
0.063421
0.111445
0.142112
0.070066
0.073334
0.122400
0.116486
0.098468
0.091286
0.039764
0.040800
0.061204
0.092303
0.044789
0.083290
0.064857
0.085123
0.118838
0.053193
0.075239
0.058209
0.055849
0.049344
0.131380
0.111581
0.051960
0.074034
0.109383
0.110667
0.018522
0.044420
0.093514
0.121614
0.075195
0.130396
0.107038
0.107336
0.106308
0.098741
0.041679
0.081390
0.090655
0.099069
0.068200
0.063181
0.114297
0.114421
0.032207
0.065571
0.126078
0.056724
0.041177
0.037747
0.086400
0.124532
0.057487
0.034984
0.063642
0.065111
0.100708
0.084437
0.123916
0.125509
0.113626
0.125553
0.053776
0.065973
0.066877
0.082315
0.074289
0.038309
0.071373
0.071060
0.119385
0.087942
0.072811
0.059898
0.125821
0.038216
0.153841
0.115415
0.026272
0.044320
0.096644
0.099998
0.098618
0.089915
0.067947
0.030721
0.090208
0.104010
0.064155
0.045794
0.051670
0.084982
0.165722
0.040965
0.047781
0.098539
0.118646
0.028227
0.054771
0.057379
0.070861
0.109173
0.093866
0.088417
0.092890
0.076239
0.088774
0.104835
0.071233
0.086164
0.105102
0.118625
0.034884
0.121577
0.136704
0.017507
0.114818
0.097846
0.049805
0.055877
0.044579
0.100053
0.127474
0.126900
0.124173
0.106209
0.053244
0.146857
0.147993
0.034795
0.124480
0.123737
0.078459
0.097096
0.097927
0.063150
0.053467
0.108136
0.106619
0.110377
0.109066
0.054703
0.092497
0.045432
0.113930
0.132111
0.060921
0.071461
0.066130
0.065762
0.068774
0.069748
0.060922
0.050458
0.078094
0.125405
0.048361
0.053961
0.035594
0.045238
0.094463
0.116442
0.035927
0.038210
0.071876
0.115283
0.079543
0.069682
0.050437
0.072582
0.108317
0.037332
0.116875
0.112379
0.085618
0.055373
0.080525
0.048733
0.061280
0.057294
0.123259
0.061073
0.115480
0.120529
0.049494
0.082334
0.079350
0.115426
0.046136
0.075542
0.105803
0.025639
0.126115
0.135640
0.053455
0.062614
0.059412
0.114857
0.041318
0.086942
0.122769
0.033209
0.068230
0.059401
0.118519
0.050174
0.056823
0.058953
0.100077
0.108479
0.048266
0.053057
0.067563
0.038894
0.075463
0.074205
0.066325
0.049771
0.052325
0.079970
0.088571
0.040400
0.097579
0.130477
0.125741
0.126365
0.113294
0.113405
0.129850
0.121687
0.048672
0.102204
0.121672
0.056969
0.059616
0.086621
0.123147
0.031483
0.027097
0.036188
0.072489
0.129018
0.130212
0.088275
0.121212
0.112762
0.073765
0.044098
0.104592
0.064849
0.064453
0.084136
0.059046
0.028374
0.078215
0.058679
0.127430
0.056190
0.018445
0.039928
0.101356
0.125261
0.087161
0.030748
0.110541
0.134378
0.115739
0.119068
0.031964
0.050944
0.097430
0.031835
0.086659
0.089833
0.081813
0.096058
0.115445
0.051916
0.063227
0.072890
0.057673
0.050329
0.103378
0.125808
0.130535
0.117594
0.115617
0.114849
0.141526
0.116011
0.079774
0.093746
0.032493
0.076836
0.057386
0.114794
0.089775
0.067075
0.117745
0.083055
0.073445
0.090036
0.108642
0.076802
0.045370
0.020859
0.098699
0.076399
0.054580
0.091045
0.123144
0.062259
0.067292
0.065580
0.060402
0.062696
0.070958
0.147929
0.035115
0.087950
0.138964
0.037557
0.050162
0.070778
0.086464
0.120213
0.052672
0.044087
0.112578
0.034100
0.078254
0.106713
0.114923
0.112722
0.036757
0.041937
0.096260
0.024406
0.028647
0.097178
0.075097
0.121919
0.050001
0.080942
0.045494
0.040528
0.066142
0.126305
0.099028
0.096236
0.115641
0.110351
0.089219
0.061693
0.069539
0.110053
0.123646
0.144651
0.048105
0.099275
0.150537
0.046280
0.082767
0.018143
0.073205
0.078110
0.102213
0.111961
0.110862
0.104445
0.061049
0.054314
0.034431
0.058860
0.092321
0.036235
0.123451
0.124261
0.043285
0.085105
0.031536
0.093655
0.063185
0.061196
0.088546
0.031786
0.080373
0.071208
0.140301
0.103626
0.058737
0.110420
0.122581
0.047297
0.064273
0.061097
0.105727
0.123262
0.059851
0.085456
0.134181
0.080704
0.087974
0.040825
0.039395
0.042395
0.084026
0.118385
0.066621
0.108350
0.130021
0.065032
0.083034
0.058959
0.081406
0.091195
0.062346
0.067346
0.115098
0.122501
0.077288
0.091137
0.135661
0.131479
0.054544
0.060112
0.124127
0.119019
0.099357
0.075408
0.076487
0.058065
0.065045
0.069497
0.047262
0.051998
0.052805
0.134496
0.058379
0.117429
0.128492
0.061338
0.111320
0.093234
0.053518
0.046645
0.076508
0.128182
0.049042
0.121015
0.137119
0.063679
0.071772
0.063842
0.063134
0.065973
0.065416
0.067325
0.102781
0.101034
0.110760
0.054184
0.095502
0.105755
0.021836
0.059322
0.109447
0.111042
0.117953
0.100144
0.022274
0.042208
0.084280
0.097411
0.113916
0.110810
0.035181
0.069431
0.133524
0.050170
0.118722
0.136399
0.132853
0.140245
0.118872
0.129460
0.129728
0.130493
0.113135
0.114222
0.129577
0.129763
0.129813
0.119694
0.115686
0.112845
0.040470
0.041337
0.080478
0.129352
0.136760
0.111992
0.048847
0.070846
0.152810
0.024883
0.112181
0.131229
0.033560
0.080722
0.156288
0.044350
0.078541
0.065969
0.111051
0.106366
0.078465
0.057698
0.025428
0.027988
0.063247
0.082457
0.071323
0.088736
0.103488
0.104787
0.087018
0.069018
0.079966
0.046369
0.107572
0.105163
0.135453
0.120101
0.036751
0.026639
0.090908
0.128026
0.043338
0.059845
0.070093
0.103408
0.089673
0.068156
0.025239
0.057132
0.090405
0.139861
0.096003
0.075630
0.069573
0.047625
0.050417
0.043718
0.130208
0.065509
0.034831
0.106030
0.141800
0.021034
0.020564
0.046458
0.100567
0.114869
0.075847
0.062798
0.131084
0.051790
0.077724
0.062518
0.129221
0.123042
0.081978
0.089443
0.065301
0.083246
0.075579
0.062322
0.074700
0.101555
0.079911
0.079199
0.079498
0.053376
0.052296
0.092014
0.133130
0.048615
0.040968
0.084719
0.119095
0.031047
0.053058
0.044910
0.081529
0.129293
0.114825
0.121841
0.072637
0.125981
0.045414
0.059920
0.128244
0.040840
0.072888
0.042913
0.104606
0.139450
0.125232
0.102161
0.067181
0.078367
0.104399
0.070416
0.081410
0.075412
0.053943
0.043090
0.126884
0.119939
0.057153
0.053430
0.074123
0.091545
0.051486
0.031544
0.087380
0.091417
0.053227
0.053827
0.121458
0.033494
0.036758
0.092542
0.054236
0.096297
0.107236
0.077349
0.139128
0.119360
0.045622
0.082197
0.043937
0.019562
0.025243
0.052481
0.088966
0.119380
0.018901
0.014207
0.093560
0.066166
0.105488
0.088277
0.044177
0.078131
0.042471
0.047729
0.031470
0.064042
0.075111
0.096239
0.089133
0.048532
0.085179
0.119367
0.044905
0.075414
0.104631
0.086604
0.122810
0.072045
0.022199
0.066259
0.097102
0.042174
0.095383
0.119689
0.034661
0.097409
0.109189
0.054586
0.018040
0.040062
0.042628
0.108085
0.097681
0.103076
0.114497
0.057778
0.113961
0.021212
0.119967
0.122236
0.073560
0.090600
0.132127
0.133695
0.109715
0.029764
0.098510
0.114160
0.106598
0.134660
0.128313
0.119705
0.124624
0.125680
0.032436
0.066342
0.147771
0.015358
0.072748
0.033901
0.048331
0.120848
0.119151
0.060667
0.084702
0.108087
0.106936
0.075836
0.059467
0.066467
0.120221
0.069363
0.065237
0.093845
0.075575
0.089781
0.078812
0.106023
0.092078
0.095369
0.107422
0.090336
0.099299
0.040525
0.090275
0.125916
0.074292
0.045780
0.133557
0.048787
0.094870
0.134350
0.045378
0.102446
0.116474
0.104428
0.045653
0.050720
0.079095
0.103045
0.096093
0.106540
0.048171
0.097718
0.089311
0.061089
0.053146
0.069568
0.090010
0.115065
0.018175
0.050378
0.094611
0.127144
0.073057
0.039173
0.092142
0.137384
0.072471
0.078447
0.112877
0.077846
0.102477
0.043310
0.083354
0.107874
0.097913
0.101416
0.046656
0.028926
0.078419
0.092260
0.061516
0.050463
0.058124
0.119882
0.052874
0.036376
0.029599
0.045036
0.049327
0.037492
0.032384
0.058589
0.084211
0.101600
0.121863
0.068650
0.056566
0.060052
0.151903
0.115249
0.114536
0.128478
0.062025
0.064825
0.044155
0.079877
0.045334
0.036480
0.050573
0.098385
0.151466
0.024861
0.071999
0.107644
0.046844
0.070906
0.134353
0.033221
0.020297
0.032300
0.054484
0.095202
0.034976
0.078846
0.103446
0.038693
0.080917
0.087514
0.052803
0.065162
0.054840
0.069414
0.115182
0.129222
0.062337
0.069290
0.138143
0.077646
0.044112
0.024065
0.075738
0.057887
0.038365
0.067733
0.118198
0.035010
0.088472
0.086748
0.078009
0.049750
0.072917
0.052503
0.098268
0.103452
0.107304
0.145276
0.148576
0.118982
0.069477
0.053512
0.115124
0.082543
0.078210
0.052057
0.090106
0.127916
0.053248
0.040485
0.108123
0.025250
0.039927
0.096513
0.119421
0.023034
0.049101
0.062986
0.095386
0.094056
0.065602
0.074070
0.110256
0.092048
0.086202
0.116699
0.098056
0.119064
0.132373
0.089630
0.113796
0.096062
0.077214
0.054943
0.097681
0.114060
0.063427
0.112278
0.148162
0.074577
0.050146
0.096768
0.128522
0.022763
0.038185
0.058334
0.068954
0.042045
0.056794
0.104672
0.069617
0.101989
0.069826
0.072695
0.092875
0.039377
0.076343
0.052780
0.047855
0.115639
0.079915
0.072019
0.056089
0.103730
0.057547
0.062907
0.093431
0.040445
0.074496
0.098341
0.054975
0.098193
0.022215
0.062583
0.094306
0.039566
0.118254
0.157166
0.069890
0.070865
0.117333
0.103182
0.022537
0.063975
0.084885
0.133479
0.042559
0.050449
0.105149
0.122581
0.055218
0.074677
0.090129
0.096052
0.036061
0.059403
0.084227
0.117160
0.029963
0.092070
0.102719
0.057100
0.036513
0.062922
0.099515
0.108212
0.069723
0.056911
0.117591
0.082145
0.043695
0.096672
0.035095
0.087130
0.119075
0.035485
0.014127
0.075024
0.045982
0.115276
0.096722
0.118203
0.021816
0.039662
0.085823
0.100117
0.106737
0.096558
0.091454
0.104031
0.095333
0.044476
0.095146
0.092944
0.041232
0.057001
0.053917
0.072493
0.122496
0.061243
0.028891
0.087357
0.067213
0.115306
0.080346
0.102472
0.035685
0.076100
0.106788
0.036674
0.053117
0.095857
0.081592
0.100169
0.110113
0.061724
0.125753
0.125114
0.061245
0.099348
0.125195
0.070415
0.076489
0.063502
0.070219
0.091159
0.066567
0.072076
0.108571
0.023626
0.123590
0.107686
0.046362
0.104585
0.107059
0.049900
0.039076
0.035930
0.107769
0.115248
0.042845
0.024370
0.070549
0.094432
0.137371
0.114171
0.084846
0.091549
0.107066
0.097996
0.094161
0.083069
0.052456
0.027383
0.117252
0.120497
0.078683
0.050843
0.085968
0.069932
0.056856
0.040597
0.089691
0.128785
0.041630
0.047985
0.053123
0.058453
0.052108
0.101579
0.035951
0.070824
0.105539
0.046955
0.039705
0.045983
0.112231
0.123930
0.031557
0.064708
0.086435
0.116455
0.045808
0.044024
0.079540
0.111531
0.044510
0.027490
0.034554
0.054088
0.109987
0.133865
0.045323
0.052428
0.109988
0.095541
0.073711
0.065421
0.108070
0.035761
0.077896
0.097148
0.075162
0.090273
0.062007
0.095211
0.114984
0.104197
0.044638
0.067711
0.098375
0.043142
0.046739
0.053080
0.068463
0.101907
0.090048
0.055867
0.107219
0.097040
0.113590
0.070502
0.102751
0.057989
0.074214
0.111971
0.073962
0.098526
0.111100
0.089119
0.069295
0.078265
0.109715
0.036045
0.052469
0.035844
0.088755
0.129312
0.131262
0.126506
0.128681
0.125526
0.056663
0.070887
0.100961
0.043282
0.079878
0.121185
0.095868
0.103523
0.058368
0.069652
0.085870
0.098470
0.077863
0.057124
0.043056
0.042310
0.084134
0.116375
0.120511
0.128993
0.059539
0.051536
0.108632
0.020947
0.062617
0.059147
0.115501
0.131720
0.133740
0.138846
0.127828
0.138260
0.122828
0.110464
0.072820
0.064450
0.061852
0.073584
0.111831
0.128041
0.077550
0.079292
0.091510
0.086568
0.078991
0.109875
0.081587
0.065697
0.107367
0.109074
0.039473
0.085828
0.117888
0.024664
0.050626
0.075949
0.076575
0.097615
0.049655
0.070276
0.055989
0.107866
0.058245
0.083170
0.119593
0.079901
0.115822
0.127224
0.055854
0.047735
0.101843
0.072019
0.077546
0.023532
0.028718
0.088075
0.127096
0.025353
0.065844
0.042918
0.048890
0.119837
0.036134
0.084829
0.118428
0.016475
0.066054
0.060103
0.128648
0.044742
0.110814
0.100419
0.031944
0.075303
0.132876
0.046845
0.082846
0.041479
0.072187
0.075079
0.035767
0.063297
0.071048
0.114296
0.130865
0.090058
0.070986
0.080156
0.089605
0.055492
0.083021
0.058318
0.086676
0.082745
0.038584
0.066785
0.093482
0.121209
0.058082
0.074606
0.082079
0.089406
0.086193
0.083711
0.040028
0.049528
0.099368
0.111777
0.049342
0.040142
0.032382
0.071996
0.065718
0.100946
0.049291
0.059386
0.074889
0.067493
0.093823
0.071833
0.041554
0.069754
0.070665
0.080767
0.077581
0.050742
0.091402
0.128608
0.045401
0.082141
0.079222
0.113480
0.090980
0.095311
0.119574
0.058625
0.033115
0.037462
0.080982
0.092002
0.091593
0.094407
0.076256
0.076865
0.087094
0.077280
0.074392
0.060194
0.135307
0.021260
0.073335
0.073562
0.117598
0.104990
0.018752
0.036786
0.062439
0.075288
0.037953
0.079393
0.078288
0.042600
0.054572
0.051663
0.070291
0.106437
0.118056
0.125321
0.123971
0.107734
0.089599
0.052220
0.079720
0.081971
0.076051
0.077078
0.111306
0.088776
0.044818
0.080309
0.128493
0.044663
0.023307
0.029917
0.076261
0.132969
0.126693
0.097323
0.038754
0.076089
0.078032
0.075811
0.046875
0.040415
0.092006
0.091367
0.112634
0.112243
0.092043
0.069918
0.125575
0.115409
0.081306
0.081459
0.084822
0.079074
0.045648
0.046132
0.085190
0.107577
0.105112
0.150375
0.083493
0.087855
0.136837
0.023686
0.053990
0.056287
0.124843
0.120062
0.075744
0.082121
0.095158
0.048102
0.064574
0.051309
0.083430
0.080242
0.096521
0.071157
0.044549
0.086290
0.038555
0.090931
0.128388
0.029938
0.114858
0.123901
0.044129
0.091890
0.079112
0.094651
0.100743
0.057018
0.091642
0.098391
0.102053
0.129583
0.051739
0.126401
0.144662
0.123580
0.117833
0.067806
0.024462
0.066484
0.125255
0.108415
0.088650
0.096310
0.075739
0.088158
0.048059
0.072972
0.128489
0.127203
0.119676
0.105888
0.100848
0.100712
0.097854
0.099219
0.117470
0.109052
0.089689
0.053082
0.130178
0.094041
0.062569
0.071668
0.067926
0.100235
0.050642
0.067593
0.077887
0.106237
0.042839
0.104839
0.119734
0.092302
0.047871
0.026018
0.040802
0.066249
0.055118
0.068872
0.076050
0.117331
0.050354
0.080772
0.076208
0.085826
0.074181
0.044881
0.070926
0.121519
0.046301
0.100708
0.059488
0.103920
0.129321
0.033495
0.095107
0.067914
0.067227
0.081501
0.102913
0.085784
0.082728
0.099737
0.088932
0.079352
0.096964
0.056702
0.071239
0.052023
0.053596
0.056949
0.073472
0.117558
0.107203
0.111595
0.077130
0.037937
0.092666
0.114822
0.032586
0.053436
0.087914
0.031056
0.042661
0.060145
0.073849
0.143624
0.081658
0.058732
0.098463
0.064766
0.033799
0.065043
0.048267
0.057793
0.068587
0.070559
0.067945
0.080437
0.115774
0.114564
0.070957
0.107056
0.067696
0.027361
0.055801
0.097219
0.079859
0.094606
0.110941
0.056157
0.060022
0.095356
0.068475
0.108680
0.031840
0.093922
0.089459
0.093470
0.081983
0.052665
0.063999
0.068581
0.091654
0.106835
0.073015
0.115806
0.049192
0.056131
0.105791
0.023946
0.038054
0.050023
0.111052
0.114270
0.036587
0.057038
0.034534
0.049780
0.107439
0.083817
0.047476
0.051003
0.033711
0.079993
0.076575
0.094437
0.042547
0.065332
0.068368
0.065299
0.103281
0.107060
0.119650
0.102790
0.080227
0.073795
0.089440
0.052709
0.049374
0.050419
0.130708
0.124692
0.077580
0.047976
0.101919
0.105276
0.109158
0.131225
0.042983
0.062196
0.072923
0.110314
0.039600
0.036610
0.055748
0.127260
0.122692
0.132918
0.042905
0.086118
0.129178
0.059889
0.101539
0.080299
0.075762
0.093907
0.061999
0.075505
0.102468
0.104185
0.115590
0.144575
0.100421
0.076045
0.083863
0.055161
0.111260
0.090287
0.051295
0.085940
0.094996
0.090682
0.105554
0.100138
0.081812
0.088797
0.080646
0.061984
0.081821
0.116014
0.043822
0.071268
0.117614
0.112624
0.067224
0.052320
0.069393
0.080840
0.073901
0.110597
0.098128
0.079262
0.066480
0.057745
0.137856
0.107027
0.061621
0.096908
0.131110
0.047992
0.035732
0.075391
0.070016
0.107875
0.053556
0.068705
0.040832
0.055132
0.085775
0.105170
0.092049
0.123700
0.065426
0.088780
0.121735
0.103661
0.105158
0.085701
0.124450
0.049047
0.032280
0.048624
0.077377
0.132827
0.085254
0.080103
0.076547
0.086091
0.063412
0.094989
0.081734
0.081343
0.067839
0.080107
0.081740
0.086084
0.076668
0.063701
0.072140
0.119265
0.037083
0.125789
0.132280
0.093443
0.073623
0.086444
0.139563
0.057179
0.022229
0.048973
0.096765
0.040792
0.136278
0.126916
0.121837
0.108910
0.048696
0.065495
0.096009
0.037982
0.086805
0.053908
0.069009
0.066630
0.109312
0.087007
0.087462
0.095109
0.074406
0.094798
0.103936
0.099625
0.086686
0.091658
0.078445
0.049504
0.130417
0.137963
0.078230
0.046474
0.055715
0.098607
0.116718
0.061738
0.085891
0.048867
0.062779
0.027938
0.070071
0.068614
0.041271
0.118834
0.097796
0.110405
0.114429
0.115902
0.129515
0.120608
0.132974
0.096037
0.079259
0.095666
0.058758
0.092004
0.118593
0.026950
0.051085
0.066110
0.109362
0.107619
0.112909
0.114972
0.113754
0.129785
0.135199
0.166196
0.149879
0.110362
0.115376
0.127690
0.057914
0.090904
0.131788
0.091533
0.092184
0.060752
0.080039
0.046232
0.020797
0.035881
0.093990
0.122707
0.108046
0.105959
0.096810
0.076130
0.087617
0.063787
0.049241
0.103097
0.063579
0.090322
0.110801
0.069076
0.076260
0.033799
0.062822
0.042786
0.101913
0.121074
0.118283
0.133672
0.125624
0.126961
0.126904
0.125661
0.125374
0.129974
0.137655
0.150459
0.099650
0.078414
0.032206
0.063094
0.092904
0.085840
0.102675
0.113749
0.038901
0.086521
0.123361
0.068654
0.053933
0.122985
0.105568
0.110403
0.092440
0.065308
0.121547
0.102258
0.023222
0.050400
0.103571
0.088795
0.128210
0.129123
0.038798
0.077540
0.109051
0.050306
0.049721
0.070379
0.117231
0.127961
0.100127
0.083204
0.055815
0.031302
0.121547
0.139592
0.067633
0.048946
0.127513
0.122893
0.072876
0.081935
0.114271
0.132855
0.107825
0.112737
0.090481
0.091102
0.119187
0.135264
0.084223
0.102255
0.080224
0.043921
0.063999
0.058959
0.068855
0.119939
0.045132
0.100320
0.136709
0.025719
0.063298
0.082262
0.053847
0.048439
0.116958
0.112893
0.055581
0.059049
0.045907
0.121700
0.034300
0.051454
0.052000
0.032004
0.097435
0.101622
0.068867
0.074117
0.056362
0.056451
0.054387
0.121128
0.031792
0.052165
0.059828
0.085313
0.081736
0.129701
0.134725
0.126641
0.062751
0.064167
0.116909
0.085947
0.085075
0.047469
0.089922
0.139454
0.130337
0.124490
0.101705
0.092101
0.058448
0.080998
0.054870
0.043324
0.117717
0.043915
0.040398
0.046459
0.116517
0.142626
0.030068
0.051001
0.033491
0.037974
0.094814
0.115664
0.030196
0.093034
0.115683
0.020394
0.047766
0.082954
0.125401
0.079120
0.113311
0.117691
0.128622
0.130049
0.114283
0.114861
0.125203
0.126130
0.145661
0.110504
0.125355
0.125097
0.052827
0.063466
0.075081
0.152351
0.100741
0.112939
0.036389
0.053483
0.086237
0.100854
0.103837
0.047420
0.094867
0.091211
0.036474
0.048732
0.114376
0.102310
0.035410
0.049315
0.024496
0.066941
0.093846
0.080172
0.102603
0.120108
0.127932
0.114174
0.036626
0.079293
0.128955
0.088956
0.076235
0.063368
0.091428
0.021045
0.048743
0.075188
0.077134
0.144031
0.025104
0.037915
0.050975
0.106295
0.070581
0.077458
0.106543
0.047219
0.044133
0.071115
0.108669
0.034016
0.065334
0.046639
0.113203
0.124271
0.079748
0.078223
0.102180
0.102369
0.057576
0.100237
0.095134
0.067215
0.043381
0.093924
0.115702
0.033091
0.122498
0.114095
0.078259
0.085916
0.107220
0.103654
0.084760
0.106439
0.082286
0.066593
0.065879
0.074087
0.068140
0.090946
0.054532
0.098224
0.125692
0.068461
0.129546
0.110933
0.031024
0.035828
0.083892
0.137185
0.047052
0.101593
0.156673
0.072261
0.118772
0.129678
0.062297
0.079080
0.095792
0.134561
0.046701
0.095537
0.123909
0.074228
0.111787
0.102545
0.027370
0.038027
0.054324
0.079573
0.096927
0.045096
0.106389
0.123202
0.120164
0.097983
0.070338
0.067673
0.106714
0.029043
0.140689
0.126172
0.050959
0.039216
0.088015
0.115760
0.107568
0.064030
0.112728
0.126907
0.076202
0.063855
0.114739
0.040964
0.121660
0.115780
0.027023
0.036545
0.078480
0.122453
0.095738
0.106570
0.038052
0.087459
0.140031
0.030503
0.042287
0.048955
0.053806
0.090683
0.060700
0.056630
0.138734
0.031136
0.036651
0.108311
0.105687
0.028162
0.136397
0.130052
0.054111
0.065938
0.083711
0.102548
0.093759
0.120513
0.087001
0.074989
0.071452
0.054415
0.125942
0.105735
0.041103
0.097559
0.128787
0.038150
0.132919
0.155448
0.048573
0.070522
0.046600
0.116810
0.044132
0.073949
0.122759
0.055397
0.027265
0.051081
0.088179
0.083024
0.064875
0.099977
0.077312
0.077764
0.100909
0.045888
0.027776
0.067282
0.063053
0.124481
0.051346
0.087714
0.133808
0.040633
0.017839
0.040230
0.085128
0.122447
0.085621
0.090574
0.102994
0.105783
0.115704
0.111939
0.058282
0.069848
0.131985
0.055676
0.075478
0.028309
0.070137
0.081300
0.068031
0.075871
0.057636
0.059459
0.126010
0.115395
0.086096
0.084686
0.119819
0.100653
0.047774
0.095428
0.118207
0.090366
0.114934
0.101428
0.093216
0.085459
0.102237
0.076051
0.042225
0.069480
0.088803
0.057812
0.091816
0.090754
0.071350
0.085978
0.073130
0.060052
0.088096
0.093359
0.039351
0.076256
0.074505
0.081605
0.047441
0.085372
0.084707
0.049329
0.068516
0.075580
0.078245
0.089611
0.078412
0.091139
0.061316
0.088634
0.090303
0.091161
0.081455
0.074949
0.029766
0.041750
0.120646
0.115941
0.045212
0.107594
0.127200
0.052032
0.066569
0.078316
0.104764
0.112647
0.043204
0.082373
0.078099
0.074278
0.047967
0.046365
0.095063
0.088450
0.080305
0.072453
0.114266
0.038885
0.043649
0.035632
0.078691
0.128216
0.064784
0.066183
0.128395
0.134324
0.060459
0.105017
0.125936
0.033288
0.080982
0.057237
0.078536
0.064643
0.073699
0.052361
0.074212
0.091075
0.028975
0.057426
0.061704
0.067226
0.068782
0.112311
0.117154
0.075086
0.125422
0.104363
0.104749
0.127107
0.040206
0.061829
0.076910
0.107044
0.067430
0.036453
0.080252
0.122011
0.076218
0.093448
0.120259
0.071201
0.114536
0.048274
0.123120
0.107710
0.096882
0.110695
0.055735
0.052689
0.105954
0.086207
0.056617
0.040639
0.024098
0.074198
0.110304
0.057176
0.121332
0.130739
0.037967
0.068375
0.099234
0.040910
0.138260
0.124006
0.077709
0.089746
0.063576
0.079829
0.036922
0.073936
0.065002
0.081811
0.111632
0.101267
0.056261
0.025142
0.094373
0.111531
0.046744
0.066861
0.141429
0.019420
0.028222
0.058283
0.082345
0.117359
0.035122
0.129352
0.135177
0.051007
0.064258
0.052681
0.080511
0.116637
0.062646
0.059388
0.043834
0.075807
0.092945
0.060790
0.028773
0.084630
0.072857
0.087017
0.041272
0.078299
0.096157
0.051799
0.086477
0.083567
0.063315
0.103084
0.102478
0.110730
0.074203
0.106652
0.091287
0.092039
0.084594
0.085622
0.065779
0.046333
0.099566
0.121950
0.056310
0.115805
0.131927
0.094914
0.102868
0.053457
0.036150
0.069912
0.105085
0.040743
0.038957
0.057897
0.087402
0.095525
0.064928
0.088578
0.101670
0.044102
0.054598
0.089954
0.067177
0.079479
0.059761
0.095604
0.070829
0.067108
0.077037
0.074199
0.061770
0.126156
0.062707
0.053033
0.111642
0.023288
0.033226
0.041359
0.092713
0.131142
0.108358
0.118024
0.050116
0.050528
0.099198
0.068176
0.080087
0.084077
0.027454
0.035422
0.094158
0.127424
0.056335
0.083549
0.037513
0.055434
0.114652
0.059130
0.061481
0.090204
0.050840
0.050876
0.110971
0.113375
0.084933
0.077860
0.094004
0.084021
0.095047
0.091605
0.028609
0.039732
0.101497
0.132224
0.039624
0.070346
0.053595
0.128017
0.058697
0.092931
0.054357
0.088333
0.111527
0.051580
0.069868
0.057676
0.090093
0.101093
0.046045
0.062055
0.112623
0.052251
0.075541
0.069181
0.112794
0.112671
0.028889
0.081993
0.060255
0.066991
0.086234
0.105706
0.046107
0.100183
0.091731
0.042910
0.122175
0.113399
0.043142
0.072327
0.105922
0.141439
0.148324
0.107609
0.060638
0.073850
0.081342
0.029379
0.122423
0.119316
0.026572
0.052397
0.095521
0.120185
0.089533
0.074105
0.061676
0.107316
0.143756
0.027066
0.115289
0.126063
0.107740
0.055763
0.069127
0.082203
0.111214
0.067561
0.086268
0.046516
0.090085
0.126704
0.051317
0.062998
0.092457
0.105091
0.059994
0.096261
0.044783
0.096683
0.128226
0.035276
0.030332
0.090549
0.073474
0.124678
0.072693
0.065484
0.055707
0.069335
0.080336
0.096837
0.098905
0.068532
0.089262
0.088626
0.109761
0.109339
0.100684
0.090585
0.055207
0.077561
0.065174
0.062229
0.035641
0.088213
0.109556
0.046157
0.083459
0.068694
0.085928
0.064844
0.059860
0.065801
0.083286
0.132885
0.109670
0.092017
0.053931
0.069594
0.077832
0.128357
0.063624
0.072330
0.115232
0.082731
0.117082
0.105006
0.069568
0.040690
0.101519
0.135444
0.035131
0.080753
0.137704
0.060098
0.124520
0.128218
0.112793
0.077379
0.080805
0.056509
0.121689
0.136724
0.118203
0.083416
0.039578
0.073042
0.134735
0.031891
0.003404
0.004118
0.098560
0.112787
0.048732
0.067045
0.070711
0.111727
0.051041
0.051024
0.087231
0.133056
0.033457
0.093234
0.071320
0.092911
0.039978
0.057843
0.004809
0.005896
0.116708
0.094173
0.048900
0.064701
0.109758
0.081219
0.076148
0.077371
0.089770
0.067530
0.085961
0.063723
0.100580
0.095578
0.117133
0.067291
0.092656
0.063825
0.094095
0.087250
0.073172
0.061507
0.096309
0.108866
0.075605
0.062093
0.054491
0.079730
0.101788
0.117825
0.053278
0.054942
0.112975
0.030361
0.091800
0.102029
0.081649
0.068846
0.113015
0.118922
0.108944
0.099941
0.030675
0.086097
0.115947
0.037059
0.033576
0.068127
0.054315
0.098251
0.056450
0.081527
0.033707
0.048738
0.090619
0.113689
0.092537
0.080973
0.124757
0.119253
0.087093
0.091579
0.087173
0.110079
0.083701
0.056972
0.083657
0.092547
0.054157
0.061509
0.110308
0.052624
0.091358
0.116040
0.120884
0.081826
0.097370
0.068757
0.065225
0.093826
0.094348
0.101254
0.048523
0.058599
0.056971
0.113541
0.054692
0.089504
0.088383
0.103247
0.115321
0.114132
0.063178
0.062569
0.044200
0.076694
0.075322
0.112270
0.055305
0.070380
0.123076
0.048683
0.060234
0.082961
0.108525
0.115577
0.085261
0.090740
0.014148
0.023946
0.061707
0.036443
0.077102
0.104162
0.116249
0.107986
0.056172
0.081922
0.119737
0.087054
0.089695
0.095200
0.102601
0.101654
0.060816
0.052030
0.133745
0.112820
0.033923
0.054389
0.074753
0.086527
0.097307
0.028059
0.061111
0.039331
0.104621
0.042146
0.039447
0.135643
0.125877
0.145245
0.107430
0.078851
0.088130
0.093463
0.094470
0.082947
0.026343
0.034376
0.117994
0.129491
0.029713
0.080216
0.144485
0.026254
0.031391
0.128040
0.054533
0.030490
0.127627
0.016113
0.048426
0.092732
0.067966
0.048425
0.086860
0.029917
0.135894
0.124539
0.060068
0.099528
0.084545
0.046612
0.124740
0.129023
0.125458
0.142002
0.114811
0.104838
0.104811
0.122006
0.047627
0.119384
0.150095
0.103638
0.104308
0.064542
0.092643
0.037513
0.016626
0.021152
0.094361
0.089910
0.138991
0.094884
0.035199
0.066615
0.114022
0.041050
0.070831
0.159089
0.049158
0.084180
0.148756
0.037640
0.097201
0.118619
0.103325
0.081713
0.060951
0.069544
0.096167
0.026514
0.021274
0.016875
0.132179
0.100117
0.050595
0.082562
0.121902
0.122862
0.113121
0.071789
0.018483
0.083536
0.102116
0.123644
0.051806
0.038338
0.079688
0.048305
0.080360
0.090618
0.072789
0.055610
0.107470
0.124710
0.040408
0.092539
0.101635
0.072386
0.082436
0.048015
0.093694
0.111820
0.039514
0.047276
0.046984
0.030869
0.086659
0.102465
0.090426
0.137224
0.127039
0.086789
0.063298
0.032560
0.037683
0.061065
0.087879
0.097494
0.052035
0.062792
0.102889
0.114527
0.079331
0.107612
0.052812
0.053368
0.126651
0.069859
0.090696
0.112629
0.141082
0.109479
0.044647
0.058098
0.105461
0.040569
0.034598
0.073121
0.083841
0.086283
0.027801
0.037664
0.092135
0.123439
0.076734
0.117806
0.119230
0.102051
0.093625
0.066856
0.115529
0.124835
0.051621
0.054088
0.091780
0.125729
0.117553
0.132029
0.131777
0.120103
0.078646
0.088045
0.017383
0.087827
0.063095
0.091558
0.045504
0.044863
0.035488
0.038014
0.068472
0.105862
0.116193
0.114636
0.051524
0.071102
0.145120
0.066695
0.078509
0.110194
0.053717
0.109603
0.067090
0.064883
0.123346
0.117120
0.025673
0.099289
0.058204
0.086724
0.095347
0.129960
0.129086
0.113730
0.114708
0.112958
0.125526
0.142550
0.038761
0.106137
0.134087
0.043616
0.091382
0.118866
0.063534
0.066591
0.041066
0.032493
0.071901
0.125877
0.045355
0.037867
0.134392
0.030134
0.047163
0.063194
0.074868
0.115354
0.040618
0.128940
0.139494
0.079519
0.055279
0.107821
0.090125
0.055919
0.111411
0.134037
0.137325
0.109673
0.119769
0.117692
0.133562
0.125274
0.125174
0.126570
0.128955
0.131577
0.072715
0.102284
0.136871
0.056593
0.044760
0.022995
0.085843
0.095032
0.090115
0.073568
0.063682
0.094075
0.079355
0.068538
0.076770
0.128774
0.111676
0.114747
0.046093
0.090140
0.057016
0.078125
0.144275
0.149920
0.059941
0.104893
0.137241
0.077875
0.100238
0.102411
0.124343
0.118741
0.125238
0.125234
0.128019
0.129042
0.128460
0.131173
0.125735
0.125473
0.125822
0.127869
0.125335
0.136047
0.136014
0.095074
0.050280
0.079088
0.079459
0.083188
0.097253
0.102016
0.078431
0.083790
0.097401
0.094053
0.077676
0.074488
0.093656
0.077210
0.087417
0.068108
0.067260
0.059428
0.061049
0.122993
0.069801
0.112453
0.128919
0.112376
0.058939
0.047165
0.064018
0.124655
0.134625
0.131977
0.075397
0.077775
0.069327
0.041889
0.088560
0.114718
0.119291
0.123807
0.125993
0.124474
0.134477
0.133574
0.139756
0.126224
0.125991
0.125645
0.125739
0.125831
0.126459
0.138401
0.034581
0.086314
0.123741
0.036622
0.087238
0.100359
0.107529
0.112056
0.113798
0.133269
0.136145
0.117506
0.096283
0.073057
0.061523
0.092380
0.116256
0.106458
0.069854
0.098779
0.093608
0.090901
0.098965
0.086028
0.093660
0.036823
0.090505
0.121634
0.115190
0.122714
0.123466
0.119256
0.117232
0.114558
0.115336
0.114733
0.059684
0.096493
0.053241
0.035184
0.081438
0.100563
0.046907
0.091945
0.121433
0.084660
0.070899
0.033199
0.062126
0.063771
0.088712
0.091672
0.068827
0.098144
0.096832
0.081689
0.101623
0.067289
0.073203
0.092240
0.073056
0.084023
0.089540
0.100378
0.086183
0.048891
0.019034
0.021674
0.046174
0.038203
0.133195
0.124380
0.071512
0.085123
0.106358
0.065611
0.062283
0.043786
0.089875
0.132517
0.140079
0.127525
0.125470
0.136314
0.043664
0.075426
0.130416
0.045872
0.051079
0.130441
0.059513
0.102597
0.132323
0.075535
0.125557
0.126037
0.059176
0.070284
0.075850
0.032121
0.024021
0.047000
0.096859
0.115510
0.128532
0.125009
0.038602
0.065444
0.124905
0.033977
0.113487
0.114188
0.043954
0.043878
0.048535
0.075170
0.126336
0.022508
0.128618
0.119207
0.030868
0.048012
0.058439
0.111656
0.071607
0.072079
0.124023
0.034066
0.074759
0.116963
0.081222
0.071589
0.104179
0.078219
0.099444
0.059807
0.070311
0.039024
0.061547
0.058617
0.045306
0.130719
0.067469
0.052115
0.059938
0.115629
0.041181
0.055752
0.113802
0.042575
0.048618
0.062804
0.058310
0.124930
0.120869
0.094763
0.055309
0.071364
0.039409
0.044757
0.088708
0.132076
0.055781
0.021749
0.045917
0.094819
0.134088
0.029242
0.122827
0.124539
0.027250
0.041799
0.071815
0.124396
0.096378
0.105363
0.073985
0.046547
0.069049
0.082536
0.060308
0.097067
0.124133
0.024041
0.045503
0.099315
0.119261
0.027566
0.051121
0.046363
0.103717
0.115749
0.074824
0.092652
0.086759
0.096192
0.097216
0.105892
0.053472
0.093249
0.057225
0.095961
0.060516
0.095990
0.127049
0.103043
0.041063
0.041790
0.095429
0.117394
0.050175
0.036560
0.067527
0.093702
0.057614
0.092070
0.115710
0.056564
0.027323
0.047476
0.079853
0.113414
0.040440
0.049636
0.124503
0.115358
0.093733
0.109241
0.063681
0.094052
0.041152
0.065152
0.109504
0.111134
0.077830
0.062220
0.039909
0.058219
0.123557
0.118646
0.068644
0.092862
0.070143
0.066249
0.061155
0.102790
0.040850
0.071488
0.119445
0.077669
0.062431
0.057875
0.061175
0.064371
0.046663
0.104496
0.091823
0.058205
0.038279
0.040581
0.067798
0.109544
0.049313
0.062940
0.089618
0.083169
0.116535
0.120350
0.125038
0.125593
0.126686
0.129233
0.122579
0.108421
0.094194
0.086336
0.049791
0.056882
0.055239
0.067513
0.088720
0.122378
0.110478
0.133189
0.027351
0.069183
0.116423
0.098619
0.073530
0.072272
0.104655
0.120776
0.059544
0.093793
0.125138
0.088446
0.051552
0.045479
0.047015
0.123562
0.046996
0.109983
0.127007
0.072844
0.064315
0.119292
0.080454
0.098900
0.101306
0.065820
0.034346
0.047625
0.083743
0.142529
0.132760
0.144164
0.135379
0.106035
0.113190
0.105470
0.080775
0.067153
0.060941
0.087290
0.135796
0.137538
0.107555
0.059968
0.055750
0.058223
0.089187
0.121385
0.050875
0.055289
0.116826
0.042509
0.047854
0.101190
0.090604
0.037527
0.115309
0.140223
0.055097
0.094754
0.133716
0.077963
0.070045
0.059654
0.113807
0.066195
0.035331
0.086370
0.126898
0.024829
0.059267
0.051818
0.029900
0.051934
0.079197
0.107379
0.116695
0.134075
0.094445
0.101572
0.063166
0.093495
0.061509
0.059574
0.053554
0.085114
0.041263
0.103600
0.123607
0.047511
0.120848
0.138784
0.025547
0.047177
0.049019
0.096165
0.104074
0.121275
0.134183
0.133090
0.142947
0.126849
0.128425
0.130045
0.057580
0.054522
0.055068
0.042399
0.124090
0.115549
0.088122
0.081015
0.063229
0.082783
0.098946
0.108401
0.102444
0.094941
0.058990
0.049683
0.078916
0.109575
0.038203
0.098329
0.131283
0.075830
0.086437
0.077956
0.053712
0.059594
0.128666
0.032589
0.023465
0.041310
0.058092
0.127102
0.116929
0.112302
0.076546
0.100525
0.056448
0.073470
0.105256
0.106434
0.103539
0.087046
0.051435
0.057661
0.049194
0.041202
0.086796
0.128407
0.112812
0.049578
0.088414
0.082536
0.065816
0.083881
0.103530
0.128554
0.080944
0.076051
0.081105
0.080419
0.054798
0.054961
0.107314
0.027803
0.099906
0.102019
0.094975
0.084245
0.076259
0.056046
0.091909
0.087819
0.078042
0.079105
0.102789
0.124932
0.039332
0.041866
0.029778
0.046433
0.119146
0.114401
0.024212
0.050031
0.113783
0.070249
0.030292
0.067286
0.110275
0.035326
0.123475
0.135210
0.039896
0.080406
0.078857
0.118049
0.109075
0.127094
0.125889
0.122972
0.043859
0.068832
0.114510
0.049209
0.013969
0.036856
0.103935
0.123739
0.040003
0.020651
0.031166
0.023185
0.097139
0.059870
0.051411
0.070325
0.117680
0.027606
0.066258
0.059396
0.103957
0.126160
0.034758
0.079044
0.127488
0.051847
0.024431
0.063885
0.085669
0.037711
0.084733
0.113348
0.048766
0.057935
0.102373
0.045743
0.024642
0.115729
0.075643
0.098241
0.081993
0.035029
0.017578
0.072912
0.042980
0.118569
0.105161
0.146029
0.062003
0.037809
0.091089
0.131978
0.039177
0.128220
0.121703
0.101237
0.115039
0.115907
0.093235
0.098754
0.101158
0.117011
0.045655
0.064443
0.125511
0.052031
0.040018
0.048170
0.072258
0.144921
0.053261
0.084145
0.067820
0.070852
0.064411
0.089462
0.064641
0.045415
0.100299
0.084066
0.050094
0.050728
0.053925
0.062513
0.057002
0.111531
0.030253
0.095405
0.100957
0.060102
0.119952
0.099441
0.080050
0.047176
0.075845
0.090540
0.105954
0.035611
0.115715
0.131889
0.064478
0.052009
0.085605
0.108823
0.114865
0.126799
0.118666
0.084775
0.047124
0.070891
0.073007
0.044311
0.105767
0.133832
0.112401
0.121142
0.032728
0.062585
0.102081
0.040819
0.026571
0.047293
0.081719
0.090187
0.032248
0.044000
0.094076
0.118586
0.022607
0.042374
0.032051
0.018943
0.027336
0.076299
0.061129
0.104757
0.112195
0.120374
0.063320
0.078810
0.120079
0.048852
0.103829
0.119414
0.111977
0.103857
0.111011
0.141176
0.040147
0.067836
0.141561
0.021929
0.037530
0.041150
0.082998
0.142028
0.045912
0.049501
0.054253
0.062128
0.124936
0.058882
0.087844
0.068495
0.077308
0.075301
0.107345
0.041306
0.068719
0.053597
0.094704
0.083656
0.033539
0.049836
0.105448
0.065075
0.060471
0.084611
0.074510
0.045009
0.105757
0.134879
0.062079
0.061272
0.027345
0.062542
0.093927
0.116453
0.130863
0.108068
0.109379
0.127149
0.045360
0.062338
0.092940
0.107875
0.129962
0.131297
0.132691
0.108551
0.087020
0.056400
0.085860
0.028745
0.071939
0.068904
0.111543
0.108559
0.043993
0.067952
0.082650
0.125306
0.077492
0.096545
0.046748
0.055298
0.024037
0.051142
0.043730
0.067924
0.063425
0.130070
0.124564
0.141814
0.097835
0.082973
0.089698
0.097373
0.049473
0.084044
0.104249
0.032997
0.058140
0.056363
0.093026
0.073728
0.063684
0.065282
0.116976
0.100347
0.084482
0.096853
0.139442
0.130079
0.076992
0.073230
0.050026
0.056631
0.064425
0.110459
0.063273
0.066625
0.083422
0.118375
0.042525
0.071418
0.095178
0.054034
0.088186
0.069841
0.031544
0.041254
0.045484
0.056568
0.076519
0.052034
0.044005
0.048644
0.100647
0.109445
0.103342
0.131348
0.078851
0.062040
0.060299
0.069360
0.126527
0.087591
0.050515
0.034772
0.070213
0.114683
0.046234
0.024858
0.117892
0.140785
0.050358
0.056976
0.088898
0.136117
0.059413
0.051497
0.129953
0.041232
0.069331
0.135725
0.114501
0.112783
0.118843
0.131271
0.033475
0.073488
0.144319
0.084593
0.071376
0.069786
0.079415
0.111288
0.108188
0.056511
0.076630
0.075344
0.079645
0.119372
0.117620
0.094251
0.040173
0.080271
0.089272
0.048528
0.030970
0.054176
0.051621
0.099079
0.099910
0.109290
0.114426
0.125918
0.035607
0.062932
0.113199
0.032388
0.129514
0.130486
0.032876
0.064515
0.050848
0.123819
0.047490
0.091245
0.124712
0.036226
0.049574
0.046789
0.098816
0.075146
0.051432
0.083625
0.069377
0.102539
0.049377
0.075782
0.048380
0.040812
0.048769
0.027689
0.138902
0.129275
0.047006
0.082642
0.142958
0.051546
0.030762
0.060550
0.077538
0.118247
0.026884
0.053233
0.071693
0.088438
0.107796
0.072340
0.048465
0.064857
0.114498
0.045977
0.022799
0.066324
0.122316
0.057079
0.103588
0.143707
0.038751
0.039763
0.078044
0.106425
0.044608
0.052993
0.065080
0.127163
0.047652
0.082572
0.106423
0.058296
0.070397
0.060301
0.056580
0.119843
0.128823
0.130771
0.062162
0.081293
0.068960
0.052352
0.090128
0.096094
0.018858
0.056557
0.131209
0.105405
0.046991
0.041086
0.130685
0.113718
0.056354
0.065666
0.112781
0.059459
0.113899
0.100818
0.081513
0.104091
0.119060
0.047976
0.050737
0.084795
0.099782
0.108743
0.126662
0.113835
0.059707
0.082041
0.136008
0.039898
0.037560
0.048839
0.110308
0.102095
0.077256
0.102866
0.090176
0.065048
0.055447
0.092690
0.034849
0.075375
0.118393
0.029516
0.086359
0.120374
0.058430
0.094962
0.129050
0.104302
0.058009
0.056328
0.047340
0.046495
0.087709
0.126691
0.029869
0.070996
0.127432
0.070045
0.097441
0.050234
0.082135
0.123276
0.141278
0.135839
0.136814
0.123190
0.110092
0.096812
0.043772
0.067906
0.094928
0.043949
0.071876
0.086214
0.058955
0.052640
0.082651
0.098412
0.059759
0.107913
0.115310
0.074454
0.033975
0.059440
0.058453
0.111601
0.112979
0.137163
0.118935
0.137173
0.058385
0.050769
0.058924
0.019121
0.056322
0.052276
0.093154
0.100978
0.107062
0.105109
0.079606
0.092923
0.072419
0.074275
0.124048
0.113256
0.090352
0.086118
0.140875
0.131414
0.041083
0.053701
0.067273
0.095698
0.116395
0.114030
0.032070
0.047392
0.089555
0.088414
0.089728
0.102857
0.095637
0.072470
0.036636
0.074124
0.071793
0.127551
0.115974
0.116658
0.079715
0.066172
0.106950
0.131730
0.065079
0.063823
0.119367
0.055150
0.103002
0.120766
0.042831
0.067817
0.079129
0.049856
0.031081
0.037920
0.060000
0.114994
0.062361
0.104328
0.118387
0.060934
0.088932
0.033189
0.082120
0.103708
0.062155
0.056174
0.130534
0.110961
0.062170
0.089847
0.038359
0.092103
0.114042
0.043455
0.037633
0.046638
0.100615
0.114135
0.100134
0.057800
0.062328
0.054809
0.145231
0.109121
0.067322
0.084880
0.057254
0.055197
0.056258
0.055970
0.073463
0.055381
0.089316
0.142989
0.132450
0.141640
0.124513
0.094529
0.088089
0.045688
0.025212
0.079028
0.069900
0.109914
0.065900
0.063637
0.057598
0.116804
0.127758
0.025194
0.061524
0.073967
0.085776
0.101638
0.104756
0.130752
0.130011
0.119570
0.084258
0.115710
0.116859
0.080497
0.103989
0.031272
0.115751
0.112583
0.124533
0.133825
0.100817
0.106838
0.143429
0.103330
0.114493
0.112564
0.113306
0.136369
0.100654
0.067129
0.104598
0.098633
0.073004
0.071661
0.101705
0.102802
0.052688
0.057480
0.105065
0.130534
0.118346
0.129806
0.113188
0.113256
0.107085
0.114317
0.058982
0.067567
0.087715
0.078163
0.107778
0.121132
0.096764
0.056771
0.034801
0.089851
0.107974
0.015063
0.060218
0.072118
0.087239
0.120689
0.122678
0.116045
0.112599
0.114769
0.125682
0.120894
0.044581
0.074949
0.121088
0.027454
0.057148
0.095587
0.119507
0.031760
0.037414
0.072049
0.041884
0.136395
0.083025
0.098740
0.139281
0.101851
0.100103
0.100051
0.108866
0.132976
0.123367
0.121186
0.070663
0.063005
0.044416
0.039355
0.097692
0.092596
0.069130
0.015704
0.104631
0.122616
0.062560
0.084725
0.061132
0.063680
0.086856
0.104487
0.092295
0.132273
0.143535
0.111256
0.062663
0.087009
0.116527
0.050353
0.080388
0.028431
0.056138
0.036970
0.066760
0.104096
0.057566
0.076493
0.082752
0.110835
0.112586
0.110448
0.082202
0.078399
0.107058
0.073195
0.120862
0.103115
0.106140
0.105696
0.078089
0.052727
0.094846
0.072538
0.095967
0.053763
0.106706
0.096191
0.046672
0.062249
0.102688
0.106254
0.043475
0.110894
0.110632
0.022251
0.113702
0.114046
0.094513
0.087699
0.090660
0.079903
0.049327
0.092679
0.124812
0.045492
0.081069
0.081222
0.062147
0.066654
0.097779
0.075607
0.056476
0.069810
0.028402
0.078174
0.065934
0.084914
0.074359
0.038385
0.064882
0.081673
0.111053
0.034075
0.056302
0.053066
0.093940
0.103904
0.038582
0.042996
0.076308
0.122576
0.032241
0.037812
0.097633
0.120767
0.084656
0.057161
0.076797
0.064398
0.016374
0.053570
0.095840
0.114904
0.063776
0.058731
0.044565
0.121686
0.036402
0.033404
0.112600
0.083163
0.042906
0.089489
0.128342
0.028542
0.022454
0.041134
0.113168
0.167043
0.053988
0.048784
0.120193
0.123520
0.118451
0.138188
0.126333
0.125775
0.059914
0.092575
0.129161
0.068918
0.111059
0.102352
0.055150
0.070481
0.050742
0.044965
0.076842
0.110375
0.054108
0.060411
0.088794
0.095896
0.081497
0.079083
0.058128
0.061436
0.079726
0.133520
0.109509
0.125034
0.127163
0.125160
0.113802
0.114163
0.125581
0.128175
0.126558
0.126594
0.125201
0.126163
0.118372
0.119849
0.126746
0.126583
0.100940
0.096987
0.074456
0.081748
0.122289
0.121077
0.049550
0.060082
0.095087
0.108077
0.068580
0.082468
0.092250
0.069072
0.097992
0.076320
0.115202
0.032084
0.070272
0.081376
0.092213
0.090598
0.055476
0.051081
0.046014
0.094633
0.094531
0.074564
0.064631
0.089088
0.098274
0.102715
0.129015
0.117419
0.060455
0.048686
0.091605
0.104559
0.122556
0.073828
0.120277
0.120941
0.103065
0.123081
0.122860
0.141725
0.142282
0.126765
0.122371
0.117377
0.047304
0.085209
0.117461
0.042881
0.053640
0.055207
0.072071
0.107096
0.062724
0.054253
0.123846
0.054206
0.077981
0.117111
0.084466
0.144573
0.084009
0.055470
0.116609
0.114991
0.067135
0.063248
0.106902
0.040391
0.069743
0.088016
0.044252
0.060091
0.075990
0.086305
0.136089
0.123603
0.071581
0.096225
0.117548
0.125772
0.085207
0.100533
0.044743
0.053813
0.077205
0.137472
0.038095
0.081062
0.156966
0.043535
0.088826
0.121125
0.109203
0.065859
0.036213
0.058912
0.063034
0.123881
0.104222
0.123032
0.050564
0.070087
0.079108
0.121152
0.034443
0.087384
0.118902
0.092206
0.129011
0.141649
0.089730
0.050145
0.013362
0.019236
0.026174
0.057585
0.085877
0.155944
0.041248
0.042489
0.064146
0.084191
0.115090
0.116940
0.046416
0.101573
0.064204
0.032869
0.103302
0.064829
0.033930
0.102718
0.128033
0.067736
0.057495
0.129701
0.125739
0.091500
0.054218
0.066156
0.090695
0.031140
0.055796
0.076812
0.061023
0.092632
0.065857
0.103775
0.047824
0.066455
0.113653
0.033958
0.089306
0.102931
0.111701
0.118587
0.113555
0.130154
0.104717
0.079037
0.066607
0.066449
0.062247
0.115335
0.047507
0.038175
0.092711
0.129931
0.122422
0.082484
0.019000
0.053453
0.098538
0.119155
0.029685
0.056938
0.092252
0.117747
0.108826
0.102923
0.054752
0.047497
0.068392
0.076209
0.122214
0.095533
0.089948
0.102222
0.071730
0.042608
0.073481
0.046757
0.115041
0.056465
0.048049
0.062170
0.053941
0.125507
0.044942
0.039142
0.083832
0.105932
0.114536
0.134784
0.054612
0.098856
0.113808
0.020425
0.034915
0.088089
0.113310
0.032167
0.019509
0.040804
0.074400
0.090995
0.064937
0.055132
0.053312
0.057474
0.023873
0.037673
0.113343
0.110229
0.040275
0.022657
0.050709
0.072900
0.065336
0.098877
0.075460
0.090187
0.039393
0.088778
0.038014
0.059398
0.086148
0.032482
0.059997
0.071700
0.057552
0.077057
0.042801
0.045684
0.069471
0.125075
0.084142
0.041792
0.118031
0.070440
0.064887
0.026863
0.093983
0.081816
0.086819
0.095611
0.093327
0.079777
0.110810
0.108230
0.037920
0.072905
0.061971
0.115379
0.124007
0.129408
0.131739
0.079759
0.072079
0.054794
0.113970
0.026136
0.079487
0.095343
0.063375
0.104150
0.078761
0.094854
0.092354
0.087626
0.091010
0.093654
0.024393
0.094474
0.115786
0.040793
0.076076
0.105783
0.099874
0.099276
0.076900
0.080401
0.078237
0.093348
0.082808
0.085158
0.051087
0.076566
0.067798
0.066694
0.091332
0.093995
0.064903
0.076680
0.100062
0.108427
0.075197
0.082807
0.112695
0.107157
0.075301
0.103967
0.070458
0.079355
0.116895
0.118681
0.114008
0.112933
0.110446
0.131863
0.105834
0.112660
0.070484
0.082061
0.087367
0.099868
0.041625
0.072836
0.060569
0.119929
0.067284
0.065667
0.113587
0.070011
0.043751
0.066216
0.105040
0.119462
0.100442
0.078444
0.030523
0.062258
0.098539
0.143764
0.039930
0.093202
0.115641
0.031229
0.056853
0.070850
0.108322
0.049431
0.081429
0.044082
0.060610
0.103015
0.106998
0.061596
0.115381
0.136739
0.057221
0.090471
0.084935
0.080253
0.066212
0.076360
0.073244
0.072672
0.077249
0.061882
0.070962
0.093046
0.091033
0.054512
0.071579
0.127757
0.135312
0.044943
0.113471
0.114752
0.036966
0.079798
0.059451
0.072912
0.077563
0.039609
0.091616
0.100177
0.072327
0.093142
0.133713
0.114841
0.029002
0.061424
0.086605
0.123537
0.063980
0.102581
0.116420
0.026620
0.062143
0.045403
0.103592
0.120115
0.037949
0.047675
0.069981
0.087297
0.068319
0.069438
0.067964
0.098015
0.060791
0.056092
0.051988
0.106324
0.030932
0.035471
0.110778
0.020001
0.086508
0.073527
0.101697
0.100185
0.092859
0.081897
0.051726
0.079910
0.116601
0.041970
0.122559
0.097754
0.065955
0.070234
0.093969
0.082890
0.120726
0.109320
0.107142
0.124626
0.116391
0.114816
0.040253
0.077542
0.113898
0.034402
0.055736
0.082817
0.104917
0.108083
0.069070
0.045569
0.109018
0.122401
0.051249
0.051262
0.111225
0.114170
0.055567
0.042760
0.095666
0.022998
0.093551
0.069833
0.084067
0.064182
0.097737
0.101863
0.100524
0.075633
0.069464
0.101225
0.057889
0.107580
0.112576
0.106173
0.074325
0.048988
0.045803
0.082436
0.087576
0.121465
0.073868
0.047603
0.078205
0.134681
0.054050
0.123702
0.118227
0.030180
0.060136
0.095187
0.112021
0.123902
0.023695
0.072951
0.116730
0.018980
0.089142
0.081838
0.096060
0.054934
0.106019
0.051779
0.054562
0.088238
0.107078
0.078490
0.098361
0.064381
0.085591
0.144357
0.148216
0.106028
0.112522
0.113908
0.122234
0.133170
0.089002
0.090761
0.073894
0.034282
0.038726
0.115643
0.026784
0.063441
0.048665
0.107146
0.108311
0.121908
0.103092
0.071440
0.124177
0.101225
0.078793
0.077639
0.086967
0.066395
0.065517
0.118017
0.124868
0.143324
0.056992
0.053181
0.126292
0.028483
0.034830
0.048513
0.043208
0.028796
0.075265
0.052035
0.080557
0.099901
0.050746
0.109748
0.144082
0.018777
0.061136
0.095072
0.089498
0.112832
0.101350
0.078004
0.106501
0.050088
0.062284
0.029327
0.126154
0.076349
0.068291
0.050032
0.087530
0.025147
0.142752
0.118231
0.067298
0.050510
0.109403
0.113451
0.055842
0.095833
0.097747
0.075373
0.071320
0.058513
0.059281
0.075128
0.021073
0.057520
0.078605
0.119681
0.040197
0.048907
0.087708
0.105591
0.032711
0.048922
0.092481
0.110501
0.110942
0.144132
0.134471
0.103946
0.115462
0.114674
0.114398
0.117398
0.054974
0.067165
0.053194
0.061238
0.046396
0.071035
0.096877
0.104907
0.101318
0.099804
0.113860
0.100258
0.096532
0.082321
0.066466
0.056424
0.029491
0.038392
0.081420
0.105737
0.094692
0.085991
0.070741
0.074595
0.124335
0.034733
0.135338
0.103463
0.043579
0.040303
0.076081
0.135585
0.123401
0.125622
0.114069
0.101898
0.065667
0.048404
0.117262
0.149606
0.026548
0.040438
0.059729
0.065306
0.099743
0.096756
0.115643
0.071014
0.097693
0.119291
0.033898
0.055749
0.117427
0.034716
0.113002
0.129365
0.031125
0.043641
0.051994
0.115061
0.035633
0.104326
0.127350
0.117964
0.096423
0.104405
0.109671
0.071237
0.097491
0.039457
0.125884
0.127323
0.024272
0.056118
0.069069
0.045116
0.098757
0.073171
0.105252
0.059947
0.126162
0.126373
0.041620
0.046230
0.073922
0.102641
0.087879
0.124723
0.073528
0.081785
0.128984
0.108459
0.073639
0.063382
0.093849
0.113940
0.087535
0.068382
0.125049
0.125819
0.109759
0.079159
0.143640
0.111506
0.070191
0.051762
0.095738
0.073449
0.067324
0.075996
0.072858
0.081809
0.092205
0.117937
0.118137
0.109166
0.112691
0.121456
0.126008
0.112016
0.062954
0.050053
0.122648
0.125520
0.040919
0.081694
0.084354
0.089253
0.099683
0.120713
0.097656
0.141974
0.048479
0.067138
0.055474
0.046933
0.122900
0.061655
0.047358
0.047857
0.077448
0.116730
0.108596
0.141074
0.114352
0.108579
0.094708
0.107394
0.062486
0.078555
0.050450
0.038877
0.080193
0.157660
0.104823
0.080547
0.120784
0.120995
0.113498
0.100492
0.119920
0.107233
0.047517
0.076506
0.106906
0.048933
0.117713
0.136773
0.126962
0.115228
0.046583
0.074075
0.120466
0.054739
0.052309
0.050466
0.062202
0.036269
0.105750
0.102472
0.083856
0.136088
0.050229
0.084186
0.121797
0.076440
0.073623
0.029767
0.092945
0.062480
0.067255
0.065501
0.050420
0.067194
0.105506
0.074604
0.141550
0.127270
0.039266
0.044374
0.120966
0.026017
0.121655
0.127919
0.067073
0.070527
0.081749
0.128524
0.038460
0.090347
0.129834
0.101653
0.097127
0.034268
0.078901
0.020365
0.073736
0.075206
0.128989
0.132157
0.081923
0.064891
0.083827
0.081808
0.161878
0.143875
0.053259
0.084938
0.114805
0.067364
0.026426
0.049113
0.081039
0.084597
0.087777
0.078776
0.074050
0.052984
0.094540
0.103011
0.041878
0.040826
0.046411
0.048274
0.073398
0.070799
0.058497
0.029632
0.027101
0.036475
0.075333
0.119209
0.062589
0.051664
0.051105
0.036119
0.059785
0.110253
0.031771
0.042356
0.087458
0.143773
0.132577
0.114446
0.037946
0.068769
0.130501
0.029881
0.026775
0.068120
0.089507
0.148554
0.044790
0.046033
0.125235
0.128468
0.054679
0.041060
0.122117
0.044687
0.056050
0.060294
0.078062
0.073443
0.062798
0.041322
0.032758
0.045949
0.051688
0.111688
0.040210
0.087376
0.074215
0.085830
0.080289
0.106146
0.089903
0.123585
0.114722
0.093620
0.077777
0.097282
0.113677
0.135376
0.043492
0.108149
0.147151
0.068785
0.021616
0.023794
0.078684
0.026017
0.092821
0.127661
0.059823
0.075922
0.092355
0.051966
0.023856
0.024606
0.048155
0.045119
0.106336
0.122928
0.118668
0.125682
0.107262
0.094772
0.087276
0.093717
0.028233
0.060460
0.094258
0.040930
0.108096
0.115609
0.104923
0.062323
0.115701
0.105918
0.057880
0.029204
0.045617
0.041210
0.098584
0.116766
0.106609
0.100673
0.116936
0.132304
0.112971
0.090638
0.082220
0.057929
0.106814
0.081863
0.110119
0.068964
0.076122
0.101557
0.074784
0.046623
0.095688
0.126083
0.062489
0.108799
0.067642
0.049481
0.111068
0.107508
0.038708
0.095509
0.119502
0.022476
0.081680
0.051147
0.059070
0.062245
0.084696
0.083170
0.077133
0.078433
0.091970
0.082117
0.058621
0.026917
0.031755
0.038984
0.089253
0.127325
0.113969
0.071279
0.031724
0.049076
0.077953
0.146570
0.070409
0.038804
0.039441
0.027975
0.014861
0.027645
0.081450
0.094996
0.080218
0.124416
0.119651
0.092510
0.108849
0.071250
0.083194
0.076358
0.069627
0.051230
0.102963
0.135461
0.024147
0.085777
0.116989
0.015022
0.034284
0.032170
0.092953
0.079271
0.045537
0.074063
0.108233
0.040512
0.046386
0.046373
0.114296
0.115763
0.075843
0.064886
0.102929
0.104872
0.103316
0.090570
0.047695
0.037274
0.124290
0.114142
0.037166
0.019097
0.074810
0.079182
0.132199
0.122488
0.031503
0.080623
0.125740
0.055482
0.062068
0.124873
0.034651
0.075034
0.131067
0.073270
0.083124
0.071128
0.068719
0.110414
0.104280
0.057878
0.077913
0.088184
0.121221
0.132126
0.070184
0.111722
0.137901
0.086419
0.099293
0.031581
0.070520
0.016689
0.035774
0.075889
0.076732
0.087067
0.063174
0.043557
0.097266
0.123717
0.125476
0.113965
0.106162
0.129754
0.101020
0.098288
0.066912
0.081561
0.073040
0.048910
0.036115
0.054978
0.069953
0.077477
0.077568
0.055557
0.101267
0.088951
0.040499
0.026839
0.018776
0.050898
0.106866
0.135482
0.071215
0.086970
0.053838
0.084108
0.127029
0.137889
0.065055
0.067408
0.098570
0.101970
0.125715
0.125515
0.075035
0.065861
0.098198
0.084372
0.120024
0.118709
0.062178
0.067199
0.073995
0.098653
0.054378
0.060648
0.037868
0.055706
0.077798
0.116505
0.061229
0.097211
0.058831
0.062961
0.074233
0.125958
0.042879
0.093287
0.126820
0.043072
0.033408
0.040812
0.097760
0.110247
0.026545
0.030706
0.045010
0.080086
0.090790
0.090439
0.063396
0.046829
0.033853
0.076471
0.124894
0.103119
0.031510
0.025530
0.056469
0.060437
0.109916
0.124734
0.081134
0.078501
0.044579
0.078280
0.051536
0.109409
0.110324
0.123118
0.129908
0.087446
0.055137
0.088837
0.098515
0.083896
0.066068
0.055296
0.076330
0.081525
0.105900
0.052389
0.110255
0.125482
0.045797
0.072498
0.099287
0.066027
0.131199
0.115119
0.068452
0.074744
0.017889
0.056789
0.044646
0.107809
0.084923
0.065553
0.059678
0.041654
0.069915
0.109356
0.107539
0.103340
0.073025
0.072394
0.122991
0.057052
0.049213
0.069677
0.079021
0.119883
0.045343
0.076137
0.116324
0.057838
0.080787
0.039552
0.042131
0.096224
0.119660
0.027578
0.034217
0.061799
0.065941
0.024286
0.078463
0.084690
0.116561
0.127879
0.068768
0.063242
0.023993
0.079005
0.057471
0.056927
0.030798
0.060707
0.085811
0.105797
0.127220
0.131411
0.107008
0.094385
0.048425
0.028233
0.109749
0.083909
0.103322
0.114274
0.052188
0.039179
0.109589
0.099522
0.076552
0.082966
0.034277
0.057823
0.050766
0.104177
0.107810
0.111820
0.047192
0.077550
0.108825
0.060037
0.027611
0.056941
0.060888
0.117346
0.060658
0.070845
0.092998
0.055723
0.061345
0.071740
0.063625
0.051550
0.079746
0.128144
0.067076
0.065088
0.123505
0.094958
0.086341
0.049172
0.098087
0.120310
0.109363
0.084456
0.098566
0.079951
0.080033
0.066979
0.087412
0.073613
0.082146
0.055844
0.061799
0.076616
0.134042
0.100394
0.113394
0.113457
0.122184
0.122022
0.075333
0.102950
0.113748
0.058747
0.087530
0.098227
0.037076
0.070555
0.078497
0.136619
0.140508
0.146155
0.142278
0.117997
0.079022
0.092440
0.068220
0.093406
0.081749
0.066375
0.095917
0.150687
0.029935
0.079877
0.140398
0.017226
0.016149
0.066192
0.057421
0.060115
0.059856
0.105187
0.125487
0.118818
0.122160
0.123925
0.120334
0.117656
0.098311
0.090818
0.037237
0.095304
0.078822
0.117150
0.081246
0.050229
0.098934
0.100687
0.128702
0.134855
0.112842
0.122500
0.053545
0.101584
0.113642
0.046413
0.041434
0.041860
0.091681
0.114645
0.118914
0.156352
0.072269
0.036273
0.114080
0.110279
0.054184
0.070426
0.090265
0.092530
0.076395
0.104149
0.097800
0.075319
0.101801
0.060314
0.035341
0.080275
0.079992
0.030896
0.082600
0.128051
0.036635
0.066666
0.130818
0.020744
0.069892
0.083515
0.094615
0.117449
0.130061
0.114869
0.043448
0.097687
0.120807
0.041483
0.033193
0.073408
0.110468
0.082985
0.044009
0.056387
0.026638
0.045982
0.066885
0.120089
0.126226
0.132572
0.075253
0.064454
0.126029
0.051507
0.045643
0.091365
0.069591
0.084317
0.111583
0.071178
0.055529
0.063294
0.059818
0.083253
0.034361
0.049769
0.050274
0.098428
0.110545
0.122021
0.120867
0.091139
0.067477
0.096762
0.020690
0.033466
0.043827
0.120713
0.076717
0.061816
0.115787
0.055190
0.088466
0.026524
0.053760
0.084818
0.074683
0.069524
0.066172
0.086763
0.122496
0.075921
0.092715
0.090548
0.093239
0.115690
0.077904
0.067425
0.097800
0.124105
0.110780
0.109633
0.035934
0.127615
0.124900
0.084055
0.126160
0.036406
0.026018
0.062038
0.048215
0.086193
0.080416
0.046625
0.070146
0.034555
0.034264
0.049870
0.081560
0.133549
0.024715
0.024097
0.088595
0.130053
0.073574
0.101915
0.056150
0.095619
0.121797
0.050853
0.058227
0.071750
0.122991
0.131937
0.087931
0.036058
0.079978
0.050086
0.068230
0.101461
0.092373
0.104762
0.102076
0.088934
0.064489
0.062380
0.069977
0.111742
0.097763
0.135621
0.033919
0.064430
0.129704
0.055886
0.094764
0.046298
0.083880
0.052851
0.051784
0.029846
0.068539
0.128165
0.132764
0.139737
0.073315
0.071199
0.098856
0.077703
0.112445
0.086787
0.080695
0.085692
0.043503
0.072501
0.017667
0.034604
0.084437
0.115900
0.033968
0.072623
0.122391
0.121249
0.066076
0.034129
0.029979
0.038402
0.079641
0.123173
0.107865
0.086849
0.112587
0.110807
0.038275
0.089036
0.068127
0.087200
0.100847
0.059660
0.038415
0.084395
0.062216
0.083700
0.078196
0.050053
0.036762
0.068700
0.040869
0.128348
0.108450
0.119591
0.124240
0.124978
0.093447
0.070017
0.109138
0.113609
0.119403
0.107457
0.056195
0.061027
0.103514
0.031512
0.018114
0.073564
0.036619
0.054098
0.096079
0.113894
0.114831
0.110119
0.073249
0.098036
0.111907
0.100402
0.065707
0.033403
0.048369
0.106651
0.124270
0.025224
0.028633
0.059404
0.096362
0.108824
0.119737
0.156055
0.101577
0.101500
0.124561
0.117224
0.125256
0.125825
0.135774
0.120540
0.048478
0.070569
0.070632
0.049066
0.081049
0.080536
0.103378
0.051298
0.077062
0.069052
0.101264
0.058108
0.037916
0.056876
0.039115
0.018492
0.042129
0.050154
0.067038
0.103184
0.059666
0.063872
0.052395
0.049736
0.134318
0.017056
0.077861
0.090478
0.115735
0.144725
0.154693
0.127442
0.127322
0.130405
0.061403
0.067187
0.129872
0.060216
0.061936
0.073765
0.061093
0.069907
0.087712
0.122425
0.092527
0.059620
0.038807
0.035332
0.087322
0.110571
0.091322
0.062249
0.115868
0.104741
0.038210
0.085628
0.089837
0.035288
0.031826
0.031924
0.136285
0.024685
0.089347
0.083630
0.035684
0.096395
0.134460
0.033222
0.082337
0.136831
0.135498
0.125271
0.126488
0.137344
0.127164
0.130040
0.117607
0.133073
0.117588
0.106529
0.054260
0.059474
0.063594
0.035693
0.099630
0.124460
0.029583
0.069755
0.092153
0.038957
0.129778
0.161378
0.037783
0.089856
0.057941
0.048542
0.101622
0.123699
0.087669
0.087969
0.035363
0.056484
0.111652
0.132079
0.128684
0.126725
0.125490
0.125537
0.113116
0.112650
0.111105
0.138825
0.076542
0.099690
0.032494
0.062196
0.071033
0.140809
0.117156
0.123195
0.117759
0.105646
0.080490
0.095002
0.065152
0.083969
0.070743
0.100485
0.049978
0.064436
0.091655
0.108681
0.119934
0.114220
0.077311
0.089666
0.024031
0.039936
0.055824
0.097632
0.104988
0.121753
0.120217
0.122974
0.128840
0.112612
0.066720
0.075605
0.121778
0.066087
0.071050
0.109820
0.061564
0.078239
0.065872
0.070293
0.062825
0.069126
0.069751
0.054075
0.078724
0.112741
0.101426
0.133140
0.114797
0.104842
0.135230
0.148606
0.051944
0.093948
0.155070
0.098682
0.087964
0.075732
0.050239
0.032620
0.021526
0.057593
0.105053
0.120162
0.040452
0.053505
0.077415
0.091055
0.040694
0.093868
0.105425
0.074188
0.038520
0.090807
0.075256
0.108852
0.100982
0.071430
0.112847
0.033479
0.043799
0.097986
0.069096
0.107710
0.102104
0.050077
0.128399
0.144546
0.138120
0.116579
0.047866
0.089202
0.104509
0.071079
0.055995
0.090528
0.090147
0.034953
0.089052
0.135145
0.140285
0.129712
0.126715
0.090701
0.057548
0.067686
0.057350
0.037011
0.083170
0.079294
0.043664
0.047042
0.043555
0.037306
0.049804
0.119196
0.082749
0.084211
0.037113
0.073422
0.065512
0.070482
0.088758
0.129245
0.079254
0.089917
0.065388
0.085750
0.138129
0.057262
0.023748
0.042602
0.080839
0.093612
0.090299
0.092190
0.062639
0.059766
0.108209
0.127941
0.073436
0.079771
0.087393
0.076637
0.096906
0.094800
0.032377
0.059933
0.080472
0.104190
0.055872
0.040456
0.107070
0.101816
0.048278
0.049831
0.090302
0.111248
0.053816
0.090375
0.081782
0.120968
0.027005
0.049534
0.074877
0.133595
0.047405
0.046293
0.043878
0.063862
0.072144
0.109502
0.114228
0.065514
0.057813
0.056061
0.066102
0.134978
0.023164
0.043996
0.054048
0.115913
0.054777
0.120893
0.127498
0.118231
0.107086
0.108265
0.108761
0.055254
0.091067
0.045885
0.110711
0.122418
0.030378
0.053917
0.101921
0.103020
0.087110
0.073772
0.064830
0.066711
0.065095
0.071484
0.099772
0.107389
0.052281
0.053764
0.122579
0.113155
0.079194
0.078685
0.072449
0.102666
0.129169
0.134676
0.077907
0.083761
0.057040
0.107053
0.146489
0.084339
0.099487
0.053323
0.056044
0.090489
0.125300
0.021770
0.076078
0.109095
0.115120
0.106681
0.106452
0.097883
0.061405
0.021346
0.066037
0.055251
0.060326
0.102641
0.115172
0.121666
0.130005
0.108353
0.043272
0.090261
0.109703
0.038387
0.028889
0.064642
0.063379
0.104808
0.104053
0.147795
0.145964
0.114747
0.077594
0.085996
0.053122
0.086094
0.047766
0.070306
0.063146
0.047261
0.107167
0.111008
0.122697
0.117827
0.111331
0.112373
0.105194
0.117936
0.104382
0.135017
0.070288
0.025905
0.032823
0.084117
0.124248
0.101459
0.118707
0.068915
0.126788
0.069808
0.044148
0.036194
0.019893
0.030653
0.100431
0.130298
0.084060
0.065100
0.061238
0.044651
0.101854
0.103532
0.112627
0.113426
0.128374
0.131780
0.083827
0.051726
0.116426
0.021684
0.030914
0.070874
0.065272
0.103585
0.062802
0.092982
0.113885
0.085216
0.054846
0.052257
0.107830
0.057710
0.057407
0.062284
0.052671
0.044673
0.060456
0.027836
0.032239
0.047639
0.059769
0.020328
0.088015
0.128222
0.029233
0.035148
0.060288
0.090363
0.112196
0.126895
0.120042
0.131223
0.129962
0.117047
0.056346
0.089907
0.070600
0.091767
0.118690
0.134099
0.126094
0.122265
0.107563
0.105783
0.048558
0.122351
0.131071
0.034271
0.079769
0.059875
0.097625
0.048692
0.034877
0.049675
0.041429
0.043925
0.030521
0.130271
0.144455
0.127575
0.108203
0.108871
0.064864
0.058873
0.110876
0.130421
0.119628
0.110669
0.043980
0.049784
0.068240
0.077599
0.039951
0.080049
0.097442
0.120815
0.071147
0.040664
0.065509
0.108211
0.095175
0.138601
0.111860
0.090234
0.031578
0.083982
0.135273
0.034572
0.033066
0.066080
0.102978
0.029699
0.044325
0.046186
0.118921
0.056078
0.070515
0.044262
0.085067
0.128416
0.041573
0.104472
0.115048
0.032561
0.100564
0.139753
0.132691
0.109451
0.056829
0.070189
0.096964
0.049196
0.032564
0.037503
0.067355
0.089941
0.042934
0.050983
0.089471
0.111402
0.040422
0.077748
0.077327
0.038390
0.068784
0.016574
0.127905
0.134904
0.060336
0.057461
0.109322
0.084208
0.079522
0.041605
0.063985
0.073176
0.084265
0.033099
0.100034
0.091316
0.029058
0.053182
0.083648
0.094907
0.077523
0.062184
0.117100
0.099843
0.033213
0.045801
0.023747
0.065692
0.131731
0.135483
0.095020
0.086725
0.086175
0.073680
0.102586
0.106354
0.062185
0.047804
0.065153
0.115726
0.081130
0.043822
0.099054
0.069095
0.038966
0.074585
0.115839
0.052297
0.072927
0.074081
0.088127
0.071298
0.114797
0.109993
0.070791
0.075097
0.085909
0.077072
0.045493
0.039669
0.078830
0.077449
0.076297
0.120751
0.043637
0.097854
0.117237
0.093625
0.066495
0.039470
0.022473
0.047201
0.068380
0.065432
0.063872
0.103914
0.039389
0.042031
0.084943
0.111097
0.121105
0.115133
0.124859
0.119272
0.097513
0.054845
0.113947
0.075468
0.135946
0.061210
0.107385
0.086385
0.103140
0.073829
0.107266
0.023272
0.051397
0.083747
0.114300
0.127938
0.112418
0.032699
0.105046
0.078822
0.045989
0.047646
0.034820
0.094353
0.061567
0.067376
0.070059
0.135526
0.036356
0.102728
0.141335
0.088046
0.092440
0.051872
0.108470
0.087035
0.066923
0.050861
0.118135
0.022758
0.089758
0.128040
0.077324
0.060528
0.104935
0.026892
0.025417
0.080592
0.066089
0.134578
0.078443
0.104663
0.049082
0.037247
0.069064
0.086196
0.044129
0.065105
0.110042
0.066973
0.057530
0.055361
0.057068
0.069845
0.103428
0.052454
0.104509
0.117056
0.050026
0.088867
0.093133
0.059454
0.091570
0.029554
0.071337
0.095206
0.098507
0.098533
0.059468
0.036284
0.090212
0.112028
0.064452
0.105453
0.022473
0.043101
0.046284
0.086012
0.094962
0.091203
0.124915
0.083055
0.071607
0.050109
0.115648
0.023624
0.056673
0.131187
0.074843
0.137723
0.124260
0.095294
0.143772
0.043931
0.051303
0.071884
0.072080
0.121733
0.065366
0.045844
0.099259
0.118394
0.103702
0.070560
0.026564
0.061423
0.059090
0.098018
0.091504
0.123565
0.050718
0.033332
0.076254
0.126673
0.023281
0.086223
0.061080
0.058020
0.084680
0.039827
0.049303
0.064147
0.120592
0.040470
0.064420
0.085190
0.126115
0.111074
0.061108
0.057670
0.057873
0.066031
0.137104
0.137578
0.041981
0.085641
0.104612
0.023456
0.030536
0.047788
0.044979
0.112310
0.037168
0.098872
0.127415
0.091613
0.090770
0.068602
0.072599
0.079605
0.063056
0.077750
0.126411
0.136413
0.029948
0.041948
0.069374
0.115709
0.061897
0.061203
0.132777
0.059928
0.056544
0.063500
0.059136
0.111942
0.120528
0.091690
0.033847
0.076102
0.088720
0.024538
0.112760
0.066507
0.069437
0.065590
0.115503
0.036000
0.054968
0.072860
0.075894
0.077070
0.063748
0.042539
0.126152
0.126647
0.051045
0.090549
0.139539
0.137840
0.141872
0.121251
0.089637
0.065899
0.037582
0.077190
0.063024
0.138143
0.119410
0.128637
0.085813
0.073688
0.087931
0.084569
0.077464
0.082081
0.132221
0.125743
0.081203
0.090613
0.077685
0.120530
0.066452
0.109384
0.033432
0.074969
0.129164
0.018213
0.050840
0.062739
0.086485
0.111925
0.039799
0.072561
0.126407
0.135168
0.110466
0.107899
0.053311
0.075434
0.047406
0.048056
0.082979
0.129978
0.074853
0.048525
0.139273
0.082552
0.073434
0.052876
0.088910
0.134787
0.084215
0.085176
0.088726
0.115228
0.056969
0.104324
0.112461
0.117925
0.050740
0.052146
0.112384
0.038329
0.054565
0.040385
0.082123
0.126798
0.137273
0.142563
0.038633
0.091087
0.123243
0.050002
0.057793
0.091950
0.063815
0.075509
0.020346
0.030265
0.049743
0.049685
0.068031
0.100694
0.064293
0.086037
0.105031
0.077024
0.057217
0.090983
0.095670
0.120398
0.130294
0.115334
0.045624
0.095622
0.132990
0.024555
0.086150
0.133082
0.138104
0.118954
0.102034
0.112222
0.075250
0.065538
0.113404
0.038680
0.059368
0.083466
0.081635
0.124349
0.050387
0.085429
0.062014
0.062393
0.055796
0.059332
0.134636
0.069377
0.033244
0.070431
0.076926
0.135431
0.053422
0.056900
0.116986
0.124949
0.115577
0.122320
0.051250
0.051632
0.083894
0.053947
0.122849
0.076710
0.115118
0.108740
0.096113
0.092466
0.072660
0.051182
0.141218
0.127924
0.026853
0.081484
0.109860
0.030815
0.038228
0.067001
0.121838
0.053289
0.056277
0.071560
0.037804
0.089863
0.037361
0.060725
0.091750
0.100096
0.050553
0.030216
0.140782
0.120163
0.078679
0.085087
0.061819
0.081859
0.100171
0.117564
0.025059
0.073741
0.056464
0.113769
0.039466
0.073801
0.058656
0.039521
0.044218
0.108050
0.029156
0.054827
0.078289
0.133572
0.049346
0.088194
0.043784
0.091362
0.128858
0.024845
0.036102
0.065747
0.095151
0.087903
0.063970
0.027899
0.033554
0.038014
0.056404
0.033177
0.035380
0.045081
0.084622
0.143573
0.063165
0.090047
0.146387
0.125030
0.040411
0.082783
0.113443
0.049548
0.115450
0.134838
0.045414
0.102199
0.109865
0.091929
0.083581
0.059418
0.093869
0.133858
0.099475
0.076720
0.045987
0.059303
0.049617
0.113226
0.051959
0.090538
0.130658
0.109968
0.076300
0.070186
0.106629
0.120720
0.118430
0.134990
0.125278
0.113744
0.045029
0.093860
0.111924
0.046481
0.098274
0.143058
0.062064
0.057227
0.103735
0.119602
0.060468
0.066050
0.104232
0.023852
0.052728
0.073130
0.114406
0.143411
0.020378
0.081085
0.121702
0.035164
0.019214
0.050106
0.086329
0.071681
0.114199
0.099673
0.057753
0.059498
0.048423
0.097856
0.099109
0.038732
0.024166
0.067328
0.077096
0.110530
0.072587
0.035154
0.017044
0.048670
0.093522
0.121628
0.031630
0.038494
0.104936
0.047807
0.052236
0.096094
0.127123
0.055513
0.050397
0.097811
0.088718
0.086742
0.061932
0.072590
0.055573
0.021288
0.050265
0.047054
0.085117
0.136267
0.056466
0.077013
0.043733
0.066197
0.071403
0.115025
0.141501
0.125999
0.076303
0.074362
0.040009
0.091879
0.061117
0.049322
0.090592
0.105483
0.035438
0.086147
0.094222
0.038648
0.098344
0.120216
0.061714
0.075217
0.116738
0.141477
0.068308
0.051107
0.126058
0.031270
0.111726
0.140855
0.059649
0.099071
0.104107
0.130362
0.040013
0.059430
0.119733
0.030852
0.058972
0.047435
0.133854
0.045261
0.031490
0.057580
0.097418
0.089394
0.083001
0.109791
0.049772
0.098833
0.020996
0.039566
0.080613
0.121875
0.041392
0.073096
0.079936
0.113694
0.059752
0.082753
0.111613
0.096349
0.066582
0.084398
0.055261
0.061866
0.079589
0.090494
0.061976
0.032810
0.154417
0.107834
0.074866
0.082301
0.121347
0.132613
0.127620
0.126027
0.126052
0.129453
0.130440
0.129029
0.054198
0.050379
0.126519
0.068587
0.049916
0.088134
0.077852
0.069060
0.075326
0.071895
0.063924
0.043213
0.048128
0.039331
0.145465
0.041685
0.054604
0.055114
0.060559
0.108514
0.054720
0.050505
0.131157
0.051349
0.135691
0.110828
0.116806
0.117317
0.115378
0.133423
0.035562
0.026334
0.049869
0.039610
0.097826
0.128859
0.101355
0.063027
0.062223
0.087350
0.042673
0.093892
0.066929
0.046041
0.090743
0.128116
0.039335
0.081813
0.100463
0.073049
0.064692
0.043284
0.082163
0.117602
0.026755
0.090783
0.133982
0.059109
0.079827
0.110924
0.040827
0.056731
0.084741
0.025985
0.083734
0.115986
0.121905
0.061549
0.095612
0.054707
0.051849
0.085460
0.064733
0.058945
0.086745
0.122954
0.057462
0.045112
0.019175
0.049456
0.038317
0.120815
0.121257
0.121479
0.061599
0.049380
0.120160
0.024334
0.063591
0.073011
0.102001
0.107831
0.105268
0.119425
0.063765
0.043314
0.039935
0.108002
0.077049
0.078098
0.128027
0.061047
0.101969
0.077932
0.056518
0.091753
0.118762
0.083509
0.087075
0.101426
0.060985
0.080128
0.069303
0.085690
0.061524
0.041862
0.122106
0.130614
0.076597
0.048367
0.072017
0.106145
0.082180
0.115042
0.108039
0.066207
0.098196
0.031266
0.047802
0.055325
0.087256
0.096792
0.093735
0.080330
0.043197
0.038288
0.063676
0.087056
0.090617
0.063374
0.079095
0.129949
0.057665
0.094008
0.128628
0.032149
0.039267
0.058016
0.095819
0.061000
0.089365
0.119516
0.039543
0.115420
0.119066
0.069444
0.103821
0.046805
0.117162
0.131377
0.093043
0.078986
0.080939
0.101918
0.118772
0.119770
0.041015
0.043741
0.093545
0.117931
0.136267
0.131029
0.042870
0.098724
0.126326
0.068244
0.039732
0.056601
0.064328
0.065814
0.064038
0.066427
0.060747
0.129404
0.126048
0.125018
0.114166
0.109150
0.053473
0.053471
0.104685
0.082616
0.025327
0.042577
0.101908
0.075629
0.032099
0.080835
0.113084
0.095491
0.092007
0.061436
0.102164
0.090041
0.039048
0.077181
0.120786
0.135703
0.042769
0.041506
0.112950
0.120621
0.045005
0.109352
0.070342
0.108284
0.134783
0.038589
0.110170
0.126293
0.117133
0.118546
0.117793
0.103093
0.042481
0.097495
0.119373
0.044378
0.115752
0.115030
0.100440
0.072858
0.059769
0.087960
0.107525
0.079051
0.049004
0.028008
0.127640
0.124650
0.040858
0.100866
0.073530
0.076589
0.055700
0.046312
0.140748
0.140684
0.048249
0.103726
0.115984
0.064072
0.146884
0.129395
0.054179
0.040097
0.090014
0.130527
0.090524
0.087957
0.014826
0.026275
0.080746
0.137010
0.027623
0.041087
0.074407
0.110861
0.116075
0.127549
0.134758
0.129444
0.119357
0.122741
0.073975
0.061198
0.081393
0.065947
0.080004
0.054201
0.106901
0.023799
0.023573
0.047683
0.063364
0.127993
0.070953
0.059469
0.109181
0.045659
0.117699
0.115426
0.110264
0.087684
0.094373
0.103518
0.112288
0.104064
0.117378
0.125066
0.057031
0.067657
0.121780
0.085915
0.028965
0.038031
0.068868
0.076989
0.049920
0.047620
0.087603
0.064276
0.062069
0.108084
0.116893
0.072162
0.119073
0.115024
0.021125
0.045226
0.085038
0.103882
0.045318
0.038813
0.058235
0.060696
0.074909
0.149146
0.090218
0.087822
0.060644
0.086061
0.056207
0.092822
0.065413
0.057353
0.069126
0.077456
0.083922
0.087944
0.040662
0.040713
0.061677
0.122905
0.056091
0.060450
0.086276
0.101562
0.133044
0.128560
0.022319
0.052863
0.101073
0.134607
0.113841
0.114853
0.046779
0.072608
0.127568
0.039393
0.127033
0.114570
0.090371
0.069203
0.042232
0.042843
0.054840
0.045871
0.092574
0.127685
0.052046
0.094929
0.134431
0.021939
0.052262
0.062825
0.072607
0.127326
0.119078
0.118163
0.029433
0.046104
0.117609
0.028250
0.090570
0.105105
0.072908
0.109316
0.044910
0.043370
0.071097
0.097046
0.082246
0.043463
0.059195
0.068618
0.085823
0.096408
0.054101
0.081728
0.081455
0.096715
0.121781
0.112112
0.029042
0.039880
0.086398
0.138327
0.036344
0.085721
0.129912
0.029690
0.056704
0.087236
0.124722
0.021977
0.041564
0.053063
0.063419
0.116165
0.077161
0.113561
0.048437
0.043058
0.075408
0.104206
0.097451
0.098846
0.071540
0.091983
0.158577
0.096563
0.039260
0.111481
0.110142
0.044860
0.087673
0.018342
0.100115
0.103164
0.099546
0.096811
0.046729
0.058736
0.068432
0.069956
0.052342
0.102468
0.050884
0.095683
0.095887
0.062656
0.093134
0.059477
0.032212
0.076352
0.128667
0.119297
0.056377
0.102549
0.115327
0.033390
0.096256
0.097744
0.059915
0.059208
0.099122
0.084638
0.043827
0.058051
0.134239
0.116952
0.070784
0.070117
0.115728
0.037234
0.130779
0.126701
0.068211
0.042591
0.046391
0.113265
0.127066
0.127148
0.045995
0.117993
0.126445
0.024333
0.126790
0.126899
0.106999
0.103499
0.053298
0.061168
0.127346
0.134401
0.110549
0.107614
0.076867
0.073856
0.064522
0.085136
0.112353
0.122109
0.135290
0.122566
0.041352
0.073567
0.125244
0.050777
0.054464
0.043179
0.064755
0.112878
0.084984
0.064554
0.076197
0.109133
0.090006
0.091759
0.119882
0.066767
0.091142
0.098468
0.074981
0.050150
0.093326
0.083369
0.092843
0.093774
0.094861
0.053786
0.114927
0.122607
0.135150
0.106108
0.088619
0.082192
0.022237
0.048540
0.088307
0.093989
0.109795
0.110724
0.109964
0.073870
0.104835
0.092122
0.089227
0.066451
0.145783
0.123467
0.054369
0.060568
0.129315
0.060175
0.075380
0.051663
0.093796
0.035813
0.084770
0.103293
0.083564
0.088083
0.099370
0.077538
0.057720
0.032941
0.092849
0.079868
0.117615
0.120784
0.113547
0.114110
0.121996
0.135948
0.027713
0.111614
0.145078
0.118766
0.101084
0.080402
0.106999
0.053724
0.067579
0.063346
0.050921
0.103449
0.129599
0.104417
0.068498
0.071880
0.106948
0.030106
0.057939
0.079751
0.093613
0.111661
0.051409
0.047492
0.108759
0.141879
0.038925
0.076771
0.141870
0.060211
0.046496
0.037155
0.050307
0.119490
0.107927
0.151761
0.130967
0.115932
0.123395
0.106682
0.071827
0.104331
0.093585
0.091738
0.131702
0.118340
0.087600
0.067742
0.066549
0.104034
0.091286
0.062269
0.042718
0.101646
0.074997
0.062374
0.056971
0.044315
0.137420
0.112351
0.054321
0.039619
0.061646
0.086759
0.095611
0.125766
0.127082
0.134763
0.131357
0.110892
0.069318
0.080057
0.102444
0.077816
0.084126
0.081252
0.084412
0.042637
0.090640
0.137389
0.049956
0.053227
0.108080
0.111749
0.069355
0.075815
0.047741
0.064756
0.062335
0.101355
0.091335
0.119459
0.050005
0.045031
0.080568
0.127263
0.039476
0.056930
0.139893
0.037760
0.032268
0.081892
0.055225
0.099642
0.095121
0.070780
0.107787
0.045232
0.088017
0.095086
0.074017
0.110939
0.070161
0.058200
0.110915
0.112560
0.069625
0.072293
0.072205
0.062114
0.126611
0.124838
0.012930
0.046828
0.115496
0.128966
0.032995
0.031139
0.077727
0.075673
0.097741
0.091879
0.072690
0.082738
0.095447
0.093429
0.095933
0.076321
0.117662
0.091135
0.028563
0.049293
0.103850
0.060777
0.073321
0.053295
0.125724
0.062742
0.144213
0.103389
0.077079
0.078624
0.131423
0.048382
0.113050
0.117902
0.030480
0.032759
0.114855
0.118729
0.124630
0.166329
0.127089
0.127302
0.126381
0.127731
0.057609
0.051034
0.072786
0.103111
0.038581
0.085230
0.101428
0.062591
0.034748
0.043433
0.076921
0.114472
0.100089
0.112872
0.109266
0.111616
0.126346
0.126432
0.064383
0.090183
0.123047
0.103225
0.104623
0.108654
0.075899
0.098049
0.024154
0.042455
0.089764
0.125578
0.125716
0.106066
0.111147
0.112784
0.113349
0.112749
0.055760
0.034528
0.081713
0.103352
0.104538
0.104442
0.088445
0.067324
0.029831
0.070648
0.133199
0.046064
0.081998
0.061331
0.069233
0.096348
0.046282
0.077842
0.123858
0.063818
0.138535
0.132403
0.051615
0.048556
0.065330
0.033437
0.058443
0.054669
0.122229
0.039534
0.055141
0.068170
0.125161
0.148499
0.086729
0.079576
0.086284
0.118581
0.060928
0.055338
0.149128
0.045053
0.121608
0.112128
0.045542
0.065417
0.086770
0.082341
0.059463
0.043317
0.061642
0.078715
0.035038
0.115506
0.135891
0.040309
0.040321
0.068455
0.124672
0.034918
0.115904
0.120307
0.103872
0.061992
0.080782
0.106854
0.059577
0.051205
0.065685
0.115218
0.078513
0.060937
0.114728
0.027940
0.026215
0.047403
0.088353
0.112565
0.103210
0.121876
0.107569
0.092403
0.094291
0.093263
0.061832
0.089470
0.121882
0.141214
0.110877
0.115182
0.050395
0.054205
0.112982
0.057696
0.041700
0.119634
0.109585
0.028364
0.097763
0.112089
0.071079
0.074620
0.149808
0.066807
0.067578
0.040138
0.055449
0.079413
0.089481
0.029098
0.065744
0.117338
0.057606
0.058094
0.056602
0.053266
0.062559
0.114823
0.098532
0.115475
0.083607
0.078514
0.135450
0.073695
0.055339
0.024795
0.028861
0.084329
0.044156
0.116828
0.112849
0.136549
0.121172
0.116618
0.046738
0.082626
0.117227
0.064710
0.089658
0.034626
0.052901
0.059576
0.106159
0.109383
0.084071
0.089075
0.074090
0.071170
0.099022
0.082683
0.126452
0.041901
0.036594
0.042417
0.090862
0.114643
0.117857
0.140347
0.137476
0.121203
0.073858
0.055834
0.118287
0.097853
0.082161
0.028098
0.089857
0.107399
0.054251
0.050243
0.104302
0.052747
0.072468
0.077039
0.080071
0.082103
0.102558
0.108460
0.111421
0.049824
0.098996
0.125721
0.129059
0.125013
0.056059
0.092511
0.133700
0.048190
0.085116
0.024473
0.076767
0.090561
0.119568
0.104209
0.112704
0.112668
0.134391
0.125338
0.091330
0.067994
0.064708
0.070782
0.100970
0.093108
0.100278
0.119374
0.143930
0.131820
0.142796
0.136089
0.144357
0.151813
0.122564
0.126056
0.066123
0.069300
0.024319
0.064002
0.079126
0.064326
0.057848
0.121201
0.061930
0.070335
0.126030
0.108412
0.040279
0.085653
0.122254
0.057263
0.092805
0.032634
0.053479
0.125627
0.121094
0.136137
0.125975
0.117407
0.067278
0.073752
0.104347
0.127292
0.070428
0.061206
0.115129
0.142617
0.042705
0.076991
0.150085
0.052926
0.074854
0.023557
0.022201
0.039928
0.034430
0.133304
0.132196
0.123397
0.076168
0.083478
0.078382
0.081568
0.066990
0.072483
0.022902
0.067502
0.102649
0.066245
0.035764
0.093275
0.090426
0.072962
0.074037
0.135741
0.132843
0.128171
0.022875
0.056952
0.126372
0.051805
0.045176
0.134869
0.127818
0.135277
0.081523
0.078872
0.129024
0.115328
0.060166
0.043341
0.074838
0.117370
0.040569
0.084852
0.121314
0.060650
0.035353
0.071892
0.107034
0.089824
0.093691
0.152208
0.135182
0.114516
0.103276
0.106108
0.075635
0.062049
0.061321
0.071929
0.128036
0.079118
0.049130
0.081397
0.069174
0.100934
0.072661
0.076890
0.034042
0.052755
0.074369
0.075395
0.082408
0.052191
0.034344
0.051036
0.112184
0.087283
0.095672
0.061105
0.092792
0.092261
0.055167
0.035239
0.089701
0.123368
0.110569
0.090551
0.096228
0.108197
0.094041
0.095762
0.020173
0.035806
0.099930
0.133992
0.080828
0.082348
0.107158
0.052900
0.057569
0.111953
0.136845
0.022663
0.076037
0.081782
0.091630
0.085892
0.045126
0.087665
0.135400
0.058733
0.122795
0.111801
0.068785
0.078701
0.078117
0.082779
0.090208
0.085432
0.102097
0.107371
0.072779
0.064078
0.032395
0.069937
0.063461
0.087534
0.057992
0.089828
0.019008
0.029754
0.078132
0.136160
0.121147
0.127017
0.087674
0.095250
0.072660
0.052960
0.068282
0.076818
0.100032
0.046173
0.017361
0.038307
0.086279
0.122081
0.091612
0.087558
0.048650
0.086192
0.096481
0.089650
0.054561
0.079026
0.075284
0.086183
0.109420
0.067753
0.064376
0.074595
0.087362
0.086012
0.104738
0.098502
0.080764
0.102097
0.087275
0.054353
0.097930
0.088655
0.046381
0.111509
0.073328
0.108482
0.121320
0.048299
0.095174
0.027523
0.134266
0.099863
0.062552
0.072962
0.113041
0.066190
0.067382
0.069689
0.105045
0.056793
0.105029
0.120220
0.091793
0.051309
0.055630
0.074039
0.052845
0.075187
0.114561
0.102231
0.084762
0.079522
0.070461
0.058821
0.095434
0.051373
0.049762
0.048959
0.068107
0.113415
0.045931
0.090029
0.128810
0.093225
0.104454
0.097617
0.079116
0.043915
0.081189
0.120755
0.043792
0.088682
0.135515
0.035399
0.036865
0.078991
0.055430
0.048579
0.068085
0.021587
0.024777
0.063922
0.114301
0.121551
0.117016
0.123260
0.072846
0.066558
0.034127
0.067120
0.073296
0.125226
0.068801
0.048529
0.115519
0.073231
0.059826
0.050389
0.065311
0.123878
0.054022
0.080489
0.100180
0.079208
0.091751
0.098444
0.120220
0.045133
0.038493
0.093752
0.077085
0.121325
0.084086
0.044703
0.085228
0.045242
0.048159
0.089611
0.067842
0.043230
0.102209
0.020098
0.020777
0.045362
0.057373
0.089381
0.082969
0.042932
0.022422
0.067118
0.048508
0.121441
0.127120
0.114958
0.113312
0.102911
0.040098
0.050615
0.092169
0.037888
0.082504
0.096787
0.103084
0.088347
0.055400
0.078999
0.053868
0.080167
0.022660
0.094809
0.061404
0.056194
0.092886
0.122805
0.091836
0.020280
0.021303
0.055692
0.104493
0.041216
0.133937
0.119826
0.066462
0.111736
0.122844
0.136521
0.065047
0.028402
0.048759
0.050585
0.069257
0.129943
0.097684
0.083126
0.121381
0.078748
0.091341
0.072982
0.086146
0.085910
0.071496
0.073846
0.071952
0.071684
0.111655
0.093269
0.077363
0.052105
0.103015
0.101618
0.042678
0.106451
0.111254
0.052939
0.075558
0.063883
0.075025
0.135767
0.130888
0.092463
0.094268
0.098145
0.104069
0.109078
0.052159
0.063337
0.082794
0.102581
0.128776
0.145255
0.054927
0.081397
0.154063
0.067626
0.066184
0.077234
0.090965
0.115083
0.091427
0.068960
0.074961
0.080750
0.084522
0.072784
0.025621
0.077686
0.047487
0.087918
0.100583
0.034171
0.088105
0.128433
0.032422
0.099099
0.124467
0.066111
0.028899
0.043465
0.057875
0.049839
0.067476
0.075005
0.114688
0.083041
0.043169
0.086821
0.074556
0.085318
0.076723
0.108362
0.090677
0.076390
0.118369
0.136465
0.113935
0.112874
0.114006
0.119378
0.119190
0.117115
0.109147
0.089240
0.070186
0.039390
0.083755
0.039018
0.075542
0.072570
0.115161
0.124694
0.063063
0.102448
0.122413
0.053022
0.026574
0.036759
0.049291
0.112022
0.066449
0.080846
0.073611
0.091617
0.027082
0.038545
0.031380
0.138273
0.063732
0.060685
0.087997
0.096134
0.110118
0.148598
0.058439
0.088101
0.046347
0.107693
0.068900
0.106173
0.132386
0.036148
0.024734
0.081922
0.112262
0.047324
0.031485
0.043902
0.059115
0.049623
0.074219
0.117036
0.081257
0.045187
0.052185
0.069231
0.085888
0.042632
0.043023
0.046633
0.073344
0.101513
0.121745
0.106466
0.049140
0.088896
0.111825
0.054294
0.048300
0.077202
0.122399
0.042135
0.036300
0.077712
0.076713
0.094912
0.053340
0.057818
0.038762
0.085187
0.080069
0.072131
0.064195
0.033034
0.030514
0.042247
0.085011
0.125258
0.094641
0.074467
0.094293
0.074180
0.045638
0.046739
0.081613
0.055677
0.081146
0.092146
0.050984
0.085470
0.098378
0.043978
0.101474
0.112165
0.056910
0.089493
0.109465
0.024978
0.056835
0.046255
0.108554
0.111933
0.041876
0.028123
0.026190
0.062073
0.084822
0.106569
0.062322
0.063961
0.097197
0.107953
0.058356
0.056883
0.031142
0.078611
0.063739
0.070454
0.087036
0.058083
0.032057
0.065680
0.062148
0.100586
0.058922
0.107308
0.085810
0.077727
0.090477
0.062684
0.041594
0.079889
0.084067
0.083706
0.078186
0.077670
0.080333
0.091828
0.083239
0.045357
0.080038
0.113570
0.048267
0.086065
0.073853
0.099378
0.057949
0.094236
0.137295
0.092684
0.076261
0.075903
0.066259
0.036072
0.056892
0.114087
0.106374
0.109084
0.055901
0.102120
0.112052
0.076888
0.057628
0.106917
0.071698
0.115544
0.104960
0.100841
0.102294
0.083770
0.114647
0.036564
0.047526
0.051138
0.079536
0.045483
0.036080
0.076781
0.063959
0.072636
0.079817
0.057868
0.072410
0.084923
0.069201
0.069179
0.086590
0.078561
0.079018
0.087636
0.074911
0.087862
0.070064
0.095698
0.067123
0.080631
0.119581
0.051911
0.073311
0.092246
0.055297
0.074148
0.096137
0.058546
0.062359
0.058040
0.096818
0.114095
0.128088
0.110791
0.115798
0.105854
0.051540
0.086344
0.095046
0.069465
0.061477
0.031689
0.086755
0.130993
0.146883
0.109078
0.046249
0.106121
0.116160
0.093704
0.095407
0.109259
0.058701
0.073299
0.075657
0.101781
0.090353
0.067263
0.056387
0.092792
0.109552
0.088416
0.093888
0.086662
0.097161
0.069837
0.038243
0.042201
0.082448
0.116379
0.115078
0.145205
0.099234
0.072193
0.072797
0.091065
0.070996
0.079283
0.113459
0.037514
0.098096
0.073214
0.122351
0.077784
0.066478
0.057589
0.100446
0.102751
0.110148
0.116925
0.067828
0.066097
0.064456
0.069204
0.121917
0.111151
0.061162
0.061712
0.105411
0.119217
0.021305
0.036348
0.062976
0.108075
0.122729
0.121659
0.072988
0.081346
0.116228
0.099382
0.075499
0.050623
0.078951
0.122243
0.043891
0.068750
0.117573
0.026685
0.065769
0.043712
0.077837
0.117274
0.082497
0.073578
0.128249
0.129733
0.075814
0.102601
0.129916
0.123748
0.127719
0.077769
0.124939
0.043713
0.022212
0.025056
0.040232
0.046322
0.086050
0.112726
0.068891
0.055026
0.094430
0.081654
0.046469
0.101251
0.122320
0.052610
0.088474
0.054229
0.026299
0.068522
0.095080
0.078948
0.073723
0.063231
0.071035
0.101942
0.117113
0.126145
0.063868
0.117872
0.095555
0.111639
0.085875
0.103735
0.081740
0.097443
0.094611
0.057114
0.083735
0.027527
0.068156
0.087901
0.108666
0.115667
0.048231
0.089381
0.131805
0.051106
0.057149
0.072094
0.053173
0.032317
0.105108
0.144889
0.044128
0.041508
0.042247
0.081524
0.106710
0.094607
0.082532
0.059281
0.113371
0.121383
0.115744
0.128098
0.116392
0.091327
0.052763
0.076440
0.059893
0.073721
0.090822
0.059475
0.093088
0.092841
0.062996
0.073956
0.020673
0.037958
0.098053
0.126751
0.103368
0.109200
0.130453
0.112119
0.112617
0.112731
0.124740
0.126174
0.096487
0.104123
0.059747
0.071235
0.063981
0.081451
0.063195
0.044403
0.120614
0.119602
0.046771
0.077946
0.101180
0.126287
0.139723
0.128873
0.137553
0.132372
0.102790
0.094472
0.080711
0.086983
0.106685
0.074950
0.107262
0.126764
0.022199
0.085960
[truncated: 1,960,561 more chars]
