# Supplementary material for: Modeling of the Electrostatic Interaction and Catalytic Activity of [NiFe] Hydrogenases on a Planar Electrode
Source: J Phys Chem B. 2022 Oct 21;126(43):8777–90. doi: 10.1021/acs.jpcb.2c05371 (PMC9639099; doi:10.1021/acs.jpcb.2c05371)
Supplement: Supplementary file 1 — jp2c05371_si_001.zip [file jp2c05371_si_001.zip › Supplementary data/1e3d_5_theta_40_phi_98/triangulatedSurf_protein_stern/exposed.xyz]

1480
Exposed_atoms
C -8.550978 -6.094006 15.875996
C -13.066961 -4.057997 59.774034
C -7.321027 30.831957 35.623964
C 20.519027 28.222035 53.221989
C -11.927966 2.853003 83.365983
C -17.835992 7.749027 73.232972
C -19.645014 9.512969 60.282040
C 6.114008 37.467028 51.638979
C 2.649031 39.386957 50.800016
C -16.559977 14.985025 38.239035
C -19.790969 7.636977 46.797003
C 1.995999 13.300012 16.630990
C 8.543996 24.159954 25.867046
C 35.299016 13.323968 44.983045
C 12.840024 20.460047 69.302039
C 13.536959 27.390984 57.739026
C 25.784953 8.709033 61.350979
C 13.780036 0.117961 77.287995
C 29.711976 -5.734970 59.127041
C 18.360995 -20.338005 51.655958
C 9.273965 -20.285012 27.492985
C 28.461016 -5.282041 34.613990
C -11.592035 -13.349045 24.151013
C -10.328008 -11.512008 18.552021
C -10.186954 -6.931966 14.272991
C -12.214029 -15.151000 30.855974
C -14.111966 -14.449022 28.857958
C -18.603976 -8.153034 26.221955
C -16.800014 -6.661983 19.095971
C -21.978048 -5.294018 20.165026
C -22.711020 -3.701990 22.207022
C -21.299998 -2.488977 23.468016
C -17.347977 -0.206964 20.024972
C -8.303033 5.008020 15.189018
C -10.497989 -2.204983 13.685974
C -1.579982 -2.477021 15.530979
C 2.683044 -4.741995 18.370045
C -0.951984 -8.685027 23.257980
C -6.082994 -14.669954 21.581027
C -6.501969 -13.861016 21.913024
C -7.190016 -13.593044 21.282954
C -8.276002 -6.361003 13.250990
C -8.303025 -14.356992 29.239996
C -9.370964 -12.261002 39.878960
C -12.362959 -8.731982 42.462035
C -7.932966 -16.684985 32.905039
C -17.109973 -15.184954 55.257010
C -14.945015 -16.443014 60.898994
C -17.942032 -12.170978 60.929032
C -14.661004 -8.544975 55.392017
C -9.147007 -20.310990 56.849994
C -10.920953 -17.483047 51.471021
C -5.745995 -22.095013 52.235984
C -5.576954 -25.338048 61.591994
C 0.321015 -10.549036 76.266955
C -0.923009 -14.897993 72.376025
C -3.957008 -25.720016 68.697015
C -3.865973 -25.797015 70.262014
C -4.273031 -28.331996 69.575046
C -5.966961 -24.767045 70.453034
C -8.323964 -21.628038 68.604981
C -8.390971 -16.387050 69.468028
C -14.224011 -14.632000 64.267009
C -8.617036 -23.988983 66.448990
C -8.203966 -24.046969 67.313958
C -13.426984 -11.337020 66.215017
C -16.478963 -10.682995 63.301007
C -8.955973 -10.841959 79.018037
C -8.731979 -11.345047 74.162040
C -8.509969 -11.070981 81.005000
C -5.021015 -20.492954 71.011006
C -11.415955 -2.391977 82.309958
C -13.092958 -6.426962 66.014998
C -17.389007 3.070997 68.345014
C -15.369034 2.906034 66.825042
C -7.830954 2.439995 81.215960
C -8.031033 -0.380986 80.540034
C -3.334003 3.923006 80.159009
C -13.387043 -6.165043 56.455989
C -15.934025 0.597991 54.804952
C -18.912978 12.054983 65.673016
C -19.268965 16.174987 65.590036
C -10.254019 5.878987 82.939004
C -17.133008 7.398020 82.504009
C -17.339993 8.163984 66.897959
C -13.325984 11.605996 78.892976
C -11.492972 11.034037 78.292004
C -8.565957 14.220027 74.330974
C -10.018969 19.595042 68.596967
C -13.011028 28.683009 55.851953
C -10.535033 27.795039 66.338954
C -4.803992 25.763037 64.349041
C -5.276017 20.020988 66.740012
C -3.509017 17.272041 73.400038
C 4.143027 32.375045 55.967968
C -4.245991 32.062985 56.236997
C 7.925990 22.403958 60.513001
C 4.623959 39.059004 52.790965
C 3.667970 37.397007 46.534971
C -10.982044 28.780009 55.523982
C -5.064957 32.412964 55.043047
C -17.986018 20.700975 53.574044
C -21.824966 27.400008 52.725950
C -22.094996 28.710968 51.914990
C -22.009005 24.145000 48.799957
C -22.399957 21.109026 45.350954
C -18.856957 17.474967 45.178047
C -22.619017 24.191028 48.046961
C -19.047003 28.185976 44.735007
C -9.387014 31.206979 39.871956
C -15.093010 22.761992 37.128951
C -13.531991 24.229994 36.993969
C -7.857974 32.186951 30.002034
C -15.577956 21.671984 28.895977
C -12.925043 18.942954 23.651970
C -11.083019 20.551961 24.361000
C -7.906998 19.295025 23.132981
C -14.875012 16.804993 31.968044
C -15.930044 14.587013 32.760979
C -12.698964 14.738022 20.035996
C -16.392000 8.320013 37.265953
C -17.118014 3.151013 42.285994
C -17.350967 5.382976 47.761047
C -16.885995 10.963985 44.914001
C -4.165017 5.681043 13.765035
C -1.275965 5.210019 18.281040
C 0.865012 6.862024 19.370962
C 0.465009 14.461962 20.452982
C -3.524002 11.727981 20.838973
C 4.027970 17.901983 26.233987
C -1.111969 25.619970 28.248032
C -1.962041 32.793011 38.107964
C 1.977034 34.989014 44.056998
C 8.293009 36.247992 44.205015
C 13.129980 28.662033 38.037995
C 12.184046 22.972003 28.845978
C 7.313014 24.541012 28.006977
C 6.764016 22.950036 25.405991
C 12.965022 19.948027 20.687989
C 6.646039 12.883041 18.994977
C 5.815007 11.086961 16.948989
C 8.475048 5.570022 15.530038
C 10.167031 7.619049 13.994030
C 10.420967 5.409039 14.612003
C 32.441014 6.678036 38.670981
C 28.556037 7.223022 29.099019
C 28.474970 6.489009 22.916980
C 19.735984 3.419964 20.460036
C 25.456964 11.792000 13.474023
C 23.196988 11.242001 14.033973
C 28.347982 14.462022 28.886957
C 31.235016 10.823003 24.003970
C 28.909962 15.044995 19.777013
C 27.244000 13.433041 18.681012
C 24.414040 18.939004 24.459006
C 23.921007 19.157010 26.458007
C 18.141013 19.005984 30.896038
C 23.819030 17.743956 34.373977
C 28.377980 18.147997 35.805039
C 26.875046 23.945005 38.429999
C 29.860969 15.801023 39.132002
C 23.497029 22.420981 37.476992
C 20.473045 24.121969 41.028960
C 35.490047 14.880954 43.311021
C 33.846983 16.810991 41.940043
C 25.923971 25.055045 45.798047
C 22.595043 29.208981 46.459971
C 21.173000 28.926019 46.812011
C 10.286049 33.037979 48.138962
C 4.941969 31.245015 58.593993
C 5.670951 17.242992 70.839027
C 9.638968 14.803970 67.866965
C 4.338028 22.780008 64.636032
C 9.896000 29.803006 58.488012
C 14.562990 20.804010 65.423038
C 16.721033 20.094994 65.811981
C 16.495978 27.036981 54.777953
C 33.464005 13.767019 55.657010
C 26.429997 16.493996 59.715987
C 16.719040 11.110971 74.700028
C 21.305960 11.865007 66.190953
C 27.755001 11.106959 60.463036
C 26.903968 13.249005 60.340000
C 23.630997 0.677989 75.503050
C 19.413978 8.180000 78.563047
C 15.927966 4.814981 77.093026
C 16.217975 12.038012 77.470998
C 10.110990 8.254977 73.389962
C 6.547952 5.192015 75.800041
C 20.519991 -3.939032 68.453011
C 35.274988 10.120039 54.914972
C 35.982973 5.806043 48.948968
C 32.902005 1.832957 55.370956
C 33.654049 -2.047977 47.597996
C 32.342994 -3.934030 48.750958
C 30.029952 -7.202980 57.854047
C 10.447966 -2.220008 78.656020
C 10.729956 -1.315018 78.812988
C 17.631007 1.716036 80.248012
C 22.604969 1.296991 77.067039
C 25.007980 3.337963 73.178992
C 20.717951 -4.918035 62.839992
C 25.966970 -2.010041 66.986041
C 19.624978 -2.390992 73.758008
C 17.549022 0.246040 77.717966
C 28.643982 -6.882973 59.216013
C 18.156987 -16.980043 59.375955
C 24.593987 -9.082003 56.913977
C 13.185962 -17.811979 58.837025
C 15.601988 -19.018001 55.704994
C 13.168035 -10.716990 75.225012
C 10.110007 -15.274016 73.436984
C 8.703003 -23.208981 45.845976
C 12.953957 -21.615994 45.529971
C 16.884013 -22.323043 45.828960
C 33.045984 -7.999001 49.690955
C 32.056951 -6.683982 53.496992
C 30.144960 -15.932999 47.374961
C 29.062987 -18.372005 42.603985
C 18.123994 -24.077981 41.470013
C 24.182996 -19.864042 39.661974
C 27.853029 -16.583955 38.722039
C 29.247044 -15.842002 37.078974
C 31.608048 -10.709021 38.841996
C 28.545991 3.700988 36.219952
C 31.331997 1.724026 38.979006
C 10.304991 -24.317995 43.778953
C 14.189014 -23.687004 44.150044
C 15.145955 -23.560021 39.757994
C 16.019038 -23.918986 37.930049
C 7.841001 -22.948011 37.316009
C 7.083981 -19.308032 36.132960
C 11.219003 -16.342980 21.228041
C 9.056021 -1.367992 19.640978
C 9.448954 3.662972 16.959027
C 27.173048 3.337957 28.655978
C 28.012966 3.039011 29.008981
C 26.273991 0.954951 34.801022
C 20.440008 -5.727044 23.458961
C 19.588005 -7.939050 23.802003
C 18.502007 -8.275005 20.973023
C 18.117976 -7.640036 20.348977
C 17.930035 -18.212002 28.449016
C 14.539982 -16.898044 26.375999
C 19.749950 -14.814962 25.079045
C -13.443048 -11.369049 16.288029
C -13.342977 -11.887002 15.474020
C -13.753993 -11.967957 16.986012
C -14.874041 -12.495031 26.994044
C -14.460031 -10.302958 16.069041
C -13.459985 -11.307971 23.736968
C -12.096018 -10.792974 16.685024
C -11.923023 -9.992018 16.166988
C -12.656007 -11.041020 18.648974
C -12.584969 -16.258991 27.833010
C -12.965972 -15.985043 26.337026
C -11.398955 -11.436050 16.482007
C -11.147009 -12.276015 23.091959
C -10.047972 -9.996986 18.263016
C -7.597958 -14.981999 23.267982
C -10.971964 -15.919994 26.662029
C -9.269998 -17.532041 31.344994
C -9.845017 -14.545037 36.150041
C -10.351007 -16.813034 32.240965
C -9.566962 -16.674030 31.688001
C -16.886006 -5.789976 27.980988
C -12.498952 -12.884992 31.961990
C -15.485974 -12.706952 28.418030
C -14.680974 -14.705989 27.422968
C -12.386036 -15.704979 27.061013
C -14.984960 -9.780988 29.310012
C -13.343971 -11.957989 29.841037
C -19.134968 -8.321964 25.440040
C -20.063990 -8.213040 25.653989
C -18.978971 -9.218976 25.136037
C -19.223015 -7.550976 23.510968
C -17.020970 -8.208991 23.627991
C -19.030956 -5.882026 28.427974
C -18.018952 -5.273978 28.028002
C -11.230032 -3.141967 32.591043
C -8.486990 -5.222976 10.923974
C -10.168996 -5.984005 11.775955
C -9.519030 -5.300021 12.001957
C -14.255963 -5.631037 15.501968
C -14.983049 -6.814973 16.227006
C -14.767041 -5.881959 16.276018
C -20.681025 -5.801958 21.864004
C -21.455956 -5.018019 21.271952
C -18.498976 -5.837044 19.748954
C -15.577042 -5.367015 16.303980
C -17.844014 -4.674981 17.829032
C -13.104022 -3.461040 14.945026
C -15.345961 -1.619977 17.297008
C -12.286041 -3.636956 12.908974
C -17.904986 -3.652952 19.016040
C -11.506989 -1.110968 32.753966
C -21.763953 -2.998038 21.178008
C -20.822010 -3.968023 23.647000
C -18.312023 -3.271013 28.358017
C -19.013965 -3.771998 27.047955
C -19.239049 1.479044 25.256022
C -13.554018 1.270050 27.373953
C -14.412001 0.878011 27.192007
C -17.933040 1.297977 26.103999
C -18.795049 2.597045 26.263022
C -18.484998 1.933012 25.643047
C -13.622034 1.843968 28.140990
C -18.249043 3.265018 24.103998
C -17.910952 1.251047 20.149966
C -14.777045 -0.936024 17.684968
C -15.282034 -0.112995 17.755023
C -17.585047 0.490995 20.639016
C -18.268975 0.177018 21.234026
C -13.213013 0.173035 16.930967
C -13.732023 -0.914004 15.909011
C -13.549954 -0.732013 16.844033
C -13.225962 1.934972 19.105045
C -10.829000 1.152034 16.399006
C -12.189954 -3.280971 14.107033
C -3.097987 -0.767047 15.205037
C -8.084993 2.494953 14.427995
C -11.811019 -3.284992 31.515954
C -11.751959 -0.885044 15.240037
C -5.317042 -3.093982 15.719984
C -3.638048 1.199004 15.512021
C -4.227978 6.015961 14.662024
C -4.050972 1.216039 14.634971
C -6.337997 4.394977 14.120015
C -3.147981 2.026042 15.644016
C -2.041959 3.424002 17.988985
C 1.176969 0.389038 17.928045
C -2.733046 0.012020 15.654042
C -1.846971 0.197996 15.305965
C -0.336957 -0.801965 16.365030
C 4.115997 -1.288002 17.283033
C -0.206041 -3.110008 15.911043
C 3.859988 -4.540968 19.068014
C 2.630989 -4.528979 17.465974
C -1.592011 -4.985960 16.634957
C -0.362993 -7.951046 23.068981
C -3.829961 -8.909959 20.009963
C 0.414029 -5.465045 18.336037
C 1.588017 -5.260027 19.023034
C 3.697020 -9.091018 22.464969
C -2.849992 -12.564025 24.370043
C -3.952013 -8.956035 20.961005
C -4.138998 -14.008043 25.857989
C -5.195015 -15.158982 24.249983
C -5.525025 -12.822033 22.044028
C -6.548036 -10.163044 20.777035
C -6.234045 -8.097969 19.818977
C -5.145971 -13.457038 27.566985
C -6.873970 -15.710048 31.223982
C -4.260003 -13.590996 28.421008
C 1.863990 -17.944954 28.892997
C 2.582998 -17.778021 29.521034
C 2.015964 -17.210960 30.775993
C 3.010014 -18.626023 29.720006
C 3.800026 -17.647992 27.000982
C 2.895978 -11.878024 27.755012
C 6.119045 -26.712971 44.064020
C 2.057046 -16.046027 37.183015
C 0.690996 -18.971995 41.180971
C -1.131046 -18.140988 40.162000
C -4.212009 -14.603002 36.940013
C -3.848989 -18.695046 42.786970
C -3.721985 -12.940014 34.633017
C -4.134968 -17.675981 43.580950
C -0.152985 -21.794003 50.111013
C -1.187008 -22.453987 50.067983
C -0.183953 -18.602048 43.746993
C 0.787990 -21.805045 49.182967
C 3.118986 -19.865960 49.002000
C -15.679036 2.216043 43.839970
C -15.391039 2.913011 43.296046
C -15.798975 1.804973 49.082974
C -17.717969 2.115007 50.166977
C -16.251017 3.474999 42.372952
C -16.961035 2.908951 38.238984
C -16.406048 4.896038 40.962968
C -13.175020 5.154971 35.695979
C -16.099038 3.900027 38.065958
C -16.474977 5.067961 37.572012
C -14.618043 1.773986 38.455034
C -12.698048 1.037966 40.085972
C -11.985030 0.705025 38.729963
C -12.176953 -1.902020 33.930029
C -10.134958 -2.171964 41.117974
C -9.334041 -2.836965 39.018965
C -12.915984 -2.904994 44.265036
C -13.629031 -3.723019 46.608989
C -13.285951 -2.575001 46.264036
C -13.574046 -1.539989 46.896015
C -14.537030 -0.800030 49.408004
C -12.926034 -5.338953 49.222036
C -14.046997 -7.262990 43.173976
C -14.173969 -5.787035 45.205997
C -13.624016 -7.849025 43.821974
C -14.175973 -8.641976 43.908965
C -13.564973 -7.141970 45.156007
C -12.127013 -8.532965 33.883953
C -11.612007 -8.060967 36.396981
C -10.943044 -10.657003 42.994991
C -10.953004 -9.188999 36.154016
C -10.345990 -9.808978 37.166010
C -9.722963 -12.441002 39.004012
C -12.823007 -10.739963 33.440023
C -10.218011 -12.415025 35.793979
C -10.361018 -15.172000 44.468045
C -9.596047 -12.984956 40.469021
C -11.014049 -14.589971 44.864041
C -11.279030 -13.925972 44.224035
C -11.781016 -15.102035 45.129014
C -4.905019 -16.120047 39.059014
C -5.638970 -21.871000 47.832989
C -5.184008 -20.144962 46.499960
C -5.225952 -20.707980 47.618993
C -10.857970 -16.810043 52.165011
C -9.359048 -15.544038 46.733995
C -10.774004 -15.439975 47.400027
C -14.670965 -11.079030 49.247018
C -14.499014 -13.409027 49.967003
C -16.739990 -13.965035 50.632985
C -16.232981 -12.814981 50.770024
C -11.759976 -16.526997 52.384046
C -17.817961 -15.218982 53.047956
C -10.254974 -17.413952 53.353017
C -15.420968 -14.420986 53.828999
C -18.143985 -14.497987 53.609971
C -19.530989 -14.807982 54.074951
C -10.634040 -18.828960 57.581983
C -15.143019 -15.611028 61.357968
C -16.009976 -15.290954 61.062040
C -17.638007 -13.720038 55.451988
C -16.734999 -10.579960 60.429040
C -17.016026 -11.623972 62.685982
C -17.680955 -11.336018 61.347967
C -18.483990 -10.808045 61.492023
C -16.213967 -9.954982 60.957008
C -17.256036 -10.066033 59.791043
C -14.405019 -7.074042 53.644956
C -16.930029 -11.835995 51.107968
C -14.972988 -0.152045 56.538026
C -14.004025 -2.465028 56.152957
C -8.491999 -22.930997 64.214009
C -5.142011 -23.638029 59.609960
C -8.889029 -20.210978 59.496038
C -9.602018 -19.511006 57.697987
C -9.148976 -18.145994 53.285044
C -8.558018 -18.342035 52.113951
C -6.913024 -20.826036 53.690023
C -5.907981 -21.461957 53.384000
C -0.657032 -22.088008 55.837048
C -4.765970 -22.435017 54.791969
C 3.462972 -19.414987 51.174013
C 2.081042 -20.654035 55.948001
C 1.457023 -22.239989 54.544980
C 1.288963 -21.555959 55.589964
C 0.270035 -22.673033 56.950992
C 1.676967 -20.157962 60.415992
C 4.198027 -19.150977 61.262024
C -3.347952 -25.033959 61.666956
C -4.569032 -24.700994 61.284951
C -0.391022 -20.836033 65.250013
C 4.194001 -14.390004 68.924022
C 0.100040 -18.296036 68.069020
C 3.870032 -17.849040 65.962028
C 1.307971 -13.591980 72.775022
C 1.874044 -14.685030 72.643980
C 1.583020 -12.665966 73.687994
C 4.100031 -11.299033 76.127049
C 3.738963 -5.066037 77.747036
C 3.522973 -6.606973 77.879005
C -1.615955 -10.165993 75.203038
C -1.605995 -7.922981 77.871011
C -3.865043 -7.836041 78.639997
C -0.936994 -18.252010 68.755019
C -1.102005 -17.462039 69.705016
C -1.659970 -20.127030 68.390974
C -2.977036 -19.263014 70.200965
C -4.297985 -23.209043 70.428029
C -5.810967 -27.199012 70.221981
C -5.183959 -27.164042 69.482976
C -5.694032 -27.230977 68.661035
C -5.265997 -12.367013 73.522028
C -6.473975 -22.234049 69.976044
C -5.965024 -16.155969 72.104037
C -7.927037 -17.286002 71.633998
C -7.310026 -11.633986 74.244009
C -9.111021 -11.350994 75.055005
C -9.170987 -12.040029 73.645995
C -8.041979 -12.205030 81.234042
C -9.626955 -18.243983 70.158047
C -8.946004 -18.371026 69.480997
C -9.605006 -18.487986 68.162995
C -8.615034 -24.855986 66.034989
C -9.389017 -22.601986 64.303998
C -9.521006 -23.683001 66.546029
C -16.021961 -16.052023 63.148962
C -15.137023 -15.812979 62.834982
C -14.700963 -14.499995 63.431034
C -16.995983 -12.790995 63.090014
C -14.518043 -16.519976 63.078983
C -8.509986 -23.802980 63.813020
C -13.903037 -6.701961 65.101977
C -13.220956 -6.772029 67.210024
C -20.217033 -0.468032 73.537982
C -13.926007 -9.964957 65.644025
C -10.942990 -7.531034 72.592020
C -9.951983 -9.901027 73.381030
C -13.169029 -8.596976 76.317035
C -12.804020 -7.210049 74.102005
C -13.937998 -6.434000 76.001039
C -14.215013 -7.792048 78.217036
C -13.246015 -7.835031 78.223981
C -12.983958 -8.649024 78.682045
C -12.431015 -6.950964 80.407959
C -9.141004 -10.410961 81.855985
C -7.992968 -8.597022 80.415029
C -7.421044 -10.706992 79.308050
C -13.394021 -3.564972 82.555039
C -14.542041 -0.165994 82.228038
C -16.669015 -1.110967 81.649959
C -14.791977 -3.914983 80.756038
C -16.963957 -1.726956 76.783992
C -16.668963 0.280012 79.944956
C -12.739995 -3.318028 72.324037
C -20.681995 1.236009 75.358004
C -16.286037 1.406001 67.881041
C -13.905992 -4.765045 73.947963
C -6.985006 -5.339019 80.788019
C -18.026002 2.426001 68.690041
C -17.749004 3.418990 67.513997
C -18.187049 4.585021 69.493006
C -20.142023 4.164019 75.164992
C -20.288030 3.773975 76.674022
C -20.524961 2.283979 74.202033
C -19.653013 3.858989 75.944995
C -17.668002 4.954974 82.821025
C -18.443955 3.560972 81.112962
C -17.620011 3.344041 81.554033
C -17.787962 2.697020 82.244972
C -15.710036 3.426006 83.804022
C -15.727030 4.274952 82.902954
C -13.350027 4.834041 83.962991
C -13.331034 4.757002 82.996018
C -9.119020 3.898965 82.619025
C -5.685045 4.162026 81.595950
C -4.986044 4.899040 80.878997
C -3.829004 -1.146953 82.341969
C -7.710006 -4.445962 82.636027
C -4.559008 -5.850007 79.608024
C -4.137955 -5.795049 78.734977
C -4.010015 -2.811023 81.143018
C -4.306990 -3.345963 81.894976
C -0.896025 -4.544970 78.659015
C 1.109951 -5.964001 77.994951
C 0.030976 -2.893987 79.190021
C -1.544006 4.635991 78.332042
C -1.072962 -0.482050 79.791958
C -3.341979 -1.554013 81.608030
C -2.428022 -1.723006 81.885991
C -13.331025 -2.435957 51.311001
C -14.031995 -4.815983 54.764997
C -13.710020 -5.928990 55.185959
C -12.942015 -3.945953 58.458978
C -13.438000 -3.002037 60.499971
C -12.447026 -0.432980 64.323981
C -13.579046 -0.896994 58.515005
C -16.979030 2.489958 59.248002
C -16.316013 2.667951 58.577031
C -14.595004 2.142996 66.200040
C -16.743050 2.753960 57.720972
C -16.528971 1.527991 52.626960
C -17.913021 5.627042 49.986985
C -20.113998 8.237049 48.950983
C -15.841019 6.430968 56.263014
C -16.760037 10.532958 51.446978
C -16.363991 6.091979 51.956987
C -18.310026 7.330997 59.364037
C -16.621031 6.200968 62.405975
C -18.232026 7.991020 61.770044
C -17.441953 8.061017 57.445003
C -20.403013 11.757044 59.934031
C -19.376009 10.241951 60.861998
C -19.982002 10.264044 61.619005
C -18.835991 12.722009 60.843974
C -18.542018 13.868973 59.934996
C -17.976004 10.330989 56.781958
C 1.879045 16.617025 72.114965
C 5.131048 13.845041 73.282969
C -0.902040 12.431966 79.288016
C 3.489042 6.969033 78.318048
C 0.289045 10.653009 79.771991
C -0.467004 11.287989 79.034980
C -3.253961 15.128020 73.687018
C -5.398049 12.622997 78.706974
C -5.985953 16.025978 73.539987
C -5.714984 10.297997 79.171022
C -5.315988 10.407967 80.003022
C -4.955965 6.137965 81.047962
C -9.987982 5.635029 82.080972
C -10.277006 6.473017 81.020001
C -10.731043 7.273043 81.156961
C -13.902975 7.090991 80.605973
C -12.756987 5.459029 82.655046
C -16.188019 8.636996 80.510037
C -18.606024 8.343978 80.205031
C -19.084028 5.667996 76.747973
C -17.815039 9.367956 78.616962
C -18.699995 9.584995 77.768965
C -16.809984 10.095034 78.772036
C -18.658010 10.105007 73.567009
C -17.013041 6.891037 70.357964
C -18.392014 12.298033 64.904015
C -19.785035 15.628968 66.678045
C -18.039954 10.650985 67.219991
C -18.282999 11.312048 69.619965
C -16.450981 14.726984 72.216016
C -12.846024 10.902969 78.518992
C -19.341013 12.643975 73.221969
C -18.134045 13.812975 74.816995
C -13.871006 13.133049 73.822022
C -10.120000 14.096992 74.576986
C -11.053957 11.821997 78.516987
C -7.708029 17.417048 71.577000
C -9.686967 16.375047 72.343049
C -9.377040 19.731026 69.254014
C -11.784000 20.049025 70.156952
C -12.318990 19.525997 67.921968
C -13.221043 19.616009 68.132957
C -18.354013 17.649951 66.703969
C -16.904998 16.380010 70.874976
C -18.222022 17.247979 65.830961
C -19.581956 15.840957 64.451039
C -18.300960 17.944999 65.159969
C -16.173033 20.312966 65.496040
C -18.640004 20.292044 58.328977
C -17.834959 17.948972 57.990004
C -18.394973 20.459995 56.300989
C -18.923988 21.271012 56.254982
C -12.127973 28.978965 57.971955
C -17.894986 29.189966 58.846972
C -14.598016 27.803011 57.727030
C -18.783006 27.651982 57.410990
C -18.639998 27.888006 60.230981
C -19.664031 27.200044 60.027966
C -13.842013 28.498011 60.341044
C -18.245957 22.505957 60.715972
C -17.719960 23.067995 61.289010
C -18.281978 23.746015 61.671992
C -18.334991 28.284970 61.382000
C -16.312018 25.286968 61.765012
C -15.377023 24.066988 62.073990
C -12.010971 25.635994 63.474989
C -11.301006 28.648981 65.270004
C -11.260049 30.837013 66.553022
C -10.537953 29.488983 68.127015
C -10.803961 29.739015 66.933958
C -10.560950 28.659963 65.897957
C -9.674962 29.647952 63.274999
C -10.521956 28.389022 61.100004
C -8.922993 21.583990 64.250956
C -8.907000 29.741007 65.357047
C -8.619034 28.203959 65.428987
C -6.061963 26.694018 64.431958
C -5.319954 26.426001 63.886010
C -4.768041 27.189966 63.699007
C -2.699964 23.315005 65.100009
C -7.128951 29.237025 63.012049
C -5.560967 17.672018 71.890992
C -3.950019 16.105001 73.332046
C 1.322001 19.033024 70.895047
C 3.569975 18.355011 71.345987
C 3.679966 20.704999 70.424041
C 2.810028 23.773993 65.936006
C 1.786981 21.266010 69.462042
C 2.533992 20.434011 70.022039
C -0.601970 23.434046 63.558023
C -0.573954 23.036012 65.081964
C 3.497961 22.718951 65.523969
C 0.940006 23.331012 61.006968
C 3.007011 29.020020 58.233956
C -1.050968 24.938968 60.028969
C 2.431017 31.181966 57.480003
C -6.106976 27.724038 61.784987
C -4.322044 34.327031 54.964994
C -1.563999 30.355004 55.994017
C -0.394002 37.484005 48.040960
C -5.063000 34.908964 52.817015
C 1.246016 34.243974 55.893982
C 2.192996 35.453001 55.576959
C 1.297034 35.115961 55.494988
C 0.690001 35.708967 55.942958
C 0.048030 36.978957 52.939951
C 2.377983 38.850957 53.327034
C 2.040042 38.187990 48.918032
C 0.146043 37.400018 49.140026
C 8.946038 34.421039 49.549975
C -2.350033 37.639021 51.068027
C -1.995974 37.357971 50.208953
C -2.269966 38.010030 49.546039
C -3.766011 35.889035 49.557031
C -6.817986 30.759025 51.141023
C -11.606032 27.319971 50.110019
C -6.743033 32.698967 52.653983
C -6.337993 33.675980 51.501976
C -6.259040 34.548015 53.757982
C -11.071030 28.858969 54.571032
C -10.867048 29.652007 55.907992
C -5.977954 32.587956 55.321030
C -17.181008 16.258996 53.702964
C -18.814968 22.773953 54.102968
C -21.269973 22.442011 50.371034
C -22.431975 24.584038 49.555019
C -21.741037 22.690042 49.147017
C -21.956028 21.816045 48.308003
C -16.073009 16.804009 48.736020
C -18.240018 21.316963 49.201977
C -16.393027 17.809973 52.172012
C -18.984001 19.713997 56.106032
C -15.493043 27.976978 54.350002
C -21.872004 29.267999 54.152964
C -18.386047 30.791987 52.964970
C -18.726966 31.079013 54.950967
C -20.380971 30.356024 53.233961
C -18.917956 30.360984 53.653986
C -20.835048 31.108969 53.642990
C -20.440020 30.457047 52.270998
C -15.335998 26.897975 52.052040
C -18.914967 27.524033 48.965977
C -21.761982 26.617034 48.133966
C -21.096960 28.665022 46.597010
C -19.907955 27.739001 44.720969
C -16.794008 26.078008 43.976017
C -20.496972 28.232037 44.129014
C -20.770962 25.558015 44.033037
C -21.930993 25.876951 44.301041
C -21.955965 23.460998 44.687974
C -22.220050 19.452030 44.154996
C -18.612956 18.503016 44.020018
C -22.216011 18.320955 45.128952
C -13.246011 29.465038 45.777966
C -12.873958 28.592023 43.992045
C -13.282960 28.660050 45.310040
C -8.430979 32.355988 41.735986
C -9.520967 31.489017 43.928979
C -10.388993 31.738963 40.940987
C -21.661027 19.220982 43.396024
C -23.122978 19.592032 43.830038
C -20.487966 21.488979 43.298028
C -22.000957 21.837038 43.062024
C -16.970967 22.669992 40.757977
C -20.853025 24.099028 42.582034
C -12.547959 29.356042 43.573973
C -12.116000 28.908996 40.126966
C -12.024044 30.456017 39.872959
C -18.786966 24.776033 41.311043
C -15.311989 22.185049 35.043002
C -10.020997 30.077000 34.113023
C -10.755045 29.959034 35.099045
C -11.949958 29.923966 37.413034
C -8.769048 30.762992 36.235043
C -8.152995 30.333033 35.621045
C -9.260049 32.155990 32.091997
C -8.676012 31.277985 28.128999
C -6.371011 29.498954 28.481957
C -6.991043 29.307004 29.203030
C -8.463033 29.079984 27.785958
C -10.144036 21.477040 27.580006
C -8.889033 30.739970 28.907045
C -9.848042 30.762045 29.049983
C -15.301002 24.354030 29.722966
C -13.549049 23.638982 29.106992
C -14.886953 23.467993 29.656970
C -13.221954 29.862993 31.834992
C -13.204986 27.710036 31.405021
C -12.694043 28.733005 31.906018
C -11.269974 30.655997 32.603004
C -15.477009 23.387974 31.983046
C -17.127985 22.888970 28.972000
C -15.755009 22.612016 28.734047
C -15.540033 22.804973 27.807998
C -11.888043 18.487995 21.280023
C -15.181034 19.119983 31.591000
C -12.983985 18.673969 25.898979
C -16.629022 13.898975 25.087021
C -8.571012 19.695997 23.715962
C -8.785994 20.572019 23.360016
C -7.982008 19.856015 25.099026
C -6.858004 20.329031 25.289030
C -6.151032 16.826016 23.582036
C -15.234008 18.776036 33.121000
C -16.351036 16.625032 34.135968
C -16.430048 16.962960 36.487964
C -16.948989 17.454008 38.821011
C -17.644998 13.940966 34.325959
C -17.378990 13.664999 25.639006
C -16.922018 14.478981 24.378995
C -16.784951 12.307001 32.102977
C -17.125014 12.248955 33.301014
C -17.708007 11.273041 33.820025
C -9.127969 16.299969 22.340965
C -8.102037 14.384014 21.002972
C -6.916014 14.183045 22.007950
C -7.617011 13.740993 21.525031
C -7.236983 13.077952 20.942993
C -10.961958 16.263032 20.372047
C -12.880974 15.556040 20.506024
C -13.245970 16.201043 19.897015
C -13.513999 15.385992 21.208965
C -15.272987 12.249954 17.724028
C -17.052981 12.038001 23.692016
C -15.096971 13.523007 22.869025
C -12.963038 11.244020 19.115040
C -15.617977 10.259018 18.971976
C -15.951991 10.852000 16.408984
C -14.960019 11.397023 17.383046
C -14.111999 11.544967 16.934953
C -14.436026 9.576040 18.197040
C -17.476012 6.641038 22.376998
C -17.737957 6.241026 23.209974
C -17.974994 7.449047 22.237951
C -17.650987 6.028002 21.659005
C -9.766966 5.492015 17.072009
C -7.356026 7.079986 14.426957
C -6.432033 7.042020 14.165952
C -6.370950 6.736995 13.257955
C -7.387990 9.703009 19.800009
C -8.898002 10.106979 19.691967
C -16.049048 7.064002 29.790011
C -18.251993 8.840960 29.903005
C -17.592010 8.165993 31.696009
C -17.151994 8.580979 27.667043
C -17.310025 7.023978 27.792006
C -18.379015 7.284970 30.048994
C -17.802959 8.045958 30.226953
C -17.650016 10.232007 38.458040
C -17.042028 6.904007 45.214982
C -19.393968 8.172962 47.834008
C -17.221037 9.071975 43.097026
C -17.898983 10.488031 41.359990
C -17.074036 12.764002 42.845978
C -17.364990 10.692035 47.416979
C -18.772971 10.375047 46.806006
C -17.359961 10.643982 36.974008
C -16.977005 10.543978 37.847998
C -3.846021 6.895971 14.701962
C -6.042967 7.915966 14.236980
C -3.707024 9.890017 19.367958
C -3.749978 5.433049 15.256001
C 3.771972 9.961028 16.412001
C 3.770977 9.881018 15.445006
C 3.336042 9.174960 16.776007
C 1.487981 12.946996 17.959012
C 2.828034 12.192013 16.013005
C 3.289047 12.262022 14.875953
C 2.537021 14.101048 16.702040
C 3.350992 13.533981 19.089033
C 1.741032 14.472972 21.346972
C -0.766030 15.652956 22.258036
C 1.246017 13.497965 16.047965
C -1.710023 13.499965 21.419039
C 0.567988 15.649996 23.081012
C -5.948975 17.767978 24.818993
C -0.993039 19.394956 27.111026
C 1.916990 19.673951 25.166044
C 2.253046 17.224976 24.750046
C 2.658972 19.428024 26.120961
C 0.451007 25.510001 28.200960
C 3.998006 27.134971 30.714042
C 0.565001 32.646974 33.274009
C 0.700978 31.906963 32.301017
C 1.840043 31.304983 32.003979
C 2.796005 33.268995 36.413996
C 3.683044 28.581050 31.229038
C -0.468994 31.611960 31.376016
C -0.163986 27.476977 29.303972
C -0.217955 30.923998 30.739999
C -0.701988 32.411961 30.878964
C -0.318044 25.499978 28.775036
C -3.146974 31.574036 30.329033
C -6.060008 31.405033 31.992013
C -1.893958 31.842002 32.844974
C 0.286952 35.219036 42.575966
C -0.369980 34.486038 38.807034
C -0.002999 33.517996 36.725040
C 1.753958 34.877993 37.094972
C 1.894993 33.962041 37.381041
C 0.010967 35.115017 43.501005
C 4.256965 33.685986 43.545991
C -4.455046 32.456024 39.277003
C -2.566952 34.127973 39.933044
C -2.801025 34.800019 42.216952
C -6.127992 32.168959 42.557966
C 4.200971 37.203010 47.309020
C -0.311985 35.968025 43.830969
C 4.206966 37.965013 47.892998
C 8.819988 35.983962 44.974981
C 10.067971 35.307963 44.507969
C 7.013025 34.569000 44.125957
C 15.832047 27.989028 44.267975
C 12.104050 32.077980 44.780017
C 13.608030 31.488966 43.313982
C 11.248968 30.846018 42.226957
C 12.456986 31.429971 43.784005
C 13.296953 29.597969 36.259009
C 16.480026 26.515002 39.234027
C 16.628976 24.648975 37.436989
C 22.833004 23.899045 39.313968
C 5.098036 33.469047 41.167980
C 6.222988 33.691998 38.542037
C 5.888034 27.795973 31.746952
C 6.136978 29.601971 33.365971
C 14.250993 24.327021 36.322032
C 12.285964 27.867999 36.237014
C 12.973022 28.869028 36.736983
C 10.918967 24.075969 33.076979
C 10.265959 26.168036 33.276996
C 14.750024 21.876967 27.869957
C 12.504027 22.073009 28.668985
C 14.569990 21.170031 19.859035
C 14.687957 20.246982 19.584956
C 14.783999 20.180044 18.097018
C 13.516958 19.409959 20.099040
C 12.971001 19.119050 19.353016
C 13.562984 22.113965 27.574016
C 13.166009 22.384041 26.417984
C 7.371986 23.787027 26.112003
C 6.288969 25.239971 27.051007
C 4.749021 23.621955 27.322027
C 12.273996 18.026969 21.900991
C 7.663030 14.858046 20.926991
C 11.312955 14.250021 18.937038
C 12.483954 13.944971 19.247962
C 13.391047 14.780952 19.450992
C 14.675983 18.495047 21.521972
C 16.090014 14.841971 19.137987
C 16.599020 14.158959 19.599981
C 30.914005 9.386022 22.379963
C 18.878035 11.769976 16.245997
C 14.821046 12.702010 18.783021
C 18.589049 10.971995 16.714979
C 15.155027 10.685996 17.339969
C 12.544004 12.002039 18.591031
C 8.606001 12.462026 17.874975
C 7.970009 12.952019 18.940985
C 8.709007 13.490029 19.908967
C 6.840041 6.311999 17.653012
C 12.396008 6.390040 13.184950
C 12.207010 7.280960 14.043018
C 10.819021 7.391955 14.673955
C 10.818022 8.094973 15.342036
C 13.105013 8.059981 14.424003
C 30.750966 4.867049 37.223966
C 28.447018 8.422029 35.203979
C 29.741006 8.859012 37.038958
C 29.094045 9.353022 32.381986
C 30.345974 11.419974 33.280992
C 30.922001 9.518002 38.533975
C 34.584986 7.584049 39.897963
C 36.689021 7.401955 45.086049
C 35.502994 6.074970 41.758007
C 36.883983 5.982994 43.266032
C 36.141968 5.801045 40.742953
C 29.041967 5.167007 35.938036
C 28.824039 4.531038 36.638025
C 30.016981 4.292970 37.492957
C 29.913014 6.842974 24.334982
C 29.435033 8.092043 26.515043
C 18.717010 7.157032 14.892010
C 18.782044 9.710996 15.091029
C 22.926957 5.337001 16.823967
C 19.350014 4.680014 16.549969
C 23.935021 4.480991 16.676043
C 24.841044 4.634995 19.889031
C 25.019028 4.823020 15.992009
C 23.850015 3.273008 17.220999
C 29.015019 6.946027 22.253038
C 28.586026 5.007981 22.722980
C 25.790998 9.600004 17.883978
C 25.109003 9.788954 14.428973
C 26.412967 8.877004 17.701049
C 29.025030 10.187967 20.813036
C 26.315996 10.419960 18.957020
C 24.686019 10.958965 13.959006
C 21.227953 10.846956 15.465045
C 22.724026 10.647001 13.433042
C 30.570033 10.392021 23.038039
C 29.025958 9.668040 30.086009
C 29.786961 11.269995 32.173038
C 30.036041 11.948993 31.154029
C 26.038955 16.180023 33.574969
C 22.515025 14.401014 17.850956
C 23.027042 12.153049 13.748978
C 29.504960 11.944005 22.217006
C 28.094019 14.962012 20.276041
C 24.449017 14.422968 19.248952
C 24.075994 12.919002 16.157977
C 18.170040 15.459010 19.580981
C 26.879002 15.388992 18.653014
C 27.922015 15.780974 20.747021
C 26.722017 15.548975 28.229960
C 26.892987 15.793005 27.013018
C 26.018041 16.250048 28.984043
C 23.046952 19.473954 26.181974
C 24.426985 19.900008 26.822959
C 24.626025 17.929010 27.948993
C 25.616991 18.578015 25.421043
C 25.428979 16.937970 20.464033
C 25.958986 17.077953 23.409003
C 24.656045 18.521004 25.302041
C 21.259972 18.013981 20.441984
C 20.997968 16.273037 18.951039
C 21.378033 17.249008 25.486971
C 21.812001 17.910020 22.926967
C 20.215048 19.580048 31.799015
C 20.087042 18.693042 31.456006
C 20.422035 18.645951 30.556992
C 18.104014 19.359956 33.190981
C 20.259044 20.649973 35.325036
C 28.760024 18.026979 34.931960
C 28.281990 19.086027 35.985016
C 30.524015 18.248999 36.799955
C 29.065982 23.678977 39.121965
C 28.413022 23.950039 39.725957
C 27.108042 24.130969 39.310987
C 26.150030 24.585999 40.191028
C 25.282981 24.730027 39.888032
C 27.757016 24.604988 41.934046
C 26.454027 24.831960 41.524048
C 28.738038 24.174038 41.053021
C 29.607017 24.038003 41.351956
C 29.632980 20.593019 40.488995
C 32.349011 18.844960 41.133000
C 25.801005 21.034021 37.121043
C 31.977026 18.272017 41.823022
C 33.249050 12.871993 41.482970
C 31.641955 16.539954 40.762951
C 24.736015 25.818965 41.990995
C 17.446971 26.349039 41.850968
C 19.168981 26.719033 43.732017
C 34.646987 12.691010 46.147958
C 34.833021 14.392050 44.353046
C 33.714003 15.006009 44.728045
C 33.205985 17.781006 43.795047
C 31.463985 18.824971 42.432952
C 33.099959 17.571996 42.577997
C 27.980025 24.746049 42.826033
C 25.830989 25.965978 43.095989
C 25.407975 25.334043 42.494039
C 27.594022 23.483989 46.711011
C 29.450962 22.076959 46.691992
C 29.574995 20.871024 45.699022
C 26.695978 23.260014 48.830009
C 31.061953 21.333993 49.500025
C 30.609013 21.088972 50.274045
C 22.281010 26.502043 52.790030
C 21.806017 26.605956 51.302968
C 22.200952 24.394980 51.847035
C 29.889960 21.154040 53.281050
C 30.809977 21.587977 51.483029
C 29.956026 20.981958 52.369022
C 26.940991 20.800020 52.477968
C 30.982991 16.808966 48.317963
C 34.123955 13.352048 46.628951
C 31.823962 16.841974 47.836008
C 21.692026 26.107976 52.127044
C 20.151012 25.753023 53.408028
C 16.593049 27.803990 55.365046
C 19.380019 32.651984 51.199048
C 20.040019 31.845006 50.504991
C 21.284998 31.821038 50.426030
C 17.571049 30.988987 50.854970
C 18.914050 31.230042 48.889958
C 20.616036 29.043005 46.026021
C 10.569032 33.792038 47.674003
C 13.963990 30.904007 49.017971
C 9.055976 36.785989 45.466012
C 5.099958 37.001996 47.036968
C 4.308994 38.175012 53.039049
C 5.060978 37.136005 52.224996
C 5.436952 32.914960 52.747000
C 9.404978 33.171006 49.187005
C 13.324027 29.539001 50.713011
C 12.361045 28.680962 55.250959
C 9.215985 31.313962 57.317025
C 9.427000 30.375991 57.191035
C 4.505954 38.043025 53.979956
C 5.443019 29.157020 59.117037
C 4.747049 30.015019 58.514046
C 6.391973 14.181950 70.200039
C 11.876010 20.530985 69.245022
C 11.488001 19.817984 69.775050
C 9.662979 21.229003 62.488982
C 11.559994 21.219988 67.314014
C 11.898038 22.297963 62.119983
C 11.005980 23.931047 60.364042
C 10.101050 21.786018 70.467954
C 11.378986 22.518984 69.072024
C 11.428963 21.878019 69.796988
C 12.087962 22.195989 70.432996
C 13.128048 23.229020 61.842046
C 13.068041 25.342044 58.735006
C 17.688049 18.599963 64.416960
C 14.088968 26.637022 57.515048
C 14.886978 26.654976 58.047963
C 14.957005 22.851021 60.182027
C 15.354994 22.108044 63.125014
C 16.499988 20.200960 64.874020
C 16.960044 20.979954 64.525954
C 17.550978 22.450975 57.709999
C 29.573996 19.542011 57.694990
C 29.675955 18.301018 57.540018
C 23.427004 19.255998 57.067043
C 17.417048 21.206027 59.883980
C 20.554978 22.634044 55.254969
C 26.004963 20.046014 54.841026
C 18.722984 27.636987 53.908997
C 15.135963 29.084981 53.449997
C 12.528008 29.745968 53.579989
C 30.851951 17.920975 54.952993
C 30.668985 16.387997 53.481952
C 31.991966 14.657024 54.674047
C 31.057048 16.770040 55.983970
C 19.450974 16.312032 62.952958
C 27.432992 15.988024 60.411956
C 25.335002 16.752022 60.228014
C 26.975999 17.667021 58.096046
C 30.070021 17.566027 58.475007
C 29.398974 13.560975 60.579038
C 21.132961 13.311003 65.601017
C 19.013964 17.274950 61.795958
C 21.772014 9.417974 67.882029
C 18.557977 13.597009 66.742967
C 16.341952 13.438046 68.606036
C 15.510049 11.369964 76.343981
C 17.263022 10.361968 75.968024
C 15.806006 8.623005 75.696004
C 17.292978 11.701964 71.549042
C 16.670965 12.038969 70.885013
C 16.687967 13.006965 70.926001
C 21.449014 7.941049 78.440000
C 23.277963 8.541001 71.363042
C 21.957957 9.081002 78.417008
C 19.484971 12.586002 67.506038
C 20.915033 12.375015 65.463983
C 31.846040 8.681986 60.302971
C 32.119982 10.907994 59.862978
C 22.410970 10.742974 64.305994
C 21.505998 11.904035 64.139002
C 30.154973 4.998047 64.906015
C 23.527005 7.453966 66.092995
C 24.397951 7.028997 63.605962
C 19.774026 5.846957 78.629020
C 24.409984 7.241042 69.974971
C 24.337037 3.348964 69.771040
C 24.326015 5.849007 73.177961
C 23.031014 6.137951 75.099033
C 22.073018 6.942983 78.869033
C 17.353014 7.012964 77.590030
C 14.773985 5.678961 74.989048
C 14.830993 10.776006 76.701039
C 14.888987 11.640015 72.387046
C 15.063989 12.042046 75.803960
C 11.698963 12.811962 69.514033
C 12.798990 11.323017 71.166964
C 6.924032 10.086023 75.718987
C 6.801998 12.135997 74.934018
C 5.291006 12.066002 75.384981
C 5.967008 11.654977 74.823968
C 4.949003 9.100962 79.135988
C 5.092028 8.269979 78.230976
C 6.273007 7.970964 77.705986
C 35.320971 12.340961 46.750997
C 33.054970 12.687978 52.977970
C 39.464955 11.161012 52.656014
C 37.988046 11.335001 52.746961
C 37.794022 12.168037 53.203965
C 37.293036 10.395995 54.437976
C 37.858047 9.383968 53.380962
C 34.961985 8.709993 54.311969
C 32.746043 6.238008 55.762988
C 31.085986 4.891040 56.996961
C 33.389002 5.320968 52.909955
C 38.391000 0.184975 45.316978
C 32.900003 1.843029 53.166951
C 32.380035 1.553987 54.270027
C 30.109978 0.617990 58.183983
C 29.655954 1.395039 59.468048
C 29.355952 0.976012 58.658989
C 31.168968 -0.111950 54.212965
C 29.864998 -4.153038 56.616987
C 32.066006 -2.636985 48.617031
C 33.157987 -4.552014 48.056028
C 5.554011 3.140987 75.723958
C 9.734993 -2.442020 79.258982
C 9.243018 -1.709012 77.069048
C 11.188034 -2.814994 78.802995
C 15.790035 -1.551027 77.514009
C 19.298960 0.821952 79.595976
C 12.375031 1.680004 75.589994
C 19.052972 3.642984 79.392031
C 19.899965 2.907986 80.487993
C 20.349041 2.857976 78.986979
C 22.552986 0.569009 76.428012
C 23.995029 3.588966 75.110988
C 24.239013 3.966959 73.943965
C 25.059005 -1.293977 68.576036
C 29.762953 2.871035 65.330025
C 29.965035 3.818963 64.537034
C 30.883002 3.271955 62.787044
C 21.354002 -4.946008 61.407028
C 20.537004 -4.844984 61.899972
C 25.280027 -2.839028 68.632017
C 24.406954 -3.327024 63.450984
C 27.542980 -1.155008 65.588031
C 26.721988 -0.983974 66.621965
C 23.273035 -3.212985 67.983014
C 22.635953 -0.263975 76.917952
C 26.707999 0.199951 67.221956
C 25.007010 -2.109986 68.053009
C 17.460998 -5.089967 71.922983
C 21.754033 -2.094025 72.822955
C 21.367036 -1.983044 70.292954
C 20.869039 -1.717995 75.317984
C 19.633020 -2.907042 72.277961
C 16.801019 -3.155003 76.334011
C 19.699040 -2.130001 72.837988
C 12.267007 -8.126969 78.273964
C 12.990997 -8.916968 77.230956
C 15.303985 -7.737971 73.473975
C 13.783033 -8.434018 76.948981
C 17.199972 -9.404972 72.221979
C 16.924994 -12.620952 65.092963
C 19.548985 -7.153956 60.009992
C 23.500983 -8.546951 58.549027
C 29.176009 -6.351025 58.602994
C 28.218974 -9.071974 57.045951
C 25.193031 -9.503021 57.549045
C 18.981969 -6.408010 65.217042
C 17.893002 -8.319008 65.233025
C 12.520971 -18.477016 59.076036
C 11.533048 -18.108960 56.505016
C 13.835996 -19.082032 57.348047
C 18.670040 -18.154033 57.027046
C 18.772035 -13.404019 56.637967
C 17.682983 -14.737977 60.989035
C 18.765961 -11.664969 58.087991
C 16.997968 -18.631039 60.234045
C 17.304953 -17.411982 60.183966
C 15.904046 -13.797999 65.221018
C 17.599998 -12.904040 62.513957
C 16.928048 -16.663018 62.037017
C 16.938970 -11.241983 69.764041
C 18.739979 -11.062006 71.115039
C 15.347984 -11.052036 72.580953
C 15.370993 -12.594962 66.972017
C 13.273022 -9.767007 77.605048
C 11.940983 -16.604040 62.352012
C 12.703998 -17.004957 62.797008
C 11.814995 -17.289046 65.114024
C 11.850979 -13.425957 73.502032
C 11.256049 -15.291014 72.352002
C 10.504991 -14.784029 72.699955
C 9.495007 -14.532996 71.629017
C 9.428999 -15.292009 71.029979
C 8.621001 -14.356024 72.011954
C 9.469036 -18.571048 65.229001
C 9.403981 -17.169970 65.930047
C 9.476955 -17.614047 65.070042
C 10.793023 -17.229977 64.425032
C 8.476021 -10.149955 75.836966
C 10.347950 -13.041985 73.812953
C 10.948956 -13.407969 73.146043
C 11.327009 -9.693955 76.307964
C 6.180989 -6.663999 77.383011
C 5.028007 -13.110996 75.320014
C 5.782027 -19.387983 62.887979
C 6.166977 -19.344986 60.144971
C 8.424030 -19.097046 62.952034
C 8.543015 -19.647035 59.318993
C 9.106976 -18.955975 58.962032
C 9.293036 -19.142027 58.037989
C 9.930044 -18.930021 59.455041
C 16.659979 -19.466023 53.112982
C 12.399981 -17.657003 53.173032
C 16.559987 -20.707013 50.787017
C 9.719029 -18.231961 52.328016
C 7.688965 -19.520016 51.285993
C 6.961049 -19.301953 49.374008
C 10.822027 -18.265028 50.076045
C 9.485011 -24.564992 45.917043
C 19.247952 -20.923006 45.516036
C 21.364992 -18.053974 48.627048
C 20.527027 -18.079047 48.225996
C 19.970047 -19.125955 47.641029
C 17.622972 -19.802984 51.324025
C 20.681956 -17.478990 55.772955
C 18.371020 -18.117001 56.105042
C 18.151974 -19.019007 55.820979
C 24.217995 -11.997952 54.601041
C 30.127999 -10.972036 46.129993
C 33.177030 -7.119045 46.221030
C 32.854037 -6.551993 45.557021
C 32.821990 -6.851032 50.132029
C 33.592970 -6.313988 50.952954
C 33.453999 -8.065990 55.460966
C 28.022989 -16.639008 52.152046
C 32.308960 -8.418965 54.570046
C 32.641007 -8.868952 53.778004
C 28.082037 -11.213983 54.900043
C 26.130970 -10.357958 55.908979
C 28.770984 -9.741048 56.144956
C 29.997022 -10.011033 56.174981
C 26.931024 -14.747985 52.676007
C 26.373979 -15.431957 52.273969
C 25.792978 -15.804996 52.955015
C 26.718975 -17.331964 51.597048
C 27.207964 -16.496983 51.646032
C 27.706962 -16.705023 49.643028
C 28.275034 -15.367015 50.271952
C 25.620004 -17.815000 46.426027
C 29.379006 -15.868966 46.414959
C 26.695049 -19.448996 42.671040
C 25.442971 -20.858047 41.433027
C 29.132001 -16.871027 45.588954
C 20.485049 -20.792038 43.466019
C 16.891996 -24.282989 44.373000
C 18.027024 -24.399007 42.661000
C 19.021998 -24.964982 43.336014
C 24.006035 -18.544981 39.056012
C 17.455961 -24.165978 38.227033
C 21.883030 -17.022024 37.562989
C 18.165957 -20.677018 36.741955
C 24.510976 -20.480994 38.991025
C 30.258973 -16.355976 39.209022
C 31.804992 -16.093961 37.528030
C 28.231977 -18.989969 40.935021
C 32.806970 -15.306036 39.110013
C 31.677985 -15.344015 38.130024
C 26.420974 -15.764045 37.116984
C 28.191007 -12.243030 35.858017
C 31.146006 -10.159952 37.827018
C 31.435958 -8.992022 37.492022
C 21.140033 -13.323969 32.937995
C 29.856012 -10.912033 44.129980
C 30.055976 -11.808961 43.984957
C 29.901953 -10.417018 45.418014
C 32.850958 -5.077016 42.841978
C 32.665001 -5.417029 43.687008
C 33.436952 -6.304005 44.402023
C 27.484950 -6.173015 34.724966
C 28.562035 -5.317963 40.430019
C 33.796016 1.746969 40.731967
C 31.340009 0.995999 40.367034
C 33.774009 2.470994 39.341991
C 33.588981 2.567015 40.278965
C 30.304957 3.369041 37.429971
C 36.704979 3.812995 42.311019
C 37.703991 4.017040 44.478033
C 38.440954 2.145004 45.833042
C 37.765968 1.520957 45.527046
C 37.718961 1.881025 43.502963
C 7.067004 -24.720010 45.577025
C 4.954957 -21.008012 44.213050
C 5.453983 -22.172015 43.288954
C 7.125005 -28.462977 44.237964
C 6.830020 -27.057010 44.625964
C 6.520004 -27.037980 45.545045
C 8.758023 -26.495952 45.066989
C 8.371973 -26.192985 43.576959
C 8.971980 -23.985014 45.330951
C 16.077959 -24.835957 43.151001
C 15.547982 -24.766982 37.896954
C 13.512996 -23.017995 38.104973
C 8.880964 -23.055970 39.067965
C 10.881043 -23.306986 39.493981
C 8.937968 -24.080973 37.304999
C 8.743006 -23.176039 37.593003
C 8.736989 -23.919012 39.489046
C 6.309031 -18.694953 38.558033
C 5.759979 -17.235007 36.503006
C 6.004963 -20.347961 31.961965
C 6.780023 -20.301016 32.526015
C 6.902988 -21.142996 32.970958
C 8.102970 -20.693955 31.006955
C 10.512955 -20.184038 30.748037
C 13.224040 -21.820989 33.938961
C 11.730019 -22.170976 32.598049
C 13.171958 -17.220981 28.579037
C 12.463046 -17.925970 29.777983
C 10.502986 -10.696961 20.513011
C 11.684997 -8.387958 20.919028
C 12.499989 -9.255972 21.938982
C 11.335956 -11.286953 21.705015
C 12.968024 -15.647958 22.482956
C 11.811994 -18.956013 21.353032
C 10.652969 -18.321993 21.219030
C 9.635038 -18.805984 20.721982
C 10.301982 -19.795991 26.410999
C 9.626036 -19.503027 27.040999
C 10.605006 -16.892970 21.739029
C 9.711010 -16.536010 21.620952
C 9.210980 -12.882969 21.000972
C 4.681952 -10.437965 23.480022
C 8.505034 -18.802012 26.292009
C 8.428043 -18.872996 25.064001
C 5.964991 -18.155983 25.916999
C 4.634970 -18.426995 28.077037
C 6.445961 -16.420013 24.188012
C 4.856035 -9.864016 22.718030
C 5.018991 -10.434978 21.950986
C 6.926952 -8.414034 20.838041
C 6.297049 -6.103954 20.210951
C 4.600034 -4.194995 18.622995
C 8.219994 -0.570987 18.850018
C 6.678038 -1.634008 18.132961
C 8.254956 -4.422961 20.493036
C 5.812977 2.994034 17.801005
C 10.965982 -0.061027 19.086047
C 8.300000 1.033021 17.641002
C 5.972974 0.498971 17.454953
C 8.820018 0.482025 18.182036
C 10.172970 0.737001 18.297955
C 12.851956 2.973046 15.296040
C 13.288017 1.403981 16.885027
C 10.406008 -1.123018 19.766022
C 14.397981 -4.607982 19.533043
C 16.112013 -0.771017 16.430960
C 16.014994 -1.359041 19.308034
C 24.181041 1.619035 25.828009
C 15.635958 3.677007 15.277951
C 17.295957 0.072957 18.786983
C 17.218963 1.894024 16.752972
C 18.282026 1.989019 21.347050
C 24.678018 2.821989 24.962044
C 24.053995 2.566027 25.659042
C 22.200015 2.205952 24.140041
C 25.500013 4.055040 22.246036
C 27.471005 4.057989 31.179966
C 23.902951 1.733960 28.411034
C 26.054988 2.485959 30.160967
C 26.876998 2.732998 27.971962
C 20.821028 -3.064982 30.857030
C 22.880956 -2.555028 32.577996
C 18.956038 -0.795034 24.173971
C 20.710987 -3.814011 25.273047
C 19.836974 -6.752999 21.340017
C 21.819992 -11.905037 27.604965
C 24.049967 -6.839957 31.452011
C 24.221990 -8.859014 30.430965
C 20.391017 -8.152984 21.782957
C 19.017950 -9.453001 20.221955
C 18.994034 -5.265012 23.059005
C 14.099954 -12.760985 23.514982
C 25.732014 -10.296032 32.586012
C 26.824969 -6.589030 33.777020
C 24.304030 -8.140038 31.542037
C 25.894991 -12.150000 34.417043
C 30.418989 -10.846956 36.021974
C 19.583019 -16.257995 31.149999
C 24.926975 -14.284978 36.002044
C 16.268047 -21.038001 35.069952
C 13.467974 -22.876005 34.576017
C 14.106968 -20.955024 33.771015
C 17.117026 -17.104981 26.317048
C 16.122010 -15.599994 25.460995
C 18.060954 -15.982960 25.749983
C 17.230015 -16.145975 26.221996
C 19.034044 -17.563029 27.520988
C 18.575050 -17.491982 28.371979
C 19.547977 -17.501968 29.520973
C 19.702050 -18.407975 29.830023
C 21.283029 -12.657020 25.588006
C 21.382044 -12.769028 27.629984
C 20.396048 -17.114014 29.253996
C 22.065049 -13.442011 27.773957
C 21.045999 -15.329962 26.778028
C 20.491986 -14.498994 26.031050
