# Supplementary material for: Modeling of the Electrostatic Interaction and Catalytic Activity of [NiFe] Hydrogenases on a Planar Electrode
Source: J Phys Chem B. 2022 Oct 21;126(43):8777–90. doi: 10.1021/acs.jpcb.2c05371 (PMC9639099; doi:10.1021/acs.jpcb.2c05371)
Supplement: Supplementary file 1 — jp2c05371_si_001.zip [file jp2c05371_si_001.zip › Supplementary data/1e3d_5_theta_40_phi_98/triangulatedSurf_protein_stern/exposedIndices.txt]

5992
7553
945
1128
2887
2792
3380
1960
1956
534
378
6656
804
8990
1755
1825
9221
10919
8875
8601
10084
8241
6082
6034
5993
6131
6179
6208
6217
6234
6239
6238
6284
5924
5954
6777
8062
8012
6095
6091
6096
5996
6119
7802
7756
6139
7603
7525
7544
7621
10679
7665
10632
10697
2992
10815
10765
10766
10758
10763
10737
10799
7529
10739
10744
7514
7537
3019
3052
3012
10753
3121
7463
2743
2745
2919
2909
3185
7618
3461
2725
2642
2924
2865
2712
2859
2852
3257
3301
2461
2494
2507
3679
3270
1902
2015
1727
1963
1981
2455
2014
2578
2405
2404
2381
2363
2294
2388
2374
1513
48
46
921
9
6469
6465
6478
31
526
6459
451
413
360
366
5929
5883
5840
6647
5873
6580
865
1481
1465
1398
1284
758
810
803
11885
11900
6665
6696
6699
6698
11646
4423
4427
11812
3977
3971
4338
4364
4014
4007
4035
4028
4065
4300
9396
9352
9393
9377
9365
8993
9410
9323
1170
1169
1327
1905
3763
4731
3712
1845
1768
1770
1113
9101
9259
11314
4709
9236
9239
10965
11290
11297
11306
4756
4782
10984
9114
11616
8927
9617
9601
8872
10910
10914
10951
10968
11272
11022
10988
10980
10946
8876
8464
8859
8507
8492
5253
5272
9909
9891
9851
9606
8893
8804
8768
9876
8757
8730
8731
8689
11676
11661
9907
9869
9968
9959
9982
9996
10135
6736
6689
11771
11778
11734
8173
8174
8168
8179
10179
10143
10188
6029
6039
6040
6178
6030
6084
6028
6037
6035
6183
6184
6038
6081
6033
6094
6174
6137
7870
6136
6132
6248
6154
6177
6180
6173
6169
6166
6204
6209
6210
6207
6206
6249
6247
6966
5988
5997
5987
5977
5979
5974
6233
6232
6221
5978
6224
5950
5966
5951
6222
6972
6240
6237
6254
6255
6294
6302
6309
6295
6293
6290
6311
6292
6283
5961
5967
6280
6285
5969
5968
5962
6326
5937
5949
6791
5918
6974
5953
6800
6784
5921
6789
5926
6790
5880
6753
6785
6792
6776
6732
6778
8060
8072
6774
8004
6058
8065
8064
8048
6111
6050
6107
6090
6092
6053
6054
6100
6141
6101
10102
10092
10093
10103
10098
7990
9915
10451
10512
10513
7859
7784
7850
7782
10569
10574
10508
10575
10529
414
405
3466
3465
404
7015
411
441
7014
7016
7023
7020
7019
6971
7036
7038
7087
7080
7079
7081
7122
7703
7757
7750
7748
7758
7749
6160
6151
7752
6150
6152
7807
6158
7869
7737
7806
7731
7736
7738
7854
10557
10556
10555
7653
7741
7740
7683
7684
7679
7677
7664
7606
7654
7602
7595
7596
10680
7520
7524
7604
7534
7536
7535
7543
7541
7542
7624
7678
3481
3478
10740
10695
10685
10678
7655
7656
10631
10626
10649
10630
10530
10642
10643
10641
10648
5368
8401
10698
10692
10711
5302
10779
5316
10812
10820
10821
10865
10884
10883
2991
2984
3002
10777
10778
10782
10781
10762
10767
10757
10768
3056
10760
10795
10798
3053
3063
3064
3014
10802
10791
10792
10746
10747
10745
7526
7521
7522
7538
7527
10749
7464
7465
2810
7513
3049
3061
3083
3080
3082
3085
3076
3086
3078
3013
3017
3020
3122
2904
2899
3120
2837
2898
3098
2817
2753
3073
3028
2750
2751
2749
2814
2813
2818
2806
2880
2883
2878
2882
2877
2876
2890
2885
2922
3181
3179
2945
3029
3003
2999
2941
2947
2955
10880
2959
3177
2939
2940
2944
7130
7617
7616
7554
7555
3563
3476
3420
3411
2747
3418
3470
362
379
3392
2194
354
3370
3356
3377
3397
3383
3372
3381
3374
3375
3399
3775
3804
3893
3881
3890
3889
3271
3164
3276
3162
3172
3180
2915
2916
2925
2845
2889
2871
2873
2812
2867
2869
2868
2796
2731
2716
2651
2718
2700
2703
2850
2787
2788
2696
3258
2861
3273
3252
3311
3304
3302
3312
2647
2704
2641
2650
2648
2632
2581
2575
2576
2583
2459
2448
2449
2445
2440
2441
2452
2566
2561
2568
2442
2570
2571
2478
2493
2487
2488
2486
2485
2490
2471
2528
2492
2491
2506
2500
2505
3698
2483
3275
3269
3783
3781
3778
3713
3779
3777
3697
3696
3707
1663
1909
1664
1908
2503
2023
1894
1968
2020
1952
1951
1947
1950
1946
1962
1974
1967
1329
1989
1985
1990
1987
2010
2057
2019
2018
2021
2464
2462
2024
2606
2588
2391
2387
2382
2390
2247
2307
2608
2582
2418
2406
2411
2401
2399
2400
2409
2408
2425
2379
2384
2372
2370
2311
2375
2349
2350
2359
2354
2293
2355
2325
2318
2316
1511
1504
1512
2365
2364
2361
2360
2339
2357
2327
1516
1517
2331
50
930
931
1509
946
941
917
923
927
920
925
6492
918
922
7
0
1
934
935
933
937
3
5
4
8
6455
29
6470
6408
6474
6479
6475
6476
6514
28
520
537
540
528
6414
6413
523
522
524
6439
6446
6447
6441
6448
6458
6456
6461
6460
6397
6407
6410
6394
6396
6388
6387
6398
6395
6333
6337
6336
6338
5899
5931
5922
5933
5909
5910
6354
6356
6347
6352
6353
6357
6346
457
346
370
388
390
394
373
374
456
452
5930
5932
5870
5928
6663
6668
6667
6655
6657
6658
6661
6639
6646
6650
6660
6654
6649
6513
6567
6581
6578
6576
866
849
903
898
904
1477
850
897
863
901
902
861
896
910
900
1463
1482
1485
1486
1476
1459
1384
1472
1479
1458
1494
1972
1464
1982
1388
1389
1394
1297
1345
1346
1350
1344
1282
1265
1268
9357
1410
1414
852
855
1255
1285
1283
787
788
753
750
11886
11876
11877
11875
11884
751
752
802
809
808
11881
11909
11850
11848
11849
11882
11867
11861
4363
3964
11852
3960
11836
11853
11901
11899
11898
6672
6693
6692
6691
6700
6694
11679
11583
11580
4456
4450
11591
11649
11612
11623
11631
11624
11677
11671
11672
4435
4432
3935
3963
3939
3946
3940
4399
3942
3941
4438
4428
4372
3978
4377
4368
4371
3972
3967
3975
4362
4453
4448
4449
4477
3994
3976
4369
4008
4002
3970
11865
4011
4012
4330
4331
4332
4033
4034
4032
4036
4005
4021
4029
3999
3997
4026
3992
4070
4062
4069
4068
4260
9402
9401
9395
9353
9344
9343
9341
9350
9340
9339
9342
9351
9384
9414
9374
9408
9020
9413
9347
1230
1223
8989
8991
8992
9411
9415
9409
9349
9348
9338
9328
9330
9332
9303
9295
9296
1132
1131
1125
9299
9298
9293
9289
9423
9000
9433
1124
1129
1117
1142
1141
1143
1145
1147
1179
1337
1154
1399
1983
1957
1958
1914
1328
1155
1103
1855
1844
1964
1906
1904
3806
1745
1754
1722
1752
1783
1786
1747
1757
1746
1756
1784
1823
1772
1821
1824
1778
1764
1765
1769
1792
9089
9087
9280
1796
1195
9271
1119
1101
1107
9093
9091
9096
9092
4652
9265
9264
9263
9088
9232
4708
4653
11342
4704
4696
11305
11313
11312
4720
4716
4721
11284
11345
11286
4705
4699
9144
9145
4701
4700
9210
11359
11362
11288
11346
11242
11278
11276
11285
11282
11294
11316
4718
11315
4737
4734
3826
3828
3827
3821
3884
3876
3885
9001
9099
9111
9110
9121
9118
9119
9115
9128
9147
9133
11629
8926
8925
9166
9167
9163
8933
8870
9611
9602
4781
10913
10912
10915
10939
10955
10925
10956
10957
10958
10964
11271
11270
10998
9211
9209
9217
11024
11017
10999
9201
10991
10989
10996
10969
10990
10987
5200
10977
10981
10963
10979
10941
10975
5248
5247
5210
5258
5235
8448
11052
8863
8871
8847
8865
5192
5191
8511
8506
8510
8497
8480
8467
8482
8465
8463
8447
8437
8468
5236
5237
5229
8450
5257
8413
8417
8408
5275
5273
5267
5266
5271
5270
8411
8410
8406
8407
10903
5274
5268
5256
10876
10866
8399
8403
8394
8390
8385
8389
8388
8599
8517
8591
8553
8556
8546
8541
9908
9855
9861
9862
9863
8590
8500
8493
8498
8824
8680
9631
9632
9604
9605
8886
8817
8885
8896
8851
8850
8846
8848
8815
8811
8816
8818
8812
8820
8819
8777
8796
8770
8759
8805
9844
9874
9871
9877
8756
9960
8749
9838
8762
8734
8735
8771
8726
8725
8728
8685
8687
8688
10242
8668
8678
8670
9635
9629
9634
8235
8255
11664
11662
11665
11656
11678
11633
11634
11638
11628
11637
9910
9931
9929
9905
9904
9914
9913
9912
9901
9875
9969
9965
9979
9987
9983
9978
9985
9993
9998
10041
10037
10042
10039
10024
10026
10032
10070
10069
8111
8107
8108
8112
10129
10137
10131
10136
10083
10079
10130
10134
8104
8052
10080
10081
10095
10099
10088
8047
8051
8046
8067
8070
6734
6744
8057
6711
6739
6745
6742
6735
6737
3929
3931
6738
8129
3902
3907
11788
3925
3911
3905
11814
11787
11783
11785
4397
11781
11769
11775
11776
8209
8212
8194
8164
8176
10191
8704
8703
8177
8169
8172
10156
8711
8240
8702
8707
8693
10174
8697
9831
10028
10027
10164
10159
10165
10160
10178
10172
10171
10177
10194
10184
10176
10192
10187
10186
