# Supplementary material for: Modeling of the Electrostatic Interaction and Catalytic Activity of [NiFe] Hydrogenases on a Planar Electrode
Source: J Phys Chem B. 2022 Oct 21;126(43):8777–90. doi: 10.1021/acs.jpcb.2c05371 (PMC9639099; doi:10.1021/acs.jpcb.2c05371)
Supplement: Supplementary file 1 — jp2c05371_si_001.zip [file jp2c05371_si_001.zip › Supplementary data/1e3d_5_theta_40_phi_98/triangulatedSurf_protein_stern/triangleAreas.txt]

0.032528
0.068185
0.090749
0.089348
0.092670
0.093611
0.089291
0.096244
0.071072
0.059952
0.062423
0.031560
0.078768
0.132690
0.040462
0.105217
0.108946
0.093341
0.097592
0.094053
0.092209
0.082028
0.099434
0.053369
0.062598
0.126839
0.068249
0.085616
0.069135
0.048345
0.067140
0.064437
0.118641
0.104544
0.050205
0.064050
0.042830
0.074424
0.063978
0.039852
0.081274
0.092100
0.053187
0.033869
0.063307
0.052094
0.105087
0.081867
0.048209
0.039741
0.069008
0.059920
0.068320
0.127103
0.046111
0.105548
0.126129
0.041131
0.042131
0.062779
0.120151
0.066262
0.052996
0.072631
0.065522
0.119765
0.048701
0.061465
0.074997
0.128507
0.082915
0.082764
0.090477
0.083170
0.116533
0.126310
0.085065
0.086572
0.082077
0.083423
0.113917
0.111624
0.054452
0.082038
0.090184
0.085996
0.119015
0.123649
0.036754
0.038877
0.092223
0.130488
0.060534
0.050537
0.075442
0.130119
0.047807
0.073571
0.127502
0.060201
0.063978
0.061295
0.129525
0.063792
0.044688
0.051571
0.116954
0.104870
0.057043
0.045865
0.057357
0.044340
0.055323
0.116296
0.061614
0.062586
0.085282
0.099851
0.055508
0.056610
0.074931
0.029408
0.050043
0.041029
0.075970
0.128936
0.047562
0.056640
0.116662
0.032688
0.048838
0.089338
0.098680
0.049801
0.106386
0.120618
0.083163
0.050988
0.109050
0.091844
0.106645
0.034858
0.090168
0.116954
0.075450
0.094813
0.124320
0.082183
0.042910
0.063948
0.048359
0.032308
0.036510
0.072439
0.081659
0.078551
0.076149
0.070688
0.037081
0.023911
0.057129
0.035011
0.084034
0.128436
0.123284
0.119356
0.128266
0.127043
0.137217
0.115132
0.057174
0.078879
0.116685
0.044010
0.036974
0.054958
0.097429
0.053341
0.088573
0.118476
0.123989
0.112469
0.041453
0.097808
0.123558
0.088818
0.089324
0.041700
0.053723
0.047972
0.087691
0.130661
0.058590
0.065373
0.117207
0.084005
0.082801
0.075227
0.086105
0.031059
0.072952
0.131797
0.129312
0.131960
0.028324
0.066042
0.123388
0.026684
0.030401
0.051510
0.053154
0.117416
0.049845
0.095698
0.136469
0.061014
0.077234
0.023388
0.022724
0.094682
0.043248
0.067580
0.086185
0.103855
0.087329
0.071439
0.020763
0.050739
0.108932
0.056810
0.127485
0.130422
0.041824
0.061463
0.110987
0.034995
0.020582
0.059434
0.043744
0.124359
0.129537
0.123310
0.075039
0.094993
0.031406
0.053852
0.061109
0.100848
0.058682
0.068984
0.102517
0.051661
0.079408
0.091469
0.036442
0.040518
0.056864
0.105317
0.118887
0.132632
0.130084
0.145300
0.135747
0.143459
0.140338
0.092363
0.043348
0.095455
0.101542
0.082745
0.102349
0.062803
0.080104
0.136560
0.041977
0.110957
0.139981
0.073743
0.113900
0.021668
0.040793
0.058263
0.064213
0.132271
0.062719
0.094242
0.120967
0.098929
0.093692
0.095225
0.095337
0.101286
0.071392
0.064743
0.056134
0.071871
0.113481
0.054702
0.097151
0.061048
0.095925
0.068503
0.092388
0.078177
0.069891
0.086023
0.130303
0.046204
0.030225
0.062890
0.046998
0.031979
0.059474
0.100093
0.088722
0.090305
0.102287
0.086756
0.088044
0.075662
0.090309
0.066302
0.081120
0.128215
0.059526
0.097842
0.094525
0.096346
0.047704
0.036957
0.051657
0.056696
0.073072
0.119379
0.064760
0.107328
0.123335
0.040133
0.078255
0.073236
0.088915
0.067942
0.048218
0.084611
0.073435
0.055832
0.097483
0.129450
0.059140
0.098901
0.127337
0.060170
0.048594
0.078215
0.129603
0.052751
0.067640
0.084265
0.058954
0.092221
0.073898
0.067628
0.089844
0.069210
0.049177
0.056769
0.069720
0.139469
0.044341
0.085530
0.128698
0.055784
0.121259
0.108007
0.030901
0.064032
0.085862
0.095068
0.080819
0.075265
0.080276
0.050682
0.029310
0.067012
0.059115
0.132794
0.093699
0.111231
0.122103
0.118768
0.124405
0.104173
0.079720
0.056179
0.079124
0.051967
0.028847
0.046376
0.073490
0.145681
0.043560
0.052491
0.112705
0.122881
0.021975
0.032634
0.093501
0.133209
0.128711
0.122423
0.057266
0.056911
0.065155
0.125140
0.052173
0.055115
0.113372
0.050486
0.070098
0.040917
0.094726
0.115647
0.066599
0.057318
0.052514
0.127454
0.044075
0.088093
0.130496
0.051477
0.047050
0.042702
0.065232
0.124290
0.085252
0.074222
0.106803
0.111686
0.101246
0.098141
0.059534
0.060112
0.068620
0.077103
0.067958
0.104230
0.094469
0.085053
0.118502
0.069713
0.079472
0.078527
0.102502
0.080199
0.104159
0.105340
0.053475
0.053112
0.035470
0.067329
0.067505
0.086761
0.085254
0.073092
0.079235
0.096344
0.074420
0.100290
0.120653
0.066560
0.037973
0.068717
0.077516
0.084873
0.053125
0.051975
0.072225
0.104368
0.054858
0.061515
0.116147
0.081793
0.052825
0.060613
0.120127
0.039946
0.037462
0.050136
0.066686
0.069682
0.075314
0.040596
0.048231
0.040138
0.062055
0.109584
0.064109
0.132283
0.126425
0.071969
0.115486
0.046109
0.033812
0.056142
0.108910
0.076649
0.049613
0.076416
0.058493
0.032605
0.059131
0.134440
0.068780
0.063088
0.066130
0.105757
0.040158
0.091834
0.115382
0.106472
0.093769
0.084257
0.100131
0.080351
0.062874
0.077145
0.064994
0.099272
0.096614
0.085043
0.050769
0.038238
0.026654
0.040825
0.077522
0.082650
0.092471
0.088163
0.070783
0.070321
0.058779
0.061482
0.085600
0.048596
0.023566
0.058078
0.053146
0.057736
0.112143
0.074923
0.058771
0.082254
0.131850
0.127835
0.038537
0.084193
0.071096
0.054543
0.100970
0.120630
0.080046
0.097769
0.059888
0.074136
0.083491
0.055663
0.058005
0.110396
0.064294
0.076782
0.097966
0.057384
0.090390
0.069820
0.071462
0.111685
0.083003
0.083563
0.077053
0.063217
0.134924
0.040683
0.059824
0.046812
0.108025
0.135104
0.050224
0.051459
0.029941
0.062632
0.046347
0.044293
0.086975
0.102999
0.065003
0.082753
0.079040
0.060016
0.069200
0.089273
0.062698
0.080165
0.071042
0.067376
0.030208
0.068222
0.092956
0.075929
0.038534
0.096643
0.057883
0.091549
0.109692
0.096441
0.017405
0.045267
0.116768
0.130589
0.041317
0.033123
0.081198
0.037598
0.092259
0.077479
0.063087
0.047528
0.128741
0.088010
0.046877
0.026558
0.108628
0.136502
0.077051
0.060303
0.112651
0.090389
0.043989
0.055267
0.062605
0.079062
0.074732
0.080418
0.052693
0.051217
0.066917
0.132037
0.119001
0.121463
0.116007
0.112301
0.123798
0.117771
0.038691
0.065369
0.111219
0.041585
0.116361
0.108080
0.031840
0.073251
0.067926
0.116222
0.081877
0.090902
0.056052
0.051383
0.089985
0.128571
0.054467
0.099647
0.138796
0.023835
0.029898
0.095855
0.152537
0.035837
0.049016
0.044666
0.092385
0.111688
0.023411
0.041988
0.077260
0.111418
0.098788
0.076720
0.074377
0.058689
0.127521
0.130736
0.092457
0.091980
0.076820
0.069700
0.113572
0.113907
0.089172
0.086824
0.094206
0.073313
0.146591
0.105678
0.120014
0.107886
0.074812
0.044088
0.088941
0.096331
0.061308
0.069601
0.128408
0.038442
0.106810
0.137757
0.074426
0.079513
0.077664
0.055963
0.076993
0.073189
0.087038
0.080226
0.043722
0.077158
0.118455
0.039413
0.118337
0.114382
0.065250
0.056577
0.048642
0.120421
0.114407
0.112746
0.049198
0.086843
0.129852
0.040718
0.128752
0.124404
0.117368
0.123365
0.070619
0.061365
0.129939
0.084949
0.072605
0.025958
0.057667
0.048878
0.068321
0.112469
0.119592
0.111432
0.038153
0.100414
0.121248
0.089469
0.081816
0.042394
0.124929
0.126890
0.041340
0.099125
0.069342
0.062817
0.104927
0.116585
0.119016
0.122633
0.036471
0.047790
0.123872
0.033417
0.021011
0.078289
0.047005
0.056136
0.090874
0.127805
0.113565
0.073219
0.056772
0.093593
0.134747
0.025718
0.076140
0.044116
0.077714
0.093193
0.048816
0.103240
0.062871
0.064618
0.029288
0.078817
0.071286
0.087381
0.086046
0.080868
0.087965
0.072298
0.080200
0.049305
0.067647
0.030491
0.100655
0.066793
0.075406
0.062662
0.038597
0.044981
0.114318
0.102784
0.052845
0.027825
0.075694
0.055323
0.097740
0.100356
0.044835
0.091495
0.089764
0.088279
0.077879
0.076050
0.078340
0.078902
0.082901
0.091086
0.080077
0.040972
0.080638
0.117602
0.074554
0.055059
0.114016
0.053343
0.124740
0.129428
0.063302
0.081080
0.111799
0.078731
0.038050
0.039190
0.077586
0.043339
0.067826
0.126896
0.045649
0.024943
0.082486
0.083173
0.079303
0.090424
0.044018
0.077580
0.130484
0.047264
0.076594
0.102762
0.067398
0.064036
0.111151
0.030146
0.050400
0.066789
0.088362
0.077081
0.084451
0.038523
0.082191
0.082941
0.107419
0.102688
0.071698
0.068969
0.065016
0.083985
0.058541
0.068582
0.112739
0.106952
0.060226
0.066273
0.026537
0.046242
0.074254
0.091051
0.093674
0.094862
0.089821
0.082325
0.102750
0.064951
0.067510
0.068865
0.078317
0.104117
0.069611
0.058655
0.112449
0.114492
0.070775
0.058701
0.081933
0.067381
0.133753
0.108768
0.092085
0.087075
0.064742
0.064800
0.093842
0.077027
0.074402
0.031838
0.035597
0.067798
0.098256
0.121046
0.082735
0.081538
0.113722
0.111860
0.058012
0.053546
0.061747
0.046285
0.094173
0.127535
0.113952
0.127624
0.078011
0.062712
0.121296
0.109117
0.081346
0.055342
0.120221
0.106030
0.057660
0.079916
0.109355
0.114042
0.055681
0.068755
0.070097
0.086567
0.131207
0.113718
0.111997
0.113900
0.057862
0.067168
0.036087
0.098917
0.125340
0.027352
0.035004
0.047565
0.101301
0.127280
0.026047
0.039764
0.073231
0.105413
0.081053
0.095713
0.036556
0.064285
0.108166
0.126032
0.117352
0.124322
0.075016
0.089040
0.117433
0.124641
0.107898
0.117426
0.094619
0.087049
0.042804
0.028186
0.023880
0.062678
0.105693
0.111062
0.076371
0.057088
0.098421
0.091176
0.069065
0.092298
0.076348
0.074462
0.083835
0.061483
0.078581
0.023618
0.016901
0.048786
0.041280
0.097939
0.110582
0.116816
0.078980
0.087761
0.118881
0.088996
0.114243
0.031692
0.083252
0.119561
0.117499
0.121490
0.057653
0.084117
0.131197
0.041794
0.086107
0.042734
0.107525
0.100956
0.030626
0.065789
0.085787
0.083116
0.051186
0.055543
0.076034
0.061781
0.111575
0.107455
0.034940
0.080244
0.118241
0.107632
0.087372
0.070674
0.092956
0.040240
0.046617
0.055231
0.086943
0.037649
0.020322
0.068212
0.053921
0.045298
0.076819
0.128111
0.069099
0.080256
0.121533
0.105896
0.088434
0.053903
0.100271
0.102781
0.092910
0.054922
0.045563
0.084061
0.120932
0.073099
0.059425
0.075998
0.104676
0.101119
0.108053
0.075584
0.065539
0.087239
0.060384
0.086139
0.050452
0.100052
0.084031
0.095709
0.116231
0.041732
0.077338
0.022669
0.081633
0.112445
0.052780
0.107979
0.038044
0.052885
0.064136
0.104059
0.066468
0.050623
0.084899
0.112841
0.109780
0.098507
0.052202
0.087833
0.086091
0.066762
0.048483
0.069024
0.045223
0.075056
0.079754
0.128006
0.101742
0.101953
0.043936
0.103530
0.133501
0.088431
0.087782
0.070065
0.075575
0.042875
0.102920
0.069978
0.078308
0.056205
0.077827
0.087524
0.112459
0.136202
0.133504
0.130384
0.115913
0.104327
0.040679
0.062019
0.099938
0.039219
0.046725
0.048006
0.125713
0.111584
0.048671
0.054271
0.050580
0.038049
0.079379
0.120625
0.129358
0.129196
0.129532
0.126016
0.116215
0.113939
0.057655
0.082860
0.032922
0.063982
0.105458
0.107112
0.059860
0.097483
0.051903
0.051006
0.059462
0.128852
0.121361
0.114455
0.109206
0.119087
0.077136
0.064063
0.014823
0.081396
0.045439
0.105615
0.090095
0.109217
0.036890
0.030957
0.121324
0.133462
0.035025
0.099463
0.133577
0.033980
0.093808
0.092062
0.113518
0.102193
0.122905
0.112753
0.075289
0.056632
0.131110
0.019469
0.089946
0.100034
0.115299
0.104490
0.086804
0.101923
0.131210
0.115377
0.037949
0.075524
0.046944
0.037135
0.100715
0.130696
0.102158
0.054386
0.058601
0.076145
0.115533
0.125295
0.053829
0.071318
0.113711
0.027276
0.045714
0.048372
0.072248
0.141789
0.050550
0.064946
0.130206
0.031572
0.035724
0.034072
0.090694
0.125625
0.131355
0.111585
0.044212
0.061881
0.030417
0.084239
0.047342
0.110707
0.095898
0.061110
0.086469
0.122069
0.040737
0.069651
0.129917
0.047173
0.080453
0.092738
0.117500
0.125546
0.064979
0.066030
0.095721
0.064887
0.054897
0.101199
0.107351
0.092868
0.107832
0.092535
0.072354
0.035411
0.086882
0.077067
0.044771
0.090006
0.112479
0.035399
0.113493
0.106836
0.090195
0.067856
0.105468
0.091767
0.080596
0.072020
0.115629
0.114005
0.063506
0.070962
0.034072
0.071663
0.107460
0.060214
0.102149
0.072511
0.040159
0.039191
0.096146
0.127055
0.081532
0.086719
0.024917
0.066702
0.082919
0.082249
0.089678
0.090404
0.084194
0.078514
0.041130
0.028852
0.034238
0.052727
0.052763
0.116054
0.037998
0.102409
0.135802
0.070773
0.105825
0.021082
0.061660
0.049661
0.117110
0.112691
0.043361
0.046997
0.041568
0.039158
0.081776
0.107263
0.085540
0.128004
0.127895
0.114278
0.113672
0.114884
0.129663
0.122708
0.055900
0.085240
0.132376
0.045864
0.044121
0.056838
0.070933
0.097486
0.054156
0.065866
0.058634
0.114292
0.042532
0.062060
0.113359
0.030723
0.022187
0.050990
0.070803
0.101603
0.101777
0.126421
0.069532
0.059518
0.104041
0.067781
0.074286
0.072607
0.063997
0.088960
0.081406
0.048608
0.105937
0.144592
0.029248
0.067938
0.134067
0.029302
0.058838
0.096511
0.127267
0.044887
0.023401
0.076249
0.052161
0.109804
0.068560
0.091714
0.079572
0.039436
0.129110
0.108272
0.041806
0.081800
0.108660
0.028105
0.067724
0.100988
0.122250
0.120743
0.071291
0.097962
0.065173
0.043994
0.053513
0.136365
0.073575
0.083220
0.105363
0.103760
0.083297
0.078488
0.115245
0.131847
0.075180
0.074113
0.058716
0.066754
0.114721
0.119189
0.089616
0.095364
0.049112
0.094220
0.127340
0.028083
0.067505
0.069412
0.105816
0.107239
0.076023
0.081900
0.128347
0.123811
0.071288
0.077335
0.070813
0.056789
0.113199
0.114139
0.096881
0.092041
0.121387
0.126958
0.065088
0.069777
0.116078
0.106946
0.066046
0.081643
0.104544
0.121017
0.064959
0.049158
0.131365
0.021886
0.081809
0.070567
0.131018
0.119711
0.096192
0.071574
0.114477
0.114802
0.037564
0.035568
0.100749
0.126799
0.041716
0.032230
0.023868
0.041781
0.089929
0.119973
0.129961
0.131104
0.033898
0.066214
0.132936
0.066549
0.067048
0.073107
0.067425
0.087239
0.078145
0.046254
0.084604
0.123259
0.049442
0.110583
0.131254
0.048249
0.128400
0.127854
0.073794
0.042792
0.116051
0.083094
0.056191
0.021956
0.045069
0.056335
0.079703
0.116058
0.115390
0.137944
0.126777
0.126574
0.113957
0.115736
0.119683
0.119667
0.051063
0.075665
0.131494
0.046203
0.113551
0.140136
0.074438
0.049839
0.065123
0.130701
0.028228
0.050853
0.074357
0.081515
0.090487
0.090082
0.085375
0.096183
0.090267
0.043494
0.034456
0.048009
0.099702
0.073154
0.049733
0.082429
0.122902
0.052163
0.023507
0.042625
0.100973
0.123589
0.048849
0.033523
0.057666
0.073385
0.071486
0.098595
0.057491
0.045338
0.106578
0.109333
0.044336
0.037356
0.020328
0.045721
0.092382
0.123202
0.057566
0.057400
0.107682
0.132946
0.046939
0.047716
0.095093
0.025646
0.113288
0.128346
0.026767
0.052836
0.077197
0.039077
0.085099
0.127633
0.116425
0.120954
0.130540
0.123411
0.061160
0.076522
0.125550
0.070324
0.036740
0.033170
0.076421
0.120535
0.043409
0.055488
0.064780
0.126533
0.084757
0.065766
0.118606
0.065398
0.099976
0.036056
0.040709
0.071355
0.041488
0.124874
0.078105
0.102859
0.113266
0.097285
0.065743
0.080522
0.051357
0.091823
0.112875
0.038020
0.033904
0.029584
0.076425
0.112620
0.096244
0.110328
0.059574
0.053174
0.113660
0.080125
0.058972
0.040403
0.067241
0.047554
0.107652
0.118782
0.050725
0.090292
0.083967
0.111315
0.036509
0.055081
0.111054
0.021244
0.038826
0.059271
0.087932
0.110904
0.051593
0.067133
0.030889
0.097736
0.063341
0.103306
0.054714
0.069223
0.112432
0.089996
0.076643
0.069090
0.083938
0.117661
0.082322
0.080321
0.046152
0.102898
0.124128
0.047298
0.061602
0.071836
0.084443
0.107064
0.114319
0.111029
0.033520
0.067233
0.097805
0.112330
0.108863
0.112928
0.121821
0.111649
0.080896
0.074601
0.123668
0.036372
0.017736
0.033362
0.089270
0.121996
0.056873
0.115685
0.061696
0.067750
0.082137
0.038793
0.082611
0.074608
0.044887
0.064915
0.099464
0.095232
0.055149
0.047853
0.059849
0.079633
0.127295
0.036995
0.067716
0.053865
0.079913
0.133840
0.058892
0.046199
0.069723
0.131091
0.040690
0.066358
0.126559
0.046209
0.105822
0.072193
0.059060
0.045240
0.034609
0.065335
0.081859
0.118691
0.037270
0.061597
0.098123
0.115478
0.043584
0.023857
0.064948
0.101504
0.094810
0.107804
0.023505
0.040564
0.099446
0.090467
0.034389
0.048439
0.056156
0.096625
0.042024
0.105013
0.130367
0.058920
0.047142
0.087185
0.121303
0.097415
0.032457
0.062150
0.091289
0.025165
0.025219
0.031454
0.098197
0.099343
0.036449
0.046007
0.021706
0.041436
0.044219
0.098492
0.114286
0.136957
0.143688
0.133204
0.124585
0.135449
0.113646
0.135679
0.119376
0.114487
0.067349
0.087598
0.038067
0.066692
0.085594
0.141600
0.031938
0.086993
0.128725
0.042687
0.019148
0.013841
0.022180
0.038766
0.049365
0.106001
0.034328
0.089236
0.104904
0.049744
0.014885
0.075965
0.038354
0.119086
0.124374
0.125103
0.125019
0.125311
0.125252
0.141393
0.024691
0.062080
0.141884
0.042093
0.072786
0.136388
0.127750
0.139497
0.140884
0.125993
0.039356
0.095303
0.137119
0.068719
0.035404
0.048428
0.080768
0.054251
0.084114
0.115616
0.118462
0.109166
0.044474
0.093530
0.131270
0.074982
0.036287
0.056315
0.086962
0.123944
0.118778
0.127469
0.113947
0.117610
0.056277
0.072327
0.130703
0.051202
0.060557
0.023134
0.032809
0.045948
0.040833
0.137719
0.048632
0.096865
0.130305
0.062652
0.066919
0.109963
0.032225
0.094030
0.132847
0.030670
0.027618
0.044985
0.078027
0.133956
0.104363
0.054226
0.076664
0.116378
0.090799
0.089021
0.087740
0.089338
0.109564
0.101267
0.061308
0.082976
0.100845
0.100095
0.085552
0.078097
0.105388
0.075576
0.120221
0.105832
0.076813
0.068207
0.107097
0.043234
0.106548
0.118249
0.030070
0.040895
0.093008
0.119959
0.099128
0.083627
0.035623
0.057846
0.126893
0.115676
0.122793
0.128639
0.091947
0.080149
0.092872
0.081645
0.125010
0.114473
0.086448
0.072374
0.119410
0.134251
0.031838
0.087428
0.118156
0.037537
0.019223
0.033791
0.056709
0.036013
0.042978
0.072189
0.072037
0.126958
0.023902
0.064111
0.062544
0.113843
0.122803
0.119807
0.054985
0.067207
0.037226
0.037453
0.066558
0.107611
0.122665
0.141616
0.124355
0.127665
0.126146
0.138529
0.031348
0.090787
0.138989
0.106316
0.087433
0.070352
0.079601
0.120907
0.122435
0.092098
0.068149
0.085351
0.096290
0.047972
0.094543
0.073819
0.092025
0.086629
0.090225
0.099882
0.121249
0.124284
0.060407
0.064845
0.127734
0.032832
0.049671
0.084998
0.080773
0.092675
0.057637
0.070150
0.089898
0.105118
0.076980
0.072310
0.037640
0.080700
0.095786
0.093528
0.044535
0.059220
0.034055
0.079472
0.062652
0.088020
0.072586
0.043749
0.065094
0.069149
0.072018
0.089517
0.077547
0.081035
0.091908
0.094691
0.101922
0.102942
0.104825
0.119544
0.112150
0.115106
0.062384
0.052861
0.058088
0.077293
0.085507
0.085958
0.041477
0.069067
0.056308
0.060500
0.073638
0.078321
0.063084
0.091370
0.092944
0.050185
0.074360
0.119326
0.071163
0.113538
0.111662
0.081225
0.069409
0.054193
0.118590
0.066868
0.029374
0.075778
0.063777
0.050010
0.126951
0.142744
0.040199
0.053405
0.120388
0.130939
0.068264
0.106210
0.059480
0.078988
0.108852
0.067151
0.040450
0.064032
0.080774
0.112116
0.034037
0.089915
0.066256
0.051382
0.084275
0.125639
0.069209
0.079295
0.066983
0.050342
0.050437
0.050703
0.102956
0.072191
0.072891
0.109011
0.080602
0.083233
0.064924
0.119085
0.048201
0.084986
0.105425
0.057795
0.047713
0.044713
0.098043
0.118303
0.025111
0.044132
0.099375
0.115309
0.113194
0.110872
0.054461
0.071860
0.058412
0.046244
0.091005
0.142089
0.131170
0.098047
0.025196
0.044716
0.093067
0.029735
0.090502
0.127935
0.113477
0.098375
0.025308
0.046572
0.081498
0.133680
0.030407
0.048418
0.114623
0.025010
0.042627
0.069680
0.107345
0.099738
0.101744
0.127694
0.096555
0.062583
0.068678
0.048166
0.096654
0.063281
0.065854
0.074785
0.132364
0.112830
0.070881
0.074870
0.041647
0.047900
0.068557
0.110616
0.088462
0.093542
0.086986
0.072677
0.058777
0.066665
0.125955
0.041345
0.064898
0.076470
0.111288
0.033607
0.021959
0.047525
0.129542
0.142831
0.036059
0.043407
0.089617
0.101014
0.036013
0.045265
0.104352
0.071255
0.118666
0.120164
0.019930
0.055990
0.111237
0.113711
0.044118
0.085868
0.129548
0.037125
0.067269
0.038011
0.098952
0.093922
0.077839
0.076671
0.054872
0.091306
0.085313
0.076686
0.093113
0.078628
0.081453
0.075037
0.088768
0.086128
0.083616
0.088608
0.068143
0.065018
0.083460
0.080970
0.077263
0.078851
0.030144
0.089240
0.072829
0.087427
0.064147
0.040314
0.068907
0.088947
0.090270
0.101052
0.023159
0.067306
0.108543
0.041668
0.135767
0.144796
0.045855
0.072935
0.049912
0.033846
0.093429
0.124328
0.038314
0.053159
0.030465
0.047402
0.065086
0.117389
0.073287
0.064775
0.140036
0.040337
0.096746
0.098542
0.077843
0.119833
0.102699
0.045228
0.062301
0.095758
0.125597
0.032105
0.080074
0.082682
0.103070
0.104501
0.045774
0.075193
0.085492
0.088298
0.052344
0.047594
0.079744
0.083455
0.118302
0.110257
0.062874
0.100175
0.134617
0.056246
0.020647
0.033924
0.080049
0.131820
0.111525
0.073310
0.117994
0.137555
0.021075
0.036898
0.041662
0.134906
0.060865
0.112245
0.127825
0.055902
0.057877
0.048808
0.074183
0.104228
0.024573
0.038103
0.041124
0.126001
0.050508
0.131008
0.139250
0.074117
0.040823
0.086572
0.121086
0.037403
0.080795
0.065868
0.063363
0.108266
0.115975
0.059214
0.102894
0.102512
0.028446
0.068359
0.040994
0.086150
0.071852
0.080284
0.087126
0.091685
0.077175
0.105833
0.057157
0.059817
0.038498
0.034838
0.084576
0.059240
0.065423
0.048227
0.077916
0.128310
0.039262
0.108121
0.129803
0.114650
0.123613
0.113549
0.053361
0.036849
0.028331
0.059253
0.083823
0.151944
0.057544
0.046588
0.094192
0.144967
0.047803
0.092132
0.140021
0.043055
0.028265
0.081476
0.134081
0.029283
0.020337
0.075994
0.047737
0.052003
0.083366
0.131904
0.050754
0.090090
0.143606
0.036332
0.034362
0.027371
0.111575
0.129004
0.033488
0.018271
0.027975
0.068658
0.075327
0.107103
0.096215
0.105867
0.126673
0.036963
0.054650
0.043342
0.120352
0.130340
0.037492
0.049782
0.073200
0.109782
0.116598
0.105865
0.024001
0.052049
0.047566
0.116241
0.129545
0.134025
0.040011
0.072570
0.132085
0.030656
0.030016
0.042299
0.069220
0.134627
0.050374
0.046635
0.045203
0.050257
0.086771
0.141662
0.053335
0.083126
0.139135
0.035706
0.047258
0.048449
0.086276
0.141858
0.069391
0.038840
0.076358
0.109774
0.063039
0.098778
0.119879
0.050464
0.102535
0.041367
0.040890
0.065557
0.138142
0.062932
0.021951
0.047651
0.062836
0.038112
0.108451
0.125523
0.050148
0.040580
0.046963
0.062847
0.069247
0.122743
0.039680
0.048630
0.109406
0.123988
0.043643
0.042327
0.106264
0.098084
0.041196
0.040820
0.067144
0.113452
0.110717
0.111292
0.059469
0.101059
0.131743
0.026485
0.067642
0.045637
0.056154
0.124189
0.031779
0.082394
0.119674
0.037439
0.067424
0.058248
0.110541
0.049457
0.050264
0.066527
0.069872
0.106922
0.044126
0.047095
0.080034
0.115531
0.040434
0.076162
0.072891
0.086238
0.055592
0.060112
0.097470
0.061986
0.075867
0.056506
0.060364
0.083386
0.106018
0.049983
0.065570
0.075894
0.122265
0.030079
0.078328
0.074033
0.092623
0.082554
0.122277
0.121047
0.112837
0.064330
0.072389
0.047347
0.062512
0.085252
0.065683
0.115110
0.037366
0.045868
0.096198
0.136118
0.129976
0.128170
0.038852
0.058884
0.112203
0.045769
0.053611
0.070100
0.047500
0.090289
0.051106
0.076230
0.070009
0.069518
0.048049
0.031628
0.031780
0.082587
0.114682
0.127874
0.109353
0.080720
0.025379
0.072075
0.096815
0.044913
0.094904
0.123506
0.111382
0.126441
0.119974
0.116185
0.056609
0.064302
0.108208
0.079294
0.081291
0.077184
0.062865
0.043638
0.064344
0.106921
0.103888
0.054386
0.073135
0.046715
0.087202
0.092589
0.052838
0.043885
0.074013
0.104703
0.103240
0.127846
0.119955
0.110130
0.101105
0.101378
0.114999
0.118073
0.123243
0.120946
0.079849
0.082469
0.128521
0.121374
0.126230
0.058917
0.108085
0.027028
0.119394
0.109182
0.052486
0.061094
0.091475
0.094457
0.121090
0.125788
0.126755
0.124033
0.023127
0.090475
0.125768
0.064802
0.075811
0.053256
0.058472
0.061323
0.052764
0.072739
0.066891
0.066641
0.066597
0.053509
0.074265
0.033865
0.111737
0.120681
0.082921
0.083386
0.114404
0.112268
0.062103
0.067023
0.118684
0.101229
0.099602
0.090533
0.088719
0.090276
0.054324
0.053457
0.094794
0.098904
0.065425
0.066787
0.096721
0.095940
0.121296
0.120475
0.120458
0.117546
0.118922
0.132134
0.120084
0.132584
0.066569
0.088151
0.117384
0.025322
0.094473
0.091070
0.054786
0.048868
0.052649
0.038590
0.107925
0.119082
0.104403
0.042443
0.122904
0.111761
0.081521
0.067021
0.136098
0.103239
0.114284
0.114462
0.119123
0.133041
0.082505
0.075845
0.144873
0.125528
0.068741
0.074982
0.111974
0.113848
0.057061
0.073702
0.124867
0.143482
0.095598
0.108334
0.057458
0.068448
0.115592
0.115671
0.124821
0.129013
0.126819
0.126839
0.076461
0.081225
0.056247
0.074166
0.126690
0.126669
0.116516
0.117256
0.128969
0.128807
0.120085
0.127839
0.097565
0.116065
0.056699
0.067329
0.056128
0.100853
0.054667
0.063335
0.086921
0.098245
0.145772
0.124823
0.107689
0.111614
0.060772
0.070041
0.064462
0.056045
0.131650
0.040850
0.108248
0.114489
0.061545
0.072336
0.074919
0.085485
0.076078
0.059631
0.101843
0.129124
0.028986
0.084989
0.134637
0.019550
0.038666
0.083182
0.106367
0.050828
0.040489
0.042346
0.085043
0.116459
0.136077
0.128435
0.126585
0.126608
0.114000
0.114262
0.108868
0.145711
0.059154
0.097432
0.155733
0.077171
0.125633
0.103262
0.030315
0.050368
0.050314
0.116657
0.116255
0.116342
0.074577
0.060368
0.112968
0.088188
0.103854
0.041993
0.096836
0.116197
0.110262
0.116932
0.081114
0.112767
0.114135
0.065238
0.105720
0.032848
0.045258
0.048594
0.083236
0.109386
0.038410
0.064993
0.051000
0.036574
0.030247
0.056926
0.065614
0.098625
0.059918
0.105321
0.068194
0.089607
0.130653
0.040089
0.028608
0.041330
0.119055
0.118927
0.076399
0.064225
0.103040
0.088061
0.107685
0.106315
0.078570
0.090638
0.105876
0.068551
0.111355
0.126073
0.092999
0.064425
0.120062
0.104828
0.072437
0.031673
0.063296
0.066783
0.066131
0.109297
0.046534
0.043130
0.062546
0.094860
0.099433
0.072054
0.060436
0.057539
0.059261
0.077910
0.138021
0.045131
0.092156
0.102015
0.053854
0.066999
0.030793
0.082130
0.099258
0.025421
0.049109
0.101725
0.085424
0.082585
0.050777
0.103298
0.082441
0.105891
0.110927
0.050496
0.087894
0.031450
0.033467
0.061931
0.066652
0.109249
0.029168
0.038261
0.103366
0.116816
0.050046
0.021014
0.034172
0.062669
0.086424
0.113261
0.049124
0.075729
0.059915
0.054516
0.056570
0.063153
0.079589
0.059472
0.090879
0.130647
0.037391
0.077878
0.114122
0.026191
0.128180
0.131489
0.053823
0.090419
0.058185
0.107975
0.086512
0.043735
0.065141
0.051669
0.053222
0.047880
0.095303
0.109234
0.041662
0.034217
0.125548
0.125823
0.083373
0.089243
0.097005
0.093161
0.037650
0.063781
0.121235
0.132059
0.051443
0.029169
0.049522
0.038082
0.055320
0.106237
0.125533
0.125502
0.094342
0.069344
0.068499
0.081381
0.111236
0.037328
0.021867
0.045778
0.123461
0.090160
0.039899
0.062198
0.120707
0.105328
0.129970
0.135279
0.036912
0.040915
0.092102
0.134398
0.103171
0.082147
0.043205
0.037350
0.133376
0.114347
0.041196
0.067060
0.119002
0.121113
0.055297
0.049942
0.100576
0.096616
0.042956
0.088022
0.040310
0.100550
0.129054
0.046793
0.050043
0.050738
0.083462
0.102906
0.098167
0.154942
0.030295
0.087194
0.145279
0.027742
0.129875
0.132298
0.119508
0.115597
0.026650
0.048044
0.059755
0.115974
0.130862
0.141104
0.056122
0.086934
0.137960
0.084385
0.106419
0.045006
0.101815
0.104963
0.099969
0.139551
0.045209
0.081471
0.142438
0.034563
0.146711
0.141069
0.053619
0.066514
0.086171
0.097114
0.020928
0.042780
0.029717
0.020676
0.062132
0.067755
0.064937
0.101698
0.103689
0.086862
0.109982
0.125185
0.113615
0.115764
0.113798
0.113046
0.129356
0.120411
0.131346
0.126481
0.125123
0.121436
0.125821
0.131747
0.127137
0.127921
0.044446
0.040027
0.111990
0.058876
0.126592
0.119745
0.037605
0.063039
0.086921
0.145084
0.058697
0.063819
0.101921
0.093275
0.067052
0.061663
0.145943
0.084571
0.115213
0.111302
0.059725
0.064390
0.099846
0.098119
0.097268
0.105906
0.067797
0.071360
0.045039
0.057048
0.108999
0.091850
0.108148
0.115588
0.033791
0.032690
0.084792
0.119972
0.088828
0.082227
0.037447
0.058584
0.119548
0.119855
0.137679
0.137906
0.041215
0.061045
0.129084
0.066786
0.097072
0.098095
0.067230
0.077686
0.034092
0.049581
0.117901
0.110298
0.055938
0.039064
0.089861
0.095804
0.094448
0.104603
0.062696
0.058706
0.103031
0.094318
0.050145
0.051252
0.076916
0.081064
0.099872
0.070535
0.053945
0.057694
0.073940
0.127345
0.071210
0.060757
0.120251
0.081219
0.094001
0.056122
0.071525
0.064076
0.054613
0.046066
0.023576
0.037321
0.079031
0.132175
0.112788
0.054723
0.049671
0.078467
0.090957
0.099021
0.102420
0.112469
0.095137
0.046717
0.093517
0.116675
0.065000
0.105536
0.046316
0.053858
0.064933
0.119045
0.039727
0.086089
0.108231
0.085407
0.096499
0.071114
0.051732
0.127452
0.125548
0.140500
0.044154
0.088960
0.128505
0.051502
0.039200
0.077410
0.102329
0.057312
0.056370
0.057802
0.094336
0.123160
0.040598
0.053653
0.110518
0.037901
0.022946
0.051706
0.035490
0.036582
0.033134
0.042950
0.097534
0.120406
0.047470
0.042453
0.049661
0.067590
0.118153
0.090057
0.048080
0.062706
0.048159
0.051906
0.098939
0.126516
0.047083
0.068567
0.080320
0.042090
0.101900
0.128948
0.045265
0.052412
0.129260
0.043097
0.029369
0.050397
0.046155
0.106232
0.106124
0.119639
0.068140
0.074399
0.127483
0.087232
0.105605
0.036743
0.104994
0.128941
0.126573
0.115292
0.060926
0.078949
0.105369
0.039998
0.029440
0.057035
0.043285
0.030684
0.027792
0.082842
0.064848
0.040774
0.093314
0.118639
0.108006
0.114468
0.047351
0.062657
0.107844
0.051107
0.055546
0.110513
0.048482
0.102248
0.128048
0.088413
0.051489
0.027145
0.035810
0.041551
0.056274
0.134546
0.133923
0.115734
0.059080
0.068631
0.024183
0.064383
0.052764
0.067064
0.071377
0.072799
0.069412
0.080371
0.075584
0.089919
0.081127
0.068029
0.082923
0.037437
0.086016
0.130356
0.076640
0.084209
0.046992
0.076853
0.099878
0.114814
0.056738
0.093568
0.111106
0.101232
0.097008
0.101412
0.096100
0.093810
0.091202
0.091416
0.092779
0.098876
0.112519
0.090058
0.067538
0.108958
0.040156
0.065221
0.099061
0.052452
0.025346
0.076340
0.063811
0.043018
0.080607
0.121343
0.108017
0.110214
0.069066
0.066266
0.111451
0.087227
0.100989
0.042178
0.071646
0.023788
0.086469
0.116382
0.058947
0.095306
0.030508
0.075633
0.108307
0.078981
0.069192
0.085354
0.085398
0.073909
0.093977
0.051296
0.106347
0.106312
0.052739
0.106515
0.061801
0.051172
0.031730
0.050581
0.055276
0.062173
0.071336
0.055790
0.081549
0.136864
0.129312
0.114169
0.076723
0.087671
0.040033
0.072348
0.089578
0.128624
0.052319
0.075823
0.047283
0.033081
0.075676
0.084117
0.111916
0.109476
0.019958
0.048260
0.095702
0.100548
0.046665
0.052259
0.055596
0.069963
0.109663
0.118279
0.064489
0.048918
0.045702
0.025984
0.049859
0.016161
0.035720
0.059184
0.104657
0.076252
0.089912
0.095905
0.151313
0.140060
0.123391
0.128547
0.117381
0.137689
0.137426
0.108677
0.104264
0.103805
0.122303
0.131997
0.133924
0.128094
0.093977
0.059703
0.067606
0.050120
0.109028
0.116443
0.104104
0.126236
0.080568
0.058646
0.100712
0.102775
0.089580
0.042490
0.104780
0.148741
0.156416
0.103407
0.054909
0.092838
0.041550
0.051475
0.075469
0.057952
0.123707
0.113633
0.072902
0.062827
0.135554
0.106644
0.112574
0.113680
0.125117
0.120615
0.046622
0.078218
0.131861
0.028136
0.069583
0.109174
0.088431
0.128747
0.035435
0.062232
0.094675
0.070770
0.087744
0.117170
0.034613
0.083360
0.118074
0.102807
0.091899
0.084867
0.046689
0.106957
0.052919
0.100935
0.120842
0.103362
0.090588
0.042800
0.065258
0.106635
0.057158
0.111564
0.069946
0.090018
0.073583
0.125966
0.051174
0.055981
0.075834
0.113567
0.045562
0.063926
0.096722
0.032372
0.035571
0.072790
0.057274
0.067217
0.088509
0.087306
0.051699
0.055418
0.080070
0.061848
0.120076
0.120393
0.031165
0.072634
0.131963
0.056579
0.048577
0.088057
0.117959
0.055650
0.065774
0.058013
0.114963
0.095815
0.045327
0.023681
0.025376
0.040861
0.081491
0.058820
0.099553
0.120333
0.101234
0.058909
0.024324
0.052421
0.123813
0.125127
0.045026
0.024312
0.068367
0.062075
0.049463
0.119864
0.078608
0.099604
0.043865
0.085593
0.019895
0.032971
0.064988
0.115947
0.132186
0.131977
0.128333
0.135516
0.050727
0.089366
0.136176
0.062502
0.073944
0.026959
0.072825
0.050575
0.053638
0.133394
0.052092
0.084147
0.117805
0.048792
0.051914
0.089509
0.065759
0.118483
0.084236
0.069228
0.053431
0.097909
0.122187
0.048354
0.110382
0.114992
0.056572
0.098796
0.126683
0.082591
0.058194
0.055810
0.060966
0.062531
0.063850
0.116032
0.107385
0.068400
0.117373
0.105783
0.083249
0.057095
0.082821
0.092328
0.025260
0.071906
0.049860
0.076749
0.076111
0.067636
0.115902
0.114348
0.128160
0.116091
0.120968
0.117402
0.114715
0.055566
0.073879
0.066397
0.030523
0.078563
0.121161
0.041196
0.038205
0.035289
0.092132
0.127420
0.085342
0.082851
0.069792
0.112801
0.063444
0.090702
0.111318
0.029144
0.053802
0.040104
0.103354
0.112798
0.041188
0.017451
0.121480
0.093282
0.074998
0.051305
0.105091
0.099304
0.040367
0.085578
0.025765
0.033686
0.092769
0.121899
0.080912
0.089033
0.091300
0.101998
0.064166
0.070039
0.104287
0.040465
0.080392
0.079498
0.090419
0.088960
0.134221
0.106909
0.089209
0.081434
0.087696
0.083237
0.125451
0.125455
0.103027
0.100603
0.090662
0.088313
0.058387
0.074624
0.114265
0.066807
0.078346
0.113076
0.111974
0.110709
0.044538
0.107276
0.124815
0.107224
0.094731
0.054449
0.126383
0.125562
0.064765
0.094109
0.062551
0.101425
0.114031
0.099362
0.083575
0.081496
0.076549
0.078956
0.091888
0.063276
0.068676
0.108388
0.032836
0.073377
0.120248
0.053509
0.072892
0.027266
0.043683
0.073813
0.061219
0.053072
0.099645
0.105511
0.049304
0.058436
0.125998
0.125764
0.054861
0.099189
0.084072
0.105243
0.101144
0.093915
0.104613
0.060009
0.077109
0.032715
0.061524
0.072724
0.093633
0.103432
0.058075
0.074962
0.125065
0.125064
0.021616
0.023726
0.038923
0.086152
0.079731
0.125329
0.075951
0.087673
0.126198
0.126191
0.018041
0.019785
0.027272
0.060092
0.081542
0.115644
0.048371
0.043364
0.122569
0.123564
0.057812
0.052167
0.069947
0.094276
0.094813
0.090758
0.069511
0.064105
0.135223
0.109635
0.113733
0.112307
0.117941
0.135062
0.077630
0.076256
0.097181
0.095520
0.131099
0.126816
0.081836
0.080482
0.106240
0.108337
0.112161
0.123735
0.087913
0.070839
0.086159
0.068636
0.031571
0.040768
0.054218
0.025305
0.041764
0.041735
0.068060
0.123404
0.108454
0.106564
0.072960
0.066325
0.082037
0.092639
0.048196
0.085182
0.075287
0.078023
0.095978
0.078632
0.043740
0.059520
0.047645
0.075917
0.124267
0.042501
0.107328
0.114807
0.061236
0.048925
0.070979
0.109557
0.040851
0.032892
0.049435
0.101519
0.097412
0.082923
0.075804
0.126071
0.075366
0.110725
0.042244
0.035886
0.088464
0.121848
0.036538
0.117373
0.119734
0.021904
0.028214
0.078556
0.092668
0.112029
0.047356
0.055563
0.064425
0.055408
0.101147
0.116305
0.066134
0.104373
0.077814
0.056358
0.095744
0.093850
0.107712
0.124616
0.096107
0.089064
0.081158
0.092036
0.046944
0.072954
0.092984
0.083072
0.055110
0.056357
0.084230
0.078313
0.091353
0.103748
0.040164
0.084388
0.129663
0.031147
0.034921
0.086350
0.081682
0.112376
0.091836
0.081308
0.100486
0.075857
0.096750
0.091928
0.061421
0.092168
0.061300
0.118729
0.055569
0.050899
0.105305
0.105584
0.037345
0.073621
0.114952
0.089818
0.096967
0.038862
0.099187
0.121496
0.049928
0.044512
0.106489
0.045025
0.057944
0.063196
0.109437
0.142879
0.034234
0.084951
0.109678
0.029370
0.040834
0.074526
0.120521
0.050020
0.057405
0.082446
0.074678
0.049606
0.070201
0.023321
0.052310
0.054205
0.097416
0.134675
0.122570
0.119016
0.117220
0.106084
0.066942
0.076324
0.057922
0.057037
0.078706
0.118104
0.027767
0.076800
0.052308
0.118354
0.088225
0.121105
0.127302
0.104196
0.101925
0.053863
0.100594
0.128121
0.120751
0.113572
0.113166
0.114151
0.115251
0.126549
0.039156
0.088868
0.114511
0.027844
0.100084
0.124529
0.076017
0.060366
0.113351
0.106155
0.052748
0.073565
0.122229
0.060839
0.052370
0.144218
0.131327
0.133518
0.138299
0.109983
0.113257
0.112846
0.125842
0.125925
0.137025
0.111241
0.056026
0.085857
0.108908
0.033478
0.038249
0.042143
0.107085
0.064273
0.078394
0.082013
0.121281
0.134824
0.061767
0.054044
0.036655
0.034284
0.088820
0.131520
0.131531
0.129341
0.127730
0.127426
0.114815
0.114573
0.115540
0.142422
0.107018
0.066662
0.036362
0.047208
0.126728
0.051351
0.052584
0.062653
0.089337
0.134721
0.042226
0.051725
0.129498
0.035937
0.056328
0.047423
0.066639
0.112122
0.110397
0.114374
0.116951
0.103558
0.043756
0.075049
0.113466
0.049409
0.108181
0.138235
0.042304
0.094436
0.121395
0.118330
0.072359
0.078516
0.028512
0.043997
0.062605
0.060069
0.064112
0.032140
0.057881
0.099233
0.141161
0.063586
0.071917
0.043222
0.019125
0.079587
0.048103
0.117085
0.089808
0.106310
0.059714
0.090190
0.113545
0.114389
0.096726
0.033484
0.118171
0.127932
0.036612
0.060771
0.110168
0.030748
0.083087
0.087469
0.109018
0.102005
0.083373
0.041283
0.105712
0.113116
0.044292
0.080434
0.091045
0.071819
0.077942
0.043586
0.070074
0.030022
0.086693
0.081454
0.102590
0.097992
0.073606
0.048332
0.127222
0.091526
0.055262
0.039677
0.083506
0.088345
0.093833
0.070056
0.051882
0.060318
0.109296
0.098894
0.057124
0.048949
0.052255
0.077432
0.065011
0.078928
0.063875
0.050841
0.060987
0.094751
0.111367
0.055003
0.050860
0.067469
0.093924
0.076110
0.057376
0.079917
0.022069
0.037277
0.093715
0.132695
0.054367
0.062009
0.101040
0.112289
0.044466
0.069412
0.053646
0.052610
0.140048
0.055832
0.055450
0.108012
0.112605
0.043060
0.047860
0.046885
0.077662
0.134214
0.039799
0.032820
0.074470
0.117684
0.048804
0.077066
0.118289
0.044483
0.030862
0.056473
0.070835
0.127145
0.145679
0.107901
0.034812
0.065580
0.114955
0.037237
0.124304
0.132066
0.036250
0.047278
0.102881
0.131500
0.116523
0.119256
0.128210
0.103083
0.122055
0.117948
0.079421
0.051295
0.072701
0.067952
0.083825
0.086123
0.089858
0.087153
0.106196
0.120172
0.081745
0.042445
0.093864
0.112668
0.086065
0.103959
0.055978
0.039363
0.084782
0.117435
0.074656
0.074812
0.039898
0.063520
0.060908
0.109347
0.121858
0.026470
0.132205
0.133333
0.078068
0.047086
0.097457
0.070730
0.059066
0.065366
0.099642
0.109758
0.103941
0.113045
0.113499
0.122786
0.123479
0.114536
0.051011
0.049357
0.074382
0.116090
0.123513
0.123598
0.063108
0.080406
0.100325
0.045649
0.083840
0.111284
0.129669
0.085952
0.042951
0.067127
0.072179
0.099300
0.081554
0.084185
0.092622
0.082101
0.137054
0.127591
0.102284
0.097260
0.100212
0.065396
0.101353
0.095774
0.058447
0.051113
0.033895
0.076455
0.044396
0.151529
0.119393
0.104279
0.035343
0.085687
0.098216
0.015038
0.092696
0.060572
0.073554
0.099072
0.120156
0.111205
0.120032
0.100379
0.057984
0.070343
0.119566
0.033021
0.125057
0.132047
0.028690
0.042552
0.092537
0.114453
0.088124
0.060249
0.125474
0.125221
0.116510
0.117747
0.128448
0.126361
0.126521
0.126459
0.122889
0.127497
0.125443
0.125503
0.065762
0.087839
0.069251
0.094011
0.132851
0.113906
0.118042
0.131447
0.125797
0.133039
0.070726
0.090698
0.044924
0.088011
0.059965
0.059276
0.071253
0.117225
0.026878
0.061005
0.101945
0.122235
0.048433
0.085288
0.130276
0.046626
0.041608
0.076230
0.119654
0.056987
0.118195
0.122161
0.041033
0.066960
0.078208
0.118727
0.061199
0.104551
0.125550
0.127163
0.037026
0.051408
0.071370
0.110451
0.102952
0.126605
0.048725
0.086806
0.108748
0.043187
0.121226
0.135449
0.029957
0.044565
0.097653
0.124425
0.040788
0.052526
0.050099
0.092532
0.122197
0.020231
0.035907
0.078313
0.137192
0.040586
0.056427
0.098253
0.053087
0.064763
0.137328
0.145441
0.038660
0.047119
0.079107
0.148859
0.032050
0.069807
0.111625
0.039719
0.042201
0.086672
0.145816
0.035366
0.026882
0.060345
0.088609
0.110805
0.037003
0.060017
0.081983
0.140694
0.053515
0.085265
0.099792
0.128613
0.068086
0.098187
0.037353
0.091992
0.107578
0.030345
0.030446
0.083474
0.134929
0.041258
0.047561
0.052170
0.112485
0.112524
0.041858
0.034282
0.020921
0.043057
0.084419
0.116756
0.052336
0.060119
0.067022
0.112830
0.152164
0.144439
0.092043
0.104879
0.088080
0.079890
0.095174
0.082790
0.047832
0.070130
0.104911
0.104293
0.071370
0.070236
0.030914
0.066015
0.051087
0.066550
0.065967
0.061240
0.067714
0.047011
0.060369
0.028105
0.105309
0.117918
0.102240
0.114477
0.093245
0.096598
0.038752
0.044833
0.076104
0.111264
0.104385
0.117246
0.102076
0.106820
0.115056
0.111294
0.058809
0.111766
0.101904
0.040778
0.105183
0.135562
0.137294
0.119008
0.115646
0.113075
0.113337
0.113398
0.125324
0.147641
0.149835
0.144081
0.119390
0.133577
0.122186
0.117051
0.091505
0.072511
0.113002
0.113256
0.064346
0.075953
0.125595
0.111005
0.115629
0.125796
0.030856
0.076882
0.125213
0.021920
0.047703
0.084621
0.073975
0.066985
0.067928
0.123748
0.121421
0.111179
0.102601
0.102548
0.125443
0.115301
0.058168
0.102840
0.133657
0.038249
0.074882
0.076211
0.109506
0.098105
0.125067
0.125070
0.042729
0.046070
0.086054
0.136426
0.044233
0.080441
0.149647
0.047803
0.027421
0.079068
0.064450
0.042659
0.089291
0.118281
0.097641
0.104941
0.067312
0.092282
0.098980
0.107358
0.112477
0.083249
0.096932
0.128758
0.121822
0.141338
0.135600
0.107523
0.103185
0.102610
0.127922
0.119374
0.050589
0.097053
0.142610
0.046721
0.114938
0.115331
0.124020
0.120172
0.034622
0.032746
0.053918
0.097366
0.104805
0.105880
0.052884
0.091320
0.110876
0.099861
0.050482
0.027098
0.025581
0.056082
0.078362
0.096081
0.078976
0.055706
0.064687
0.106240
0.114619
0.117485
0.122831
0.107821
0.044689
0.092588
0.129161
0.066973
0.089440
0.077108
0.103613
0.071346
0.056114
0.059024
0.094439
0.099341
0.031760
0.047472
0.067823
0.067026
0.072438
0.044839
0.054242
0.085822
0.117807
0.024403
0.112652
0.112421
0.042049
0.038521
0.091573
0.116104
0.078814
0.080170
0.092401
0.094220
0.137936
0.119979
0.084299
0.084137
0.098545
0.098733
0.046890
0.069000
0.129748
0.032296
0.071686
0.071040
0.121519
0.125398
0.084049
0.084027
0.054109
0.041241
0.054192
0.140168
0.040369
0.047441
0.087475
0.136265
0.111514
0.062037
0.032327
0.088476
0.127808
0.025001
0.025154
0.026698
0.078086
0.132042
0.046945
0.076339
0.136326
0.044422
0.050789
0.035565
0.125067
0.126558
0.036181
0.021130
0.033041
0.085700
0.124145
0.082442
0.029416
0.030526
0.062764
0.053790
0.144534
0.089602
0.037585
0.040482
0.029307
0.048312
0.102964
0.109407
0.022110
0.047702
0.072745
0.073211
0.108163
0.085883
0.054149
0.065136
0.078662
0.094605
0.024392
0.106218
0.121760
0.017535
0.073264
0.051310
0.088131
0.116452
0.077361
0.066048
0.130169
0.059518
0.086833
0.049360
0.051834
0.092045
0.085984
0.057489
0.103996
0.103691
0.088071
0.131241
0.071864
0.068019
0.041999
0.067036
0.065565
0.055805
0.066322
0.123279
0.131159
0.110901
0.077938
0.073610
0.116450
0.030710
0.050473
0.037739
0.073821
0.114881
0.078435
0.072643
0.136598
0.086004
0.040297
0.022165
0.056828
0.101668
0.097219
0.076301
0.054763
0.080894
0.037345
0.051828
0.107608
0.111844
0.046847
0.095590
0.139673
0.036343
0.052281
0.047126
0.067381
0.101857
0.051342
0.063471
0.076274
0.056728
0.086293
0.107416
0.049705
0.053109
0.033297
0.047810
0.085362
0.134236
0.149309
0.095989
0.047696
0.085242
0.105079
0.040156
0.065956
0.084974
0.123129
0.105434
0.055206
0.048594
0.029196
0.038250
0.090784
0.123156
0.101895
0.115707
0.123965
0.115336
0.047341
0.118896
0.123187
0.108893
0.110138
0.106098
0.059186
0.046479
0.028520
0.050609
0.070042
0.104516
0.113735
0.053185
0.135419
0.113502
0.045881
0.066242
0.019782
0.099063
0.049144
0.039865
0.098740
0.126384
0.041750
0.091349
0.117895
0.037831
0.081950
0.118219
0.059775
0.085941
0.107634
0.075429
0.123980
0.053171
0.025370
0.089944
0.070865
0.068440
0.087696
0.047618
0.054803
0.084811
0.088679
0.063698
0.088572
0.049500
0.019006
0.032185
0.055645
0.067198
0.078442
0.047995
0.021166
0.061627
0.058836
0.099867
0.103240
0.126968
0.066910
0.064953
0.104602
0.073846
0.066970
0.065751
0.064614
0.032803
0.062244
0.126530
0.121633
0.125454
0.125785
0.135697
0.046292
0.096580
0.135457
0.086692
0.084490
0.082166
0.081698
0.068686
0.066761
0.127150
0.111003
0.104436
0.114532
0.109666
0.042354
0.107892
0.134171
0.090527
0.098433
0.088380
0.085729
0.053368
0.038143
0.038285
0.113611
0.134688
0.039972
0.062651
0.021380
0.058491
0.042819
0.083833
0.060245
0.073945
0.067741
0.133556
0.058667
0.082276
0.129321
0.053857
0.021095
0.032085
0.097518
0.136421
0.038376
0.034346
0.040257
0.055148
0.073567
0.122248
0.039023
0.067288
0.122294
0.070516
0.084012
0.059732
0.026322
0.067687
0.131543
0.043506
0.049666
0.073943
0.064684
0.060388
0.052966
0.127973
0.132878
0.120061
0.087823
0.062322
0.024395
0.056810
0.091690
0.136032
0.087000
0.066243
0.061127
0.091136
0.122182
0.046654
0.051983
0.073754
0.112959
0.134367
0.140793
0.119639
0.123451
0.119346
0.144045
0.138649
0.130124
0.092541
0.056135
0.079143
0.036642
0.047916
0.108865
0.058286
0.028912
0.041781
0.076789
0.112754
0.120192
0.130978
0.126358
0.129851
0.113829
0.113995
0.108065
0.147707
0.085086
0.085429
0.067866
0.105649
0.026781
0.100544
0.127892
0.043097
0.126016
0.133744
0.022872
0.040603
0.091905
0.132217
0.036697
0.041889
0.125077
0.125430
0.031742
0.065081
0.089806
0.120242
0.025352
0.035485
0.054596
0.030468
0.125484
0.125070
0.071041
0.102566
0.043209
0.068554
0.120911
0.036278
0.031883
0.078293
0.072079
0.083190
0.088431
0.038070
0.066863
0.022048
0.079341
0.100249
0.132791
0.111864
0.066589
0.121017
0.123773
0.120822
0.089883
0.053685
0.064863
0.122032
0.075134
0.062460
0.081695
0.051454
0.118934
0.126995
0.047258
0.036356
0.068143
0.120334
0.117209
0.145022
0.137398
0.108035
0.059331
0.095061
0.100182
0.087547
0.069520
0.064239
0.067588
0.071219
0.079814
0.051930
0.092810
0.152699
0.039855
0.088878
0.136887
0.055687
0.057119
0.039922
0.086713
0.133804
0.131896
0.119261
0.100627
0.093000
0.057748
0.087674
0.027284
0.068850
0.075735
0.057380
0.071603
0.119029
0.060622
0.053826
0.073489
0.033560
0.029984
0.056383
0.098031
0.122281
0.021071
0.075570
0.052606
0.120081
0.079252
0.122552
0.028702
0.080791
0.069671
0.089672
0.079728
0.100952
0.096460
0.043503
0.121666
0.133317
0.128933
0.115044
0.051097
0.063149
0.099877
0.042134
0.032756
0.063119
0.083748
0.072685
0.110538
0.144460
0.063637
0.072806
0.047656
0.062124
0.070948
0.102280
0.089660
0.139632
0.147914
0.130297
0.137945
0.125078
0.138050
0.112945
0.056796
0.105340
0.136175
0.074017
0.028615
0.066505
0.064729
0.121397
0.071978
0.063891
0.094940
0.094735
0.051441
0.101102
0.068702
0.053711
0.095133
0.103611
0.052622
0.088361
0.080731
0.088436
0.076690
0.071200
0.042176
0.024426
0.074712
0.130163
0.030496
0.090588
0.141443
0.021305
0.059045
0.110450
0.135026
0.104922
0.054583
0.070920
0.096477
0.058416
0.028608
0.046512
0.057984
0.123400
0.118122
0.118068
0.066018
0.065757
0.056150
0.053923
0.111024
0.137401
0.047761
0.093963
0.036618
0.108455
0.130985
0.014979
0.076007
0.049613
0.087812
0.127684
0.049372
0.037484
0.040037
0.035375
0.078483
0.093616
0.089586
0.104300
0.064345
0.093029
0.114881
0.088012
0.060224
0.071876
0.132464
0.028594
0.069108
0.066333
0.071303
0.098337
0.134207
0.026757
0.063962
0.040421
0.035356
0.090597
0.055891
0.047467
0.088130
0.115088
0.048305
0.030402
0.024353
0.035299
0.085843
0.087758
0.088942
0.106206
0.077325
0.043529
0.132210
0.108804
0.071031
0.114146
0.031815
0.109137
0.133821
0.028290
0.133373
0.146738
0.116163
0.127729
0.072561
0.074554
0.095165
0.086454
0.050305
0.080536
0.110009
0.111623
0.059911
0.069874
0.038242
0.094120
0.119288
0.043495
0.063775
0.073545
0.081428
0.092064
0.025387
0.080238
0.053677
0.105386
0.065557
0.102448
0.125019
0.103279
0.037261
0.083793
0.116928
0.040887
0.041498
0.062641
0.077631
0.136103
0.027528
0.057174
0.088188
0.136652
0.043893
0.054155
0.105868
0.047051
0.035492
0.089527
0.147124
0.026479
0.139637
0.118068
0.041315
0.036576
0.051831
0.091943
0.129907
0.128465
0.112663
0.098488
0.125524
0.117492
0.105682
0.116487
0.086225
0.129415
0.066397
0.041137
0.057459
0.100111
0.046848
0.061664
0.092375
0.068259
0.050309
0.092757
0.133966
0.024647
0.032781
0.050247
0.105917
0.135255
0.043756
0.044220
0.079068
0.124541
0.120045
0.111928
0.063182
0.080610
0.119438
0.036406
0.066535
0.067604
0.081004
0.095862
0.136133
0.110474
0.035975
0.099698
0.117776
0.025252
0.114934
0.115333
0.043805
0.067983
0.083431
0.111518
0.047015
0.067852
0.138516
0.113092
0.111325
0.115893
0.095877
0.094795
0.114475
0.139894
0.068861
0.061604
0.109270
0.120894
0.108943
0.079989
0.042499
0.054778
0.052058
0.123552
0.085518
0.069798
0.114044
0.110231
0.043595
0.038093
0.060778
0.134817
0.078311
0.071661
0.055397
0.073182
0.133001
0.134258
0.110588
0.106015
0.113232
0.113446
0.082897
0.106608
0.052630
0.053589
0.097969
0.099684
0.112668
0.098003
0.049478
0.053173
0.123055
0.123822
0.056653
0.070383
0.081409
0.052568
0.074349
0.113143
0.081155
0.113037
0.085493
0.079674
0.093841
0.081885
0.061231
0.046256
0.082412
0.125937
0.079466
0.064650
0.132159
0.098810
0.059548
0.041328
0.128759
0.119003
0.080323
0.057765
0.079757
0.129209
0.048395
0.042363
0.093031
0.075187
0.072530
0.058348
0.072953
0.042969
0.086284
0.132141
0.052223
0.025515
0.110941
0.102775
0.018442
0.056443
0.114064
0.115991
0.045916
0.039911
0.116150
0.119812
0.077369
0.031428
0.077818
0.084983
0.087753
0.112214
0.102151
0.083575
0.078186
0.062375
0.066589
0.075425
0.042758
0.070807
0.083725
0.101228
0.120256
0.045649
0.134828
0.141787
0.038946
0.049537
0.078714
0.131869
0.068660
0.115644
0.052796
0.080486
0.082484
0.104718
0.037810
0.055670
0.082745
0.131284
0.038644
0.072738
0.134078
0.034319
0.046187
0.074469
0.081960
0.090819
0.039558
0.038345
0.105237
0.140310
0.037450
0.038603
0.057309
0.103309
0.098754
0.053948
0.071571
0.071766
0.034226
0.104646
0.111240
0.032559
0.064572
0.086687
0.045093
0.093216
0.062547
0.044787
0.096554
0.116755
0.069932
0.095006
0.089809
0.096156
0.128588
0.117700
0.056881
0.102299
0.085225
0.089504
0.074873
0.053908
0.075527
0.087231
0.127162
0.091625
0.107827
0.119461
0.127113
0.135833
0.113281
0.113480
0.138114
0.127879
0.125799
0.125372
0.095789
0.122742
0.137905
0.126716
0.084278
0.085782
0.037425
0.062769
0.036307
0.087655
0.145347
0.015159
0.119319
0.128368
0.030702
0.086837
0.108481
0.022914
0.104890
0.103771
0.055096
0.068593
0.127130
0.101482
0.019687
0.081861
0.051579
0.107073
0.069631
0.099258
0.091028
0.090361
0.074697
0.081791
0.040011
0.052084
0.076659
0.131684
0.035027
0.083177
0.119770
0.047547
0.113094
0.128761
0.054047
0.048738
0.104134
0.128151
0.042009
0.050086
0.093457
0.097211
0.057744
0.061954
0.034799
0.104162
0.111123
0.024695
0.109649
0.110922
0.124047
0.122297
0.123055
0.116260
0.031044
0.034222
0.095760
0.126488
0.051402
0.066034
0.078551
0.126278
0.101020
0.058034
0.107378
0.108191
0.080028
0.086593
0.087076
0.053195
0.037057
0.061658
0.116382
0.142649
0.032474
0.095338
0.114946
0.047530
0.041641
0.089156
0.122560
0.030884
0.035512
0.059922
0.078400
0.132511
0.125272
0.117617
0.106522
0.101663
0.074356
0.082501
0.128589
0.137609
0.024498
0.088996
0.068229
0.073932
0.071153
0.134290
0.146408
0.111317
0.113927
0.111315
0.114791
0.115804
0.087424
0.064009
0.069498
0.066480
0.133451
0.041896
0.069948
0.045269
0.090114
0.130712
0.140467
0.107602
0.065181
0.129848
0.093955
0.041097
0.115253
0.142951
0.038502
0.090997
0.115863
0.084113
0.097095
0.098905
0.099550
0.091171
0.084310
0.051700
0.040038
0.092004
0.072871
0.073257
0.072093
0.108901
0.101670
0.054659
0.057391
0.109732
0.075009
0.038917
0.033825
0.038612
0.058807
0.046421
0.026923
0.049076
0.133415
0.113922
0.051619
0.029584
0.085354
0.061607
0.110430
0.134577
0.042112
0.079682
0.111403
0.051797
0.073537
0.047816
0.130305
0.085081
0.045057
0.025713
0.064308
0.113024
0.096121
0.075113
0.117732
0.119453
0.035218
0.072346
0.130595
0.057916
0.078806
0.054240
0.132092
0.095856
0.043229
0.051008
0.079961
0.065147
0.050089
0.111698
0.037199
0.066082
0.073523
0.068492
0.057771
0.028003
0.055815
0.082242
0.101790
0.105485
0.052442
0.057916
0.040623
0.097039
0.139738
0.018453
0.051419
0.096412
0.091566
0.067435
0.151232
0.129148
0.040974
0.085263
0.119482
0.090335
0.055304
0.041637
0.098689
0.133083
0.065237
0.095865
0.073392
0.065297
0.119161
0.029469
0.099652
0.111642
0.033803
0.056905
0.047550
0.118648
0.056475
0.078105
0.112318
0.052174
0.040419
0.090948
0.133074
0.046433
0.021761
0.052171
0.098752
0.044006
0.078237
0.141129
0.082976
0.058026
0.072030
0.063943
0.051872
0.129731
0.025180
0.092331
0.055052
0.121809
0.089544
0.103874
0.038064
0.097419
0.116986
0.033649
0.093675
0.086573
0.085532
0.063745
0.115076
0.098766
0.052658
0.071361
0.101268
0.078033
0.106827
0.087539
0.091235
0.102329
0.061004
0.056917
0.027044
0.066590
0.058164
0.115330
0.047436
0.099240
0.083336
0.061283
0.021582
0.067151
0.082363
0.101158
0.048493
0.036969
0.037617
0.070232
0.058762
0.072311
0.083967
0.108184
0.048527
0.052240
0.087123
0.034627
0.078137
0.074591
0.057227
0.057468
0.065837
0.115163
0.044970
0.083814
0.116662
0.049066
0.035115
0.081532
0.131236
0.100538
0.050018
0.062389
0.034605
0.044715
0.092500
0.124133
0.106838
0.082208
0.037183
0.044424
0.116275
0.096265
0.046877
0.062817
0.087787
0.078091
0.058687
0.102428
0.062933
0.095095
0.041688
0.103831
0.117165
0.051196
0.072449
0.099043
0.120936
0.049185
0.049365
0.071707
0.067695
0.117844
0.078814
0.085016
0.060653
0.083784
0.114838
0.053084
0.049789
0.046089
0.109402
0.046789
0.060791
0.069024
0.118690
0.114481
0.088441
0.095347
0.121126
0.114769
0.066870
0.070074
0.118924
0.122113
0.094602
0.103512
0.033460
0.044355
0.073040
0.110769
0.030401
0.037962
0.079706
0.133698
0.056135
0.087291
0.132889
0.040107
0.049531
0.050328
0.125223
0.063176
0.084551
0.098332
0.114489
0.126171
0.054305
0.092867
0.051906
0.045261
0.089321
0.128476
0.032269
0.049490
0.067769
0.090639
0.103974
0.105507
0.110167
0.076288
0.090212
0.091183
0.033235
0.064729
0.102143
0.122748
0.067173
0.057461
0.071936
0.105803
0.041014
0.079199
0.116161
0.029430
0.055821
0.049473
0.076529
0.114103
0.028259
0.080589
0.056823
0.105237
0.063546
0.084054
0.084939
0.055170
0.107080
0.068345
0.051155
0.067394
0.076608
0.089063
0.098381
0.097615
0.075650
0.089709
0.055138
0.086459
0.126141
0.044463
0.054291
0.063424
0.081550
0.110615
0.048078
0.100762
0.129792
0.089480
0.103163
0.069920
0.066832
0.071983
0.100326
0.103689
0.046043
0.040256
0.089563
0.128435
0.051737
0.045140
0.141437
0.019399
0.117585
0.087148
0.058522
0.079673
0.111405
0.069063
0.067529
0.069916
0.089698
0.054090
0.082733
0.143468
0.136137
0.093213
0.053404
0.087112
0.071507
0.067170
0.102618
0.110134
0.075132
0.103556
0.109778
0.142854
0.033861
0.062607
0.143270
0.058859
0.064010
0.056187
0.056080
0.049399
0.049187
0.019851
0.032874
0.086303
0.054492
0.072764
0.081055
0.048972
0.084456
0.112884
0.117587
0.037474
0.050836
0.077545
0.113298
0.136781
0.092090
0.073636
0.077063
0.074968
0.101861
0.080871
0.033468
0.050926
0.083806
0.060821
0.092439
0.152109
0.136284
0.128938
0.116447
0.109224
0.109878
0.091502
0.032650
0.047470
0.105201
0.077132
0.059197
0.064069
0.065260
0.111718
0.098240
0.108342
0.113429
0.120983
0.050784
0.092699
0.114922
0.085010
0.072558
0.048535
0.046370
0.115680
0.088597
0.097245
0.104010
0.097730
0.039271
0.069980
0.090196
0.108789
0.075299
0.056376
0.044485
0.047618
0.074265
0.136543
0.142319
0.128982
0.129075
0.126874
0.125757
0.133322
0.124500
0.145273
0.133951
0.107186
0.123912
0.103925
0.048633
0.101527
0.122550
0.094992
0.111679
0.071678
0.072983
0.091760
0.104344
0.076502
0.047736
0.053220
0.097252
0.126364
0.049704
0.030571
0.076443
0.072705
0.106201
0.121814
0.039550
0.095002
0.117130
0.049217
0.017965
0.026842
0.040129
0.072081
0.066767
0.088271
0.088410
0.051638
0.060220
0.062806
0.112026
0.131061
0.131114
0.129988
0.127550
0.127425
0.127355
0.127395
0.116590
0.116662
0.116202
0.142222
0.101041
0.055880
0.046520
0.068668
0.069132
0.124525
0.044256
0.051274
0.126103
0.024786
0.063877
0.044578
0.095429
0.121290
0.049943
0.047024
0.015563
0.054081
0.031624
0.143749
0.152863
0.122844
0.043265
0.086914
0.131790
0.024159
0.082333
0.128072
0.130219
0.106614
0.076862
0.090432
0.033390
0.041182
0.069872
0.105815
0.068651
0.079411
0.116617
0.080644
0.096307
0.048156
0.071304
0.026822
0.038635
0.062911
0.059114
0.083992
0.125575
0.086631
0.055035
0.097208
0.051177
0.022480
0.025233
0.036459
0.047777
0.099937
0.114698
0.130422
0.127624
0.127752
0.127600
0.121014
0.126620
0.105275
0.050700
0.065234
0.114314
0.034367
0.075364
0.044494
0.095457
0.124877
0.075655
0.049968
0.123247
0.081128
0.084424
0.083716
0.078730
0.088567
0.091849
0.041663
0.101097
0.131816
0.039318
0.061488
0.115285
0.031321
0.045115
0.078338
0.119678
0.128853
0.062055
0.057319
0.089093
0.100032
0.039920
0.097188
0.121706
0.032296
0.035884
0.070047
0.096811
0.114291
0.097588
0.036328
0.098735
0.114561
0.082869
0.062039
0.106085
0.122438
0.076370
0.065651
0.027657
0.049181
0.086623
0.092809
0.103685
0.102452
0.096536
0.088642
0.081335
0.041979
0.053079
0.075768
0.083155
0.087238
0.082839
0.086766
0.053386
0.030544
0.113730
0.113370
0.100493
0.091277
0.075446
0.068485
0.085348
0.095817
0.063629
0.064296
0.109893
0.105308
0.057077
0.073851
0.033283
0.068357
0.058745
0.105209
0.101597
0.107962
0.071046
0.080995
0.051184
0.081279
0.039448
0.097121
0.123715
0.028850
0.087015
0.102638
0.128046
0.127182
0.057925
0.067297
0.048270
0.059806
0.095011
0.127492
0.088196
0.119426
0.052107
0.080524
0.094163
0.119047
0.121184
0.125480
0.132920
0.114080
0.040256
0.077773
0.111180
0.026624
0.058416
0.086800
0.099907
0.105411
0.110364
0.110966
0.110103
0.108495
0.111413
0.108487
0.084862
0.047922
0.064074
0.058922
0.079660
0.057038
0.035199
0.060449
0.086493
0.112365
0.111227
0.137855
0.126141
0.126159
0.125528
0.125457
0.127657
0.127560
0.118866
0.115922
0.068600
0.076273
0.081757
0.048038
0.095717
0.117328
0.044639
0.082206
0.094879
0.063741
0.070354
0.063961
0.061690
0.078944
0.067151
0.078749
0.082308
0.057353
0.092739
0.087592
0.045967
0.057442
0.051501
0.079886
0.127294
0.113214
0.112592
0.109444
0.062139
0.056816
0.118548
0.058291
0.053532
0.048061
0.046101
0.129072
0.124983
0.130989
0.134705
0.120915
0.067699
0.072225
0.071857
0.090751
0.039961
0.099175
0.114214
0.033680
0.094966
0.104813
0.113302
0.095220
0.050009
0.065958
0.081619
0.057782
0.087716
0.090600
0.116929
0.121456
0.125042
0.125161
0.113174
0.113094
0.103100
0.132616
0.054467
0.039004
0.075835
0.054019
0.118710
0.093128
0.052960
0.045212
0.071545
0.043476
0.116322
0.107484
0.045303
0.036756
0.100440
0.112177
0.097892
0.090297
0.041855
0.072694
0.103645
0.143321
0.144893
0.130925
0.056864
0.087005
0.139387
0.083441
0.102595
0.047613
0.098296
0.116529
0.080135
0.108265
0.035084
0.057168
0.103337
0.115656
0.125885
0.125968
0.127676
0.120322
0.059280
0.069607
0.119881
0.066741
0.055548
0.029193
0.048197
0.119624
0.102796
0.109380
0.057723
0.063283
0.099684
0.110120
0.086400
0.075155
0.138217
0.027785
0.036371
0.071839
0.100468
0.062751
0.116195
0.102378
0.040920
0.053350
0.090013
0.097046
0.071427
0.120984
0.095074
0.098980
0.076579
0.086159
0.024372
0.045851
0.033239
0.021912
0.040154
0.037492
0.080056
0.121368
0.035739
0.095219
0.138294
0.071585
0.047406
0.114425
0.034272
0.084831
0.116645
0.068477
0.100852
0.035457
0.040366
0.074297
0.111656
0.112896
0.055227
0.063341
0.088361
0.098728
0.027558
0.036758
0.015548
0.032188
0.090007
0.116416
0.030990
0.031604
0.118504
0.102438
0.026646
0.062877
0.095385
0.097860
0.050722
0.029174
0.131405
0.131325
0.076561
0.044232
0.085580
0.110730
0.037384
0.053415
0.064939
0.131177
0.087216
0.085878
0.099536
0.071739
0.041179
0.040847
0.107191
0.046117
0.033943
0.064902
0.063560
0.095843
0.071610
0.040457
0.133098
0.138365
0.020901
0.038504
0.105037
0.111654
0.027660
0.038905
0.049355
0.053847
0.089880
0.104292
0.085573
0.057981
0.119051
0.072257
0.033183
0.039783
0.111663
0.095851
0.083294
0.068681
0.124326
0.139246
0.124293
0.114602
0.112933
0.112925
0.113333
0.114239
0.115358
0.143808
0.159310
0.126821
0.138023
0.146170
0.103139
0.081366
0.068012
0.090538
0.129631
0.116795
0.130049
0.143969
0.092904
0.073176
0.123814
0.122204
0.034558
0.054611
0.106054
0.122750
0.088940
0.094731
0.023087
0.070986
0.052020
0.121448
0.122051
0.122313
0.060973
0.081392
0.043526
0.066830
0.119555
0.115104
0.078504
0.079909
0.072171
0.069516
0.099678
0.096095
0.080251
0.053176
0.081355
0.106059
0.031641
0.059100
0.057063
0.126230
0.044450
0.091753
0.118556
0.044586
0.069806
0.099874
0.079142
0.103741
0.112731
0.115655
0.108444
0.072691
0.082714
0.076529
0.059327
0.077704
0.154712
0.133894
0.050413
0.097833
0.138781
0.063145
0.031325
0.088003
0.118129
0.023800
0.094841
0.095267
0.065982
0.066328
0.103799
0.140396
0.033383
0.075673
0.067915
0.123348
0.107698
0.138465
0.114965
0.114974
0.102695
0.115074
0.066969
0.056957
0.051396
0.042393
0.128671
0.128476
0.039078
0.053473
0.073647
0.063091
0.104049
0.115524
0.098520
0.091690
0.042522
0.054932
0.111623
0.066793
0.035789
0.089668
0.075334
0.055082
0.102497
0.126139
0.045346
0.074088
0.110474
0.048812
0.029109
0.033200
0.053885
0.097571
0.120260
0.118537
0.078426
0.065495
0.021426
0.037021
0.089059
0.135682
0.052677
0.066047
0.098445
0.092807
0.062162
0.086382
0.046021
0.027313
0.035342
0.083493
0.140553
0.052163
0.039330
0.066241
0.121053
0.089896
0.049249
0.078200
0.065734
0.081294
0.084411
0.136064
0.098542
0.061349
0.083731
0.094669
0.021692
0.034128
0.101950
0.130021
0.034280
0.022309
0.108025
0.100754
0.094088
0.076361
0.135586
0.096565
0.040654
0.054941
0.111153
0.110023
0.066901
0.062918
0.078434
0.080562
0.094684
0.029602
0.094339
0.053649
0.107262
0.047188
0.105835
0.099403
0.043031
0.039403
0.073607
0.101299
0.134946
0.117789
0.048655
0.118323
0.127832
0.053340
0.141655
0.125879
0.062640
0.041874
0.083349
0.108808
0.068833
0.082789
0.112425
0.113120
0.075091
0.060239
0.085729
0.100599
0.080434
0.053764
0.086691
0.085825
0.105571
0.117021
0.099155
0.094355
0.090127
0.075012
0.081237
0.085862
0.067088
0.059644
0.068063
0.072073
0.111755
0.035610
0.129141
0.112351
0.032917
0.042654
0.090502
0.100640
0.110379
0.136514
0.141487
0.106664
0.047409
0.064755
0.075483
0.116828
0.088334
0.041421
0.076986
0.095793
0.054437
0.058267
0.089653
0.058414
0.091801
0.063466
0.096252
0.086564
0.071736
0.063817
0.098748
0.079121
0.067563
0.091771
0.132910
0.039397
0.102487
0.050687
0.079275
0.056390
0.059276
0.051352
0.053945
0.105826
0.037312
0.046600
0.105395
0.136546
0.136767
0.110236
0.049689
0.067917
0.115089
0.054106
0.127659
0.127922
0.111633
0.097141
0.082091
0.093073
0.061140
0.071866
0.133326
0.098298
0.107977
0.121472
0.120804
0.136474
0.113839
0.114262
0.111790
0.127069
0.125055
0.125054
0.039085
0.071023
0.085394
0.114559
0.125869
0.125864
0.060500
0.068120
0.105338
0.101206
0.119814
0.129474
0.032991
0.058435
0.109712
0.077286
0.039815
0.055234
0.083924
0.120110
0.018132
0.077178
0.086880
0.105361
0.044651
0.038751
0.079387
0.076319
0.071923
0.068430
0.059071
0.105140
0.064541
0.085860
0.072958
0.083252
0.075199
0.055222
0.037048
0.038727
0.084339
0.132056
0.039640
0.081486
0.133890
0.039794
0.104082
0.108276
0.116542
0.137444
0.071967
0.080719
0.080510
0.065966
0.054195
0.064299
0.073963
0.103262
0.026478
0.071276
0.084674
0.123901
0.070726
0.086355
0.075325
0.049780
0.042171
0.062765
0.069803
0.127673
0.107511
0.131485
0.134156
0.120460
0.035336
0.093337
0.119762
0.041481
0.056429
0.043976
0.044130
0.124484
0.031937
0.059658
0.059701
0.120995
0.053704
0.075673
0.128380
0.058222
0.129685
0.122640
0.082344
0.086268
0.046147
0.094072
0.112518
0.050517
0.127338
0.127456
0.097164
0.107123
0.094280
0.082484
0.125414
0.125415
0.106236
0.097170
0.066526
0.044736
0.125688
0.125691
0.095966
0.083848
0.084496
0.078945
0.115305
0.114969
0.110512
0.115305
0.115436
0.104109
0.130062
0.111634
0.099863
0.095600
0.054475
0.060333
0.020567
0.043078
0.059729
0.136272
0.074277
0.070406
0.102693
0.104207
0.026914
0.036942
0.067869
0.126655
0.077918
0.073264
0.105613
0.102914
0.131051
0.123703
0.060644
0.053421
0.112903
0.113672
0.100012
0.094282
0.126311
0.130959
0.043327
0.049191
0.084738
0.119232
0.113708
0.124429
0.111565
0.112626
0.101052
0.092023
0.079631
0.084911
0.071474
0.075374
0.042037
0.047594
0.103671
0.124324
0.044935
0.047350
0.110084
0.119691
0.038232
0.085220
0.098427
0.036021
0.121313
0.116238
0.115901
0.110850
0.118708
0.119640
0.120318
0.115972
0.135779
0.117338
0.133617
0.122008
0.121925
0.148550
0.125016
0.132053
0.090733
0.103451
0.055091
0.090569
0.125869
0.125757
0.061565
0.077697
0.050658
0.132756
0.129117
0.135197
0.038527
0.089792
0.127763
0.018664
0.071224
0.063901
0.094417
0.085800
0.132012
0.133418
0.112046
0.109529
0.128919
0.130568
0.096516
0.098662
0.091285
0.075722
0.125749
0.129659
0.028489
0.037474
0.082074
0.120040
0.101196
0.058141
0.043663
0.060337
0.047483
0.126127
0.091226
0.069266
0.109796
0.045684
0.037030
0.063916
0.093292
0.025476
0.075521
0.084614
0.085190
0.067701
0.098095
0.109814
0.130481
0.121400
0.044397
0.062473
0.098621
0.052777
0.022096
0.051792
0.090988
0.118969
0.028037
0.039541
0.100932
0.110982
0.033656
0.083551
0.118853
0.039123
0.137044
0.107467
0.097829
0.100702
0.080208
0.103049
0.086703
0.056826
0.087353
0.093090
0.064396
0.062093
0.127958
0.117093
0.081381
0.091639
0.113162
0.101078
0.084575
0.075604
0.100637
0.110779
0.088913
0.098813
0.099611
0.095582
0.100933
0.090497
0.121241
0.133131
0.060434
0.055953
0.115912
0.108605
0.121995
0.100186
0.067078
0.071367
0.105320
0.029466
0.128546
0.110022
0.038395
0.036365
0.089545
0.115870
0.094515
0.070636
0.107806
0.132249
0.131870
0.119120
0.103561
0.103746
0.142372
0.134406
0.126861
0.119319
0.121818
0.135460
0.102105
0.137922
0.103817
0.104149
0.047620
0.071374
0.119375
0.043478
0.135455
0.111222
0.041147
0.043889
0.087428
0.132810
0.117899
0.128703
0.129039
0.135381
0.114845
0.117340
0.050745
0.065719
0.119696
0.051380
0.135506
0.116170
0.054963
0.061887
0.072542
0.110259
0.051559
0.112880
0.148415
0.025518
0.050492
0.056906
0.101694
0.106102
0.066061
0.045720
0.051890
0.115559
0.064683
0.053074
0.100632
0.091176
0.064326
0.079361
0.134205
0.080907
0.096162
0.066222
0.073155
0.046761
0.038294
0.059898
0.066688
0.115047
0.060983
0.081149
0.128584
0.043006
0.050641
0.097695
0.137525
0.020252
0.077779
0.041854
0.067647
0.102474
0.129718
0.141885
0.077130
0.068399
0.106700
0.034169
0.122209
0.128442
0.080828
0.122705
0.057694
0.060183
0.037469
0.033498
0.066297
0.113137
0.075865
0.084291
0.128024
0.077430
0.056614
0.039685
0.041977
0.068366
0.137539
0.040874
0.053822
0.099097
0.072273
0.068212
0.087389
0.042896
0.124798
0.153744
0.024903
0.053611
0.087593
0.052335
0.110900
0.124543
0.078957
0.024886
0.076930
0.098843
0.060122
0.081806
0.073014
0.055111
0.054383
0.129493
0.042914
0.046140
0.070916
0.109351
0.099062
0.110665
0.106232
0.120108
0.031043
0.089246
0.072679
0.042122
0.096634
0.123126
0.068009
0.051446
0.114883
0.055838
0.078371
0.123387
0.067572
0.076240
0.107084
0.116536
0.085598
0.100923
0.059928
0.067657
0.082497
0.092913
0.051538
0.107645
0.062364
0.085993
0.108512
0.106765
0.062515
0.032530
0.044697
0.063581
0.087805
0.123443
0.060707
0.034333
0.064736
0.080071
0.133818
0.111925
0.066482
0.072110
0.134991
0.124294
0.061232
0.045568
0.054815
0.111898
0.033746
0.078534
0.072299
0.076808
0.055809
0.058692
0.094653
0.134925
0.144813
0.125574
0.122322
0.113738
0.126620
0.126010
0.113425
0.113335
0.101850
0.139596
0.083426
0.074595
0.126489
0.125793
0.052449
0.083489
0.112757
0.036111
0.020772
0.051093
0.104460
0.144866
0.043668
0.035460
0.038815
0.061945
0.085001
0.124644
0.061784
0.051365
0.110822
0.120820
0.076168
0.090916
0.046106
0.091263
0.057988
0.039944
0.057352
0.128612
0.101534
0.049190
0.078447
0.077578
0.080329
0.087624
0.061366
0.070302
0.071823
0.059023
0.104491
0.126065
0.083160
0.086767
0.119525
0.117248
0.025039
0.106183
0.053405
0.098083
0.095229
0.062624
0.081698
0.070208
0.073644
0.106688
0.068953
0.043023
0.128842
0.123820
0.041972
0.047655
0.043967
0.130489
0.141883
0.132865
0.102680
0.072368
0.072945
0.079328
0.127885
0.036301
0.056653
0.083916
0.081381
0.064121
0.079676
0.037184
0.032941
0.045050
0.053470
0.128530
0.141738
0.141619
0.126622
0.115350
0.045369
0.066376
0.124131
0.038069
0.032379
0.068525
0.061188
0.094411
0.068533
0.087406
0.085329
0.082046
0.096027
0.061740
0.085573
0.113074
0.050847
0.051915
0.083838
0.091287
0.079856
0.084979
0.088622
0.094228
0.130519
0.121171
0.125439
0.125393
0.125054
0.125054
0.126282
0.126649
0.127722
0.130103
0.127179
0.125871
0.033539
0.070881
0.126927
0.053163
0.035678
0.088653
0.076615
0.078135
0.095940
0.079220
0.105517
0.108704
0.114108
0.109623
0.033165
0.089621
0.120133
0.106639
0.087627
0.066923
0.078143
0.123212
0.041316
0.080825
0.116423
0.081733
0.085181
0.074588
0.047312
0.116185
0.121341
0.146773
0.040702
0.075105
0.148022
0.066830
0.070770
0.066205
0.064752
0.074451
0.072480
0.062635
0.052306
0.114718
0.041358
0.108466
0.123337
0.094013
0.109488
0.114483
0.103219
0.098711
0.040509
0.024203
0.097724
0.101102
0.076221
0.082543
0.062640
0.057389
0.109080
0.115948
0.064152
0.059478
0.023732
0.035934
0.103235
0.141457
0.048759
0.037868
0.061312
0.071565
0.065593
0.110361
0.051091
0.076049
0.050606
0.049958
0.084253
0.087541
0.103741
0.099196
0.108505
0.092883
0.076770
0.046052
0.018989
0.041479
0.094551
0.057470
0.090400
0.137144
0.125605
0.126697
0.113453
0.113321
0.118567
0.125840
0.052713
0.089046
0.126143
0.063825
0.090258
0.122852
0.029328
0.083685
0.123538
0.034501
0.092866
0.098911
0.110653
0.110066
0.044731
0.042167
0.099850
0.104034
0.047126
0.030581
0.040009
0.132798
0.137241
0.032871
0.047147
0.061937
0.088627
0.089893
0.088650
0.102513
0.098743
0.055971
0.026634
0.062886
0.073520
0.105487
0.118530
0.115153
0.125917
0.125905
0.125633
0.125638
0.114472
0.114679
0.102449
0.115520
0.062194
0.058702
0.048037
0.072939
0.093415
0.131459
0.065061
0.076342
0.069702
0.099360
0.063131
0.102578
0.058808
0.097973
0.125409
0.140745
0.070170
0.096826
0.132891
0.040657
0.080411
0.028897
0.019948
0.077868
0.052630
0.130623
0.084772
0.113432
0.047823
0.066474
0.067966
0.049647
0.089008
0.104209
0.048837
0.060324
0.075869
0.041341
0.094480
0.135388
0.042759
0.067136
0.037195
0.049704
0.114289
0.117326
0.044981
0.044059
0.070332
0.034049
0.071553
0.136945
0.054614
0.019639
0.058110
0.058259
0.101513
0.103001
0.051824
0.064199
0.038445
0.073294
0.075053
0.044313
0.090380
0.123105
0.044985
0.034420
0.046108
0.051656
0.062202
0.128914
0.060082
0.089223
0.119648
0.090613
0.098966
0.088037
0.099550
0.034279
0.080216
0.119009
0.074307
0.105780
0.118900
0.094460
0.036000
0.023050
0.025781
0.054657
0.060877
0.076896
0.060431
0.049816
0.081244
0.074090
0.109602
0.119603
0.127047
0.126157
0.126009
0.125118
0.125894
0.126461
0.126549
0.127990
0.128588
0.129218
0.132106
0.127412
0.116269
0.112754
0.119745
0.106537
0.050199
0.054066
0.106652
0.018258
0.072402
0.066104
0.123130
0.122935
0.080509
0.070859
0.065362
0.036265
0.110428
0.133873
0.119465
0.135785
0.125071
0.125252
0.125313
0.125455
0.125108
0.125336
0.127498
0.127167
0.126756
0.126737
0.125952
0.126114
0.127335
0.127465
0.120099
0.106205
0.070827
0.080213
0.085555
0.075707
0.086720
0.092851
0.071617
0.086982
0.122555
0.124782
0.055251
0.063794
0.066631
0.055999
0.088076
0.101797
0.113997
0.094681
0.067190
0.088569
0.135504
0.076136
0.077768
0.036188
0.112839
0.123395
0.036543
0.089562
0.050844
0.066189
0.094969
0.130282
0.053013
0.060817
0.115042
0.034863
0.119490
0.102348
0.059553
0.064210
0.091613
0.083613
0.050176
0.036160
0.042833
0.062608
0.098487
0.102494
0.134165
0.125197
0.099139
0.084273
0.080411
0.057099
0.098225
0.069976
0.063127
0.049621
0.067288
0.048347
0.057691
0.127292
0.039888
0.060748
0.047064
0.113087
0.044162
0.088941
0.132179
0.078083
0.081412
0.064125
0.069728
0.068685
0.065096
0.085247
0.072658
0.070498
0.068100
0.119187
0.041486
0.068870
0.116332
0.042690
0.116110
0.119846
0.045335
0.069643
0.132688
0.061863
0.037234
0.060009
0.069468
0.105309
0.056633
0.074392
0.054841
0.070104
0.096432
0.089035
0.042970
0.073081
0.070431
0.047200
0.128470
0.109815
0.057782
0.059412
0.076208
0.102649
0.116834
0.071156
0.071845
0.074403
0.072559
0.096307
0.082820
0.075504
0.062250
0.108999
0.042832
0.078120
0.099883
0.073432
0.123216
0.122267
0.025256
0.049506
0.093813
0.129585
0.059364
0.086074
0.082653
0.066187
0.051305
0.033423
0.038353
0.056865
0.086497
0.143291
0.044853
0.063453
0.142922
0.035367
0.060614
0.048267
0.063718
0.108772
0.143912
0.139298
0.093740
0.125704
0.110842
0.042536
0.073466
0.057780
0.094691
0.127970
0.114098
0.106958
0.036385
0.043373
0.099420
0.026003
0.117154
0.129544
0.050828
0.083192
0.074085
0.060646
0.095637
0.110196
0.059338
0.050472
0.090357
0.124929
0.029856
0.089153
0.072593
0.041020
0.100548
0.136610
0.070307
0.053705
0.114726
0.082576
0.055890
0.028351
0.072545
0.072121
0.037990
0.061095
0.044718
0.093220
0.066962
0.113373
0.115262
0.120507
0.063578
0.049267
0.127319
0.119768
0.046904
0.065960
0.093801
0.120265
0.068458
0.101074
0.127138
0.127242
0.077834
0.069859
0.103499
0.118305
0.126304
0.126280
0.113251
0.113101
0.123992
0.113156
0.063958
0.062346
0.113098
0.019564
0.042795
0.042367
0.088544
0.130237
0.039246
0.032110
0.126373
0.121652
0.052548
0.085395
0.118671
0.127376
0.130012
0.121927
0.115717
0.115696
0.128736
0.126103
0.132320
0.123406
0.079338
0.067703
0.051489
0.032832
0.105061
0.135396
0.116083
0.082888
0.027256
0.031743
0.098873
0.126543
0.032024
0.029491
0.056873
0.062157
0.091817
0.096764
0.039499
0.074784
0.088075
0.119219
0.066970
0.095246
0.067900
0.056238
0.111214
0.113578
0.137551
0.116874
0.123952
0.133019
0.139595
0.119021
0.023938
0.104225
0.118758
0.027308
0.110569
0.099194
0.021446
0.040313
0.098695
0.123882
0.037835
0.042158
0.076105
0.062720
0.096287
0.075441
0.022814
0.084475
0.121331
0.034741
0.099526
0.064365
0.108329
0.067458
0.051238
0.061609
0.082032
0.065720
0.063771
0.072219
0.092623
0.116977
0.021285
0.065745
0.084420
0.107886
0.048083
0.045692
0.055682
0.051001
0.102518
0.117321
0.131770
0.127039
0.060936
0.042038
0.128049
0.046986
0.046492
0.055768
0.059094
0.117994
0.109539
0.115426
0.132382
0.147642
0.141480
0.125399
0.123948
0.124357
0.103021
0.108629
0.047801
0.051226
0.087772
0.128964
0.086542
0.071440
0.086629
0.094425
0.056835
0.062569
0.136729
0.047661
0.083216
0.070335
0.085762
0.093951
0.042888
0.051192
0.062007
0.119232
0.128867
0.121889
0.129797
0.131658
0.083050
0.054184
0.072476
0.076171
0.099991
0.092609
0.045830
0.071106
0.108037
0.121189
0.114054
0.101557
0.058590
0.099915
0.113100
0.113057
0.099506
0.096933
0.054153
0.099196
0.125258
0.125540
0.036848
0.097720
0.129954
0.027196
0.126195
0.125494
0.040200
0.048793
0.063059
0.114151
0.125196
0.125701
0.133319
0.131130
0.112804
0.112870
0.131844
0.129809
0.133761
0.100943
0.144260
0.133825
0.019371
0.036828
0.060694
0.121251
0.092523
0.071042
0.110118
0.118772
0.036489
0.057284
0.097275
0.060581
0.081254
0.118645
0.117136
0.134365
0.042050
0.094699
0.126060
0.070933
0.113534
0.106188
0.023773
0.064080
0.093298
0.084668
0.054324
0.108797
0.045766
0.087822
0.124077
0.065561
0.081167
0.029885
0.025453
0.056307
0.092445
0.142951
0.042610
0.032405
0.073476
0.129266
0.058437
0.085791
0.119470
0.066588
0.036556
0.031055
0.083019
0.129549
0.038008
0.042910
0.087118
0.128062
0.049402
0.078151
0.133476
0.052935
0.074341
0.079577
0.136443
0.037240
0.084627
0.053881
0.115213
0.128469
0.064017
0.059986
0.055148
0.093136
0.067388
0.068762
0.102493
0.083389
0.040576
0.095051
0.115092
0.028394
0.042886
0.064363
0.076704
0.119086
0.116127
0.110089
0.087813
0.106453
0.075366
0.125293
0.046459
0.075179
0.129787
0.035551
0.094248
0.123221
0.061440
0.079027
0.109454
0.039215
0.049326
0.051144
0.081150
0.127289
0.076230
0.116447
0.056356
0.045658
0.073108
0.097408
0.065452
0.089825
0.046356
0.080071
0.121880
0.057782
0.063491
0.052690
0.098164
0.091521
0.075711
0.024916
0.035138
0.065497
0.087154
0.100749
0.043276
0.083638
0.069370
0.082036
0.068780
0.097826
0.080873
0.090980
0.026514
0.047088
0.083678
0.155452
0.041551
0.056768
0.098977
0.105586
0.089748
0.089980
0.031524
0.067340
0.101390
0.133035
0.082040
0.058070
0.075283
0.101959
0.064690
0.083591
0.055710
0.074581
0.124785
0.071979
0.066123
0.057503
0.013409
0.032011
0.072998
0.088830
0.094906
0.149143
0.067615
0.035522
0.130035
0.034456
0.026612
0.098834
0.120814
0.020915
0.137879
0.127419
0.104295
0.088766
0.044655
0.060791
0.118018
0.122430
0.081408
0.085877
0.110675
0.041187
0.111407
0.125881
0.115997
0.109583
0.022969
0.061556
0.091669
0.114464
0.102743
0.117868
0.027986
0.051006
0.064422
0.133455
0.058330
0.089701
0.043955
0.073246
0.121211
0.071702
0.040979
0.041639
0.074993
0.140157
0.059870
0.086339
0.031655
0.057588
0.112900
0.124452
0.046275
0.044176
0.072724
0.066794
0.097039
0.113262
0.113262
0.038306
0.069035
0.084687
0.066470
0.100127
0.081131
0.087457
0.120998
0.121055
0.126461
0.126477
0.125121
0.125120
0.125874
0.125937
0.128097
0.143899
0.043162
0.089090
0.135259
0.061820
0.080998
0.061114
0.070545
0.115365
0.088796
0.124488
0.026475
0.052581
0.091967
0.122230
0.078087
0.113033
0.138494
0.117729
0.104618
0.103118
0.066382
0.077270
0.023237
0.049162
0.052695
0.051049
0.124720
0.127811
0.052266
0.079078
0.115560
0.126585
0.059148
0.062244
0.111319
0.116027
0.058101
0.078131
0.114478
0.101370
0.051446
0.050496
0.088401
0.126442
0.122414
0.116675
0.086427
0.069107
0.087347
0.073735
0.073512
0.084245
0.068476
0.085093
0.056707
0.060372
0.071172
0.128383
0.064518
0.038080
0.121721
0.108235
0.116380
0.064434
0.077310
0.069868
0.127890
0.127996
0.071305
0.087341
0.096167
0.030724
0.126366
0.126367
0.103017
0.088875
0.127117
0.127105
0.068873
0.046857
0.083861
0.087054
0.109357
0.137114
0.112577
0.139346
0.066819
0.073517
0.111381
0.038337
0.125598
0.125618
0.030038
0.033044
0.089474
0.119908
0.125496
0.125382
0.108598
0.066728
0.084585
0.085726
0.129032
0.135592
0.109601
0.104877
0.095406
0.085865
0.052205
0.060684
0.085972
0.097277
0.075691
0.074566
0.120148
0.123892
0.086381
0.090473
0.114298
0.108050
0.067032
0.057660
0.046988
0.094796
0.097141
0.030415
0.062304
0.078822
0.093056
0.099885
0.054856
0.063753
0.087652
0.110958
0.062683
0.090236
0.113552
0.105802
0.085044
0.103762
0.107217
0.108529
0.095121
0.091220
0.067066
0.073159
0.073117
0.057709
0.085863
0.088932
0.078087
0.073513
0.100023
0.103973
0.121143
0.137544
0.083906
0.090344
0.114463
0.107367
0.125806
0.127160
0.023222
0.025255
0.080626
0.135770
0.152585
0.122914
0.080879
0.058694
0.046503
0.042367
0.062824
0.126995
0.081960
0.061736
0.103594
0.110724
0.043749
0.083663
0.105932
0.034662
0.047077
0.066848
0.131636
0.040125
0.024134
0.037409
0.104449
0.127717
0.032352
0.041599
0.100746
0.137487
0.051783
0.058252
0.124428
0.049707
0.082405
0.051683
0.090644
0.084078
0.052236
0.053074
0.080322
0.126358
0.090135
0.086519
0.076767
0.073257
0.072291
0.054225
0.086307
0.077702
0.045875
0.036538
0.084833
0.089092
0.071049
0.073520
0.107351
0.082476
0.104107
0.073647
0.110140
0.023049
0.069589
0.054730
0.132394
0.050138
0.047714
0.058135
0.082201
0.128965
0.079139
0.101469
0.020306
0.052549
0.115392
0.136336
0.049705
0.050148
0.101622
0.132831
0.034025
0.044631
0.069908
0.037448
0.094914
0.076469
0.033488
0.070066
0.113119
0.023112
0.066252
0.058414
0.108261
0.042511
0.115709
0.119320
0.106556
0.108482
0.051769
0.070129
0.113139
0.056344
0.042234
0.083690
0.118813
0.039117
0.042698
0.056167
0.074838
0.106767
0.058246
0.077335
0.053046
0.112987
0.039793
0.075315
0.124974
0.069408
0.023734
0.054524
0.122441
0.121737
0.067574
0.077282
0.080740
0.100435
0.091357
0.035721
0.071367
0.077292
0.036739
0.063990
0.069974
0.120925
0.106949
0.068204
0.067745
0.058158
0.038720
0.107451
0.140076
0.029249
0.117879
0.097214
0.069193
0.084918
0.131336
0.050637
0.077811
0.095398
0.051175
0.082368
0.048228
0.053220
0.066223
0.112844
0.114166
0.130033
0.109769
0.111446
0.118539
0.127729
0.137659
0.107185
0.055370
0.088219
0.092167
0.060444
0.072434
0.073661
0.077422
0.079895
0.034508
0.064948
0.102417
0.119500
0.067367
0.060833
0.105095
0.081717
0.071960
0.064288
0.039354
0.052937
0.126617
0.113504
0.045542
0.067165
0.071885
0.078888
0.135095
0.035556
0.091131
0.102797
0.045150
0.098976
0.108148
0.054999
0.032933
0.044631
0.082945
0.130136
0.078762
0.068210
0.105092
0.113704
0.082624
0.073797
0.047637
0.063974
0.124651
0.057257
0.111524
0.080955
0.074920
0.078971
0.107741
0.038238
0.021070
0.054660
0.052600
0.140556
0.075791
0.122580
0.112200
0.127867
0.112284
0.093176
0.020910
0.065882
0.053441
0.046624
0.121710
0.132023
0.048043
0.075267
0.062051
0.103024
0.035794
0.107733
0.125707
0.041216
0.058666
0.101297
0.049639
0.097147
0.120023
0.087327
0.049592
0.038530
0.053315
0.106254
0.122920
0.058916
0.033761
0.029493
0.114961
0.061600
0.092054
0.090602
0.026664
0.108648
0.123046
0.035289
0.048549
0.049025
0.084171
0.130134
0.091911
0.116597
0.061310
0.102935
0.055435
0.076228
0.111130
0.049035
0.054293
0.032615
0.112264
0.115331
0.038192
0.024661
0.112737
0.073779
0.091354
0.066636
0.091883
0.105799
0.058018
0.093987
0.060692
0.054106
0.077574
0.130043
0.079001
0.082304
0.083905
0.083549
0.032644
0.084963
0.068895
0.076241
0.083994
0.031082
0.084396
0.085038
0.085218
0.092101
0.119700
0.067978
0.084908
0.064641
0.054457
0.074021
0.065983
0.119541
0.028126
0.076416
0.117644
0.077272
0.120778
0.083580
0.044164
0.034279
0.034914
0.078950
0.127187
0.062017
0.072485
0.046115
0.081674
0.130916
0.043758
0.066511
0.132307
0.024010
0.046267
0.067768
0.115990
0.106944
0.054215
0.052916
0.110224
0.094113
0.093991
0.082222
0.116880
0.032339
0.060150
0.080436
0.083969
0.085376
0.052469
0.049271
0.107952
0.116197
0.086859
0.077469
0.040625
0.044460
0.087791
0.133588
0.112907
0.076030
0.067515
0.051825
0.109512
0.143237
0.112682
0.114194
0.048890
0.050949
0.058462
0.064516
0.133848
0.122434
0.131269
0.124104
0.032550
0.029907
0.113604
0.017515
0.057479
0.060228
0.072753
0.057235
0.051703
0.075704
0.123349
0.113476
0.048952
0.070064
0.113461
0.031531
0.064352
0.032867
0.080813
0.117365
0.107956
0.115154
0.115442
0.132163
0.139177
0.112879
0.070298
0.061272
0.091248
0.078887
0.053056
0.055924
0.047444
0.126077
0.136679
0.112853
0.061329
0.097538
0.125842
0.063868
0.080066
0.091912
0.092530
0.086718
0.029555
0.046133
0.065859
0.114887
0.123030
0.126951
0.128650
0.127990
0.104441
0.102716
0.115651
0.112201
0.046594
0.046325
0.106963
0.109204
0.090193
0.099059
0.038483
0.049191
0.073517
0.122348
0.106864
0.110449
0.057368
0.061400
0.134253
0.048437
0.051632
0.056808
0.106153
0.107420
0.041521
0.061724
0.088782
0.128781
0.120602
0.103173
0.071841
0.064627
0.036050
0.080213
0.057980
0.095948
0.066576
0.056439
0.113633
0.109328
0.065686
0.059218
0.076344
0.059657
0.080852
0.115247
0.117359
0.048140
0.111185
0.116529
0.088145
0.083170
0.086969
0.075607
0.138907
0.127157
0.099803
0.055839
0.079842
0.081396
0.127254
0.109573
0.115623
0.115376
0.126102
0.126098
0.125791
0.125796
0.127132
0.126837
0.125855
0.125205
0.111821
0.115144
0.066799
0.067713
0.102533
0.076525
0.081537
0.060327
0.093727
0.098769
0.067454
0.078624
0.047644
0.054519
0.077246
0.097435
0.124570
0.115218
0.060151
0.061790
0.091280
0.081517
0.048951
0.040415
0.127199
0.127441
0.056926
0.066262
0.115403
0.109370
0.111685
0.111540
0.061410
0.069100
0.045327
0.048699
0.074714
0.140513
0.045949
0.080882
0.128804
0.025536
0.116171
0.133143
0.080839
0.084869
0.096816
0.103014
0.083285
0.093102
0.122552
0.121744
0.126242
0.125979
0.125194
0.125001
0.125004
0.126369
0.125757
0.130642
0.129501
0.140266
0.130711
0.116389
0.036927
0.063679
0.117191
0.042712
0.087394
0.082208
0.035001
0.064050
0.087205
0.091333
0.104295
0.099337
0.129336
0.113986
0.058243
0.073592
0.116567
0.102876
0.112115
0.128405
0.079335
0.075740
0.088616
0.100493
0.072157
0.080925
0.035627
0.029451
0.078954
0.122442
0.146597
0.155388
0.137330
0.104533
0.091718
0.089497
0.069631
0.085192
0.103207
0.108646
0.066206
0.075963
0.051148
0.054290
0.093746
0.126648
0.108680
0.134210
0.126036
0.126703
0.116048
0.119596
0.065457
0.072685
0.106755
0.025929
0.107443
0.120482
0.100549
0.091568
0.079446
0.079721
0.130486
0.121794
0.040784
0.077868
0.124362
0.026146
0.037325
0.063808
0.106638
0.119927
0.129402
0.129223
0.126712
0.126679
0.126453
0.126470
0.115271
0.115360
0.105542
0.123668
0.076650
0.078765
0.035338
0.060586
0.067869
0.037820
0.061167
0.020074
0.029904
0.077570
0.061272
0.090968
0.092431
0.042377
0.090825
0.098183
0.098056
0.144466
0.056595
0.078522
0.131738
0.081241
0.089285
0.097179
0.087530
0.038508
0.098838
0.146546
0.041131
0.102029
0.155063
0.066304
0.038477
0.041612
0.046865
0.094992
0.107278
0.116099
0.120468
0.106459
0.044267
0.090301
0.127233
0.062163
0.031900
0.048651
0.063478
0.132107
0.053820
0.081338
0.123540
0.086433
0.078505
0.082450
0.057881
0.044419
0.016594
0.042472
0.035296
0.116958
0.118978
0.127107
0.055338
0.068171
0.128648
0.046115
0.029954
0.041605
0.055646
0.140511
0.049250
0.110338
0.132225
0.067380
0.044734
0.087090
0.043781
0.110975
0.135245
0.055815
0.028485
0.083758
0.072400
0.107154
0.060545
0.080454
0.077263
0.107127
0.106169
0.098356
0.029905
0.066120
0.102659
0.114989
0.046709
0.038547
0.064824
0.047702
0.086142
0.132718
0.121080
0.119923
0.129527
0.125939
0.057104
0.089350
0.135746
0.044941
0.099580
0.037310
0.020551
0.046293
0.087712
0.123369
0.064356
0.068246
0.112307
0.074731
0.049375
0.035722
0.048727
0.050923
0.073336
0.115876
0.063667
0.054655
0.131321
0.047728
0.026565
0.061554
0.068373
0.056337
0.094789
0.150003
0.057450
0.079200
0.033328
0.079620
0.135766
0.046218
0.073156
0.095574
0.088174
0.077296
0.066176
0.061738
0.045225
0.057915
0.102648
0.115788
0.049015
0.048865
0.030243
0.063911
0.059445
0.101897
0.058480
0.109508
0.143651
0.142453
0.045503
0.051352
0.086604
0.101279
0.054392
0.030148
0.033665
0.067680
0.072257
0.067321
0.049205
0.034162
0.045502
0.093661
0.109590
0.046871
0.060202
0.078543
0.123412
0.056200
0.115203
0.132533
0.064708
0.044038
0.068530
0.127576
0.026164
0.061672
0.081554
0.033179
0.080573
0.120963
0.123989
0.117859
0.114696
0.111961
0.069182
0.084651
0.126074
0.108539
0.045615
0.034281
0.021803
0.046755
0.053934
0.097333
0.097100
0.114550
0.114112
0.094196
0.057515
0.074665
0.069741
0.129818
0.071658
0.109510
0.045879
0.044343
0.078666
0.129641
0.030632
0.032932
0.065507
0.096539
0.116970
0.129634
0.080457
0.042446
0.121695
0.129202
0.059091
0.072711
0.130124
0.084282
0.078445
0.088183
0.084026
0.099413
0.099070
0.038097
0.099035
0.121884
0.097263
0.083012
0.110107
0.084580
0.064945
0.027711
0.039456
0.057170
0.078742
0.124886
0.038890
0.096377
0.134098
0.062777
0.032862
0.075423
0.107767
0.140130
0.115543
0.134000
0.116457
0.143493
0.062037
0.074862
0.059271
0.091369
0.137992
0.027303
0.032261
0.060383
0.130394
0.039926
0.042518
0.085172
0.116409
0.052550
0.042248
0.055762
0.076595
0.116833
0.051925
0.073437
0.136632
0.042625
0.048674
0.103541
0.080601
0.096901
0.096921
0.061284
0.092845
0.128712
0.123831
0.116481
0.102547
0.102978
0.107827
0.118557
0.067428
0.044965
0.061041
0.096043
0.036855
0.089260
0.115975
0.033506
0.076162
0.056668
0.051311
0.125139
0.157426
0.138086
0.097124
0.085015
0.062084
0.077158
0.095635
0.058431
0.046961
0.112850
0.130481
0.041310
0.090843
0.104110
0.118614
0.108486
0.040343
0.076468
0.062995
0.107399
0.104568
0.117972
0.085588
0.072388
0.065374
0.048459
0.095997
0.115410
0.100767
0.089653
0.057614
0.050094
0.098092
0.094156
0.085193
0.070955
0.074284
0.067969
0.106395
0.103176
0.036928
0.087358
0.132673
0.027211
0.101593
0.104280
0.096685
0.088055
0.036676
0.058464
0.097946
0.063425
0.078524
0.135892
0.135703
0.124099
0.133155
0.094440
0.079980
0.034984
0.054282
0.095344
0.114347
0.019839
0.029336
0.079973
0.064236
0.088273
0.071238
0.038086
0.079939
0.074727
0.098150
0.089644
0.027790
0.060735
0.079633
0.137677
0.102011
0.079390
0.071296
0.061301
0.124264
0.034219
0.023665
0.045601
0.063944
0.135144
0.031524
0.076466
0.136764
0.056248
0.070904
0.027630
0.064211
0.056956
0.080479
0.126611
0.102553
0.078503
0.078274
0.063342
0.127049
0.115671
0.037105
0.076193
0.128458
0.042168
0.068381
0.053932
0.076285
0.106352
0.028375
0.083805
0.103812
0.060997
0.096208
0.081329
0.082188
0.076215
0.060729
0.099617
0.140937
0.034383
0.075850
0.066886
0.078885
0.080367
0.055598
0.052267
0.083172
0.111127
0.069338
0.129334
0.021319
0.088395
0.089929
0.067050
0.039449
0.057479
0.135304
0.131120
0.092124
0.130406
0.057472
0.111765
0.044484
0.089271
0.137467
0.037565
0.068803
0.043596
0.083731
0.087254
0.125220
0.126486
0.060237
0.068332
0.102715
0.083136
0.055991
0.039145
0.095267
0.115698
0.077262
0.085969
0.044791
0.087936
0.102919
0.077078
0.054090
0.082835
0.125312
0.125784
0.031258
0.099326
0.052449
0.089738
0.115623
0.126563
0.114473
0.139365
0.131529
0.139605
0.147634
0.094703
0.045887
0.038155
0.109770
0.030038
0.037649
0.132664
0.142618
0.128248
0.081787
0.097693
0.083083
0.077551
0.106084
0.063064
0.085316
0.095096
0.058292
0.073901
0.126338
0.125359
0.028056
0.027924
0.088809
0.092985
0.074362
0.123043
0.049546
0.091494
0.051996
0.038249
0.129802
0.113362
0.047771
0.037346
0.065600
0.148566
0.069883
0.020614
0.147526
0.123299
0.085392
0.049691
0.072626
0.074212
0.031203
0.042334
0.054661
0.108268
0.095781
0.075340
0.058568
0.073497
0.113073
0.032403
0.099450
0.096135
0.067099
0.100490
0.137036
0.055329
0.103310
0.096001
0.044951
0.038776
0.100359
0.124152
0.083102
0.043267
0.047486
0.039379
0.088782
0.116615
0.075084
0.091373
0.119129
0.033673
0.117814
0.139343
0.111119
0.070923
0.084251
0.058334
0.062484
0.085317
0.062100
0.088681
0.109851
0.140120
0.123833
0.115979
0.029651
0.046169
0.097400
0.109359
0.115091
0.114751
0.058486
0.062871
0.108634
0.051685
0.120306
0.111369
0.088733
0.050040
0.083843
0.070441
0.044370
0.056306
0.112799
0.126778
0.103183
0.088679
0.032810
0.059864
0.109728
0.107876
0.063350
0.052539
0.146453
0.099070
0.053023
0.098301
0.125425
0.086572
0.099306
0.086756
0.081485
0.050149
0.038600
0.065832
0.107929
0.069776
0.110922
0.110698
0.042733
0.078003
0.025702
0.053664
0.040476
0.070371
0.061965
0.062768
0.071278
0.099834
0.112255
0.148772
0.114758
0.076274
0.060716
0.044922
0.095682
0.145389
0.040394
0.077959
0.146564
0.070210
0.084738
0.023057
0.076875
0.063841
0.079882
0.075493
0.119573
0.033475
0.082592
0.078836
0.063874
0.059699
0.128276
0.024891
0.037337
0.038751
0.096428
0.130330
0.103633
0.050700
0.079402
0.054491
0.096947
0.053324
0.079983
0.086338
0.032797
0.047973
0.109687
0.138232
0.107790
0.130735
0.044127
0.059906
0.111520
0.065478
0.044436
0.069210
0.110765
0.106990
0.058908
0.087366
0.119583
0.103921
0.098023
0.097604
0.055312
0.107334
0.123238
0.117279
0.100160
0.102281
0.051773
0.078794
0.122568
0.123368
0.096069
0.105633
0.098707
0.101218
0.050844
0.092056
0.124790
0.021059
0.065313
0.088219
0.035488
0.092718
0.123321
0.025953
0.042675
0.080678
0.053381
0.067322
0.037081
0.082508
0.058639
0.104791
0.029175
0.051075
0.083677
0.128568
0.060141
0.080984
0.080795
0.106159
0.070755
0.071313
0.078132
0.079289
0.136973
0.132706
0.126216
0.111027
0.035941
0.041292
0.119434
0.055381
0.043408
0.065775
0.055688
0.132677
0.022830
0.036226
0.073524
0.114585
0.036943
0.068810
0.102334
0.025594
0.112418
0.106110
0.119531
0.116298
0.109186
0.111905
0.106879
0.126692
0.159990
0.132386
0.043432
0.092069
0.114240
0.025682
0.132780
0.108324
0.043750
0.070986
0.058015
0.041282
0.077479
0.106723
0.106493
0.101573
0.044041
0.067586
0.120784
0.123468
0.111005
0.113322
0.054976
0.078630
0.137673
0.041901
0.063921
0.077803
0.085319
0.086607
0.032889
0.042561
0.092035
0.143719
0.118946
0.122769
0.054462
0.084676
0.138259
0.036086
0.126885
0.126872
0.057584
0.050526
0.063307
0.120911
0.125068
0.125066
0.069433
0.044802
0.117105
0.063529
0.125717
0.125722
0.019893
0.038547
0.073154
0.122318
0.112800
0.058754
0.116098
0.115462
0.086873
0.077110
0.106131
0.087858
0.111549
0.107681
0.111795
0.113627
0.118284
0.089133
0.035967
0.057473
0.075778
0.083190
0.072066
0.078909
0.072778
0.084950
0.100008
0.117372
0.124043
0.116152
0.043350
0.071300
0.089065
0.116910
0.018376
0.036249
0.093498
0.134733
0.052493
0.056121
0.128712
0.060813
0.062058
0.036127
0.080238
0.076939
0.071207
0.039471
0.050973
0.131906
0.054186
0.057696
0.128728
0.043683
0.047448
0.106910
0.142198
0.025260
0.125934
0.124565
0.043140
0.048595
0.059350
0.125691
0.062552
0.085415
0.046988
0.080225
0.036793
0.099361
0.129925
0.024927
0.129396
0.106506
0.094201
0.102364
0.066629
0.099191
0.108749
0.127292
0.042386
0.063169
0.083835
0.120959
0.068903
0.101476
0.068659
0.083949
0.075140
0.081637
0.056414
0.034307
0.113637
0.114305
0.045746
0.085972
0.128619
0.034609
0.106849
0.120822
0.026446
0.049150
0.107273
0.110307
0.047332
0.069893
0.134271
0.060236
0.060050
0.051657
0.115740
0.067820
0.053946
0.063617
0.047647
0.129283
0.048808
0.048783
0.094893
0.126790
0.110827
0.119611
0.067325
0.059860
0.064154
0.057959
0.112491
0.027011
0.110464
0.121394
0.061690
0.046422
0.104704
0.137595
0.116055
0.049245
0.057514
0.077419
0.070621
0.085655
0.060421
0.070018
0.086915
0.125711
0.034901
0.047094
0.110248
0.027751
0.093760
0.096186
0.110890
0.096021
0.055180
0.045590
0.098553
0.085968
0.081355
0.046397
0.109133
0.109883
0.079884
0.081139
0.100729
0.066954
0.077892
0.075435
0.110639
0.109987
0.060989
0.061046
0.091631
0.088033
0.064613
0.072223
0.097527
0.097542
0.073266
0.072089
0.090712
0.099351
0.073783
0.042823
0.117557
0.120864
0.033117
0.097724
0.131342
0.019508
0.078300
0.075135
0.076924
0.072646
0.036095
0.060071
0.109322
0.051895
0.117202
0.112857
0.023952
0.061161
0.098491
0.132624
0.125003
0.125003
0.059738
0.061962
0.104921
0.115942
0.083619
0.064304
0.114778
0.119321
0.068742
0.077602
0.107588
0.034967
0.084811
0.081987
0.069290
0.065478
0.034104
0.042373
0.085949
0.137446
0.120533
0.117143
0.047810
0.076617
0.146743
0.023103
0.104589
0.104747
0.054948
0.057800
0.043680
0.039969
0.080100
0.110471
0.113298
0.106368
0.130611
0.113259
0.053719
0.049139
0.100031
0.119524
0.115615
0.123073
0.082389
0.091993
0.083031
0.094502
0.080905
0.103973
0.094357
0.098411
0.082736
0.094469
0.091170
0.087508
0.031216
0.053944
0.101097
0.081087
0.093808
0.077572
0.107653
0.031779
0.125303
0.130416
0.050127
0.098082
0.085957
0.073100
0.060919
0.066534
0.094514
0.083501
0.050538
0.075017
0.042631
0.041879
0.098117
0.106257
0.043053
0.039829
0.126798
0.139385
0.080844
0.104388
0.077347
0.125697
0.030120
0.039907
0.092639
0.118211
0.025967
0.042331
0.094331
0.136343
0.047094
0.049453
0.076546
0.069554
0.107424
0.040908
0.085692
0.096766
0.061802
0.080440
0.082028
0.075904
0.106959
0.077876
0.060459
0.056027
0.115906
0.041894
0.081890
0.085782
0.114470
0.106611
0.120544
0.140293
0.033875
0.073915
0.080663
0.115430
0.110346
0.139525
0.125024
0.125237
0.131287
0.130050
0.122018
0.137875
0.077929
0.065873
0.081646
0.084119
0.130563
0.129209
0.088100
0.062902
0.049558
0.042049
0.092875
0.133243
0.026773
0.067928
0.056716
0.121921
0.043310
0.083212
0.119142
0.045027
0.082953
0.075640
0.111293
0.116875
0.123079
0.117187
0.106383
0.084323
0.058919
0.036272
0.050674
0.096225
0.129513
0.031725
0.041758
0.100846
0.119941
0.055477
0.128467
0.120009
0.085744
0.071186
0.073249
0.066353
0.115833
0.115370
0.106892
0.097244
0.129347
0.129157
0.023212
0.058239
0.110244
0.127044
0.126351
0.132438
0.071879
0.058671
0.120405
0.070559
0.035621
0.064010
0.115625
0.044564
0.042469
0.082638
0.138635
0.059003
0.026502
0.061737
0.086663
0.130908
0.069469
0.047752
0.055997
0.114666
0.072927
0.097060
0.080978
0.115434
0.067625
0.100673
0.132894
0.039166
0.024805
0.090216
0.122636
0.038856
0.134738
0.111322
0.027357
0.040220
0.096641
0.120118
0.044307
0.026640
0.126711
0.125403
0.059495
0.084272
0.067267
0.109682
0.032331
0.043673
0.057714
0.044442
0.143453
0.126199
0.065234
0.071066
0.058110
0.104084
0.114808
0.060499
0.038713
0.036946
0.093275
0.149521
0.051233
0.089837
0.149519
0.088226
0.085383
0.088380
0.069991
0.095400
0.071164
0.097456
0.131327
0.134518
0.024592
0.039779
0.060844
0.121102
0.053646
0.102393
0.136224
0.093349
0.098103
0.091905
0.092284
0.093093
0.094442
0.090560
0.105157
0.059036
0.099296
0.142501
0.052937
0.060808
0.127510
0.027759
0.026531
0.048269
0.093407
0.113836
0.046094
0.028875
0.088519
0.115852
0.033450
0.068854
0.049824
0.076757
0.074753
0.074715
0.077147
0.047293
0.066327
0.023888
0.098854
0.087771
0.040692
0.052820
0.067981
0.079315
0.042736
0.073055
0.062317
0.069433
0.109360
0.031010
0.124217
0.128220
0.105070
0.112955
0.091152
0.095050
0.071378
0.088174
0.041395
0.089786
0.125444
0.035175
0.031571
0.050560
0.081610
0.081308
0.091611
0.052960
0.087150
0.096162
0.086428
0.108637
0.066180
0.048920
0.059594
0.110828
0.040365
0.036720
0.066206
0.101483
0.114647
0.132153
0.039122
0.107819
0.139307
0.092783
0.098677
0.081470
0.082933
0.067968
0.081458
0.130467
0.122472
0.120757
0.074691
0.073764
0.044608
0.067254
0.127471
0.112070
0.076586
0.087699
0.142604
0.114749
0.034136
0.091342
0.081250
0.110739
0.084932
0.067692
0.107809
0.026593
0.084655
0.067371
0.116751
0.114126
0.125487
0.127463
0.125602
0.126600
0.114176
0.114204
0.105376
0.146267
0.095147
0.088716
0.091767
0.052308
0.071367
0.087360
0.050184
0.074602
0.126781
0.119378
0.093898
0.090111
0.080364
0.057704
0.022262
0.044106
0.098920
0.097947
0.043489
0.054103
0.110397
0.074808
0.067567
0.061829
0.082155
0.076962
0.045545
0.087767
0.110146
0.070968
0.076018
0.072974
0.064769
0.075960
0.077566
0.065992
0.070407
0.117330
0.117945
0.127825
0.121030
0.107908
0.079242
0.085268
0.031102
0.079306
0.100529
0.053968
0.117638
0.099111
0.068228
0.088710
0.133408
0.048144
0.091444
0.123500
0.086345
0.046271
0.070855
0.078344
0.109890
0.122002
0.109420
0.111539
0.067940
0.055178
0.113141
0.121074
0.038801
0.048624
0.069825
0.122484
0.118956
0.117073
0.072472
0.088747
0.075506
0.079233
0.116753
0.111564
0.054796
0.042449
0.079371
0.078114
0.112002
0.050647
0.040689
0.103288
0.122012
0.020904
0.069182
0.077528
0.120611
0.119501
0.128421
0.128385
0.125593
0.125591
0.125327
0.125326
0.127576
0.127541
0.118648
0.124379
0.087094
0.091018
0.034503
0.045028
0.078772
0.129727
0.089519
0.096287
0.046663
0.086226
0.032995
0.072036
0.130827
0.066648
0.069371
0.082520
0.086751
0.097970
0.034154
0.051757
0.117419
0.105991
0.051269
0.050061
0.071355
0.069306
0.097884
0.096999
0.058987
0.093694
0.085287
0.101698
0.060266
0.079933
0.064420
0.028528
0.100138
0.074458
0.092105
0.079890
0.042311
0.086690
0.063157
0.054457
0.093844
0.122100
0.126837
0.132528
0.112998
0.104057
0.078050
0.052986
0.114160
0.093456
0.065528
0.048652
0.079460
0.057895
0.136022
0.127968
0.038672
0.103369
0.126671
0.023675
0.050947
0.088554
0.115047
0.019223
0.047426
0.058206
0.055604
0.124464
0.123750
0.122404
0.060294
0.077151
0.138480
0.061559
0.041672
0.052485
0.083837
0.131773
0.053305
0.046468
0.085836
0.126178
0.059736
0.054537
0.120113
0.068308
0.048566
0.065486
0.115420
0.073188
0.061769
0.064203
0.061925
0.114735
0.027078
0.069057
0.059419
0.130246
0.050257
0.074835
0.137161
0.024198
0.079486
0.053637
0.087641
0.130764
0.048979
0.037522
0.095640
0.044292
0.098772
0.102905
0.076764
0.047204
0.112614
0.084146
0.086458
0.088617
0.082455
0.093182
0.098380
0.041041
0.110045
0.130733
0.034383
0.049983
0.114200
0.021345
0.051982
0.073475
0.079559
0.082874
0.077095
0.078761
0.045468
0.021902
0.064311
0.083360
0.080129
0.100555
0.096910
0.062419
0.097791
0.029820
0.049094
0.077605
0.087074
0.088491
0.083552
0.072590
0.062018
0.090264
0.099349
0.097830
0.099488
0.074390
0.065084
0.108272
0.041849
0.088712
0.099747
0.077261
0.022601
0.079561
0.099810
0.056826
0.044939
0.094865
0.065654
0.057017
0.029272
0.054359
0.094349
0.101033
0.078816
0.093953
0.092466
0.081352
0.040066
0.099141
0.129824
0.075919
0.069385
0.086904
0.081500
0.086585
0.121345
0.045009
0.028223
0.100072
0.063336
0.102678
0.102514
0.097688
0.103042
0.049769
0.097176
0.035031
0.022897
0.061287
0.065609
0.062487
0.046003
0.031023
0.041092
0.047329
0.078409
0.108673
0.104412
0.125348
0.119195
0.120619
0.120902
0.116339
0.116228
0.117051
0.117020
0.119134
0.034157
0.079795
0.105310
0.052027
0.095166
0.096818
0.071960
0.102022
0.035643
0.038789
0.072965
0.117803
0.060702
0.072132
0.108932
0.050990
0.080788
0.080910
0.059367
0.105305
0.038247
0.080775
0.117853
0.087907
0.093714
0.088346
0.091349
0.092580
0.081143
0.099486
0.087258
0.079782
0.057067
0.050360
0.105747
0.022917
0.020985
0.051498
0.082475
0.033455
0.078503
0.110406
0.102221
0.108226
0.121017
0.118706
0.062042
0.074594
0.129632
0.075863
0.032040
0.020326
0.029804
0.065534
0.066623
0.119641
0.042050
0.082375
0.129686
0.037612
0.015628
0.067887
0.038979
0.126154
0.119825
0.110053
0.061670
0.070842
0.099853
0.108585
0.076127
0.089300
0.054075
0.075072
0.105698
0.055687
0.088196
0.092792
0.081581
0.051318
0.071897
0.093793
0.076532
0.102862
0.056464
0.077983
0.059815
0.023497
0.056019
0.066007
0.085995
0.088444
0.055537
0.086560
0.070198
0.063949
0.115220
0.130508
0.030218
0.094254
0.125598
0.102741
0.101692
0.059728
0.087019
0.083943
0.059485
0.094941
0.098375
0.053266
0.090903
0.143286
0.147217
0.105335
0.061848
0.098885
0.061017
0.074466
0.042491
0.105439
0.131157
0.053023
0.100439
0.121530
0.112370
0.082817
0.052953
0.039195
0.139115
0.124817
0.081084
0.060853
0.059896
0.039784
0.099483
0.120433
0.055735
0.077020
0.046423
0.064950
0.095797
0.087305
0.053165
0.051060
0.053838
0.048164
0.074163
0.103660
0.082852
0.066913
0.043189
0.080831
0.106316
0.102930
0.108171
0.103217
0.107478
0.060312
0.095441
0.128530
0.136109
0.093703
0.077579
0.035529
0.042163
0.059155
0.061577
0.129714
0.058828
0.098290
0.120531
0.100829
0.092850
0.093451
0.085451
0.080231
0.069993
0.070179
0.052324
0.054618
0.081301
0.058943
0.098295
0.140710
0.114649
0.067173
0.031651
0.043710
0.072791
0.084899
0.085304
0.061763
0.025708
0.043026
0.083260
0.132992
0.050104
0.075471
0.097486
0.064567
0.080331
0.086149
0.041010
0.041798
0.079923
0.145566
0.054593
0.050782
0.069442
0.040966
0.096327
0.127258
0.042765
0.097737
0.103616
0.070517
0.087986
0.051132
0.055875
0.022509
0.050114
0.102043
0.085687
0.103435
0.106944
0.107369
0.106334
0.116372
0.110088
0.120260
0.115440
0.069348
0.107429
0.031340
0.026775
0.065424
0.092973
0.125266
0.047767
0.039308
0.102321
0.098111
0.081775
0.062308
0.027704
0.093635
0.063392
0.095356
0.096074
0.088610
0.120855
0.034672
0.027681
0.036718
0.062889
0.117064
0.125759
0.134389
0.130924
0.158768
0.128762
0.108286
0.111618
0.117039
0.139962
0.106297
0.042006
0.089333
0.117028
0.105135
0.124909
0.039608
0.140618
0.101009
0.043866
0.061239
0.040649
0.084528
0.085071
0.089163
0.089024
0.053749
0.106630
0.047823
0.046160
0.086533
0.059800
0.073356
0.064347
0.100599
0.089048
0.084791
0.039597
0.026460
0.098814
0.097533
0.064290
0.088480
0.143403
0.045323
0.057738
0.078529
0.077688
0.034844
0.017420
0.035981
0.096683
0.129441
0.043731
0.043594
0.072276
0.103457
0.026044
0.093663
0.056396
0.060712
0.109749
0.114309
0.071376
0.077822
0.106060
0.055586
0.034509
0.052787
0.068909
0.137610
0.119227
0.108122
0.058413
0.062079
0.123865
0.128213
0.053702
0.095550
0.134273
0.056627
0.064429
0.107989
0.088926
0.090558
0.076519
0.087865
0.083091
0.044621
0.064843
0.059332
0.102239
0.113415
0.050384
0.070273
0.127818
0.124382
0.015460
0.036363
0.116609
0.136906
0.081225
0.072721
0.126551
0.105158
0.051886
0.066010
0.035959
0.057432
0.057892
0.121348
0.045653
0.086474
0.136581
0.035370
0.023205
0.049738
0.095690
0.122962
0.056234
0.033691
0.100283
0.107055
0.097718
0.111787
0.127846
0.122939
0.074689
0.045541
0.122670
0.081579
0.092510
0.060080
0.080207
0.060281
0.058694
0.058665
0.071047
0.131486
0.117645
0.127418
0.112124
0.108092
0.050937
0.072738
0.115913
0.052899
0.077727
0.059976
0.100484
0.087990
0.065942
0.057603
0.094976
0.095862
0.041927
0.061192
0.071054
0.077010
0.093179
0.108175
0.078016
0.056761
0.029632
0.095818
0.072927
0.103117
0.060525
0.055360
0.037253
0.067054
0.080647
0.126601
0.028633
0.047889
0.081171
0.136557
0.057061
0.076866
0.113190
0.122638
0.060827
0.043977
0.107403
0.130665
0.052406
0.077119
0.110146
0.111197
0.085122
0.045742
0.112811
0.106468
0.040082
0.047916
0.064187
0.075438
0.089192
0.105282
0.062383
0.137194
0.134559
0.019233
0.082614
0.066357
0.109768
0.132422
0.135316
0.113868
0.083352
0.069091
0.105917
0.124410
0.139735
0.112841
0.073952
0.035978
0.118787
0.125628
0.098306
0.114443
0.101889
0.081769
0.090845
0.092035
0.063330
0.064413
0.090959
0.099570
0.080320
0.050841
0.131275
0.122658
0.083028
0.107280
0.096136
0.063168
0.078552
0.086373
0.041394
0.072880
0.065926
0.062094
0.106115
0.118059
0.066604
0.037226
0.132956
0.100600
0.105597
0.116337
0.131265
0.142526
0.106368
0.104730
0.053512
0.054358
0.130763
0.129370
0.149073
0.133300
0.121145
0.124552
0.082043
0.061618
0.071754
0.074557
0.134624
0.107202
0.108150
0.116344
0.109543
0.133553
0.131897
0.113022
0.065516
0.069875
0.128307
0.077228
0.113868
0.127961
0.040922
0.059941
0.061741
0.100880
0.094507
0.095647
0.104691
0.079193
0.098923
0.070472
0.079921
0.044037
0.112322
0.097549
0.053010
0.071485
0.073915
0.110902
0.115396
0.120804
0.051251
0.076840
0.132948
0.063314
0.077430
0.078352
0.101841
0.098037
0.030407
0.050306
0.085027
0.060925
0.083458
0.147807
0.043966
0.094000
0.134577
0.060528
0.027839
0.047425
0.089660
0.118668
0.081726
0.033533
0.046854
0.047411
0.103086
0.110047
0.083169
0.103978
0.057928
0.046487
0.098055
0.062911
0.059870
0.067347
0.071635
0.112316
0.085275
0.055508
0.028628
0.070233
0.099751
0.113152
0.054567
0.053242
0.068163
0.110768
0.068801
0.044002
0.099634
0.086231
0.077183
0.052977
0.118769
0.064252
0.073784
0.089533
0.090415
0.078844
0.046374
0.083538
0.097118
0.095939
0.060011
0.035511
0.070330
0.115160
0.027727
0.036990
0.096829
0.141062
0.145262
0.122535
0.041134
0.078213
0.072755
0.129845
0.095798
0.096585
0.041054
0.063873
0.077121
0.049956
0.090498
0.092014
0.102980
0.085308
0.069349
0.092379
0.094676
0.085097
0.104973
0.107413
0.044322
0.054020
0.090295
0.117179
0.092397
0.080102
0.079179
0.068871
0.058175
0.100542
0.040120
0.090921
0.125512
0.027860
0.114272
0.123786
0.046532
0.085255
0.064769
0.119025
0.096167
0.088916
0.071122
0.060408
0.073097
0.085141
0.052981
0.093345
0.122190
0.124830
0.149439
0.123865
0.125459
0.125456
0.058017
0.083735
0.138321
0.030066
0.125521
0.125521
0.077728
0.091932
0.068002
0.086015
0.115620
0.121209
0.075694
0.069390
0.098336
0.096377
0.084047
0.087973
0.067542
0.071995
0.097202
0.079743
0.071013
0.070174
0.114653
0.032394
0.121775
0.113900
0.098463
0.095206
0.117413
0.112600
0.051505
0.078680
0.078758
0.081555
0.093583
0.099994
0.087374
0.094320
0.114933
0.117457
0.082498
0.086103
0.093935
0.087421
0.096719
0.077934
0.060257
0.042507
0.096448
0.127397
0.083417
0.117345
0.096350
0.069639
0.106895
0.066900
0.067974
0.087285
0.062651
0.096466
0.120595
0.049526
0.027703
0.057319
0.061802
0.095817
0.051931
0.046815
0.029987
0.033664
0.086337
0.118797
0.065403
0.105355
0.032127
0.051124
0.095020
0.094326
0.089064
0.084512
0.104487
0.088316
0.101884
0.112445
0.113822
0.081891
0.084876
0.047724
0.102915
0.022925
0.029870
0.071508
0.065676
0.112433
0.096154
0.079342
0.053074
0.048778
0.110298
0.116903
0.061747
0.085733
0.057980
0.042338
0.100593
0.048689
0.044245
0.100174
0.116542
0.050879
0.052684
0.074255
0.049764
0.104655
0.082577
0.059012
0.105078
0.108695
0.030862
0.051633
0.102651
0.114163
0.066942
0.083248
0.121946
0.102444
0.070976
0.070164
0.065820
0.057067
0.066355
0.079304
0.103195
0.051727
0.121321
0.132163
0.042894
0.094758
0.113030
0.113799
0.090054
0.093842
0.053762
0.074788
0.126067
0.023004
0.049338
0.097104
0.081885
0.050242
0.097192
0.127853
0.111070
0.112971
0.116603
0.105420
0.068051
0.072831
0.127385
0.063167
0.032472
0.055989
0.085468
0.114122
0.109406
0.098705
0.074336
0.044261
0.041324
0.074314
0.063681
0.062821
0.082579
0.029990
0.054632
0.058380
0.117562
0.069521
0.126479
0.134154
0.129498
0.128563
0.125738
0.125179
0.053611
0.059102
0.061750
0.115259
0.154986
0.127275
0.078947
0.083218
0.069932
0.076819
0.117517
0.142282
0.057140
0.081124
0.078497
0.074323
0.121530
0.114427
0.042023
0.034704
0.075480
0.143216
0.090880
0.116239
0.124990
0.144559
0.091152
0.087612
0.029894
0.053513
0.053514
0.055093
0.124704
0.047989
0.130825
0.131941
0.057361
0.063908
0.089685
0.069602
0.084535
0.081212
0.062427
0.088523
0.056260
0.069362
0.131935
0.053293
0.068543
0.075261
0.109264
0.118803
0.122370
0.122243
0.095181
0.095206
0.094992
0.101946
0.045330
0.056297
0.079023
0.100970
0.099972
0.050737
0.082426
0.087596
0.083937
0.086930
0.061118
0.038426
0.020180
0.045969
0.105746
0.131531
0.045973
0.095168
0.099225
0.022034
0.040043
0.039206
0.110503
0.073560
0.128838
0.099933
0.055256
0.057882
0.080939
0.117279
0.114497
0.129560
0.050601
0.085715
0.129385
0.049060
0.108057
0.120873
0.112232
0.126753
0.040014
0.095075
0.118592
0.023197
0.108369
0.110121
0.068995
0.083859
0.048160
0.097204
0.129807
0.109055
0.027520
0.054362
0.089969
0.109468
0.105808
0.129294
0.033992
0.042022
0.077730
0.115344
0.048463
0.058295
0.093697
0.100872
0.069419
0.049964
0.075635
0.085398
0.044511
0.062187
0.098341
0.051845
0.051718
0.062671
0.082279
0.084182
0.051034
0.081237
0.081789
0.107865
0.022567
0.045090
0.080048
0.128727
0.091021
0.062058
0.094359
0.098331
0.043958
0.104249
0.139141
0.020748
0.025413
0.076808
0.057674
0.108456
0.090311
0.071745
0.064998
0.035502
0.086606
0.136352
0.096023
0.047564
0.046090
0.088506
0.114757
0.037516
0.109366
0.061064
0.073253
0.071886
0.016742
0.021772
0.036274
0.078480
0.094192
0.058653
0.115429
0.120596
0.046050
0.078257
0.111296
0.140261
0.046861
0.039060
0.066145
0.111284
0.076655
0.063142
0.121488
0.099762
0.095777
0.104087
0.092248
0.037754
0.089161
0.117016
0.060652
0.068111
0.128277
0.053557
0.114042
0.116694
0.113327
0.064727
0.065258
0.056626
0.111974
0.091730
0.070834
0.083769
0.089400
0.087561
0.094126
0.047291
0.085843
0.027079
0.093524
0.057795
0.065707
0.058175
0.068683
0.074652
0.122451
0.069944
0.055259
0.028184
0.114596
0.128346
0.038576
0.069918
0.102031
0.101383
0.054654
0.045765
0.084104
0.049547
0.076029
0.089478
0.043996
0.054999
0.091689
0.104373
0.057262
0.058434
0.118671
0.086912
0.075540
0.054126
0.120149
0.021938
0.044525
0.062958
0.062929
0.139056
0.042162
0.106526
0.142494
0.042461
0.065253
0.047865
0.099734
0.131997
0.054503
0.065703
0.129582
0.060816
0.056839
0.030347
0.024237
0.042170
0.073775
0.089021
0.120151
0.117184
0.077437
0.053738
0.066236
0.052256
0.099008
0.103272
0.082039
0.061050
0.032018
0.089188
0.046660
0.060370
0.089047
0.115583
0.037325
0.102866
0.108772
0.110316
0.097230
0.084499
0.110895
0.028507
0.081415
0.126650
0.044591
0.081557
0.111728
0.058390
0.119773
0.075849
0.078008
0.062352
0.015383
0.081844
0.045572
0.129464
0.090590
0.097927
0.094274
0.102837
0.052191
0.068074
0.046469
0.091357
0.032148
0.109619
0.137469
0.036458
0.085246
0.093634
0.070105
0.080192
0.025135
0.042467
0.053678
0.127260
0.033028
0.082334
0.127858
0.016667
0.083997
0.082153
0.083755
0.083076
0.026004
0.081484
0.065244
0.115794
0.061187
0.091530
0.085909
0.090460
0.089579
0.059606
0.103532
0.095559
0.073137
0.049832
0.044816
0.100110
0.147593
0.039062
0.069884
0.113383
0.113416
0.027819
0.123319
0.136021
0.112024
0.112085
0.112519
0.114794
0.124030
0.113150
0.111578
0.136721
0.047776
0.077875
0.127137
0.062670
0.043592
0.100529
0.117252
0.019436
0.055144
0.065335
0.076072
0.140321
0.093180
0.083637
0.028895
0.036779
0.102872
0.111545
0.047196
0.073085
0.138307
0.019668
0.106147
0.112979
0.121961
0.134198
0.050468
0.088801
0.122365
0.033936
0.105163
0.110031
0.040172
0.039348
0.097803
0.129712
0.097249
0.102902
0.063272
0.068385
0.113758
0.088934
0.074018
0.066184
0.086628
0.100147
0.087445
0.095136
0.107908
0.100541
0.076283
0.059890
0.061419
0.059163
0.094753
0.113010
0.062715
0.098073
0.082061
0.057167
0.109280
0.055274
0.017726
0.028027
0.054522
0.042989
0.086085
0.076343
0.119172
0.117479
0.045867
0.074515
0.117362
0.030036
0.023330
0.040330
0.088024
0.120920
0.101036
0.102562
0.134258
0.140905
0.044841
0.092951
0.135252
0.090250
0.078422
0.067686
0.064281
0.112237
0.078552
0.062504
0.102290
0.024131
0.083906
0.079031
0.132212
0.134992
0.084886
0.064921
0.113513
0.143521
0.098031
0.076170
0.084837
0.064604
0.070666
0.040181
0.042644
0.138269
0.018662
0.033959
0.055568
0.131389
0.153228
0.122447
0.082411
0.041743
0.047982
0.088752
0.130886
0.034546
0.120292
0.093062
0.047867
0.099257
0.131752
0.025470
0.025388
0.040767
0.080104
0.134764
0.039328
0.090285
0.138291
0.058086
0.055190
0.044311
0.073051
0.140154
0.092597
0.046236
0.086861
0.073913
0.064103
0.043896
0.076555
0.136370
0.079085
0.057139
0.119066
0.055411
0.048923
0.068296
0.129431
0.059618
0.040047
0.056444
0.079383
0.097834
0.115257
0.063404
0.069609
0.068223
0.119540
0.036285
0.042337
0.062392
0.089037
0.081545
0.065357
0.025686
0.067095
0.054077
0.109155
0.098694
0.023814
0.061906
0.080156
0.108189
0.049471
0.045664
0.049601
0.082983
0.081256
0.104001
0.058388
0.062871
0.051392
0.044214
0.072781
0.123797
0.039775
0.110161
0.138464
0.096612
0.081766
0.075782
0.075106
0.074209
0.042020
0.142391
0.127090
0.126352
0.044269
0.069041
0.127136
0.070417
0.070476
0.099570
0.073105
0.055103
0.111225
0.119508
0.125555
0.106433
0.039816
0.077550
0.103784
0.072797
0.079130
0.039870
0.024657
0.040131
0.079847
0.134651
0.117655
0.055916
0.037283
0.052636
0.107325
0.127476
0.058242
0.063317
0.131056
0.040162
0.028227
0.041216
0.058481
0.138507
0.060609
0.102040
0.130194
0.041042
0.025873
0.076435
0.047030
0.070230
0.070174
0.050902
0.052930
0.103842
0.066878
0.069807
0.105467
0.083859
0.068812
0.063481
0.064509
0.074442
0.063810
0.128571
0.118928
0.118280
0.040937
0.079161
0.117094
0.056009
0.054559
0.051898
0.074225
0.114042
0.113658
0.130074
0.123125
0.121833
0.121428
0.111091
0.038683
0.076430
0.121460
0.053737
0.071757
0.050035
0.075235
0.104082
0.058948
0.065845
0.084515
0.046124
0.100827
0.096637
0.077331
0.057410
0.066060
0.076819
0.055564
0.103676
0.109731
0.092988
0.074347
0.074444
0.037783
0.084540
0.118526
0.048998
0.050035
0.063905
0.087345
0.076711
0.060849
0.030817
0.065672
0.099604
0.072090
0.103281
0.106096
0.071298
0.076809
0.089419
0.030687
0.050892
0.074114
0.131986
0.046377
0.080587
0.061661
0.032455
0.025513
0.071549
0.092034
0.058266
0.103731
0.094931
0.049155
0.052436
0.058886
0.079990
0.071412
0.079315
0.102026
0.080934
0.039632
0.079340
0.079523
0.077260
0.077574
0.084285
0.084049
0.040753
0.078189
0.120100
0.057294
0.067147
0.129086
0.042106
0.077284
0.093413
0.083156
0.094687
0.093869
0.095626
0.106330
0.050790
0.094843
0.028803
0.050181
0.085559
0.086367
0.083164
0.091599
0.040703
0.077101
0.019862
0.053043
0.073835
0.114023
0.128899
0.056536
0.067123
0.130055
0.066686
0.068632
0.064664
0.070523
0.077686
0.085035
0.042336
0.098341
0.144969
0.045849
0.078351
0.147721
0.037832
0.021277
0.037852
0.069726
0.090015
0.107524
0.107015
0.107291
0.104253
0.100829
0.071417
0.071914
0.120237
0.102900
0.098592
0.045806
0.044022
0.072841
0.145294
0.144226
0.132669
0.129721
0.115177
0.126326
0.139025
0.050598
0.101101
0.135061
0.079608
0.086594
0.058062
0.070724
0.046685
0.057593
0.074487
0.051528
0.076114
0.051508
0.133276
0.060734
0.109046
0.127197
0.079517
0.033894
0.109950
0.070130
0.074324
0.108950
0.044876
0.040529
0.071005
0.074316
0.053444
0.074708
0.038736
0.065707
0.101062
0.073946
0.095264
0.026022
0.051940
0.063387
0.121213
0.046779
0.076720
0.049406
0.095458
0.078683
0.074499
0.068050
0.107311
0.033987
0.088387
0.121979
0.078945
0.049915
0.114855
0.038502
0.093865
0.112866
0.090829
0.104916
0.075844
0.062688
0.043649
0.101496
0.148660
0.057938
0.066452
0.134673
0.077734
0.082464
0.086244
0.078473
0.033807
0.080032
0.142545
0.146705
0.109380
0.067482
0.106873
0.026685
0.049896
0.065078
0.120852
0.100548
0.121218
0.024615
0.059848
0.092479
0.112376
0.041218
0.048806
0.048721
0.050745
0.076135
0.127766
0.097887
0.130940
0.112938
0.133045
0.122923
0.116505
0.135782
0.130278
0.132851
0.112854
0.083899
0.100815
0.115296
0.104805
0.094896
0.084859
0.061408
0.030426
0.022555
0.049477
0.072894
0.082236
0.083048
0.045665
0.071318
0.141154
0.139597
0.128095
0.034964
0.079619
0.111841
0.026707
0.035905
0.050539
0.070945
0.148261
0.039366
0.063567
0.145110
0.021780
0.057587
0.106730
0.048204
0.089791
0.112409
0.024832
0.050574
0.102339
0.041048
0.104560
0.131349
0.060530
0.051574
0.049548
0.132995
0.130338
0.083930
0.037071
0.062615
0.045451
0.094181
0.143834
0.048823
0.068766
0.144489
0.046747
0.055759
0.038402
0.108937
0.117255
0.046065
0.046975
0.067648
0.054525
0.113958
0.115908
0.046731
0.094179
0.139566
0.043853
0.061373
0.056918
0.054937
0.127665
0.065037
0.111719
0.096871
0.097397
0.083346
0.088901
0.121625
0.090151
0.097348
0.104451
0.045545
0.057502
0.124554
0.028358
0.036431
0.051026
0.110805
0.116385
0.045425
0.031511
0.100587
0.093794
0.097761
0.094948
0.042827
0.065170
0.137109
0.053409
0.088395
0.098617
0.113868
0.133174
0.075160
0.083441
0.055760
0.046014
0.056478
0.118970
0.034761
0.034323
0.079120
0.116800
0.136168
0.127429
0.126362
0.126193
0.118842
0.114140
0.073132
0.064484
0.029578
0.040632
0.085622
0.136705
0.033060
0.079275
0.072492
0.112667
0.059063
0.088743
0.060759
0.104280
0.135479
0.021929
0.111764
0.095587
0.076161
0.058717
0.114537
0.024146
0.131542
0.136191
0.042498
0.038759
0.099214
0.135844
0.042609
0.041330
0.076121
0.111622
0.047672
0.066887
0.105883
0.101464
0.077071
0.070562
0.096317
0.120331
0.050699
0.085156
0.111817
0.100696
0.033864
0.075344
0.091321
0.032609
0.074111
0.077167
0.080635
0.083326
0.098160
0.089803
0.082309
0.073845
0.067705
0.066069
0.084196
0.086872
0.085350
0.097038
0.070775
0.093102
0.067548
0.070013
0.094270
0.065022
0.133868
0.115964
0.112688
0.118173
0.074470
0.074454
0.075765
0.085125
0.060345
0.094453
0.036909
0.070567
0.133494
0.047709
0.095104
0.061729
0.077258
0.068773
0.110109
0.097652
0.069319
0.076729
0.126035
0.057324
0.054543
0.076144
0.075206
0.102894
0.019421
0.044065
0.106254
0.145846
0.113409
0.127743
0.060874
0.063451
0.053668
0.108817
0.111568
0.133101
0.118264
0.101983
0.095325
0.120237
0.138053
0.123052
0.131598
0.124918
0.114124
0.106290
0.085245
0.057791
0.122588
0.044933
0.099039
0.021435
0.030561
0.080191
0.088957
0.120187
0.039652
0.038486
0.123191
0.070079
0.128642
0.112004
0.056070
0.082096
0.087494
0.038609
0.090360
0.120934
0.121350
0.111527
0.039576
0.086350
0.112207
0.042605
0.036738
0.068013
0.090768
0.113067
0.069263
0.047169
0.083159
0.082195
0.030977
0.061686
0.108553
0.074046
0.104069
0.106710
0.019451
0.067350
0.076815
0.111180
0.049106
0.054270
0.121140
0.115683
0.063892
0.049465
0.077622
0.137857
0.115625
0.121260
0.102483
0.138846
0.104996
0.118674
0.073906
0.077468
0.064283
0.053094
0.038051
0.073518
0.113858
0.109195
0.132640
0.111161
0.052123
0.048910
0.068948
0.121313
0.119377
0.137800
0.127679
0.145155
0.132849
0.087252
0.045017
0.097510
0.102911
0.108133
0.122163
0.052890
0.113472
0.107488
0.039732
0.089642
0.133619
0.130453
0.029084
0.039437
0.054330
0.116617
0.048836
0.062981
0.124329
0.037907
0.037239
0.077459
0.066828
0.042608
0.091503
0.063046
0.086643
0.078464
0.098680
0.092928
0.065134
0.097249
0.133553
0.055573
0.053697
0.074330
0.122771
0.040174
0.028576
0.039466
0.084662
0.107605
0.081870
0.043411
0.033020
0.046631
0.100437
0.141932
0.068822
0.065569
0.125580
0.046583
0.120704
0.128580
0.058429
0.039934
0.065315
0.131520
0.114058
0.114004
0.050845
0.097984
0.107700
0.028984
0.126667
0.126714
0.126567
0.096011
0.128521
0.128589
0.100616
0.098139
0.065140
0.074600
0.151017
0.127762
0.073147
0.098980
0.083277
0.105689
0.119284
0.141106
0.043927
0.069110
0.069550
0.123463
0.112969
0.112989
0.041321
0.073648
0.124428
0.035620
0.125380
0.125381
0.139520
0.129494
0.123876
0.123482
0.019548
0.027405
0.091729
0.141245
0.053369
0.063160
0.088582
0.101623
0.025574
0.062245
0.063148
0.103985
0.113750
0.112268
0.145554
0.108536
0.076180
0.081130
0.090249
0.097382
0.111822
0.154773
0.077624
0.081180
0.099308
0.101804
0.126533
0.118816
0.041064
0.067607
0.083827
0.108718
0.077943
0.103513
0.117132
0.122012
0.024379
0.036208
0.093141
0.134880
0.043006
0.030707
0.131681
0.122895
0.027943
0.076242
0.118486
0.044628
0.102648
0.144290
0.085434
0.097558
0.078532
0.111612
0.051296
0.054421
0.106727
0.061798
0.038424
0.064900
0.073770
0.106428
0.075136
0.110605
0.023489
0.039618
0.106950
0.130522
0.093094
0.109225
0.045517
0.086761
0.132429
0.040425
0.098503
0.038468
0.078260
0.089942
0.026900
0.045478
0.066849
0.108938
0.086317
0.050311
0.114900
0.082742
0.071518
0.065201
0.119539
0.030183
0.081504
0.058632
0.077303
0.060106
0.055539
0.049191
0.097956
0.113266
0.125104
0.104113
0.037403
0.072601
0.103569
0.065064
0.068634
0.035162
0.046968
0.093629
0.152347
0.035144
0.063255
0.095668
0.070056
0.058915
0.084396
0.098384
0.106042
0.125661
0.080220
0.090957
0.027959
0.031634
0.078551
0.141859
0.119772
0.113484
0.051718
0.068806
0.100030
0.039244
0.048710
0.062899
0.090832
0.095502
0.112165
0.093786
0.123786
0.123453
0.100277
0.103630
0.068796
0.071399
0.125010
0.061780
0.065752
0.056012
0.074914
0.096376
0.045366
0.054447
0.073288
0.131740
0.124952
0.151166
0.118512
0.146705
0.057548
0.075526
0.074784
0.079069
0.114605
0.037941
0.114028
0.118130
0.098223
0.094948
0.055348
0.055848
0.141607
0.055278
0.056319
0.062466
0.055890
0.053979
0.055882
0.026513
0.126124
0.131553
0.034969
0.085988
0.068615
0.125295
0.104063
0.140117
0.120957
0.123511
0.111421
0.111982
0.111770
0.097933
0.034579
0.054024
0.095996
0.032268
0.121769
0.141321
0.024112
0.070407
0.057134
0.126969
0.141924
0.132439
0.126709
0.114123
0.125940
0.125558
0.125790
0.125922
0.126055
0.126068
0.120304
0.111711
0.050974
0.080435
0.011924
0.026433
0.061394
0.129074
0.104951
0.051240
0.057580
0.074938
0.105478
0.069234
0.086704
0.040026
0.073786
0.130074
0.128227
0.125982
0.125440
0.125273
0.125284
0.125281
0.113225
0.119565
0.082849
0.082013
0.012272
0.040558
0.038544
0.136948
0.033734
0.033284
0.074471
0.121448
0.073072
0.080114
0.126301
0.044180
0.048060
0.035735
0.082159
0.119694
0.115010
0.123492
0.123707
0.123864
0.114326
0.103626
0.071991
0.056792
0.127381
0.143414
0.060426
0.078449
0.130889
0.028387
0.062111
0.097040
0.089743
0.092720
0.102828
0.049678
0.083595
0.026343
0.126450
0.126254
0.025157
0.044795
0.076701
0.121304
0.125488
0.125509
0.035358
0.051182
0.089134
0.091734
0.125645
0.125644
0.021669
0.036117
0.100361
0.125180
0.125194
0.125197
0.084535
0.063249
0.132668
0.068780
0.094043
0.037877
0.126979
0.126961
0.042518
0.064235
0.076908
0.087928
0.068471
0.087879
0.115325
0.119675
0.038385
0.078351
0.080771
0.110006
0.068703
0.073782
0.074708
0.078597
0.071449
0.088043
0.053332
0.071472
0.104154
0.093922
0.021687
0.106712
0.116586
0.015222
0.032173
0.035635
0.090997
0.121457
0.032927
0.041084
0.116999
0.105398
0.025758
0.025335
0.105495
0.113655
0.041008
0.063762
0.061136
0.094238
0.054015
0.075408
0.044959
0.082153
0.083108
0.118511
0.119226
0.113691
0.081283
0.064726
0.105264
0.078416
0.134209
0.121135
0.094832
0.084744
0.072711
0.068449
0.071207
0.075511
0.071310
0.085886
0.089082
0.102573
0.066613
0.045499
0.105637
0.125119
0.039140
0.093982
0.098709
0.027977
0.113672
0.115360
0.151284
0.098131
0.056443
0.049969
0.095797
0.123109
0.037139
0.040594
0.094373
0.147815
0.027035
0.044244
0.072483
0.107875
0.087926
0.065047
0.065288
0.082797
0.141685
0.040741
0.107872
0.064534
0.059835
0.055683
0.106454
0.033059
0.133178
0.106218
0.020531
0.109106
0.101679
0.068184
0.045893
0.058894
0.022671
0.044155
0.067282
0.106730
0.066714
0.036807
0.081852
0.099600
0.032368
0.083585
0.121670
0.029923
0.080450
0.080759
0.111057
0.097599
0.108063
0.136423
0.063337
0.078965
0.038042
0.089707
0.116764
0.024799
0.098936
0.105559
0.060282
0.067564
0.023528
0.084381
0.050324
0.116878
0.064979
0.084133
0.093159
0.098709
0.089806
0.087417
0.069086
0.058702
0.111762
0.121647
0.039273
0.043160
0.055058
0.067432
0.107637
0.110120
0.067029
0.061936
0.085849
0.068719
0.100898
0.087905
0.045856
0.074090
0.049877
0.029876
0.048171
0.079147
0.112215
0.100422
0.086968
0.082115
0.087476
0.060382
0.122727
0.089993
0.042655
0.045657
0.072267
0.116178
0.116608
0.099422
0.083618
0.077047
0.096726
0.121274
0.036822
0.073488
0.120364
0.080904
0.078750
0.077127
0.057852
0.056892
0.055775
0.053925
0.068709
0.042988
0.027279
0.068039
0.059539
0.113412
0.114966
0.126431
0.105741
0.120919
0.063626
0.074366
0.056546
0.095153
0.069659
0.099958
0.090551
0.098643
0.098577
0.084083
0.095199
0.064954
0.071145
0.130786
0.125245
0.111268
0.062333
0.049359
0.071374
0.068924
0.106589
0.124321
0.117419
0.113488
0.091364
0.074006
0.035228
0.064506
0.144978
0.071273
0.047239
0.051152
0.087603
0.088505
0.143589
0.116743
0.127916
0.127960
0.125582
0.125580
0.125678
0.125807
0.127752
0.128846
0.138053
0.126691
0.084049
0.057284
0.076330
0.062035
0.074677
0.102934
0.123944
0.057233
0.029851
0.077568
0.064653
0.124304
0.071880
0.043505
0.029036
0.040729
0.093987
0.124709
0.047862
0.061798
0.081233
0.147211
0.084042
0.068911
0.042812
0.055503
0.126158
0.091155
0.038000
0.071602
0.085953
0.114828
0.076544
0.054079
0.019325
0.063463
0.098213
0.110019
0.040082
0.029421
0.118188
0.070145
0.084674
0.072979
0.070385
0.042544
0.063332
0.102027
0.107267
0.105375
0.065548
0.091504
0.093069
0.048384
0.100214
0.076050
0.072437
0.094996
0.085651
0.050864
0.107878
0.021383
0.061615
0.101041
0.124136
0.040205
0.034407
0.044645
0.077433
0.119875
0.059143
0.107166
0.067256
0.077829
0.054628
0.084567
0.074283
0.079613
0.114679
0.122201
0.026679
0.056946
0.098969
0.133793
0.059714
0.065633
0.110279
0.113439
0.107298
0.114576
0.062764
0.059820
0.113731
0.111449
0.115377
0.107018
0.079750
0.067504
0.124379
0.110434
0.041975
0.104046
0.141013
0.068838
0.101043
0.084406
0.100198
0.068459
0.086657
0.094795
0.073752
0.093439
0.124020
0.037463
0.104132
0.102242
0.060808
0.064866
0.066700
0.083375
0.138018
0.131250
0.044199
0.059513
0.120958
0.043029
0.095732
0.114630
0.065861
0.047245
0.030017
0.072231
0.048949
0.059831
0.071361
0.095583
0.103997
0.139134
0.158491
0.122956
0.100238
0.116834
0.035263
0.095566
0.114328
0.027487
0.045025
0.056911
0.085270
0.107070
0.116697
0.101299
0.040426
0.055078
0.110498
0.057023
0.033336
0.150618
0.038121
0.095807
0.129282
0.039429
0.047226
0.088035
0.050014
0.108639
0.035983
0.037745
0.068810
0.085574
0.046411
0.073078
0.104876
0.043449
0.043153
0.066189
0.127606
0.138581
0.075244
0.097396
0.031527
0.063405
0.075387
0.120942
0.051245
0.083004
0.025228
0.027000
0.030226
0.036582
0.064877
0.112876
0.055023
0.109527
0.121616
0.045758
0.031013
0.049280
0.077499
0.125057
0.082088
0.062179
0.041646
0.092712
0.074989
0.089266
0.108688
0.140271
0.126247
0.115549
0.113432
0.123177
0.135724
0.124150
0.041955
0.075001
0.111362
0.062993
0.048544
0.087407
0.088476
0.033068
0.097653
0.138332
0.042737
0.053198
0.101023
0.025746
0.024256
0.057705
0.045659
0.119421
0.118164
0.113252
0.085897
0.107952
0.057536
0.044564
0.082405
0.124736
0.056982
0.073162
0.113916
0.038430
0.090753
0.090337
0.053213
0.082596
0.033964
0.071179
0.086857
0.118023
0.057938
0.058977
0.099914
0.109494
0.049051
0.042058
0.084576
0.126142
0.048964
0.077803
0.104416
0.097188
0.047905
0.077415
0.094988
0.115662
0.099394
0.051905
0.117764
0.110172
0.042306
0.071176
0.063307
0.049692
0.088782
0.103488
0.046734
0.041460
0.073995
0.118005
0.084875
0.055155
0.120849
0.065243
0.099976
0.018213
0.125435
0.110703
0.072090
0.071824
0.101701
0.060715
0.043369
0.093370
0.127895
0.022749
0.102593
0.103177
0.080708
0.081986
0.058265
0.071831
0.085143
0.083677
0.070726
0.032358
0.066396
0.061996
0.100833
0.119676
0.050372
0.077735
0.085385
0.086694
0.131829
0.142414
0.097824
0.078985
0.055669
0.059121
0.148942
0.127542
0.130990
0.127247
0.039761
0.054453
0.124817
0.065887
0.058593
0.092744
0.070051
0.064539
0.097788
0.076649
0.071781
0.051192
0.050013
0.074259
0.056661
0.050222
0.046869
0.050986
0.079767
0.094896
0.092692
0.051654
0.113233
0.123254
0.044507
0.080384
0.036531
0.062121
0.092637
0.087223
0.095313
0.111251
0.099924
0.068560
0.075385
0.074800
0.054451
0.105323
0.038979
0.083259
0.117599
0.089829
0.096564
0.090892
0.094172
0.107628
0.101858
0.045354
0.110405
0.118173
0.026957
0.036193
0.106067
0.117503
0.119595
0.105289
0.059576
0.095100
0.110514
0.078992
0.125470
0.060907
0.057581
0.093822
0.070315
0.078279
0.083183
0.059645
0.084562
0.018995
0.050082
0.080803
0.080360
0.053774
0.031681
0.091365
0.077833
0.047749
0.103260
0.120806
0.112873
0.115920
0.113155
0.108538
0.092412
0.093682
0.123965
0.040675
0.105584
0.027827
0.060463
0.059330
0.090110
0.097823
0.052124
0.099670
0.070362
0.048465
0.049151
0.067216
0.072175
0.057227
0.105833
0.113789
0.049869
0.062276
0.062937
0.038877
0.086838
0.115592
0.122101
0.131778
0.124818
0.125687
0.113982
0.112919
0.119827
0.128154
0.051104
0.096183
0.145047
0.044004
0.046538
0.053683
0.100179
0.119320
0.051247
0.059433
0.052457
0.058910
0.120102
0.123554
0.126596
0.126106
0.125027
0.125043
0.125957
0.125589
0.125931
0.125863
0.126044
0.128845
0.115124
0.114815
0.120206
0.129886
0.128880
0.118607
0.088923
0.057596
0.094003
0.086366
0.135848
0.127083
0.035566
0.032351
0.118193
0.016092
0.047319
0.048601
0.097307
0.097391
0.053092
0.033180
0.028319
0.048221
0.108310
0.142791
0.110840
0.078218
0.087034
0.070950
0.131460
0.112734
0.075724
0.069661
0.062950
0.068832
0.132960
0.118989
0.087576
0.053433
0.059935
0.061626
0.103287
0.080525
0.039539
0.061641
0.041717
0.053148
0.076125
0.108658
0.064665
0.050451
0.073420
0.075439
0.096114
0.123943
0.130011
0.112093
0.085527
0.093296
0.047282
0.054391
0.097766
0.124125
0.046193
0.069072
0.080179
0.081085
0.096504
0.039115
0.041891
0.065019
0.074728
0.107455
0.053933
0.050557
0.034536
0.042884
0.078837
0.110548
0.059492
0.087021
0.092784
0.100247
0.083030
0.080402
0.101276
0.041656
0.030535
0.038272
0.104879
0.122231
0.035456
0.082359
0.080552
0.084075
0.097983
0.052608
0.108613
0.058202
0.028526
0.079254
0.134103
0.026280
0.104641
0.130768
0.056675
0.084954
0.126277
0.061348
0.079769
0.030506
0.023854
0.057017
0.091198
0.168820
0.062832
0.047073
0.078602
0.135390
0.152970
0.103483
0.057013
0.077122
0.073443
0.040379
0.070649
0.056842
0.061924
0.040310
0.099849
0.150311
0.056658
0.085104
0.135438
0.041617
0.030298
0.077186
0.067946
0.045547
0.091057
0.123313
0.123559
0.124925
0.130474
0.128481
0.139071
0.116267
0.047365
0.057544
0.117200
0.041772
0.053195
0.079344
0.133218
0.024168
0.074975
0.098626
0.115417
0.124753
0.056036
0.081858
0.049973
0.102991
0.075970
0.109825
0.103473
0.094975
0.097300
0.087449
0.093234
0.066738
0.088131
0.075422
0.063528
0.079063
0.092673
0.056074
0.111095
0.111869
0.049654
0.095039
0.043692
0.020717
0.050653
0.052577
0.076841
0.131923
0.078355
0.101701
0.121376
0.131154
0.029876
0.043331
0.082347
0.106472
0.092585
0.101239
0.080583
0.075724
0.085064
0.105515
0.037207
0.076700
0.117748
0.083489
0.088753
0.084758
0.088576
0.087330
0.101563
0.055347
0.098252
0.108537
0.042313
0.103640
0.112186
0.108541
0.069692
0.043057
0.068740
0.112829
0.036115
0.087892
0.135416
0.019693
0.076945
0.094520
0.079437
0.103356
0.055047
0.052938
0.116049
0.127496
0.064818
0.098501
0.084188
0.093374
0.062867
0.082727
0.061029
0.023570
0.049920
0.048130
0.052375
0.035342
0.079678
0.102576
0.103233
0.102649
0.063507
0.095027
0.034834
0.059310
0.112026
0.044420
0.100821
0.076586
0.079478
0.065818
0.025819
0.052336
0.078911
0.125772
0.059034
0.083653
0.085343
0.083306
0.086638
0.076961
0.083117
0.072577
0.075194
0.034464
0.066325
0.021061
0.034315
0.092782
0.064706
0.066738
0.064788
0.052316
0.110535
0.121472
0.068653
0.101250
0.134049
0.115675
0.074898
0.061526
0.103547
0.084420
0.078798
0.076305
0.080542
0.084003
0.094096
0.096214
0.108636
0.109799
0.078385
0.085726
0.121747
0.106593
0.048276
0.040293
0.084680
0.024751
0.044756
0.074469
0.110130
0.101359
0.112770
0.120391
0.120839
0.114321
0.034628
0.059824
0.098166
0.030641
0.085004
0.051767
0.097769
0.096306
0.052566
0.048040
0.082413
0.105740
0.045829
0.064533
0.100546
0.130906
0.064447
0.076550
0.047895
0.068207
0.076281
0.067128
0.098997
0.087710
0.044405
0.038675
0.067940
0.100661
0.122745
0.131490
0.071942
0.079315
0.036628
0.059878
0.073744
0.149942
0.037816
0.096521
0.147625
0.037755
0.073266
0.092505
0.031604
0.096798
0.132735
0.043177
0.126817
0.138615
0.074818
0.038989
0.078514
0.139519
0.048838
0.027980
0.051607
0.105946
0.073305
0.081748
0.049059
0.079601
0.080498
0.080199
0.083343
0.046382
0.074956
0.026101
0.021821
0.086563
0.060335
0.131507
0.073035
0.092863
0.029318
0.057617
0.067355
0.131237
0.044442
0.048757
0.122469
0.031324
0.024716
0.051025
0.066990
0.111635
0.102004
0.111679
0.055267
0.042971
0.074180
0.078259
0.109589
0.107410
0.085152
0.038004
0.064864
0.145167
0.060409
0.025195
0.030070
0.067526
0.073355
0.116160
0.047755
0.050091
0.043820
0.081463
0.086610
0.067575
0.079355
0.113102
0.042276
0.086536
0.088903
0.089794
0.091736
0.108093
0.099852
0.037076
0.097393
0.115221
0.109173
0.100889
0.043067
0.101345
0.116134
0.066258
0.077382
0.057394
0.100460
0.128222
0.067305
0.093897
0.129986
0.117282
0.084512
0.074951
0.060019
0.030873
0.060201
0.076978
0.096667
0.095721
0.093977
0.097384
0.104775
0.083547
0.107866
0.050575
0.069909
0.100426
0.068175
0.037809
0.076616
0.079664
0.082957
0.101743
0.042996
0.068517
0.092627
0.083623
0.044922
0.081690
0.046486
0.027187
0.061587
0.078938
0.094522
0.116624
0.075278
0.061250
0.070249
0.073547
0.105312
0.102729
0.049533
0.052820
0.095995
0.095570
0.044533
0.056620
0.026037
0.050202
0.035384
0.026146
0.075951
0.070209
0.116678
0.107029
0.020390
0.057679
0.094908
0.084390
0.045041
0.053333
0.057067
0.038106
0.090782
0.119134
0.114142
0.099181
0.063775
0.079797
0.081799
0.079405
0.106393
0.082550
0.089768
0.034099
0.075355
0.064561
0.105199
0.064938
0.124695
0.107973
0.116748
0.126506
0.024860
0.087802
0.137384
0.039433
0.038443
0.073342
0.071951
0.095579
0.067817
0.051811
0.045549
0.086809
0.067259
0.102060
0.119050
0.044955
0.076729
0.061192
0.092279
0.095644
0.043316
0.073063
0.084636
0.067603
0.065487
0.069631
0.074938
0.139781
0.082228
0.121966
0.122556
0.085220
0.082875
0.065122
0.088595
0.071649
0.107158
0.132346
0.097301
0.103236
0.087233
0.136111
0.132986
0.034557
0.048461
0.042622
0.097816
0.134049
0.044580
0.055428
0.055249
0.089967
0.092832
0.072123
0.041103
0.032395
0.074068
0.063142
0.120065
0.125418
0.087704
0.064466
0.083425
0.061308
0.094914
0.080449
0.065430
0.072441
0.093659
0.098692
0.057786
0.059537
0.069956
0.121962
0.121216
0.026317
0.083573
0.066609
0.082892
0.087730
0.102137
0.122280
0.048818
0.085610
0.101138
0.092463
0.046211
0.057999
0.080109
0.095566
0.088981
0.075121
0.087906
0.070315
0.086254
0.092317
0.106506
0.099300
0.062096
0.072365
0.075400
0.086378
0.050949
0.079910
0.073444
0.034504
0.078904
0.074992
0.120423
0.118274
0.070159
0.033505
0.100815
0.084094
0.078541
0.076593
0.037206
0.076073
0.051490
0.132973
0.050159
0.090103
0.067720
0.061244
0.097428
0.126067
0.119230
0.112146
0.110592
0.113578
0.130141
0.151987
0.149539
0.102914
0.070522
0.041281
0.086238
0.076158
0.080720
0.080840
0.030128
0.036186
0.087746
0.132783
0.136507
0.118178
0.070858
0.072158
0.123931
0.036480
0.083749
0.051092
0.074976
0.069873
0.094658
0.097476
0.060790
0.064803
0.105982
0.126975
0.103128
0.098091
0.071444
0.076521
0.122417
0.114873
0.108657
0.100823
0.073249
0.069524
0.120873
0.122691
0.062431
0.075691
0.117279
0.146978
0.074699
0.053828
0.036370
0.078129
0.108109
0.018278
0.022541
0.066395
0.078199
0.125506
0.116384
0.123197
0.051970
0.032923
0.094430
0.015051
0.055027
0.063443
0.042391
0.129999
0.071189
0.043629
0.111786
0.113672
0.116081
0.116001
0.116007
0.102482
0.034339
0.068427
0.105897
0.120591
0.034369
0.040366
0.094271
0.112029
0.125006
0.142203
0.133289
0.116423
0.073845
0.075301
0.054339
0.076160
0.098141
0.106986
0.063512
0.071520
0.108297
0.063992
0.128877
0.125583
0.084486
0.104348
0.073662
0.096131
0.101320
0.103889
0.086200
0.058590
0.117287
0.122822
0.052019
0.070794
0.113977
0.137797
0.033667
0.068231
0.133681
0.022044
0.048713
0.042327
0.107394
0.054090
0.047251
0.037078
0.072806
0.104860
0.109913
0.119529
0.119803
0.119983
0.119629
0.114024
0.125538
0.124983
0.135992
0.126334
0.125790
0.125686
0.125043
0.125069
0.125839
0.126556
0.125364
0.126626
0.114520
0.114585
0.115484
0.127506
0.061447
0.059239
0.039957
0.074708
0.078520
0.110039
0.131994
0.104328
0.070048
0.105140
0.058547
0.114977
0.079532
0.056156
0.072405
0.103230
0.064974
0.061909
0.135034
0.073247
0.092609
0.042699
0.101132
0.072828
0.079918
0.108237
0.035656
0.055219
0.091363
0.089203
0.073853
0.088770
0.078048
0.047835
0.081109
0.093161
0.058543
0.091318
0.071442
0.091058
0.084512
0.086548
0.084970
0.059611
0.083309
0.114398
0.080399
0.081712
0.103037
0.104606
0.116896
0.079779
0.072990
0.079286
0.069953
0.075866
0.106399
0.109755
0.070252
0.073356
0.141867
0.073045
0.073816
0.070770
0.109579
0.107597
0.022740
0.042886
0.113352
0.118954
0.039610
0.047685
0.088688
0.076734
0.119434
0.113711
0.120418
0.105929
0.082316
0.105466
0.036342
0.069584
0.071831
0.119043
0.108192
0.062676
0.076276
0.104673
0.035134
0.095463
0.131704
0.035726
0.040535
0.053002
0.079575
0.133375
0.040773
0.056220
0.116661
0.025066
0.046534
0.052717
0.080432
0.130585
0.040297
0.056692
0.139104
0.027329
0.069486
0.040517
0.105092
0.146137
0.037670
0.067570
0.126104
0.036646
0.062731
0.057724
0.094744
0.141330
0.050107
0.055945
0.127783
0.053892
0.075880
0.044060
0.113779
0.096032
0.074943
0.062141
0.057588
0.052602
0.073135
0.119609
0.093723
0.108953
0.102227
0.118217
0.083560
0.058750
0.029890
0.070082
0.096968
0.110776
0.027771
0.088308
0.106678
0.038432
0.127914
0.107921
0.066703
0.033026
0.101063
0.047261
0.037548
0.041897
0.070924
0.122446
0.014654
0.033345
0.085998
0.130360
0.035028
0.051455
0.083551
0.105462
0.054855
0.052364
0.055324
0.068404
0.142058
0.056907
0.086115
0.059279
0.100412
0.094723
0.033823
0.048142
0.091010
0.143877
0.038679
0.042947
0.096521
0.117942
0.075914
0.050643
0.038694
0.075230
0.139023
0.052010
0.036515
0.059291
0.110231
0.109000
0.048928
0.063348
0.053553
0.057779
0.069300
0.138040
0.021171
0.072391
0.056796
0.110708
0.070826
0.083522
0.099050
0.136609
0.047905
0.092733
0.098800
0.117008
0.056980
0.089090
0.104259
0.033148
0.020070
0.039023
0.094090
0.145597
0.036904
0.051849
0.075305
0.082196
0.050221
0.075091
0.095298
0.089059
0.068469
0.087807
0.071002
0.071642
0.075717
0.075579
0.057482
0.086949
0.093008
0.107783
0.061432
0.042221
0.125293
0.049502
0.039212
0.056073
0.103880
0.127086
0.043374
0.057294
0.139757
0.125402
0.066706
0.078762
0.084009
0.091245
0.055216
0.075972
0.056561
0.025286
0.028565
0.047421
0.081118
0.124765
0.046904
0.089865
0.066194
0.050395
0.085954
0.113273
0.061377
0.065540
0.118396
0.037848
0.037302
0.087107
0.131567
0.041678
0.042119
0.044170
0.079552
0.096742
0.089933
0.100814
0.073445
0.106293
0.130381
0.107542
0.034079
0.064735
0.072697
0.104631
0.071017
0.105888
0.114971
0.129445
0.082356
0.095960
0.043705
0.093038
0.109509
0.040717
0.112570
0.115308
0.069227
0.034694
0.089916
0.100013
0.045369
0.093957
0.120779
0.058636
0.040715
0.079920
0.113021
0.099222
0.065521
0.084472
0.072068
0.121627
0.024813
0.058694
0.083822
0.068295
0.036758
0.024980
0.025633
0.065910
0.066013
0.104610
0.105558
0.067828
0.023019
0.061168
0.122551
0.110125
0.080255
0.038771
0.124124
0.104342
0.115401
0.098696
0.061516
0.077447
0.076657
0.041529
0.130340
0.110461
0.063380
0.065588
0.076490
0.054064
0.087813
0.086288
0.059563
0.069121
0.082522
0.115446
0.117178
0.134689
0.142935
0.138165
0.036750
0.067860
0.135218
0.026713
0.034633
0.058665
0.059437
0.134541
0.049721
0.089826
0.129910
0.041999
0.115983
0.131606
0.048186
0.078070
0.093954
0.109284
0.048201
0.064892
0.091200
0.060936
0.057223
0.053328
0.054877
0.119229
0.117836
0.133526
0.067130
0.058813
0.144963
0.085931
0.080107
0.077357
0.071171
0.036867
0.075396
0.133404
0.043195
0.104994
0.147382
0.068470
0.071324
0.086903
0.037555
0.069481
0.040183
0.085012
0.116508
0.040503
0.032357
0.080024
0.067365
0.049560
0.083606
0.130491
0.121450
0.122649
0.119962
0.127982
0.058469
0.075714
0.130686
0.066010
0.120890
0.088258
0.023276
0.059935
0.110255
0.129870
0.041593
0.064938
0.061068
0.052790
0.073946
0.031947
0.079379
0.077763
0.142692
0.050532
0.076073
0.062296
0.121946
0.071754
0.032750
0.094656
0.092728
0.084399
0.048370
0.090885
0.140144
0.057391
0.018816
0.050662
0.080668
0.127168
0.049802
0.054124
0.071011
0.044790
0.066328
0.126980
0.047814
0.061994
0.074018
0.092644
0.051801
0.049989
0.082652
0.033135
0.066412
0.048043
0.083139
0.126281
0.105706
0.109501
0.041173
0.049037
0.093357
0.027380
0.047089
0.080914
0.101512
0.025711
0.045017
0.080958
0.082323
0.066188
0.087535
0.118735
0.051863
0.087907
0.083830
0.088580
0.089006
0.089139
0.095460
0.038237
0.094684
0.130181
0.059461
0.051157
0.127922
0.050618
0.056561
0.092188
0.069308
0.110287
0.067305
0.063853
0.061663
0.109116
0.041171
0.063920
0.073114
0.080547
0.082374
0.090214
0.063650
0.045590
0.058946
0.069500
0.108918
0.108942
0.032615
0.081075
0.122026
0.046871
0.131743
0.077554
0.047311
0.034887
0.108307
0.100912
0.059590
0.051319
0.057144
0.051523
0.084863
0.122295
0.053584
0.057872
0.130536
0.036065
0.119465
0.107858
0.076063
0.037093
0.102205
0.135820
0.044041
0.052591
0.113750
0.024780
0.115873
0.143525
0.083743
0.061071
0.125706
0.095425
0.041102
0.064173
0.115512
0.105323
0.099402
0.076261
0.063559
0.072219
0.118200
0.019593
0.082454
0.049006
0.089379
0.070670
0.095554
0.093931
0.098694
0.094403
0.109391
0.136410
0.106453
0.107163
0.097669
0.083293
0.126271
0.126079
0.101412
0.115036
0.065914
0.073476
0.108896
0.136601
0.034625
0.052189
0.077226
0.126441
0.065784
0.071142
0.105382
0.037472
0.017833
0.045489
0.123584
0.115799
0.037967
0.046920
0.025091
0.032572
0.091261
0.114197
0.030223
0.030177
0.111381
0.120609
0.037220
0.063147
0.095496
0.074625
0.091569
0.090456
0.043506
0.051426
0.070128
0.119684
0.038159
0.090066
0.129444
0.050377
0.092857
0.091946
0.101569
0.100050
0.033349
0.077118
0.129267
0.125569
0.129359
0.116045
0.111097
0.109615
0.077227
0.072605
0.071044
0.068177
0.055862
0.124998
0.133816
0.119836
0.046079
0.080678
0.114906
0.040297
0.088265
0.062836
0.059885
0.078107
0.119298
0.048413
0.060295
0.044006
0.072085
0.134459
0.050103
0.084342
0.113426
0.075112
0.084491
0.093062
0.075716
0.099029
0.099038
0.075458
0.096433
0.054888
0.045242
0.048794
0.071366
0.126447
0.064721
0.081014
0.105235
0.047655
0.048518
0.044407
0.101118
0.135850
0.128478
0.150910
0.072743
0.098471
0.055195
0.085315
0.085903
0.095648
0.050355
0.080720
0.084860
0.073825
0.056741
0.024638
0.040218
0.052662
0.063625
0.132808
0.113027
0.121644
0.116732
0.125507
0.051085
0.096081
0.138926
0.058360
0.074069
0.030290
0.037064
0.105006
0.061520
0.118168
0.101639
0.058660
0.099136
0.111428
0.110877
0.122049
0.038374
0.099182
0.117795
0.092694
0.104830
0.108842
0.102179
0.108079
0.098126
0.103622
0.088953
0.034292
0.100199
0.127003
0.113008
0.121646
0.114338
0.114495
0.116464
0.116928
0.110465
0.148037
0.128236
0.096158
0.042607
0.068575
0.026345
0.073214
0.040574
0.083729
0.080010
0.042215
0.078994
0.129878
0.127025
0.145173
0.136658
0.121081
0.115838
0.115310
0.116141
0.115958
0.115810
0.126544
0.062700
0.077513
0.131011
0.066359
0.080705
0.058453
0.037990
0.037310
0.059763
0.114387
0.103972
0.118244
0.118685
0.120505
0.125984
0.111611
0.051893
0.071019
0.122848
0.045043
0.030407
0.068414
0.060251
0.076446
0.077161
0.052779
0.082113
0.031374
0.052591
0.088367
0.098229
0.048930
0.099443
0.122017
0.111414
0.137147
0.126160
0.129987
0.127052
0.127239
0.126569
0.126020
0.126209
0.126493
0.125706
0.128617
0.127957
0.129701
0.031286
0.060195
0.110479
0.020254
0.055109
0.046721
0.092569
0.136071
0.054785
0.060471
0.135940
0.057464
0.042475
0.023345
0.041097
0.052565
0.086457
0.128787
0.133965
0.126275
0.115340
0.115562
0.109368
0.121188
0.072386
0.047552
0.068854
0.116543
0.039993
0.079675
0.133188
0.025066
0.090194
0.100867
0.115422
0.104826
0.044544
0.092369
0.084366
0.107334
0.100599
0.099184
0.108876
0.056974
0.094425
0.036278
0.068419
0.075378
0.048629
0.121055
0.079446
0.071928
0.101121
0.095292
0.035079
0.046248
0.060669
0.117303
0.068968
0.084219
0.133942
0.085682
0.054868
0.049483
0.055115
0.052320
0.059322
0.066958
0.076522
0.044452
0.084797
0.140251
0.045270
0.071541
0.130554
0.043660
0.042463
0.097642
0.126955
0.019729
0.091636
0.087182
0.083353
0.081147
0.032049
0.054861
0.057172
0.115652
0.110906
0.128596
0.052102
0.102863
0.140965
0.054535
0.045572
0.069984
0.079913
0.119724
0.062935
0.084662
0.061947
0.037306
0.043194
0.138450
0.077736
0.081820
0.115708
0.116568
0.126261
0.118819
0.049538
0.088583
0.124258
0.071095
0.092781
0.100683
0.114410
0.106639
0.043243
0.082684
0.118746
0.022543
0.066416
0.063840
0.114705
0.113941
0.124343
0.117550
0.056850
0.056530
0.112489
0.113305
0.136503
0.125087
0.079355
0.080300
0.086133
0.086648
0.125468
0.136528
0.121394
0.124189
0.113064
0.114065
0.123057
0.128270
0.117879
0.101888
0.044153
0.044192
0.122408
0.057707
0.082780
0.091815
0.082841
0.082533
0.062579
0.042836
0.100594
0.088647
0.030720
0.045329
0.077063
0.042057
0.092619
0.133029
0.144980
0.127507
0.115842
0.116851
0.071843
0.044074
0.080257
0.069134
0.088243
0.075275
0.081449
0.061641
0.107135
0.148676
0.036851
0.081416
0.148416
0.055769
0.068995
0.021398
0.044919
0.079803
0.099480
0.054966
0.043266
0.057993
0.095587
0.061179
0.099030
0.112906
0.092581
0.045926
0.117139
0.095065
0.061051
0.057969
0.073520
0.117389
0.040309
0.088075
0.134565
0.069686
0.077307
0.030665
0.045943
0.075777
0.080558
0.119435
0.077676
0.067375
0.094847
0.088411
0.051103
0.043689
0.092187
0.079889
0.094303
0.083366
0.049582
0.089936
0.095002
0.081360
0.057679
0.033959
0.066294
0.077181
0.100506
0.088059
0.048711
0.061463
0.054964
0.099542
0.096435
0.049881
0.049280
0.093470
0.093444
0.055740
0.142224
0.094098
0.113409
0.106549
0.030723
0.040829
0.084469
0.129372
0.121483
0.125880
0.076064
0.065915
0.119808
0.051917
0.044681
0.063486
0.116646
0.060369
0.049428
0.089824
0.134768
0.106784
0.083708
0.063576
0.041113
0.067519
0.103187
0.135883
0.055719
0.052194
0.096123
0.040630
0.052281
0.065683
0.096097
0.123800
0.078313
0.094315
0.042049
0.065405
0.072556
0.058213
0.083201
0.092707
0.056416
0.068394
0.058865
0.043897
0.081264
0.134875
0.038127
0.032294
0.043753
0.058789
0.069248
0.107035
0.051186
0.056859
0.026626
0.032880
0.090686
0.142371
0.042099
0.021788
0.052560
0.038644
0.067325
0.111750
0.029751
0.058966
0.126767
0.047056
0.095555
0.061585
0.105475
0.082146
0.042166
0.073392
0.074007
0.062130
0.065241
0.039626
0.055395
0.051334
0.095517
0.136208
0.091436
0.095671
0.086256
0.072928
0.062255
0.061518
0.095988
0.126715
0.113582
0.125850
0.120203
0.113692
0.033315
0.090303
0.123612
0.093848
0.103000
0.071852
0.061132
0.077433
0.078110
0.069990
0.095599
0.091340
0.072140
0.081972
0.054287
0.048835
0.094829
0.110753
0.122570
0.117130
0.119999
0.102435
0.118731
0.133876
0.115990
0.134883
0.126575
0.111628
0.097959
0.074691
0.088672
0.092894
0.087717
0.069551
0.089471
0.086877
0.136288
0.089269
0.066659
0.075759
0.100375
0.069304
0.052091
0.051188
0.054410
0.048390
0.067716
0.102405
0.040296
0.082395
0.112769
0.055433
0.056468
0.055578
0.080074
0.056810
0.075628
0.030377
0.093781
0.093983
0.131537
0.143508
0.090685
0.074337
0.036222
0.037860
0.054640
0.052098
0.093145
0.093125
0.063972
0.092742
0.112478
0.127001
0.039009
0.078946
0.112943
0.025530
0.098544
0.054437
0.118462
0.047080
0.048987
0.065175
0.099016
0.110051
0.063788
0.096368
0.109697
0.035110
0.061827
0.109632
0.063098
0.060159
0.108972
0.027508
0.095920
0.107322
0.108082
0.095440
0.028045
0.044795
0.107274
0.110275
0.065529
0.085863
0.049096
0.086126
0.063685
0.048878
0.065202
0.023184
0.103510
0.098574
0.098417
0.099578
0.085079
0.053053
0.102947
0.130974
0.038908
0.041948
0.081155
0.106994
0.108875
0.120431
0.107343
0.085440
0.038803
0.066741
0.105823
0.119321
0.108123
0.097403
0.042572
0.062921
0.126933
0.056491
0.036953
0.061308
0.108307
0.101833
0.100199
0.100014
0.107139
0.127235
0.081613
0.094977
0.044213
0.103949
0.039044
0.113032
0.131728
0.059030
0.028821
0.045812
0.091168
0.146856
0.023047
0.036994
0.049747
0.088758
0.105989
0.106030
0.040836
0.093470
0.108771
0.067011
0.021198
0.055020
0.041903
0.116853
0.062456
0.088916
0.125369
0.071668
0.062385
0.077157
0.146431
0.033398
0.031345
0.054855
0.068075
0.050222
0.036775
0.079285
0.074878
0.059716
0.112265
0.139346
0.049759
0.106334
0.083126
0.069497
0.030447
0.017043
0.074000
0.090346
0.065139
0.073190
0.086634
0.113157
0.114037
0.105120
0.103524
0.088268
0.048867
0.049402
0.078717
0.074534
0.083166
0.080426
0.072305
0.065469
0.116751
0.108799
0.048363
0.063735
0.112393
0.025399
0.076977
0.076498
0.086163
0.052345
0.093878
0.072601
0.054123
0.060788
0.119191
0.030808
0.042626
0.086361
0.133158
0.030433
0.061317
0.074732
0.064587
0.113403
0.062004
0.038048
0.043418
0.061003
0.082066
0.149133
0.097436
0.070095
0.076953
0.088059
0.032147
0.074792
0.056046
0.109748
0.061194
0.057206
0.095019
0.093808
0.083435
0.082870
0.044619
0.067683
0.096107
0.137096
0.058232
0.075690
0.091475
0.094275
0.084122
0.092539
0.039439
0.061344
0.093347
0.116674
0.050205
0.075116
0.070305
0.094010
0.094084
0.097120
0.102796
0.055804
0.077504
0.103180
0.097312
0.071084
0.093364
0.064478
0.064712
0.082898
0.083914
0.054429
0.105483
0.019845
0.085058
0.063627
0.122811
0.044996
0.034450
0.038869
0.087440
0.116331
0.042789
0.083493
0.112559
0.106777
0.099233
0.090893
0.087114
0.095860
0.110318
0.116704
0.096013
0.092965
0.085695
0.084852
0.031339
0.110572
0.121167
0.028215
0.106004
0.092857
0.085953
0.086851
0.086496
0.096465
0.055035
0.105304
0.069347
0.056468
0.112380
0.130238
0.093176
0.078878
0.043001
0.069731
0.084980
0.114945
0.062273
0.060670
0.098468
0.144400
0.108688
0.122887
0.074654
0.077586
0.032850
0.043008
0.110144
0.068931
0.069954
0.049901
0.107724
0.142504
0.131534
0.125625
0.103949
0.095252
0.079072
0.066475
0.023136
0.046085
0.097767
0.130970
0.046164
0.058112
0.105102
0.130172
0.056854
0.073756
0.132194
0.089265
0.082485
0.055526
0.086611
0.034727
0.129550
0.117333
0.081611
0.057147
0.033732
0.107916
0.128956
0.056440
0.127453
0.127018
0.079601
0.071597
0.094826
0.115657
0.125072
0.127392
0.097802
0.073067
0.099973
0.094971
0.128984
0.125300
0.030319
0.090099
0.067053
0.086960
0.046624
0.069824
0.048424
0.071709
0.058258
0.129021
0.056771
0.079788
0.115703
0.060891
0.058611
0.043336
0.087251
0.115635
0.045903
0.030084
0.074858
0.062494
0.094784
0.087882
0.049867
0.031818
0.088476
0.159255
0.041708
0.024185
0.091685
0.106739
0.103906
0.050249
0.033895
0.083757
0.128958
0.029862
0.099513
0.100813
0.078608
0.053406
0.048055
0.041731
0.070126
0.141621
0.080247
0.083547
0.091371
0.105310
0.097952
0.062701
0.062003
0.053635
0.092251
0.109349
0.104940
0.105228
0.058440
0.079287
0.104779
0.026137
0.078933
0.074515
0.105796
0.110732
0.059159
0.050170
0.039568
0.079922
0.118004
0.046064
0.113760
0.127327
0.057721
0.077493
0.055845
0.115739
0.112799
0.113143
0.023524
0.054526
0.121340
0.121268
0.119600
0.124259
0.091755
0.033188
0.078294
0.064928
0.102251
0.106018
0.067801
0.071085
0.056904
0.096230
0.120684
0.074251
0.105860
0.111192
0.108271
0.092047
0.043249
0.065086
0.092313
0.123584
0.053520
0.081817
0.054802
0.036122
0.062965
0.070501
0.105746
0.097752
0.060881
0.079556
0.074742
0.056322
0.129520
0.087928
0.038070
0.041528
0.114275
0.088138
0.079924
0.057993
0.082344
0.052984
0.106747
0.098216
0.081959
0.028957
0.116677
0.117237
0.057388
0.047838
0.117324
0.125756
0.058842
0.069096
0.136732
0.035056
0.116065
0.116050
0.058368
0.045777
0.103027
0.081365
0.044124
0.021272
0.127766
0.119131
0.122839
0.097831
0.043427
0.078552
0.116207
0.135939
0.080375
0.113966
0.092595
0.105222
0.117136
0.116237
0.045161
0.030304
0.112076
0.119756
0.036263
0.018388
0.122784
0.117494
0.089188
0.118664
0.058453
0.115358
0.123389
0.115336
0.033580
0.066798
0.082526
0.115493
0.051911
0.095555
0.039417
0.026752
0.067088
0.091369
0.088830
0.111667
0.055853
0.065299
0.089442
0.110617
0.073931
0.081077
0.128160
0.073793
0.042927
0.023694
0.113157
0.103574
0.094304
0.101632
0.131003
0.140677
0.133690
0.113123
0.033230
0.048818
0.101381
0.019711
0.032205
0.072327
0.093975
0.105372
0.081411
0.046911
0.083778
0.088502
0.075926
0.087700
0.085746
0.098495
0.124594
0.127269
0.127087
0.127736
0.126059
0.115960
0.066609
0.046227
0.121735
0.077429
0.065592
0.054390
0.047118
0.048860
0.073378
0.079789
0.080588
0.044967
0.077346
0.120070
0.071271
0.054286
0.114820
0.047965
0.079908
0.119632
0.049495
0.078256
0.111540
0.064577
0.075664
0.074812
0.098517
0.097116
0.038533
0.066996
0.097013
0.127372
0.139556
0.129263
0.127894
0.128721
0.116085
0.116159
0.112425
0.143465
0.142960
0.108765
0.065720
0.090678
0.112923
0.116781
0.120975
0.064638
0.114244
0.027401
0.033417
0.076558
0.067406
0.054317
0.102291
0.139155
0.054626
0.056379
0.098840
0.096592
0.099510
0.097413
0.022982
0.075986
0.055100
0.034888
0.085041
0.121189
0.112371
0.116315
0.119634
0.108704
0.071829
0.057333
0.109446
0.059422
0.083379
0.041651
0.070437
0.066402
0.076406
0.140849
0.037231
0.069256
0.077216
0.113852
0.097622
0.127686
0.065793
0.065976
0.045225
0.064232
0.063826
0.044544
0.069789
0.022870
0.093929
0.138008
0.049471
0.041838
0.090664
0.137257
0.036512
0.047301
0.077911
0.053410
0.092214
0.051906
0.026316
0.082875
0.107677
0.018376
0.019519
0.034974
0.097952
0.116564
0.118224
0.119721
0.111555
0.135787
0.118770
0.118812
0.086375
0.057729
0.113115
0.051465
0.131486
0.122724
0.023195
0.041555
0.109582
0.121497
0.122278
0.147309
0.092983
0.067068
0.098141
0.088559
0.021626
0.033979
0.100572
0.134023
0.091372
0.062900
0.056137
0.099392
0.107065
0.065367
0.061546
0.057747
0.102829
0.052236
0.038688
0.051349
0.089358
0.100375
0.067004
0.026310
0.056311
0.047345
0.077597
0.106396
0.101336
0.052647
0.046814
0.039978
0.098092
0.114847
0.097236
0.048429
0.067283
0.059248
0.100421
0.036809
0.086798
0.091930
0.066917
0.096754
0.055209
0.066458
0.080222
0.108035
0.037166
0.087226
0.125804
0.044258
0.037047
0.084477
0.078548
0.112228
0.096087
0.059088
0.024658
0.087345
0.062150
0.122184
0.077076
0.087967
0.036423
0.062406
0.082172
0.125336
0.048899
0.079784
0.057302
0.092522
0.120489
0.131275
0.118018
0.098139
0.047830
0.068197
0.041135
0.055298
0.045330
0.131411
0.042630
0.111178
0.127400
0.058439
0.060494
0.081240
0.123437
0.127633
0.064216
0.087150
0.142159
0.044527
0.082955
0.070824
0.127955
0.137271
0.026143
0.077736
0.135730
0.060220
0.050737
0.047424
0.078489
0.132629
0.039035
0.101878
0.137938
0.092437
0.075461
0.072007
0.073769
0.082308
0.100367
0.061280
0.091131
0.152837
0.155822
0.104884
0.072327
0.040435
0.036350
0.085939
0.056520
0.078165
0.078502
0.058691
0.067558
0.027166
0.071973
0.062655
0.112850
0.114285
0.125285
0.125184
0.125571
0.125560
0.110129
0.110559
0.058748
0.052704
0.057978
0.093125
0.128385
0.111935
0.114822
0.114899
0.126833
0.126826
0.128348
0.128532
0.116434
0.096040
0.056831
0.066736
0.071409
0.064987
0.111788
0.116215
0.093706
0.081233
0.105377
0.097513
0.125974
0.127171
0.125264
0.125767
0.118397
0.141117
0.078897
0.087190
0.080152
0.112654
0.024491
0.090789
0.127569
0.016146
0.083244
0.085286
0.097807
0.091882
0.041769
0.030428
0.122893
0.124540
0.034691
0.024475
0.043966
0.056393
0.083190
0.025620
0.059202
0.043901
0.060597
0.117290
0.116187
0.136511
0.103331
0.099803
0.050943
0.046637
0.102224
0.111899
0.041361
0.037634
0.048246
0.039394
0.084290
0.127138
0.142395
0.124903
0.031450
0.065435
0.128058
0.073136
0.068745
0.067203
0.033958
0.036170
0.054498
0.034763
0.059703
0.060789
0.103192
0.095970
0.046709
0.033332
0.097300
0.076740
0.074727
0.058918
0.120190
0.024271
0.050727
0.097613
0.069838
0.078349
0.082411
0.062506
0.081164
0.083532
0.030965
0.057682
0.093851
0.114371
0.048030
0.031154
0.076240
0.064150
0.089667
0.098445
0.050011
0.098494
0.075470
0.078967
0.096847
0.097707
0.132091
0.127421
0.085335
0.081773
0.029639
0.057826
0.091938
0.114222
0.047098
0.029336
0.045952
0.055132
0.100307
0.116491
0.060910
0.080112
0.084010
0.086775
0.061079
0.071876
0.035076
0.081943
0.071703
0.079128
0.086910
0.046188
0.076045
0.130624
0.035491
0.078044
0.122156
0.022541
0.081890
0.084028
0.082246
0.086648
0.039186
0.109729
0.068544
0.084602
0.069269
0.116564
0.035755
0.090449
0.116702
0.115030
0.103487
0.080603
0.082181
0.079912
0.090105
0.091291
0.040469
0.064829
0.069819
0.106558
0.049802
0.103092
0.124845
0.093804
0.062126
0.024230
0.052054
0.093831
0.099344
0.085860
0.049538
0.081762
0.103818
0.078459
0.055842
0.117784
0.088944
0.045026
0.032169
0.046379
0.091525
0.134710
0.053106
0.075674
0.043807
0.060943
0.100382
0.102427
0.047656
0.068082
0.030217
0.060837
0.086389
0.127629
0.049986
0.052704
0.046058
0.059155
0.127693
0.049562
0.055158
0.042104
0.070671
0.130755
0.051060
0.038960
0.093268
0.139345
0.113322
0.119353
0.103658
0.063516
0.083346
0.062180
0.074323
0.047735
0.117448
0.034496
0.061812
0.104934
0.123744
0.029989
0.031563
0.085632
0.123134
0.029108
0.104881
0.108596
0.046394
0.099348
0.021733
0.063053
0.106411
0.109383
0.107174
0.103077
0.111666
0.112798
0.058359
0.046416
0.040395
0.035116
0.113569
0.091234
0.061515
0.054020
0.106906
0.113460
0.069206
0.062845
0.022860
0.033209
0.098601
0.122256
0.096374
0.092914
0.100660
0.091594
0.105612
0.118678
0.109290
0.098479
0.088027
0.079631
0.035789
0.081448
0.087348
0.119491
0.071045
0.045654
0.092099
0.103403
0.076978
0.056366
0.118713
0.091203
0.110542
0.122243
0.055264
0.061840
0.083137
0.101534
0.046986
0.063864
0.116791
0.117078
0.108095
0.077917
0.073416
0.108870
0.126914
0.126916
0.055461
0.103431
0.072637
0.086043
0.081144
0.060800
0.126021
0.126023
0.024109
0.047228
0.074268
0.056270
0.110207
0.123581
0.077201
0.057066
0.127693
0.127605
0.050323
0.061609
0.099024
0.115774
0.051560
0.048431
0.126975
0.118037
0.057716
0.047384
0.071470
0.127017
0.041001
0.083405
0.117630
0.043579
0.073567
0.059384
0.119661
0.052123
0.019486
0.045554
0.085206
0.121687
0.076573
0.085182
0.079021
0.090673
0.075165
0.101082
0.106281
0.104612
0.073191
0.073564
0.096922
0.098752
0.058982
0.070194
0.119350
0.126338
0.074331
0.075866
0.083245
0.074080
0.098728
0.089400
0.056129
0.085832
0.116489
0.122915
0.114915
0.113693
0.125557
0.117681
0.048476
0.106482
0.140380
0.066034
0.088121
0.086144
0.089367
0.069146
0.020353
0.033981
0.054856
0.125950
0.075201
0.054564
0.105910
0.027624
0.043350
0.084820
0.091914
0.074576
0.082948
0.033545
0.077582
0.092586
0.059038
0.096254
0.102674
0.067301
0.085278
0.086077
0.063208
0.081140
0.096381
0.105344
0.045438
0.086784
0.081966
0.091645
0.033846
0.048821
0.107092
0.112963
0.025808
0.050050
0.022644
0.044033
0.108113
0.139858
0.069608
0.061499
0.119117
0.103184
0.058810
0.052869
0.050410
0.044113
0.142375
0.059420
0.047714
0.081516
0.114818
0.108667
0.054081
0.070724
0.043941
0.033322
0.069305
0.117679
0.026387
0.080248
0.071369
0.122725
0.078934
0.088056
0.108147
0.106243
0.059200
0.110419
0.042309
0.097038
0.136737
0.039630
0.040612
0.071897
0.070073
0.110603
0.037027
0.047103
0.061505
0.115986
0.070387
0.076795
0.132854
0.077232
0.039975
0.026260
0.090243
0.073297
0.087011
0.054680
0.043555
0.099144
0.088955
0.054347
0.118600
0.107360
0.062514
0.092160
0.033402
0.056757
0.064434
0.074392
0.056725
0.037129
0.061513
0.112876
0.122452
0.033175
0.091281
0.106111
0.102425
0.100922
0.051833
0.057439
0.069690
0.133738
0.056487
0.107207
0.104619
0.082611
0.098634
0.083758
0.095633
0.092597
0.055751
0.105959
0.091993
0.081157
0.053578
0.046995
0.072371
0.055864
0.103784
0.075123
0.089528
0.101058
0.109138
0.092719
0.057969
0.083960
0.110299
0.118428
0.057957
0.050606
0.052284
0.068010
0.078225
0.117802
0.126531
0.098624
0.083492
0.081825
0.069867
0.056656
0.089961
0.066658
0.067716
0.079879
0.037911
0.103038
0.111636
0.043386
0.045502
0.041504
0.087294
0.143135
0.063510
0.085103
0.131195
0.026328
0.068500
0.072070
0.114779
0.138553
0.087504
0.051467
0.063525
0.065165
0.097468
0.109820
0.095426
0.038665
0.109139
0.071998
0.053445
0.093630
0.109194
0.047075
0.035408
0.051483
0.051076
0.139196
0.120705
0.120064
0.119492
0.114922
0.114801
0.099264
0.035966
0.052734
0.097171
0.030815
0.102332
0.068550
0.078090
0.056182
0.110039
0.023125
0.051311
0.082483
0.077461
0.100954
0.059697
0.046757
0.112306
0.108950
0.098855
0.088248
0.053222
0.088147
0.106613
0.086389
0.078258
0.118291
0.026749
0.075610
0.127082
0.061137
0.101566
0.106677
0.084041
0.077178
0.069997
0.084860
0.123087
0.102357
0.046821
0.044022
0.112324
0.114406
0.090005
0.092752
0.034569
0.037412
0.076558
0.116367
0.047898
0.089941
0.116631
0.057068
0.101758
0.101996
0.074300
0.075703
0.072020
0.117341
0.100069
0.028700
0.112682
0.126795
0.099581
0.091952
0.070656
0.047096
0.137682
0.127700
0.084302
0.094741
0.110364
0.113589
0.082664
0.082462
0.124144
0.109625
0.056266
0.112066
0.038976
0.106488
0.136956
0.067796
0.032659
0.064450
0.058670
0.103467
0.087459
0.131595
0.090057
0.081085
0.060207
0.104289
0.042243
0.079173
0.118578
0.031508
0.123823
0.119038
0.036388
0.050916
0.075661
0.142489
0.050392
0.095149
0.163473
0.095325
0.074308
0.076437
0.079631
0.079654
0.096953
0.100671
0.098718
0.104686
0.089265
0.036375
0.098106
0.134052
0.120505
0.122236
0.050530
0.080620
0.103623
0.042307
0.024065
0.070659
0.053781
0.117921
0.075869
0.104880
0.138403
0.140011
0.050033
0.033182
0.092356
0.124865
0.116467
0.141554
0.136520
0.132002
0.130892
0.115236
0.116483
0.119936
0.122659
0.124619
0.127236
0.147277
0.138716
0.124272
0.120402
0.129732
0.074823
0.060335
0.043635
0.035680
0.102503
0.136725
0.039370
0.019620
0.023503
0.049191
0.090666
0.128004
0.065884
0.073047
0.125558
0.111984
0.128772
0.108925
0.045470
0.055127
0.133322
0.038279
0.020234
0.134157
0.144091
0.126401
0.129314
0.128622
0.130504
0.128520
0.125975
0.126033
0.125575
0.122150
0.052840
0.057391
0.124345
0.044490
0.111428
0.101666
0.045537
0.070992
0.079877
0.062276
0.096910
0.063997
0.041924
0.063703
0.110921
0.119417
0.130397
0.157796
0.032628
0.072168
0.145380
0.026257
0.063279
0.130464
0.118829
0.134994
0.127349
0.129294
0.126015
0.132508
0.114637
0.115698
0.122718
0.131323
0.124487
0.118595
0.093371
0.123925
0.061309
0.039946
0.106874
0.098266
0.051688
0.092177
0.128646
0.059560
0.100942
0.043426
0.091774
0.107994
0.088644
0.094262
0.056357
0.094558
0.113655
0.042885
0.023688
0.049367
0.057694
0.111941
0.129237
0.133403
0.129844
0.150639
0.142888
0.123421
0.115725
0.114874
0.113977
0.114340
0.117716
0.130211
0.140991
0.111899
0.049963
0.107355
0.124903
0.105348
0.074341
0.056631
0.021577
0.058359
0.073268
0.048286
0.089491
0.135539
0.036881
0.079166
0.116705
0.022509
0.056944
0.086161
0.038709
0.106097
0.128122
0.056662
0.077972
0.068857
0.093723
0.064685
0.047944
0.037528
0.070462
0.119980
0.108362
0.120866
0.134531
0.133278
0.143154
0.127201
0.138260
0.110037
0.054939
0.102335
0.121445
0.105609
0.091207
0.040017
0.063078
0.050208
0.123516
0.100903
0.043312
0.022102
0.024334
0.070794
0.053389
0.128524
0.043468
0.075359
0.139890
0.034419
0.032211
0.050154
0.075835
0.102786
0.085309
0.042185
0.035867
0.072985
0.064527
0.074463
0.085692
0.037588
0.076662
0.127928
0.125402
0.131899
0.102595
0.098402
0.074793
0.046897
0.044315
0.110850
0.055134
0.056828
0.075493
0.129133
0.073037
0.074674
0.132567
0.099955
0.074473
0.064346
0.061393
0.064295
0.089201
0.090303
0.091079
0.091557
0.098814
0.063883
0.084940
0.123152
0.031982
0.078320
0.129901
0.054660
0.030148
0.053311
0.075126
0.127140
0.093249
0.082889
0.053912
0.086531
0.131186
0.075902
0.054796
0.097877
0.088332
0.048537
0.098025
0.128242
0.118728
0.106081
0.058224
0.094133
0.111035
0.090886
0.102097
0.058419
0.083900
0.030212
0.031768
0.064886
0.059191
0.078512
0.073507
0.057862
0.077499
0.046492
0.050610
0.070889
0.058813
0.090384
0.080487
0.049403
0.035736
0.060933
0.082481
0.127727
0.050907
0.058801
0.037977
0.054682
0.067762
0.045043
0.034753
0.077345
0.079662
0.062815
0.111327
0.094133
0.054528
0.090859
0.097327
0.103495
0.103301
0.106623
0.089332
0.077698
0.056746
0.084250
0.069181
0.098555
0.081772
0.071374
0.071603
0.089939
0.088082
0.054770
0.050391
0.044967
0.077017
0.126949
0.044601
0.064832
0.098217
0.081680
0.050264
0.089351
0.056278
0.043508
0.047154
0.066272
0.094360
0.089826
0.066865
0.036216
0.070671
0.072649
0.120269
0.036022
0.089035
0.063393
0.076281
0.057721
0.093958
0.097176
0.060048
0.063222
0.070067
0.057302
0.058250
0.128381
0.062054
0.030429
0.091367
0.103657
0.072601
0.051359
0.105423
0.075606
0.072242
0.079272
0.037487
0.090979
0.115142
0.030972
0.104253
0.101432
0.072221
0.068293
0.059499
0.084222
0.057290
0.106967
0.098702
0.103329
0.068429
0.072947
0.112194
0.078966
0.095449
0.096048
0.065717
0.103727
0.085936
0.093134
0.035101
0.074089
0.067708
0.060127
0.099630
0.110628
0.067721
0.078201
0.119441
0.038022
0.049807
0.044211
0.123781
0.112248
0.036579
0.027383
0.029375
0.042698
0.054018
0.126605
0.059241
0.071160
0.122835
0.061122
0.058213
0.109418
0.060921
0.093450
0.063566
0.060304
0.060449
0.050561
0.062342
0.111756
0.046645
0.086717
0.119300
0.057618
0.074670
0.125674
0.030127
0.051107
0.124912
0.020460
0.021163
0.051429
0.061525
0.140661
0.050823
0.065906
0.140170
0.032528
0.030287
0.089117
0.061889
0.070019
0.082146
0.142991
0.091746
0.107709
0.105682
0.111236
0.105610
0.105140
0.105833
0.089514
0.066177
0.051860
0.034066
0.069044
0.091434
0.065483
0.107622
0.138683
0.135082
0.106616
0.053043
0.055828
0.049973
0.103584
0.069782
0.099395
0.096510
0.089322
0.097019
0.072165
0.088581
0.040915
0.041920
0.043135
0.062918
0.120042
0.072405
0.073938
0.122267
0.048429
0.049813
0.030387
0.064950
0.128204
0.054510
0.055510
0.130770
0.033542
0.030214
0.054927
0.055258
0.107842
0.126169
0.124890
0.112190
0.111794
0.110433
0.109649
0.082108
0.079714
0.059416
0.097967
0.042482
0.101568
0.113310
0.043032
0.058928
0.048689
0.089726
0.132680
0.129333
0.120846
0.112750
0.114245
0.124075
0.129236
0.121830
0.108623
0.056044
0.076917
0.111913
0.052428
0.033603
0.098441
0.072891
0.091446
0.056209
0.105636
0.038566
0.090835
0.116271
0.095823
0.110419
0.082514
0.059467
0.105505
0.041115
0.112154
0.125906
0.066776
0.110835
0.023989
0.064887
0.056973
0.121909
0.130534
0.136716
0.111560
0.059666
0.128566
0.118028
0.072325
0.038917
0.040500
0.077663
0.114783
0.042136
0.055052
0.038132
0.071277
0.054365
0.061005
0.066199
0.031629
0.056451
0.049958
0.090420
0.131192
0.051455
0.072201
0.126106
0.071389
0.061740
0.063087
0.053427
0.055628
0.064716
0.059095
0.042360
0.129501
0.141225
0.126243
0.082696
0.104186
0.045674
0.069935
0.057035
0.043448
0.072174
0.064924
0.104923
0.103239
0.114785
0.140336
0.103751
0.063765
0.037188
0.064820
0.073206
0.121488
0.048965
0.097646
0.082661
0.093654
0.103471
0.059750
0.078705
0.121913
0.130071
0.125031
0.120187
0.116521
0.047893
0.068697
0.133308
0.055936
0.088192
0.092821
0.139293
0.122565
0.074557
0.065901
0.019964
0.031134
0.072487
0.144177
0.052433
0.098949
0.136319
0.048018
0.049790
0.070720
0.124179
0.098217
0.083827
0.105028
0.116903
0.046706
0.041576
0.064411
0.093165
0.057411
0.090455
0.122423
0.039801
0.078298
0.118785
0.075403
0.089239
0.088028
0.103862
0.053588
0.100804
0.150214
0.044347
0.091509
0.154050
0.062269
0.080013
0.073399
0.061894
0.055118
0.094281
0.127790
0.111175
0.125613
0.058389
0.053397
0.079802
0.074041
0.127340
0.126659
0.058703
0.078292
0.033754
0.064036
0.071891
0.127492
0.110371
0.116859
0.040601
0.030670
0.065064
0.043377
0.087457
0.139012
0.134566
0.143613
0.120984
0.131539
0.136334
0.115499
0.110758
0.115408
0.050746
0.055042
0.072600
0.077968
0.125435
0.120272
0.076021
0.079840
0.063742
0.080875
0.113100
0.111036
0.048613
0.062277
0.099471
0.075739
0.064766
0.119171
0.118653
0.136068
0.133573
0.132949
0.030566
0.050127
0.119180
0.015098
0.039351
0.058438
0.066220
0.130277
0.046454
0.088531
0.119687
0.053439
0.028876
0.062428
0.096277
0.116375
0.026992
0.046498
0.083275
0.048972
0.089461
0.132530
0.136705
0.114651
0.066946
0.037553
0.120619
0.074969
0.073831
0.069380
0.066662
0.045259
0.075444
0.133731
0.122740
0.132308
0.076812
0.067845
0.131538
0.118884
0.077536
0.079099
0.116648
0.117001
0.108830
0.134455
0.146365
0.126417
0.124629
0.128222
0.054105
0.087945
0.122653
0.058593
0.082853
0.035877
0.024493
0.033189
0.085174
0.128584
0.061500
0.069933
0.113868
0.100590
0.072437
0.079931
0.109306
0.083123
0.084892
0.066578
0.091086
0.051446
0.063836
0.042430
0.087289
0.095897
0.044763
0.050638
0.108115
0.105251
0.039817
0.067085
0.067626
0.061548
0.088552
0.081994
0.083957
0.043405
0.089990
0.041953
0.033360
0.055598
0.074071
0.137223
0.053681
0.099058
0.065777
0.077819
0.042437
0.102888
0.151160
0.019282
0.032064
0.078736
0.080631
0.107373
0.042157
0.075902
0.063951
0.036623
0.072700
0.124144
0.056436
0.074740
0.099612
0.097497
0.112086
0.055237
0.069224
0.061762
0.040255
0.041923
0.100659
0.118694
0.108926
0.090207
0.048876
0.076279
0.121091
0.061683
0.020686
0.058380
0.088957
0.111373
0.057464
0.067133
0.048629
0.118297
0.042748
0.103120
0.127430
0.078937
0.064723
0.044055
0.120408
0.107454
0.038412
0.071130
0.046021
0.108947
0.049256
0.093899
0.082118
0.069427
0.061330
0.031799
0.082180
0.074236
0.115242
0.085267
0.024051
0.068252
0.048983
0.092549
0.079663
0.060045
0.090697
0.127704
0.107581
0.111448
0.118501
0.115811
0.051695
0.119414
0.104657
0.096503
0.052090
0.064696
0.080468
0.100682
0.048528
0.054447
0.020367
0.044563
0.099059
0.135573
0.052178
0.070620
0.064562
0.058403
0.090483
0.110985
0.050952
0.066455
0.041813
0.074521
0.070977
0.115402
0.056160
0.078652
0.049347
0.027630
0.019300
0.044940
0.092099
0.094950
0.099966
0.090362
0.095281
0.080765
0.056187
0.106924
0.046673
0.088821
0.112704
0.054421
0.025702
0.090492
0.044015
0.071382
0.123302
0.122605
0.034140
0.088252
0.118486
0.089741
0.104853
0.078370
0.055703
0.111458
0.038614
0.108457
0.120691
0.099646
0.105044
0.084254
0.087410
0.073481
0.080256
0.051570
0.033371
0.062782
0.047817
0.039277
0.035551
0.100978
0.066998
0.118843
0.105557
0.107612
0.105736
0.104410
0.105809
0.075533
0.096781
0.036747
0.047415
0.060206
0.064384
0.115726
0.039225
0.106711
0.131073
0.091721
0.099892
0.092201
0.089288
0.087700
0.096462
0.061530
0.085285
0.121165
0.043087
0.067455
0.130526
0.043011
0.104658
0.092107
0.066152
0.095744
0.132353
0.062157
0.047784
0.046827
0.084102
0.141322
0.053726
0.049494
0.128523
0.019160
0.061906
0.057920
0.109863
0.120548
0.092468
0.061688
0.060870
0.071237
0.121687
0.118191
0.040931
0.071285
0.080307
0.088574
0.116676
0.111023
0.057082
0.063570
0.032144
0.029133
0.084652
0.122227
0.079459
0.110262
0.067490
0.073716
0.110309
0.111726
0.060822
0.068325
0.026690
0.061500
0.071646
0.126663
0.103574
0.101717
0.043629
0.069242
0.086575
0.125002
0.079375
0.091230
0.026833
0.040305
0.070391
0.124445
0.055827
0.094562
0.131190
0.069147
0.055610
0.112397
0.044856
0.103764
0.138644
0.057013
0.036537
0.042820
0.056216
0.143683
0.048439
0.093269
0.132883
0.053992
0.035990
0.056675
0.069080
0.141200
0.054280
0.092682
0.160937
0.080307
0.051669
0.039736
0.034829
0.033108
0.095054
0.133768
0.070746
0.116460
0.034125
0.036721
0.084587
0.120925
0.125183
0.154744
0.125277
0.096246
0.066492
0.075532
0.101094
0.088726
0.112585
0.131950
0.085827
0.074800
0.143474
0.107893
0.116185
0.116081
0.130265
0.130959
0.085531
0.077394
0.022367
0.082258
0.056908
0.106298
0.113514
0.082115
0.045523
0.042564
0.094248
0.122185
0.122741
0.131689
0.127536
0.127525
0.126219
0.137616
0.033550
0.081187
0.128045
0.038510
0.084875
0.047733
0.123773
0.111746
0.077119
0.070927
0.045917
0.067918
0.121720
0.110726
0.116852
0.116194
0.126096
0.126107
0.125011
0.125005
0.125885
0.125208
0.059543
0.070640
0.127777
0.089822
0.078027
0.069180
0.071228
0.078416
0.097048
0.048354
0.101384
0.127621
0.053341
0.064366
0.118765
0.040730
0.036491
0.053421
0.086238
0.116926
0.138756
0.130856
0.127178
0.127114
0.126040
0.126052
0.127444
0.127485
0.116704
0.120945
0.115396
0.139668
0.145131
0.107914
0.060199
0.104976
0.124398
0.055392
0.112134
0.035806
0.048070
0.080709
0.105814
0.146711
0.143306
0.130790
0.116750
0.116091
0.113140
0.139451
0.142590
0.116045
0.066084
0.062177
0.115837
0.056091
0.074409
0.044063
0.034055
0.081613
0.068922
0.033746
0.088631
0.122799
0.122543
0.111677
0.059109
0.091119
0.117151
0.056670
0.104155
0.032740
0.044516
0.054174
0.068531
0.042712
0.057518
0.094807
0.097033
0.103260
0.099756
0.097149
0.061996
0.042588
0.050248
0.051367
0.078967
0.123893
0.105184
0.128564
0.121836
0.125649
0.126925
0.117844
0.035047
0.061875
0.101895
0.029179
0.043352
0.077266
0.099338
0.100615
0.090629
0.043748
0.105605
0.121004
0.126352
0.128926
0.126116
0.114292
0.126912
0.125408
0.127194
0.126516
0.112658
0.100977
0.054995
0.056375
0.028635
0.072305
0.110119
0.032379
0.101358
0.129407
0.039049
0.091901
0.100622
0.085256
0.092497
0.069579
0.077191
0.081076
0.071963
0.046304
0.074441
0.114572
0.113557
0.125111
0.125003
0.114208
0.107400
0.115411
0.066143
0.043726
0.089059
0.040889
0.055282
0.087086
0.117350
0.040410
0.028827
0.069370
0.058806
0.073983
0.094877
0.125532
0.090037
0.069938
0.118029
0.022062
0.077533
0.067196
0.116404
0.085615
0.048713
0.050659
0.064501
0.038526
0.096401
0.148087
0.051448
0.038496
0.056714
0.110861
0.109370
0.036794
0.073399
0.097336
0.062519
0.098431
0.075247
0.044305
0.049685
0.123261
0.026034
0.057039
0.101522
0.120466
0.048194
0.099981
0.113016
0.028885
0.037276
0.054300
0.117469
0.068391
0.134476
0.086777
0.058055
0.059992
0.081969
0.114181
0.128118
0.146476
0.060016
0.060952
0.101640
0.101744
0.120892
0.138068
0.076547
0.062468
0.094697
0.083146
0.048903
0.075128
0.123280
0.033854
0.067089
0.050391
0.142999
0.055559
0.058807
0.042641
0.059227
0.135952
0.025636
0.045889
0.101320
0.141763
0.038927
0.080793
0.127272
0.054727
0.043598
0.058313
0.124116
0.065443
0.033439
0.051428
0.092621
0.126797
0.046526
0.059561
0.021765
0.054128
0.053444
0.139170
0.080524
0.123831
0.033210
0.059598
0.055250
0.114761
0.070053
0.078489
0.132000
0.039548
0.085652
0.018446
0.038246
0.074883
0.072515
0.046389
0.118415
0.138696
0.044824
0.072816
0.043894
0.085273
0.085649
0.032646
0.090690
0.123341
0.121000
0.111511
0.068785
0.077110
0.115345
0.087028
0.042754
0.027637
0.051522
0.078398
0.097192
0.090835
0.090381
0.093639
0.065017
0.050604
0.034760
0.091553
0.116730
0.029027
0.107329
0.129802
0.035888
0.098933
0.103507
0.092528
0.090707
0.077640
0.093136
0.085992
0.118362
0.108118
0.050500
0.083836
0.038354
0.021667
0.027124
0.039197
0.050821
0.113614
0.052587
0.066437
0.137104
0.035868
0.065719
0.051842
0.083221
0.105001
0.063606
0.129294
0.027492
0.037066
0.055680
0.105893
0.121645
0.145038
0.140419
0.141615
0.117445
0.134188
0.132385
0.114569
0.130300
0.094581
0.057139
0.071009
0.107800
0.030039
0.098060
0.062124
0.044369
0.081658
0.112718
0.033175
0.042383
0.038989
0.111007
0.137751
0.040555
0.051951
0.089043
0.067634
0.061054
0.088217
0.119067
0.051613
0.064830
0.097717
0.076923
0.070006
0.088791
0.079088
0.036808
0.042881
0.051117
0.023764
0.024375
0.039805
0.044372
0.125270
0.082720
0.095847
0.121504
0.054041
0.053899
0.095935
0.097683
0.089286
0.099394
0.100575
0.069208
0.070875
0.071329
0.045895
0.098693
0.052726
0.082525
0.084829
0.028948
0.073829
0.062079
0.107774
0.045531
0.062240
0.084256
0.070251
0.106815
0.124226
0.131237
0.122876
0.027043
0.076531
0.126704
0.100393
0.074230
0.054682
0.094384
0.103198
0.113358
0.152549
0.156664
0.138735
0.042795
0.081707
0.133221
0.062392
0.028137
0.083211
0.058328
0.090102
0.093975
0.082365
0.094407
0.079588
0.060528
0.094543
0.069426
0.087466
0.093950
0.099745
0.068830
0.058464
0.035249
0.041117
0.098404
0.130277
0.029505
0.042655
0.105087
0.120181
0.031822
0.049990
0.091852
0.128873
0.103152
0.071747
0.032566
0.077699
0.057147
0.076787
0.090015
0.079134
0.098382
0.121514
0.059676
0.103669
0.047867
0.033394
0.054737
0.076803
0.103254
0.045884
0.092822
0.037951
0.091232
0.080056
0.029972
0.058464
0.054333
0.121562
0.070040
0.056142
0.047455
0.045490
0.073334
0.113622
0.050792
0.078787
0.116403
0.024499
0.139324
0.100922
0.118640
0.119816
0.063694
0.062784
0.100951
0.140532
0.048959
0.065993
0.029671
0.073890
0.062949
0.119733
0.060881
0.109302
0.107084
0.119946
0.097296
0.134532
0.056217
0.088118
0.099604
0.090864
0.047178
0.034944
0.070144
0.080757
0.111389
0.118268
0.112012
0.118564
0.040663
0.089239
0.107095
0.058249
0.066497
0.112596
0.119667
0.031807
0.035847
0.069538
0.092540
0.114556
0.116134
0.112159
0.093699
0.083400
0.073120
0.103979
0.063300
0.045135
0.064009
0.131147
0.025435
0.051289
0.122572
0.062139
0.120429
0.116718
0.085282
0.085329
0.094123
0.094828
0.045824
0.094956
0.120412
0.027449
0.033123
0.053805
0.090721
0.127514
0.066397
0.085513
0.129382
0.033647
0.084548
0.078225
0.090227
0.080358
0.132790
0.109819
0.047466
0.073529
0.098406
0.065377
0.095874
0.096019
0.069060
0.088593
0.075150
0.051064
0.108688
0.056478
0.127859
0.124096
0.038584
0.048550
0.069955
0.096264
0.075371
0.041717
0.052009
0.075032
0.089882
0.140891
0.100918
0.074997
0.045797
0.057596
0.084760
0.102603
0.125238
0.128807
0.037638
0.047014
0.093416
0.119006
0.030939
0.091968
0.131028
0.045072
0.082041
0.125330
0.114958
0.112975
0.113353
0.104079
0.064903
0.102737
0.097261
0.060177
0.113585
0.106078
0.122381
0.125740
0.062957
0.041201
0.118284
0.024561
0.030346
0.066889
0.130706
0.091563
0.046668
0.077522
0.038808
0.091528
0.125221
0.017358
0.025431
0.021115
0.052184
0.058580
0.057209
0.066344
0.061575
0.052900
0.068633
0.125152
0.026637
0.091224
0.126170
0.092767
0.087361
0.058708
0.080954
0.028302
0.025711
0.052392
0.133986
0.080145
0.043817
0.079970
0.058237
0.039583
0.034474
0.110709
0.057861
0.068063
0.112180
0.145378
0.130415
0.126427
0.112496
0.097076
0.046169
0.057139
0.102744
0.072910
0.070457
0.061981
0.034313
0.056526
0.069589
0.048194
0.137182
0.089082
0.051525
0.080547
0.137225
0.112656
0.033671
0.045798
0.053379
0.094067
0.109425
0.121771
0.118838
0.112727
0.124626
0.128630
0.064950
0.116594
0.127403
0.054499
0.096463
0.104629
0.111238
0.108193
0.073130
0.116006
0.123661
0.117082
0.055209
0.047607
0.135285
0.154478
0.031907
0.056065
0.057232
0.083619
0.068551
0.112646
0.103159
0.138264
0.125563
0.072981
0.098175
0.131341
0.046462
0.072942
0.120465
0.089768
0.051492
0.088504
0.051747
0.115966
0.018139
0.046950
0.093862
0.122341
0.037844
0.090953
0.122008
0.042280
0.117992
0.124918
0.038693
0.049950
0.098089
0.126842
0.042938
0.053323
0.073789
0.042224
0.079425
0.080619
0.032272
0.063840
0.061335
0.130375
0.058384
0.090261
0.144743
0.061118
0.089132
0.053522
0.059022
0.044032
0.050109
0.031809
0.051954
0.114358
0.126297
0.023903
0.029925
0.067410
0.081742
0.098336
0.103863
0.113651
0.100495
0.035009
0.104630
0.135128
0.031300
0.063774
0.114772
0.033671
0.047116
0.037858
0.103058
0.131582
0.044132
0.032963
0.087877
0.138654
0.050267
0.034875
0.137945
0.121798
0.027413
0.063392
0.095122
0.121970
0.036744
0.041611
0.117428
0.055645
0.081454
0.089202
0.073332
0.099655
0.025063
0.034212
0.073140
0.114618
0.108893
0.091249
0.071797
0.098033
0.105687
0.111489
0.095878
0.084145
0.070122
0.093049
0.029679
0.044684
0.080636
0.106538
0.120494
0.119602
0.064376
0.058202
0.121749
0.056474
0.115112
0.113406
0.132392
0.095235
0.150644
0.123351
0.052433
0.083342
0.103351
0.117321
0.067080
0.039394
0.094177
0.144554
0.107376
0.086292
0.043661
0.091541
0.113159
0.021270
0.103676
0.124922
0.042183
0.057402
0.065064
0.124827
0.046740
0.070214
0.123007
0.031752
0.074719
0.075951
0.076358
0.079550
0.042550
0.048344
0.119528
0.119407
0.039638
0.053627
0.114666
0.056991
0.087273
0.054346
0.092880
0.139924
0.133981
0.130246
0.116420
0.115139
0.121261
0.132434
0.133205
0.132842
0.091567
0.060975
0.060611
0.080450
0.081594
0.074331
0.063526
0.068422
0.066329
0.024928
0.084871
0.069039
0.064846
0.113913
0.123169
0.063842
0.049816
0.032356
0.065343
0.128066
0.024508
0.070059
0.075063
0.104552
0.038920
0.049410
0.119424
0.115016
0.040157
0.048561
0.086289
0.119404
0.093791
0.083600
0.132156
0.067632
0.051116
0.089544
0.070388
0.107802
0.091654
0.097831
0.097163
0.108670
0.098433
0.104352
0.122229
0.046717
0.099633
0.021144
0.058987
0.062081
0.128487
0.052871
0.057461
0.095216
0.081218
0.070087
0.107262
0.033804
0.086961
0.065045
0.095576
0.129123
0.039354
0.098319
0.131886
0.096480
0.105843
0.098844
0.102250
0.099385
0.097671
0.075544
0.058484
0.120799
0.114522
0.092962
0.045921
0.076513
0.035994
0.046625
0.082445
0.093519
0.025200
0.038579
0.086913
0.123399
0.068272
0.108139
0.029653
0.047640
0.100197
0.131640
0.061217
0.087778
0.135669
0.029275
0.025375
0.031202
0.086905
0.128097
0.096245
0.110452
0.130055
0.113586
0.082530
0.093436
0.110841
0.124790
0.074744
0.061487
0.077982
0.116841
0.120230
0.045695
0.098955
0.092788
0.098265
0.067937
0.048966
0.106780
0.131633
0.038326
0.064021
0.073138
0.108191
0.107515
0.094817
0.083102
0.113516
0.087354
0.047234
0.092093
0.111450
0.034675
0.069776
0.089578
0.059478
0.092785
0.064953
0.073328
0.117715
0.101039
0.095607
0.101369
0.038025
0.101123
0.132954
0.040777
0.041621
0.076081
0.090642
0.116458
0.065074
0.064464
0.085389
0.086543
0.051750
0.037892
0.092808
0.117169
0.046620
0.079202
0.091802
0.120623
0.076663
0.072463
0.126027
0.095907
0.060084
0.045988
0.088684
0.057325
0.103836
0.080826
0.101900
0.074294
0.076424
0.067163
0.090219
0.057356
0.105784
0.047581
0.026858
0.062686
0.050381
0.091216
0.074272
0.077307
0.093963
0.086138
0.115367
0.104676
0.051282
0.100151
0.091233
0.100662
0.099150
0.051166
0.101248
0.104367
0.039359
0.066142
0.069549
0.083386
0.133605
0.034860
0.078404
0.118095
0.065018
0.070639
0.121698
0.031362
0.065333
0.040291
0.073980
0.103319
0.096932
0.126848
0.072775
0.068908
0.048005
0.057451
0.066323
0.117927
0.031210
0.048636
0.076345
0.118916
0.060617
0.057006
0.111128
0.030896
0.034496
0.042447
0.055595
0.029927
0.033381
0.055202
0.094396
0.106840
0.047660
0.046054
0.035780
0.061216
0.100429
0.087763
0.089695
0.084689
0.060944
0.090743
0.094106
0.074042
0.080177
0.045256
0.051264
0.037597
0.109591
0.123209
0.040396
0.052933
0.061566
0.051568
0.074598
0.114928
0.118357
0.120486
0.044405
0.094110
0.129232
0.063678
0.054175
0.032472
0.083383
0.143832
0.033054
0.026380
0.042764
0.057496
0.089683
0.059656
0.088933
0.140378
0.076541
0.071704
0.129531
0.029696
0.026016
0.084704
0.118519
0.016064
0.070886
0.076299
0.128823
0.117739
0.060797
0.063064
0.116280
0.127341
0.064684
0.072330
0.117132
0.124448
0.070117
0.081742
0.049187
0.108009
0.109624
0.025948
0.025422
0.036870
0.073664
0.130139
0.068799
0.054006
0.142792
0.022931
0.097000
0.097386
0.051241
0.099207
0.064033
0.045241
0.101286
0.141560
0.036687
0.062343
0.141353
0.042345
0.074608
0.084481
0.103151
0.114955
0.065772
0.056140
0.091463
0.144003
0.045911
0.059681
0.125692
0.022530
0.070149
0.071172
0.102693
0.103828
0.075432
0.088502
0.121650
0.115734
0.038758
0.060506
0.079222
0.071601
0.102683
0.095842
0.025363
0.039568
0.085738
0.125303
0.068047
0.097114
0.090328
0.089781
0.104416
0.085070
0.098604
0.094163
0.094699
0.115260
0.055448
0.049761
0.107227
0.121598
0.075314
0.060766
0.071295
0.085732
0.074614
0.064618
0.108633
0.026109
0.048049
0.053211
0.088904
0.138049
0.117771
0.112515
0.058279
0.084651
0.043124
0.039315
0.092025
0.117557
0.045952
0.090475
0.030668
0.071527
0.048923
0.093243
0.080867
0.066159
0.086601
0.127063
0.122813
0.115134
0.109717
0.108279
0.090802
0.097329
0.103751
0.091159
0.090618
0.106903
0.085870
0.064733
0.105861
0.113092
0.120674
0.134221
0.135040
0.107750
0.113612
0.113498
0.124168
0.124293
0.101783
0.092256
0.030647
0.077698
0.067138
0.105513
0.086122
0.057233
0.088058
0.096920
0.123989
0.117964
0.125838
0.125603
0.125189
0.125478
0.113306
0.113363
0.109905
0.133095
0.100036
0.057261
0.041574
0.076091
0.099301
0.095541
0.098667
0.098950
0.096672
0.101417
0.070397
0.061432
0.043688
0.049609
0.069120
0.131676
0.048267
0.058014
0.103358
0.030060
0.069149
0.083166
0.115634
0.124110
0.126963
0.125813
0.125144
0.125113
0.134615
0.109676
0.051364
0.090578
0.114662
0.042546
0.078100
0.033358
0.089791
0.129073
0.041381
0.096364
0.106191
0.082659
0.087323
0.085586
0.081232
0.076219
0.088782
0.076693
0.110407
0.120891
0.053885
0.084601
0.040055
0.024810
0.084396
0.073183
0.089518
0.114624
0.130478
0.052964
0.037600
0.051056
0.064614
0.116170
0.131944
0.126816
0.113813
0.113237
0.112416
0.136860
0.103012
0.062045
0.074952
0.053402
0.118796
0.107063
0.056078
0.064690
0.060715
0.051492
0.081365
0.103126
0.067696
0.131117
0.092810
0.067136
0.086001
0.074328
0.050617
0.058230
0.087334
0.125351
0.130060
0.108384
0.037783
0.070654
0.117725
0.043445
0.045883
0.064921
0.097537
0.112078
0.043674
0.067997
0.040395
0.033223
0.090195
0.140160
0.040923
0.052351
0.057679
0.041251
0.063272
0.105139
0.104346
0.091692
0.082968
0.052836
0.131812
0.019463
0.098091
0.071436
0.076772
0.098996
0.094214
0.095066
0.076038
0.117552
0.048143
0.085633
0.120637
0.027165
0.080689
0.101498
0.094248
0.095002
0.092847
0.088623
0.092462
0.087165
0.076466
0.080153
0.101209
0.103710
0.051283
0.062636
0.051753
0.116342
0.073612
0.076632
0.093217
0.096474
0.089952
0.092703
0.087989
0.091827
0.080768
0.075520
0.103853
0.100980
0.086319
0.069645
0.075928
0.073218
0.070953
0.077559
0.105709
0.097649
0.053067
0.083391
0.099198
0.080516
0.082073
0.084065
0.098039
0.081790
0.089422
0.091065
0.066495
0.065151
0.044288
0.047897
0.104484
0.119818
0.041811
0.038988
0.036768
0.059558
0.060697
0.095611
0.050473
0.051917
0.045860
0.093143
0.093236
0.088221
0.074886
0.072992
0.055254
0.087087
0.066809
0.070665
0.083697
0.044291
0.109406
0.086459
0.042073
0.029229
0.060213
0.066606
0.103393
0.076042
0.051496
0.052402
0.048236
0.056075
0.065634
0.089886
0.086268
0.055792
0.036389
0.041221
0.075350
0.139068
0.099255
0.104150
0.056678
0.079858
0.079984
0.082274
0.075060
0.098575
0.064864
0.089183
0.083512
0.081495
0.087699
0.084710
0.081846
0.076477
0.094042
0.084514
0.074009
0.076579
0.065149
0.110595
0.069560
0.035450
0.114507
0.138823
0.047444
0.070001
0.081209
0.110247
0.055780
0.070787
0.090452
0.095577
0.098939
0.099061
0.097010
0.112410
0.074141
0.063585
0.069226
0.089566
0.066376
0.117945
0.128925
0.111408
0.104693
0.114650
0.054588
0.097345
0.040123
0.087120
0.122244
0.028796
0.102552
0.119819
0.072901
0.101473
0.094033
0.082366
0.046753
0.067842
0.051588
0.071691
0.106276
0.147414
0.144386
0.119170
0.073196
0.039900
0.124138
0.057176
0.082439
0.036855
0.135248
0.108900
0.077009
0.077327
0.047403
0.071080
0.074085
0.045132
0.082511
0.145750
0.063750
0.081392
0.138423
0.035461
0.090929
0.127299
0.033200
0.079336
0.128624
0.021592
0.044577
0.099437
0.067489
0.074357
0.056558
0.059391
0.088115
0.127123
0.069191
0.050753
0.143299
0.070921
0.043938
0.027420
0.029172
0.062140
0.071294
0.079058
0.049355
0.030386
0.058570
0.054017
0.086633
0.146751
0.138442
0.095328
0.052114
0.061648
0.051243
0.058564
0.082504
0.053585
0.056879
0.021464
0.062176
0.054525
0.105156
0.132401
0.075929
0.087253
0.048987
0.094807
0.127197
0.050193
0.094275
0.105271
0.085816
0.087970
0.056212
0.073917
0.074205
0.130490
0.099626
0.099423
0.088004
0.087768
0.101002
0.092794
0.085035
0.058084
0.109016
0.100467
0.084471
0.066872
0.114707
0.106943
0.052694
0.057847
0.105106
0.082293
0.097957
0.058066
0.109575
0.115774
0.055532
0.059465
0.111408
0.100544
0.072607
0.108184
0.066882
0.079692
0.135914
0.123960
0.057000
0.037515
0.081207
0.136581
0.115344
0.126236
0.044924
0.089853
0.128958
0.046576
0.040579
0.039165
0.085257
0.114095
0.049386
0.058481
0.107473
0.102035
0.051912
0.038110
0.120832
0.065859
0.096780
0.094763
0.065135
0.066643
0.073330
0.118560
0.112783
0.131008
0.031330
0.084366
0.131981
0.034897
0.070959
0.089563
0.093795
0.093908
0.079165
0.054578
0.119074
0.112668
0.099094
0.118513
0.056238
0.038201
0.100668
0.104870
0.070645
0.083273
0.054923
0.064266
0.106353
0.143938
0.148750
0.091317
0.053735
0.052843
0.080457
0.019878
0.103125
0.117941
0.094551
0.090716
0.024028
0.042689
0.050769
0.034168
0.067626
0.066166
0.100461
0.140752
0.031286
0.077094
0.133744
0.072223
0.080947
0.044574
0.042317
0.073577
0.111715
0.126544
0.131798
0.135691
0.062509
0.059345
0.131820
0.075619
0.084067
0.054038
0.084003
0.122844
0.115358
0.132243
0.055820
0.102885
0.125938
0.112561
0.089194
0.037648
0.102101
0.135121
0.054258
0.064332
0.135887
0.060059
0.030249
0.021762
0.026410
0.094590
0.070789
0.078559
0.103956
0.114454
0.043407
0.038964
0.119042
0.021470
0.036651
0.055285
0.044559
0.034923
0.044280
0.030451
0.060473
0.130686
0.130814
0.154185
0.136033
0.120010
0.114519
0.114259
0.136278
0.122893
0.035858
0.031420
0.127035
0.050070
0.033443
0.143594
0.141374
0.135264
0.123228
0.117810
0.113838
0.120110
0.063945
0.102656
0.125508
0.103588
0.098518
0.110303
0.076664
0.028064
0.081412
0.070293
0.107301
0.146772
0.138215
0.130750
0.116840
0.116195
0.130355
0.122382
0.045914
0.111867
0.136671
0.069678
0.071389
0.057951
0.108054
0.134301
0.118076
0.128812
0.073301
0.039999
0.017535
0.033275
0.076826
0.133440
0.123124
0.074906
0.049906
0.056407
0.083230
0.119921
0.046203
0.051395
0.121533
0.027272
0.067504
0.043032
0.089504
0.111299
0.054491
0.041999
0.083636
0.132454
0.038440
0.030860
0.093124
0.067089
0.091042
0.102705
0.019929
0.030084
0.092832
0.131729
0.041503
0.021190
0.086220
0.088741
0.105106
0.121254
0.025780
0.068096
0.120715
0.049316
0.105233
0.088989
0.037141
0.060842
0.117268
0.132670
0.108804
0.114411
0.090298
0.097710
0.061007
0.057245
0.106723
0.104651
0.125679
0.121463
0.075516
0.075138
0.094240
0.094931
0.056327
0.047568
0.072712
0.134982
0.071459
0.071658
0.125548
0.128338
0.107598
0.090382
0.031769
0.048885
0.075008
0.062391
0.053101
0.104858
0.107383
0.104005
0.041566
0.089503
0.123630
0.063828
0.039683
0.080728
0.132344
0.033585
0.040063
0.058360
0.111537
0.118389
0.119762
0.130749
0.063523
0.056888
0.070136
0.069054
0.119269
0.131749
0.128929
0.130657
0.037859
0.078604
0.131367
0.072881
0.072133
0.044574
0.035829
0.049830
0.063997
0.111088
0.115298
0.128290
0.090107
0.083814
0.065842
0.083817
0.070962
0.125364
0.091568
0.085170
0.114630
0.088034
0.067790
0.043881
0.083559
0.081718
0.100078
0.088844
0.100250
0.080779
0.081589
0.056689
0.082843
0.071050
0.063598
0.082061
0.105840
0.080401
0.105326
0.105531
0.118340
0.105295
0.107946
0.106912
0.114083
0.119467
0.092375
0.068843
0.044217
0.103904
0.117214
0.039354
0.044426
0.075755
0.061346
0.069042
0.078507
0.064023
0.066984
0.070856
0.064914
0.072491
0.077350
0.079927
0.072815
0.110064
0.061297
0.108344
0.064224
0.026068
0.127162
0.113969
0.040953
0.059128
0.069529
0.115900
0.073941
0.055681
0.129295
0.080341
0.051486
0.032973
0.056336
0.073497
0.082378
0.118324
0.034756
0.045808
0.058008
0.138552
0.140419
0.128665
0.050219
0.071034
0.121902
0.057606
0.090675
0.067593
0.084793
0.076756
0.038352
0.043621
0.057585
0.113141
0.113004
0.135408
0.042623
0.089553
0.150525
0.048162
0.031886
0.082959
0.065009
0.076943
0.084514
0.038203
0.027144
0.066795
0.056574
0.044462
0.072150
0.133262
0.048032
0.064975
0.122074
0.028804
0.112246
0.076815
0.107802
0.105634
0.031096
0.109555
0.069410
0.071240
0.084399
0.120825
0.062057
0.090035
0.117724
0.126456
0.113152
0.059632
0.102075
0.102358
0.033954
0.072204
0.097810
0.068043
0.042561
0.089794
0.105646
0.024740
0.035731
0.087851
0.124344
0.044289
0.124567
0.123916
0.040969
0.083367
0.100388
0.058269
0.075919
0.016844
0.059578
0.063836
0.103872
0.092313
0.092738
0.061644
0.098385
0.021291
0.029638
0.050810
0.063154
0.134983
0.064319
0.078976
0.132588
0.020783
0.052974
0.039466
0.095171
0.115834
0.123831
0.134664
0.069401
0.070221
0.122174
0.035654
0.105218
0.082206
0.106943
0.068316
0.048005
0.048533
0.072400
0.091951
0.082807
0.077660
0.044089
0.102636
0.135961
0.039920
0.108850
0.078010
0.086162
0.098940
0.036136
0.081102
0.079490
0.128119
0.114479
0.102873
0.050183
0.053942
0.039785
0.048168
0.076282
0.119739
0.054665
0.088375
0.094499
0.118763
0.103049
0.055166
0.107657
0.106527
0.045051
0.076862
0.111820
0.048379
0.067475
0.050063
0.095528
0.110966
0.035828
0.080335
0.040165
0.051744
0.077314
0.129582
0.102966
0.081947
0.076056
0.105014
0.040040
0.091643
0.120091
0.044955
0.086179
0.088545
0.096861
0.096229
0.109118
0.096812
0.061628
0.080379
0.082937
0.084742
0.094495
0.094114
0.097492
0.100533
0.085913
0.088503
0.061185
0.070468
0.082976
0.100246
0.043833
0.079202
0.067955
0.099204
0.099129
0.106891
0.042758
0.064844
0.047096
0.114400
0.039659
0.098731
0.125743
0.057308
0.026545
0.044002
0.084399
0.130398
0.040639
0.045535
0.031362
0.062349
0.064819
0.104803
0.054202
0.077685
0.087428
0.087772
0.065265
0.111267
0.110096
0.072211
0.077781
0.067021
0.069131
0.073031
0.109643
0.117849
0.044376
0.105224
0.137622
0.038147
0.076325
0.070387
0.103221
0.101187
0.035233
0.061929
0.066015
0.119932
0.079167
0.078706
0.096135
0.076692
0.060664
0.061971
0.098358
0.069434
0.033484
0.063299
0.081211
0.089585
0.049851
0.042947
0.055623
0.073764
0.127506
0.046554
0.031460
0.050849
0.112193
0.075233
0.044156
0.073517
0.122538
0.113014
0.042028
0.052328
0.099806
0.088113
0.048330
0.071429
0.113717
0.113033
0.057641
0.051667
0.095509
0.111202
0.054178
0.058471
0.104656
0.125627
0.033792
0.070703
0.055804
0.040963
0.068846
0.119473
0.055754
0.089429
0.120707
0.051750
0.064919
0.063117
0.048855
0.074945
0.056815
0.074468
0.082445
0.094249
0.051314
0.105142
0.072444
0.059771
0.150157
0.112768
0.053809
0.050822
0.084092
0.099862
0.055670
0.045365
0.079051
0.099076
0.076099
0.121089
0.038401
0.055214
0.083083
0.108045
0.060479
0.056084
0.092705
0.102729
0.079746
0.122005
0.062258
0.047394
0.080004
0.105943
0.066532
0.098205
0.119634
0.115085
0.048029
0.062960
0.117143
0.048929
0.035830
0.072456
0.087509
0.120628
0.037786
0.051812
0.062843
0.135018
0.034546
0.072148
0.139663
0.027535
0.048747
0.052511
0.129080
0.053631
0.051060
0.097468
0.099430
0.079624
0.041052
0.076095
0.109274
0.050161
0.027147
0.046640
0.103666
0.120431
0.069658
0.049692
0.082032
0.114238
0.035763
0.093596
0.120925
0.074874
0.097290
0.056833
0.120008
0.121524
0.049947
0.066668
0.110572
0.109090
0.090246
0.055948
0.076734
0.103621
0.062344
0.078624
0.099774
0.128091
0.034657
0.065771
0.070587
0.106127
0.049195
0.040524
0.024563
0.103245
0.120779
0.021188
0.081401
0.081983
0.079799
0.092518
0.125031
0.109522
0.048682
0.078730
0.078994
0.087135
0.097022
0.059151
0.031205
0.048635
0.123499
0.111588
0.063210
0.057312
0.053545
0.084067
0.107040
0.039974
0.101291
0.071022
0.122326
0.116898
0.059699
0.062860
0.106398
0.059354
0.081210
0.063016
0.100213
0.100295
0.147742
0.139649
0.042999
0.058428
0.131689
0.050545
0.054850
0.057159
0.089569
0.121407
0.036792
0.036103
0.085500
0.122025
0.036165
0.069908
0.136933
0.045468
0.059458
0.105089
0.086723
0.056261
0.052857
0.077750
0.084853
0.084507
0.044883
0.046530
0.100642
0.064837
0.052175
0.076439
0.126206
0.046393
0.026335
0.028650
0.075584
0.118249
0.125560
0.028013
0.015590
0.090596
0.122171
0.086174
0.034768
0.060736
0.094442
0.061872
0.093755
0.081806
0.027330
0.045628
0.114356
0.059862
0.045497
0.077299
0.110627
0.106348
0.099546
0.112844
0.104562
0.104321
0.052552
0.038865
0.052127
0.067428
0.095730
0.107323
0.022859
0.050175
0.100606
0.130283
0.071042
0.032309
0.088637
0.122321
0.074929
0.056776
0.111228
0.090763
0.092683
0.087717
0.097358
0.037054
0.085044
0.117917
0.086815
0.095079
0.108624
0.116905
0.093124
0.029303
0.099060
0.102628
0.043823
0.066376
0.040919
0.029507
0.078779
0.105147
0.070376
0.055971
0.115198
0.137236
0.038800
0.052033
0.117441
0.024998
0.037241
0.097599
0.071670
0.085106
0.127314
0.059333
0.024808
0.055099
0.101428
0.117584
0.070730
0.060454
0.118860
0.096561
0.043361
0.068830
0.104776
0.068453
0.055096
0.058651
0.079667
0.091842
0.125407
0.121935
0.048040
0.070966
0.122615
0.018620
0.119009
0.135533
0.079138
0.081491
0.113146
0.114743
0.068074
0.087279
0.114975
0.117591
0.076986
0.095593
0.091597
0.101226
0.049422
0.065399
0.079948
0.099449
0.047823
0.081472
0.049759
0.110003
0.123320
0.120445
0.034660
0.091180
0.125965
0.018807
0.134485
0.126758
0.126019
0.146153
0.107646
0.103128
0.060994
0.046139
0.061158
0.049622
0.033232
0.122813
0.104944
0.096164
0.059530
0.106931
0.139393
0.050231
0.039065
0.067020
0.113245
0.020741
0.028276
0.041442
0.084217
0.113349
0.115467
0.130589
0.126912
0.106163
0.066839
0.062307
0.089559
0.040749
0.125629
0.117819
0.052805
0.059033
0.104205
0.092900
0.071801
0.060998
0.128371
0.130002
0.130506
0.094470
0.074201
0.064964
0.127394
0.127633
0.133109
0.138272
0.125370
0.125366
0.030447
0.071019
0.113028
0.046293
0.125236
0.125239
0.018252
0.047147
0.090325
0.118489
0.127383
0.127382
0.140093
0.138021
0.116320
0.119236
0.045423
0.080755
0.137049
0.037174
0.074116
0.075251
0.088393
0.087895
0.047304
0.037833
0.056661
0.110662
0.114049
0.113114
0.056336
0.057006
0.126358
0.108382
0.115641
0.116470
0.057366
0.059176
0.146144
0.132790
0.122036
0.128735
0.098537
0.086545
0.108821
0.135731
0.051551
0.067408
0.115022
0.113532
0.127011
0.127037
0.125148
0.125511
0.125232
0.131220
0.133102
0.098171
0.056747
0.089309
0.048631
0.058887
0.095709
0.105764
0.061779
0.112147
0.073249
0.109423
0.124510
0.045649
0.090608
0.025961
0.040492
0.050634
0.072069
0.049336
0.049446
0.072344
0.110613
0.054029
0.039911
0.069173
0.082438
0.036299
0.085243
0.120355
0.115254
0.104186
0.065156
0.079778
0.108131
0.099250
0.072838
0.033947
0.048242
0.121578
0.070010
0.069466
0.047129
0.057739
0.075840
0.115671
0.016706
0.063543
0.058718
0.107757
0.032928
0.064179
0.050237
0.058891
0.091687
0.098337
0.052856
0.046296
0.074428
0.065856
0.088179
0.088853
0.022305
0.068328
0.111687
0.052688
0.140251
0.111271
0.041323
0.051160
0.087695
0.075432
0.095858
0.065288
0.054970
0.042896
0.074046
0.128937
0.076619
0.059259
0.127282
0.017490
0.026353
0.069103
0.085139
0.060514
0.095949
0.074435
0.063965
0.031718
0.056365
0.114232
0.143483
0.050579
0.046489
0.084673
0.084478
0.038147
0.087989
0.114272
0.098585
0.148324
0.077517
0.093311
0.126118
0.118281
0.080617
0.058954
0.111248
0.127039
0.129123
0.118537
0.113362
0.109030
0.089379
0.092313
0.094576
0.108026
0.058742
0.072814
0.089617
0.109256
0.118154
0.119865
0.109853
0.113602
0.104410
0.106704
0.061307
0.082919
0.063332
0.089503
0.031624
0.045552
0.070409
0.085085
0.080520
0.086030
0.094435
0.067466
0.068580
0.099142
0.096902
0.080797
0.063849
0.110130
0.086173
0.125419
0.122803
0.103566
0.123860
0.047406
0.100388
0.031435
0.136232
0.124258
0.041240
0.074724
0.063916
0.098540
0.066195
0.124398
0.098856
0.086193
0.052702
0.070728
0.108622
0.071573
0.084095
0.084944
0.097935
0.095855
0.082614
0.106671
0.082685
0.069734
0.055468
0.080873
0.125496
0.126893
0.105372
0.089870
0.075769
0.111910
0.069869
0.073937
0.062811
0.136310
0.068445
0.029790
0.075009
0.114530
0.080426
0.059457
0.106629
0.024437
0.125321
0.125089
0.080102
0.097253
0.109755
0.092078
0.061468
0.051293
0.041028
0.066638
0.123141
0.089678
0.051954
0.064977
0.042126
0.035515
0.097174
0.115677
0.054968
0.073259
0.132137
0.125924
0.082130
0.099252
0.101270
0.101658
0.058158
0.059629
0.115563
0.088085
0.058915
0.075468
0.113610
0.100099
0.076825
0.080610
0.030822
0.064243
0.072874
0.130316
0.092664
0.107442
0.098370
0.089659
0.063823
0.080840
0.097357
0.035866
0.079531
0.119939
0.065821
0.078753
0.138325
0.066863
0.089515
0.125895
0.077770
0.079409
0.037614
0.058980
0.113456
0.039801
0.046234
0.072962
0.114888
0.141268
0.033411
0.095173
0.138649
0.052143
0.061050
0.092559
0.120333
0.107308
0.117660
0.127523
0.065671
0.061201
0.124934
0.073036
0.051999
0.033694
0.069869
0.046321
0.075530
0.136061
0.028572
0.060219
0.096134
0.131086
0.019635
0.032088
0.043674
0.084106
0.083732
0.096695
0.052409
0.085149
0.058946
0.080167
0.141962
0.048775
0.065982
0.043946
0.079178
0.081592
0.052864
0.032296
0.066520
0.101608
0.071456
0.080449
0.077766
0.085204
0.110519
0.099632
0.067968
0.071666
0.083100
0.072344
0.124369
0.123076
0.066789
0.068909
0.119473
0.065545
0.132226
0.134877
0.127891
0.118955
0.115874
0.139136
0.120419
0.119255
0.081595
0.084148
0.038176
0.082126
0.099716
0.066040
0.090146
0.066991
0.145353
0.117966
0.039003
0.043860
0.101932
0.119179
0.124366
0.136766
0.065197
0.083370
0.119162
0.040548
0.113326
0.116234
0.052370
0.043657
0.061764
0.114196
0.054254
0.082513
0.114509
0.025257
0.054747
0.080466
0.122824
0.031333
0.046130
0.078448
0.059361
0.072749
0.018420
0.041031
0.093474
0.121930
0.031678
0.059954
0.091945
0.143115
0.083333
0.049297
0.106493
0.058192
0.030391
0.066436
0.131090
0.067559
0.029805
0.047897
0.082781
0.117283
0.102710
0.068834
0.018707
0.048754
0.089295
0.132799
0.042318
0.058546
0.059257
0.058247
0.084417
0.117155
0.059480
0.059826
0.029392
0.069383
0.060213
0.127752
0.042035
0.061490
0.136509
0.027754
0.029610
0.044551
0.049557
0.135777
0.058539
0.102221
0.128285
0.042101
0.056167
0.040558
0.079985
0.126193
0.115610
0.125819
0.132022
0.127891
0.132894
0.118291
0.040336
0.040255
0.111986
0.022478
0.073207
0.068278
0.126168
0.125997
0.151768
0.154047
0.134116
0.126795
0.039363
0.079986
0.125798
0.063338
0.069100
0.094282
0.062043
0.119390
0.050365
0.071928
0.089153
0.119117
0.076351
0.092260
0.077507
0.104611
0.066230
0.095156
0.053786
0.049993
0.083051
0.124309
0.047076
0.043377
0.085291
0.111810
0.093794
0.098058
0.040086
0.042401
0.062859
0.137924
0.041607
0.081655
0.128377
0.037622
0.063395
0.092935
0.120658
0.134445
0.041525
0.047201
0.129230
0.030955
0.039825
0.047985
0.061932
0.101282
0.091248
0.145763
0.053078
0.080520
0.144984
0.058112
0.054353
0.034421
0.071659
0.114292
0.108240
0.105628
0.055374
0.080024
0.117744
0.065054
0.046839
0.039722
0.063959
0.025034
0.033904
0.052280
0.061262
0.117321
0.124519
0.111026
0.078920
0.063704
0.107203
0.103332
0.088783
0.032354
0.096809
0.135296
0.136225
0.115769
0.032940
0.042279
0.101601
0.021078
0.049753
0.056066
0.108915
0.115343
0.047710
0.063553
0.056138
0.051065
0.089805
0.132274
0.120341
0.112901
0.108594
0.135126
0.130942
0.124405
0.124204
0.122554
0.122208
0.121957
0.121757
0.131601
0.051517
0.085949
0.133249
0.056840
0.023774
0.033763
0.053068
0.022541
0.030842
0.043649
0.105495
0.117531
0.049353
0.041176
0.028287
0.044221
0.050978
0.117950
0.052052
0.084112
0.128513
0.036614
0.073707
0.040515
0.083649
0.118975
0.052971
0.093179
0.111601
0.121803
0.094489
0.029455
0.098697
0.112590
0.096239
0.100667
0.127641
0.131217
0.143306
0.132390
0.040287
0.079125
0.124919
0.048279
0.041174
0.071768
0.112385
0.062107
0.054856
0.049201
0.077846
0.115542
0.126297
0.111602
0.074697
0.093037
0.125166
0.064122
0.028587
0.071044
0.061808
0.119640
0.078140
0.101411
0.058826
0.065255
0.085616
0.115220
0.081479
0.116135
0.029837
0.097952
0.126877
0.042868
0.049036
0.060450
0.083485
0.092194
0.080863
0.054252
0.018030
0.073112
0.116264
0.098005
0.044334
0.062888
0.014955
0.074666
0.043984
0.099779
0.056077
0.048674
0.125466
0.050654
0.052305
0.077355
0.059898
0.067056
0.060458
0.106204
0.104365
0.117164
0.115265
0.133435
0.143178
0.091096
0.053153
0.097603
0.098529
0.048963
0.071790
0.047117
0.092509
0.111292
0.086725
0.130947
0.145388
0.124189
0.064621
0.070965
0.135675
0.029367
0.074118
0.016272
0.039850
0.057476
0.100990
0.052127
0.093845
0.138932
0.138909
0.136445
0.039189
0.094094
0.123814
0.081991
0.090169
0.053206
0.083647
0.031076
0.076699
0.072185
0.025466
0.040638
0.091404
0.118624
0.118447
0.132225
0.113391
0.114302
0.116138
0.148346
0.050740
0.060358
0.158048
0.039765
0.040707
0.070684
0.079592
0.045735
0.117616
0.131291
0.043025
0.047671
0.080963
0.064490
0.060592
0.098378
0.114485
0.059867
0.076104
0.021986
0.016606
0.086087
0.038868
0.070120
0.082313
0.130302
0.057847
0.042662
0.112733
0.021830
0.030882
0.079188
0.138681
0.108438
0.039168
0.060776
0.045879
0.057073
0.103042
0.116343
0.048485
0.045354
0.107212
0.071060
0.079309
0.047472
0.061368
0.040039
0.072813
0.116604
0.040386
0.041095
0.086908
0.123424
0.028570
0.113770
0.143447
0.036899
0.050535
0.048670
0.069049
0.115155
0.076353
0.040495
0.050212
0.107256
0.104688
0.049236
0.095070
0.060325
0.079311
0.059264
0.107427
0.149054
0.040264
0.067366
0.131333
0.039455
0.057138
0.072788
0.132132
0.071185
0.045260
0.108879
0.139789
0.020810
0.055761
0.121026
0.123884
0.026995
0.041875
0.052690
0.107186
0.108777
0.117010
0.116311
0.134012
0.115190
0.083154
0.042607
0.046803
0.041229
0.109981
0.106225
0.058608
0.025147
0.073361
0.043526
0.038991
0.125294
0.075009
0.098663
0.047960
0.076982
0.096573
0.099455
0.108955
0.086738
0.072800
0.064281
0.114835
0.095845
0.043952
0.060416
0.087335
0.046941
0.063896
0.117565
0.103605
0.138761
0.075878
0.057617
0.117436
0.025744
0.059905
0.068281
0.087135
0.097390
0.082747
0.080735
0.094588
0.091566
0.043391
0.073648
0.067487
0.064526
0.069386
0.067959
0.097902
0.083114
0.111621
0.113413
0.062274
0.070438
0.093034
0.113825
0.112147
0.113299
0.067502
0.059101
0.026354
0.038504
0.113005
0.138395
0.035699
0.018559
0.039550
0.079907
0.055374
0.123912
0.110755
0.100623
0.040674
0.077506
0.038792
0.107932
0.116266
0.019551
0.072694
0.077145
0.047526
0.120243
0.119309
0.128350
0.049605
0.066754
0.037210
0.099759
0.112009
0.020579
0.026009
0.060839
0.060503
0.124411
0.110578
0.095266
0.042329
0.059916
0.036603
0.085558
0.111000
0.024383
0.100971
0.101582
0.067548
0.069326
0.113668
0.123336
0.104438
0.111364
0.076308
0.070198
0.047891
0.077587
0.091456
0.097830
0.107285
0.106982
0.111755
0.108854
0.089536
0.056494
0.125461
0.125265
0.048607
0.088678
0.063120
0.073373
0.110401
0.067123
0.059937
0.059925
0.071467
0.089522
0.100530
0.043886
0.098375
0.121532
0.043879
0.090869
0.097167
0.063817
0.079000
0.051465
0.060878
0.079714
0.056276
0.076369
0.061282
0.130479
0.059277
0.084568
0.115819
0.058732
0.126681
0.125341
0.029827
0.103480
0.064872
0.114079
0.115218
0.115187
0.114230
0.073941
0.129286
0.022432
0.042775
0.065408
0.079747
0.106034
0.046740
0.050799
0.127277
0.126806
0.054515
0.054374
0.092105
0.113432
0.126228
0.126558
0.079794
0.041911
0.098140
0.109962
0.126987
0.127003
0.091496
0.079061
0.093256
0.083747
0.123739
0.119884
0.087324
0.133342
0.089731
0.078911
0.080361
0.069656
0.060735
0.080712
0.102713
0.042491
0.111876
0.113982
0.069290
0.075139
0.057700
0.082127
0.075808
0.072488
0.098308
0.096457
0.073489
0.067231
0.079968
0.074693
0.081277
0.078829
0.113157
0.117081
0.061899
0.049620
0.112806
0.049535
0.071305
0.066672
0.069479
0.093223
0.130434
0.112312
0.117021
0.121608
0.051927
0.061198
0.073002
0.029647
0.052857
0.049674
0.070797
0.113302
0.128067
0.128366
0.099774
0.080047
0.098328
0.113968
0.099071
0.091479
0.059704
0.087635
0.039260
0.054797
0.132216
0.115426
0.045126
0.043767
0.131935
0.116037
0.056641
0.092478
0.054671
0.095473
0.072335
0.076874
0.052072
0.055837
0.077359
0.090388
0.075883
0.090862
0.084509
0.075516
0.040940
0.041550
0.116250
0.131757
0.067942
0.047172
0.129008
0.134934
0.088065
0.067749
0.086662
0.102600
0.090173
0.081141
0.085529
0.076932
0.037845
0.059682
0.057743
0.088633
0.081010
0.072548
0.037716
0.110170
0.128907
0.024377
0.050839
0.045497
0.086963
0.113566
0.041654
0.077526
0.080167
0.093120
0.092386
0.046796
0.098301
0.094998
0.048096
0.062554
0.051562
0.072471
0.119560
0.114407
0.072461
0.077155
0.071718
0.085509
0.046581
0.089965
0.072550
0.119909
0.081869
0.088795
0.135223
0.052088
0.038358
0.055697
0.082434
0.130362
0.028133
0.071856
0.132413
0.021391
0.035522
0.060674
0.085707
0.129333
0.044377
0.085749
0.116261
0.118782
0.064942
0.093377
0.103419
0.142437
0.027496
0.061246
0.063617
0.122500
0.097729
0.110058
0.066132
0.050319
0.112341
0.032590
0.049121
0.034821
0.028725
0.035811
0.090483
0.118120
0.103570
0.080142
0.020534
0.031363
0.071812
0.077666
0.062312
0.073420
0.043566
0.042176
0.094570
0.019355
0.057580
0.056692
0.127716
0.115312
0.082890
0.064434
0.072069
0.053253
0.062180
0.069251
0.044958
0.055884
0.067477
0.105037
0.032039
0.045999
0.116978
0.030845
0.051873
0.054421
0.072793
0.133212
0.060167
0.074272
0.119528
0.041676
0.027257
0.059122
0.137927
0.150046
0.072026
0.077326
0.120932
0.130481
0.030615
0.088806
0.128928
0.099481
0.085401
0.099671
0.092012
0.063992
0.094480
0.133450
0.120432
0.132321
0.078361
0.075352
0.030288
0.061770
0.082877
0.101233
0.118780
0.060897
0.113653
0.092563
0.039197
0.072951
0.071526
0.073075
0.115595
0.117242
0.125715
0.140168
0.131669
0.136982
0.124562
0.135122
0.137304
0.110592
0.102424
0.105309
0.070912
0.072839
0.080559
0.052352
0.107232
0.124627
0.042477
0.089236
0.096210
0.053499
0.087139
0.022716
0.063836
0.070506
0.113705
0.115628
0.125557
0.125284
0.126011
0.125523
0.113930
0.113571
0.118066
0.128651
0.123287
0.108691
0.070104
0.049816
0.082863
0.052037
0.134265
0.077830
0.042170
0.029219
0.071891
0.063536
0.113372
0.113892
0.125860
0.125858
0.113595
0.113649
0.123152
0.114749
0.035947
0.098696
0.127703
0.083159
0.075842
0.036353
0.066627
0.061389
0.129370
0.076940
0.058781
0.024093
0.077299
0.072316
0.135321
0.119573
0.140815
0.117992
0.122287
0.101577
0.050448
0.062862
0.120070
0.039252
0.031638
0.066053
0.078052
0.101082
0.081762
0.048009
0.048193
0.063611
0.077593
0.112852
0.036855
0.077558
0.116922
0.085048
0.094690
0.082137
0.080559
0.043146
0.076425
0.080387
0.104475
0.077402
0.029297
0.082744
0.116696
0.077635
0.041417
0.094426
0.068638
0.027209
0.042824
0.073408
0.134032
0.057345
0.057941
0.047693
0.107587
0.083289
0.054311
0.067665
0.131476
0.122155
0.050983
0.060830
0.073614
0.084696
0.062460
0.056815
0.107910
0.066845
0.065721
0.063327
0.120384
0.063368
0.076336
0.087791
0.105848
0.131542
0.092445
0.124258
0.095076
0.101348
0.117236
0.100006
0.044449
0.034637
0.104426
0.130925
0.045739
0.028058
0.122103
0.142280
0.091450
0.107795
0.050097
0.072520
0.127949
0.131326
0.056918
0.068822
0.080931
0.097292
0.115252
0.109845
0.032440
0.065593
0.093593
0.122431
0.091669
0.079155
0.082964
0.063573
0.125165
0.119637
0.092066
0.085485
0.106783
0.104900
0.114825
0.116048
0.090538
0.068894
0.091097
0.099685
0.081635
0.073912
0.077272
0.068626
0.104592
0.122535
0.119933
0.115829
0.095515
0.086918
0.061262
0.053962
0.066451
0.060875
0.108909
0.103443
0.122288
0.122125
0.130739
0.115615
0.125591
0.125589
0.093053
0.072443
0.071335
0.067474
0.125634
0.125631
0.115776
0.127734
0.115348
0.121596
0.056047
0.068213
0.082839
0.101760
0.083889
0.089266
0.066277
0.072235
0.040236
0.061332
0.072248
0.080939
0.057265
0.042411
0.124298
0.117786
0.085783
0.106747
0.126361
0.049033
0.092816
0.088369
0.089157
0.063257
0.126662
0.106522
0.076248
0.101934
0.108444
0.039194
0.058832
0.032266
0.055224
0.120729
0.050309
0.059305
0.093725
0.074521
0.060149
0.025659
0.094310
0.066309
0.053189
0.052523
0.059931
0.038063
0.093773
0.118303
0.099690
0.051282
0.052462
0.084234
0.130208
0.021923
0.088086
0.084924
0.109231
0.093092
0.125271
0.128291
0.117925
0.123491
0.126497
0.126281
0.126974
0.126943
0.127366
0.127165
0.125059
0.128164
0.050596
0.060259
0.095313
0.107055
0.120900
0.130643
0.125522
0.117127
0.051782
0.048701
0.087831
0.132473
0.030072
0.058094
0.078414
0.116930
0.045969
0.087274
0.137979
0.033072
0.034341
0.083456
0.120425
0.033390
0.036956
0.056209
0.074828
0.136672
0.079836
0.081163
0.071703
0.114775
0.073680
0.075102
0.077428
0.078058
0.082358
0.092983
0.108917
0.114318
0.060896
0.080525
0.079578
0.072020
0.041149
0.066267
0.077855
0.105577
0.087902
0.132810
0.077676
0.080371
0.049208
0.032685
0.063221
0.116622
0.107975
0.108931
0.045424
0.076336
0.110353
0.041175
0.130180
0.102706
0.109322
0.078300
0.056359
0.064184
0.133064
0.148179
0.131912
0.137977
0.047071
0.067619
0.140044
0.046409
0.103946
0.116947
0.042574
0.041928
0.070182
0.131811
0.058879
0.081157
0.082785
0.111905
0.049181
0.071575
0.136850
0.061506
0.096444
0.095470
0.046363
0.090710
0.042016
0.042984
0.125679
0.124274
0.053140
0.057957
0.132356
0.121311
0.042314
0.047430
0.072944
0.099742
0.055326
0.068551
0.036531
0.036759
0.112117
0.063291
0.037220
0.049774
0.074041
0.138745
0.049195
0.056963
0.023756
0.058250
0.098760
0.157107
0.035547
0.088461
0.066826
0.106956
0.067147
0.080656
0.028141
0.082738
0.144432
0.038611
0.101187
0.103523
0.089403
0.074692
0.048051
0.050515
0.065754
0.047167
0.019309
0.040604
0.083191
0.112178
0.110690
0.078057
0.081788
0.055363
0.106838
0.021374
0.058540
0.097810
0.082764
0.039158
0.095276
0.121553
0.109491
0.130703
0.122436
0.120642
0.113444
0.117465
0.050957
0.067390
0.132319
0.078363
0.065176
0.062738
0.077616
0.115788
0.105474
0.087334
0.126964
0.132951
0.057115
0.039487
0.099787
0.121528
0.125532
0.139086
0.087981
0.077587
0.058493
0.078258
0.065261
0.074855
0.087918
0.085831
0.057273
0.041980
0.069599
0.072184
0.087579
0.098974
0.113276
0.113529
0.056692
0.082264
0.125719
0.126522
0.067523
0.073274
0.048461
0.041647
0.069747
0.030988
0.025858
0.035337
0.075314
0.113614
0.108822
0.078203
0.128065
0.128448
0.126006
0.101958
0.054369
0.087852
0.113715
0.123988
0.113996
0.113489
0.110328
0.135321
0.135852
0.111023
0.074347
0.057859
0.110430
0.098337
0.100850
0.033527
0.095488
0.126742
0.097006
0.059825
0.109578
0.074232
0.100136
0.035352
0.028344
0.041273
0.048714
0.139611
0.047621
0.097622
0.133401
0.060070
0.076031
0.081033
0.058127
0.110305
0.062885
0.061895
0.092361
0.091122
0.070805
0.052706
0.085792
0.112159
0.036211
0.083953
0.120648
0.097646
0.087218
0.093636
0.090905
0.071169
0.066523
0.124263
0.043506
0.091233
0.127738
0.072211
0.030058
0.083071
0.123016
0.028932
0.119613
0.125041
0.052046
0.069762
0.115917
0.112759
0.121373
0.106688
0.112479
0.107869
0.087295
0.058726
0.034279
0.058585
0.074335
0.103933
0.088191
0.080630
0.091751
0.091358
0.116154
0.117897
0.086186
0.090771
0.110785
0.110472
0.131426
0.129569
0.022398
0.032667
0.071818
0.130002
0.135444
0.120154
0.081193
0.054226
0.036859
0.074749
0.118050
0.028796
0.057321
0.052981
0.069041
0.130459
0.039583
0.082301
0.131407
0.046172
0.037444
0.076203
0.072051
0.135375
0.109549
0.063615
0.072710
0.072323
0.122990
0.043673
0.087915
0.110272
0.046541
0.100224
0.033340
0.042330
0.089885
0.127723
0.047543
0.098323
0.129158
0.042790
0.044439
0.072777
0.073942
0.087678
0.061091
0.041601
0.053393
0.046225
0.105132
0.091003
0.048131
0.038474
0.106711
0.078440
0.095274
0.087856
0.109818
0.025966
0.059400
0.065883
0.106803
0.134124
0.048001
0.048843
0.091102
0.027192
0.062580
0.109676
0.130285
0.110198
0.063534
0.059726
0.036916
0.065960
0.083059
0.037494
0.088382
0.130839
0.138004
0.133290
0.137372
0.140355
0.119593
0.106087
0.096364
0.108445
0.097452
0.068689
0.038874
0.087873
0.072825
0.051484
0.109360
0.132214
0.064171
0.095550
0.093464
0.056890
0.077559
0.098607
0.108919
0.052432
0.072743
0.060245
0.095251
0.103015
0.116263
0.125229
0.072945
0.076946
0.129089
0.103345
0.059949
0.036561
0.036217
0.098093
0.059990
0.081370
0.046660
0.055422
0.105803
0.084234
0.075540
0.075056
0.027290
0.044853
0.087547
0.118133
0.127460
0.107782
0.049793
0.067067
0.106732
0.060667
0.054436
0.055159
0.068592
0.070761
0.089340
0.089280
0.099043
0.110874
0.103471
0.111680
0.072229
0.027269
0.059993
0.050521
0.089363
0.120207
0.088840
0.064137
0.061227
0.108583
0.077161
0.070849
0.092508
0.072891
0.070279
0.086010
0.080560
0.088633
0.083108
0.034274
0.078714
0.129836
0.065934
0.123442
0.088568
0.035512
0.105693
0.111193
0.032728
0.050175
0.108319
0.037255
0.016116
0.032352
0.068853
0.044366
0.081406
0.103377
0.119764
0.102469
0.045001
0.077471
0.104762
0.039524
0.049022
0.049912
0.081510
0.108464
0.086655
0.131454
0.128387
0.115836
0.128358
0.145456
0.148097
0.121641
0.116557
0.114113
0.134856
0.124245
0.091673
0.064007
0.035504
0.038887
0.090258
0.129945
0.109102
0.117940
0.119412
0.135034
0.143734
0.120765
0.127488
0.107788
0.047168
0.086732
0.117911
0.056192
0.055960
0.102754
0.060565
0.093810
0.123846
0.057360
0.029827
0.040398
0.066361
0.130945
0.058734
0.066676
0.126958
0.026108
0.080362
0.128538
0.082230
0.106374
0.054301
0.038060
0.104606
0.134944
0.145196
0.115588
0.043939
0.093514
0.117524
0.062851
0.052866
0.052944
0.058044
0.115194
0.026631
0.044060
0.060748
0.133180
0.050632
0.097027
0.122040
0.061679
0.039046
0.101816
0.134629
0.025449
0.023744
0.037879
0.078578
0.121995
0.101008
0.062003
0.033309
0.086588
0.071884
0.039675
0.097731
0.121199
0.110443
0.123845
0.049905
0.089025
0.117223
0.044011
0.078483
0.028065
0.058904
0.057343
0.073185
0.104469
0.077041
0.079938
0.139439
0.120879
0.128872
0.129580
0.125515
0.125552
0.133171
0.122993
0.056865
0.095914
0.125923
0.091808
0.044905
0.021597
0.021366
0.056864
0.073196
0.065140
0.098539
0.132551
0.087396
0.119277
0.132351
0.115859
0.058114
0.095299
0.084925
0.130765
0.121791
0.134951
0.074923
0.084167
0.054830
0.110451
0.118619
0.120832
0.050064
0.120973
0.132519
0.047061
0.056456
0.072626
0.110983
0.094991
0.102020
0.131418
0.050291
0.097520
0.153713
0.076127
0.123382
0.110853
0.048152
0.050123
0.080059
0.112277
0.089734
0.054673
0.122533
0.095090
0.116710
0.037211
0.101756
0.099318
0.091242
0.135111
0.125713
0.118497
0.117078
0.116003
0.130399
0.131053
0.043614
0.096180
0.142147
0.071446
0.028828
0.077442
0.062254
0.125827
0.098267
0.150542
0.093768
0.081313
0.021959
0.046123
0.042430
0.096905
0.111156
0.132922
0.073446
0.099002
0.080111
0.054827
0.089800
0.065892
0.044142
0.061021
0.045192
0.026165
0.019388
0.039093
0.041904
0.133967
0.039860
0.103732
0.125665
0.036623
0.058081
0.053071
0.087665
0.110939
0.096033
0.148442
0.037310
0.077958
0.130234
0.045926
0.058728
0.077854
0.110339
0.140243
0.128681
0.116388
0.067352
0.058926
0.071292
0.065979
0.132686
0.118426
0.127570
0.128278
0.125531
0.126543
0.114223
0.114310
0.128261
0.120355
0.053487
0.094403
0.129042
0.044265
0.034389
0.073587
0.061120
0.104297
0.091068
0.051086
0.045652
0.050494
0.115442
0.109949
0.045038
0.027941
0.069074
0.101841
0.088524
0.099724
0.115895
0.039017
0.110263
0.126538
0.047608
0.060095
0.127539
0.038645
0.121069
0.088167
0.078592
0.057763
0.119164
0.018636
0.027545
0.062674
0.065661
0.103186
0.093867
0.129362
0.087705
0.073691
0.032861
0.041491
0.106587
0.131866
0.095150
0.072017
0.030327
0.042765
0.055083
0.115305
0.067898
0.079882
0.061079
0.047239
0.052577
0.117035
0.076995
0.078996
0.078588
0.106115
0.050639
0.079037
0.072764
0.080182
0.055645
0.029857
0.039913
0.032172
0.099838
0.114643
0.119796
0.130516
0.044671
0.101391
0.132510
0.059116
0.077718
0.078638
0.126508
0.096528
0.043946
0.068121
0.100568
0.072401
0.102593
0.076946
0.114476
0.159308
0.053432
0.084821
0.066556
0.094689
0.134575
0.030410
0.077089
0.051675
0.071097
0.107437
0.056330
0.034170
0.064998
0.075284
0.085257
0.036355
0.049452
0.098912
0.071111
0.073167
0.055845
0.044081
0.092760
0.131409
0.045878
0.072885
0.139710
0.033560
0.031884
0.043655
0.088421
0.152784
0.067284
0.116547
0.037186
0.075993
0.132615
0.022131
0.035057
0.090643
0.146068
0.033965
0.079217
0.124465
0.086022
0.092270
0.031975
0.054454
0.078673
0.127356
0.032042
0.064197
0.080701
0.120457
0.070895
0.105224
0.049716
0.093163
0.109349
0.033933
0.038412
0.054010
0.101474
0.047367
0.049669
0.063153
0.071913
0.126067
0.134552
0.115621
0.070804
0.087678
0.047771
0.082657
0.029029
0.041373
0.098038
0.134221
0.152024
0.108094
0.083175
0.049948
0.088007
0.089169
0.061686
0.073576
0.149547
0.031076
0.095855
0.088662
0.080817
0.084869
0.084384
0.091423
0.059732
0.061135
0.086636
0.094859
0.088713
0.086593
0.075989
0.083752
0.072983
0.047491
0.069475
0.077699
0.087802
0.101155
0.045810
0.090672
0.135970
0.028110
0.030001
0.060509
0.103781
0.132500
0.131481
0.126513
0.108410
0.113339
0.095799
0.067198
0.078637
0.069834
0.106109
0.095848
0.110683
0.098707
0.073916
0.047215
0.096611
0.082734
0.103887
0.107116
0.090601
0.068696
0.120160
0.039708
0.111992
0.127150
0.031500
0.041698
0.102403
0.119869
0.067161
0.046757
0.028638
0.054805
0.095933
0.118385
0.114032
0.111635
0.101251
0.092289
0.083045
0.068489
0.103220
0.050509
0.060927
0.057231
0.113339
0.105448
0.098444
0.105538
0.041591
0.089788
0.119416
0.026927
0.064513
0.055915
0.114661
0.122464
0.032831
0.066477
0.092683
0.043848
0.032236
0.073653
0.128905
0.045566
0.022251
0.055712
0.092839
0.140207
0.023781
0.036607
0.081008
0.110710
0.114419
0.127753
0.115275
0.117266
0.053337
0.077446
0.071101
0.098637
0.077555
0.099054
0.068306
0.080421
0.123709
0.120906
0.045149
0.083297
0.066710
0.121457
0.077175
0.077604
0.094812
0.094926
0.047133
0.094436
0.083563
0.038397
0.099669
0.139147
0.042198
0.066442
0.119307
0.032647
0.117313
0.115736
0.078350
0.067720
0.074754
0.097413
0.061111
0.098576
0.079139
0.065557
0.071157
0.072199
0.080255
0.082563
0.081547
0.056541
0.078061
0.127883
0.060028
0.043900
0.113139
0.118633
0.061809
0.058147
0.100281
0.128679
0.056671
0.042502
0.125110
0.125083
0.107903
0.073467
0.072652
0.075321
0.124266
0.133512
0.090753
0.101857
0.065528
0.047199
0.045700
0.056010
0.083298
0.092073
0.041090
0.071734
0.069536
0.085635
0.050797
0.032470
0.119066
0.086321
0.044133
0.052407
0.126521
0.077988
0.051758
0.064501
0.023992
0.057349
0.104691
0.134944
0.067469
0.042802
0.104924
0.146697
0.044012
0.065945
0.145413
0.052416
0.080892
0.043595
0.085563
0.075321
0.077942
0.128763
0.035657
0.058699
0.134171
0.018534
0.057335
0.091642
0.103986
0.094645
0.084866
0.056944
0.058616
0.065574
0.108052
0.127119
0.069056
0.069991
0.034238
0.059902
0.089921
0.108378
0.099006
0.074053
0.042965
0.087292
0.058409
0.104470
0.048067
0.069469
0.059457
0.116015
0.051288
0.091501
0.116229
0.049876
0.034116
0.103563
0.126529
0.021439
0.023105
0.076734
0.095225
0.095818
0.048842
0.114954
0.086408
0.044412
0.054274
0.060221
0.087342
0.110397
0.073344
0.035621
0.077920
0.064954
0.113117
0.101264
0.058329
0.088059
0.135721
0.032018
0.113397
0.114326
0.126434
0.138092
0.134876
0.110449
0.120092
0.122492
0.125701
0.130531
0.072180
0.076330
0.079263
0.085873
0.145239
0.124632
0.114496
0.111540
0.110803
0.150635
0.093432
0.095469
0.074378
0.077209
0.029300
0.051649
0.114785
0.102634
0.097478
0.097413
0.096074
0.087800
0.077829
0.058471
0.091594
0.063134
0.056540
0.057147
0.104474
0.128202
0.070610
0.078450
0.115544
0.102225
0.084568
0.040420
0.066457
0.147907
0.053994
0.023879
0.084106
0.087929
0.058520
0.066800
0.058974
0.042063
0.053009
0.112052
0.066174
0.028353
0.118287
0.136424
0.095994
0.071001
0.078228
0.084922
0.041981
0.047041
0.097617
0.131092
0.085082
0.103877
0.041084
0.085404
0.131018
0.036602
0.052616
0.075889
0.096907
0.047822
0.042346
0.074641
0.110296
0.129510
0.031730
0.060345
0.121135
0.032729
0.148929
0.095434
0.020046
0.059913
0.052009
0.112592
0.124209
0.110861
0.077222
0.107251
0.028532
0.055301
0.080892
0.134023
0.062028
0.072129
0.126237
0.131113
0.098523
0.105100
0.028672
0.050994
0.094502
0.085962
0.068331
0.062940
0.134129
0.117525
0.107308
0.101758
0.014191
0.030915
0.104699
0.144272
0.037986
0.046736
0.056908
0.027133
0.025766
0.060722
0.044526
0.052826
0.055401
0.068107
0.058096
0.062304
0.072335
0.101062
0.110671
0.135379
0.107344
0.079833
0.123471
0.155004
0.061431
0.069093
0.069623
0.124144
0.122972
0.108167
0.044299
0.088424
0.118369
0.109819
0.093462
0.079667
0.070687
0.110610
0.108966
0.119477
0.115270
0.116037
0.116501
0.128271
0.134395
0.087869
0.056984
0.110952
0.097436
0.056488
0.028104
0.055080
0.103800
0.070686
0.028751
0.044627
0.099376
0.137140
0.059968
0.075471
0.120149
0.072043
0.075523
0.078604
0.097260
0.095616
0.115794
0.107581
0.090394
0.094297
0.096231
0.109994
0.114439
0.113113
0.105275
0.098330
0.089674
0.050401
0.016587
0.039803
0.096862
0.129343
0.041733
0.038683
0.034794
0.044662
0.057129
0.135446
0.128777
0.121479
0.075056
0.053549
0.044804
0.042139
0.100720
0.123939
0.042476
0.051795
0.084303
0.116000
0.105748
0.113559
0.106533
0.064553
0.080527
0.125941
0.042553
0.083558
0.118504
0.096399
0.073868
0.032327
0.034951
0.053622
0.100031
0.142788
0.040470
0.067424
0.056024
0.038986
0.103802
0.118090
0.033352
0.089769
0.133089
0.090207
0.110055
0.101329
0.084267
0.056121
0.036598
0.043727
0.093868
0.126916
0.110876
0.081318
0.069075
0.044440
0.123282
0.018330
0.058114
0.087785
0.130500
0.050160
0.104013
0.115788
0.067771
0.066548
0.058031
0.052779
0.084701
0.119540
0.082306
0.106947
0.076703
0.096135
0.072550
0.099777
0.059022
0.102107
0.038841
0.048474
0.102018
0.125421
0.042343
0.036301
0.055599
0.100462
0.061854
0.078769
0.109637
0.073273
0.081048
0.094605
0.065121
0.093264
0.038408
0.050390
0.063833
0.137337
0.128189
0.095668
0.053609
0.097331
0.042579
0.065169
0.072514
0.119330
0.104121
0.096922
0.063450
0.086988
0.120172
0.127616
0.103971
0.086726
0.064971
0.098795
0.131648
0.073507
0.119762
0.123150
0.032114
0.052570
0.057496
0.105375
0.107525
0.085731
0.051793
0.048754
0.081428
0.129843
0.084233
0.073724
0.089101
0.067768
0.083953
0.069161
0.079544
0.068642
0.062283
0.076281
0.124344
0.110848
0.073541
0.072041
0.047973
0.055639
0.079628
0.110929
0.055377
0.033148
0.094058
0.100224
0.081441
0.118083
0.048219
0.050950
0.114915
0.109416
0.049991
0.058479
0.040314
0.084093
0.127696
0.041979
0.033818
0.077530
0.067747
0.052400
0.109201
0.127852
0.049472
0.054126
0.036873
0.042035
0.071180
0.112584
0.055652
0.045634
0.113792
0.098227
0.052712
0.033454
0.039083
0.069478
0.085120
0.122382
0.018810
0.035007
0.104903
0.126126
0.071759
0.072918
0.109160
0.104090
0.072975
0.042144
0.101763
0.102946
0.053556
0.075353
0.115798
0.083456
0.104188
0.089681
0.031537
0.087112
0.130039
0.023359
0.046258
0.080964
0.068952
0.067443
0.071865
0.042674
0.026537
0.050747
0.105111
0.102461
0.101671
0.117093
0.053047
0.046669
0.069773
0.091618
0.067574
0.074230
0.096190
0.065680
0.131191
0.092576
0.052967
0.090695
0.092850
0.042318
0.057362
0.057558
0.072035
0.087424
0.056135
0.058092
0.073454
0.094106
0.116998
0.123865
0.091728
0.077872
0.054802
0.058669
0.073922
0.087118
0.054354
0.076702
0.050528
0.061191
0.088330
0.119291
0.081951
0.097038
0.043348
0.066986
0.086891
0.087904
0.058165
0.040721
0.087265
0.101492
0.097502
0.102774
0.091330
0.087659
0.078875
0.097788
0.083128
0.087305
0.104873
0.106858
0.103383
0.093182
0.107851
0.100670
0.083952
0.081915
0.106829
0.102540
0.078623
0.094508
0.079946
0.064528
0.111426
0.028188
0.068295
0.047546
0.085657
0.104731
0.118430
0.121753
0.063815
0.054132
0.130160
0.034796
0.058796
0.021722
0.092083
0.086607
0.098406
0.082035
0.044838
0.041559
0.067664
0.098194
0.059233
0.094556
0.065016
0.045508
0.062255
0.135545
0.044277
0.028802
0.055079
0.090945
0.087453
0.047098
0.101671
0.147321
0.136391
0.092275
0.050033
0.071828
0.096169
0.075294
0.109633
0.069130
0.053002
0.095943
0.086499
0.108894
0.073612
0.065997
0.080540
0.029373
0.034930
0.114461
0.135272
0.023690
0.088624
0.082889
0.056459
0.103323
0.046567
0.055320
0.084192
0.101440
0.062860
0.075081
0.088628
0.118305
0.038669
0.067696
0.119749
0.048156
0.023939
0.054660
0.041119
0.036822
0.063770
0.093177
0.063280
0.106534
0.087847
0.116052
0.053238
0.115704
0.129451
0.065927
0.068558
0.094052
0.107761
0.072050
0.033907
0.047282
0.092643
0.135351
0.063075
0.111436
0.071665
0.057939
0.117978
0.102025
0.054345
0.100911
0.132080
0.054508
0.102920
0.024476
0.061452
0.111225
0.097894
0.112906
0.033461
0.030960
0.056507
0.108559
0.078769
0.126980
0.121701
0.085290
0.098768
0.110316
0.096697
0.091005
0.111972
0.050029
0.074141
0.037715
0.033962
0.033434
0.043797
0.050689
0.081658
0.123853
0.058204
0.102579
0.076891
0.096786
0.063162
0.101470
0.129441
0.059808
0.051884
0.044772
0.087061
0.134138
0.041303
0.077062
0.129627
0.073637
0.089925
0.092059
0.101169
0.049718
0.106344
0.126436
0.036072
0.039283
0.120294
0.019120
0.053694
0.067989
0.089731
0.131670
0.081239
0.107716
0.035262
0.059185
0.077032
0.085577
0.090148
0.090765
0.087491
0.101839
0.091028
0.057862
0.103007
0.129199
0.111087
0.092340
0.065332
0.060250
0.053102
0.070425
0.106912
0.104185
0.064440
0.064502
0.125912
0.034231
0.078789
0.119612
0.074830
0.067289
0.108656
0.101874
0.106430
0.056329
0.091646
0.095186
0.056142
0.085918
0.120294
0.060093
0.100286
0.086509
0.056758
0.060258
0.025032
0.042849
0.067775
0.115438
0.047346
0.108241
0.138678
0.080383
0.092364
0.063041
0.070966
0.057580
0.064817
0.090467
0.062076
0.068833
0.089143
0.130316
0.048023
0.046700
0.127710
0.024239
0.070478
0.037910
0.087021
0.125300
0.116306
0.122400
0.122984
0.123196
0.128500
0.112798
0.050737
0.062833
0.110231
0.041253
0.112436
0.086897
0.059343
0.090995
0.127043
0.043479
0.063884
0.087874
0.104306
0.099325
0.045411
0.066205
0.092209
0.074592
0.067219
0.104727
0.036069
0.095736
0.112151
0.089636
0.071995
0.053205
0.031331
0.052303
0.104011
0.086838
0.060796
0.122651
0.106392
0.112693
0.114669
0.111055
0.046154
0.102886
0.122269
0.113335
0.091884
0.036004
0.032114
0.042563
0.095581
0.118752
0.077773
0.057559
0.084145
0.097100
0.025552
0.032074
0.024238
0.054000
0.062522
0.071607
0.076910
0.039329
0.108841
0.109427
0.069781
0.070010
0.060627
0.048616
0.111267
0.108753
0.060084
0.046588
0.102669
0.103493
0.113362
0.113864
0.054133
0.055848
0.086001
0.109055
0.132765
0.121939
0.096310
0.099618
0.124125
0.119299
0.125007
0.125008
0.113152
0.113456
0.101351
0.103229
0.051386
0.030854
0.028571
0.061647
0.056768
0.057140
0.039313
0.018186
0.040317
0.043705
0.066090
0.119345
0.120414
0.112515
0.111999
0.105598
0.087092
0.051618
0.108929
0.096404
0.065308
0.052192
0.063827
0.038621
0.087448
0.144756
0.072626
0.064682
0.131852
0.085368
0.085788
0.073902
0.080432
0.081027
0.072014
0.082615
0.084952
0.083573
0.084057
0.119919
0.057174
0.090180
0.127049
0.061987
0.079948
0.097438
0.135880
0.123431
0.126611
0.126694
0.125571
0.125239
0.127456
0.126797
0.115323
0.118620
0.062997
0.067739
0.042180
0.043832
0.089444
0.147826
0.050445
0.052985
0.143877
0.030997
0.045943
0.062478
0.086783
0.104571
0.044755
0.065158
0.029498
0.056115
0.070390
0.124483
0.106134
0.115058
0.097986
0.118037
0.147531
0.125720
0.135729
0.131172
0.134525
0.131526
0.038167
0.068676
0.120149
0.035516
0.050491
0.071404
0.111322
0.109304
0.057458
0.065354
0.092765
0.106161
0.098471
0.102794
0.060690
0.096024
0.126369
0.110353
0.112616
0.114090
0.125975
0.143846
0.137885
0.134148
0.060021
0.042361
0.116620
0.021710
0.036780
0.047620
0.063629
0.132683
0.042752
0.065960
0.130390
0.023973
0.053766
0.055654
0.112747
0.103329
0.046327
0.028655
0.047927
0.095434
0.039303
0.102151
0.129465
0.049887
0.037117
0.061781
0.073511
0.143213
0.139256
0.127723
0.050506
0.050253
0.129288
0.047571
0.050265
0.110910
0.119884
0.105357
0.060680
0.076290
0.120201
0.108142
0.112908
0.113608
0.115377
0.116190
0.109841
0.135063
0.147391
0.127580
0.136873
0.129254
0.112876
0.135628
0.066962
0.079155
0.070969
0.040814
0.077576
0.115322
0.044467
0.069204
0.131948
0.063967
0.066009
0.073406
0.082375
0.044649
0.089947
0.142647
0.045382
0.071610
0.121648
0.039452
0.094079
0.098128
0.053784
0.073536
0.066595
0.107227
0.102122
0.100079
0.045481
0.035598
0.057763
0.115255
0.092348
0.117442
0.059704
0.086256
0.062978
0.130361
0.077910
0.093233
0.138265
0.042342
0.058972
0.072051
0.082674
0.107032
0.025142
0.059172
0.090905
0.119375
0.031338
0.071261
0.089726
0.123542
0.035860
0.059327
0.115895
0.052023
0.043628
0.051754
0.106914
0.121192
0.135012
0.125307
0.085551
0.060250
0.101828
0.094050
0.133136
0.131865
0.071102
0.056435
0.108417
0.056276
0.023265
0.039045
0.082348
0.131372
0.041419
0.052988
0.102131
0.112891
0.034491
0.066961
0.144352
0.047716
0.029036
0.055457
0.111400
0.120465
0.029648
0.037470
0.020396
0.054831
0.097905
0.135585
0.074564
0.073645
0.099092
0.074125
0.052178
0.029438
0.034730
0.052825
0.110598
0.061146
0.068953
0.052087
0.100513
0.138826
0.124762
0.116644
0.112864
0.112889
0.125036
0.125051
0.125292
0.125151
0.135415
0.110085
0.055317
0.092690
0.115303
0.050159
0.067572
0.069487
0.130386
0.134351
0.125547
0.107671
0.061388
0.073770
0.105665
0.050342
0.122539
0.130064
0.026856
0.040974
0.072544
0.115510
0.075461
0.079393
0.117406
0.036344
0.020208
0.031180
0.081620
0.154377
0.151992
0.107016
0.076843
0.046237
0.036434
0.048438
0.067118
0.094721
0.089495
0.076420
0.077677
0.078551
0.093633
0.076628
0.043035
0.058647
0.092769
0.075974
0.060412
0.031644
0.077373
0.072176
0.051813
0.107441
0.139735
0.048967
0.089638
0.066767
0.066686
0.068563
0.121906
0.111077
0.052210
0.045951
0.083856
0.118500
0.055342
0.046908
0.058698
0.127520
0.123822
0.114631
0.114339
0.131719
0.091335
0.054764
0.115058
0.122946
0.076007
0.097009
0.071591
0.089603
0.066760
0.049969
0.128014
0.051293
0.084226
0.098827
0.155106
0.137555
0.127789
0.113018
0.028269
0.052414
0.100600
0.034943
0.085556
0.069207
0.084555
0.104176
0.085486
0.092551
0.129749
0.125675
0.086814
0.048051
0.022023
0.036136
0.085958
0.130334
0.090454
0.088277
0.117603
0.115876
0.070967
0.045243
0.059498
0.063131
0.091852
0.105350
0.104893
0.081804
0.052555
0.035755
0.062548
0.077795
0.146781
0.073811
0.042807
0.080462
0.079479
0.095787
0.054473
0.078479
0.031990
0.054699
0.112036
0.110877
0.047556
0.027056
0.028245
0.052768
0.108694
0.126586
0.046348
0.054532
0.087490
0.096110
0.051723
0.085232
0.094021
0.046288
0.077998
0.062747
0.053084
0.079809
0.061898
0.113606
0.060099
0.087023
0.133498
0.026636
0.114543
0.111754
0.118515
0.130323
0.026641
0.031740
0.079109
0.114030
0.019791
0.036205
0.092446
0.127000
0.058886
0.041273
0.084082
0.107300
0.091192
0.045614
0.084909
0.059722
0.066500
0.061631
0.105428
0.108512
0.074703
0.106639
0.056200
0.077448
0.111127
0.029457
0.074784
0.067214
0.096428
0.095719
0.052653
0.072726
0.114697
0.126287
0.077970
0.074201
0.059345
0.067888
0.094149
0.104227
0.066462
0.079957
0.119642
0.101655
0.028709
0.058803
0.103247
0.104925
0.098773
0.099397
0.081731
0.044758
0.092652
0.107946
0.087339
0.089248
0.074236
0.073025
0.118898
0.097909
0.038406
0.058950
0.030744
0.064645
0.097161
0.097525
0.084869
0.122870
0.080762
0.050364
0.094124
0.065966
0.098133
0.071713
0.090702
0.063197
0.045276
0.071078
0.080435
0.073638
0.087374
0.030952
0.024084
0.077447
0.071225
0.096430
0.044549
0.049533
0.099813
0.069777
0.089594
0.088578
0.034993
0.041764
0.102297
0.122795
0.060470
0.073576
0.093882
0.095446
0.049356
0.055532
0.096982
0.049398
0.071251
0.077227
0.083023
0.106989
0.099662
0.040685
0.108000
0.141183
0.098719
0.059207
0.086731
0.070914
0.109852
0.128197
0.104345
0.130851
0.119182
0.116721
0.108418
0.101000
0.089410
0.073315
0.054221
0.065058
0.058184
0.073774
0.046898
0.120924
0.115524
0.131214
0.078675
0.082045
0.079842
0.079968
0.127665
0.127746
0.080925
0.079052
0.085900
0.060026
0.125602
0.125846
0.044654
0.084854
0.119737
0.040146
0.126262
0.126222
0.118332
0.125646
0.138481
0.119038
0.117406
0.128493
0.077840
0.054000
0.080416
0.077437
0.067145
0.061498
0.129045
0.068774
0.109397
0.113626
0.057984
0.042588
0.076916
0.118401
0.140031
0.122832
0.072220
0.077122
0.119926
0.036614
0.028506
0.051854
0.092278
0.128230
0.067482
0.100713
0.056436
0.046168
0.067672
0.059573
0.097765
0.064695
0.048455
0.070187
0.120063
0.037692
0.050042
0.078192
0.133358
0.043139
0.031038
0.040223
0.106246
0.132215
0.126988
0.144808
0.068818
0.071635
0.144310
0.143757
0.119000
0.108995
0.039746
0.061551
0.096357
0.035841
0.033773
0.076603
0.121161
0.036540
0.074318
0.074054
0.124308
0.123508
0.095278
0.065796
0.024999
0.043604
0.079637
0.131608
0.100264
0.081837
0.106440
0.121547
0.081217
0.081464
0.129641
0.132728
0.042549
0.033180
0.096764
0.121942
0.084072
0.065425
0.127638
0.127673
0.059486
0.085390
0.105816
0.022061
0.114712
0.114961
0.088114
0.099386
0.082335
0.067416
0.125747
0.115660
0.111550
0.093539
0.051729
0.042679
0.079131
0.124180
0.055985
0.050914
0.061318
0.118012
0.059681
0.094607
0.123064
0.029221
0.032563
0.063463
0.114048
0.040860
0.092188
0.079239
0.103993
0.070545
0.058308
0.067053
0.036309
0.069958
0.086701
0.079750
0.102051
0.095252
0.134402
0.109701
0.062369
0.069788
0.121113
0.107338
0.082355
0.076012
0.124866
0.124744
0.044332
0.081815
0.082710
0.128325
0.106182
0.149374
0.095753
0.074781
0.084968
0.088258
0.072791
0.076611
0.077139
0.045377
0.072123
0.114134
0.062615
0.043952
0.115693
0.116174
0.035842
0.059291
0.081839
0.105465
0.064098
0.048317
0.115985
0.114953
0.065945
0.046107
0.081793
0.102933
0.118383
0.123625
0.076878
0.070565
0.098753
0.090091
0.034238
0.079698
0.131890
0.026464
0.094764
0.076309
0.076062
0.051816
0.032617
0.090270
0.152489
0.016364
0.061005
0.104993
0.109614
0.029821
0.054872
0.073124
0.064701
0.137832
0.117046
0.109315
0.043826
0.089846
0.127648
0.027453
0.129539
0.119425
0.062356
0.035842
0.054707
0.148071
0.050298
0.069873
0.064552
0.110658
0.055856
0.060399
0.117030
0.039038
0.046448
0.101977
0.109229
0.032952
0.137964
0.120685
0.021025
0.040179
0.093050
0.131925
0.079130
0.072814
0.131345
0.132480
0.103396
0.075387
0.044548
0.078947
0.115468
0.041284
0.126406
0.133449
0.109913
0.115970
0.031735
0.028844
0.082405
0.130269
0.082207
0.077367
0.067186
0.062760
0.063080
0.041422
0.077909
0.096474
0.107110
0.109784
0.033396
0.063399
0.083912
0.130625
0.124314
0.112209
0.099304
0.138416
0.103610
0.090025
0.047807
0.069967
0.070615
0.075041
0.096478
0.043451
0.089571
0.088258
0.099554
0.110749
0.035457
0.042656
0.094650
0.113361
0.047127
0.062733
0.114956
0.104666
0.076329
0.075532
0.091473
0.072344
0.090231
0.085491
0.077459
0.096576
0.119521
0.096857
0.099489
0.078696
0.049604
0.090263
0.106980
0.037018
0.119852
0.111480
0.022854
0.033592
0.088736
0.121675
0.114016
0.132299
0.037633
0.085614
0.108075
0.033521
0.125769
0.126579
0.020555
0.067457
0.051833
0.125930
0.070628
0.090634
0.128585
0.127931
0.119766
0.112908
0.110226
0.135214
0.125816
0.126216
0.059902
0.082015
0.120069
0.032167
0.128255
0.127615
0.074679
0.073288
0.046301
0.086731
0.121464
0.129854
0.040431
0.070685
0.080527
0.135675
0.023976
0.050281
0.094215
0.122177
0.025738
0.071547
0.123127
0.043946
0.073843
0.055059
0.090462
0.071036
0.079441
0.072967
0.062882
0.102282
0.079934
0.086218
0.065471
0.073927
0.043445
0.065411
0.085090
0.129163
0.070769
0.079381
0.077810
0.088967
0.134983
0.124481
0.030612
0.062808
0.104380
0.083911
0.125739
0.127226
0.016250
0.069413
0.102535
0.120944
0.046841
0.037272
0.118117
0.125452
0.036250
0.084928
0.081639
0.083682
0.090196
0.125525
0.022435
0.065775
0.080405
0.134811
0.048145
0.041003
0.101550
0.024254
0.069706
0.080067
0.036499
0.068566
0.036348
0.065188
0.082846
0.059016
0.105134
0.093057
0.049166
0.025354
0.131338
0.121057
0.085118
0.114820
0.058685
0.077900
0.128084
0.127055
0.031598
0.069878
0.094886
0.074663
0.118353
0.137125
0.019193
0.056689
0.121721
0.127672
0.043008
0.035488
0.051998
0.058259
0.055465
0.094883
0.072336
0.051735
0.071581
0.120704
0.132944
0.109355
0.060443
0.105798
0.047492
0.063600
0.106264
0.044694
0.053551
0.076311
0.047352
0.121567
0.055205
0.041887
0.082260
0.145241
0.052001
0.047415
0.039481
0.039291
0.092124
0.133087
0.039641
0.021170
0.028368
0.062806
0.097209
0.129167
0.055687
0.067015
0.084858
0.058240
0.046940
0.095927
0.030364
0.089032
0.118161
0.030433
0.080469
0.085998
0.087561
0.084557
0.024018
0.080281
0.056410
0.094708
0.099501
0.070552
0.064617
0.105574
0.056676
0.079385
0.071867
0.064026
0.083244
0.110027
0.057362
0.079684
0.049858
0.049847
0.096705
0.129460
0.081716
0.103328
0.120935
0.119165
0.086005
0.057339
0.126417
0.112011
0.056541
0.054080
0.102657
0.024609
0.042900
0.047823
0.096875
0.100922
0.056676
0.057761
0.098152
0.141978
0.118107
0.124169
0.113322
0.114076
0.126593
0.143620
0.145287
0.120324
0.045289
0.086356
0.107840
0.035780
0.125864
0.125903
0.051310
0.045815
0.111048
0.139485
0.037763
0.100405
0.141768
0.052852
0.055383
0.095491
0.054290
0.102645
0.054426
0.045374
0.081118
0.154478
0.055028
0.036262
0.121168
0.121896
0.057455
0.080942
0.091989
0.117705
0.037815
0.073020
0.132199
0.059926
0.065277
0.096880
0.120456
0.029941
0.052982
0.060582
0.123234
0.055676
0.094565
0.086956
0.070191
0.059802
0.067508
0.076510
0.114944
0.107523
0.079217
0.083559
0.114291
0.088430
0.066220
0.032357
0.080276
0.109239
0.061324
0.070681
0.061161
0.060008
0.064398
0.115641
0.114695
0.113273
0.045657
0.036523
0.076675
0.125783
0.133487
0.136124
0.131776
0.132055
0.075622
0.050609
0.035325
0.064864
0.089444
0.099185
0.069153
0.056634
0.092843
0.124062
0.053450
0.043512
0.093494
0.090313
0.081949
0.078109
0.085707
0.097771
0.134703
0.131806
0.126336
0.126331
0.125986
0.125985
0.127583
0.127777
0.130773
0.131994
0.068438
0.052242
0.128236
0.022722
0.019331
0.054607
0.121922
0.122092
0.037841
0.081890
0.060202
0.055599
0.021771
0.085906
0.043878
0.098415
0.097614
0.041606
0.096838
0.130254
0.042165
0.060119
0.113223
0.033029
0.101524
0.099518
0.078522
0.076036
0.064224
0.060826
0.114177
0.108311
0.060358
0.041278
0.064690
0.110073
0.053016
0.113903
0.083377
0.042526
0.096329
0.116238
0.077297
0.066359
0.107488
0.088089
0.097081
0.088486
0.087629
0.098200
0.088765
0.076719
0.078663
0.111428
0.108849
0.123624
0.038527
0.102252
0.130805
0.071544
0.094274
0.028593
0.037971
0.054773
0.049641
0.102353
0.054753
0.098984
0.113513
0.092758
0.056284
0.030774
0.114162
0.089303
0.067360
0.064023
0.116667
0.025201
0.088785
0.102215
0.125725
0.117529
0.046067
0.076129
0.123865
0.073135
0.078600
0.111866
0.053546
0.071408
0.119160
0.036208
0.046053
0.075135
0.091060
0.091929
0.086276
0.085696
0.087519
0.086585
0.062246
0.063529
0.069160
0.077743
0.112553
0.062588
0.087866
0.121105
0.039402
0.079216
0.120808
0.087704
0.084118
0.082570
0.081929
0.073433
0.092394
0.079945
0.084113
0.068580
0.066646
0.117479
0.089331
0.047406
0.029899
0.034792
0.091866
0.116347
0.120171
0.131908
0.125570
0.125574
0.125285
0.125284
0.127258
0.127279
0.113441
0.109991
0.061802
0.044081
0.021953
0.068517
0.049900
0.127278
0.045013
0.091906
0.127276
0.026925
0.047980
0.088550
0.053439
0.116416
0.038658
0.054036
0.098025
0.097192
0.108989
0.097307
0.097155
0.114608
0.078497
0.071839
0.064021
0.057780
0.097204
0.113118
0.037380
0.058782
0.128549
0.038644
0.053451
0.075747
0.044555
0.107778
0.127176
0.024767
0.040931
0.073159
0.068029
0.102316
0.042666
0.096899
0.099139
0.065288
0.111718
0.114287
0.093621
0.105434
0.043126
0.058970
0.095881
0.106074
0.061090
0.080660
0.093332
0.060922
0.072470
0.102650
0.061461
0.091744
0.048640
0.073662
0.094827
0.070460
0.109214
0.112562
0.082277
0.060996
0.067167
0.121260
0.090868
0.110176
0.054854
0.064104
0.078284
0.119235
0.049570
0.072783
0.129905
0.048277
0.023183
0.082568
0.062897
0.065528
0.108367
0.122133
0.062440
0.104455
0.042897
0.035875
0.061871
0.116154
0.103117
0.117606
0.127445
0.113479
0.055634
0.097899
0.119978
0.093977
0.057904
0.037472
0.081855
0.087772
0.119965
0.120722
0.126085
0.126023
0.125197
0.125419
0.125419
0.127540
0.126975
0.138049
0.138899
0.145846
0.135845
0.117950
0.112903
0.112523
0.112780
0.112854
0.101645
0.099508
0.050436
0.034341
0.074059
0.076444
0.114666
0.113103
0.070177
0.078594
0.085878
0.106777
0.148454
0.137851
0.125416
0.125308
0.125537
0.125132
0.125017
0.125027
0.126502
0.125893
0.126361
0.127237
0.127220
0.128807
0.129842
0.121356
0.039043
0.065565
0.115305
0.040292
0.090223
0.086148
0.094727
0.097955
0.034784
0.065362
0.068835
0.154092
0.031130
0.088227
0.132427
0.035124
0.057311
0.059426
0.097921
0.100392
0.020083
0.066360
0.052971
0.097987
0.125791
0.130795
0.143391
0.105754
0.048398
0.067201
0.113808
0.037267
0.119426
0.111590
0.054634
0.046675
0.105706
0.137968
0.104712
0.065387
0.026113
0.025060
0.121188
0.134180
0.086870
0.063279
0.094559
0.079801
0.051989
0.046493
0.077036
0.137387
0.127354
0.124211
0.027373
0.081210
0.122910
0.058374
0.073296
0.122086
0.116772
0.129066
0.051199
0.087873
0.132610
0.052838
0.093642
0.096090
0.049800
0.050361
0.074469
0.070492
0.130109
0.061893
0.081059
0.078381
0.061670
0.071798
0.123199
0.036140
0.034107
0.046858
0.068164
0.111106
0.100961
0.083754
0.124767
0.116086
0.032539
0.051524
0.092477
0.104104
0.086604
0.058220
0.087691
0.053426
0.106269
0.081532
0.120127
0.083866
0.044264
0.096202
0.102760
0.098425
0.085642
0.049230
0.122595
0.129532
0.138397
0.116506
0.051326
0.056083
0.070201
0.091595
0.026712
0.091323
0.051621
0.089549
0.062269
0.090015
0.085117
0.074431
0.021326
0.055311
0.105534
0.077222
0.092403
0.130355
0.034175
0.084577
0.134160
0.039378
0.062260
0.093779
0.117395
0.048699
0.026178
0.045818
0.047302
0.128707
0.048542
0.111088
0.117654
0.046560
0.099667
0.104432
0.051437
0.046667
0.106410
0.037252
0.095018
0.073555
0.046048
0.057622
0.116999
0.091125
0.050841
0.053175
0.064093
0.019290
0.059463
0.084468
0.138694
0.024408
0.079022
0.108188
0.053350
0.061565
0.133544
0.140449
0.026859
0.074997
0.059310
0.119201
0.115967
0.110472
0.058320
0.044581
0.044293
0.061596
0.051630
0.117476
0.023791
0.084265
0.058976
0.040551
0.091252
0.140989
0.048697
0.084955
0.132200
0.067616
0.031583
0.085153
0.116270
0.020019
0.051787
0.111712
0.050166
0.097940
0.128900
0.076081
0.047439
0.019643
0.115629
0.129028
0.083077
0.087121
0.118528
0.120441
0.125515
0.125521
0.125151
0.125148
0.113943
0.126693
0.032329
0.090165
0.111412
0.028005
0.100939
0.121946
0.071504
0.085661
0.127030
0.105877
0.029778
0.082719
0.066708
0.042230
0.091274
0.120546
0.108884
0.140787
0.127751
0.120847
0.107799
0.107130
0.067360
0.073785
0.017500
0.068582
0.051477
0.137054
0.119462
0.121822
0.097458
0.105648
0.068839
0.102128
0.079487
0.063528
0.088432
0.080505
0.068808
0.096491
0.058395
0.111782
0.121482
0.104508
0.055286
0.034263
0.059454
0.060238
0.116873
0.103966
0.115638
0.116153
0.128972
0.128106
0.115458
0.113410
0.107078
0.112837
0.058432
0.066262
0.099122
0.109416
0.100783
0.113291
0.077074
0.085971
0.056414
0.058842
0.095601
0.107577
0.089946
0.091450
0.052370
0.061355
0.106257
0.102211
0.084246
0.081227
0.064445
0.072606
0.091865
0.116646
0.069212
0.065904
0.063781
0.066759
0.113664
0.074331
0.088331
0.088353
0.079504
0.079138
0.051066
0.068419
0.123820
0.112512
0.121615
0.115114
0.066378
0.084925
0.059307
0.090285
0.143640
0.106648
0.118118
0.116547
0.127427
0.143053
0.132362
0.110721
0.091754
0.058522
0.123651
0.117007
0.104544
0.099324
0.107096
0.092201
0.068914
0.067402
0.088448
0.086173
0.071121
0.075116
0.093737
0.095426
0.102326
0.124763
0.123382
0.127143
0.129588
0.114219
0.070377
0.072176
0.078895
0.081791
0.019357
0.099424
0.130365
0.022865
0.116190
0.107486
0.032511
0.036522
0.123909
0.104884
0.037216
0.026874
0.125215
0.125507
0.057567
0.050254
0.117087
0.108091
0.042991
0.030689
0.125028
0.125000
0.055939
0.054194
0.064963
0.128689
0.125516
0.125589
0.044280
0.064239
0.138153
0.050887
0.113779
0.114528
0.033219
0.038837
0.073169
0.120917
0.121618
0.110207
0.121011
0.109606
0.054484
0.043688
0.068801
0.119393
0.122661
0.121451
0.021536
0.035667
0.038810
0.129121
0.093696
0.063687
0.125298
0.026457
0.113452
0.128825
0.037935
0.070429
0.099660
0.099099
0.107908
0.074437
0.070402
0.119561
0.122493
0.131076
0.125467
0.110077
0.032689
0.082750
0.120206
0.069573
0.055117
0.055333
0.075475
0.125865
0.073848
0.050757
0.095002
0.129077
0.041892
0.110653
0.104370
0.077880
0.094603
0.045454
0.045153
0.078252
0.133027
0.052368
0.075539
0.047288
0.125617
0.100249
0.052970
0.057150
0.057098
0.095427
0.111636
0.024683
0.055016
0.057427
0.118794
0.099778
0.051972
0.052545
0.058607
0.088665
0.062568
0.077661
0.111948
0.069974
0.073366
0.088984
0.043562
0.073645
0.098080
0.112766
0.101950
0.098741
0.080227
0.073783
0.074627
0.093257
0.077112
0.076834
0.100269
0.102534
0.073427
0.076127
0.124352
0.131360
0.074520
0.067901
0.078764
0.116480
0.086195
0.070201
0.064506
0.095331
0.118367
0.108178
0.049100
0.058840
0.071022
0.074521
0.088922
0.072043
0.062928
0.034793
0.112023
0.103524
0.087862
0.115517
0.056093
0.072489
0.106734
0.042884
0.066682
0.049724
0.081444
0.098731
0.042153
0.050392
0.056285
0.100085
0.073287
0.108949
0.118675
0.113882
0.087285
0.080634
0.025452
0.065061
0.066265
0.138879
0.077091
0.111920
0.098278
0.071723
0.075276
0.077462
0.087589
0.047079
0.071467
0.077669
0.055058
0.100576
0.045603
0.057430
0.110751
0.100805
0.053489
0.059358
0.051576
0.089033
0.121277
0.025919
0.056063
0.039797
0.112816
0.107505
0.054012
0.040237
0.022834
0.074201
0.128527
0.038254
0.086832
0.105506
0.078171
0.124264
0.018938
0.052677
0.112221
0.114441
0.048538
0.034907
0.104558
0.121891
0.038140
0.021001
0.079916
0.039713
0.096841
0.088328
0.104867
0.094913
0.042364
0.057618
0.100212
0.087594
0.085287
0.080202
0.026719
0.065717
0.071702
0.100700
0.056241
0.034299
0.039210
0.051264
0.091334
0.112360
0.088823
0.079340
0.070929
0.038978
0.081614
0.098607
0.082347
0.050214
0.038744
0.103240
0.123521
0.054155
0.071413
0.076976
0.103814
0.107089
0.032529
0.081540
0.095115
0.112686
0.046188
0.093753
0.029959
0.041695
0.088746
0.128729
0.048921
0.027030
0.062169
0.067622
0.097156
0.068110
0.065893
0.045327
0.076720
0.109088
0.058254
0.066111
0.120730
0.107925
0.135672
0.115911
0.049110
0.084027
0.124852
0.109523
0.115076
0.115126
0.126889
0.126873
0.127661
0.127678
0.136165
0.146192
0.095215
0.077399
0.067216
0.073012
0.140399
0.136398
0.039494
0.068065
0.132289
0.057424
0.062368
0.048240
0.103933
0.133865
0.108203
0.144897
0.076855
0.079653
0.029333
0.042327
0.066988
0.073413
0.064971
0.045921
0.072427
0.064103
0.068655
0.091134
0.027130
0.061748
0.067502
0.127121
0.036205
0.063285
0.130832
0.022502
0.093084
0.078717
0.076497
0.066135
0.016234
0.040539
0.115911
0.142252
0.037975
0.055990
0.119015
0.088565
0.056404
0.048258
0.024766
0.069228
0.130136
0.047371
0.057365
0.106413
0.134211
0.019990
0.042958
0.065849
0.066305
0.143555
0.061355
0.052298
0.070356
0.130608
0.039335
0.065463
0.105861
0.032500
0.061946
0.078299
0.128988
0.050780
0.128092
0.119199
0.036171
0.037069
0.074220
0.131088
0.124400
0.126609
0.062012
0.046047
0.073507
0.083672
0.115366
0.124991
0.030019
0.050739
0.088113
0.119710
0.126534
0.105522
0.131216
0.119538
0.081898
0.046978
0.095650
0.075760
0.125496
0.126072
0.062391
0.098763
0.124295
0.028265
0.125141
0.125069
0.051729
0.041303
0.079769
0.118703
0.116587
0.113712
0.100574
0.059197
0.066655
0.079978
0.118977
0.040510
0.033380
0.069011
0.064393
0.099858
0.041083
0.048124
0.081612
0.125503
0.066946
0.077811
0.114643
0.042070
0.024429
0.078197
0.116457
0.020858
0.043904
0.054747
0.078668
0.084960
0.067581
0.021782
0.080501
0.064524
0.099488
0.115133
0.049757
0.037738
0.106438
0.116141
0.079921
0.062412
0.031920
0.045294
0.096972
0.112595
0.101484
0.074418
0.088541
0.066585
0.107035
0.027145
0.069438
0.067453
0.108034
0.044773
0.045390
0.036452
0.077810
0.120753
0.075682
0.083463
0.110050
0.086722
0.125736
0.135162
0.023728
0.035814
0.076972
0.118706
0.109450
0.059154
0.128000
0.122753
0.024778
0.035998
0.036697
0.104921
0.127448
0.142460
0.052852
0.091521
0.125249
0.046466
0.129925
0.127663
0.110194
0.088858
0.058507
0.087980
0.133027
0.057931
0.034889
0.039880
0.101055
0.138630
0.083990
0.044719
0.094162
0.106386
0.108312
0.056644
0.091024
0.077910
0.052350
0.065075
0.116128
0.127143
0.084347
0.065446
0.127267
0.048158
0.051967
0.056033
0.078217
0.087006
0.043808
0.053302
0.120523
0.113056
0.074952
0.106812
0.125857
0.047148
0.113670
0.120878
0.095299
0.115480
0.090540
0.072207
0.025046
0.040071
0.094623
0.129436
0.058729
0.087109
0.065338
0.143348
0.110224
0.047527
0.086475
0.066876
0.090460
0.044994
0.065098
0.128646
0.084899
0.031200
0.062413
0.097278
0.125019
0.028295
0.049579
0.042220
0.100752
0.094751
0.075210
0.051396
0.020153
0.031735
0.092073
0.119387
0.070955
0.073935
0.110877
0.107486
0.044003
0.061599
0.053702
0.033338
0.086632
0.108439
0.035485
0.085234
0.064894
0.111241
0.067860
0.088666
0.029052
0.060938
0.080436
0.115849
0.065498
0.092071
0.094382
0.100027
0.029062
0.100612
0.126373
0.022865
0.024427
0.056546
0.102321
0.112449
0.063535
0.107106
0.060182
0.116655
0.132924
0.112449
0.023440
0.046479
0.095397
0.118795
0.044723
0.052786
0.045540
0.078994
0.124257
0.036363
0.056782
0.054102
0.092867
0.101787
0.056909
0.054999
0.052126
0.048752
0.066268
0.119162
0.041832
0.053883
0.071804
0.113897
0.041491
0.100506
0.130608
0.088595
0.092314
0.084026
0.079596
0.081251
0.086462
0.085792
0.090009
0.090525
0.053518
0.036148
0.124804
0.110319
0.032136
0.087388
0.054830
0.086994
0.083206
0.078214
0.084803
0.064095
0.077954
0.086884
0.069939
0.051936
0.123983
0.105965
0.080502
0.035164
0.118563
0.120058
0.066667
0.065303
0.110679
0.091455
0.062482
0.065125
0.105146
0.118200
0.045714
0.043489
0.061951
0.117070
0.057975
0.067748
0.036238
0.037714
0.063313
0.105326
0.029134
0.054879
0.105704
0.132329
0.043063
0.074342
0.143085
0.042731
0.133487
0.109095
0.040697
0.053951
0.068918
0.132248
0.028723
0.033369
0.096720
0.136919
0.030322
0.044170
0.124114
0.132969
0.037243
0.036360
0.040050
0.041186
0.095602
0.116754
0.047186
0.105122
0.032165
0.088423
0.120199
0.041712
0.025152
0.071734
0.082165
0.096530
0.041561
0.051979
0.086055
0.116382
0.120041
0.143893
0.080221
0.103751
0.024991
0.023413
0.115914
0.113336
0.108858
0.105992
0.039165
0.084028
0.109424
0.026402
0.017347
0.045163
0.117173
0.133735
0.022924
0.026218
0.104735
0.072373
0.074255
0.072718
0.100469
0.112441
0.053948
0.109603
0.106442
0.121545
0.057448
0.040672
0.114643
0.127137
0.043084
0.024930
0.112482
0.110992
0.062193
0.059066
0.113337
0.098903
0.046420
0.069131
0.087243
0.071179
0.077062
0.091722
0.100508
0.099830
0.065694
0.065771
0.087397
0.060053
0.097133
0.093389
0.097296
0.097125
0.070869
0.082162
0.060856
0.055134
0.070042
0.097866
0.061947
0.096887
0.094776
0.110938
0.026742
0.041893
0.044500
0.116025
0.040520
0.062371
0.125639
0.037066
0.023697
0.051921
0.092879
0.130220
0.040873
0.028607
0.071496
0.064534
0.107148
0.059884
0.068152
0.046531
0.077738
0.106532
0.106444
0.118207
0.086244
0.059994
0.088427
0.077503
0.082940
0.065706
0.093535
0.107682
0.078943
0.087633
0.082616
0.096684
0.105576
0.108153
0.065630
0.064544
0.092925
0.123529
0.056371
0.096680
0.062921
0.071680
0.121716
0.134594
0.025686
0.081338
0.130486
0.015298
0.028663
0.059891
0.071369
0.103458
0.102676
0.128534
0.052431
0.064682
0.103456
0.040418
0.040658
0.038079
0.087148
0.121315
0.138606
0.138829
0.141384
0.121320
0.077704
0.049391
0.124523
0.038086
0.095655
0.108974
0.088601
0.147771
0.154383
0.123679
0.121759
0.113340
0.115207
0.113037
0.120020
0.139960
0.123106
0.081858
0.088254
0.079872
0.037838
0.101884
0.120046
0.043838
0.035915
0.033237
0.065808
0.052149
0.134920
0.113733
0.127635
0.128399
0.095588
0.102013
0.049740
0.049676
0.080402
0.122430
0.047775
0.057760
0.108851
0.110424
0.074928
0.088495
0.039469
0.078587
0.130567
0.039713
0.110905
0.111867
0.024928
0.045495
0.096359
0.145608
0.061156
0.073232
0.094617
0.104268
0.055371
0.053113
0.116743
0.063944
0.101545
0.099400
0.079675
0.074653
0.071370
0.061341
0.097800
0.089478
0.107752
0.101107
0.087282
0.072163
0.047466
0.051864
0.092111
0.124119
0.095811
0.040725
0.112259
0.075067
0.072203
0.069595
0.119606
0.032533
0.069780
0.061262
0.102637
0.128981
0.026339
0.056327
0.119643
0.037961
0.052616
0.045866
0.095692
0.131544
0.128507
0.119673
0.115619
0.115946
0.128709
0.128751
0.129874
0.144293
0.133853
0.137646
0.113923
0.088113
0.070658
0.079464
0.056334
0.049975
0.095823
0.088940
0.084029
0.034822
0.120312
0.084720
0.073605
0.069562
0.038796
0.060886
0.095463
0.118821
0.050242
0.057425
0.114534
0.133193
0.056289
0.051078
0.093890
0.114713
0.054926
0.066195
0.126006
0.125702
0.061172
0.053004
0.108683
0.109018
0.112187
0.132157
0.070686
0.065773
0.047787
0.062385
0.109170
0.066502
0.091576
0.132154
0.035722
0.088829
0.129247
0.041102
0.127015
0.113860
0.083776
0.080186
0.105429
0.098746
0.090679
0.093396
0.130303
0.109619
0.113492
0.113409
0.125400
0.125520
0.126133
0.127314
0.127348
0.126931
0.041250
0.067361
0.130204
0.060471
0.061223
0.028809
0.031187
0.090028
0.110863
0.016251
0.084467
0.092227
0.113091
0.106891
0.027701
0.068983
0.049010
0.118911
0.035350
0.028775
0.056952
0.052408
0.128477
0.125506
0.121802
0.122049
0.078114
0.057899
0.115158
0.121971
0.068337
0.068143
0.076556
0.064622
0.132086
0.134163
0.030223
0.067246
0.133150
0.048160
0.070744
0.119205
0.099640
0.100189
0.079606
0.054784
0.109962
0.110076
0.062909
0.063872
0.083531
0.095149
0.130147
0.124484
0.127998
0.142187
0.143201
0.106104
0.076961
0.046236
0.107092
0.108918
0.090516
0.093178
0.075669
0.076513
0.109618
0.105629
0.104443
0.115784
0.058612
0.063984
0.068951
0.071840
0.118774
0.115786
0.127962
0.127968
0.125414
0.125417
0.125176
0.125174
0.127209
0.127194
0.118671
0.122566
0.084920
0.084142
0.030856
0.073013
0.065137
0.047046
0.082372
0.122029
0.123205
0.119947
0.129506
0.120641
0.057497
0.060863
0.132794
0.063834
0.079120
0.079332
0.113798
0.133132
0.127837
0.127760
0.114509
0.114178
0.125953
0.116357
0.054638
0.081106
0.121053
0.033710
0.042523
0.048606
0.082721
0.129175
0.121182
0.127341
0.130142
0.114856
0.059172
0.095509
0.120150
0.113883
0.070392
0.045866
0.039412
0.031639
0.052315
0.118641
0.114237
0.125178
0.130510
0.112750
0.071280
0.041407
0.034153
0.033088
0.095179
0.132861
0.112107
0.094523
0.023240
0.061040
0.058347
0.128860
0.037360
0.075996
0.140127
0.027752
0.078513
0.077318
0.099497
0.092753
0.028016
0.039432
0.111641
0.137988
0.037779
0.050066
0.087697
0.095731
0.077285
0.065391
0.039039
0.066859
0.070211
0.052471
0.070025
0.040003
0.028079
0.091704
0.127919
0.036060
0.094506
0.071170
0.068809
0.078135
0.053238
0.082703
0.092265
0.062717
0.086209
0.114238
0.045648
0.090290
0.093423
0.102852
0.091493
0.036658
0.085027
0.117007
0.058861
0.073366
0.113144
0.083135
0.057152
0.072509
0.057709
0.109368
0.114905
0.083999
0.076554
0.054317
0.107405
0.024606
0.051797
0.074818
0.094939
0.102695
0.103506
0.090564
0.056423
0.021535
0.065321
0.066155
0.075506
0.108514
0.045923
0.088076
0.047702
0.026073
0.036206
0.078763
0.079980
0.144540
0.049266
0.055538
0.095898
0.025855
0.143210
0.102623
0.062174
0.042476
0.051582
0.129344
0.047785
0.099776
0.112864
0.038709
0.100826
0.126710
0.036485
0.107148
0.107843
0.094182
0.106925
0.038223
0.090198
0.115728
0.064122
0.056058
0.112657
0.071887
0.049610
0.051202
0.075846
0.096670
0.048674
0.036562
0.029754
0.057809
0.075401
0.088266
0.058440
0.088979
0.129666
0.143332
0.044587
0.080598
0.134867
0.039600
0.061053
0.044078
0.100051
0.130566
0.043493
0.067907
0.122493
0.036195
0.033909
0.072405
0.065981
0.043142
0.093169
0.140350
0.054390
0.057283
0.033641
0.061520
0.068610
0.034580
0.054039
0.024027
0.033482
0.053719
0.116765
0.078281
0.046283
0.052247
0.039162
0.065617
0.078994
0.112623
0.071872
0.046015
0.109867
0.113207
0.061363
0.068508
0.057619
0.111305
0.026148
0.058506
0.064696
0.120775
0.076301
0.070409
0.066491
0.072522
0.097271
0.115251
0.037802
0.051691
0.111771
0.029148
0.059618
0.080808
0.127541
0.136450
0.054681
0.081295
0.135197
0.079105
0.085432
0.091836
0.083564
0.046741
0.092581
0.151840
0.152627
0.123330
0.055519
0.065938
0.128053
0.030839
0.083823
0.120958
0.050589
0.091479
0.140335
0.070904
0.046917
0.075437
0.085217
0.078049
0.101877
0.062506
0.052674
0.058735
0.026755
0.057720
0.108271
0.127499
0.100875
0.060648
0.040079
0.083365
0.117175
0.032287
0.057589
0.046346
0.095664
0.130344
0.120240
0.131391
0.114728
0.106084
0.056826
0.058673
0.028926
0.065306
0.066205
0.126990
0.074773
0.090029
0.025145
0.020842
0.034818
0.044197
0.091635
0.145633
0.048910
0.038395
0.027446
0.064586
0.128271
0.136074
0.136174
0.112109
0.106203
0.106324
0.087163
0.091696
0.094516
0.096526
0.109698
0.104554
0.047836
0.092998
0.112480
0.052981
0.036951
0.085946
0.072253
0.116338
0.083484
0.088959
0.040018
0.066960
0.077258
0.080736
0.077627
0.078012
0.073794
0.085901
0.107780
0.053105
0.106590
0.126295
0.044730
0.092358
0.096664
0.123422
0.090057
0.101441
0.081667
0.062402
0.067675
0.070366
0.104692
0.106930
0.078827
0.103443
0.058143
0.105131
0.100799
0.074340
0.082263
0.062614
0.122749
0.024903
0.034984
0.086776
0.107703
0.040594
0.095111
0.130574
0.040261
0.118402
0.107400
0.103159
0.111758
0.091813
0.096633
0.058898
0.093929
0.024443
0.067365
0.035291
0.046721
0.112490
0.039558
0.083753
0.120103
0.047613
0.072735
0.076959
0.093789
0.099188
0.128668
0.121880
0.051328
0.038336
0.081295
0.116085
0.044044
0.116701
0.118389
0.041021
0.102982
0.126031
0.027612
0.085996
0.132262
0.033739
0.121097
0.075746
0.050739
0.049790
0.031607
0.067122
0.091239
0.119348
0.114842
0.114692
0.064289
0.080767
0.060653
0.101939
0.039977
0.030328
0.062101
0.092843
0.127905
0.023022
0.042071
0.061175
0.111740
0.079893
0.063316
0.065453
0.112274
0.084960
0.054085
0.100134
0.065773
0.126401
0.027198
0.045992
0.105160
0.127381
0.035051
0.031701
0.076967
0.108741
0.076901
0.065224
0.125214
0.094054
0.075639
0.042575
0.034186
0.048234
0.064532
0.128961
0.039767
0.058429
0.127461
0.024582
0.070870
0.053431
0.099481
0.094741
0.125552
0.116570
0.032403
0.079147
0.059476
0.086816
0.069597
0.077918
0.053092
0.093585
0.107341
0.101702
0.065195
0.047232
0.046765
0.076322
0.058303
0.109786
0.122703
0.069298
0.031591
0.065277
0.097471
0.089545
0.048934
0.058037
0.125863
0.138280
0.039698
0.076308
0.062334
0.092196
0.076676
0.084053
0.116407
0.113206
0.131071
0.126555
0.129696
0.114328
0.122494
0.122631
0.091183
0.103167
0.044152
0.049549
0.127935
0.089628
0.053012
0.075173
0.125503
0.125484
0.085452
0.037968
0.101188
0.130647
0.049567
0.088144
0.127896
0.058426
0.119282
0.128763
0.067399
0.132650
0.056132
0.063139
0.135301
0.038913
0.042878
0.044879
0.092403
0.120613
0.129819
0.116834
0.094349
0.069898
0.077948
0.060403
0.105369
0.033344
0.040623
0.037559
0.061381
0.125249
0.039946
0.033881
0.101006
0.128900
0.112109
0.076092
0.064783
0.053041
0.062799
0.078012
0.089239
0.072392
0.082189
0.061065
0.107346
0.022529
0.030394
0.048778
0.093867
0.099488
0.104175
0.119784
0.142401
0.112179
0.110258
0.104071
0.051496
0.048207
0.106568
0.080080
0.055277
0.053723
0.138091
0.115435
0.122959
0.127860
0.092675
0.050337
0.084675
0.081739
0.105076
0.150248
0.043713
0.039675
0.090872
0.119427
0.064869
0.066136
0.110703
0.042610
0.069208
0.093002
0.119603
0.036062
0.031978
0.044668
0.117477
0.126040
0.102042
0.089906
0.073704
0.055772
0.112411
0.085557
0.047853
0.060230
0.102731
0.092827
0.112414
0.123372
0.146187
0.122524
0.115154
0.118217
0.088967
0.064344
0.038131
0.038294
0.061521
0.104379
0.121723
0.117428
0.102864
0.064850
0.067207
0.061339
0.146181
0.098805
0.071756
0.075354
0.113873
0.026893
0.030305
0.048734
0.072465
0.130752
0.064991
0.070017
0.145103
0.035273
0.034263
0.030245
0.085922
0.118129
0.097807
0.064504
0.046772
0.056407
0.069348
0.121693
0.060171
0.060434
0.052258
0.093377
0.112176
0.020862
0.086303
0.112923
0.118957
0.040952
0.042656
0.035041
0.074855
0.117561
0.102264
0.058181
0.093462
0.065400
0.061088
0.066090
0.124262
0.052367
0.103179
0.120312
0.033089
0.049350
0.112423
0.115779
0.077645
0.064080
0.121620
0.102931
0.025947
0.094837
0.114855
0.023588
0.117428
0.131408
0.039461
0.039050
0.101795
0.117652
0.036449
0.023570
0.129564
0.129960
0.056537
0.058620
0.091217
0.112591
0.087182
0.099413
0.141101
0.141026
0.086923
0.093628
0.113107
0.099186
0.095069
0.135493
0.051669
0.067620
0.111420
0.117692
0.060762
0.085060
0.052525
0.076264
0.098270
0.083646
0.052972
0.080013
0.039941
0.061547
0.058483
0.113258
0.130580
0.116934
0.039497
0.058180
0.111011
0.033040
0.120395
0.130497
0.144162
0.125767
0.067069
0.052004
0.124982
0.040674
0.043849
0.035227
0.070992
0.145344
0.089861
0.085172
0.063197
0.059341
0.085358
0.059422
0.070301
0.071554
0.095980
0.091295
0.061144
0.057334
0.089582
0.084140
0.071299
0.075206
0.029799
0.077941
0.062259
0.079152
0.060979
0.070636
0.057004
0.102900
0.016309
0.023113
0.112199
0.134299
0.041548
0.021563
0.106075
0.126750
0.038700
0.037829
0.101278
0.130634
0.036006
0.030703
0.047790
0.096662
0.122903
0.038131
0.035457
0.072975
0.081853
0.123579
0.060189
0.048705
0.069476
0.136490
0.084516
0.089085
0.053500
0.082547
0.130328
0.122893
0.123836
0.115687
0.081365
0.079335
0.074006
0.074548
0.127994
0.128106
0.122469
0.114846
0.126203
0.126205
0.072404
0.078329
0.093737
0.076161
0.126895
0.126887
0.079901
0.086889
0.118469
0.110922
0.121429
0.128786
0.068685
0.065813
0.100427
0.096770
0.038164
0.042375
0.087603
0.119410
0.114294
0.119481
0.077214
0.088654
0.117309
0.035083
0.085875
0.081743
0.078150
0.071115
0.034063
0.076241
0.089303
0.116555
0.116975
0.116308
0.042751
0.044354
0.124443
0.051475
0.140275
0.126240
0.028587
0.048058
0.100573
0.141154
0.107691
0.141323
0.045627
0.063045
0.126185
0.061981
0.060787
0.055975
0.052040
0.066624
0.087219
0.108652
0.057942
0.112844
0.114685
0.103070
0.115983
0.121402
0.098591
0.081376
0.043886
0.046294
0.100606
0.089802
0.042994
0.065952
0.115749
0.128987
0.077330
0.083862
0.101659
0.110895
0.123627
0.124146
0.090818
0.097466
0.097848
0.097745
0.084359
0.083556
0.095327
0.074186
0.071383
0.062417
0.102238
0.101015
0.108050
0.120674
0.066700
0.063871
0.071512
0.079116
0.124827
0.041611
0.102187
0.056099
0.110222
0.107893
0.033664
0.043598
0.094500
0.105482
0.035593
0.065252
0.092773
0.119849
0.121152
0.120520
0.034255
0.052169
0.074569
0.110481
0.052663
0.064087
0.111602
0.130848
0.054412
0.049809
0.093801
0.141053
0.057485
0.071511
0.140828
0.126861
0.038861
0.074627
0.106303
0.055131
0.097217
0.122360
0.035985
0.082989
0.120679
0.041761
0.039864
0.066193
0.061516
0.128010
0.078958
0.034351
0.091236
0.132155
0.054242
0.066989
0.091269
0.021830
0.056707
0.096093
0.038244
0.092211
0.118283
0.031783
0.059300
0.055337
0.124941
0.095154
0.063873
0.041668
0.111658
0.122940
0.086728
0.083198
0.082707
0.066280
0.076826
0.115576
0.114974
0.109208
0.063271
0.071855
0.067767
0.067799
0.105757
0.105214
0.081882
0.092687
0.075651
0.081874
0.082777
0.077242
0.118420
0.107273
0.123791
0.129492
0.048314
0.082315
0.107823
0.082956
0.043249
0.063304
0.071708
0.096100
0.028949
0.051756
0.086816
0.108278
0.105918
0.082359
0.067773
0.087849
0.115169
0.108460
0.113560
0.118588
0.067553
0.062502
0.112559
0.112510
0.071804
0.091247
0.110784
0.103383
0.121554
0.094516
0.033912
0.056721
0.077974
0.049315
0.085676
0.073092
0.143394
0.113857
0.117415
0.136412
0.025896
0.068579
0.113710
0.034707
0.104369
0.093115
0.087946
0.057062
0.018655
0.046080
0.089436
0.102111
0.072695
0.077138
0.109421
0.040310
0.112853
0.120909
0.030270
0.038033
0.102912
0.113779
0.112601
0.112557
0.089617
0.084717
0.073856
0.081413
0.120329
0.104067
0.101405
0.106890
0.068689
0.077415
0.084701
0.085011
0.066062
0.077430
0.085907
0.094080
0.107213
0.114796
0.051553
0.060476
0.116903
0.128301
0.103447
0.095122
0.073010
0.098808
0.129107
0.059673
0.081334
0.091330
0.077749
0.077263
0.044690
0.054877
0.088102
0.099079
0.041363
0.053023
0.131930
0.105228
0.078097
0.083299
0.072204
0.124264
0.084170
0.052512
0.083604
0.078679
0.032199
0.070149
0.105533
0.127805
0.110389
0.126207
0.125079
0.119058
0.079245
0.085676
0.079096
0.075716
0.042830
0.046120
0.044293
0.109485
0.024349
0.037261
0.075538
0.118155
0.106790
0.054633
0.030939
0.105482
0.148345
0.018173
0.077122
0.111829
0.151808
0.119749
0.112661
0.121607
0.129989
0.148509
0.144679
0.091385
0.064240
0.077501
0.102600
0.071999
0.056747
0.055016
0.054165
0.056462
0.085267
0.048936
0.092019
0.152316
0.053578
0.093629
0.140079
0.050017
0.090611
0.064984
0.084795
0.100105
0.058183
0.084516
0.135304
0.133614
0.073510
0.070787
0.044782
0.092754
0.063254
0.095093
0.094530
0.051429
0.077173
0.023736
0.113704
0.129790
0.052199
0.055834
0.100433
0.126530
0.074728
0.085781
0.114856
0.115114
0.049440
0.088506
0.092641
0.081510
0.067660
0.035829
0.125722
0.125728
0.115965
0.088681
0.081333
0.072005
0.126070
0.126053
0.037024
0.090082
0.119059
0.050343
0.129326
0.129206
0.046434
0.088770
0.065083
0.116525
0.102528
0.115897
0.092694
0.071444
0.111018
0.057683
0.054277
0.058716
0.102639
0.113055
0.055823
0.113538
0.119485
0.031774
0.104825
0.090173
0.046122
0.073741
0.122129
0.122193
0.110086
0.108820
0.112711
0.119062
0.063684
0.093483
0.087045
0.101757
0.125358
0.126835
0.086342
0.099699
0.081853
0.097101
0.073232
0.066515
0.087153
0.100551
0.068007
0.066750
0.125302
0.125346
0.072649
0.082014
0.110775
0.124638
0.075473
0.069044
0.021486
0.036630
0.055201
0.145274
0.151913
0.103863
0.060937
0.035877
0.075291
0.078642
0.125476
0.116959
0.125402
0.125391
0.067870
0.081423
0.144619
0.139883
0.139978
0.119853
0.119788
0.121608
0.121437
0.127082
0.129138
0.144308
0.037871
0.091103
0.144753
0.057755
0.083362
0.069544
0.041379
0.049137
0.124492
0.123646
0.088697
0.075821
0.052590
0.060761
0.091428
0.102468
0.026962
0.030648
0.071154
0.105770
0.113567
0.112347
0.059020
0.039094
0.072704
0.102097
0.074643
0.078912
0.092627
0.098762
0.036218
0.066277
0.077053
0.140160
0.034851
0.038912
0.056800
0.101450
0.114331
0.123013
0.126997
0.104791
0.058019
0.060322
0.111482
0.024341
0.073183
0.076120
0.101580
0.103850
0.095194
0.134046
0.058873
0.071248
0.115022
0.117594
0.061574
0.066689
0.120707
0.040133
0.058427
0.040473
0.116328
0.129593
0.096813
0.077809
0.020476
0.075658
0.056147
0.115760
0.090927
0.117151
0.080090
0.079000
0.099508
0.071999
0.026057
0.041599
0.056749
0.045831
0.071706
0.122363
0.120628
0.095718
0.066669
0.063415
0.114120
0.113093
0.126930
0.127405
0.125303
0.125365
0.125565
0.125561
0.132338
0.120134
0.034646
0.096356
0.117308
0.036304
0.034939
0.072033
0.104039
0.096888
0.048170
0.049016
0.076430
0.047665
0.086518
0.131219
0.046660
0.103687
0.099216
0.075217
0.071473
0.120767
0.115734
0.110541
0.075272
0.068765
0.066733
0.072111
0.060778
0.106323
0.064173
0.079312
0.083497
0.083975
0.058132
0.049773
0.057783
0.091392
0.109426
0.110256
0.048769
0.041011
0.065156
0.077663
0.136312
0.129619
0.045566
0.056513
0.117985
0.042306
0.035073
0.054967
0.076980
0.123776
0.062821
0.033534
0.047687
0.048585
0.065272
0.129308
0.045402
0.074118
0.131018
0.037811
0.032610
0.100302
0.072342
0.086322
0.070064
0.028475
0.050120
0.058475
0.077525
0.148118
0.147778
0.124922
0.034494
0.072705
0.108032
0.037870
0.084637
0.045192
0.079854
0.090212
0.041467
0.044941
0.110412
0.129098
0.092264
0.075664
0.083745
0.080019
0.085491
0.107879
0.124017
0.032822
0.025532
0.076976
0.070425
0.134699
0.107979
0.090080
0.066499
0.076542
0.054318
0.112253
0.073949
0.077165
0.125305
0.108980
0.115719
0.115420
0.125995
0.125994
0.125708
0.125712
0.127906
0.127982
0.124763
0.123622
0.091837
0.065820
0.061635
0.061282
0.118950
0.082685
0.115206
0.101068
0.023525
0.051924
0.089013
0.116861
0.047805
0.061467
0.132165
0.121214
0.057383
0.052004
0.084102
0.100415
0.056329
0.052254
0.132525
0.146686
0.063214
0.066929
0.051144
0.105459
0.041283
0.089971
0.125684
0.088751
0.069104
0.034781
0.119953
0.126140
0.059456
0.107627
0.072469
0.067809
0.095366
0.119325
0.101606
0.084922
0.103622
0.119137
0.056780
0.063245
0.119199
0.119258
0.063723
0.102788
0.034514
0.030933
0.083456
0.118814
0.045480
0.063448
0.128172
0.053539
0.073940
0.044058
0.086674
0.084835
0.034526
0.046734
0.087220
0.144690
0.061144
0.059734
0.145946
0.047177
0.043342
0.079485
0.133806
0.033290
0.022358
0.045253
0.103560
0.146973
0.051306
0.070393
0.066123
0.119559
0.040059
0.062076
0.125947
0.061655
0.065821
0.115057
0.027762
0.075244
0.136044
0.019656
0.071906
0.122859
0.087264
0.118236
0.061138
0.056110
0.109795
0.124789
0.047559
0.041092
0.094345
0.019393
0.069487
0.063719
0.103296
0.130255
0.071439
0.101347
0.025335
0.049190
0.076307
0.037432
0.086572
0.125297
0.115980
0.121578
0.122254
0.121895
0.125302
0.111235
0.048580
0.050624
0.105903
0.031501
0.033368
0.069505
0.068359
0.060532
0.062660
0.038424
0.028320
0.077530
0.059196
0.083815
0.076735
0.106178
0.104775
0.116839
0.120676
0.121029
0.037349
0.083827
0.129442
0.067808
0.089472
0.036768
0.046810
0.074436
0.092386
0.097985
0.102999
0.098846
0.062289
0.030786
0.063525
0.077222
0.068400
0.101868
0.104266
0.107108
0.095756
0.090967
0.063620
0.067823
0.077825
0.086370
0.093888
0.070184
0.109216
0.146551
0.147419
0.105809
0.061995
0.077553
0.032918
0.089219
0.108944
0.028660
0.097611
0.129364
0.036236
0.105549
0.109975
0.092317
0.106673
0.036761
0.088852
0.116004
0.058711
0.067753
0.112035
0.072287
0.053997
0.085871
0.087957
0.083116
0.090995
0.073955
0.082377
0.085789
0.072051
0.066265
0.087609
0.054674
0.092893
0.095989
0.111610
0.109381
0.050173
0.045546
0.120376
0.144070
0.064358
0.078359
0.144798
0.037653
0.060475
0.096375
0.072285
0.080578
0.085254
0.068704
0.079723
0.037111
0.026123
0.067406
0.077280
0.038158
0.072771
0.130234
0.041621
0.079432
0.127811
0.052673
0.035597
0.076056
0.067594
0.045155
0.132854
0.143863
0.046676
0.061615
0.053651
0.076993
0.126474
0.131117
0.056615
0.061163
0.129724
0.064419
0.067869
0.063609
0.068768
0.069993
0.076047
0.079872
0.068986
0.067417
0.063938
0.029842
0.059176
0.127987
0.124822
0.135761
0.038888
0.068767
0.124113
0.031446
0.038528
0.048061
0.098858
0.112141
0.071310
0.038326
0.075274
0.046580
0.119867
0.126321
0.046454
0.082439
0.130987
0.055862
0.079160
0.033510
0.049031
0.115567
0.078815
0.057849
0.113076
0.121681
0.104174
0.121711
0.111719
0.112731
0.112835
0.104373
0.050371
0.060362
0.096470
0.050818
0.025093
0.057473
0.082155
0.090240
0.103994
0.104014
0.115681
0.108104
0.100920
0.100199
0.096888
0.026255
0.091329
0.142406
0.047999
0.112251
0.139898
0.061392
0.048445
0.095307
0.083837
0.100403
0.098347
0.098378
0.092992
0.085396
0.064902
0.025280
0.015842
0.029075
0.058759
0.117321
0.124765
0.147186
0.085088
0.088680
0.043088
0.074092
0.095829
0.117649
0.062874
0.099508
0.121871
0.079325
0.077009
0.065858
0.056246
0.141949
0.040626
0.078801
0.130344
0.038364
0.063102
0.072477
0.100809
0.098792
0.089283
0.062057
0.122282
0.115777
0.049663
0.079429
0.042633
0.064664
0.080378
0.118530
0.050048
0.100789
0.127189
0.095542
0.068464
0.058220
0.049621
0.057565
0.063007
0.065224
0.082607
0.089873
0.100469
0.050526
0.085689
0.116428
0.078027
0.068953
0.068802
0.048950
0.097155
0.129799
0.045350
0.092777
0.100984
0.072190
0.080630
0.076784
0.071203
0.081836
0.082490
0.058703
0.085006
0.024938
0.023185
0.077544
0.053509
0.092134
0.088526
0.106888
0.091967
0.059890
0.105452
0.118886
0.118731
0.140017
0.037445
0.081825
0.125299
0.054321
0.027009
0.064162
0.045417
0.048586
0.045332
0.047437
0.076908
0.139646
0.058566
0.086845
0.077137
0.073006
0.110540
0.126431
0.090216
0.056213
0.026901
0.075437
0.056075
0.137917
0.093626
0.107602
0.023251
0.030310
0.076664
0.054161
0.110642
0.085209
0.049323
0.043452
0.028537
0.059965
0.065080
0.118434
0.052836
0.087431
0.100796
0.082326
0.077264
0.081480
0.119195
0.035029
0.058762
0.074835
0.101625
0.104579
0.123183
0.113020
0.061937
0.094107
0.136513
0.087112
0.107202
0.096749
0.082009
0.056102
0.066827
0.057686
0.104033
0.119512
0.131277
0.134960
0.033374
0.077080
0.137465
0.057362
0.057877
0.127996
0.119595
0.121923
0.115841
0.117676
0.122499
0.132099
0.027989
0.076661
0.133653
0.029303
0.036941
0.043816
0.094576
0.114877
0.023830
0.040062
0.094589
0.127177
0.105600
0.056771
0.059018
0.092064
0.071400
0.078769
0.094954
0.076557
0.091532
0.098199
0.052871
0.102242
0.045161
0.029542
0.092176
0.106446
0.113265
0.096741
0.082643
0.046473
0.106457
0.056080
0.104169
0.062697
0.059083
0.076581
0.110799
0.034974
0.058782
0.048178
0.079018
0.118079
0.053406
0.075459
0.116422
0.025069
0.035647
0.080063
0.080493
0.116289
0.067015
0.070365
0.089768
0.092179
0.074524
0.080233
0.039598
0.086210
0.101889
0.133359
0.060495
0.041770
0.038299
0.062552
0.077143
0.120580
0.063375
0.105547
0.069643
0.038758
0.085708
0.134887
0.045666
0.044350
0.087338
0.094321
0.091574
0.069178
0.106476
0.048480
0.073950
0.067232
0.039523
0.077409
0.089124
0.105287
0.078531
0.060199
0.046002
0.069543
0.136226
0.112715
0.039988
0.075993
0.102760
0.025281
0.037031
0.080055
0.117662
0.057663
0.075329
0.088514
0.149546
0.035893
0.123222
0.120578
0.027747
0.084975
0.126499
0.018496
0.054595
0.048759
0.092267
0.132056
0.100675
0.135266
0.112788
0.146222
0.089727
0.081263
0.038433
0.078168
0.067192
0.105804
0.133346
0.134588
0.036157
0.032922
0.071740
0.096619
0.108523
0.118052
0.118456
0.145527
0.149526
0.114212
0.047404
0.085186
0.109084
0.034124
0.031689
0.060274
0.071486
0.117342
0.052562
0.086608
0.096992
0.118659
0.049672
0.043320
0.083841
0.128759
0.047933
0.083974
0.118990
0.098721
0.074593
0.079396
0.105778
0.102113
0.044371
0.072433
0.119291
0.128498
0.063664
0.132473
0.115570
0.032031
0.054275
0.060189
0.112107
0.109074
0.141919
0.107485
0.049979
0.033183
0.086805
0.122907
0.129902
0.081658
0.113097
0.142131
0.102697
0.095754
0.124100
0.124770
0.068165
0.041875
0.108064
0.016067
0.124701
0.124608
0.057653
0.045446
0.098812
0.121544
0.083398
0.063873
0.094008
0.077502
0.085854
0.063025
0.022218
0.087904
0.054594
0.075050
0.071395
0.026593
0.130981
0.117833
0.057878
0.056209
0.100268
0.107120
0.053847
0.052920
0.050781
0.097251
0.137123
0.025068
0.047195
0.072460
0.124633
0.092009
0.062060
0.024893
0.037593
0.081581
0.058758
0.079279
0.045699
0.096107
0.122630
0.026156
0.017553
0.035216
0.088447
0.124692
0.092071
0.102221
0.064674
0.088559
0.119532
0.115906
0.124215
0.122911
0.112108
0.124952
0.050483
0.063732
0.037345
0.122569
0.049084
0.071375
0.069349
0.114531
0.034553
0.076212
0.114122
0.016697
0.095129
0.078776
0.087866
0.087499
0.113148
0.116529
0.063209
0.097634
0.096976
0.086708
0.126818
0.119937
0.051084
0.084636
0.085692
0.089926
0.062822
0.055958
0.101311
0.043426
0.056141
0.065873
0.091469
0.126410
0.046705
0.064156
0.071733
0.054515
0.088690
0.112989
0.055647
0.059428
0.038025
0.097834
0.113627
0.040064
0.103003
0.093653
0.037710
0.053540
0.048526
0.079876
0.075475
0.115710
0.053528
0.076936
0.083673
0.035238
0.040702
0.041646
0.071354
0.131532
0.065320
0.059377
0.127980
0.017471
0.042121
0.059375
0.094055
0.108508
0.041959
0.057791
0.095625
0.041030
0.111621
0.086177
0.102354
0.098619
0.049684
0.072795
0.099374
0.057775
0.096492
0.083094
0.069515
0.057609
0.031764
0.091370
0.061865
0.094962
0.047253
0.057289
0.052687
0.067979
0.083466
0.092617
0.052831
0.046215
0.073574
0.078753
0.081152
0.110905
0.060517
0.082658
0.087003
0.099690
0.042503
0.063345
0.115206
0.078453
0.042658
0.036999
0.097553
0.128428
0.028906
0.052450
0.095586
0.093301
0.055071
0.022780
0.061229
0.072742
0.105642
0.036976
0.058181
0.087315
0.065489
0.067883
0.027241
0.080848
0.065360
0.062860
0.065030
0.028763
0.045998
0.053321
0.102138
0.106079
0.049432
0.025189
0.086290
0.056507
0.086444
0.110196
0.078308
0.082970
0.050410
0.068126
0.047078
0.068785
0.108508
0.078474
0.076625
0.084008
0.073766
0.054615
0.031765
0.055901
0.087345
0.117477
0.047753
0.052750
0.064808
0.090242
0.116093
0.038154
0.053367
0.082610
0.089542
0.098559
0.064275
0.113274
0.109242
0.100055
0.076662
0.098721
0.048694
0.089653
0.096609
0.091503
0.053732
0.050628
0.057432
0.112623
0.123951
0.033153
0.125214
0.130637
0.063598
0.038671
0.053848
0.104741
0.125887
0.125762
0.126506
0.104314
0.113155
0.113204
0.123064
0.129764
0.129859
0.112827
0.106337
0.128136
0.100941
0.070971
0.061825
0.062955
0.024538
0.055727
0.097793
0.112397
0.120935
0.126707
0.088995
0.063732
0.098325
0.081948
0.088031
0.057299
0.074203
0.103265
0.113776
0.102348
0.081649
0.081228
0.103245
0.071696
0.084119
0.116115
0.106750
0.116830
0.073817
0.050142
0.130005
0.022321
0.112698
0.073836
0.085274
0.070097
0.122294
0.031637
0.025826
0.092900
0.074997
0.110795
0.116398
0.130780
0.044429
0.087947
0.060201
0.057040
0.100284
0.069453
0.048022
0.045150
0.077238
0.038776
0.132966
0.109129
0.117208
0.123583
0.057666
0.077033
0.113697
0.031029
0.061763
0.068200
0.091823
0.102338
0.083048
0.044719
0.031514
0.066715
0.076822
0.059814
0.075333
0.118480
0.107184
0.131462
0.115606
0.116730
0.108750
0.117113
0.041976
0.063641
0.044175
0.047611
0.104408
0.112752
0.075095
0.060835
0.029340
0.059164
0.095754
0.122137
0.103075
0.028587
0.105909
0.130826
0.110752
0.136489
0.125641
0.118570
0.114992
0.114862
0.128831
0.121810
0.043675
0.089388
0.120644
0.040399
0.125054
0.113565
0.097346
0.062029
0.070483
0.067370
0.102074
0.082475
0.096022
0.038424
0.079432
0.110756
0.095548
0.107203
0.122276
0.125368
0.126084
0.124526
0.115213
0.123957
0.080693
0.060208
0.059844
0.082076
0.125678
0.026593
0.079091
0.086967
0.110171
0.080252
0.044517
0.038651
0.033916
0.080562
0.066974
0.096284
0.092616
0.088096
0.098372
0.046884
0.077463
0.024685
0.079008
0.094879
0.056682
0.052210
0.069163
0.101715
0.118120
0.087555
0.042576
0.028135
0.037392
0.088973
0.130964
0.041425
0.070093
0.127805
0.119527
0.022181
0.063813
0.069968
0.045116
0.132025
0.133031
0.127935
0.098376
0.095236
0.078270
0.054802
0.125196
0.133011
0.042484
0.108341
0.139325
0.031108
0.126684
0.127259
0.125819
0.132084
0.125219
0.125231
0.116189
0.120276
0.125695
0.125704
0.037931
0.068764
0.103040
0.025722
0.116586
0.112107
0.047459
0.063265
0.053667
0.133784
0.085734
0.086310
0.067971
0.070829
0.132341
0.137174
0.118101
0.117839
0.137598
0.131633
0.080556
0.080007
0.088970
0.087452
0.121917
0.125362
0.068779
0.067144
0.105253
0.104916
0.137398
0.124786
0.087680
0.084795
0.103742
0.103193
0.068222
0.052310
0.074241
0.079117
0.109852
0.108978
0.093099
0.087272
0.110008
0.091679
0.096660
0.046239
0.095089
0.066077
0.103400
0.126968
0.056527
0.055716
0.072505
0.107816
0.061270
0.062659
0.103292
0.049437
0.056262
0.091964
0.141683
0.050435
0.060406
0.052969
0.075052
0.102963
0.082367
0.051912
0.042171
0.124023
0.070775
0.057956
0.095979
0.095550
0.093496
0.099008
0.044031
0.057136
0.051624
0.082941
0.058700
0.094354
0.111952
0.093245
0.056844
0.068801
0.146032
0.111264
0.093255
0.106195
0.072593
0.073385
0.111283
0.153732
0.087590
0.093771
0.078994
0.075267
0.127975
0.114964
0.027182
0.093971
0.073104
0.081785
0.079192
0.042201
0.132550
0.132163
0.096950
0.049097
0.101746
0.089604
0.122275
0.126562
0.070504
0.066276
0.094334
0.096349
0.054212
0.044923
0.046834
0.097182
0.135068
0.022635
0.058694
0.057621
0.103642
0.146003
0.072839
0.080390
0.069299
0.040022
0.044080
0.135194
0.024431
0.053347
0.049074
0.036410
0.060902
0.047699
0.091149
0.143801
0.039124
0.079205
0.122573
0.047264
0.053821
0.076192
0.129827
0.042832
0.080547
0.041707
0.126965
0.120351
0.055698
0.084781
0.139521
0.098922
0.089255
0.090404
0.078370
0.042088
0.093281
0.133867
0.126832
0.133213
0.075497
0.064797
0.039418
0.044552
0.082728
0.135907
0.033949
0.065582
0.078528
0.116467
0.039609
0.096193
0.136437
0.026903
0.082418
0.131555
0.125443
0.121562
0.125212
0.130901
0.058338
0.076706
0.123604
0.055838
0.078338
0.033013
0.037626
0.092985
0.131798
0.031383
0.089213
0.044234
0.050400
0.091030
0.131822
0.052604
0.039811
0.066383
0.061046
0.056151
0.076276
0.039284
0.075555
0.083455
0.047260
0.099038
0.098810
0.089914
0.076836
0.076935
0.038442
0.066416
0.085635
0.126277
0.038035
0.086860
0.082900
0.080429
0.070291
0.038143
0.041101
0.071505
0.113528
0.062219
0.029728
0.052603
0.082434
0.129357
0.055100
0.071451
0.031962
0.053238
0.093984
0.106315
0.049388
0.036749
0.054104
0.045138
0.087670
0.118718
0.052822
0.077893
0.047046
0.047698
0.111167
0.125780
0.040131
0.041191
0.134335
0.018544
0.036315
0.063616
0.107193
0.110716
0.101585
0.074953
0.048128
0.030740
0.060397
0.070831
0.079765
0.130446
0.033712
0.093643
0.127199
0.050194
0.072500
0.043397
0.109697
0.136739
0.131864
0.123311
0.034304
0.091998
0.122623
0.063518
0.061324
0.119291
0.108501
0.108283
0.041376
0.082117
0.118175
0.089138
0.090405
0.042215
0.087469
0.129507
0.117347
0.092629
0.054842
0.068137
0.057185
0.047425
0.084569
0.081542
0.057518
0.044292
0.032572
0.029622
0.028297
0.080300
0.063643
0.124537
0.077732
0.094379
0.091076
0.093715
0.064216
0.085364
0.063733
0.099073
0.107350
0.101039
0.095990
0.079728
0.080372
0.093208
0.040059
0.049802
0.088453
0.119836
0.047646
0.066226
0.073169
0.089330
0.096450
0.102989
0.073711
0.041820
0.103230
0.096401
0.044071
0.026968
0.078185
0.079931
0.104247
0.102688
0.116328
0.100475
0.052607
0.074129
0.072674
0.081337
0.115130
0.104677
0.083297
0.098303
0.063092
0.056297
0.037563
0.058124
0.103525
0.075502
0.047382
0.050343
0.046541
0.117925
0.076371
0.027574
0.025665
0.049604
0.084687
0.124907
0.070603
0.051964
0.084381
0.110138
0.126596
0.138944
0.065785
0.065014
0.098706
0.107008
0.131954
0.120845
0.028916
0.058294
0.108930
0.123176
0.092881
0.067116
0.077005
0.050046
0.103142
0.115503
0.077766
0.093827
0.096169
0.104511
0.050646
0.072872
0.040104
0.076838
0.042569
0.088617
0.126619
0.038159
0.128832
0.124175
0.063725
0.051446
0.065130
0.112637
0.122671
0.124145
0.127553
0.114932
0.085798
0.094305
0.069810
0.081126
0.087307
0.047255
0.075521
0.083883
0.073696
0.081012
0.096755
0.101829
0.119874
0.071917
0.075745
0.094016
0.090450
0.098736
0.098754
0.100537
0.108127
0.057484
0.087023
0.092341
0.064419
0.046256
0.097868
0.112828
0.044771
0.092959
0.121558
0.085902
0.070253
0.032703
0.088555
0.093077
0.110145
0.109780
0.104936
0.118047
0.063690
0.062198
0.051570
0.083282
0.134602
0.045632
0.055722
0.062436
0.105262
0.144098
0.142371
0.091893
0.075821
0.044298
0.033115
0.104901
0.053185
0.056406
0.059569
0.128617
0.055361
0.039677
0.101582
0.137613
0.133716
0.114883
0.062129
0.064798
0.078038
0.069300
0.060762
0.099963
0.047826
0.044508
0.077148
0.093237
0.066675
0.038622
0.033050
0.096991
0.141268
0.029569
0.047316
0.054103
0.045506
0.128477
0.129064
0.131200
0.044273
0.048501
0.120395
0.021683
0.048591
0.073357
0.075838
0.131914
0.113399
0.086546
0.067735
0.080777
0.069849
0.052022
0.058120
0.138233
0.103293
0.064239
0.055984
0.076757
0.130281
0.053752
0.039340
0.082360
0.128657
0.047278
0.038348
0.106323
0.079264
0.081211
0.083247
0.041862
0.048425
0.050516
0.115154
0.060007
0.041190
0.061327
0.076278
0.094567
0.046179
0.050378
0.124696
0.098312
0.056934
0.032346
0.063127
0.077749
0.088349
0.070049
0.024651
0.042061
0.047347
0.114366
0.047924
0.090864
0.139001
0.075304
0.060918
0.024550
0.026131
0.048205
0.095444
0.071271
0.079857
0.130525
0.112408
0.112959
0.116756
0.119914
0.045433
0.046853
0.118995
0.023592
0.049187
0.053513
0.077710
0.100718
0.054981
0.059274
0.068783
0.056528
0.105798
0.076425
0.052005
0.038886
0.030962
0.050522
0.074026
0.103622
0.089160
0.051316
0.049869
0.117889
0.065335
0.059903
0.108565
0.124440
0.116595
0.135347
0.036606
0.091945
0.127631
0.084050
0.088694
0.042264
0.081506
0.053178
0.105339
0.111936
0.109086
0.132316
0.128506
0.104210
0.059768
0.116116
0.110565
0.111718
0.083500
0.060391
0.032592
0.061622
0.040743
0.038986
0.056363
0.065964
0.057294
0.060300
0.086270
0.074594
0.059039
0.130852
0.044659
0.091695
0.115307
0.045578
0.056871
0.054716
0.102557
0.130265
0.039666
0.093300
0.132496
0.085034
0.088554
0.082260
0.079493
0.081271
0.087637
0.071051
0.063016
0.122144
0.033769
0.083338
0.127519
0.059375
0.050840
0.055450
0.062785
0.124240
0.044227
0.092055
0.129869
0.051418
0.041353
0.030932
0.076604
0.093555
0.091704
0.121193
0.105817
0.073496
0.118656
0.111793
0.123808
0.088653
0.102929
0.058137
0.038763
0.090553
0.059347
0.085768
0.084039
0.070542
0.079146
0.043584
0.031595
0.074934
0.055728
0.144187
0.041993
0.068875
0.130018
0.035740
0.073339
0.056514
0.129815
0.106814
0.055999
0.075730
0.104950
0.028938
0.052836
0.072698
0.116595
0.120755
0.066347
0.075913
0.064689
0.071868
0.112392
0.131063
0.063228
0.073509
0.022340
0.088401
0.056568
0.123119
0.091534
0.100114
0.099873
0.068415
0.049555
0.101841
0.121185
0.037880
0.055029
0.087009
0.052926
0.124064
0.123490
0.109238
0.046077
0.026462
0.028282
0.068317
0.089849
0.059238
0.117748
0.121331
0.090141
0.065015
0.028429
0.094581
0.061974
0.052360
0.103300
0.123369
0.074048
0.060319
0.113748
0.102461
0.087818
0.033389
0.084255
0.119983
0.059701
0.103212
0.121576
0.048176
0.096722
0.028392
0.068367
0.103039
0.085006
0.107041
0.119625
0.070980
0.112148
0.057149
0.027130
0.075614
0.058683
0.049149
0.088069
0.120049
0.125028
0.119370
0.113105
0.113946
0.128375
0.121295
0.051120
0.058879
0.131103
0.046216
0.075842
0.053197
0.098462
0.131578
0.128579
0.131067
0.130053
0.126305
0.136043
0.113012
0.045979
0.105820
0.136506
0.070991
0.037502
0.055176
0.113746
0.100779
0.046997
0.103878
0.052097
0.028335
0.050252
0.049913
0.077142
0.154110
0.044013
0.081089
0.155582
0.042794
0.075527
0.123441
0.109882
0.130974
0.138601
0.123819
0.090120
0.044079
0.019504
0.035774
0.056783
0.137103
0.077569
0.087152
0.129427
0.043689
0.024513
0.044827
0.116046
0.106212
0.044486
0.055059
0.018560
0.033960
0.037357
0.059002
0.089736
0.093429
0.055340
0.030298
0.035972
0.040126
0.064907
0.048470
0.085842
0.130106
0.123171
0.117164
0.127403
0.121893
0.074730
0.102370
0.133048
0.036597
0.080586
0.024429
0.028582
0.040450
0.137871
0.085773
0.041113
0.072005
0.055865
0.041801
0.062530
0.110733
0.043100
0.088735
0.087320
0.040794
0.092063
0.122873
0.057127
0.089543
0.111490
0.086089
0.104934
0.065637
0.077496
0.071698
0.061514
0.070025
0.074451
0.101288
0.074079
0.067159
0.092321
0.100491
0.085726
0.119027
0.053197
0.043819
0.091982
0.087921
0.122260
0.119909
0.071301
0.109536
0.130323
0.046765
0.100217
0.037893
0.053306
0.043005
0.080096
0.132081
0.066316
0.058767
0.138241
0.052272
0.041665
0.061477
0.070466
0.046846
0.133321
0.123970
0.045100
0.053579
0.026069
0.044881
0.048507
0.115424
0.047871
0.101959
0.136480
0.071331
0.113131
0.073983
0.061542
0.090848
0.135086
0.055688
0.058919
0.042870
0.074505
0.129574
0.067511
0.087928
0.135634
0.098534
0.050424
0.034747
0.024989
0.057409
0.077705
0.087113
0.102161
0.095919
0.092688
0.113354
0.115496
0.111797
0.049343
0.106035
0.120308
0.115195
0.079914
0.067394
0.035726
0.057819
0.065331
0.048614
0.095146
0.133988
0.053593
0.076083
0.054008
0.074457
0.110296
0.098969
0.104686
0.110998
0.046444
0.072318
0.131687
0.033393
0.045133
0.059153
0.089621
0.110630
0.051732
0.047019
0.036297
0.052075
0.119874
0.101947
0.044572
0.069452
0.040415
0.048971
0.063055
0.116546
0.106482
0.101044
0.095865
0.106339
0.060136
0.065168
0.130897
0.049730
0.038096
0.068926
0.091802
0.059636
0.031478
0.045269
0.084634
0.130112
0.050073
0.075330
0.107212
0.115211
0.101006
0.088890
0.052784
0.047217
0.078809
0.142174
0.048527
0.089185
0.130938
0.106596
0.038138
0.095547
0.111081
0.046871
0.029087
0.067642
0.088781
0.122098
0.049139
0.043258
0.039911
0.056788
0.109389
0.104971
0.114157
0.113840
0.125758
0.125734
0.113925
0.112855
0.063534
0.070410
0.054178
0.063670
0.141731
0.042615
0.097160
0.121806
0.106472
0.099079
0.044935
0.085584
0.090395
0.097808
0.110952
0.128018
0.106547
0.089047
0.055726
0.047885
0.065118
0.134094
0.085294
0.108143
0.064345
0.059319
0.021254
0.036774
0.103164
0.126895
0.104921
0.106173
0.068545
0.071634
0.118234
0.125540
0.022265
0.079497
0.058449
0.102368
0.090421
0.126367
0.061618
0.035264
0.113834
0.115921
0.094064
0.097497
0.073602
0.075310
0.073450
0.075823
0.090733
0.088037
0.054538
0.075390
0.039692
0.104958
0.115575
0.043722
0.127288
0.119138
0.124953
0.129911
0.117127
0.083507
0.070307
0.064264
0.121296
0.041596
0.070466
0.073848
0.101432
0.105718
0.038926
0.057197
0.099903
0.130464
0.081300
0.082957
0.066149
0.066914
0.057676
0.049308
0.059245
0.131680
0.041307
0.098088
0.129777
0.081945
0.064751
0.030343
0.073362
0.054648
0.118045
0.112664
0.036977
0.058396
0.109659
0.066815
0.122207
0.112894
0.022943
0.098304
0.048691
0.054950
0.101350
0.122384
0.118611
0.134912
0.066151
0.047368
0.123812
0.070199
0.071818
0.041419
0.063123
0.019961
0.029944
0.041125
0.103283
0.108951
0.051265
0.054043
0.094705
0.129486
0.128552
0.139947
0.066393
0.100653
0.116354
0.129128
0.096798
0.036738
0.098711
0.132576
0.134240
0.126217
0.128628
0.114540
0.113508
0.117307
0.039981
0.072141
0.102149
0.039904
0.047898
0.069885
0.109794
0.047610
0.057711
0.065852
0.076492
0.083989
0.111662
0.127939
0.113142
0.092158
0.036792
0.054393
0.096612
0.068828
0.133614
0.130955
0.027644
0.037990
0.080512
0.135904
0.053818
0.040098
0.125170
0.128290
0.031356
0.067960
0.090255
0.125311
0.139082
0.120757
0.079520
0.053967
0.081793
0.075412
0.044745
0.056121
0.082383
0.059061
0.021298
0.034060
0.049193
0.102511
0.111495
0.092021
0.056212
0.129274
0.127309
0.042374
0.037960
0.040380
0.073105
0.124763
0.135646
0.126899
0.029936
0.070286
0.129620
0.081203
0.073209
0.073027
0.050363
0.099210
0.117138
0.129378
0.046559
0.075935
0.129004
0.059891
0.077426
0.106608
0.028786
0.055797
0.106912
0.020792
0.086538
0.067125
0.069924
0.078020
0.118930
0.038661
0.035391
0.085818
0.062647
0.103103
0.065510
0.103324
0.051403
0.036001
0.104392
0.126979
0.109940
0.077969
0.065365
0.082396
0.070091
0.120089
0.080592
0.063992
0.085702
0.051232
0.105639
0.019490
0.105757
0.116604
0.127262
0.109975
0.108168
0.103842
0.097043
0.077845
0.064249
0.070852
0.133095
0.120149
0.104367
0.107602
0.125378
0.131589
0.032432
0.046317
0.086511
0.093999
0.127396
0.126976
0.085681
0.075059
0.124670
0.056457
0.126438
0.127182
0.036799
0.077129
0.085719
0.108767
0.125404
0.125051
0.040760
0.076302
0.133145
0.031933
0.125705
0.125266
0.047421
0.046038
0.076136
0.151718
0.125488
0.125475
0.054672
0.046576
0.111481
0.056502
0.123500
0.113736
0.150319
0.109616
0.066508
0.058178
0.099053
0.090621
0.097739
0.142550
0.112800
0.115264
0.040927
0.097298
0.102973
0.032339
0.081575
0.077217
0.096758
0.089920
0.098535
0.092668
0.052566
0.074657
0.082813
0.076983
0.101745
0.098720
0.103162
0.090790
0.062005
0.051681
0.091910
0.111756
0.115354
0.098689
0.066591
0.073029
0.105847
0.030025
0.118276
0.105857
0.049484
0.039146
0.038117
0.084418
0.119841
0.042642
0.083030
0.080359
0.064432
0.105284
0.082895
0.085333
0.052247
0.103345
0.066077
0.073806
0.111346
0.121280
0.038339
0.066694
0.094611
0.132015
0.085255
0.092955
0.106953
0.106302
0.039082
0.056471
0.114862
0.068750
0.041077
0.033174
0.080838
0.109181
0.124986
0.123008
0.072930
0.072307
0.022810
0.053471
0.086445
0.110373
0.048373
0.044793
0.064058
0.051208
0.086999
0.057188
0.102952
0.021451
0.039143
0.047051
0.098837
0.127458
0.044468
0.059300
0.136228
0.032461
0.117154
0.105108
0.068805
0.055617
0.095095
0.111167
0.110515
0.147360
0.131736
0.101839
0.071431
0.055160
0.142808
0.127390
0.078280
0.086846
0.038650
0.093330
0.133548
0.048512
0.027989
0.052979
0.049698
0.126145
0.030037
0.066987
0.088882
0.124686
0.036629
0.074058
0.087017
0.023136
0.074946
0.092622
0.060079
0.092082
0.092246
0.096600
0.134413
0.115016
0.041859
0.076474
0.105006
0.050251
0.070877
0.062746
0.117494
0.102335
0.044344
0.048671
0.090648
0.132897
0.068830
0.053268
0.116328
0.061129
0.146188
0.123288
0.057002
0.048149
0.067458
0.085064
0.055104
0.087505
0.129972
0.059267
0.053743
0.063138
0.131122
0.048023
0.058993
0.056616
0.076994
0.072007
0.131063
0.134585
0.050239
0.059896
0.117592
0.060907
0.149134
0.129267
0.097540
0.049283
0.084223
0.066721
0.007695
0.027494
0.069605
0.142246
0.032967
0.031989
0.099744
0.110675
0.008045
0.033294
0.070255
0.133871
0.041572
0.079999
0.137077
0.085891
0.035346
0.033761
0.141868
0.127148
0.050966
0.095312
0.139558
0.030770
0.126879
0.126849
0.049719
0.042034
0.075361
0.102169
0.125953
0.126219
0.100142
0.095611
0.126029
0.126085
0.080734
0.062759
0.118099
0.045000
0.125595
0.125589
0.073073
0.101848
0.080377
0.081810
0.114437
0.114262
0.063163
0.061918
0.075706
0.087574
0.063864
0.061792
0.127884
0.112218
0.056922
0.092774
0.079535
0.074722
0.055776
0.079710
0.089278
0.063071
0.089674
0.074161
0.088158
0.086010
0.098614
0.102924
0.082305
0.105409
0.121671
0.040824
0.067248
0.084447
0.073020
0.070103
0.111855
0.032388
0.037167
0.084473
0.096733
0.073967
0.079646
0.047464
0.051767
0.063501
0.108185
0.111507
0.060826
0.072640
0.044482
0.068580
0.109138
0.076910
0.040503
0.028565
0.070580
0.061303
0.053050
0.106233
0.104127
0.042355
0.046862
0.067832
0.058345
0.117879
0.060338
0.043070
0.097332
0.105028
0.135277
0.141322
0.113240
0.101173
0.081144
0.077134
0.048963
0.069973
0.135930
0.114906
0.118805
0.113944
0.107607
0.137844
0.118072
0.118770
0.041808
0.055893
0.089030
0.106602
0.131006
0.122874
0.052065
0.075382
0.140628
0.065622
0.042076
0.115174
0.126577
0.044458
0.112657
0.105055
0.060468
0.053389
0.113076
0.112457
0.055738
0.064047
0.113619
0.108125
0.034652
0.057467
0.080607
0.127171
0.069013
0.082660
0.113510
0.040412
0.020368
0.036837
0.095983
0.124539
0.068354
0.074036
0.114014
0.125039
0.075621
0.077575
0.070746
0.052904
0.111810
0.033650
0.053925
0.069183
0.113054
0.112935
0.073660
0.075081
0.143069
0.096669
0.042750
0.058989
0.099271
0.126098
0.084285
0.090357
0.098285
0.096081
0.065269
0.072661
0.082047
0.118116
0.029279
0.098937
0.134887
0.040320
0.098451
0.094923
0.087489
0.092626
0.055427
0.056568
0.072853
0.119192
0.053060
0.095451
0.124665
0.039817
0.028248
0.088248
0.068443
0.105216
0.063950
0.083960
0.060226
0.083512
0.086243
0.059548
0.130628
0.108916
0.046427
0.038794
0.017555
0.043524
0.104305
0.109488
0.039952
0.062711
0.070929
0.067971
0.089351
0.088715
0.054251
0.051759
0.043365
0.027864
0.104132
0.115169
0.043449
0.062555
0.038215
0.052304
0.102209
0.126999
0.130962
0.123232
0.116923
0.116815
0.115843
0.116258
0.119186
0.119522
0.045019
0.073606
0.111511
0.042968
0.073095
0.040024
0.109067
0.145080
0.119963
0.123223
0.039362
0.078588
0.102631
0.040471
0.040113
0.050329
0.103178
0.128636
0.100920
0.070569
0.018844
0.029884
0.073534
0.124346
0.135893
0.126213
0.115790
0.096650
0.061151
0.078001
0.054965
0.051950
0.103052
0.111923
0.045073
0.068756
0.105850
0.028769
0.074562
0.066388
0.119634
0.101001
0.117089
0.117119
0.128238
0.128189
0.128329
0.128403
0.131025
0.138546
0.042745
0.087970
0.123161
0.046152
0.060485
0.085212
0.112240
0.125800
0.081444
0.087406
0.094059
0.062744
0.093915
0.086144
0.075147
0.059611
0.135704
0.036727
0.092289
0.067370
0.084595
0.079932
0.020854
0.041605
0.103681
0.116971
0.084702
0.059763
0.091167
0.093081
0.096034
0.068563
0.091549
0.065660
0.045521
0.084395
0.086855
0.097299
0.083454
0.053371
0.107619
0.063528
0.026694
0.050066
0.061509
0.106860
0.103207
0.073106
0.022216
0.042146
0.109294
0.117425
0.066306
0.045595
0.119248
0.111881
0.075352
0.088377
0.083349
0.034530
0.083366
0.079469
0.032920
0.039401
0.055891
0.126225
0.062683
0.090777
0.133220
0.050750
0.122874
0.127271
0.038919
0.035389
0.094956
0.134728
0.069857
0.118512
0.112256
0.135390
0.097993
0.087671
0.115952
0.126000
0.095394
0.119268
0.092854
0.091161
0.110847
0.117818
0.075764
0.049276
0.118456
0.059218
0.030239
0.070975
0.072231
0.105246
0.114993
0.080243
0.019861
0.035711
0.089728
0.102368
0.055507
0.044435
0.108628
0.102536
0.077807
0.065592
0.100326
0.059865
0.052620
0.066590
0.106238
0.036363
0.025654
0.033652
0.090057
0.117726
0.074101
0.091310
0.051532
0.056761
0.094233
0.081937
0.049867
0.029962
0.110305
0.091858
0.097138
0.101907
0.064837
0.082978
0.054266
0.086510
0.037156
0.067210
0.078166
0.108089
0.087861
0.054461
0.033568
0.067771
0.072847
0.112876
0.096632
0.054404
0.037976
0.085794
0.119206
0.021024
0.064294
0.081084
0.108783
0.042819
0.037521
0.036183
0.069250
0.063785
0.099080
0.120179
0.049173
0.081106
0.053079
0.067535
0.080654
0.068990
0.048271
0.028819
0.038572
0.037050
0.079102
0.093226
0.059305
0.081551
0.102060
0.077785
0.056194
0.045986
0.040083
0.071811
0.086709
0.108727
0.095871
0.047729
0.118326
0.115502
0.044838
0.075269
0.056062
0.042944
0.115761
0.138630
0.052683
0.113665
0.128717
0.057426
0.098137
0.044454
0.025228
0.045613
0.045461
0.097428
0.104710
0.116614
0.126421
0.097573
0.071538
0.086683
0.031679
0.041944
0.057877
0.114419
0.078341
0.072791
0.117630
0.072302
0.115578
0.046866
0.021693
0.056849
0.084307
0.037076
0.095043
0.141030
0.134595
0.113276
0.034033
0.048440
0.100608
0.035460
0.022454
0.034014
0.055331
0.105051
0.107884
0.115402
0.091883
0.079418
0.096199
0.049691
0.048260
0.098487
0.124958
0.035325
0.046498
0.037321
0.086328
0.142447
0.047497
0.040261
0.029697
0.048745
0.078583
0.066042
0.022195
0.066493
0.086744
0.062693
0.109640
0.120501
0.047612
0.074789
0.027572
0.070358
0.095440
0.101581
0.050402
0.093852
0.086462
0.081097
0.077876
0.074099
0.094586
0.098323
0.083038
0.036758
0.075748
0.118149
0.060254
0.079646
0.125559
0.058143
0.068651
0.092081
0.113937
0.036922
0.066078
0.055013
0.107023
0.099063
0.113137
0.120684
0.078902
0.073612
0.122372
0.103542
0.110947
0.062161
0.104747
0.038622
0.037415
0.041569
0.095173
0.115520
0.086443
0.071438
0.136188
0.117898
0.047356
0.091792
0.132027
0.034384
0.102500
0.079877
0.084725
0.074502
0.049897
0.069078
0.062049
0.066835
0.080718
0.059865
0.087778
0.104376
0.086692
0.149410
0.077890
0.076888
0.101773
0.101960
0.090499
0.081615
0.028645
0.033424
0.074685
0.103426
0.118332
0.112651
0.114052
0.103079
0.059343
0.098072
0.115222
0.097141
0.077689
0.052505
0.041427
0.074676
0.091665
0.039297
0.108046
0.120674
0.111226
0.122463
0.117408
0.136462
0.136142
0.109536
0.049399
0.063262
0.091840
0.034251
0.081967
0.080782
0.134882
0.089230
0.065404
0.084838
0.108346
0.059195
0.020166
0.033331
0.049263
0.123878
0.137997
0.138494
0.063737
0.075655
0.135837
0.029404
0.063206
0.041497
0.064235
0.110663
0.059591
0.083590
0.104557
0.101158
0.095259
0.107356
0.092419
0.035865
0.090792
0.116046
0.082434
0.070990
0.119874
0.095734
0.102543
0.111613
0.095843
0.100293
0.111072
0.059153
0.101908
0.033473
0.033838
0.047282
0.051796
0.092981
0.034980
0.078472
0.094749
0.056333
0.024464
0.096041
0.060740
0.099979
0.097589
0.094479
0.100284
0.050895
0.092388
0.028363
0.038962
0.064021
0.069994
0.040186
0.064001
0.027768
0.065523
0.076606
0.095166
0.064836
0.086202
0.089373
0.051862
0.093716
0.100903
0.104846
0.082224
0.072409
0.071951
0.091154
0.056944
0.069323
0.093552
0.057349
0.035734
0.033990
0.078872
0.115456
0.133775
0.126449
0.125552
0.125463
0.125849
0.126062
0.125107
0.127121
0.113843
0.114159
0.119107
0.128455
0.079032
0.090398
0.131751
0.088568
0.046073
0.031452
0.039709
0.059063
0.072014
0.058798
0.087933
0.100983
0.055479
0.064243
0.021469
0.039749
0.050480
0.121490
0.134406
0.125442
0.126112
0.125577
0.125556
0.126013
0.126552
0.125572
0.125401
0.125801
0.126315
0.127161
0.125480
0.125462
0.125763
0.125758
0.125562
0.125492
0.104467
0.096801
0.021509
0.040530
0.094422
0.127359
0.068938
0.051822
0.132605
0.020746
0.049169
0.089755
0.087655
0.091849
0.053554
0.059060
0.032483
0.069768
0.053094
0.119216
0.042397
0.086358
0.121389
0.066409
0.064751
0.054200
0.112216
0.115314
0.084782
0.079558
0.080815
0.071223
0.048921
0.083101
0.128014
0.037619
0.084758
0.108618
0.073697
0.075982
0.113560
0.037817
0.024560
0.046261
0.052707
0.111228
0.076730
0.081973
0.085423
0.078997
0.117269
0.115197
0.119776
0.121806
0.100793
0.095309
0.044963
0.049586
0.049533
0.114798
0.056393
0.094985
0.110247
0.069106
0.079098
0.056510
0.108165
0.073341
0.024196
0.064142
0.099114
0.091732
0.094947
0.112086
0.091464
0.071124
0.048151
0.079970
0.120485
0.049693
0.044207
0.099229
0.099790
0.077930
0.111248
0.119975
0.029106
0.084660
0.075561
0.100185
0.052722
0.047691
0.052688
0.040602
0.065364
0.093026
0.099958
0.108353
0.066903
0.077448
0.048546
0.085617
0.137649
0.021668
0.057695
0.097451
0.086720
0.060171
0.161061
0.118584
0.045228
0.075180
0.096502
0.075886
0.050792
0.033529
0.115720
0.132494
0.107759
0.123915
0.052834
0.040142
0.103049
0.017527
0.063770
0.086101
0.088393
0.082009
0.087789
0.046354
0.076542
0.025877
0.040475
0.031743
0.057122
0.099674
0.081509
0.051730
0.101310
0.092193
0.044814
0.094610
0.078964
0.047231
0.091750
0.113209
0.077472
0.049576
0.108808
0.099191
0.092449
0.084359
0.077672
0.082922
0.092389
0.041684
0.105089
0.146109
0.042279
0.051635
0.130237
0.028519
0.035342
0.087522
0.132437
0.031241
0.075138
0.036277
0.060550
0.109851
0.089557
0.057946
0.060028
0.096221
0.071905
0.078798
0.084376
0.054204
0.067412
0.022755
0.020236
0.096788
0.052208
0.066213
0.099742
0.119877
0.069265
0.045731
0.059074
0.066024
0.106789
0.162030
0.086176
0.084840
0.066476
0.071024
0.118989
0.122888
0.027751
0.043043
0.075699
0.130988
0.041178
0.053780
0.044111
0.084455
0.074964
0.049334
0.094376
0.125477
0.129960
0.126829
0.124615
0.129060
0.121904
0.108163
0.034054
0.069140
0.120719
0.067072
0.046042
0.123421
0.057801
0.087350
0.108186
0.041230
0.061497
0.081842
0.112234
0.117540
0.111197
0.097339
0.079765
0.061165
0.032535
0.062991
0.092396
0.118469
0.080685
0.074711
0.133304
0.125241
0.049658
0.081670
0.138760
0.069618
0.073816
0.077027
0.083937
0.064439
0.058246
0.112352
0.113498
0.141564
0.051198
0.102557
0.134357
0.050920
0.064027
0.084257
0.097800
0.088927
0.031542
0.054851
0.077237
0.126337
0.046920
0.096642
0.134578
0.063163
0.021694
0.043377
0.079036
0.045571
0.065675
0.090182
0.124587
0.034472
0.051954
0.048898
0.082768
0.097244
0.084645
0.133787
0.131175
0.118360
0.118324
0.118732
0.119081
0.108014
0.094403
0.067475
0.110328
0.064399
0.090462
0.049527
0.023719
0.073450
0.054173
0.087408
0.084810
0.056516
0.086117
0.038354
0.037430
0.062629
0.110368
0.119877
0.091400
0.102990
0.040126
0.041403
0.091604
0.101532
0.064380
0.116848
0.042823
0.089796
0.135149
0.035527
0.078943
0.085370
0.084778
0.104598
0.094391
0.098435
0.059900
0.070148
0.094308
0.037759
0.048367
0.048072
0.087933
0.134567
0.045880
0.081466
0.125736
0.083983
0.075400
0.070025
0.066823
0.066896
0.069424
0.039728
0.072769
0.136841
0.137741
0.117740
0.076617
0.082732
0.018524
0.083579
0.056303
0.114054
0.112149
0.123543
0.135446
0.105038
0.087851
0.130948
0.070656
0.078861
0.070083
0.061302
0.067858
0.090501
0.068239
0.086373
0.049762
0.095672
0.040439
0.100227
0.137828
0.033648
0.048903
0.101084
0.041187
0.096739
0.137812
0.026875
0.085649
0.108239
0.139830
0.132157
0.077328
0.052246
0.085700
0.110143
0.087293
0.128123
0.078922
0.096708
0.048462
0.090634
0.075794
0.089320
0.075712
0.080229
0.064808
0.099185
0.086636
0.096371
0.095698
0.089096
0.098485
0.045261
0.094638
0.127225
0.097237
0.127498
0.115371
0.147621
0.089966
0.085192
0.052359
0.052289
0.094506
0.131259
0.052206
0.037543
0.127691
0.076902
0.052464
0.074999
0.075633
0.085966
0.077744
0.052211
0.095264
0.110205
0.107955
0.077959
0.043166
0.105478
0.148931
0.046383
0.053559
0.068145
0.088152
0.129137
0.084347
0.084084
0.097496
0.100113
0.036956
0.111786
0.068100
0.067472
0.112681
0.117832
0.037667
0.081758
0.118137
0.099886
0.101507
0.094028
0.051331
0.032290
0.065791
0.109356
0.113625
0.117376
0.118728
0.116951
0.121676
0.116729
0.082375
0.052466
0.044712
0.065735
0.084302
0.064750
0.047276
0.079892
0.073173
0.070014
0.078635
0.061962
0.104824
0.086707
0.059687
0.063015
0.077625
0.081427
0.102364
0.104518
0.050463
0.065690
0.073978
0.131090
0.047573
0.095825
0.138331
0.101903
0.077421
0.029263
0.080630
0.051865
0.105706
0.116813
0.037751
0.075783
0.107241
0.054172
0.078887
0.090774
0.084880
0.119161
0.083493
0.078253
0.103866
0.098981
0.044071
0.057673
0.081014
0.129129
0.045733
0.099867
0.138988
0.045031
0.060233
0.088605
0.108254
0.091570
0.052903
0.055196
0.045433
0.085152
0.124848
0.113353
0.088821
0.091212
0.094025
0.069604
0.090469
0.082826
0.061348
0.079309
0.117390
0.029592
0.108405
0.106322
0.056930
0.052923
0.022393
0.038129
0.090323
0.137160
0.035390
0.038942
0.043565
0.085404
0.122562
0.049809
0.020100
0.043241
0.043548
0.110922
0.084305
0.080499
0.130707
0.047465
0.049074
0.111841
0.112822
0.026879
0.084849
0.105813
0.061802
0.117186
0.022517
0.047141
0.085915
0.111896
0.101129
0.097412
0.128043
0.121668
0.041865
0.106581
0.131709
0.062957
0.121145
0.089992
0.036098
0.045942
0.106294
0.137713
0.044979
0.020955
0.061586
0.050373
0.139466
0.063831
0.087994
0.083174
0.115435
0.112263
0.060336
0.055087
0.093854
0.078504
0.064248
0.061100
0.069926
0.037770
0.079608
0.126346
0.046034
0.053308
0.093685
0.128562
0.090412
0.088381
0.088723
0.085670
0.121623
0.135631
0.101070
0.049985
0.077102
0.093209
0.065456
0.066421
0.099886
0.077135
0.043055
0.037569
0.098512
0.094698
0.092326
0.089684
0.058612
0.038983
0.075127
0.125705
0.093332
0.067518
0.107191
0.110342
0.050842
0.054097
0.123760
0.031450
0.015683
0.035838
0.080530
0.054037
0.095512
0.142569
0.048934
0.070021
0.127796
0.017905
0.107033
0.103738
0.073400
0.068853
0.035936
0.087963
0.114233
0.018787
0.066119
0.055657
0.084829
0.121036
0.108444
0.118329
0.032399
0.087462
0.119743
0.061865
0.078246
0.027741
0.110565
0.083961
0.076834
0.070910
0.074998
0.077559
0.122862
0.041219
0.019546
0.031554
0.093045
0.118075
0.090674
0.100642
0.071706
0.090984
0.072574
0.058455
0.102841
0.049481
0.085883
0.089695
0.096134
0.091854
0.134701
0.105430
0.092425
0.086884
0.091901
0.087506
0.125549
0.125552
0.090108
0.090180
0.078821
0.067527
0.125798
0.125789
0.068158
0.053073
0.098419
0.080236
0.066203
0.039210
0.112759
0.121099
0.048821
0.057725
0.100699
0.117234
0.045900
0.070440
0.081024
0.087851
0.063957
0.070905
0.051552
0.063865
0.087921
0.089987
0.128505
0.123911
0.029259
0.042022
0.066613
0.099612
0.048137
0.037808
0.079443
0.086226
0.084912
0.089542
0.051618
0.057378
0.088759
0.115648
0.045711
0.040832
0.066750
0.021269
0.092767
0.095979
0.084710
0.090750
0.037801
0.068350
0.079076
0.047422
0.096010
0.109550
0.041515
0.033056
0.078272
0.086983
0.126729
0.126568
0.069315
0.068845
0.060289
0.081869
0.069484
0.112303
0.061871
0.088077
0.118024
0.120657
0.125748
0.125741
0.125561
0.125556
0.126457
0.126551
0.125305
0.125301
0.126554
0.126764
0.125988
0.125798
0.125311
0.125284
0.126616
0.126945
0.126091
0.126600
0.126835
0.126000
0.124321
0.143556
0.097284
0.064870
0.075228
0.085644
0.089377
0.107169
0.065603
0.090853
0.107900
0.047164
0.034916
0.093241
0.123027
0.032752
0.044810
0.070842
0.122801
0.086831
0.057389
0.034785
0.032674
0.067799
0.072522
0.127686
0.065435
0.108124
0.074332
0.069844
0.070915
0.076935
0.046594
0.060032
0.142341
0.049783
0.026393
0.064741
0.073145
0.105514
0.045758
0.073873
0.050592
0.082751
0.099356
0.055814
0.053667
0.053597
0.032880
0.067797
0.122389
0.108891
0.046587
0.035161
0.105171
0.094785
0.086282
0.088767
0.074157
0.079478
0.113084
0.077404
0.065793
0.039138
0.104405
0.105785
0.095399
0.110648
0.064465
0.068156
0.087327
0.079754
0.067263
0.069284
0.031651
0.089778
0.081830
0.106705
0.110004
0.082775
0.041625
0.075121
0.116387
0.125071
0.047718
0.105800
0.063236
0.053111
0.078379
0.048658
0.114889
0.111872
0.078240
0.075387
0.053601
0.091105
0.118146
0.116340
0.036155
0.081072
0.112382
0.059630
0.097605
0.076762
0.050559
0.093169
0.108529
0.051703
0.028002
0.048521
0.064660
0.115603
0.137250
0.131316
0.091296
0.089138
0.087306
0.061696
0.111783
0.101231
0.042288
0.067594
0.054167
0.038970
0.085125
0.150209
0.040704
0.093247
0.130058
0.057710
0.067416
0.095172
0.112337
0.077865
0.039087
0.042418
0.039859
0.069563
0.061943
0.124679
0.089293
0.132688
0.051921
0.119731
0.120320
0.023490
0.077579
0.076628
0.129905
0.128336
0.148703
0.109623
0.055180
0.078270
0.115908
0.089877
0.133579
0.127966
0.065589
0.053036
0.073932
0.061030
0.078610
0.099047
0.079143
0.069947
0.041772
0.092574
0.140696
0.029533
0.066134
0.093595
0.127335
0.037825
0.067931
0.089820
0.085759
0.130965
0.048704
0.051217
0.082663
0.127202
0.125388
0.129612
0.058225
0.051894
0.131031
0.062583
0.112825
0.115798
0.028344
0.048951
0.090782
0.130811
0.115219
0.112558
0.116578
0.126802
0.108266
0.122880
0.120724
0.106273
0.074688
0.062424
0.114335
0.049236
0.083848
0.063853
0.083192
0.066113
0.028600
0.044181
0.087288
0.115960
0.109809
0.105615
0.118604
0.123229
0.108774
0.117088
0.063322
0.082313
0.113562
0.035916
0.020032
0.035885
0.071684
0.099191
0.048133
0.047027
0.081052
0.108112
0.029342
0.073461
0.129308
0.041296
0.091968
0.066124
0.097798
0.095670
0.053557
0.038871
0.122466
0.139213
0.074067
0.091366
0.136732
0.122284
0.056371
0.066389
0.086075
0.083134
0.058110
0.086188
0.087254
0.120732
0.070000
0.078553
0.107585
0.118169
0.073201
0.073558
0.097695
0.046246
0.085544
0.093986
0.103118
0.103541
0.060714
0.065644
0.062316
0.102664
0.080357
0.070622
0.103299
0.112767
0.073269
0.073995
0.060117
0.053042
0.107754
0.121123
0.099767
0.085039
0.092942
0.092041
0.027156
0.058507
0.103558
0.134323
0.065009
0.100545
0.122345
0.120631
0.090181
0.089072
0.033319
0.058545
0.063537
0.120918
0.107903
0.087902
0.149008
0.123613
0.065888
0.041341
0.088580
0.109680
0.043129
0.081273
0.096330
0.064786
0.071059
0.069872
0.131626
0.143737
0.042461
0.107534
0.084723
0.085831
0.074891
0.073476
0.078777
0.088088
0.096250
0.044607
0.089382
0.108091
0.047024
0.079084
0.105244
0.119261
0.091374
0.105697
0.070951
0.070237
0.069933
0.107934
0.122709
0.117264
0.126413
0.119820
0.107485
0.104671
0.095512
0.148031
0.075145
0.085259
0.048580
0.056207
0.093498
0.093889
0.052360
0.083828
0.107478
0.042210
0.044874
0.037086
0.068680
0.104567
0.107475
0.117849
0.124659
0.111041
0.047722
0.076343
0.110521
0.048852
0.137540
0.124691
0.104584
0.061741
0.076921
0.070455
0.042366
0.072209
0.068674
0.058926
0.084895
0.041344
0.051445
0.102321
0.138231
0.020859
0.038221
0.050260
0.107960
0.134584
0.077707
0.098682
0.047535
0.069760
0.037426
0.058570
0.119523
0.059066
0.039622
0.073759
0.091971
0.099385
0.061670
0.091048
0.079241
0.131950
0.018723
0.043170
0.118137
0.135834
0.090144
0.069280
0.096573
0.066709
0.032091
0.049816
0.114490
0.081872
0.029503
0.098181
0.077381
0.073414
0.089155
0.028203
0.018493
0.051043
0.084903
0.133965
0.047334
0.066974
0.033953
0.037503
0.059845
0.023610
0.106776
0.052375
0.100408
0.071996
0.030997
0.061934
0.054218
0.113815
0.061241
0.065365
0.121839
0.051642
0.032546
0.035132
0.054047
0.135597
0.059110
0.085838
0.130193
0.095188
0.081392
0.045695
0.097741
0.141217
0.110718
0.115328
0.066422
0.083149
0.091017
0.072594
0.046007
0.031272
0.057199
0.050674
0.073993
0.132447
0.120340
0.121496
0.116694
0.113854
0.121154
0.128026
0.052112
0.090389
0.132765
0.069076
0.063213
0.036940
0.079874
0.115018
0.057140
0.068760
0.059861
0.118264
0.043962
0.077287
0.109399
0.031935
0.110621
0.065418
0.077080
0.069928
0.045007
0.078966
0.103938
0.028597
0.111150
0.101579
0.040850
0.061724
0.047050
0.118319
0.128800
0.021966
0.096586
0.074775
0.051784
0.067842
0.118439
0.026993
0.097558
0.094375
0.045160
0.059247
0.055733
0.083726
0.096378
0.070172
0.053094
0.033264
0.057702
0.079459
0.061601
0.108799
0.088939
0.111239
0.117869
0.036965
0.025978
0.063668
0.113915
0.133406
0.101791
0.097293
0.093966
0.067766
0.130152
0.122428
0.071231
0.098738
0.082162
0.093116
0.114974
0.115429
0.055574
0.090599
0.092315
0.100882
0.143757
0.114836
0.112807
0.102878
0.105643
0.065637
0.062234
0.061611
0.087345
0.092625
0.075956
0.093856
0.113535
0.130328
0.085082
0.095039
0.088601
0.111372
0.075738
0.049286
0.077256
0.098295
0.058158
0.074787
0.099511
0.091143
0.071512
0.035382
0.048483
0.074509
0.128106
0.113525
0.077136
0.088812
0.103051
0.080518
0.054592
0.097785
0.121919
0.052526
0.047568
0.077947
0.110237
0.092861
0.074823
0.124005
0.040947
0.061351
0.132999
0.061215
0.059519
0.081588
0.062708
0.056060
0.088726
0.116145
0.117116
0.138763
0.127202
0.125297
0.115270
0.113150
0.103702
0.141179
0.084584
0.084601
0.022174
0.035778
0.061619
0.128815
0.049073
0.087538
0.131328
0.081350
0.091581
0.060888
0.043870
0.055908
0.085449
0.125420
0.059685
0.046903
0.113998
0.049346
0.038950
0.096030
0.063583
0.065073
0.083051
0.107540
0.076051
0.075855
0.059653
0.041343
0.048160
0.048146
0.091611
0.140478
0.032957
0.073515
0.141925
0.020391
0.064601
0.101280
0.078802
0.082180
0.063994
0.106206
0.037948
0.076165
0.121687
0.082278
0.083375
0.076198
0.050907
0.049818
0.066006
0.076784
0.091799
0.091881
0.093534
0.036500
0.105047
0.123658
0.048348
0.060180
0.122790
0.050123
0.059124
0.097651
0.076233
0.112040
0.092581
0.117227
0.119533
0.085358
0.098880
0.075450
0.091865
0.039372
0.073085
0.022964
0.059686
0.104412
0.143198
0.116309
0.115757
0.115574
0.125708
0.125711
0.125102
0.125123
0.126416
0.127121
0.128166
0.145157
0.035361
0.086323
0.131997
0.043723
0.067499
0.050196
0.103788
0.141179
0.122174
0.125182
0.054344
0.070087
0.026459
0.042053
0.057411
0.104431
0.122712
0.125124
0.125526
0.125626
0.127887
0.128410
0.116897
0.112770
0.063337
0.065313
0.032636
0.055037
0.063511
0.128362
0.044193
0.051952
0.136359
0.027301
0.093372
0.093157
0.110844
0.102088
0.054087
0.095562
0.128102
0.061391
0.070617
0.073412
0.100640
0.102622
0.045305
0.098885
0.091547
0.043437
0.119287
0.119680
0.109841
0.118417
0.110854
0.112719
0.126951
0.117494
0.055792
0.047497
0.127943
0.045006
0.079008
0.039425
0.043753
0.134964
0.086190
0.094412
0.091444
0.085233
0.050451
0.045701
0.126970
0.107780
0.122223
0.126156
0.067572
0.086054
0.129957
0.086874
0.048360
0.021818
0.064298
0.051881
0.088573
0.144297
0.035764
0.067679
0.130111
0.026338
0.046390
0.103716
0.132897
0.020030
0.077891
0.081665
0.121262
0.103130
0.100346
0.110128
0.116061
0.118150
0.091391
0.057856
0.039821
0.060889
0.087319
0.130274
0.099511
0.114987
0.041816
0.032181
0.091069
0.137741
0.067142
0.074322
0.109074
0.113557
0.077919
0.055740
0.089975
0.086963
0.058265
0.066391
0.115800
0.127011
0.091442
0.076869
0.066672
0.046633
0.085101
0.081820
0.056409
0.084099
0.046464
0.087949
0.124406
0.020086
0.125099
0.118901
0.123706
0.135827
0.129268
0.129285
0.069552
0.064876
0.061864
0.119891
0.120403
0.126529
0.036725
0.093600
0.065614
0.080015
0.061515
0.042463
0.114637
0.126409
0.035490
0.037477
0.055744
0.097060
0.112291
0.133315
0.132419
0.125389
0.127571
0.133689
0.078490
0.099265
0.118150
0.032851
0.136326
0.110673
0.040853
0.037275
0.096803
0.146644
0.062808
0.067399
0.148250
0.036385
0.114534
0.130133
0.046610
0.040152
0.067604
0.108077
0.124771
0.144215
0.056012
0.057548
0.130195
0.025413
0.039559
0.050160
0.093806
0.109180
0.100367
0.094404
0.073213
0.068231
0.132845
0.031280
0.044247
0.067518
0.119076
0.042797
0.085345
0.087712
0.074373
0.054939
0.062689
0.071941
0.075685
0.118218
0.094114
0.072072
0.074465
0.049855
0.051101
0.051257
0.080767
0.078016
0.084943
0.043035
0.115822
0.140791
0.076267
0.093659
0.083175
0.096274
0.055919
0.056245
0.067989
0.114117
0.062449
0.065862
0.085850
0.101003
0.044090
0.084436
0.134217
0.051769
0.044682
0.058218
0.108918
0.087971
0.117715
0.108043
0.027036
0.043197
0.103756
0.137712
0.023122
0.078702
0.055669
0.107075
0.062752
0.085839
0.096972
0.111486
0.062912
0.108757
0.054564
0.110298
0.037715
0.101884
0.126038
0.057595
0.060918
0.065776
0.130523
0.086112
0.095153
0.049709
0.080592
0.131926
0.079313
0.091221
0.031782
0.052937
0.093624
0.119266
0.059192
0.087166
0.128916
0.056331
0.083660
0.130699
0.073036
0.103372
0.047961
0.048779
0.081054
0.139677
0.073849
0.046854
0.128166
0.020422
0.033889
0.049970
0.087258
0.134189
0.059104
0.069502
0.119926
0.117780
0.051886
0.080259
0.047138
0.040643
0.121654
0.065732
0.027636
0.031496
0.083576
0.123816
0.091894
0.110189
0.029378
0.058654
0.115881
0.121917
0.024476
0.072094
0.063239
0.114130
0.102456
0.076933
0.074612
0.055356
0.111662
0.138305
0.064973
0.048218
0.111076
0.105370
0.063468
0.061961
0.039128
0.092979
0.062067
0.087360
0.089244
0.047642
0.029441
0.044038
0.078504
0.124559
0.114981
0.082908
0.068877
0.072821
0.058205
0.096958
0.087620
0.033049
0.045104
0.063132
0.103066
0.114754
0.122524
0.107619
0.035760
0.061616
0.119659
0.055463
0.057319
0.112883
0.112599
0.120320
0.079803
0.065335
0.055068
0.063393
0.082224
0.100187
0.070231
0.035139
0.033222
0.051381
0.069391
0.116532
0.148614
0.129229
0.116892
0.144765
0.145582
0.107117
0.064646
0.067285
0.109534
0.028650
0.048825
0.096285
0.074565
0.095251
0.028008
0.034761
0.080848
0.125027
0.118269
0.132824
0.129209
0.118765
0.037796
0.112689
0.141211
0.065426
0.022918
0.041633
0.104735
0.125201
0.064048
0.060529
0.120441
0.110140
0.118238
0.098537
0.061817
0.062875
0.128286
0.052198
0.058894
0.064953
0.129089
0.037986
0.069180
0.070436
0.121332
0.118033
0.126306
0.147218
0.058191
0.053694
0.066290
0.056987
0.120881
0.083954
0.043770
0.030657
0.038614
0.063937
0.109776
0.122557
0.131951
0.136670
0.039274
0.049847
0.126022
0.031497
0.073632
0.050885
0.056461
0.126356
0.018659
0.047273
0.046926
0.110124
0.125678
0.136179
0.132992
0.123954
0.038025
0.060866
0.113144
0.035327
0.064694
0.068793
0.135308
0.057996
0.037552
0.044216
0.056399
0.115802
0.101021
0.119224
0.128060
0.120999
0.084975
0.102288
0.056025
0.039172
0.072007
0.131259
0.026494
0.058881
0.049455
0.080640
0.075292
0.032616
0.097440
0.129305
0.044998
0.038484
0.121408
0.118072
0.101365
0.108184
0.071980
0.110111
0.113470
0.115783
0.061791
0.039804
0.103534
0.132185
0.098211
0.065923
0.128528
0.116789
0.064765
0.048001
0.095677
0.146856
0.036333
0.081814
0.133147
0.051647
0.057217
0.055982
0.078997
0.127154
0.066021
0.062906
0.092701
0.127960
0.055547
0.054250
0.133767
0.034715
0.055262
0.068645
0.090553
0.048138
0.097278
0.095743
0.116880
0.125126
0.060618
0.058140
0.079008
0.057793
0.086661
0.059201
0.092598
0.091726
0.111126
0.110979
0.051145
0.050491
0.044648
0.067675
0.074412
0.100398
0.086426
0.050937
0.082527
0.092642
0.112634
0.111430
0.049922
0.060682
0.032467
0.060094
0.070188
0.086664
0.097974
0.031173
0.093549
0.099423
0.053541
0.069096
0.070728
0.071709
0.104774
0.116458
0.069134
0.049233
0.085196
0.053991
0.103018
0.104583
0.110298
0.144883
0.072748
0.086570
0.102619
0.075937
0.076271
0.067913
0.118903
0.027026
0.055212
0.043419
0.062491
0.118042
0.142737
0.129385
0.082397
0.099153
0.026216
0.038202
0.096093
0.125096
0.083476
0.043181
0.039277
0.037633
0.083586
0.145086
0.062981
0.080168
0.134419
0.036283
0.072997
0.055036
0.087905
0.054889
0.104899
0.019738
0.081121
0.078385
0.127709
0.123489
0.052729
0.075608
0.073069
0.084658
0.115656
0.106758
0.080306
0.078382
0.128207
0.114912
0.077767
0.074059
0.041510
0.037974
0.096237
0.131708
0.037706
0.043143
0.025011
0.073150
0.057908
0.103212
0.085464
0.126745
0.066449
0.063275
0.108109
0.104655
0.065010
0.095655
0.053616
0.042491
0.076173
0.113652
0.101971
0.126172
0.045352
0.073403
0.107577
0.025642
0.059357
0.080612
0.102714
0.107317
0.031698
0.049123
0.084187
0.103348
0.103381
0.130048
0.056205
0.069548
0.117882
0.046488
0.019440
0.054090
0.105997
0.131093
0.066664
0.050500
0.109831
0.089928
0.050451
0.069275
0.090113
0.030556
0.116869
0.124436
0.027410
0.083276
0.108414
0.077962
0.040451
0.041449
0.112623
0.112568
0.094193
0.101509
0.126291
0.126241
0.103826
0.114535
0.114035
0.115121
0.046890
0.065490
0.082263
0.106058
0.131042
0.118440
0.044632
0.064477
0.112020
0.062351
0.126429
0.140487
0.057849
0.060600
0.058557
0.115286
0.083968
0.057542
0.061439
0.109938
0.085823
0.054691
0.095078
0.099945
0.044496
0.049625
0.056780
0.111886
0.061558
0.072386
0.128312
0.033555
0.031620
0.111344
0.074124
0.087577
0.067668
0.031054
0.057718
0.050121
0.076785
0.106609
0.089060
0.092129
0.104631
0.040301
0.064445
0.091087
0.131539
0.056234
0.088601
0.081506
0.103315
0.073759
0.118391
0.120035
0.020880
0.033922
0.082329
0.119163
0.111193
0.089729
0.027443
0.026123
0.078650
0.117213
0.084856
0.078507
0.051523
0.090384
0.111654
0.041163
0.016589
0.039929
0.087694
0.124779
0.119677
0.120126
0.029596
0.097015
0.128701
0.027768
0.126632
0.125289
0.059828
0.104882
0.064474
0.121263
0.125826
0.123705
0.020519
0.046241
0.089127
0.130344
0.045301
0.067198
0.106940
0.094937
0.084591
0.070730
0.043145
0.071719
0.074119
0.120476
0.056801
0.085548
0.057074
0.041234
0.095660
0.088475
0.105218
0.096833
0.039165
0.074799
0.061775
0.053022
0.120950
0.106277
0.046444
0.046251
0.063334
0.042579
0.098642
0.114492
0.070694
0.046991
0.126767
0.100254
0.052132
0.026939
0.093866
0.078870
0.100424
0.083126
0.078114
0.054177
0.114385
0.069620
0.043965
0.035143
0.106168
0.112500
0.073020
0.062538
0.115722
0.138160
0.056337
0.048388
0.122889
0.019386
0.111386
0.120872
0.068175
0.037020
0.042720
0.110977
0.036584
0.077549
0.124297
0.058367
0.049418
0.106651
0.126017
0.033277
0.076835
0.073888
0.070213
0.098154
0.094619
0.102774
0.061793
0.110023
0.073671
0.073516
0.089277
0.091620
0.062287
0.046075
0.135124
0.129926
0.038359
0.039895
0.084037
0.075677
0.089486
0.082325
0.076275
0.105662
0.061172
0.068737
0.107750
0.057550
0.103535
0.082165
0.070398
0.057967
0.038132
0.080032
0.066814
0.063484
0.080181
0.112144
0.054275
0.097380
0.097414
0.104592
0.079582
0.072538
0.038344
0.018115
0.021533
0.065443
0.113185
0.109800
0.049643
0.032258
0.063611
0.086117
0.081432
0.043062
0.099900
0.135880
0.136697
0.109024
0.039138
0.040885
0.107620
0.028295
0.035873
0.063616
0.107947
0.077335
0.060000
0.039584
0.084450
0.129330
0.120571
0.120021
0.067372
0.078830
0.129925
0.107451
0.108344
0.113858
0.114801
0.088037
0.070557
0.112055
0.108762
0.110746
0.114635
0.122474
0.047627
0.102485
0.112611
0.071249
0.049850
0.092809
0.103756
0.127533
0.056340
0.100487
0.084678
0.122934
0.111016
0.108708
0.121809
0.073770
0.103007
0.050737
0.032425
0.068157
0.069425
0.109861
0.040620
0.055837
0.061993
0.087536
0.110948
0.097889
0.039705
0.047075
0.086631
0.128860
0.111354
0.112279
0.102739
0.084316
0.099947
0.136069
0.058734
0.092283
0.133269
0.106812
0.058135
0.057913
0.115754
0.091722
0.067461
0.136718
0.094656
0.097265
0.081853
0.058642
0.064960
0.072412
0.059843
0.042722
0.076002
0.118707
0.106550
0.141332
0.090466
0.072470
0.075343
0.084625
0.129110
0.113551
0.081096
0.090851
0.079807
0.083353
0.103242
0.104511
0.060393
0.068718
0.084878
0.079672
0.078192
0.066780
0.110572
0.118374
0.074997
0.087081
0.142182
0.051861
0.063122
0.080894
0.104607
0.102687
0.020037
0.043320
0.092488
0.117365
0.055605
0.061920
0.107893
0.113986
0.077707
0.085180
0.045285
0.109882
0.113355
0.052769
0.088723
0.098600
0.046990
0.056276
0.091117
0.088520
0.109247
0.112059
0.055403
0.071959
0.107173
0.112675
0.116215
0.117586
0.073973
0.069737
0.093290
0.113197
0.057041
0.062949
0.089969
0.076942
0.087503
0.090596
0.108445
0.114206
0.028491
0.055578
0.065228
0.117115
0.101737
0.059437
0.053886
0.060411
0.106550
0.112903
0.063562
0.069151
0.022018
0.064202
0.095050
0.049849
0.098944
0.116065
0.049388
0.079736
0.096940
0.105053
0.129314
0.156765
0.028130
0.064091
0.115725
0.018195
0.062698
0.048499
0.090785
0.137918
0.044615
0.104669
0.137215
0.055604
0.046979
0.046086
0.096081
0.104916
0.109323
0.101939
0.127722
0.135746
0.053848
0.104097
0.150429
0.085783
0.071602
0.039013
0.028264
0.045284
0.090896
0.054313
0.098839
0.143949
0.040593
0.078581
0.146163
0.025002
0.045779
0.114463
0.065234
0.080641
0.082829
0.120632
0.107517
0.122681
0.122138
0.120365
0.034096
0.079550
0.132224
0.055919
0.074271
0.023920
0.061478
0.084055
0.121864
0.109044
0.112719
0.112720
0.125736
0.125729
0.110488
0.096329
0.052110
0.052581
0.035854
0.045826
0.065715
0.108942
0.102433
0.118817
0.115654
0.118976
0.120390
0.106629
0.035934
0.039087
0.092031
0.024261
0.065096
0.084810
0.125721
0.128692
0.075747
0.067283
0.092640
0.099909
0.129704
0.147802
0.131252
0.116395
0.118504
0.131641
0.043403
0.095714
0.133969
0.051347
0.064041
0.062964
0.101450
0.132104
0.082333
0.115694
0.092246
0.094997
0.099303
0.089129
0.066812
0.102474
0.081496
0.124876
0.037495
0.034034
0.070517
0.097439
0.120975
0.105188
0.035923
0.082258
0.120518
0.049227
0.036352
0.140220
0.150188
0.126651
0.097909
0.091649
0.090892
0.107679
0.044568
0.085594
0.079887
0.072291
0.116254
0.123122
0.070174
0.051484
0.126673
0.021864
0.013129
0.022732
0.083904
0.108884
0.112926
0.054092
0.100831
0.105562
0.088897
0.083787
0.042417
0.104647
0.086729
0.077344
0.097783
0.090889
0.081574
0.074535
0.026735
0.086510
0.073913
0.100166
0.049588
0.077356
0.077615
0.080305
0.100668
0.097408
0.049698
0.077642
0.098882
0.081960
0.072945
0.106335
0.128110
0.108677
0.073367
0.080068
0.028571
0.084539
0.072433
0.105350
0.042501
0.079429
0.107043
0.120442
0.082234
0.077875
0.078617
0.079662
0.092027
0.098417
0.025257
0.098042
0.062495
0.119161
0.055359
0.071699
0.072224
0.075137
0.101257
0.102485
0.039589
0.060392
0.058626
0.046481
0.100995
0.094415
0.051329
0.064045
0.079420
0.072727
0.103810
0.100318
0.052253
0.045740
0.073000
0.120259
0.075244
0.051802
0.112761
0.097930
0.063579
0.050836
0.058719
0.078079
0.108247
0.082015
0.038645
0.070631
0.073471
0.055419
0.083883
0.134934
0.044504
0.050519
0.046314
0.059685
0.076614
0.087773
0.059006
0.078541
0.051628
0.075423
0.115611
0.097355
0.084324
0.094821
0.040996
0.027178
0.042221
0.057843
0.071662
0.109812
0.055686
0.071735
0.026252
0.041181
0.073374
0.096721
0.108794
0.074702
0.048470
0.060907
0.090522
0.079579
0.060698
0.030644
0.104642
0.062517
0.069457
0.063340
0.108507
0.035288
0.092640
0.089444
0.063826
0.074626
0.115782
0.077340
0.109736
0.080836
0.092134
0.095184
0.091847
0.102322
0.066386
0.105366
0.059534
0.104853
0.087186
0.090860
0.108475
0.086225
0.018875
0.030918
0.086234
0.133663
0.112363
0.101892
0.036895
0.071042
0.072864
0.101601
0.039684
0.064670
0.112716
0.114575
0.051839
0.092958
0.114384
0.033777
0.093858
0.064448
0.072211
0.109481
0.061672
0.077699
0.122516
0.104578
0.054377
0.058872
0.072779
0.084930
0.061087
0.085126
0.113276
0.043107
0.106183
0.110629
0.101197
0.088634
0.059170
0.070233
0.110696
0.114126
0.067451
0.077470
0.107563
0.097163
0.077380
0.078269
0.088117
0.062915
0.044564
0.108042
0.121653
0.045468
0.065298
0.066084
0.095611
0.093890
0.042246
0.070597
0.080933
0.132752
0.096121
0.084046
0.118371
0.115401
0.033493
0.070291
0.078773
0.042389
0.090207
0.135611
0.045334
0.066095
0.120969
0.040938
0.129369
0.129366
0.060074
0.046072
0.102942
0.122795
0.124690
0.134137
0.067580
0.071381
0.125895
0.125890
0.039289
0.037360
0.074048
0.109786
0.112794
0.112518
0.085349
0.100036
0.125039
0.125039
0.056725
0.078492
0.106308
0.076097
0.056993
0.094747
0.102941
0.067219
0.093818
0.052958
0.126636
0.126651
0.042488
0.063275
0.076036
0.061687
0.091434
0.093594
0.055539
0.058744
0.113973
0.139949
0.058858
0.065536
0.089183
0.077980
0.056015
0.037350
0.054718
0.087765
0.110391
0.026741
0.084525
0.089213
0.074541
0.096802
0.032319
0.034763
0.090697
0.114345
0.071207
0.082106
0.107219
0.104996
0.087387
0.070042
0.098849
0.098162
0.066759
0.068355
0.106521
0.106958
0.074775
0.073795
0.113297
0.113092
0.071672
0.070772
0.076398
0.069137
0.106472
0.101393
0.088050
0.088575
0.122376
0.117607
0.126187
0.125944
0.112668
0.112787
0.123044
0.119269
0.048477
0.104873
0.133482
0.094847
0.094742
0.072860
0.083676
0.079006
0.095683
0.086874
0.029075
0.096845
0.052884
0.044582
0.093682
0.117744
0.062549
0.055267
0.053547
0.060399
0.085566
0.095609
0.054751
0.062403
0.118354
0.114360
0.080871
0.087107
0.074450
0.072548
0.083840
0.100245
0.067366
0.101177
0.038360
0.096962
0.130303
0.040358
0.048522
0.041259
0.086882
0.115930
0.031715
0.075803
0.063772
0.128006
0.043204
0.064379
0.138064
0.038243
0.063548
0.059539
0.123735
0.066860
0.098156
0.098869
0.134303
0.138704
0.044074
0.070058
0.129040
0.053936
0.047631
0.043321
0.081233
0.129854
0.093401
0.099994
0.126963
0.127552
0.127686
0.130615
0.047457
0.090001
0.131985
0.078087
0.056507
0.048649
0.054517
0.096449
0.124180
0.020505
0.055692
0.089145
0.118052
0.128718
0.129652
0.129406
0.127380
0.135378
0.139433
0.108128
0.079745
0.078162
0.035710
0.039268
0.086006
0.109320
0.051205
0.038990
0.036081
0.041048
0.060504
0.105177
0.120140
0.135430
0.143600
0.129560
0.130283
0.139988
0.033200
0.076447
0.116794
0.028199
0.057190
0.043371
0.085449
0.122157
0.036056
0.072041
0.090219
0.039381
0.032051
0.092553
0.117772
0.026026
0.041773
0.079727
0.079539
0.050317
0.093849
0.136714
0.138406
0.126326
0.113975
0.103252
0.053010
0.055968
0.034661
0.060450
0.096960
0.106935
0.098402
0.102989
0.071122
0.067839
0.059128
0.058062
0.067187
0.073315
0.086275
0.049896
0.098600
0.141484
0.123588
0.128151
0.106277
0.094306
0.064853
0.075686
0.029192
0.068950
0.108529
0.123058
0.067499
0.084587
0.114770
0.123500
0.108377
0.117389
0.065388
0.041239
0.057280
0.053204
0.087744
0.092682
0.083357
0.092698
0.104370
0.047970
0.091674
0.122065
0.111205
0.112665
0.125508
0.122980
0.131638
0.144226
0.134131
0.124274
0.115218
0.115637
0.124951
0.119586
0.085849
0.099345
0.081601
0.047923
0.092890
0.061192
0.067346
0.067576
0.138737
0.112695
0.067788
0.058642
0.119633
0.020462
0.078691
0.067312
0.092943
0.067695
0.048039
0.071066
0.065620
0.072654
0.077447
0.043760
0.069860
0.131000
0.123232
0.125922
0.125552
0.125566
0.125102
0.124482
0.100370
0.096892
0.060038
0.080387
0.096501
0.091585
0.053033
0.038153
0.038268
0.061370
0.110728
0.152452
0.028513
0.092096
0.142325
0.044859
0.030076
0.045316
0.078411
0.117140
0.101876
0.045921
0.070611
0.048278
0.104655
0.117763
0.123975
0.137549
0.138086
0.123775
0.091029
0.063478
0.030087
0.071629
0.101481
0.049835
0.115918
0.114464
0.044105
0.052260
0.018455
0.066441
0.048950
0.122427
0.147759
0.138165
0.059721
0.065307
0.132899
0.080713
0.076946
0.078845
0.098553
0.102427
0.107274
0.108700
0.091480
0.080255
0.036507
0.020666
0.022438
0.061320
0.096472
0.098204
0.077260
0.079226
0.077654
0.085866
0.109616
0.067445
0.088759
0.137535
0.043832
0.083822
0.133385
0.056431
0.086739
0.075966
0.145333
0.105918
0.040262
0.100636
0.136942
0.085645
0.091489
0.050395
0.080071
0.054230
0.086812
0.062319
0.108125
0.025576
0.025586
0.038039
0.079080
0.120941
0.127395
0.145174
0.125955
0.130775
0.133370
0.124400
0.120461
0.123203
0.123414
0.128892
0.128077
0.128160
0.115259
0.106225
0.114228
0.076839
0.097464
0.113348
0.101341
0.112467
0.101371
0.028396
0.094355
0.145418
0.036541
0.099135
0.114685
0.073900
0.084418
0.072122
0.070804
0.057742
0.063201
0.028434
0.072302
0.044963
0.096443
0.118430
0.053363
0.058648
0.132554
0.039018
0.077576
0.068700
0.091248
0.067837
0.063722
0.059181
0.114673
0.103687
0.114281
0.114502
0.125290
0.125333
0.125684
0.125328
0.126097
0.126009
0.125604
0.125779
0.113218
0.113190
0.112356
0.122610
0.085446
0.059111
0.117632
0.084493
0.091345
0.064801
0.092205
0.026086
0.098437
0.097768
0.119643
0.126493
0.055371
0.054905
0.036759
0.069373
0.102961
0.103054
0.081628
0.039268
0.068745
0.071471
0.117220
0.113291
0.126424
0.126477
0.125002
0.125018
0.125731
0.125697
0.125578
0.125857
0.125083
0.125202
0.131529
0.118179
0.032007
0.099258
0.126011
0.024994
0.097963
0.099868
0.111738
0.111407
0.048197
0.051109
0.093117
0.050043
0.086619
0.060613
0.035647
0.063655
0.104390
0.118488
0.127927
0.127818
0.126411
0.126410
0.127001
0.126950
0.126403
0.126160
0.113043
0.112854
0.105323
0.146666
0.091150
0.104342
0.065211
0.095931
0.125603
0.125538
0.053847
0.066020
0.102363
0.101757
0.054360
0.061140
0.016695
0.032300
0.035185
0.089215
0.093053
0.114492
0.114779
0.118041
0.118324
0.114691
0.113248
0.109867
0.116337
0.104960
0.047904
0.079901
0.106368
0.064004
0.048676
0.061082
0.091377
0.136812
0.037649
0.061618
0.130333
0.026541
0.097275
0.104435
0.059379
0.067238
0.019889
0.059867
0.050908
0.071085
0.072601
0.058208
0.072034
0.054511
0.051757
0.049382
0.060697
0.036857
0.074007
0.102789
0.124250
0.115111
0.053245
0.054318
0.090082
0.101632
0.077919
0.061349
0.054072
0.053611
0.093171
0.120219
0.065260
0.082113
0.035395
0.082388
0.117672
0.050575
0.013806
0.022646
0.098916
0.119764
0.089556
0.089213
0.036066
0.074279
0.101458
0.117810
0.009769
0.016107
0.033968
0.043060
0.050911
0.036930
0.042827
0.100328
0.045680
0.103124
0.131258
0.060935
0.089672
0.052667
0.090947
0.055052
0.053255
0.039908
0.062086
0.110947
0.073915
0.105047
0.105270
0.108102
0.089711
0.033252
0.086721
0.118685
0.078101
0.118689
0.117139
0.047644
0.115703
0.036301
0.018837
0.052570
0.045990
0.128033
0.051776
0.094751
0.141429
0.067129
0.023180
0.076178
0.105621
0.062778
0.102294
0.080411
0.045102
0.031629
0.020632
0.082191
0.043253
0.055537
0.066441
0.106471
0.073024
0.048240
0.031730
0.058743
0.067213
0.052771
0.083632
0.099610
0.051757
0.053504
0.044877
0.039680
0.071177
0.130488
0.058046
0.104192
0.122691
0.106230
0.092844
0.090174
0.078268
0.072465
0.066621
0.067284
0.071092
0.085376
0.088969
0.032903
0.083840
0.143775
0.040825
0.068196
0.135335
0.025770
0.085154
0.051909
0.070624
0.087711
0.085760
0.048860
0.045159
0.061329
0.092411
0.096360
0.044986
0.033111
0.041422
0.094223
0.077797
0.097778
0.099519
0.101518
0.101014
0.105418
0.101758
0.106329
0.103531
0.084729
0.123397
0.041841
0.085258
0.056343
0.107718
0.053779
0.054002
0.083884
0.078721
0.078067
0.041847
0.051359
0.089431
0.115296
0.038828
0.060599
0.083552
0.107631
0.050575
0.071346
0.041413
0.086639
0.066789
0.092760
0.088206
0.073985
0.091042
0.042331
0.082486
0.064981
0.103067
0.110273
0.051890
0.065682
0.086268
0.078058
0.061694
0.036563
0.031083
0.087097
0.054745
0.080725
0.087927
0.124208
0.031226
0.096481
0.115156
0.084938
0.111158
0.051458
0.093716
0.112291
0.052006
0.090954
0.128233
0.086737
0.095788
0.083922
0.076197
0.063345
0.085775
0.113705
0.094103
0.083301
0.091302
0.089102
0.071396
0.088764
0.102215
0.068013
0.061283
0.113580
0.123139
0.094140
0.078188
0.052353
0.047202
0.057329
0.110974
0.064568
0.100673
0.148537
0.131030
0.131261
0.126723
0.106850
0.080226
0.096519
0.087949
0.092349
0.095120
0.091270
0.076400
0.055941
0.102803
0.120823
0.097170
0.038226
0.056286
0.073469
0.111119
0.127660
0.122762
0.121553
0.098232
0.093020
0.092807
0.088040
0.103158
0.105282
0.121118
0.093732
0.079386
0.043653
0.109927
0.016523
0.020788
0.032564
0.066879
0.111480
0.140971
0.133294
0.097322
0.082868
0.022872
0.079862
0.054218
0.107527
0.098592
0.059820
0.104043
0.113515
0.087300
0.085923
0.084427
0.075405
0.130167
0.141079
0.033568
0.089119
0.129214
0.039107
0.104842
0.046864
0.043090
0.082766
0.125013
0.025538
0.110817
0.118194
0.088960
0.082772
0.077696
0.083288
0.124553
0.125452
0.149185
0.137285
0.040828
0.059519
0.148336
0.025207
0.039818
0.078764
0.087616
0.064911
0.104929
0.126021
0.088084
0.059460
0.087126
0.114286
0.035174
0.075449
0.119428
0.022757
0.020505
0.068210
0.045820
0.118514
0.067737
0.083827
0.122025
0.083406
0.099546
0.054348
0.084278
0.127935
0.064489
0.059913
0.131749
0.065352
0.059047
0.087646
0.096370
0.104971
0.095636
0.042575
0.097835
0.117299
0.106241
0.140299
0.133281
0.114027
0.053167
0.057103
0.059334
0.051569
0.088684
0.118387
0.066956
0.093439
0.094990
0.042104
0.045323
0.112581
0.125818
0.052857
0.039318
0.083966
0.078189
0.049314
0.054756
0.145178
0.075907
0.083804
0.100241
0.116138
0.097385
0.043791
0.109318
0.111049
0.116231
0.124914
0.126475
0.143596
0.137613
0.117702
0.100582
0.100471
0.117801
0.137600
0.058058
0.056987
0.137438
0.036502
0.067402
0.064439
0.108014
0.124709
0.049167
0.101210
0.073800
0.072642
0.057754
0.055129
0.056711
0.050246
0.061938
0.075254
0.101288
0.054690
0.118122
0.130837
0.043642
0.092526
0.033275
0.062049
0.051068
0.070145
0.074547
0.043983
0.062816
0.049465
0.043273
0.059632
0.044791
0.115152
0.121564
0.128293
0.138295
0.105077
0.041038
0.093444
0.116454
0.103859
0.116483
0.038820
0.106747
0.118294
0.119904
0.125128
0.137989
0.109153
0.032282
0.039442
0.093951
0.019378
0.082365
0.039190
0.083157
0.110308
0.109143
0.114381
0.113776
0.111586
0.115577
0.105056
0.067918
0.071137
0.126576
0.060131
0.086273
0.068535
0.056206
0.116823
0.136362
0.111670
0.076113
0.027689
0.066493
0.057139
0.107274
0.133834
0.082449
0.110002
0.024721
0.079419
0.056605
0.094371
0.082790
0.063659
0.086912
0.029019
0.019684
0.102027
0.121158
0.083365
0.037262
0.096547
0.072734
0.101323
0.080357
0.119602
0.034748
0.086165
0.055243
0.100251
0.093182
0.085054
0.093271
0.056136
0.073904
0.044232
0.086364
0.083957
0.090096
0.102427
0.056559
0.111911
0.086351
0.067552
0.108874
0.116020
0.123702
0.122727
0.122531
0.112268
0.037287
0.074327
0.104507
0.045429
0.030479
0.067300
0.074145
0.107780
0.062000
0.048192
0.076762
0.074487
0.131576
0.063423
0.078257
0.024323
0.035270
0.069880
0.051526
0.049023
0.053601
0.019066
0.101750
0.097076
0.124815
0.117079
0.125263
0.125263
0.125670
0.125673
0.116785
0.116447
0.058298
0.079906
0.066623
0.044155
0.092426
0.104258
0.060968
0.049426
0.091131
0.118226
0.031012
0.070428
0.129341
0.055563
0.072840
0.119610
0.106709
0.117018
0.110961
0.092510
0.031763
0.035159
0.101858
0.021127
0.074007
0.103586
0.123872
0.125140
0.125549
0.125548
0.113185
0.113201
0.103721
0.121968
0.075958
0.079001
0.080212
0.072232
0.096401
0.089275
0.063134
0.053706
0.090483
0.166579
0.152024
0.118297
0.102065
0.101919
0.119989
0.135374
0.144182
0.123683
0.032325
0.092071
0.134766
0.078916
0.089070
0.047236
0.061057
0.034843
0.082180
0.110219
0.113057
0.118759
0.125925
0.110550
0.045771
0.078513
0.110022
0.046833
0.067150
0.085684
0.085120
0.083080
0.060210
0.043002
0.089493
0.115696
0.120447
0.107489
0.042868
0.092965
0.118616
0.089850
0.099756
0.094013
0.108457
0.080903
0.066640
0.134134
0.041858
0.088904
0.127395
0.059153
0.080744
0.023295
0.054580
0.080205
0.076969
0.062954
0.091629
0.045390
0.083346
0.067662
0.075185
0.066418
0.048016
0.056480
0.072553
0.041202
0.024579
0.041033
0.040476
0.140374
0.133995
0.104766
0.038787
0.071873
0.070775
0.065116
0.132756
0.043028
0.018238
0.033063
0.081338
0.141587
0.090533
0.120937
0.129377
0.121448
0.075564
0.082425
0.089144
0.063275
0.122342
0.026405
0.122356
0.119311
0.069649
0.070577
0.118017
0.108692
0.049544
0.069150
0.033342
0.087944
0.131815
0.034279
0.054328
0.059719
0.109776
0.125024
0.078828
0.102477
0.067404
0.053910
0.048795
0.137335
0.021503
0.035052
0.035849
0.121613
0.065100
0.113709
0.130056
0.070867
0.044991
0.080280
0.116021
0.054559
0.019615
0.033505
0.083140
0.138852
0.098676
0.118913
0.044362
0.054458
0.091038
0.103889
0.057124
0.056594
0.063311
0.083610
0.092021
0.070836
0.117931
0.031953
0.040792
0.054600
0.069383
0.115076
0.042805
0.093581
0.108839
0.078422
0.075012
0.061279
0.034389
0.101817
0.115060
0.049377
0.019512
0.042056
0.081417
0.132603
0.076103
0.073666
0.142944
0.032623
0.096815
0.083757
0.097739
0.120626
0.045794
0.050251
0.096418
0.121562
0.121535
0.094564
0.044074
0.071572
0.092750
0.070834
0.078227
0.075927
0.087509
0.093280
0.081626
0.079355
0.032470
0.069435
0.066392
0.120178
0.103651
0.080187
0.052893
0.085126
0.066437
0.056003
0.073889
0.079356
0.064691
0.052551
0.086206
0.155017
0.093279
0.081987
0.053031
0.043981
0.072130
0.138707
0.046819
0.071408
0.128418
0.042495
0.036096
0.053102
0.068104
0.119420
0.056992
0.083717
0.063843
0.038109
0.061379
0.076749
0.097300
0.109290
0.093440
0.035311
0.106739
0.127491
0.057011
0.049784
0.128306
0.045360
0.049844
0.079528
0.070350
0.077139
0.088689
0.081102
0.042441
0.081737
0.084508
0.083040
0.081836
0.083823
0.090658
0.082627
0.049716
0.106558
0.039088
0.080884
0.120517
0.096118
0.087168
0.101699
0.099380
0.053753
0.093682
0.021501
0.059067
0.104000
0.074589
0.116198
0.101835
0.083607
0.100699
0.062149
0.023033
0.074615
0.045436
0.072587
0.070814
0.056888
0.064007
0.027351
0.036118
0.050038
0.053515
0.105170
0.109566
0.122249
0.118687
0.117133
0.116731
0.101385
0.036110
0.055865
0.102751
0.036498
0.084250
0.076472
0.123112
0.101454
0.115983
0.116109
0.127892
0.127868
0.128852
0.129001
0.141183
0.121528
0.055141
0.093480
0.100174
0.093334
0.125918
0.118672
0.126795
0.126816
0.125333
0.125329
0.126321
0.126341
0.116305
0.120878
0.063624
0.076396
0.107493
0.027360
0.091393
0.101734
0.126139
0.125930
0.126764
0.126737
0.125294
0.125294
0.126171
0.126228
0.144935
0.127785
0.031814
0.084678
0.121925
0.026646
0.048595
0.085448
0.113248
0.128502
0.129492
0.129070
0.127699
0.127106
0.127451
0.127106
0.127507
0.148346
0.056964
0.061178
0.135525
0.030297
0.027484
0.034174
0.047111
0.097952
0.109526
0.128493
0.137413
0.128210
0.128432
0.125755
0.125411
0.126691
0.125651
0.126086
0.035630
0.074147
0.128156
0.048720
0.022976
0.058583
0.055752
0.057714
0.068593
0.131248
0.129331
0.125354
0.125810
0.125960
0.125973
0.126947
0.128414
0.127272
0.045519
0.064308
0.108078
0.026931
0.070488
0.074716
0.122834
0.132882
0.126154
0.125809
0.125061
0.125104
0.113718
0.114255
0.108663
0.116367
0.042080
0.067507
0.044344
0.068368
0.109998
0.119143
0.127074
0.126983
0.125851
0.125862
0.128664
0.119386
0.039401
0.096346
0.118877
0.052273
0.027759
0.036111
0.053656
0.095652
0.100899
0.116687
0.116855
0.119041
0.111189
0.123411
0.084868
0.067138
0.030996
0.070461
0.061536
0.077578
0.080344
0.047140
0.072080
0.029100
0.067777
0.094285
0.095047
0.097012
0.095867
0.094277
0.064865
0.049417
0.026264
0.063836
0.091050
0.047951
0.093334
0.119273
0.126166
0.119784
0.112012
0.112186
0.125794
0.125437
0.048223
0.091098
0.137363
0.072408
0.076013
0.041595
0.121506
0.130379
0.054655
0.062964
0.131500
0.058792
0.059418
0.054228
0.052420
0.065835
0.056892
0.042669
0.069913
0.147860
0.041222
0.094296
0.132100
0.066939
0.022381
0.063813
0.094165
0.066185
0.103909
0.118405
0.049571
0.066213
0.119299
0.041533
0.037109
0.065636
0.077379
0.128038
0.095554
0.116477
0.038561
0.086105
0.119077
0.041390
0.114709
0.132990
0.041695
0.104892
0.118010
0.048418
0.094446
0.028960
0.095337
0.097513
0.118707
0.113842
0.054348
0.048225
0.080495
0.121788
0.046395
0.069236
0.117541
0.031914
0.091575
0.104844
0.129581
0.118828
0.119075
0.094909
0.069081
0.071285
0.044982
0.035587
0.098677
0.119150
0.108707
0.077457
0.069181
0.070297
0.092709
0.071966
0.087257
0.034300
0.035311
0.079370
0.079423
0.111816
0.070866
0.078789
0.097595
0.105956
0.086838
0.054162
0.103439
0.108558
0.073616
0.074105
0.050969
0.098803
0.131091
0.023187
0.065097
0.092590
0.079277
0.097232
0.113105
0.141500
0.022653
0.055327
0.100673
0.117387
0.060687
0.074923
0.050243
0.088670
0.147012
0.117622
0.056294
0.082100
0.082267
0.074741
0.125565
0.126700
0.045598
0.028343
0.070537
0.128920
0.115409
0.125445
0.138315
0.124916
0.021374
0.038658
0.083941
0.124474
0.066001
0.099833
0.099000
0.103512
0.093979
0.075765
0.045017
0.028253
0.040970
0.081417
0.127839
0.027680
0.036659
0.059813
0.140218
0.056255
0.046600
0.046322
0.086704
0.111431
0.107063
0.130550
0.122813
0.124751
0.115955
0.089662
0.055885
0.077387
0.050405
0.071769
0.060990
0.119864
0.036257
0.055465
0.075986
0.132035
0.077457
0.059230
0.120788
0.108805
0.113114
0.112929
0.125160
0.125157
0.122807
0.117967
0.092060
0.093491
0.074380
0.112500
0.087160
0.100305
0.030923
0.043374
0.125408
0.131809
0.036730
0.040783
0.054042
0.059459
0.093231
0.112840
0.126588
0.126551
0.113312
0.113127
0.113023
0.130646
0.105379
0.071276
0.068595
0.106492
0.041383
0.095080
0.131602
0.043417
0.054506
0.115437
0.031251
0.086518
0.122867
0.039112
0.022861
0.034601
0.037069
0.087922
0.102907
0.113867
0.117524
0.103476
0.043736
0.081111
0.112033
0.052843
0.030819
0.042992
0.056543
0.104060
0.120490
0.138970
0.145827
0.130288
0.123160
0.134789
0.115812
0.135174
0.117091
0.114694
0.067504
0.095405
0.016915
0.034914
0.058601
0.059871
0.068651
0.039730
0.036641
0.070977
0.072033
0.078094
0.076948
0.073075
0.046361
0.027434
0.050851
0.046628
0.077132
0.117967
0.106737
0.122604
0.118605
0.122061
0.123149
0.113320
0.045501
0.060158
0.113546
0.042910
0.112096
0.068142
0.145099
0.118945
0.116561
0.116771
0.128778
0.128758
0.129921
0.130137
0.133893
0.128331
0.034033
0.060507
0.115512
0.021623
0.046455
0.051840
0.101020
0.117754
0.114763
0.140073
0.126943
0.126956
0.125645
0.125639
0.126805
0.126850
0.130645
0.130826
0.116033
0.101002
0.050315
0.055038
0.062602
0.051653
0.117272
0.111720
0.117450
0.116579
0.126366
0.126359
0.125090
0.125092
0.126285
0.126270
0.116447
0.117029
0.111437
0.122906
0.068403
0.051518
0.031010
0.036621
0.075421
0.121010
0.139172
0.132261
0.128390
0.128259
0.127004
0.127014
0.128263
0.128285
0.139350
0.111843
0.065872
0.079759
0.115896
0.035538
0.063577
0.040237
0.094114
0.128721
0.127433
0.131032
0.129785
0.126619
0.127656
0.117360
0.108090
0.128474
0.084582
0.055359
0.059813
0.073390
0.106100
0.106034
0.107916
0.105632
0.091317
0.099583
0.069381
0.028727
0.031695
0.063546
0.071347
0.064821
0.041741
0.028074
0.066189
0.046474
0.103645
0.102084
0.103295
0.087310
0.053986
0.064351
0.039749
0.056783
0.079164
0.096485
0.097664
0.104566
0.068425
0.042839
0.016403
0.028753
0.050744
0.057221
0.052721
0.023828
0.035323
0.054962
0.032181
0.017425
0.065164
0.040585
0.090487
0.123259
0.103640
0.106045
0.042400
0.043226
0.088982
0.039014
0.032304
0.052384
0.083565
0.116136
0.114762
0.123912
0.113066
0.113405
0.118874
0.099810
0.074151
0.081462
0.054783
0.042233
0.103511
0.104222
0.113341
0.113019
0.125066
0.125066
0.121412
0.118980
0.092478
0.087413
0.024128
0.032989
0.058415
0.098180
0.114922
0.122827
0.122059
0.115341
0.106046
0.113305
0.081616
0.051961
0.038972
0.057939
0.089896
0.091779
0.091101
0.080615
0.063575
0.031562
0.034118
0.061403
0.067089
0.071508
0.079064
0.080442
0.062885
0.030252
0.035207
0.090134
0.111340
0.042874
0.095566
0.126827
0.039365
0.105173
0.101855
0.095153
0.094961
0.084338
0.095814
0.094778
0.079676
0.077188
0.060307
0.093381
0.065000
0.031654
0.048935
0.041267
0.077625
0.110008
0.046880
0.060466
0.112928
0.021854
0.048285
0.079013
0.070388
0.061226
0.104013
0.079318
0.042609
0.029148
0.041088
0.044976
0.062419
0.046544
0.046922
0.091830
0.129209
0.054725
0.082659
0.108885
0.057957
0.101585
0.068438
0.058569
0.103385
0.120008
0.131490
0.129829
0.047382
0.064804
0.132165
0.076616
0.065101
0.063246
0.069031
0.120481
0.110333
0.115145
0.111780
0.124530
0.074219
0.066698
0.049691
0.057523
0.072359
0.117432
0.030486
0.043311
0.084864
0.129047
0.040448
0.044920
0.102667
0.098216
0.096824
0.085139
0.090046
0.095188
0.096982
0.098141
0.037618
0.040038
0.077372
0.086296
0.085525
0.104367
0.082105
0.045732
0.021508
0.037446
0.069810
0.067587
0.055456
0.132309
0.041079
0.073551
0.123844
0.051208
0.059825
0.063968
0.104572
0.118559
0.119614
0.091474
0.061967
0.080921
0.101581
0.079200
0.074720
0.071185
0.071562
0.034288
0.116487
0.103580
0.083241
0.072251
0.079904
0.079063
0.104977
0.085010
0.102566
0.096170
0.124045
0.141626
0.061363
0.041686
0.133217
0.020340
0.079735
0.053898
0.025142
0.080117
0.121084
0.098617
0.089101
0.062128
0.051228
0.091587
0.069040
0.085785
0.096200
0.089875
0.069755
0.077046
0.067742
0.090347
0.056345
0.032515
0.089073
0.057303
0.087878
0.091707
0.081087
0.044729
0.109659
0.060948
0.062332
0.058266
0.108627
0.113643
0.070396
0.062418
0.038591
0.073574
0.065600
0.066071
0.105649
0.090933
0.051797
0.035336
0.107490
0.138218
0.016496
0.040514
0.102465
0.103866
0.060544
0.048170
0.084770
0.102947
0.072890
0.053430
0.053645
0.128021
0.023819
0.047848
0.098318
0.104158
0.114987
0.118089
0.086334
0.069524
0.086294
0.093881
0.043030
0.085876
0.132809
0.047780
0.085733
0.057257
0.088738
0.061598
0.042643
0.053972
0.127301
0.069489
0.091602
0.074255
0.084595
0.090683
0.082069
0.079969
0.066513
0.112310
0.087600
0.088520
0.051054
0.051940
0.026547
0.045801
0.099864
0.136119
0.126135
0.118499
0.055045
0.076492
0.114451
0.121937
0.109182
0.093178
0.050196
0.060971
0.121889
0.130284
0.113359
0.078591
0.058503
0.054962
0.016668
0.033529
0.117280
0.134570
0.039175
0.037224
0.099568
0.102757
0.067456
0.073396
0.111545
0.112468
0.116509
0.137139
0.078033
0.114440
0.032908
0.073193
0.108381
0.019445
0.097801
0.098240
0.080400
0.102044
0.110451
0.111068
0.114277
0.114287
0.027987
0.082314
0.064971
0.114947
0.070662
0.106180
0.025878
0.094230
0.073190
0.114145
0.093191
0.075832
0.022529
0.040333
0.090713
0.119304
0.126092
0.126100
0.056866
0.063909
0.087030
0.111966
0.048452
0.073924
0.082043
0.083035
0.059984
0.057589
0.062393
0.079134
0.094391
0.039485
0.106172
0.124672
0.045152
0.061710
0.109179
0.043719
0.092009
0.045975
0.085616
0.063072
0.127104
0.127046
0.056758
0.113241
0.071955
0.110026
0.114139
0.090032
0.092687
0.076228
0.098194
0.060507
0.080337
0.041948
0.041236
0.068226
0.106063
0.111359
0.037671
0.037551
0.135935
0.129746
0.031780
0.045931
0.103282
0.099738
0.039928
0.043794
0.051148
0.077501
0.136576
0.031812
0.044035
0.046829
0.123663
0.109107
0.045200
0.058405
0.038906
0.060418
0.075744
0.069934
0.042837
0.082154
0.069930
0.076309
0.077606
0.097191
0.083721
0.039024
0.110882
0.135647
0.036623
0.085683
0.134170
0.037182
0.029486
0.046504
0.079888
0.135999
0.046460
0.059014
0.083525
0.094094
0.037640
0.079890
0.077168
0.085926
0.082507
0.080290
0.042480
0.021804
0.142325
0.135457
0.054097
0.055418
0.115433
0.044760
0.038038
0.085160
0.125698
0.023745
0.034887
0.083073
0.122419
0.025445
0.046372
0.082528
0.060164
0.120793
0.067313
0.090768
0.055409
0.096013
0.077810
0.099542
0.083866
0.120392
0.028734
0.043251
0.099721
0.126917
0.048527
0.030167
0.074931
0.098247
0.042844
0.093808
0.122503
0.063597
0.087416
0.052912
0.051168
0.113493
0.019269
0.039535
0.037116
0.117740
0.110556
0.125695
0.119013
0.114969
0.103835
0.080351
0.128401
0.060330
0.103686
0.039062
0.107783
0.116193
0.071711
0.087427
0.089236
0.049334
0.098124
0.114150
0.070088
0.129848
0.105441
0.104691
0.070290
0.079520
0.068240
0.101526
0.106955
0.113554
0.037666
0.102150
0.120113
0.054180
0.061506
0.054031
0.111977
0.032029
0.027572
0.037956
0.105725
0.128171
0.042310
0.049938
0.068905
0.078288
0.057814
0.044374
0.030506
0.046256
0.080871
0.114611
0.043257
0.053878
0.031794
0.074521
0.040617
0.074292
0.038655
0.035025
0.028350
0.038964
0.076187
0.108991
0.083111
0.052550
0.049862
0.055087
0.112749
0.117446
0.089953
0.076115
0.044999
0.041746
0.039509
0.071401
0.082504
0.126649
0.020101
0.057824
0.111892
0.124084
0.044613
0.028068
0.022509
0.057610
0.052728
0.100619
0.084719
0.059545
0.069620
0.033164
0.075505
0.078941
0.080167
0.056774
0.104565
0.068633
0.094254
0.092282
0.083103
0.082361
0.048751
0.074607
0.132180
0.040417
0.056417
0.044716
0.098845
0.093674
0.039814
0.027392
0.121492
0.124049
0.084485
0.056875
0.088749
0.134423
0.134023
0.138487
0.129263
0.120929
0.122702
0.129583
0.134803
0.110146
0.113985
0.114069
0.137742
0.108165
0.074786
0.063097
0.106801
0.021556
0.118514
0.117316
0.039844
0.027803
0.082951
0.118867
0.101418
0.083809
0.048199
0.090910
0.119377
0.019788
0.089098
0.094384
0.073216
0.077828
0.062643
0.094799
0.053734
0.080529
0.125684
0.118517
0.042625
0.058769
0.112373
0.112620
0.069382
0.075213
0.084392
0.085899
0.032323
0.034518
0.104806
0.125645
0.047348
0.082485
0.062164
0.066500
0.082223
0.059363
0.061353
0.037592
0.087954
0.136356
0.085878
0.057222
0.107317
0.043871
0.066303
0.081432
0.063804
0.074536
0.053487
0.089028
0.106227
0.080791
0.061890
0.117660
0.119662
0.122026
0.035287
0.067036
0.113852
0.034804
0.065074
0.089960
0.109588
0.036697
0.095400
0.117546
0.062884
0.095418
0.037367
0.064244
0.082917
0.064575
0.058322
0.053064
0.024842
0.045770
0.097785
0.048956
0.111081
0.127357
0.052922
0.087854
0.053964
0.046175
0.069258
0.109610
0.059415
0.094754
0.099435
0.112117
0.042934
0.053538
0.034755
0.096189
0.099617
0.025291
0.096252
0.088663
0.086370
0.075625
0.127871
0.111765
0.032526
0.051628
0.122205
0.078626
0.028534
0.049605
0.061945
0.112383
0.059054
0.055328
0.121778
0.046149
0.045346
0.068985
0.083196
0.092735
0.052690
0.042320
0.119022
0.121564
0.018636
0.052174
0.096087
0.094691
0.047030
0.024815
0.053020
0.085413
0.089154
0.067269
0.079082
0.112695
0.060298
0.089059
0.084415
0.049687
0.104900
0.117477
0.077975
0.059949
0.102236
0.118945
0.104856
0.108612
0.060411
0.080246
0.054202
0.083094
0.074832
0.038876
0.072115
0.022107
0.045375
0.039316
0.052264
0.097369
0.046369
0.109574
0.098842
0.081486
0.039853
0.103767
0.140159
0.027828
0.029422
0.055290
0.078071
0.110690
0.053371
0.059725
0.064599
0.091056
0.079660
0.113807
0.049495
0.087377
0.082801
0.104303
0.054286
0.083154
0.094213
0.042226
0.074680
0.121114
0.099851
0.115197
0.052996
0.056366
0.081200
0.118023
0.054735
0.053881
0.125632
0.031595
0.078674
0.138725
0.076473
0.100512
0.057554
0.047473
0.095473
0.144488
0.039262
0.077716
0.140422
0.060647
0.069294
0.030108
0.058027
0.040320
0.076317
0.118740
0.056320
0.065508
0.081118
0.148006
0.132445
0.107665
0.048258
0.084910
0.094261
0.067523
0.075625
0.088472
0.025911
0.044014
0.070852
0.103446
0.108962
0.108015
0.067323
0.073941
0.056506
0.107560
0.029224
0.100263
0.069234
0.110133
0.063346
0.051180
0.042168
0.084731
0.116889
0.043670
0.065932
0.108127
0.060727
0.054979
0.121065
0.025027
0.089478
0.086023
0.064779
0.094036
0.027313
0.047172
0.084106
0.128472
0.042966
0.062119
0.132275
0.037207
0.079750
0.082173
0.087207
0.075685
0.036323
0.048886
0.070502
0.112603
0.069559
0.100943
0.087155
0.081104
0.076519
0.081308
0.050608
0.083123
0.058444
0.083551
0.080971
0.052361
0.101729
0.097783
0.094931
0.087903
0.078760
0.085472
0.068745
0.098310
0.092039
0.108842
0.029522
0.074461
0.119256
0.027783
0.077824
0.073351
0.099448
0.103766
0.067626
0.092640
0.116555
0.107158
0.070439
0.098396
0.069653
0.077812
0.077547
0.069758
0.109815
0.029622
0.054189
0.063797
0.113785
0.116490
0.090561
0.096932
0.050569
0.066806
0.105611
0.111711
0.048548
0.077629
0.065079
0.052379
0.112472
0.113594
0.098572
0.093349
0.041825
0.068721
0.079010
0.085316
0.101023
0.100865
0.075033
0.080105
0.078791
0.055127
0.076065
0.056994
0.049555
0.087826
0.105103
0.056782
0.092012
0.070535
0.134994
0.113743
0.090388
0.075524
0.028523
0.077221
0.095956
0.041255
0.100466
0.135437
0.039606
0.097350
0.103482
0.079917
0.085927
0.082885
0.080011
0.078938
0.087743
0.081253
0.066403
0.102878
0.063910
0.094847
0.072472
0.041491
0.062807
0.091217
0.107230
0.068697
0.024609
0.038348
0.089863
0.121170
0.116086
0.127575
0.069872
0.058913
0.036911
0.041172
0.058792
0.132233
0.057271
0.059375
0.141664
0.033614
0.040207
0.074704
0.062936
0.064613
0.099293
0.091315
0.044034
0.036119
0.049808
0.065636
0.094661
0.108724
0.093386
0.049202
0.065902
0.058542
0.122155
0.098489
0.097960
0.109208
0.057755
0.040054
0.031330
0.045225
0.058809
0.131785
0.044551
0.068651
0.141689
0.024933
0.077547
0.103898
0.063948
0.107494
0.026921
0.077204
0.089244
0.049326
0.093624
0.120554
0.073079
0.059254
0.062682
0.055900
0.082961
0.137294
0.137012
0.109259
0.078792
0.059883
0.111879
0.020175
0.108388
0.054073
0.043848
0.106447
0.133107
0.043124
0.025478
0.043543
0.097836
0.144154
0.039070
0.039495
0.020499
0.038509
0.046750
0.104405
0.057724
0.111133
0.127713
0.044244
0.062450
0.041174
0.102769
0.133911
0.115639
0.110073
0.101665
0.130083
0.101856
0.055716
0.116194
0.107118
0.096621
0.103388
0.092183
0.090495
0.059546
0.105944
0.050698
0.040556
0.109036
0.123465
0.090743
0.072724
0.082744
0.085256
0.128985
0.111404
0.126339
0.106462
0.057813
0.058444
0.123388
0.030013
0.094204
0.097594
0.094210
0.098461
0.072140
0.076973
0.106028
0.114979
0.047831
0.046107
0.054362
0.110256
0.099049
0.033465
0.075092
0.083559
0.118663
0.120718
0.126978
0.156089
0.032347
0.075491
0.135769
0.044214
0.031560
0.069208
0.071239
0.123636
0.101187
0.082554
0.076520
0.072698
0.101070
0.100588
0.037247
0.042498
0.100809
0.110283
0.065659
0.071626
0.112054
0.119255
0.127035
0.127483
0.128033
0.128903
0.040527
0.059941
0.132296
0.033497
0.063539
0.142862
0.140579
0.126743
0.084037
0.095662
0.079671
0.078970
0.097790
0.079885
0.126383
0.121480
0.042824
0.054742
0.074897
0.111878
0.131334
0.126091
0.114367
0.114133
0.120968
0.131723
0.038454
0.047160
0.144624
0.043500
0.037769
0.135750
0.074841
0.113830
0.136174
0.056361
0.032193
0.069907
0.093095
0.109262
0.048843
0.051734
0.115554
0.139935
0.056906
0.056094
0.079276
0.121839
0.134233
0.115560
0.058311
0.075137
0.135216
0.029652
0.023047
0.037772
0.046998
0.126738
0.079894
0.072748
0.110207
0.031751
0.086035
0.050817
0.081942
0.067439
0.033978
0.057067
0.100241
0.040940
0.109937
0.092251
0.058217
0.105101
0.142791
0.067272
0.023842
0.049446
0.105052
0.054922
0.116734
0.079240
0.063634
0.043908
0.040747
0.075688
0.082156
0.059744
0.067300
0.122679
0.050146
0.038420
0.026101
0.061022
0.082721
0.148961
0.080914
0.119117
0.108304
0.083243
0.063560
0.058486
0.074754
0.112852
0.051064
0.084921
0.082113
0.080166
0.084910
0.083073
0.078970
0.072341
0.091840
0.073836
0.118198
0.094546
0.053477
0.088849
0.042572
0.029558
0.023817
0.080311
0.132654
0.037231
0.063859
0.081592
0.032106
0.087908
0.118480
0.034491
0.038614
0.062966
0.077327
0.087271
0.093144
0.094771
0.091124
0.095868
0.054427
0.040173
0.022265
0.024059
0.102020
0.128772
0.035081
0.017555
0.038888
0.080049
0.081139
0.120611
0.059521
0.062579
0.048333
0.035735
0.097372
0.132120
0.037225
0.050360
0.095033
0.127934
0.062182
0.070579
0.138584
0.067189
0.047977
0.034350
0.018998
0.077262
0.046776
0.112143
0.133469
0.138931
0.030747
0.046212
0.122785
0.014815
0.057250
0.095176
0.119818
0.133681
0.138950
0.124365
0.058138
0.079412
0.119780
0.076123
0.041196
0.023581
0.062058
0.033065
0.081511
0.107769
0.123814
0.143849
0.041693
0.108035
0.152667
0.038400
0.043422
0.033394
0.072276
0.102516
0.121761
0.130425
0.141101
0.138475
0.131142
0.093024
0.051387
0.078354
0.044189
0.052542
0.075828
0.110967
0.041260
0.067328
0.064420
0.055272
0.075924
0.134351
0.132018
0.122043
0.095304
0.106878
0.066281
0.068870
0.123857
0.039035
0.081675
0.086265
0.129952
0.136302
0.111959
0.110808
0.037456
0.085665
0.141560
0.031492
0.075772
0.075369
0.112547
0.136104
0.123587
0.087862
0.055558
0.044928
0.071236
0.147044
0.102024
0.079508
0.055645
0.104467
0.119195
0.074155
0.051025
0.091080
0.111246
0.034957
0.098149
0.099473
0.099971
0.090842
0.135474
0.088031
0.086748
0.094074
0.078689
0.062342
0.115826
0.130217
0.023157
0.058704
0.079229
0.123510
0.054289
0.032649
0.116043
0.115377
0.077007
0.036494
0.085632
0.069277
0.132483
0.131499
0.089745
0.082704
0.067198
0.072585
0.043682
0.092458
0.142950
0.021977
0.089069
0.098157
0.087188
0.089610
0.064517
0.045583
0.048045
0.136210
0.084880
0.095597
0.032664
0.076467
0.116158
0.029137
0.035374
0.080717
0.126857
0.057901
0.046001
0.075014
0.105200
0.103821
0.073547
0.105414
0.026713
0.041123
0.077750
0.134880
0.044085
0.062851
0.022796
0.075957
0.060390
0.108301
0.097310
0.112977
0.021326
0.091337
0.048109
0.110387
0.076293
0.091125
0.089228
0.107060
0.129270
0.111604
0.107837
0.109051
0.063617
0.066144
0.054102
0.032856
0.104943
0.133903
0.113505
0.079282
0.105755
0.108936
0.079732
0.085291
0.046637
0.078888
0.059117
0.056781
0.069468
0.135622
0.047279
0.119501
0.135684
0.061208
0.079754
0.087428
0.124589
0.123921
0.124553
0.127107
0.050569
0.056813
0.068097
0.076247
0.116878
0.103062
0.113014
0.146738
0.064794
0.106392
0.158958
0.053717
0.113659
0.031787
0.069040
0.047703
0.091441
0.111594
0.111428
0.133835
0.051282
0.086971
0.129181
0.059122
0.054319
0.080174
0.088449
0.097104
0.068493
0.073935
0.024178
0.072352
0.090787
0.042012
0.107236
0.134842
0.083378
0.057375
0.128141
0.093970
0.109591
0.040961
0.094849
0.122140
0.110459
0.120688
0.108274
0.114100
0.112691
0.138576
0.155144
0.121677
0.084051
0.091556
0.124528
0.079204
0.089883
0.054418
0.068021
0.060748
0.053800
0.079984
0.062713
0.088603
0.100865
0.093345
0.070688
0.077093
0.061638
0.099986
0.078605
0.086677
0.085816
0.052370
0.044075
0.069453
0.055431
0.044899
0.065412
0.078448
0.099156
0.067180
0.077378
0.112595
0.116631
0.109456
0.041289
0.109435
0.116359
0.097396
0.081120
0.063131
0.039800
0.070064
0.084479
0.063628
0.041217
0.033705
0.087288
0.122073
0.143224
0.130705
0.126952
0.126898
0.126008
0.126021
0.114673
0.114780
0.118187
0.139036
0.114418
0.082048
0.101762
0.102354
0.083212
0.055003
0.123203
0.020106
0.077948
0.056717
0.058147
0.132185
0.121127
0.074525
0.068564
0.099641
0.125223
0.108371
0.058221
0.062105
0.018299
0.061444
0.088249
0.106854
0.033111
0.033217
0.113098
0.123032
0.068740
0.077550
0.047198
0.042610
0.095153
0.112857
0.117678
0.105015
0.059550
0.080700
0.082140
0.079618
0.073533
0.096588
0.071450
0.073023
0.068751
0.102729
0.034050
0.092925
0.114326
0.021264
0.122860
0.125927
0.028151
0.056012
0.054991
0.110624
0.108176
0.093901
0.057629
0.057132
0.123409
0.131449
0.026820
0.040323
0.105943
0.129563
0.078706
0.044768
0.073148
0.100703
0.054128
0.063927
0.131424
0.047258
0.080429
0.092915
0.119874
0.119530
0.085853
0.096831
0.025906
0.033757
0.054473
0.093971
0.115981
0.132689
0.126036
0.126881
0.113643
0.113220
0.124108
0.115083
0.051740
0.084639
0.117411
0.034157
0.065431
0.059605
0.066524
0.139946
0.057715
0.062106
0.110982
0.120255
0.130439
0.114124
0.056408
0.092573
0.120245
0.084241
0.084419
0.053292
0.076654
0.122691
0.141999
0.134785
0.059014
0.076594
0.132346
0.040433
0.035305
0.036523
0.102244
0.129681
0.113204
0.089897
0.043378
0.062375
0.090041
0.076183
0.059925
0.030232
0.048815
0.052146
0.050433
0.028791
0.080050
0.051679
0.065251
0.099855
0.124791
0.071058
0.025343
0.044606
0.076306
0.081118
0.087335
0.085246
0.087484
0.062242
0.109501
0.061632
0.082348
0.099903
0.028410
0.040846
0.047546
0.104817
0.035336
0.088269
0.129800
0.090941
0.087792
0.079661
0.084228
0.085497
0.081673
0.075814
0.051500
0.121477
0.057079
0.088876
0.124834
0.068540
0.104420
0.096935
0.079579
0.062127
0.037240
0.053789
0.053039
0.107028
0.042246
0.083281
0.118280
0.098665
0.112044
0.097486
0.055883
0.021684
0.089848
0.099764
0.062387
0.069725
0.057362
0.088235
0.079445
0.039295
0.096618
0.129485
0.044249
0.051151
0.127046
0.040047
0.056209
0.054905
0.095172
0.079411
0.055011
0.040879
0.037425
0.043812
0.063040
0.135791
0.039708
0.090758
0.128112
0.027109
0.109388
0.081970
0.071292
0.068531
0.029033
0.061955
0.062252
0.119614
0.074331
0.118084
0.042448
0.086557
0.124977
0.044501
0.061062
0.095407
0.057001
0.117401
0.051452
0.064518
0.095798
0.059718
0.045957
0.110224
0.049394
0.067608
0.112727
0.066992
0.067619
0.050860
0.091011
0.118230
0.024741
0.070849
0.120583
0.055537
0.072713
0.033067
0.040029
0.064946
0.092099
0.101912
0.065353
0.021372
0.022895
0.041545
0.057551
0.118827
0.032071
0.050924
0.123898
0.026278
0.053559
0.039937
0.106483
0.114929
0.123866
0.106011
0.038233
0.086750
0.103614
0.079705
0.087147
0.053462
0.042019
0.043055
0.113486
0.061189
0.057962
0.088354
0.069240
0.065129
0.060618
0.129032
0.044593
0.095987
0.141916
0.058143
0.046382
0.072477
0.080709
0.130058
0.051767
0.053526
0.081080
0.100836
0.069174
0.049661
0.093896
0.084448
0.091661
0.065829
0.052546
0.051501
0.097756
0.131725
0.050093
0.094982
0.091914
0.082649
0.054181
0.035248
0.107699
0.033954
0.079662
0.058902
0.060042
0.050739
0.122659
0.121211
0.050593
0.070184
0.063889
0.105703
0.134141
0.055045
0.021433
0.061196
0.060315
0.121689
0.070445
0.064028
0.045032
0.045279
0.140758
0.110719
0.048028
0.049449
0.098056
0.059192
0.040493
0.079968
0.118875
0.025198
0.076299
0.110743
0.046817
0.085596
0.111288
0.021270
0.105579
0.099218
0.086129
0.089561
0.028731
0.078846
0.057941
0.106118
0.054106
0.095465
0.094466
0.095672
0.082199
0.084134
0.087571
0.093601
0.103214
0.102960
0.092290
0.092789
0.077564
0.071839
0.087520
0.086020
0.092823
0.092460
0.070143
0.078142
0.096636
0.073714
0.043651
0.047201
0.070764
0.080188
0.091934
0.098316
0.082988
0.080523
0.060181
0.086419
0.120639
0.027122
0.036724
0.066125
0.082485
0.113773
0.094650
0.048447
0.076430
0.046904
0.034966
0.089436
0.119994
0.028447
0.041073
0.067339
0.104986
0.122374
0.105093
0.089979
0.046612
0.065160
0.086828
0.078498
0.098983
0.047419
0.100929
0.093501
0.052269
0.048597
0.040602
0.093179
0.121620
0.030727
0.054125
0.096399
0.122574
0.019690
0.138122
0.110308
0.053104
0.053908
0.063993
0.121037
0.118562
0.126135
0.033107
0.058174
0.107324
0.122923
0.044277
0.048124
0.113768
0.113992
0.046812
0.043507
0.101125
0.100108
0.049097
0.060299
0.114196
0.113381
0.060830
0.047015
0.110414
0.121969
0.049955
0.049294
0.153730
0.116206
0.026294
0.077874
0.068134
0.049519
0.108838
0.135332
0.045324
0.040330
0.061042
0.077266
0.167771
0.036719
0.065204
0.044182
0.082515
0.116588
0.056820
0.091138
0.112231
0.111815
0.048408
0.027940
0.035596
0.079138
0.077640
0.077580
0.057253
0.061674
0.099370
0.121336
0.053829
0.044429
0.022839
0.049613
0.115349
0.115362
0.050920
0.037708
0.051961
0.049257
0.111099
0.142887
0.056824
0.046197
0.068173
0.050719
0.118969
0.081104
0.052030
0.036044
0.116411
0.065423
0.075989
0.065615
0.075283
0.086093
0.129503
0.098396
0.053566
0.048810
0.091748
0.029438
0.101405
0.105313
0.058707
0.055555
0.064748
0.081642
0.091448
0.038316
0.102412
0.130225
0.085535
0.065629
0.128116
0.050777
0.053446
0.058418
0.073097
0.130741
0.063317
0.106880
0.057890
0.083410
0.118530
0.042515
0.101453
0.139894
0.025647
0.044137
0.096088
0.127716
0.063128
0.054600
0.135999
0.026742
0.055651
0.094679
0.102358
0.021272
0.054745
0.056800
0.094169
0.128096
0.039599
0.081739
0.131985
0.084411
0.078195
0.073647
0.084032
0.047330
0.072861
0.094445
0.042821
0.091787
0.043257
0.063317
0.109233
0.107000
0.118996
0.081225
0.109794
0.119388
0.053321
0.085474
0.114517
0.062191
0.040015
0.035431
0.140542
0.119430
0.033873
0.023342
0.044110
0.052729
0.075060
0.128737
0.090550
0.117727
0.118797
0.126590
0.074507
0.072695
0.121644
0.066487
0.028753
0.017124
0.079339
0.069286
0.126335
0.120098
0.087911
0.104376
0.125337
0.133409
0.141074
0.114791
0.032332
0.057722
0.093623
0.020206
0.086165
0.082472
0.092622
0.049513
0.057543
0.082295
0.112703
0.125173
0.131084
0.132506
0.121684
0.098097
0.066874
0.095201
0.066160
0.105418
0.119308
0.030837
0.035367
0.044265
0.053997
0.113059
0.123132
0.128443
0.127195
0.121230
0.090841
0.099992
0.094727
0.068325
0.086053
0.069988
0.032671
0.030420
0.057163
0.044807
0.137251
0.128075
0.128290
0.127618
0.104086
0.100897
0.107351
0.070977
0.082449
0.085718
0.037205
0.047878
0.069765
0.110183
0.032539
0.075603
0.115494
0.056223
0.063404
0.129600
0.107955
0.110890
0.117653
0.137858
0.109579
0.073296
0.026849
0.045500
0.091216
0.121233
0.042248
0.056264
0.067364
0.145715
0.151861
0.123377
0.109596
0.127008
0.140751
0.127863
0.135949
0.100694
0.049839
0.087825
0.120571
0.054341
0.051549
0.080391
0.108442
0.106406
0.113157
0.099340
0.102349
0.106317
0.083741
0.052655
0.043829
0.064158
0.080863
0.120107
0.086714
0.056933
0.025421
0.041264
0.069702
0.129208
0.036688
0.096555
0.129911
0.079254
0.100012
0.066382
0.081761
0.110038
0.036477
0.096443
0.121215
0.093667
0.101858
0.061585
0.031054
0.067585
0.107470
0.044486
0.128242
0.125295
0.036857
0.089013
0.095857
0.074337
0.077936
0.080342
0.074898
0.076752
0.084443
0.072799
0.067185
0.094697
0.056696
0.100605
0.098642
0.048587
0.119182
0.111714
0.035775
0.068350
0.111521
0.060884
0.068591
0.081397
0.119116
0.058791
0.029593
0.031129
0.102603
0.059464
0.051755
0.070432
0.118929
0.027954
0.040007
0.047065
0.064601
0.020209
0.119588
0.116304
0.086824
0.082821
0.075905
0.079556
0.125002
0.079499
0.054308
0.035074
0.090186
0.107038
0.083183
0.071915
0.043410
0.065534
0.084795
0.097373
0.057727
0.046954
0.058592
0.068737
0.058320
0.116997
0.043602
0.084105
0.087826
0.096071
0.096140
0.094894
0.063178
0.045678
0.078316
0.080013
0.102305
0.113160
0.144531
0.038414
0.113555
0.107737
0.021099
0.052342
0.053862
0.101282
0.099850
0.123490
0.118601
0.124024
0.124882
0.118581
0.036791
0.067533
0.103898
0.038785
0.049883
0.075091
0.113696
0.115445
0.087838
0.070372
0.127854
0.113665
0.060017
0.040750
0.113299
0.105037
0.114039
0.113823
0.125285
0.125281
0.126156
0.126171
0.115750
0.105527
0.064821
0.068403
0.053827
0.085215
0.063715
0.108943
0.082028
0.065019
0.077519
0.080739
0.046670
0.048929
0.094039
0.110438
0.126970
0.126934
0.125372
0.125375
0.113376
0.113479
0.109096
0.122353
0.080925
0.056788
0.033911
0.099470
0.123010
0.023055
0.120791
0.135768
0.018532
0.030955
0.047764
0.094957
0.111482
0.124132
0.122648
0.119608
0.125693
0.104281
0.048089
0.075885
0.109034
0.039649
0.077301
0.087458
0.041761
0.099865
0.127131
0.124683
0.029048
0.049068
0.083581
0.088058
0.093911
0.088067
0.087409
0.052077
0.139594
0.126727
0.106428
0.112424
0.071310
0.067903
0.126350
0.132154
0.083479
0.090540
0.129229
0.094516
0.056904
0.081879
0.117023
0.070723
0.068019
0.059701
0.071078
0.077556
0.071040
0.063894
0.023764
0.026593
0.089530
0.130811
0.064140
0.113026
0.081072
0.081413
0.100198
0.086222
0.087930
0.046587
0.092856
0.112995
0.069615
0.053367
0.033741
0.037409
0.119655
0.065674
0.074933
0.052216
0.094272
0.089166
0.077691
0.046565
0.130809
0.121182
0.070885
0.065425
0.076559
0.110170
0.128441
0.128741
0.115769
0.109961
0.126160
0.126177
0.093317
0.100834
0.126054
0.126044
0.043336
0.046164
0.059173
0.099954
0.115145
0.114981
0.136924
0.141374
0.125463
0.110988
0.118165
0.116314
0.082778
0.055349
0.086374
0.093262
0.062012
0.087529
0.132741
0.031228
0.127969
0.116397
0.065287
0.057459
0.065578
0.093035
0.065304
0.076073
0.115723
0.111243
0.066583
0.059901
0.082804
0.067036
0.088569
0.082553
0.112234
0.110641
0.099161
0.090653
0.092531
0.081321
0.085279
0.078258
0.061416
0.062302
0.115447
0.101272
0.114798
0.115013
0.125706
0.135721
0.057200
0.078832
0.132171
0.030216
0.066523
0.018717
0.032966
0.078122
0.074597
0.083244
0.076633
0.044339
0.034148
0.064116
0.073323
0.050167
0.115306
0.119531
0.044131
0.055832
0.102549
0.067710
0.099121
0.091236
0.041109
0.084096
0.063995
0.090165
0.045969
0.098100
0.110085
0.069006
0.094687
0.056928
0.058840
0.090017
0.060255
0.091230
0.099639
0.076503
0.042700
0.088468
0.083179
0.099262
0.052051
0.049409
0.065415
0.045731
0.091456
0.129665
0.124808
0.117417
0.116912
0.117348
0.118577
0.120209
0.119255
0.115915
0.049502
0.104785
0.111830
0.086386
0.048346
0.052216
0.089508
0.112742
0.053657
0.065484
0.058622
0.038247
0.090199
0.135512
0.143310
0.125798
0.125747
0.125461
0.125087
0.125006
0.116303
0.122801
0.104855
0.096794
0.035528
0.055629
0.047423
0.118905
0.042144
0.095911
0.111971
0.056093
0.100624
0.075984
0.148272
0.134323
0.114594
0.116013
0.112660
0.138580
0.127212
0.111474
0.089431
0.069476
0.059086
0.066884
0.099235
0.058995
0.056484
0.061454
0.091948
0.103819
0.092707
0.143999
0.144228
0.110819
0.053743
0.093560
0.115947
0.058872
0.090280
0.034295
0.125780
0.124434
0.115247
0.075842
0.139691
0.111349
0.060032
0.075844
0.100591
0.050144
0.078394
0.039572
0.113501
0.121483
0.112063
0.106956
0.120559
0.136974
0.071629
0.068870
0.120677
0.127441
0.103080
0.109541
0.132674
0.126071
0.065566
0.078225
0.097047
0.097404
0.064895
0.060396
0.076963
0.091972
0.111241
0.129074
0.053949
0.075852
0.137671
0.066474
0.069704
0.070409
0.065390
0.067752
0.072878
0.045655
0.119145
0.114590
0.043207
0.041999
0.064107
0.110152
0.122957
0.143640
0.131765
0.132201
0.118586
0.114184
0.114354
0.103169
0.055947
0.104983
0.115815
0.053468
0.090887
0.032153
0.066316
0.089672
0.077102
0.078507
0.087845
0.055212
0.077415
0.027181
0.127663
0.128121
0.040783
0.061533
0.099999
0.104586
0.115071
0.114212
0.109808
0.107619
0.089629
0.088442
0.090793
0.088563
0.090509
0.047695
0.095940
0.075789
0.050950
0.039668
0.074215
0.084262
0.059300
0.087324
0.061115
0.086389
0.092769
0.089173
0.100503
0.071031
0.080085
0.085259
0.059645
0.080688
0.127568
0.126655
0.057880
0.057047
0.103791
0.117960
0.047783
0.049604
0.081221
0.032543
0.037625
0.066848
0.109503
0.085543
0.040773
0.055042
0.061713
0.069483
0.078436
0.078933
0.080398
0.027661
0.129783
0.127817
0.024608
0.047844
0.067733
0.068562
0.084133
0.108184
0.056209
0.082054
0.035515
0.049877
0.104856
0.090998
0.045008
0.056108
0.102852
0.092797
0.045166
0.061523
0.131878
0.130577
0.094068
0.103021
0.095583
0.091124
0.038087
0.074869
0.072051
0.050523
0.126739
0.117037
0.049716
0.063689
0.082707
0.123928
0.074453
0.064161
0.038700
0.041842
0.070693
0.125676
0.077403
0.078455
0.131543
0.141072
0.103206
0.081099
0.054029
0.048479
0.118205
0.108946
0.117720
0.116915
0.107906
0.156329
0.164149
0.112684
0.070931
0.079693
0.097513
0.103262
0.044927
0.029533
0.075200
0.065539
0.112692
0.075179
0.058272
0.031147
0.109287
0.059574
0.065676
0.079848
0.032400
0.056084
0.102983
0.095904
0.103194
0.110963
0.101287
0.093446
0.044970
0.093328
0.075148
0.079344
0.115129
0.106814
0.081056
0.087535
0.031114
0.057787
0.102758
0.146581
0.050424
0.022377
0.107000
0.105759
0.077440
0.083070
0.089812
0.105301
0.046815
0.048726
0.092230
0.101772
0.074398
0.058274
0.061517
0.080623
0.056116
0.052393
0.018901
0.056100
0.081400
0.108649
0.048136
0.030110
0.051787
0.054668
0.048727
0.129817
0.027704
0.075971
0.122145
0.071989
0.145403
0.128595
0.119523
0.128609
0.032946
0.090307
0.125095
0.018289
0.118741
0.107023
0.066398
0.066036
0.043321
0.073494
0.047979
0.114328
0.061743
0.051339
0.088568
0.109905
0.129578
0.127697
0.127173
0.110327
0.129111
0.128961
0.084107
0.069275
0.060686
0.072283
0.137008
0.129971
0.136004
0.113704
0.104262
0.144295
0.083086
0.045229
0.092329
0.096775
0.065585
0.078873
0.041323
0.084088
0.032577
0.043860
0.096511
0.097818
0.116911
0.114435
0.066960
0.060101
0.056666
0.079000
0.112534
0.039869
0.057932
0.083041
0.097671
0.106669
0.043299
0.049941
0.087239
0.113029
0.098811
0.046161
0.063706
0.096427
0.037868
0.096191
0.129796
0.037650
0.049847
0.065282
0.106908
0.079018
0.074750
0.132892
0.044347
0.073102
0.126742
0.050109
0.030925
0.049955
0.068515
0.119031
0.135501
0.133445
0.060788
0.056666
0.130564
0.070016
0.077642
0.038929
0.064927
0.019235
0.073225
0.070732
0.119270
0.123210
0.045610
0.077349
0.132696
0.070505
0.068917
0.041612
0.040377
0.070223
0.074047
0.087605
0.084343
0.046440
0.094047
0.124684
0.075109
0.108604
0.068988
0.096315
0.098996
0.102223
0.036722
0.091626
0.125550
0.042812
0.060377
0.114392
0.090742
0.097181
0.024531
0.084847
0.058506
0.104930
0.055590
0.073444
0.028536
0.047849
0.061609
0.142182
0.091015
0.119028
0.094215
0.122937
0.031253
0.097571
0.135679
0.025955
0.034145
0.074002
0.074937
0.035640
0.077766
0.120449
0.058439
0.106382
0.142578
0.077270
0.034108
0.042931
0.074453
0.111155
0.130041
0.127992
0.114109
0.113706
0.115371
0.124664
0.056530
0.095833
0.131828
0.089167
0.050360
0.029914
0.036381
0.072847
0.066872
0.110229
0.079479
0.109431
0.127272
0.083319
0.114389
0.040577
0.076085
0.021568
0.064580
0.058711
0.089495
0.096658
0.048876
0.086602
0.081574
0.090607
0.080561
0.071997
0.063278
0.061367
0.080393
0.086488
0.080956
0.037305
0.089596
0.132025
0.131083
0.125950
0.126192
0.126199
0.126872
0.127270
0.125607
0.127874
0.125283
0.135956
0.136063
0.125709
0.125192
0.096046
0.053077
0.069906
0.066063
0.050519
0.077868
0.110405
0.045900
0.038472
0.046725
0.091225
0.126297
0.132543
0.067356
0.071715
0.026447
0.077775
0.062719
0.095578
0.096919
0.045141
0.099811
0.132964
0.111252
0.123549
0.119753
0.112310
0.052364
0.060061
0.114347
0.054147
0.027273
0.056833
0.088796
0.093137
0.048940
0.040408
0.067355
0.117265
0.066579
0.082126
0.136181
0.062453
0.068002
0.074051
0.068376
0.055492
0.100743
0.088358
0.061344
0.102824
0.097955
0.104458
0.056946
0.036015
0.043963
0.042584
0.065906
0.136666
0.046081
0.071292
0.127900
0.040687
0.098503
0.040953
0.073423
0.065761
0.054118
0.084931
0.104152
0.125488
0.078081
0.064665
0.049741
0.077128
0.098147
0.159445
0.094162
0.091220
0.075950
0.080582
0.111088
0.128915
0.130276
0.130524
0.036761
0.104363
0.135627
0.094242
0.122043
0.105931
0.083336
0.049664
0.014338
0.027723
0.048716
0.022909
0.042510
0.078916
0.121160
0.128304
0.049927
0.043512
0.031458
0.056313
0.092895
0.081083
0.050917
0.036769
0.023259
0.060496
0.042147
0.077961
0.063237
0.067062
0.073015
0.106077
0.111952
0.138064
0.085148
0.060410
0.037119
0.063801
0.068401
0.046308
0.065048
0.029659
0.039081
0.050023
0.059102
0.109378
0.123963
0.153712
0.030175
0.102657
0.148566
0.094160
0.083064
0.048594
0.090053
0.137172
0.151806
0.097152
0.054395
0.071757
0.094081
0.036618
0.079101
0.056688
0.070998
0.069357
0.089790
0.095256
0.145701
0.109281
0.112517
0.114927
0.055882
0.057861
0.127988
0.030236
0.070373
0.125570
0.066514
0.084852
0.121823
0.101249
0.095167
0.106279
0.093042
0.038430
0.091234
0.115354
0.061414
0.053745
0.111024
0.060600
0.082347
0.063061
0.097329
0.122141
0.043524
0.060520
0.047680
0.043074
0.098751
0.130443
0.103956
0.055705
0.071989
0.071464
0.096830
0.121222
0.045760
0.048260
0.029816
0.039680
0.050078
0.050857
0.082717
0.107972
0.047784
0.066258
0.071413
0.090784
0.119198
0.076534
0.054994
0.026796
0.077840
0.051768
0.110556
0.064742
0.030443
0.035239
0.063227
0.110837
0.115449
0.114735
0.119038
0.122969
0.037798
0.074721
0.129329
0.023950
0.036188
0.065624
0.077645
0.105311
0.046598
0.047393
0.049176
0.133520
0.131221
0.023085
0.023087
0.043497
0.104912
0.121665
0.024505
0.031893
0.082487
0.132117
0.065868
0.076412
0.149481
0.035454
0.051826
0.090964
0.087812
0.079895
0.068119
0.034955
0.041905
0.137152
0.103649
0.040251
0.086708
0.064518
0.032860
0.064176
0.082298
0.112535
0.111197
0.143326
0.061053
0.075117
0.114568
0.029880
0.035898
0.044046
0.088598
0.109923
0.054847
0.051942
0.048955
0.097501
0.125206
0.018557
0.116100
0.126489
0.062613
0.099848
0.032561
0.089991
0.118456
0.031247
0.048273
0.038498
0.091210
0.145594
0.056263
0.057877
0.041180
0.027944
0.101594
0.150067
0.090499
0.086305
0.114292
0.111013
0.075567
0.095288
0.104502
0.096058
0.021435
0.055184
0.046494
0.085539
0.092925
0.097301
0.036195
0.084790
0.108814
0.011705
0.117437
0.121265
0.122772
0.124378
0.047707
0.081677
0.129181
0.049141
0.085294
0.094776
0.060874
0.071006
0.058576
0.056628
0.048961
0.123795
0.112297
0.114708
0.027019
0.145110
0.131078
0.022045
0.121567
0.098869
0.041502
0.070880
0.099741
0.129470
0.039351
0.064536
0.116427
0.016750
0.084767
0.099283
0.077256
0.090795
0.066503
0.056799
0.102077
0.123262
0.071924
0.042245
0.138670
0.068290
0.039758
0.023698
0.117386
0.127729
0.089635
0.109430
0.127658
0.139873
0.137368
0.103153
0.055286
0.071063
0.058281
0.073765
0.040862
0.082139
0.089427
0.094040
0.120241
0.125446
0.126416
0.139018
0.050411
0.081323
0.124890
0.077232
0.083446
0.078057
0.072374
0.071461
0.070379
0.064051
0.039789
0.022782
0.123477
0.097301
0.057293
0.074675
0.094611
0.116397
0.121874
0.124670
0.129045
0.124194
0.083436
0.078101
0.126136
0.104598
0.109642
0.103163
0.105652
0.103269
0.098509
0.071204
0.118100
0.125278
0.041178
0.085000
0.129361
0.058156
0.119870
0.121196
0.048281
0.092020
0.076617
0.093253
0.101366
0.062046
0.096763
0.035152
0.025205
0.040964
0.062695
0.110397
0.104292
0.098908
0.133153
0.125094
0.091473
0.049257
0.081806
0.090658
0.128584
0.128193
0.066006
0.052717
0.117142
0.065196
0.126280
0.128596
0.018613
0.039544
0.112222
0.127835
0.125834
0.126265
0.075875
0.041120
0.086678
0.097719
0.131647
0.127730
0.135849
0.131419
0.077959
0.077239
0.040915
0.065607
0.084485
0.053155
0.083431
0.081069
0.135839
0.107793
0.103767
0.113873
0.088386
0.093197
0.067097
0.091810
0.122637
0.117899
0.079534
0.079087
0.073006
0.115748
0.019912
0.034005
0.091936
0.137356
0.041163
0.069538
0.128992
0.053347
0.075711
0.039749
0.092311
0.106004
0.028866
0.044892
0.085051
0.123361
0.103444
0.080951
0.092274
0.071628
0.128821
0.139589
0.061238
0.066901
0.083464
0.105411
0.062898
0.037440
0.114222
0.139593
0.048209
0.088465
0.080528
0.059921
0.090689
0.038666
0.060088
0.059981
0.100342
0.114935
0.059956
0.061544
0.049116
0.052922
0.135112
0.044566
0.044396
0.055378
0.073459
0.096780
0.094933
0.069926
0.046839
0.038669
0.100861
0.070327
0.075763
0.087720
0.043434
0.053588
0.053346
0.104289
0.023291
0.060429
0.041864
0.041979
0.067483
0.021149
0.069049
0.103030
0.095934
0.097484
0.134284
0.107350
0.050897
0.044634
0.098209
0.117810
0.042039
0.033654
0.110164
0.133268
0.100943
0.098258
0.057160
0.100485
0.143952
0.115477
0.080843
0.086433
0.101808
0.109463
0.043712
0.077693
0.141568
0.035539
0.083294
0.079651
0.096818
0.094624
0.057499
0.073360
0.058038
0.050091
0.089373
0.092171
0.104763
0.088297
0.065733
0.070833
0.124705
0.046333
0.048726
0.047552
0.096930
0.111853
0.078462
0.058738
0.070613
0.049136
0.122734
0.100685
0.079225
0.080084
0.114935
0.104626
0.056709
0.078747
0.033686
0.049305
0.046667
0.100118
0.114367
0.131806
0.131014
0.109442
0.096444
0.050647
0.079402
0.085092
0.116624
0.113239
0.082215
0.087624
0.071564
0.058265
0.088004
0.107604
0.053069
0.064497
0.082128
0.083373
0.134831
0.117753
0.089315
0.084001
0.067119
0.083091
0.106892
0.093719
0.058018
0.033709
0.029371
0.084792
0.046271
0.056395
0.088340
0.104403
0.107723
0.132966
0.086020
0.059093
0.040012
0.088445
0.085473
0.092256
0.060407
0.042849
0.053974
0.052765
0.076791
0.100179
0.106018
0.143610
0.151363
0.086490
0.063186
0.087587
0.090043
0.034091
0.054352
0.089692
0.094253
0.058085
0.049091
0.077064
0.061416
0.073240
0.072936
0.056882
0.076837
0.133860
0.144361
0.097401
0.044147
0.093258
0.102789
0.107507
0.104454
0.045788
0.141347
0.093135
0.030891
0.110940
0.060973
0.063866
0.103839
0.121398
0.106129
0.122129
0.117382
0.123182
0.048230
0.077164
0.121535
0.068712
0.062801
0.032537
0.028473
0.052526
0.088565
0.133196
0.037798
0.062873
0.067722
0.127106
0.057673
0.085625
0.127934
0.083455
0.072150
0.065667
0.067621
0.071901
0.071936
0.039667
0.073343
0.063407
0.082036
0.057904
0.043000
0.065414
0.073197
0.122136
0.116931
0.127917
0.065614
0.067054
0.066048
0.088994
0.125294
0.035085
0.073163
0.079381
0.119106
0.102742
0.104110
0.105927
0.064488
0.076366
0.135418
0.119591
0.057915
0.070031
0.114833
0.116661
0.121795
0.118151
0.081303
0.084040
0.047926
0.050888
0.076531
0.120610
0.034530
0.061238
0.067835
0.105376
0.120394
0.129326
0.095096
0.066317
0.074384
0.086192
0.052837
0.042749
0.114401
0.096386
0.063766
0.084101
0.129089
0.048285
0.062693
0.037306
0.031919
0.105535
0.115679
0.111367
0.080183
0.060019
0.093354
0.084561
0.091853
0.115730
0.109752
0.036653
0.095876
0.088530
0.055909
0.049819
0.125759
0.120291
0.082022
0.083290
0.103708
0.106560
0.120819
0.143657
0.077539
0.081518
0.092506
0.096022
0.065194
0.071662
0.068653
0.084694
0.113466
0.117829
0.115509
0.103465
0.084081
0.091844
0.063428
0.072458
0.084813
0.071389
0.101743
0.088503
0.121789
0.117727
0.115497
0.112005
0.125793
0.125765
0.097390
0.087595
0.064722
0.067236
0.125785
0.125791
0.044772
0.058858
0.102512
0.127452
0.121972
0.121082
0.028995
0.078647
0.058435
0.078857
0.056712
0.045419
0.093169
0.083118
0.076055
0.064360
0.061554
0.090523
0.114956
0.063379
0.116610
0.114264
0.123408
0.109521
0.085543
0.080569
0.096226
0.099764
0.116336
0.112591
0.111963
0.088575
0.050142
0.072545
0.134401
0.126702
0.104379
0.093733
0.047944
0.045222
0.107777
0.124898
0.088386
0.104837
0.122901
0.109573
0.048934
0.032567
0.048696
0.096177
0.082452
0.073429
0.071474
0.096779
0.039790
0.081320
0.130729
0.028463
0.122897
0.124971
0.126341
0.137613
0.125757
0.126987
0.127171
0.120813
0.126926
0.127164
0.057506
0.052844
0.105561
0.100563
0.140759
0.120856
0.117354
0.119989
0.119367
0.069508
0.079558
0.070341
0.115250
0.115321
0.018823
0.033164
0.106061
0.136054
0.102800
0.088946
0.046654
0.061988
0.050123
0.049675
0.098182
0.058013
0.070884
0.072732
0.109975
0.115971
0.118363
0.097576
0.081053
0.081648
0.102657
0.103095
0.117382
0.114935
0.085930
0.087395
0.128264
0.119377
0.086051
0.087567
0.048571
0.087766
0.118283
0.021173
0.114110
0.096643
0.105473
0.117931
0.072296
0.062420
0.058406
0.090706
0.054164
0.078053
0.106418
0.103721
0.060174
0.057306
0.040286
0.053311
0.107963
0.095473
0.123639
0.120349
0.027001
0.032398
0.091218
0.130767
0.116987
0.123192
0.071838
0.091279
0.136309
0.035188
0.094076
0.103409
0.054070
0.083220
0.043375
0.111334
0.074645
0.076674
0.046450
0.109923
0.132806
0.022723
0.030404
0.049652
0.088334
0.109048
0.055416
0.066067
0.070695
0.036800
0.041856
0.106711
0.044395
0.051792
0.079058
0.144547
0.055802
0.074648
0.124488
0.122756
0.026534
0.072442
0.054008
0.123627
0.072409
0.122321
0.075207
0.088047
0.055467
0.099553
0.087296
0.120619
0.042741
0.058918
0.111113
0.033441
0.141372
0.126747
0.047080
0.068461
0.088520
0.133014
0.094638
0.097001
0.069847
0.074503
0.083573
0.085173
0.062330
0.055598
0.036633
0.037626
0.121958
0.061282
0.078264
0.064913
0.107833
0.131828
0.094627
0.047042
0.021815
0.076043
0.062542
0.062800
0.094799
0.129411
0.118808
0.146219
0.053802
0.045282
0.068165
0.079138
0.137762
0.126584
0.022072
0.034545
0.078314
0.115996
0.088449
0.082701
0.132319
0.104073
0.076774
0.085534
0.037237
0.086774
0.076062
0.080590
0.046748
0.111198
0.045788
0.111660
0.117761
0.071572
0.077996
0.073475
0.059237
0.084583
0.105027
0.110318
0.084042
0.085216
0.112985
0.112912
0.063224
0.064120
0.071127
0.068554
0.127499
0.127590
0.052523
0.068086
0.126851
0.034338
0.138048
0.121336
0.041903
0.052100
0.063760
0.103383
0.091077
0.093660
0.122742
0.118080
0.125167
0.125172
0.125516
0.125288
0.113596
0.114031
0.104352
0.144095
0.092721
0.122690
0.166366
0.066972
0.116379
0.025234
0.024001
0.040768
0.070242
0.135366
0.043510
0.071540
0.138577
0.043120
0.034801
0.075078
0.120965
0.042304
0.055247
0.058682
0.136402
0.051882
0.040287
0.059240
0.092764
0.118829
0.044921
0.049833
0.123321
0.028633
0.025801
0.044547
0.051169
0.136806
0.054091
0.061636
0.144119
0.029175
0.024622
0.061163
0.085624
0.112461
0.024790
0.049253
0.099602
0.129374
0.046357
0.055761
0.051709
0.128345
0.041814
0.085501
0.133897
0.077639
0.081177
0.064431
0.069245
0.068443
0.064803
0.084198
0.072757
0.075400
0.059065
0.120713
0.043834
0.091341
0.129023
0.048572
0.066496
0.084269
0.074964
0.088475
0.076386
0.059226
0.119657
0.063281
0.021145
0.057748
0.104362
0.110937
0.118080
0.106556
0.109066
0.109298
0.106473
0.118356
0.114458
0.105802
0.058254
0.023133
0.133743
0.122512
0.034957
0.039679
0.093017
0.130154
0.103647
0.060086
0.127875
0.127664
0.044803
0.048978
0.047081
0.125082
0.127207
0.137079
0.048239
0.074167
0.122274
0.036437
0.107458
0.116180
0.094778
0.099946
0.055248
0.073422
0.131470
0.046881
0.061447
0.065842
0.084284
0.107076
0.115435
0.110237
0.079193
0.047102
0.040807
0.116134
0.141524
0.019405
0.068250
0.048570
0.097001
0.118738
0.065605
0.046452
0.046002
0.122201
0.069279
0.057170
0.092791
0.101715
0.047231
0.082940
0.126729
0.056803
0.100294
0.108387
0.105428
0.098550
0.029310
0.075619
0.062500
0.116681
0.067630
0.092353
0.034917
0.080780
0.071384
0.112019
0.059923
0.084360
0.060644
0.084432
0.108541
0.147364
0.065747
0.062512
0.146237
0.082953
0.087930
0.085152
0.088467
0.043746
0.091001
0.117818
0.106074
0.105280
0.078250
0.085893
0.059044
0.045666
0.101421
0.133968
0.037665
0.055999
0.038088
0.064506
0.065687
0.075962
0.048556
0.028333
0.056018
0.058450
0.113592
0.132846
0.073137
0.080375
0.055460
0.079552
0.109390
0.106119
0.103954
0.123995
0.113251
0.134741
0.131816
0.104626
0.031588
0.063001
0.113770
0.020614
0.103032
0.088004
0.060526
0.066264
0.144042
0.033128
0.092251
0.130314
0.084106
0.082054
0.061675
0.050805
0.104220
0.125476
0.123841
0.116347
0.121034
0.106583
0.118629
0.125294
0.126500
0.130309
0.129696
0.149771
0.134625
0.106931
0.112178
0.102154
0.026493
0.090785
0.120420
0.080669
0.103094
0.048446
0.096958
0.135140
0.129731
0.135498
0.065183
0.060794
0.031226
0.054451
0.044540
0.019057
0.084805
0.086419
0.114422
0.120104
0.112511
0.112555
0.105769
0.111777
0.069123
0.052227
0.040917
0.084909
0.078406
0.099060
0.092006
0.087831
0.105381
0.038858
0.094883
0.127537
0.114390
0.124962
0.110528
0.105017
0.063090
0.065479
0.079777
0.088901
0.147390
0.132474
0.125620
0.126798
0.126471
0.126622
0.114613
0.114542
0.116190
0.136096
0.111414
0.074791
0.029963
0.079054
0.065348
0.060100
0.087896
0.115748
0.046462
0.084190
0.079597
0.087571
0.080317
0.079783
0.053052
0.040570
0.063053
0.058504
0.126972
0.116152
0.076960
0.049872
0.025701
0.064448
0.114364
0.089294
0.041986
0.103465
0.038777
0.022302
0.093755
0.098978
0.127178
0.109015
0.114837
0.133653
0.108934
0.077239
0.037387
0.106896
0.112818
0.054198
0.056132
0.055036
0.126368
0.122272
0.100093
0.074077
0.101045
0.099654
0.050606
0.083218
0.085493
0.089467
0.103728
0.097445
0.053242
0.049798
0.072364
0.040395
0.084226
0.063399
0.101465
0.073177
0.076546
0.079969
0.120975
0.122891
0.129762
0.126154
0.125179
0.127365
0.117400
0.116907
0.115334
0.134111
0.132298
0.107057
0.077465
0.053609
0.106965
0.095385
0.087032
0.032491
0.078395
0.131776
0.132170
0.126027
0.041614
0.065515
0.116979
0.029474
0.036859
0.072866
0.075186
0.091813
0.066879
0.045658
0.107212
0.113066
0.050012
0.047508
0.087716
0.061744
0.099770
0.086104
0.046146
0.057190
0.110680
0.111980
0.048622
0.032921
0.100294
0.091272
0.083752
0.084223
0.068803
0.040955
0.052513
0.113713
0.044663
0.041437
0.085771
0.105442
0.107095
0.103596
0.060274
0.071381
0.047629
0.056254
0.094102
0.118044
0.076903
0.060733
0.089101
0.106557
0.130146
0.044020
0.088582
0.019634
0.046322
0.083973
0.071600
0.102163
0.089186
0.102098
0.103643
0.070674
0.101741
0.057156
0.074150
0.100510
0.157702
0.109966
0.035573
0.087160
0.104845
0.025974
0.038634
0.072726
0.113717
0.155386
0.032538
0.092887
0.127463
0.044396
0.033974
0.052035
0.067254
0.140965
0.046765
0.045352
0.116734
0.028684
0.074610
0.088449
0.096616
0.034386
0.098551
0.118288
0.114161
0.103109
0.076556
0.068494
0.103807
0.098379
0.085920
0.080512
0.071653
0.068065
0.069522
0.074294
0.075371
0.034784
0.075318
0.132854
0.048174
0.105898
0.128274
0.056556
0.054747
0.081587
0.088702
0.060798
0.102186
0.127893
0.079569
0.086335
0.017601
0.077296
0.049800
0.109899
0.129859
0.127421
0.116671
0.114305
0.071164
0.067624
0.076184
0.072965
0.118704
0.119696
0.127833
0.127925
0.125305
0.125363
0.125558
0.125548
0.115115
0.115345
0.113158
0.142659
0.086732
0.058412
0.033845
0.055305
0.081851
0.141600
0.049439
0.056304
0.124926
0.024668
0.045083
0.048690
0.085348
0.114536
0.053927
0.067158
0.046382
0.041488
0.060926
0.127634
0.072819
0.077874
0.132694
0.078481
0.041255
0.023460
0.081523
0.078704
0.108066
0.111883
0.051045
0.037310
0.058259
0.062345
0.102645
0.128694
0.078848
0.097910
0.088858
0.076323
0.087255
0.059407
0.096944
0.024199
0.054360
0.066589
0.087697
0.065432
0.036843
0.066392
0.091576
0.116014
0.051329
0.041762
0.058110
0.115289
0.089351
0.094873
0.123751
0.060768
0.065386
0.085180
0.069244
0.061420
0.085938
0.113887
0.133895
0.124793
0.118967
0.129083
0.048222
0.076666
0.131086
0.031278
0.064307
0.049440
0.132796
0.104351
0.109740
0.133169
0.127616
0.087659
0.090345
0.051590
0.040286
0.086148
0.089442
0.097825
0.073164
0.071585
0.091042
0.108662
0.041807
0.080097
0.119641
0.099546
0.078701
0.057728
0.018959
0.038839
0.117733
0.136020
0.065285
0.040182
0.080963
0.127292
0.098272
0.083973
0.121150
0.119983
0.086305
0.042058
0.042751
0.063158
0.133844
0.047470
0.042273
0.053018
0.076324
0.128452
0.046284
0.048609
0.135942
0.031356
0.033849
0.053533
0.085335
0.145725
0.030947
0.055394
0.110106
0.111556
0.046657
0.050883
0.029207
0.049456
0.124005
0.059861
0.039649
0.081362
0.116848
0.055642
0.022354
0.036732
0.122836
0.147515
0.043776
0.064614
0.031617
0.043790
0.100705
0.136769
0.027945
0.039821
0.077024
0.119217
0.049453
0.058997
0.086265
0.051824
0.089495
0.080703
0.030280
0.062332
0.109164
0.125452
0.045829
0.031676
0.112231
0.091218
0.071762
0.067822
0.044282
0.090368
0.066922
0.083765
0.115110
0.106569
0.067192
0.066754
0.021681
0.037158
0.090910
0.132633
0.103592
0.101017
0.064460
0.061982
0.122764
0.126543
0.079881
0.063055
0.115180
0.040365
0.130601
0.125308
0.127838
0.112725
0.033310
0.055821
0.081528
0.124290
0.100437
0.130518
0.088524
0.068210
0.078525
0.070202
0.091237
0.104537
0.050860
0.088740
0.080072
0.084467
0.066114
0.038465
0.047327
0.058117
0.103949
0.054151
0.113290
0.101429
0.073665
0.081637
0.026639
0.038270
0.110168
0.140797
0.082508
0.087390
0.068787
0.070673
0.114676
0.056451
0.064259
0.059797
0.095744
0.084077
0.079059
0.061084
0.122090
0.094859
0.075272
0.086287
0.042715
0.098048
0.119900
0.050156
0.133340
0.098505
0.051199
0.089737
0.107809
0.044356
0.132957
0.109308
0.023606
0.039810
0.086848
0.112430
0.101892
0.111265
0.124420
0.137103
0.062657
0.071114
0.068606
0.097005
0.102256
0.128230
0.131049
0.113932
0.058105
0.070216
0.057209
0.099069
0.040467
0.051264
0.138935
0.043930
0.132599
0.124527
0.030612
0.033916
0.057684
0.098826
0.089968
0.099971
0.047932
0.057405
0.080745
0.073683
0.071363
0.058890
0.129843
0.105444
0.123716
0.142246
0.086785
0.074340
0.073675
0.091537
0.021509
0.050467
0.047272
0.119472
0.066883
0.104555
0.124640
0.130274
0.057563
0.071365
0.088794
0.046116
0.110714
0.126511
0.044522
0.078916
0.079079
0.072115
0.064230
0.085062
0.064093
0.081806
0.096643
0.102184
0.068069
0.082014
0.036259
0.023381
0.118641
0.135341
0.055590
0.064305
0.103325
0.114601
0.067125
0.068110
0.125915
0.126148
0.108087
0.068135
0.089766
0.090554
0.120419
0.113314
0.099376
0.111289
0.094460
0.079269
0.023098
0.053252
0.105119
0.132198
0.045384
0.047982
0.106503
0.126780
0.072709
0.053908
0.066645
0.040027
0.093587
0.089749
0.036344
0.066073
0.072813
0.113929
0.053495
0.056284
0.112176
0.025545
0.109868
0.084210
0.076233
0.074263
0.067776
0.039479
0.080442
0.130682
0.081084
0.102693
0.124835
0.132557
0.101307
0.062537
0.100913
0.103334
0.072432
0.068560
0.056714
0.048202
0.095926
0.131435
0.044023
0.041905
0.139152
0.029594
0.032878
0.081230
0.087118
0.085895
0.049633
0.053528
0.024829
0.065680
0.062234
0.125559
0.036735
0.067150
0.130430
0.022879
0.079892
0.050968
0.081940
0.082564
0.039439
0.105944
0.120987
0.050740
0.043125
0.084317
0.098749
0.084777
0.053172
0.072988
0.100909
0.103954
0.045247
0.087713
0.047777
0.068005
0.077706
0.058661
0.095524
0.092885
0.058885
0.070472
0.026371
0.064642
0.086838
0.121756
0.071334
0.064938
0.105682
0.099429
0.069595
0.060162
0.031989
0.066823
0.104854
0.036116
0.052375
0.089610
0.059482
0.102392
0.126116
0.140387
0.135966
0.100443
0.018970
0.058042
0.125054
0.131247
0.129007
0.141230
0.067943
0.038640
0.100831
0.091262
0.067552
0.068183
0.084642
0.092584
0.086209
0.080811
0.094739
0.098142
0.112009
0.106343
0.084517
0.087846
0.105609
0.102313
0.094607
0.100787
0.085613
0.076344
0.035124
0.062122
0.073137
0.107548
0.060637
0.082096
0.104239
0.098620
0.086440
0.066905
0.086796
0.062559
0.092291
0.090499
0.111696
0.111560
0.075002
0.075647
0.080169
0.084839
0.075687
0.056981
0.068897
0.105080
0.064204
0.083430
0.059605
0.085995
0.100319
0.036575
0.073695
0.071750
0.105960
0.101647
0.153871
0.088494
0.064918
0.084620
0.033326
0.094729
0.106644
0.022388
0.100450
0.063208
0.083523
0.087805
0.042422
0.047918
0.076184
0.118543
0.075116
0.130963
0.110440
0.146751
0.043578
0.034140
0.085630
0.142268
0.044129
0.061019
0.051735
0.049862
0.077627
0.109241
0.085005
0.090558
0.084141
0.128928
0.040255
0.077785
0.108381
0.044837
0.066267
0.070600
0.110283
0.112846
0.101289
0.100701
0.070756
0.064760
0.113186
0.110081
0.040089
0.036710
0.084745
0.054523
0.078208
0.075460
0.108442
0.092795
0.031503
0.058899
0.076175
0.141347
0.045420
0.096388
0.102921
0.079345
0.072163
0.087172
0.114341
0.138348
0.037030
0.090307
0.052961
0.105649
0.103551
0.092868
0.092813
0.068035
0.085832
0.063441
0.065742
0.046408
0.061987
0.067532
0.048376
0.097035
0.077267
0.067423
0.068578
0.090183
0.087508
0.050056
0.057584
0.072317
0.078824
0.104260
0.085317
0.069484
0.053100
0.084262
0.106863
0.080365
0.093475
0.091457
0.103769
0.089936
0.049763
0.109214
0.105686
0.115372
0.119565
0.110639
0.039766
0.108856
0.117482
0.113004
0.125905
0.111302
0.049858
0.022035
0.077967
0.093174
0.066478
0.092577
0.025677
0.099446
0.058952
0.084983
0.072097
0.112294
0.083549
0.046813
0.019229
0.049350
0.050481
0.060644
0.076700
0.052392
0.071094
0.090764
0.060211
0.104579
0.049651
0.091619
0.060935
0.101840
0.089972
0.078327
0.056694
0.109433
0.046847
0.087481
0.098396
0.057205
0.057473
0.066548
0.109107
0.045380
0.074124
0.039907
0.086176
0.115253
0.033170
0.096104
0.130474
0.092702
0.106731
0.086052
0.062273
0.026463
0.054990
0.039300
0.061194
0.127345
0.114661
0.100298
0.075957
0.054544
0.121711
0.023807
0.041466
0.098922
0.136780
0.033499
0.093402
0.114156
0.085197
0.091908
0.051819
0.033316
0.104548
0.109067
0.040842
0.025607
0.062158
0.080198
0.071603
0.107264
0.054534
0.048684
0.116900
0.137144
0.039956
0.050951
0.128139
0.106312
0.034107
0.046308
0.059434
0.124508
0.084846
0.105712
0.139818
0.034548
0.076696
0.020265
0.043324
0.068024
0.117941
0.059204
0.055636
0.074053
0.076026
0.057166
0.119913
0.095568
0.044003
0.039072
0.075069
0.068670
0.069277
0.091819
0.064342
0.061408
0.078251
0.109048
0.123221
0.111541
0.097785
0.084414
0.085857
0.078927
0.076204
0.070827
0.057301
0.060510
0.149391
0.134337
0.069565
0.055250
0.144782
0.046075
0.074033
0.063490
0.079870
0.111213
0.119364
0.129757
0.095317
0.111275
0.030790
0.060417
0.107439
0.027612
0.073874
0.052043
0.043242
0.116676
0.040711
0.048574
0.088771
0.106709
0.036677
0.055310
0.057236
0.049715
0.087682
0.120796
0.047821
0.026833
0.030008
0.041677
0.078760
0.113558
0.071459
0.054814
0.089192
0.087553
0.060505
0.045165
0.054226
0.075236
0.129153
0.026084
0.024063
0.077215
0.062972
0.063311
0.077590
0.093189
0.069899
0.052782
0.039950
0.092124
0.119380
0.032201
0.078729
0.053112
0.113064
0.094941
0.089536
0.084483
0.114927
0.109806
0.051015
0.078774
0.116284
0.132462
0.035499
0.075008
0.119783
0.028593
0.111997
0.111562
0.033619
0.054842
0.081042
0.117947
0.128409
0.107392
0.061151
0.075767
0.070034
0.099374
0.113674
0.033472
0.079655
0.103854
0.145058
0.132023
0.088161
0.094450
0.104346
0.104769
0.069521
0.079579
0.026469
0.036608
0.084547
0.115346
0.122105
0.134090
0.096931
0.091231
0.084384
0.102199
0.080946
0.086326
0.128661
0.043442
0.072499
0.061824
0.104405
0.095288
0.103050
0.118430
0.095248
0.058876
0.047267
0.065072
0.104002
0.119995
0.066735
0.082918
0.134084
0.045183
0.070196
0.072893
0.120685
0.104116
0.054537
0.075221
0.125949
0.035351
0.018135
0.025701
0.074042
0.117804
0.154819
0.128823
0.061314
0.071969
0.106445
0.034824
0.085215
0.069883
0.074593
0.087531
0.124156
0.044840
0.067739
0.047156
0.096832
0.145813
0.122379
0.145794
0.113572
0.108518
0.059867
0.063667
0.066098
0.078446
0.105129
0.105074
0.037461
0.055934
0.085610
0.125548
0.119022
0.127539
0.114808
0.114667
0.114658
0.113589
0.067616
0.063619
0.069675
0.066004
0.106529
0.113879
0.074414
0.054160
0.123454
0.110965
0.115609
0.115205
0.125734
0.125810
0.130232
0.118387
0.064277
0.073177
0.053634
0.041109
0.073951
0.022563
0.076805
0.073717
0.107086
0.085874
0.057722
0.062067
0.104840
0.116527
0.128871
0.128777
0.125865
0.125976
0.125512
0.126281
0.056909
0.059829
0.125594
0.033067
0.092803
0.113834
0.072511
0.061509
0.114277
0.091021
0.080205
0.037473
0.083571
0.123612
0.127702
0.140876
0.071508
0.085259
0.153095
0.054438
0.082440
0.025964
0.025291
0.073660
0.087167
0.090671
0.049796
0.063698
0.030975
0.036677
0.068351
0.117060
0.128402
0.131817
0.128920
0.128862
0.115642
0.115919
0.121441
0.136999
0.041457
0.084203
0.121248
0.052356
0.087900
0.097191
0.051549
0.089868
0.041335
0.085615
0.063514
0.108452
0.050595
0.048654
0.099433
0.027435
0.096779
0.041026
0.080801
0.070041
0.047907
0.047580
0.060709
0.111087
0.110520
0.117213
0.121132
0.108617
0.039114
0.096136
0.119311
0.092255
0.110335
0.056036
0.086924
0.083848
0.082615
0.055075
0.033716
0.072653
0.080540
0.125001
0.028806
0.057575
0.104887
0.061565
0.120895
0.080275
0.063354
0.060250
0.044984
0.063747
0.093593
0.114951
0.053934
0.035439
0.025390
0.042567
0.062662
0.062297
0.067495
0.039301
0.048209
0.073911
0.063680
0.094601
0.046092
0.059492
0.026475
0.039089
0.098545
0.126168
0.037618
0.039121
0.055385
0.076263
0.066410
0.098884
0.054531
0.067369
0.106878
0.059209
0.029795
0.052840
0.154065
0.088274
0.064235
0.064114
0.043334
0.070486
0.081977
0.082186
0.067611
0.116974
0.081722
0.103919
0.123840
0.037459
0.088914
0.016723
0.058225
0.089261
0.033108
0.110790
0.120652
0.047042
0.040518
0.065172
0.075241
0.072635
0.058117
0.091663
0.065754
0.093627
0.086746
0.087820
0.093400
0.091022
0.086562
0.099634
0.106819
0.035019
0.102113
0.127674
0.042740
0.055717
0.092025
0.038462
0.029133
0.073197
0.054515
0.123899
0.090891
0.071495
0.123496
0.035922
0.037564
0.057985
0.055387
0.105042
0.105064
0.088022
0.022552
0.051209
0.072135
0.129510
0.038653
0.063465
0.069887
0.051615
0.096480
0.110427
0.036116
0.076085
0.117659
0.079258
0.093172
0.094934
0.090079
0.039596
0.104381
0.152910
0.147348
0.121717
0.116633
0.136749
0.144186
0.122890
0.104335
0.104180
0.104519
0.126662
0.081551
0.090654
0.036318
0.051835
0.072317
0.076395
0.080873
0.081084
0.075360
0.083689
0.054494
0.025890
0.041920
0.064397
0.062251
0.129803
0.041448
0.099839
0.125632
0.045177
0.039546
0.053308
0.105337
0.102215
0.036315
0.095672
0.088251
0.085540
0.086254
0.081438
0.089939
0.108216
0.043443
0.087696
0.121286
0.073290
0.087020
0.041601
0.025746
0.068739
0.049778
0.062181
0.068653
0.131285
0.047343
0.126558
0.128727
0.072227
0.043930
0.058292
[truncated: 1,717,093 more chars]
