# Supplementary material for: Modeling of the Electrostatic Interaction and Catalytic Activity of [NiFe] Hydrogenases on a Planar Electrode
Source: J Phys Chem B. 2022 Oct 21;126(43):8777–90. doi: 10.1021/acs.jpcb.2c05371 (PMC9639099; doi:10.1021/acs.jpcb.2c05371)
Supplement: Supplementary file 1 — jp2c05371_si_001.zip [file jp2c05371_si_001.zip › Supplementary data/AMBER_modified.DAT]

# Amber 99 parameters for use with PDB2PQR
#
ALA	N	-0.415700	1.8240	N
ALA	H	0.271900	0.6000	H
ALA	CA	0.033700	1.9080	CT
ALA	HA	0.082300	1.3870	H1
ALA	CB	-0.182500	1.9080	CT
ALA	HB1	0.060300	1.4870	HC
ALA	HB2	0.060300	1.4870	HC
ALA	HB3	0.060300	1.4870	HC
ALA	C	0.597300	1.9080	C
ALA	O	-0.567900	1.6612	O
ARG	N	-0.347900	1.8240	N
ARG	H	0.274700	0.6000	H
ARG	CA	-0.263700	1.9080	CT
ARG	HA	0.156000	1.3870	H1
ARG	CB	-0.000700	1.9080	CT
ARG	HB2	0.032700	1.4870	HC
ARG	HB3	0.032700	1.4870	HC
ARG	CG	0.039000	1.9080	CT
ARG	HG2	0.028500	1.4870	HC
ARG	HG3	0.028500	1.4870	HC
ARG	CD	0.048600	1.9080	CT
ARG	HD2	0.068700	1.3870	H1
ARG	HD3	0.068700	1.3870	H1
ARG	NE	-0.529500	1.8240	N2
ARG	HE	0.345600	0.6000	H
ARG	CZ	0.807600	1.9080	CA
ARG	NH1	-0.862700	1.8240	N2
ARG	HH11	0.447800	0.6000	H
ARG	HH12	0.447800	0.6000	H
ARG	NH2	-0.862700	1.8240	N2
ARG	HH21	0.447800	0.6000	H
ARG	HH22	0.447800	0.6000	H
ARG	C	0.734100	1.9080	C
ARG	O	-0.589400	1.6612	O
ASH	N	-0.415700	1.8240	N
ASH	H	0.271900	0.6000	H
ASH	CA	0.034100	1.9080	CT
ASH	HA	0.086400	1.3870	H1
ASH	CB	-0.031600	1.9080	CT
ASH	HB2	0.048800	1.4870	HC
ASH	HB3	0.048800	1.4870	HC
ASH	CG	0.646200	1.9080	C
ASH	OD1	-0.555400	1.6612	O
ASH	OD2	-0.637600	1.7210	OH
ASH	HD2	0.474700	0.0000	HO
ASH	C	0.597300	1.9080	C
ASH	O	-0.567900	1.6612	O
ASN	N	-0.415700	1.8240	N
ASN	H	0.271900	0.6000	H
ASN	CA	0.014300	1.9080	CT
ASN	HA	0.104800	1.3870	H1
ASN	CB	-0.204100	1.9080	CT
ASN	HB2	0.079700	1.4870	HC
ASN	HB3	0.079700	1.4870	HC
ASN	CG	0.713000	1.9080	C
ASN	OD1	-0.593100	1.6612	O
ASN	ND2	-0.919100	1.8240	N
ASN	HD21	0.419600	0.6000	H
ASN	HD22	0.419600	0.6000	H
ASN	C	0.597300	1.9080	C
ASN	O	-0.567900	1.6612	O
ASP	N	-0.516300	1.8240	N
ASP	H	0.293600	0.6000	H
ASP	CA	0.038100	1.9080	CT
ASP	HA	0.088000	1.3870	H1
ASP	CB	-0.030300	1.9080	CT
ASP	HB2	-0.012200	1.4870	HC
ASP	HB3	-0.012200	1.4870	HC
ASP	CG	0.799400	1.9080	C
ASP	OD1	-0.801400	1.6612	O2
ASP	OD2	-0.801400	1.6612	O2
ASP	C	0.536600	1.9080	C
ASP	O	-0.581900	1.6612	O
CYM	N	-0.415700	1.8240	N
CYM	HN	0.271900	0.6000	H
CYM	CA	-0.035100	1.9080	CT
CYM	HA	0.050800	1.3870	H1
CYM	CB	-0.241300	1.9080	CT
CYM	HB3	0.112200	1.3870	H1
CYM	HB2	0.112200	1.3870	H1
CYM	SG	-0.884400	2.0000	SH
CYM	C	0.597300	1.9080	C
CYM	O	-0.567900	1.6612	O
CYS	N	-0.415700	1.8240	N
CYS	H	0.271900	0.6000	H
CYS	CA	0.021300	1.9080	CT
CYS	HA	0.112400	1.3870	H1
CYS	CB	-0.123100	1.9080	CT
CYS	HB2	0.111200	1.3870	H1
CYS	HB3	0.111200	1.3870	H1
CYS	SG	-0.311900	2.0000	SH
CYS	HG	0.193300	0.6000	HS
CYS	C	0.597300	1.9080	C
CYS	O	-0.567900	1.6612	O
CYX	N	-0.415700	1.8240	N
CYX	H	0.271900	0.6000	H
CYX	CA	0.042900	1.9080	CT
CYX	HA	0.076600	1.3870	H1
CYX	CB	-0.079000	1.9080	CT
CYX	HB2	0.091000	1.3870	H1
CYX	HB3	0.091000	1.3870	H1
CYX	SG	-0.108100	2.0000	S
CYX	C	0.597300	1.9080	C
CYX	O	-0.567900	1.6612	O
GLH	N	-0.415700	1.8240	N
GLH	H	0.271900	0.6000	H
GLH	CA	0.014500	1.9080	CT
GLH	HA	0.077900	1.3870	H1
GLH	CB	-0.007100	1.9080	CT
GLH	HB2	0.025600	1.4870	HC
GLH	HB3	0.025600	1.4870	HC
GLH	CG	-0.017400	1.9080	CT
GLH	HG2	0.043000	1.4870	HC
GLH	HG3	0.043000	1.4870	HC
GLH	CD	0.680100	1.9080	C
GLH	OE1	-0.583800	1.6612	O
GLH	OE2	-0.651100	1.7210	OH
GLH	HE2	0.464100	0.0000	HO
GLH	C	0.597300	1.9080	C
GLH	O	-0.567900	1.6612	O
GLN	N	-0.415700	1.8240	N
GLN	H	0.271900	0.6000	H
GLN	CA	-0.003100	1.9080	CT
GLN	HA	0.085000	1.3870	H1
GLN	CB	-0.003600	1.9080	CT
GLN	HB2	0.017100	1.4870	HC
GLN	HB3	0.017100	1.4870	HC
GLN	CG	-0.064500	1.9080	CT
GLN	HG2	0.035200	1.4870	HC
GLN	HG3	0.035200	1.4870	HC
GLN	CD	0.695100	1.9080	C
GLN	OE1	-0.608600	1.6612	O
GLN	NE2	-0.940700	1.8240	N
GLN	HE21	0.425100	0.6000	H
GLN	HE22	0.425100	0.6000	H
GLN	C	0.597300	1.9080	C
GLN	O	-0.567900	1.6612	O
GLU	N	-0.516300	1.8240	N
GLU	H	0.293600	0.6000	H
GLU	CA	0.039700	1.9080	CT
GLU	HA	0.110500	1.3870	H1
GLU	CB	0.056000	1.9080	CT
GLU	HB2	-0.017300	1.4870	HC
GLU	HB3	-0.017300	1.4870	HC
GLU	CG	0.013600	1.9080	CT
GLU	HG2	-0.042500	1.4870	HC
GLU	HG3	-0.042500	1.4870	HC
GLU	CD	0.805400	1.9080	C
GLU	OE1	-0.818800	1.6612	O2
GLU	OE2	-0.818800	1.6612	O2
GLU	C	0.536600	1.9080	C
GLU	O	-0.581900	1.6612	O
GLY	N	-0.415700	1.8240	N
GLY	H	0.271900	0.6000	H
GLY	CA	-0.025200	1.9080	CT
GLY	HA2	0.069800	1.3870	H1
GLY	HA3	0.069800	1.3870	H1
GLY	C	0.597300	1.9080	C
GLY	O	-0.567900	1.6612	O
HID	N	-0.415700	1.8240	N
HID	H	0.271900	0.6000	H
HID	CA	0.018800	1.9080	CT
HID	HA	0.088100	1.3870	H1
HID	CB	-0.046200	1.9080	CT
HID	HB2	0.040200	1.4870	HC
HID	HB3	0.040200	1.4870	HC
HID	CG	-0.026600	1.9080	CC
HID	ND1	-0.381100	1.8240	NA
HID	HD1	0.364900	0.6000	H
HID	CE1	0.205700	1.9080	CR
HID	HE1	0.139200	1.3590	H5
HID	NE2	-0.572700	1.8240	NB
HID	CD2	0.129200	1.9080	CV
HID	HD2	0.114700	1.4090	H4
HID	C	0.597300	1.9080	C
HID	O	-0.567900	1.6612	O
HIE	N	-0.415700	1.8240	N
HIE	H	0.271900	0.6000	H
HIE	CA	-0.058100	1.9080	CT
HIE	HA	0.136000	1.3870	H1
HIE	CB	-0.007400	1.9080	CT
HIE	HB2	0.036700	1.4870	HC
HIE	HB3	0.036700	1.4870	HC
HIE	CG	0.186800	1.9080	CC
HIE	ND1	-0.543200	1.8240	NB
HIE	CE1	0.163500	1.9080	CR
HIE	HE1	0.143500	1.3590	H5
HIE	NE2	-0.279500	1.8240	NA
HIE	HE2	0.333900	0.6000	H
HIE	CD2	-0.220700	1.9080	CW
HIE	HD2	0.186200	1.4090	H4
HIE	C	0.597300	1.9080	C
HIE	O	-0.567900	1.6612	O
HIP	N	-0.347900	1.8240	N
HIP	H	0.274700	0.6000	H
HIP	CA	-0.135400	1.9080	CT
HIP	HA	0.121200	1.3870	H1
HIP	CB	-0.041400	1.9080	CT
HIP	HB2	0.081000	1.4870	HC
HIP	HB3	0.081000	1.4870	HC
HIP	CG	-0.001200	1.9080	CC
HIP	ND1	-0.151300	1.8240	NA
HIP	HD1	0.386600	0.6000	H
HIP	CE1	-0.017000	1.9080	CR
HIP	HE1	0.268100	1.3590	H5
HIP	NE2	-0.171800	1.8240	NA
HIP	HE2	0.391100	0.6000	H
HIP	CD2	-0.114100	1.9080	CW
HIP	HD2	0.231700	1.4090	H4
HIP	C	0.734100	1.9080	C
HIP	O	-0.589400	1.6612	O
ILE	N	-0.415700	1.8240	N
ILE	H	0.271900	0.6000	H
ILE	CA	-0.059700	1.9080	CT
ILE	HA	0.086900	1.3870	H1
ILE	CB	0.130300	1.9080	CT
ILE	HB	0.018700	1.4870	HC
ILE	CG2	-0.320400	1.9080	CT
ILE	HG21	0.088200	1.4870	HC
ILE	HG22	0.088200	1.4870	HC
ILE	HG23	0.088200	1.4870	HC
ILE	CG1	-0.043000	1.9080	CT
ILE	HG12	0.023600	1.4870	HC
ILE	HG13	0.023600	1.4870	HC
ILE	CD1	-0.066000	1.9080	CT
ILE	HD11	0.018600	1.4870	HC
ILE	HD12	0.018600	1.4870	HC
ILE	HD13	0.018600	1.4870	HC
ILE	C	0.597300	1.9080	C
ILE	O	-0.567900	1.6612	O
LEU	N	-0.415700	1.8240	N
LEU	H	0.271900	0.6000	H
LEU	CA	-0.051800	1.9080	CT
LEU	HA	0.092200	1.3870	H1
LEU	CB	-0.110200	1.9080	CT
LEU	HB2	0.045700	1.4870	HC
LEU	HB3	0.045700	1.4870	HC
LEU	CG	0.353100	1.9080	CT
LEU	HG	-0.036100	1.4870	HC
LEU	CD1	-0.412100	1.9080	CT
LEU	HD11	0.100000	1.4870	HC
LEU	HD12	0.100000	1.4870	HC
LEU	HD13	0.100000	1.4870	HC
LEU	CD2	-0.412100	1.9080	CT
LEU	HD21	0.100000	1.4870	HC
LEU	HD22	0.100000	1.4870	HC
LEU	HD23	0.100000	1.4870	HC
LEU	C	0.597300	1.9080	C
LEU	O	-0.567900	1.6612	O
LYN	N	-0.415700	1.8240	N
LYN	H	0.271900	0.6000	H
LYN	CA	-0.072060	1.9080	CT
LYN	HA	0.099400	1.3870	H1
LYN	CB	-0.048450	1.9080	CT
LYN	HB2	0.034000	1.4870	HC
LYN	HB3	0.034000	1.4870	HC
LYN	CG	0.066120	1.9080	CT
LYN	HG2	0.010410	1.4870	HC
LYN	HG3	0.010410	1.4870	HC
LYN	CD	-0.037680	1.9080	CT
LYN	HD2	0.011550	1.4870	HC
LYN	HD3	0.011550	1.4870	HC
LYN	CE	0.326040	1.9080	CT
LYN	HE2	-0.033580	1.1000	HP
LYN	HE3	-0.033580	1.1000	HP
LYN	NZ	-1.035810	1.8240	N3
LYN	HZ2	0.386040	0.6000	H
LYN	HZ3	0.386040	0.6000	H
LYN	C	0.597300	1.9080	C
LYN	O	-0.567900	1.6612	O
LYS	N	-0.347900	1.8240	N
LYS	H	0.274700	0.6000	H
LYS	CA	-0.240000	1.9080	CT
LYS	HA	0.142600	1.3870	H1
LYS	CB	-0.009400	1.9080	CT
LYS	HB2	0.036200	1.4870	HC
LYS	HB3	0.036200	1.4870	HC
LYS	CG	0.018700	1.9080	CT
LYS	HG2	0.010300	1.4870	HC
LYS	HG3	0.010300	1.4870	HC
LYS	CD	-0.047900	1.9080	CT
LYS	HD2	0.062100	1.4870	HC
LYS	HD3	0.062100	1.4870	HC
LYS	CE	-0.014300	1.9080	CT
LYS	HE2	0.113500	1.1000	HP
LYS	HE3	0.113500	1.1000	HP
LYS	NZ	-0.385400	1.8240	N3
LYS	HZ1	0.340000	0.6000	H
LYS	HZ2	0.340000	0.6000	H
LYS	HZ3	0.340000	0.6000	H
LYS	C	0.734100	1.9080	C
LYS	O	-0.589400	1.6612	O
MET	N	-0.415700	1.8240	N
MET	H	0.271900	0.6000	H
MET	CA	-0.023700	1.9080	CT
MET	HA	0.088000	1.3870	H1
MET	CB	0.034200	1.9080	CT
MET	HB2	0.024100	1.4870	HC
MET	HB3	0.024100	1.4870	HC
MET	CG	0.001800	1.9080	CT
MET	HG2	0.044000	1.3870	H1
MET	HG3	0.044000	1.3870	H1
MET	SD	-0.273700	2.0000	S
MET	CE	-0.053600	1.9080	CT
MET	HE1	0.068400	1.3870	H1
MET	HE2	0.068400	1.3870	H1
MET	HE3	0.068400	1.3870	H1
MET	C	0.597300	1.9080	C
MET	O	-0.567900	1.6612	O
PHE	N	-0.415700	1.8240	N
PHE	H	0.271900	0.6000	H
PHE	CA	-0.002400	1.9080	CT
PHE	HA	0.097800	1.3870	H1
PHE	CB	-0.034300	1.9080	CT
PHE	HB2	0.029500	1.4870	HC
PHE	HB3	0.029500	1.4870	HC
PHE	CG	0.011800	1.9080	CA
PHE	CD1	-0.125600	1.9080	CA
PHE	HD1	0.133000	1.4590	HA
PHE	CE1	-0.170400	1.9080	CA
PHE	HE1	0.143000	1.4590	HA
PHE	CZ	-0.107200	1.9080	CA
PHE	HZ	0.129700	1.4590	HA
PHE	CE2	-0.170400	1.9080	CA
PHE	HE2	0.143000	1.4590	HA
PHE	CD2	-0.125600	1.9080	CA
PHE	HD2	0.133000	1.4590	HA
PHE	C	0.597300	1.9080	C
PHE	O	-0.567900	1.6612	O
PRO	N	-0.254800	1.8240	N
PRO	CD	0.019200	1.9080	CT
PRO	HD2	0.039100	1.3870	H1
PRO	HD3	0.039100	1.3870	H1
PRO	CG	0.018900	1.9080	CT
PRO	HG2	0.021300	1.4870	HC
PRO	HG3	0.021300	1.4870	HC
PRO	CB	-0.007000	1.9080	CT
PRO	HB2	0.025300	1.4870	HC
PRO	HB3	0.025300	1.4870	HC
PRO	CA	-0.026600	1.9080	CT
PRO	HA	0.064100	1.3870	H1
PRO	C	0.589600	1.9080	C
PRO	O	-0.574800	1.6612	O
SER	N	-0.415700	1.8240	N
SER	H	0.271900	0.6000	H
SER	CA	-0.024900	1.9080	CT
SER	HA	0.084300	1.3870	H1
SER	CB	0.211700	1.9080	CT
SER	HB2	0.035200	1.3870	H1
SER	HB3	0.035200	1.3870	H1
SER	OG	-0.654600	1.7210	OH
SER	HG	0.427500	0.0000	HO
SER	C	0.597300	1.9080	C
SER	O	-0.567900	1.6612	O
THR	N	-0.415700	1.8240	N
THR	H	0.271900	0.6000	H
THR	CA	-0.038900	1.9080	CT
THR	HA	0.100700	1.3870	H1
THR	CB	0.365400	1.9080	CT
THR	HB	0.004300	1.3870	H1
THR	CG2	-0.243800	1.9080	CT
THR	HG21	0.064200	1.4870	HC
THR	HG22	0.064200	1.4870	HC
THR	HG23	0.064200	1.4870	HC
THR	OG1	-0.676100	1.7210	OH
THR	HG1	0.410200	0.0000	HO
THR	C	0.597300	1.9080	C
THR	O	-0.567900	1.6612	O
TRP	N	-0.415700	1.8240	N
TRP	H	0.271900	0.6000	H
TRP	CA	-0.027500	1.9080	CT
TRP	HA	0.112300	1.3870	H1
TRP	CB	-0.005000	1.9080	CT
TRP	HB2	0.033900	1.4870	HC
TRP	HB3	0.033900	1.4870	HC
TRP	CG	-0.141500	1.9080	C*
TRP	CD1	-0.163800	1.9080	CW
TRP	HD1	0.206200	1.4090	H4
TRP	NE1	-0.341800	1.8240	NA
TRP	HE1	0.341200	0.6000	H
TRP	CE2	0.138000	1.9080	CN
TRP	CZ2	-0.260100	1.9080	CA
TRP	HZ2	0.157200	1.4590	HA
TRP	CH2	-0.113400	1.9080	CA
TRP	HH2	0.141700	1.4590	HA
TRP	CZ3	-0.197200	1.9080	CA
TRP	HZ3	0.144700	1.4590	HA
TRP	CE3	-0.238700	1.9080	CA
TRP	HE3	0.170000	1.4590	HA
TRP	CD2	0.124300	1.9080	CB
TRP	C	0.597300	1.9080	C
TRP	O	-0.567900	1.6612	O
TYR	N	-0.415700	1.8240	N
TYR	H	0.271900	0.6000	H
TYR	CA	-0.001400	1.9080	CT
TYR	HA	0.087600	1.3870	H1
TYR	CB	-0.015200	1.9080	CT
TYR	HB2	0.029500	1.4870	HC
TYR	HB3	0.029500	1.4870	HC
TYR	CG	-0.001100	1.9080	CA
TYR	CD1	-0.190600	1.9080	CA
TYR	HD1	0.169900	1.4590	HA
TYR	CE1	-0.234100	1.9080	CA
TYR	HE1	0.165600	1.4590	HA
TYR	CZ	0.322600	1.9080	C
TYR	OH	-0.557900	1.7210	OH
TYR	HH	0.399200	0.0000	HO
TYR	CE2	-0.234100	1.9080	CA
TYR	HE2	0.165600	1.4590	HA
TYR	CD2	-0.190600	1.9080	CA
TYR	HD2	0.169900	1.4590	HA
TYR	C	0.597300	1.9080	C
TYR	O	-0.567900	1.6612	O
VAL	N	-0.415700	1.8240	N
VAL	H	0.271900	0.6000	H
VAL	CA	-0.087500	1.9080	CT
VAL	HA	0.096900	1.3870	H1
VAL	CB	0.298500	1.9080	CT
VAL	HB	-0.029700	1.4870	HC
VAL	CG1	-0.319200	1.9080	CT
VAL	HG11	0.079100	1.4870	HC
VAL	HG12	0.079100	1.4870	HC
VAL	HG13	0.079100	1.4870	HC
VAL	CG2	-0.319200	1.9080	CT
VAL	HG21	0.079100	1.4870	HC
VAL	HG22	0.079100	1.4870	HC
VAL	HG23	0.079100	1.4870	HC
VAL	C	0.597300	1.9080	C
VAL	O	-0.567900	1.6612	O
CALA	N	-0.382100	1.8240	N
CALA	H	0.268100	0.6000	H
CALA	CA	-0.174700	1.9080	CT
CALA	HA	0.106700	1.3870	H1
CALA	CB	-0.209300	1.9080	CT
CALA	HB1	0.076400	1.4870	HC
CALA	HB2	0.076400	1.4870	HC
CALA	HB3	0.076400	1.4870	HC
CALA	C	0.773100	1.9080	C
CALA	O	-0.805500	1.6612	O2
CALA	OXT	-0.805500	1.6612	O2
CARG	N	-0.348100	1.8240	N
CARG	H	0.276400	0.6000	H
CARG	CA	-0.306800	1.9080	CT
CARG	HA	0.144700	1.3870	H1
CARG	CB	-0.037400	1.9080	CT
CARG	HB2	0.037100	1.4870	HC
CARG	HB3	0.037100	1.4870	HC
CARG	CG	0.074400	1.9080	CT
CARG	HG2	0.018500	1.4870	HC
CARG	HG3	0.018500	1.4870	HC
CARG	CD	0.111400	1.9080	CT
CARG	HD2	0.046800	1.3870	H1
CARG	HD3	0.046800	1.3870	H1
CARG	NE	-0.556400	1.8240	N2
CARG	HE	0.347900	0.6000	H
CARG	CZ	0.836800	1.9080	CA
CARG	NH1	-0.873700	1.8240	N2
CARG	HH11	0.449300	0.6000	H
CARG	HH12	0.449300	0.6000	H
CARG	NH2	-0.873700	1.8240	N2
CARG	HH21	0.449300	0.6000	H
CARG	HH22	0.449300	0.6000	H
CARG	C	0.855700	1.9080	C
CARG	O	-0.826600	1.6612	O2
CARG	OXT	-0.826600	1.6612	O2
CASN	N	-0.382100	1.8240	N
CASN	H	0.268100	0.6000	H
CASN	CA	-0.208000	1.9080	CT
CASN	HA	0.135800	1.3870	H1
CASN	CB	-0.229900	1.9080	CT
CASN	HB2	0.102300	1.4870	HC
CASN	HB3	0.102300	1.4870	HC
CASN	CG	0.715300	1.9080	C
CASN	OD1	-0.601000	1.6612	O
CASN	ND2	-0.908400	1.8240	N
CASN	HD21	0.415000	0.6000	H
CASN	HD22	0.415000	0.6000	H
CASN	C	0.805000	1.9080	C
CASN	O	-0.814700	1.6612	O2
CASN	OXT	-0.814700	1.6612	O2
CASP	N	-0.519200	1.8240	N
CASP	H	0.305500	0.6000	H
CASP	CA	-0.181700	1.9080	CT
CASP	HA	0.104600	1.3870	H1
CASP	CB	-0.067700	1.9080	CT
CASP	HB2	-0.021200	1.4870	HC
CASP	HB3	-0.021200	1.4870	HC
CASP	CG	0.885100	1.9080	C
CASP	OD1	-0.816200	1.6612	O2
CASP	OD2	-0.816200	1.6612	O2
CASP	C	0.725600	1.9080	C
CASP	O	-0.788700	1.6612	O2
CASP	OXT	-0.788700	1.6612	O2
CCYS	N	-0.382100	1.8240	N
CCYS	H	0.268100	0.6000	H
CCYS	CA	-0.163500	1.9080	CT
CCYS	HA	0.139600	1.3870	H1
CCYS	CB	-0.199600	1.9080	CT
CCYS	HB2	0.143700	1.3870	H1
CCYS	HB3	0.143700	1.3870	H1
CCYS	SG	-0.310200	2.0000	SH
CCYS	HSG	0.206800	0.6000	HS
CCYS	C	0.749700	1.9080	C
CCYS	O	-0.798100	1.6612	O2
CCYS	OXT	-0.798100	1.6612	O2
CCYX	N	-0.382100	1.8240	N
CCYX	H	0.268100	0.6000	H
CCYX	CA	-0.131800	1.9080	CT
CCYX	HA	0.093800	1.3870	H1
CCYX	CB	-0.194300	1.9080	CT
CCYX	HB2	0.122800	1.3870	H1
CCYX	HB3	0.122800	1.3870	H1
CCYX	SG	-0.052900	2.0000	S
CCYX	C	0.761800	1.9080	C
CCYX	O	-0.804100	1.6612	O2
CCYX	OXT	-0.804100	1.6612	O2
CGLN	N	-0.382100	1.8240	N
CGLN	H	0.268100	0.6000	H
CGLN	CA	-0.224800	1.9080	CT
CGLN	HA	0.123200	1.3870	H1
CGLN	CB	-0.066400	1.9080	CT
CGLN	HB2	0.045200	1.4870	HC
CGLN	HB3	0.045200	1.4870	HC
CGLN	CG	-0.021000	1.9080	CT
CGLN	HG2	0.020300	1.4870	HC
CGLN	HG3	0.020300	1.4870	HC
CGLN	CD	0.709300	1.9080	C
CGLN	OE1	-0.609800	1.6612	O
CGLN	NE2	-0.957400	1.8240	N
CGLN	HE21	0.430400	0.6000	H
CGLN	HE22	0.430400	0.6000	H
CGLN	C	0.777500	1.9080	C
CGLN	O	-0.804200	1.6612	O2
CGLN	OXT	-0.804200	1.6612	O2
CGLU	N	-0.519200	1.8240	N
CGLU	H	0.305500	0.6000	H
CGLU	CA	-0.205900	1.9080	CT
CGLU	HA	0.139900	1.3870	H1
CGLU	CB	0.007100	1.9080	CT
CGLU	HB2	-0.007800	1.4870	HC
CGLU	HB3	-0.007800	1.4870	HC
CGLU	CG	0.067500	1.9080	CT
CGLU	HG2	-0.054800	1.4870	HC
CGLU	HG3	-0.054800	1.4870	HC
CGLU	CD	0.818300	1.9080	C
CGLU	OE1	-0.822000	1.6612	O2
CGLU	OE2	-0.822000	1.6612	O2
CGLU	C	0.742000	1.9080	C
CGLU	O	-0.793000	1.6612	O2
CGLU	OXT	-0.793000	1.6612	O2
CGLY	N	-0.382100	1.8240	N
CGLY	H	0.268100	0.6000	H
CGLY	CA	-0.249300	1.9080	CT
CGLY	HA2	0.105600	1.3870	H1
CGLY	HA3	0.105600	1.3870	H1
CGLY	C	0.723100	1.9080	C
CGLY	O	-0.785500	1.6612	O2
CGLY	OXT	-0.785500	1.6612	O2
CHID	N	-0.382100	1.8240	N
CHID	H	0.268100	0.6000	H
CHID	CA	-0.173900	1.9080	CT
CHID	HA	0.110000	1.3870	H1
CHID	CB	-0.104600	1.9080	CT
CHID	HB2	0.056500	1.4870	HC
CHID	HB3	0.056500	1.4870	HC
CHID	CG	0.029300	1.9080	CC
CHID	ND1	-0.389200	1.8240	NA
CHID	HD1	0.375500	0.6000	H
CHID	CE1	0.192500	1.9080	CR
CHID	HE1	0.141800	1.3590	H5
CHID	NE2	-0.562900	1.8240	NB
CHID	CD2	0.100100	1.9080	CV
CHID	HD2	0.124100	1.4090	H4
CHID	C	0.761500	1.9080	C
CHID	O	-0.801600	1.6612	O2
CHID	OXT	-0.801600	1.6612	O2
CHIE	N	-0.382100	1.8240	N
CHIE	H	0.268100	0.6000	H
CHIE	CA	-0.269900	1.9080	CT
CHIE	HA	0.165000	1.3870	H1
CHIE	CB	-0.106800	1.9080	CT
CHIE	HB2	0.062000	1.4870	HC
CHIE	HB3	0.062000	1.4870	HC
CHIE	CG	0.272400	1.9080	CC
CHIE	ND1	-0.551700	1.8240	NB
CHIE	CE1	0.155800	1.9080	CR
CHIE	HE1	0.144800	1.3590	H5
CHIE	NE2	-0.267000	1.8240	NA
CHIE	HE2	0.331900	0.6000	H
CHIE	CD2	-0.258800	1.9080	CW
CHIE	HD2	0.195700	1.4090	H4
CHIE	C	0.791600	1.9080	C
CHIE	O	-0.806500	1.6612	O2
CHIE	OXT	-0.806500	1.6612	O2
CHIP	N	-0.348100	1.8240	N
CHIP	H	0.276400	0.6000	H
CHIP	CA	-0.144500	1.9080	CT
CHIP	HA	0.111500	1.3870	H1
CHIP	CB	-0.080000	1.9080	CT
CHIP	HB2	0.086800	1.4870	HC
CHIP	HB3	0.086800	1.4870	HC
CHIP	CG	0.029800	1.9080	CC
CHIP	ND1	-0.150100	1.8240	NA
CHIP	HD1	0.388300	0.6000	H
CHIP	CE1	-0.025100	1.9080	CR
CHIP	HE1	0.269400	1.3590	H5
CHIP	NE2	-0.168300	1.8240	NA
CHIP	HE2	0.391300	0.6000	H
CHIP	CD2	-0.125600	1.9080	CW
CHIP	HD2	0.233600	1.4090	H4
CHIP	C	0.803200	1.9080	C
CHIP	O	-0.817700	1.6612	O2
CHIP	OXT	-0.817700	1.6612	O2
CILE	N	-0.382100	1.8240	N
CILE	H	0.268100	0.6000	H
CILE	CA	-0.310000	1.9080	CT
CILE	HA	0.137500	1.3870	H1
CILE	CB	0.036300	1.9080	CT
CILE	HB	0.076600	1.4870	HC
CILE	CG2	-0.349800	1.9080	CT
CILE	HG21	0.102100	1.4870	HC
CILE	HG22	0.102100	1.4870	HC
CILE	HG23	0.102100	1.4870	HC
CILE	CG1	-0.032300	1.9080	CT
CILE	HG12	0.032100	1.4870	HC
CILE	HG13	0.032100	1.4870	HC
CILE	CD1	-0.069900	1.9080	CT
CILE	HD11	0.019600	1.4870	HC
CILE	HD12	0.019600	1.4870	HC
CILE	HD13	0.019600	1.4870	HC
CILE	C	0.834300	1.9080	C
CILE	O	-0.819000	1.6612	O2
CILE	OXT	-0.819000	1.6612	O2
CLEU	N	-0.382100	1.8240	N
CLEU	H	0.268100	0.6000	H
CLEU	CA	-0.284700	1.9080	CT
CLEU	HA	0.134600	1.3870	H1
CLEU	CB	-0.246900	1.9080	CT
CLEU	HB2	0.097400	1.4870	HC
CLEU	HB3	0.097400	1.4870	HC
CLEU	CG	0.370600	1.9080	CT
CLEU	HG	-0.037400	1.4870	HC
CLEU	CD1	-0.416300	1.9080	CT
CLEU	HD11	0.103800	1.4870	HC
CLEU	HD12	0.103800	1.4870	HC
CLEU	HD13	0.103800	1.4870	HC
CLEU	CD2	-0.416300	1.9080	CT
CLEU	HD21	0.103800	1.4870	HC
CLEU	HD22	0.103800	1.4870	HC
CLEU	HD23	0.103800	1.4870	HC
CLEU	C	0.832600	1.9080	C
CLEU	O	-0.819900	1.6612	O2
CLEU	OXT	-0.819900	1.6612	O2
CLYS	N	-0.348100	1.8240	N
CLYS	H	0.276400	0.6000	H
CLYS	CA	-0.290300	1.9080	CT
CLYS	HA	0.143800	1.3870	H1
CLYS	CB	-0.053800	1.9080	CT
CLYS	HB2	0.048200	1.4870	HC
CLYS	HB3	0.048200	1.4870	HC
CLYS	CG	0.022700	1.9080	CT
CLYS	HG2	0.013400	1.4870	HC
CLYS	HG3	0.013400	1.4870	HC
CLYS	CD	-0.039200	1.9080	CT
CLYS	HD2	0.061100	1.4870	HC
CLYS	HD3	0.061100	1.4870	HC
CLYS	CE	-0.017600	1.9080	CT
CLYS	HE2	0.112100	1.1000	HP
CLYS	HE3	0.112100	1.1000	HP
CLYS	NZ	-0.374100	1.8240	N3
CLYS	HZ1	0.337400	0.6000	H
CLYS	HZ2	0.337400	0.6000	H
CLYS	HZ3	0.337400	0.6000	H
CLYS	C	0.848800	1.9080	C
CLYS	O	-0.825200	1.6612	O2
CLYS	OXT	-0.825200	1.6612	O2
CMET	N	-0.382100	1.8240	N
CMET	H	0.268100	0.6000	H
CMET	CA	-0.259700	1.9080	CT
CMET	HA	0.127700	1.3870	H1
CMET	CB	-0.023600	1.9080	CT
CMET	HB2	0.048000	1.4870	HC
CMET	HB3	0.048000	1.4870	HC
CMET	CG	0.049200	1.9080	CT
CMET	HG2	0.031700	1.3870	H1
CMET	HG3	0.031700	1.3870	H1
CMET	SD	-0.269200	2.0000	S
CMET	CE	-0.037600	1.9080	CT
CMET	HE1	0.062500	1.3870	H1
CMET	HE2	0.062500	1.3870	H1
CMET	HE3	0.062500	1.3870	H1
CMET	C	0.801300	1.9080	C
CMET	O	-0.810500	1.6612	O2
CMET	OXT	-0.810500	1.6612	O2
CPHE	N	-0.382100	1.8240	N
CPHE	H	0.268100	0.6000	H
CPHE	CA	-0.182500	1.9080	CT
CPHE	HA	0.109800	1.3870	H1
CPHE	CB	-0.095900	1.9080	CT
CPHE	HB2	0.044300	1.4870	HC
CPHE	HB3	0.044300	1.4870	HC
CPHE	CG	0.055200	1.9080	CA
CPHE	CD1	-0.130000	1.9080	CA
CPHE	HD1	0.140800	1.4590	HA
CPHE	CE1	-0.184700	1.9080	CA
CPHE	HE1	0.146100	1.4590	HA
CPHE	CZ	-0.094400	1.9080	CA
CPHE	HZ	0.128000	1.4590	HA
CPHE	CE2	-0.184700	1.9080	CA
CPHE	HE2	0.146100	1.4590	HA
CPHE	CD2	-0.130000	1.9080	CA
CPHE	HD2	0.140800	1.4590	HA
CPHE	C	0.766000	1.9080	C
CPHE	O	-0.802600	1.6612	O2
CPHE	OXT	-0.802600	1.6612	O2
CPRO	N	-0.280200	1.8240	N
CPRO	CD	0.043400	1.9080	CT
CPRO	HD2	0.033100	1.3870	H1
CPRO	HD3	0.033100	1.3870	H1
CPRO	CG	0.046600	1.9080	CT
CPRO	HG2	0.017200	1.4870	HC
CPRO	HG3	0.017200	1.4870	HC
CPRO	CB	-0.054300	1.9080	CT
CPRO	HB2	0.038100	1.4870	HC
CPRO	HB3	0.038100	1.4870	HC
CPRO	CA	-0.133600	1.9080	CT
CPRO	HA	0.077600	1.3870	H1
CPRO	C	0.663100	1.9080	C
CPRO	O	-0.769700	1.6612	O2
CPRO	OXT	-0.769700	1.6612	O2
CSER	N	-0.382100	1.8240	N
CSER	H	0.268100	0.6000	H
CSER	CA	-0.272200	1.9080	CT
CSER	HA	0.130400	1.3870	H1
CSER	CB	0.112300	1.9080	CT
CSER	HB2	0.081300	1.3870	H1
CSER	HB3	0.081300	1.3870	H1
CSER	OG	-0.651400	1.7210	OH
CSER	HG	0.447400	0.0000	HO
CSER	C	0.811300	1.9080	C
CSER	O	-0.813200	1.6612	O2
CSER	OXT	-0.813200	1.6612	O2
CTHR	N	-0.382100	1.8240	N
CTHR	H	0.268100	0.6000	H
CTHR	CA	-0.242000	1.9080	CT
CTHR	HA	0.120700	1.3870	H1
CTHR	CB	0.302500	1.9080	CT
CTHR	HB	0.007800	1.3870	H1
CTHR	CG2	-0.185300	1.9080	CT
CTHR	HG21	0.058600	1.4870	HC
CTHR	HG22	0.058600	1.4870	HC
CTHR	HG23	0.058600	1.4870	HC
CTHR	OG1	-0.649600	1.7210	OH
CTHR	HG1	0.411900	0.0000	HO
CTHR	C	0.781000	1.9080	C
CTHR	O	-0.804400	1.6612	O2
CTHR	OXT	-0.804400	1.6612	O2
CTRP	N	-0.382100	1.8240	N
CTRP	H	0.268100	0.6000	H
CTRP	CA	-0.208400	1.9080	CT
CTRP	HA	0.127200	1.3870	H1
CTRP	CB	-0.074200	1.9080	CT
CTRP	HB2	0.049700	1.4870	HC
CTRP	HB3	0.049700	1.4870	HC
CTRP	CG	-0.079600	1.9080	C*
CTRP	CD1	-0.180800	1.9080	CW
CTRP	HD1	0.204300	1.4090	H4
CTRP	NE1	-0.331600	1.8240	NA
CTRP	HE1	0.341300	0.6000	H
CTRP	CE2	0.122200	1.9080	CN
CTRP	CZ2	-0.259400	1.9080	CA
CTRP	HZ2	0.156700	1.4590	HA
CTRP	CH2	-0.102000	1.9080	CA
CTRP	HH2	0.140100	1.4590	HA
CTRP	CZ3	-0.228700	1.9080	CA
CTRP	HZ3	0.150700	1.4590	HA
CTRP	CE3	-0.183700	1.9080	CA
CTRP	HE3	0.149100	1.4590	HA
CTRP	CD2	0.107800	1.9080	CB
CTRP	C	0.765800	1.9080	C
CTRP	O	-0.801100	1.6612	O2
CTRP	OXT	-0.801100	1.6612	O2
CTYR	N	-0.382100	1.8240	N
CTYR	H	0.268100	0.6000	H
CTYR	CA	-0.201500	1.9080	CT
CTYR	HA	0.109200	1.3870	H1
CTYR	CB	-0.075200	1.9080	CT
CTYR	HB2	0.049000	1.4870	HC
CTYR	HB3	0.049000	1.4870	HC
CTYR	CG	0.024300	1.9080	CA
CTYR	CD1	-0.192200	1.9080	CA
CTYR	HD1	0.178000	1.4590	HA
CTYR	CE1	-0.245800	1.9080	CA
CTYR	HE1	0.167300	1.4590	HA
CTYR	CZ	0.339500	1.9080	C
CTYR	OH	-0.564300	1.7210	OH
CTYR	HH	0.401700	0.0000	HO
CTYR	CE2	-0.245800	1.9080	CA
CTYR	HE2	0.167300	1.4590	HA
CTYR	CD2	-0.192200	1.9080	CA
CTYR	HD2	0.178000	1.4590	HA
CTYR	C	0.781700	1.9080	C
CTYR	O	-0.807000	1.6612	O2
CTYR	OXT	-0.807000	1.6612	O2
CVAL	N	-0.382100	1.8240	N
CVAL	H	0.268100	0.6000	H
CVAL	CA	-0.343800	1.9080	CT
CVAL	HA	0.143800	1.3870	H1
CVAL	CB	0.194000	1.9080	CT
CVAL	HB	0.030800	1.4870	HC
CVAL	CG1	-0.306400	1.9080	CT
CVAL	HG11	0.083600	1.4870	HC
CVAL	HG12	0.083600	1.4870	HC
CVAL	HG13	0.083600	1.4870	HC
CVAL	CG2	-0.306400	1.9080	CT
CVAL	HG21	0.083600	1.4870	HC
CVAL	HG22	0.083600	1.4870	HC
CVAL	HG23	0.083600	1.4870	HC
CVAL	C	0.835000	1.9080	C
CVAL	O	-0.817300	1.6612	O2
CVAL	OXT	-0.817300	1.6612	O2
NHE	N	-0.463000	1.8240	N
NHE	HN1	0.231500	0.6000	H
NHE	HN2	0.231500	0.6000	H
NME	N	-0.415700	1.8240	N
NME	H	0.271900	0.6000	H
NME	CH3	-0.149000	1.9080	CT
NME	HH31	0.097600	1.3870	H1
NME	HH32	0.097600	1.3870	H1
NME	HH33	0.097600	1.3870	H1
ACE	HH31	0.112300	1.4870	HC
ACE	CH3	-0.366200	1.9080	CT
ACE	HH32	0.112300	1.4870	HC
ACE	HH33	0.112300	1.4870	HC
ACE	C	0.597200	1.9080	C
ACE	O	-0.567900	1.6612	O
NALA	N	0.141400	1.8240	N3
NALA	H1	0.199700	0.6000	H
NALA	H2	0.199700	0.6000	H
NALA	H3	0.199700	0.6000	H
NALA	CA	0.096200	1.9080	CT
NALA	HA	0.088900	1.1000	HP
NALA	CB	-0.059700	1.9080	CT
NALA	HB1	0.030000	1.4870	HC
NALA	HB2	0.030000	1.4870	HC
NALA	HB3	0.030000	1.4870	HC
NALA	C	0.616300	1.9080	C
NALA	O	-0.572200	1.6612	O
NARG	N	0.130500	1.8240	N3
NARG	H1	0.208300	0.6000	H
NARG	H2	0.208300	0.6000	H
NARG	H3	0.208300	0.6000	H
NARG	CA	-0.022300	1.9080	CT
NARG	HA	0.124200	1.1000	HP
NARG	CB	0.011800	1.9080	CT
NARG	HB2	0.022600	1.4870	HC
NARG	HB3	0.022600	1.4870	HC
NARG	CG	0.023600	1.9080	CT
NARG	HG2	0.030900	1.4870	HC
NARG	HG3	0.030900	1.4870	HC
NARG	CD	0.093500	1.9080	CT
NARG	HD2	0.052700	1.3870	H1
NARG	HD3	0.052700	1.3870	H1
NARG	NE	-0.565000	1.8240	N2
NARG	HE	0.359200	0.6000	H
NARG	CZ	0.828100	1.9080	CA
NARG	NH1	-0.869300	1.8240	N2
NARG	HH11	0.449400	0.6000	H
NARG	HH12	0.449400	0.6000	H
NARG	NH2	-0.869300	1.8240	N2
NARG	HH21	0.449400	0.6000	H
NARG	HH22	0.449400	0.6000	H
NARG	C	0.721400	1.9080	C
NARG	O	-0.601300	1.6612	O
NASN	N	0.180100	1.8240	N3
NASN	H1	0.192100	0.6000	H
NASN	H2	0.192100	0.6000	H
NASN	H3	0.192100	0.6000	H
NASN	CA	0.036800	1.9080	CT
NASN	HA	0.123100	1.1000	HP
NASN	CB	-0.028300	1.9080	CT
NASN	HB2	0.051500	1.4870	HC
NASN	HB3	0.051500	1.4870	HC
NASN	CG	0.583300	1.9080	C
NASN	OD1	-0.574400	1.6612	O
NASN	ND2	-0.863400	1.8240	N
NASN	HD21	0.409700	0.6000	H
NASN	HD22	0.409700	0.6000	H
NASN	C	0.616300	1.9080	C
NASN	O	-0.572200	1.6612	O
NASP	N	0.078200	1.8240	N3
NASP	H1	0.220000	0.6000	H
NASP	H2	0.220000	0.6000	H
NASP	H3	0.220000	0.6000	H
NASP	CA	0.029200	1.9080	CT
NASP	HA	0.114100	1.1000	HP
NASP	CB	-0.023500	1.9080	CT
NASP	HB2	-0.016900	1.4870	HC
NASP	HB3	-0.016900	1.4870	HC
NASP	CG	0.819400	1.9080	C
NASP	OD1	-0.808400	1.6612	O2
NASP	OD2	-0.808400	1.6612	O2
NASP	C	0.562100	1.9080	C
NASP	O	-0.588900	1.6612	O
NCYS	N	0.132500	1.8240	N3
NCYS	H1	0.202300	0.6000	H
NCYS	H2	0.202300	0.6000	H
NCYS	H3	0.202300	0.6000	H
NCYS	CA	0.092700	1.9080	CT
NCYS	HA	0.141100	1.1000	HP
NCYS	CB	-0.119500	1.9080	CT
NCYS	HB2	0.118800	1.3870	H1
NCYS	HB3	0.118800	1.3870	H1
NCYS	SG	-0.329800	2.0000	SH
NCYS	HSG	0.197500	0.6000	HS
NCYS	C	0.612300	1.9080	C
NCYS	O	-0.571300	1.6612	O
NCYX	N	0.206900	1.8240	N3
NCYX	H1	0.181500	0.6000	H
NCYX	H2	0.181500	0.6000	H
NCYX	H3	0.181500	0.6000	H
NCYX	CA	0.105500	1.9080	CT
NCYX	HA	0.092200	1.1000	HP
NCYX	CB	-0.027700	1.9080	CT
NCYX	HB2	0.068000	1.3870	H1
NCYX	HB3	0.068000	1.3870	H1
NCYX	SG	-0.098400	2.0000	S
NCYX	C	0.612300	1.9080	C
NCYX	O	-0.571300	1.6612	O
NGLN	N	0.149300	1.8240	N3
NGLN	H1	0.199600	0.6000	H
NGLN	H2	0.199600	0.6000	H
NGLN	H3	0.199600	0.6000	H
NGLN	CA	0.053600	1.9080	CT
NGLN	HA	0.101500	1.1000	HP
NGLN	CB	0.065100	1.9080	CT
NGLN	HB2	0.005000	1.4870	HC
NGLN	HB3	0.005000	1.4870	HC
NGLN	CG	-0.090300	1.9080	CT
NGLN	HG2	0.033100	1.4870	HC
NGLN	HG3	0.033100	1.4870	HC
NGLN	CD	0.735400	1.9080	C
NGLN	OE1	-0.613300	1.6612	O
NGLN	NE2	-1.003100	1.8240	N
NGLN	HE21	0.442900	0.6000	H
NGLN	HE22	0.442900	0.6000	H
NGLN	C	0.612300	1.9080	C
NGLN	O	-0.571300	1.6612	O
NGLU	N	0.001700	1.8240	N3
NGLU	H1	0.239100	0.6000	H
NGLU	H2	0.239100	0.6000	H
NGLU	H3	0.239100	0.6000	H
NGLU	CA	0.058800	1.9080	CT
NGLU	HA	0.120200	1.1000	HP
NGLU	CB	0.090900	1.9080	CT
NGLU	HB2	-0.023200	1.4870	HC
NGLU	HB3	-0.023200	1.4870	HC
NGLU	CG	-0.023600	1.9080	CT
NGLU	HG2	-0.031500	1.4870	HC
NGLU	HG3	-0.031500	1.4870	HC
NGLU	CD	0.808700	1.9080	C
NGLU	OE1	-0.818900	1.6612	O2
NGLU	OE2	-0.818900	1.6612	O2
NGLU	C	0.562100	1.9080	C
NGLU	O	-0.588900	1.6612	O
NGLY	N	0.294300	1.8240	N3
NGLY	H1	0.164200	0.6000	H
NGLY	H2	0.164200	0.6000	H
NGLY	H3	0.164200	0.6000	H
NGLY	CA	-0.010000	1.9080	CT
NGLY	HA2	0.089500	1.1000	HP
NGLY	HA3	0.089500	1.1000	HP
NGLY	C	0.616300	1.9080	C
NGLY	O	-0.572200	1.6612	O
NHID	N	0.154200	1.8240	N3
NHID	H1	0.196300	0.6000	H
NHID	H2	0.196300	0.6000	H
NHID	H3	0.196300	0.6000	H
NHID	CA	0.096400	1.9080	CT
NHID	HA	0.095800	1.1000	HP
NHID	CB	0.025900	1.9080	CT
NHID	HB2	0.020900	1.4870	HC
NHID	HB3	0.020900	1.4870	HC
NHID	CG	-0.039900	1.9080	CC
NHID	ND1	-0.381900	1.8240	NA
NHID	HD1	0.363200	0.6000	H
NHID	CE1	0.212700	1.9080	CR
NHID	HE1	0.138500	1.3590	H5
NHID	NE2	-0.571100	1.8240	NB
NHID	CD2	0.104600	1.9080	CV
NHID	HD2	0.129900	1.4090	H4
NHID	C	0.612300	1.9080	C
NHID	O	-0.571300	1.6612	O
NHIE	N	0.147200	1.8240	N3
NHIE	H1	0.201600	0.6000	H
NHIE	H2	0.201600	0.6000	H
NHIE	H3	0.201600	0.6000	H
NHIE	CA	0.023600	1.9080	CT
NHIE	HA	0.138000	1.1000	HP
NHIE	CB	0.048900	1.9080	CT
NHIE	HB2	0.022300	1.4870	HC
NHIE	HB3	0.022300	1.4870	HC
NHIE	CG	0.174000	1.9080	CC
NHIE	ND1	-0.557900	1.8240	NB
NHIE	CE1	0.180400	1.9080	CR
NHIE	HE1	0.139700	1.3590	H5
NHIE	NE2	-0.278100	1.8240	NA
NHIE	HE2	0.332400	0.6000	H
NHIE	CD2	-0.234900	1.9080	CW
NHIE	HD2	0.196300	1.4090	H4
NHIE	C	0.612300	1.9080	C
NHIE	O	-0.571300	1.6612	O
NHIP	N	0.256000	1.8240	N3
NHIP	H1	0.170400	0.6000	H
NHIP	H2	0.170400	0.6000	H
NHIP	H3	0.170400	0.6000	H
NHIP	CA	0.058100	1.9080	CT
NHIP	HA	0.104700	1.1000	HP
NHIP	CB	0.048400	1.9080	CT
NHIP	HB2	0.053100	1.4870	HC
NHIP	HB3	0.053100	1.4870	HC
NHIP	CG	-0.023600	1.9080	CC
NHIP	ND1	-0.151000	1.8240	NA
NHIP	HD1	0.382100	0.6000	H
NHIP	CE1	-0.001100	1.9080	CR
NHIP	HE1	0.264500	1.3590	H5
NHIP	NE2	-0.173900	1.8240	NA
NHIP	HE2	0.392100	0.6000	H
NHIP	CD2	-0.143300	1.9080	CW
NHIP	HD2	0.249500	1.4090	H4
NHIP	C	0.721400	1.9080	C
NHIP	O	-0.601300	1.6612	O
NILE	N	0.031100	1.8240	N3
NILE	H1	0.232900	0.6000	H
NILE	H2	0.232900	0.6000	H
NILE	H3	0.232900	0.6000	H
NILE	CA	0.025700	1.9080	CT
NILE	HA	0.103100	1.1000	HP
NILE	CB	0.188500	1.9080	CT
NILE	HB	0.021300	1.4870	HC
NILE	CG2	-0.372000	1.9080	CT
NILE	HG21	0.094700	1.4870	HC
NILE	HG22	0.094700	1.4870	HC
NILE	HG23	0.094700	1.4870	HC
NILE	CG1	-0.038700	1.9080	CT
NILE	HG12	0.020100	1.4870	HC
NILE	HG13	0.020100	1.4870	HC
NILE	CD1	-0.090800	1.9080	CT
NILE	HD11	0.022600	1.4870	HC
NILE	HD12	0.022600	1.4870	HC
NILE	HD13	0.022600	1.4870	HC
NILE	C	0.612300	1.9080	C
NILE	O	-0.571300	1.6612	O
NLEU	N	0.101000	1.8240	N3
NLEU	H1	0.214800	0.6000	H
NLEU	H2	0.214800	0.6000	H
NLEU	H3	0.214800	0.6000	H
NLEU	CA	0.010400	1.9080	CT
NLEU	HA	0.105300	1.1000	HP
NLEU	CB	-0.024400	1.9080	CT
NLEU	HB2	0.025600	1.4870	HC
NLEU	HB3	0.025600	1.4870	HC
NLEU	CG	0.342100	1.9080	CT
NLEU	HG	-0.038000	1.4870	HC
NLEU	CD1	-0.410600	1.9080	CT
NLEU	HD11	0.098000	1.4870	HC
NLEU	HD12	0.098000	1.4870	HC
NLEU	HD13	0.098000	1.4870	HC
NLEU	CD2	-0.410400	1.9080	CT
NLEU	HD21	0.098000	1.4870	HC
NLEU	HD22	0.098000	1.4870	HC
NLEU	HD23	0.098000	1.4870	HC
NLEU	C	0.612300	1.9080	C
NLEU	O	-0.571300	1.6612	O
NLYS	N	0.096600	1.8240	N3
NLYS	H1	0.216500	0.6000	H
NLYS	H2	0.216500	0.6000	H
NLYS	H3	0.216500	0.6000	H
NLYS	CA	-0.001500	1.9080	CT
NLYS	HA	0.118000	1.1000	HP
NLYS	CB	0.021200	1.9080	CT
NLYS	HB2	0.028300	1.4870	HC
NLYS	HB3	0.028300	1.4870	HC
NLYS	CG	-0.004800	1.9080	CT
NLYS	HG2	0.012100	1.4870	HC
NLYS	HG3	0.012100	1.4870	HC
NLYS	CD	-0.060800	1.9080	CT
NLYS	HD2	0.063300	1.4870	HC
NLYS	HD3	0.063300	1.4870	HC
NLYS	CE	-0.018100	1.9080	CT
NLYS	HE2	0.117100	1.1000	HP
NLYS	HE3	0.117100	1.1000	HP
NLYS	NZ	-0.376400	1.8240	N3
NLYS	HZ1	0.338200	0.6000	H
NLYS	HZ2	0.338200	0.6000	H
NLYS	HZ3	0.338200	0.6000	H
NLYS	C	0.721400	1.9080	C
NLYS	O	-0.601300	1.6612	O
NMET	N	0.159200	1.8240	N3
NMET	H1	0.198400	0.6000	H
NMET	H2	0.198400	0.6000	H
NMET	H3	0.198400	0.6000	H
NMET	CA	0.022100	1.9080	CT
NMET	HA	0.111600	1.1000	HP
NMET	CB	0.086500	1.9080	CT
NMET	HB2	0.012500	1.4870	HC
NMET	HB3	0.012500	1.4870	HC
NMET	CG	0.033400	1.9080	CT
NMET	HG2	0.029200	1.3870	H1
NMET	HG3	0.029200	1.3870	H1
NMET	SD	-0.277400	2.0000	S
NMET	CE	-0.034100	1.9080	CT
NMET	HE1	0.059700	1.3870	H1
NMET	HE2	0.059700	1.3870	H1
NMET	HE3	0.059700	1.3870	H1
NMET	C	0.612300	1.9080	C
NMET	O	-0.571300	1.6612	O
NPHE	N	0.173700	1.8240	N3
NPHE	H1	0.192100	0.6000	H
NPHE	H2	0.192100	0.6000	H
NPHE	H3	0.192100	0.6000	H
NPHE	CA	0.073300	1.9080	CT
NPHE	HA	0.104100	1.1000	HP
NPHE	CB	0.033000	1.9080	CT
NPHE	HB2	0.010400	1.4870	HC
NPHE	HB3	0.010400	1.4870	HC
NPHE	CG	0.003100	1.9080	CA
NPHE	CD1	-0.139200	1.9080	CA
NPHE	HD1	0.137400	1.4590	HA
NPHE	CE1	-0.160200	1.9080	CA
NPHE	HE1	0.143300	1.4590	HA
NPHE	CZ	-0.120800	1.9080	CA
NPHE	HZ	0.132900	1.4590	HA
NPHE	CE2	-0.160300	1.9080	CA
NPHE	HE2	0.143300	1.4590	HA
NPHE	CD2	-0.139100	1.9080	CA
NPHE	HD2	0.137400	1.4590	HA
NPHE	C	0.612300	1.9080	C
NPHE	O	-0.571300	1.6612	O
NPRO	N	-0.202000	1.8240	N3
NPRO	H2	0.312000	0.6000	H
NPRO	H3	0.312000	0.6000	H
NPRO	CD	-0.012000	1.9080	CT
NPRO	HD2	0.100000	1.1000	HP
NPRO	HD3	0.100000	1.1000	HP
NPRO	CG	-0.121000	1.9080	CT
NPRO	HG2	0.100000	1.4870	HC
NPRO	HG3	0.100000	1.4870	HC
NPRO	CB	-0.115000	1.9080	CT
NPRO	HB2	0.100000	1.4870	HC
NPRO	HB3	0.100000	1.4870	HC
NPRO	CA	0.100000	1.9080	CT
NPRO	HA	0.100000	1.1000	HP
NPRO	C	0.526000	1.9080	C
NPRO	O	-0.500000	1.6612	O
NSER	N	0.184900	1.8240	N3
NSER	H1	0.189800	0.6000	H
NSER	H2	0.189800	0.6000	H
NSER	H3	0.189800	0.6000	H
NSER	CA	0.056700	1.9080	CT
NSER	HA	0.078200	1.1000	HP
NSER	CB	0.259600	1.9080	CT
NSER	HB2	0.027300	1.3870	H1
NSER	HB3	0.027300	1.3870	H1
NSER	OG	-0.671400	1.7210	OH
NSER	HG	0.423900	0.0000	HO
NSER	C	0.616300	1.9080	C
NSER	O	-0.572200	1.6612	O
NTHR	N	0.181200	1.8240	N3
NTHR	H1	0.193400	0.6000	H
NTHR	H2	0.193400	0.6000	H
NTHR	H3	0.193400	0.6000	H
NTHR	CA	0.003400	1.9080	CT
NTHR	HA	0.108700	1.1000	HP
NTHR	CB	0.451400	1.9080	CT
NTHR	HB	-0.032300	1.3870	H1
NTHR	CG2	-0.255400	1.9080	CT
NTHR	HG21	0.062700	1.4870	HC
NTHR	HG22	0.062700	1.4870	HC
NTHR	HG23	0.062700	1.4870	HC
NTHR	OG1	-0.676400	1.7210	OH
NTHR	HG1	0.407000	0.0000	HO
NTHR	C	0.616300	1.9080	C
NTHR	O	-0.572200	1.6612	O
NTRP	N	0.191300	1.8240	N3
NTRP	H1	0.188800	0.6000	H
NTRP	H2	0.188800	0.6000	H
NTRP	H3	0.188800	0.6000	H
NTRP	CA	0.042100	1.9080	CT
NTRP	HA	0.116200	1.1000	HP
NTRP	CB	0.054300	1.9080	CT
NTRP	HB2	0.022200	1.4870	HC
NTRP	HB3	0.022200	1.4870	HC
NTRP	CG	-0.165400	1.9080	C*
NTRP	CD1	-0.178800	1.9080	CW
NTRP	HD1	0.219500	1.4090	H4
NTRP	NE1	-0.344400	1.8240	NA
NTRP	HE1	0.341200	0.6000	H
NTRP	CE2	0.157500	1.9080	CN
NTRP	CZ2	-0.271000	1.9080	CA
NTRP	HZ2	0.158900	1.4590	HA
NTRP	CH2	-0.108000	1.9080	CA
NTRP	HH2	0.141100	1.4590	HA
NTRP	CZ3	-0.203400	1.9080	CA
NTRP	HZ3	0.145800	1.4590	HA
NTRP	CE3	-0.226500	1.9080	CA
NTRP	HE3	0.164600	1.4590	HA
NTRP	CD2	0.113200	1.9080	CB
NTRP	C	0.612300	1.9080	C
NTRP	O	-0.571300	1.6612	O
NTYR	N	0.194000	1.8240	N3
NTYR	H1	0.187300	0.6000	H
NTYR	H2	0.187300	0.6000	H
NTYR	H3	0.187300	0.6000	H
NTYR	CA	0.057000	1.9080	CT
NTYR	HA	0.098300	1.1000	HP
NTYR	CB	0.065900	1.9080	CT
NTYR	HB2	0.010200	1.4870	HC
NTYR	HB3	0.010200	1.4870	HC
NTYR	CG	-0.020500	1.9080	CA
NTYR	CD1	-0.200200	1.9080	CA
NTYR	HD1	0.172000	1.4590	HA
NTYR	CE1	-0.223900	1.9080	CA
NTYR	HE1	0.165000	1.4590	HA
NTYR	CZ	0.313900	1.9080	C
NTYR	OH	-0.557800	1.7210	OH
NTYR	HH	0.400100	0.0000	HO
NTYR	CE2	-0.223900	1.9080	CA
NTYR	HE2	0.165000	1.4590	HA
NTYR	CD2	-0.200200	1.9080	CA
NTYR	HD2	0.172000	1.4590	HA
NTYR	C	0.612300	1.9080	C
NTYR	O	-0.571300	1.6612	O
NVAL	N	0.057700	1.8240	N3
NVAL	H1	0.227200	0.6000	H
NVAL	H2	0.227200	0.6000	H
NVAL	H3	0.227200	0.6000	H
NVAL	CA	-0.005400	1.9080	CT
NVAL	HA	0.109300	1.1000	HP
NVAL	CB	0.319600	1.9080	CT
NVAL	HB	-0.022100	1.4870	HC
NVAL	CG1	-0.312900	1.9080	CT
NVAL	HG11	0.073500	1.4870	HC
NVAL	HG12	0.073500	1.4870	HC
NVAL	HG13	0.073500	1.4870	HC
NVAL	CG2	-0.312900	1.9080	CT
NVAL	HG21	0.073500	1.4870	HC
NVAL	HG22	0.073500	1.4870	HC
NVAL	HG23	0.073500	1.4870	HC
NVAL	C	0.616300	1.9080	C
NVAL	O	-0.572200	1.6612	O
DA	P	1.165900	2.1000	P
DA	O1P	-0.776100	1.6612	O2
DA	O2P	-0.776100	1.6612	O2
DA	O5'	-0.495400	1.6837	OS
DA	C5'	-0.006900	1.9080	CT
DA	H5'1	0.075400	1.3870	H1
DA	H5'2	0.075400	1.3870	H1
DA	C4'	0.162900	1.9080	CT
DA	H4'	0.117600	1.3870	H1
DA	O4'	-0.369100	1.6837	OS
DA	C1'	0.043100	1.9080	CT
DA	H1'	0.183800	1.2870	H2
DA	N9	-0.026800	1.8240	N*
DA	C8	0.160700	1.9080	CK
DA	H8	0.187700	1.3590	H5
DA	N7	-0.617500	1.8240	NB
DA	C5	0.072500	1.9080	CB
DA	C6	0.689700	1.9080	CA
DA	N6	-0.912300	1.8240	N2
DA	H61	0.416700	0.6000	H
DA	H62	0.416700	0.6000	H
DA	N1	-0.762400	1.8240	NC
DA	C2	0.571600	1.9080	CQ
DA	H2	0.059800	1.3590	H5
DA	N3	-0.741700	1.8240	NC
DA	C4	0.380000	1.9080	CB
DA	C3'	0.071300	1.9080	CT
DA	H3'	0.098500	1.3870	H1
DA	C2'	-0.085400	1.9080	CT
DA	H2'1	0.071800	1.4870	HC
DA	H2'2	0.071800	1.4870	HC
DA	O3'	-0.523200	1.6837	OS
DA3	P	1.165900	2.1000	P
DA3	O1P	-0.776100	1.6612	O2
DA3	O2P	-0.776100	1.6612	O2
DA3	O5'	-0.495400	1.6837	OS
DA3	C5'	-0.006900	1.9080	CT
DA3	H5'1	0.075400	1.3870	H1
DA3	H5'2	0.075400	1.3870	H1
DA3	C4'	0.162900	1.9080	CT
DA3	H4'	0.117600	1.3870	H1
DA3	O4'	-0.369100	1.6837	OS
DA3	C1'	0.043100	1.9080	CT
DA3	H1'	0.183800	1.2870	H2
DA3	N9	-0.026800	1.8240	N*
DA3	C8	0.160700	1.9080	CK
DA3	H8	0.187700	1.3590	H5
DA3	N7	-0.617500	1.8240	NB
DA3	C5	0.072500	1.9080	CB
DA3	C6	0.689700	1.9080	CA
DA3	N6	-0.912300	1.8240	N2
DA3	H61	0.416700	0.6000	H
DA3	H62	0.416700	0.6000	H
DA3	N1	-0.762400	1.8240	NC
DA3	C2	0.571600	1.9080	CQ
DA3	H2	0.059800	1.3590	H5
DA3	N3	-0.741700	1.8240	NC
DA3	C4	0.380000	1.9080	CB
DA3	C3'	0.071300	1.9080	CT
DA3	H3'	0.098500	1.3870	H1
DA3	C2'	-0.085400	1.9080	CT
DA3	H2'1	0.071800	1.4870	HC
DA3	H2'2	0.071800	1.4870	HC
DA3	O3'	-0.654900	1.7210	OH
DA3	H3T	0.439600	0.0000	HO
DA5	H5T	0.442200	0.0000	HO
DA5	O5'	-0.631800	1.7210	OH
DA5	C5'	-0.006900	1.9080	CT
DA5	H5'1	0.075400	1.3870	H1
DA5	H5'2	0.075400	1.3870	H1
DA5	C4'	0.162900	1.9080	CT
DA5	H4'	0.117600	1.3870	H1
DA5	O4'	-0.369100	1.6837	OS
DA5	C1'	0.043100	1.9080	CT
DA5	H1'	0.183800	1.2870	H2
DA5	N9	-0.026800	1.8240	N*
DA5	C8	0.160700	1.9080	CK
DA5	H8	0.187700	1.3590	H5
DA5	N7	-0.617500	1.8240	NB
DA5	C5	0.072500	1.9080	CB
DA5	C6	0.689700	1.9080	CA
DA5	N6	-0.912300	1.8240	N2
DA5	H61	0.416700	0.6000	H
DA5	H62	0.416700	0.6000	H
DA5	N1	-0.762400	1.8240	NC
DA5	C2	0.571600	1.9080	CQ
DA5	H2	0.059800	1.3590	H5
DA5	N3	-0.741700	1.8240	NC
DA5	C4	0.380000	1.9080	CB
DA5	C3'	0.071300	1.9080	CT
DA5	H3'	0.098500	1.3870	H1
DA5	C2'	-0.085400	1.9080	CT
DA5	H2'1	0.071800	1.4870	HC
DA5	H2'2	0.071800	1.4870	HC
DA5	O3'	-0.523200	1.6837	OS
DAN	H5T	0.442200	0.0000	HO
DAN	O5'	-0.631800	1.7210	OH
DAN	C5'	-0.006900	1.9080	CT
DAN	H5'1	0.075400	1.3870	H1
DAN	H5'2	0.075400	1.3870	H1
DAN	C4'	0.162900	1.9080	CT
DAN	H4'	0.117600	1.3870	H1
DAN	O4'	-0.369100	1.6837	OS
DAN	C1'	0.043100	1.9080	CT
DAN	H1'	0.183800	1.2870	H2
DAN	N9	-0.026800	1.8240	N*
DAN	C8	0.160700	1.9080	CK
DAN	H8	0.187700	1.3590	H5
DAN	N7	-0.617500	1.8240	NB
DAN	C5	0.072500	1.9080	CB
DAN	C6	0.689700	1.9080	CA
DAN	N6	-0.912300	1.8240	N2
DAN	H61	0.416700	0.6000	H
DAN	H62	0.416700	0.6000	H
DAN	N1	-0.762400	1.8240	NC
DAN	C2	0.571600	1.9080	CQ
DAN	H2	0.059800	1.3590	H5
DAN	N3	-0.741700	1.8240	NC
DAN	C4	0.380000	1.9080	CB
DAN	C3'	0.071300	1.9080	CT
DAN	H3'	0.098500	1.3870	H1
DAN	C2'	-0.085400	1.9080	CT
DAN	H2'1	0.071800	1.4870	HC
DAN	H2'2	0.071800	1.4870	HC
DAN	O3'	-0.654900	1.7210	OH
DAN	H3T	0.439600	0.0000	HO
DC	P	1.165900	2.1000	P
DC	O1P	-0.776100	1.6612	O2
DC	O2P	-0.776100	1.6612	O2
DC	O5'	-0.495400	1.6837	OS
DC	C5'	-0.006900	1.9080	CT
DC	H5'1	0.075400	1.3870	H1
DC	H5'2	0.075400	1.3870	H1
DC	C4'	0.162900	1.9080	CT
DC	H4'	0.117600	1.3870	H1
DC	O4'	-0.369100	1.6837	OS
DC	C1'	-0.011600	1.9080	CT
DC	H1'	0.196300	1.2870	H2
DC	N1	-0.033900	1.8240	N*
DC	C6	-0.018300	1.9080	CM
DC	H6	0.229300	1.4090	H4
DC	C5	-0.522200	1.9080	CM
DC	H5	0.186300	1.4590	HA
DC	C4	0.843900	1.9080	CA
DC	N4	-0.977300	1.8240	N2
DC	H41	0.431400	0.6000	H
DC	H42	0.431400	0.6000	H
DC	N3	-0.774800	1.8240	NC
DC	C2	0.795900	1.9080	C
DC	O2	-0.654800	1.6612	O
DC	C3'	0.071300	1.9080	CT
DC	H3'	0.098500	1.3870	H1
DC	C2'	-0.085400	1.9080	CT
DC	H2'1	0.071800	1.4870	HC
DC	H2'2	0.071800	1.4870	HC
DC	O3'	-0.523200	1.6837	OS
DC3	P	1.165900	2.1000	P
DC3	O1P	-0.776100	1.6612	O2
DC3	O2P	-0.776100	1.6612	O2
DC3	O5'	-0.495400	1.6837	OS
DC3	C5'	-0.006900	1.9080	CT
DC3	H5'1	0.075400	1.3870	H1
DC3	H5'2	0.075400	1.3870	H1
DC3	C4'	0.162900	1.9080	CT
DC3	H4'	0.117600	1.3870	H1
DC3	O4'	-0.369100	1.6837	OS
DC3	C1'	-0.011600	1.9080	CT
DC3	H1'	0.196300	1.2870	H2
DC3	N1	-0.033900	1.8240	N*
DC3	C6	-0.018300	1.9080	CM
DC3	H6	0.229300	1.4090	H4
DC3	C5	-0.522200	1.9080	CM
DC3	H5	0.186300	1.4590	HA
DC3	C4	0.843900	1.9080	CA
DC3	N4	-0.977300	1.8240	N2
DC3	H41	0.431400	0.6000	H
DC3	H42	0.431400	0.6000	H
DC3	N3	-0.774800	1.8240	NC
DC3	C2	0.795900	1.9080	C
DC3	O2	-0.654800	1.6612	O
DC3	C3'	0.071300	1.9080	CT
DC3	H3'	0.098500	1.3870	H1
DC3	C2'	-0.085400	1.9080	CT
DC3	H2'1	0.071800	1.4870	HC
DC3	H2'2	0.071800	1.4870	HC
DC3	O3'	-0.654900	1.7210	OH
DC3	H3T	0.439600	0.0000	HO
DC5	H5T	0.442200	0.0000	HO
DC5	O5'	-0.631800	1.7210	OH
DC5	C5'	-0.006900	1.9080	CT
DC5	H5'1	0.075400	1.3870	H1
DC5	H5'2	0.075400	1.3870	H1
DC5	C4'	0.162900	1.9080	CT
DC5	H4'	0.117600	1.3870	H1
DC5	O4'	-0.369100	1.6837	OS
DC5	C1'	-0.011600	1.9080	CT
DC5	H1'	0.196300	1.2870	H2
DC5	N1	-0.033900	1.8240	N*
DC5	C6	-0.018300	1.9080	CM
DC5	H6	0.229300	1.4090	H4
DC5	C5	-0.522200	1.9080	CM
DC5	H5	0.186300	1.4590	HA
DC5	C4	0.843900	1.9080	CA
DC5	N4	-0.977300	1.8240	N2
DC5	H41	0.431400	0.6000	H
DC5	H42	0.431400	0.6000	H
DC5	N3	-0.774800	1.8240	NC
DC5	C2	0.795900	1.9080	C
DC5	O2	-0.654800	1.6612	O
DC5	C3'	0.071300	1.9080	CT
DC5	H3'	0.098500	1.3870	H1
DC5	C2'	-0.085400	1.9080	CT
DC5	H2'1	0.071800	1.4870	HC
DC5	H2'2	0.071800	1.4870	HC
DC5	O3'	-0.523200	1.6837	OS
DCN	H5T	0.442200	0.0000	HO
DCN	O5'	-0.631800	1.7210	OH
DCN	C5'	-0.006900	1.9080	CT
DCN	H5'1	0.075400	1.3870	H1
DCN	H5'2	0.075400	1.3870	H1
DCN	C4'	0.162900	1.9080	CT
DCN	H4'	0.117600	1.3870	H1
DCN	O4'	-0.369100	1.6837	OS
DCN	C1'	-0.011600	1.9080	CT
DCN	H1'	0.196300	1.2870	H2
DCN	N1	-0.033900	1.8240	N*
DCN	C6	-0.018300	1.9080	CM
DCN	H6	0.229300	1.4090	H4
DCN	C5	-0.522200	1.9080	CM
DCN	H5	0.186300	1.4590	HA
DCN	C4	0.843900	1.9080	CA
DCN	N4	-0.977300	1.8240	N2
DCN	H41	0.431400	0.6000	H
DCN	H42	0.431400	0.6000	H
DCN	N3	-0.774800	1.8240	NC
DCN	C2	0.795900	1.9080	C
DCN	O2	-0.654800	1.6612	O
DCN	C3'	0.071300	1.9080	CT
DCN	H3'	0.098500	1.3870	H1
DCN	C2'	-0.085400	1.9080	CT
DCN	H2'1	0.071800	1.4870	HC
DCN	H2'2	0.071800	1.4870	HC
DCN	O3'	-0.654900	1.7210	OH
DCN	H3T	0.439600	0.0000	HO
DG	P	1.165900	2.1000	P
DG	O1P	-0.776100	1.6612	O2
DG	O2P	-0.776100	1.6612	O2
DG	O5'	-0.495400	1.6837	OS
DG	C5'	-0.006900	1.9080	CT
DG	H5'1	0.075400	1.3870	H1
DG	H5'2	0.075400	1.3870	H1
DG	C4'	0.162900	1.9080	CT
DG	H4'	0.117600	1.3870	H1
DG	O4'	-0.369100	1.6837	OS
DG	C1'	0.035800	1.9080	CT
DG	H1'	0.174600	1.2870	H2
DG	N9	0.057700	1.8240	N*
DG	C8	0.073600	1.9080	CK
DG	H8	0.199700	1.3590	H5
DG	N7	-0.572500	1.8240	NB
DG	C5	0.199100	1.9080	CB
DG	C6	0.491800	1.9080	C
DG	O6	-0.569900	1.6612	O
DG	N1	-0.505300	1.8240	NA
DG	H1	0.352000	0.6000	H
DG	C2	0.743200	1.9080	CA
DG	N2	-0.923000	1.8240	N2
DG	H21	0.423500	0.6000	H
DG	H22	0.423500	0.6000	H
DG	N3	-0.663600	1.8240	NC
DG	C4	0.181400	1.9080	CB
DG	C3'	0.071300	1.9080	CT
DG	H3'	0.098500	1.3870	H1
DG	C2'	-0.085400	1.9080	CT
DG	H2'1	0.071800	1.4870	HC
DG	H2'2	0.071800	1.4870	HC
DG	O3'	-0.523200	1.6837	OS
DG3	P	1.165900	2.1000	P
DG3	O1P	-0.776100	1.6612	O2
DG3	O2P	-0.776100	1.6612	O2
DG3	O5'	-0.495400	1.6837	OS
DG3	C5'	-0.006900	1.9080	CT
DG3	H5'1	0.075400	1.3870	H1
DG3	H5'2	0.075400	1.3870	H1
DG3	C4'	0.162900	1.9080	CT
DG3	H4'	0.117600	1.3870	H1
DG3	O4'	-0.369100	1.6837	OS
DG3	C1'	0.035800	1.9080	CT
DG3	H1'	0.174600	1.2870	H2
DG3	N9	0.057700	1.8240	N*
DG3	C8	0.073600	1.9080	CK
DG3	H8	0.199700	1.3590	H5
DG3	N7	-0.572500	1.8240	NB
DG3	C5	0.199100	1.9080	CB
DG3	C6	0.491800	1.9080	C
DG3	O6	-0.569900	1.6612	O
DG3	N1	-0.505300	1.8240	NA
DG3	H1	0.352000	0.6000	H
DG3	C2	0.743200	1.9080	CA
DG3	N2	-0.923000	1.8240	N2
DG3	H21	0.423500	0.6000	H
DG3	H22	0.423500	0.6000	H
DG3	N3	-0.663600	1.8240	NC
DG3	C4	0.181400	1.9080	CB
DG3	C3'	0.071300	1.9080	CT
DG3	H3'	0.098500	1.3870	H1
DG3	C2'	-0.085400	1.9080	CT
DG3	H2'1	0.071800	1.4870	HC
DG3	H2'2	0.071800	1.4870	HC
DG3	O3'	-0.654900	1.7210	OH
DG3	H3T	0.439600	0.0000	HO
DG5	H5T	0.442200	0.0000	HO
DG5	O5'	-0.631800	1.7210	OH
DG5	C5'	-0.006900	1.9080	CT
DG5	H5'1	0.075400	1.3870	H1
DG5	H5'2	0.075400	1.3870	H1
DG5	C4'	0.162900	1.9080	CT
DG5	H4'	0.117600	1.3870	H1
DG5	O4'	-0.369100	1.6837	OS
DG5	C1'	0.035800	1.9080	CT
DG5	H1'	0.174600	1.2870	H2
DG5	N9	0.057700	1.8240	N*
DG5	C8	0.073600	1.9080	CK
DG5	H8	0.199700	1.3590	H5
DG5	N7	-0.572500	1.8240	NB
DG5	C5	0.199100	1.9080	CB
DG5	C6	0.491800	1.9080	C
DG5	O6	-0.569900	1.6612	O
DG5	N1	-0.505300	1.8240	NA
DG5	H1	0.352000	0.6000	H
DG5	C2	0.743200	1.9080	CA
DG5	N2	-0.923000	1.8240	N2
DG5	H21	0.423500	0.6000	H
DG5	H22	0.423500	0.6000	H
DG5	N3	-0.663600	1.8240	NC
DG5	C4	0.181400	1.9080	CB
DG5	C3'	0.071300	1.9080	CT
DG5	H3'	0.098500	1.3870	H1
DG5	C2'	-0.085400	1.9080	CT
DG5	H2'1	0.071800	1.4870	HC
DG5	H2'2	0.071800	1.4870	HC
DG5	O3'	-0.523200	1.6837	OS
DGN	H5T	0.442200	0.0000	HO
DGN	O5'	-0.631800	1.7210	OH
DGN	C5'	-0.006900	1.9080	CT
DGN	H5'1	0.075400	1.3870	H1
DGN	H5'2	0.075400	1.3870	H1
DGN	C4'	0.162900	1.9080	CT
DGN	H4'	0.117600	1.3870	H1
DGN	O4'	-0.369100	1.6837	OS
DGN	C1'	0.035800	1.9080	CT
DGN	H1'	0.174600	1.2870	H2
DGN	N9	0.057700	1.8240	N*
DGN	C8	0.073600	1.9080	CK
DGN	H8	0.199700	1.3590	H5
DGN	N7	-0.572500	1.8240	NB
DGN	C5	0.199100	1.9080	CB
DGN	C6	0.491800	1.9080	C
DGN	O6	-0.569900	1.6612	O
DGN	N1	-0.505300	1.8240	NA
DGN	H1	0.352000	0.6000	H
DGN	C2	0.743200	1.9080	CA
DGN	N2	-0.923000	1.8240	N2
DGN	H21	0.423500	0.6000	H
DGN	H22	0.423500	0.6000	H
DGN	N3	-0.663600	1.8240	NC
DGN	C4	0.181400	1.9080	CB
DGN	C3'	0.071300	1.9080	CT
DGN	H3'	0.098500	1.3870	H1
DGN	C2'	-0.085400	1.9080	CT
DGN	H2'1	0.071800	1.4870	HC
DGN	H2'2	0.071800	1.4870	HC
DGN	O3'	-0.654900	1.7210	OH
DGN	H3T	0.439600	0.0000	HO
DT	P	1.165900	2.1000	P
DT	O1P	-0.776100	1.6612	O2
DT	O2P	-0.776100	1.6612	O2
DT	O5'	-0.495400	1.6837	OS
DT	C5'	-0.006900	1.9080	CT
DT	H5'1	0.075400	1.3870	H1
DT	H5'2	0.075400	1.3870	H1
DT	C4'	0.162900	1.9080	CT
DT	H4'	0.117600	1.3870	H1
DT	O4'	-0.369100	1.6837	OS
DT	C1'	0.068000	1.9080	CT
DT	H1'	0.180400	1.2870	H2
DT	N1	-0.023900	1.8240	N*
DT	C6	-0.220900	1.9080	CM
DT	H6	0.260700	1.4090	H4
DT	C5	0.002500	1.9080	CM
DT	C7	-0.226900	1.9080	CT
DT	H71	0.077000	1.4870	HC
DT	H72	0.077000	1.4870	HC
DT	H73	0.077000	1.4870	HC
DT	C4	0.519400	1.9080	C
DT	O4	-0.556300	1.6612	O
DT	N3	-0.434000	1.8240	NA
DT	H3	0.342000	0.6000	H
DT	C2	0.567700	1.9080	C
DT	O2	-0.588100	1.6612	O
DT	C3'	0.071300	1.9080	CT
DT	H3'	0.098500	1.3870	H1
DT	C2'	-0.085400	1.9080	CT
DT	H2'1	0.071800	1.4870	HC
DT	H2'2	0.071800	1.4870	HC
DT	O3'	-0.523200	1.6837	OS
DT3	P	1.165900	2.1000	P
DT3	O1P	-0.776100	1.6612	O2
DT3	O2P	-0.776100	1.6612	O2
DT3	O5'	-0.495400	1.6837	OS
DT3	C5'	-0.006900	1.9080	CT
DT3	H5'1	0.075400	1.3870	H1
DT3	H5'2	0.075400	1.3870	H1
DT3	C4'	0.162900	1.9080	CT
DT3	H4'	0.117600	1.3870	H1
DT3	O4'	-0.369100	1.6837	OS
DT3	C1'	0.068000	1.9080	CT
DT3	H1'	0.180400	1.2870	H2
DT3	N1	-0.023900	1.8240	N*
DT3	C6	-0.220900	1.9080	CM
DT3	H6	0.260700	1.4090	H4
DT3	C5	0.002500	1.9080	CM
DT3	C7	-0.226900	1.9080	CT
DT3	H71	0.077000	1.4870	HC
DT3	H72	0.077000	1.4870	HC
DT3	H73	0.077000	1.4870	HC
DT3	C4	0.519400	1.9080	C
DT3	O4	-0.556300	1.6612	O
DT3	N3	-0.434000	1.8240	NA
DT3	H3	0.342000	0.6000	H
DT3	C2	0.567700	1.9080	C
DT3	O2	-0.588100	1.6612	O
DT3	C3'	0.071300	1.9080	CT
DT3	H3'	0.098500	1.3870	H1
DT3	C2'	-0.085400	1.9080	CT
DT3	H2'1	0.071800	1.4870	HC
DT3	H2'2	0.071800	1.4870	HC
DT3	O3'	-0.654900	1.7210	OH
DT3	H3T	0.439600	0.0000	HO
DT5	H5T	0.442200	0.0000	HO
DT5	O5'	-0.631800	1.7210	OH
DT5	C5'	-0.006900	1.9080	CT
DT5	H5'1	0.075400	1.3870	H1
DT5	H5'2	0.075400	1.3870	H1
DT5	C4'	0.162900	1.9080	CT
DT5	H4'	0.117600	1.3870	H1
DT5	O4'	-0.369100	1.6837	OS
DT5	C1'	0.068000	1.9080	CT
DT5	H1'	0.180400	1.2870	H2
DT5	N1	-0.023900	1.8240	N*
DT5	C6	-0.220900	1.9080	CM
DT5	H6	0.260700	1.4090	H4
DT5	C5	0.002500	1.9080	CM
DT5	C7	-0.226900	1.9080	CT
DT5	H71	0.077000	1.4870	HC
DT5	H72	0.077000	1.4870	HC
DT5	H73	0.077000	1.4870	HC
DT5	C4	0.519400	1.9080	C
DT5	O4	-0.556300	1.6612	O
DT5	N3	-0.434000	1.8240	NA
DT5	H3	0.342000	0.6000	H
DT5	C2	0.567700	1.9080	C
DT5	O2	-0.588100	1.6612	O
DT5	C3'	0.071300	1.9080	CT
DT5	H3'	0.098500	1.3870	H1
DT5	C2'	-0.085400	1.9080	CT
DT5	H2'1	0.071800	1.4870	HC
DT5	H2'2	0.071800	1.4870	HC
DT5	O3'	-0.523200	1.6837	OS
DTN	H5T	0.442200	0.0000	HO
DTN	O5'	-0.631800	1.7210	OH
DTN	C5'	-0.006900	1.9080	CT
DTN	H5'1	0.075400	1.3870	H1
DTN	H5'2	0.075400	1.3870	H1
DTN	C4'	0.162900	1.9080	CT
DTN	H4'	0.117600	1.3870	H1
DTN	O4'	-0.369100	1.6837	OS
DTN	C1'	0.068000	1.9080	CT
DTN	H1'	0.180400	1.2870	H2
DTN	N1	-0.023900	1.8240	N*
DTN	C6	-0.220900	1.9080	CM
DTN	H6	0.260700	1.4090	H4
DTN	C5	0.002500	1.9080	CM
DTN	C7	-0.226900	1.9080	CT
DTN	H71	0.077000	1.4870	HC
DTN	H72	0.077000	1.4870	HC
DTN	H73	0.077000	1.4870	HC
DTN	C4	0.519400	1.9080	C
DTN	O4	-0.556300	1.6612	O
DTN	N3	-0.434000	1.8240	NA
DTN	H3	0.342000	0.6000	H
DTN	C2	0.567700	1.9080	C
DTN	O2	-0.588100	1.6612	O
DTN	C3'	0.071300	1.9080	CT
DTN	H3'	0.098500	1.3870	H1
DTN	C2'	-0.085400	1.9080	CT
DTN	H2'1	0.071800	1.4870	HC
DTN	H2'2	0.071800	1.4870	HC
DTN	O3'	-0.654900	1.7210	OH
DTN	H3T	0.439600	0.0000	HO
RA	P	1.166200	2.1000	P
RA	O1P	-0.776000	1.6612	O2
RA	O2P	-0.776000	1.6612	O2
RA	O5'	-0.498900	1.6837	OS
RA	C5'	0.055800	1.9080	CT
RA	H5'1	0.067900	1.3870	H1
RA	H5'2	0.067900	1.3870	H1
RA	C4'	0.106500	1.9080	CT
RA	H4'	0.117400	1.3870	H1
RA	O4'	-0.354800	1.6837	OS
RA	C1'	0.039400	1.9080	CT
RA	H1'	0.200700	1.2870	H2
RA	N9	-0.025100	1.8240	N*
RA	C8	0.200600	1.9080	CK
RA	H8	0.155300	1.3590	H5
RA	N7	-0.607300	1.8240	NB
RA	C5	0.051500	1.9080	CB
RA	C6	0.700900	1.9080	CA
RA	N6	-0.901900	1.8240	N2
RA	H61	0.411500	0.6000	H
RA	H62	0.411500	0.6000	H
RA	N1	-0.761500	1.8240	NC
RA	C2	0.587500	1.9080	CQ
RA	H2	0.047300	1.3590	H5
RA	N3	-0.699700	1.8240	NC
RA	C4	0.305300	1.9080	CB
RA	C3'	0.202200	1.9080	CT
RA	H3'	0.061500	1.3870	H1
RA	C2'	0.067000	1.9080	CT
RA	H2'1	0.097200	1.3870	H1
RA	O2'	-0.613900	1.7210	OH
RA	HO'2	0.418600	0.0000	HO
RA	O3'	-0.524600	1.6837	OS
RA3	P	1.166200	2.1000	P
RA3	O1P	-0.776000	1.6612	O2
RA3	O2P	-0.776000	1.6612	O2
RA3	O5'	-0.498900	1.6837	OS
RA3	C5'	0.055800	1.9080	CT
RA3	H5'1	0.067900	1.3870	H1
RA3	H5'2	0.067900	1.3870	H1
RA3	C4'	0.106500	1.9080	CT
RA3	H4'	0.117400	1.3870	H1
RA3	O4'	-0.354800	1.6837	OS
RA3	C1'	0.039400	1.9080	CT
RA3	H1'	0.200700	1.2870	H2
RA3	N9	-0.025100	1.8240	N*
RA3	C8	0.200600	1.9080	CK
RA3	H8	0.155300	1.3590	H5
RA3	N7	-0.607300	1.8240	NB
RA3	C5	0.051500	1.9080	CB
RA3	C6	0.700900	1.9080	CA
RA3	N6	-0.901900	1.8240	N2
RA3	H61	0.411500	0.6000	H
RA3	H62	0.411500	0.6000	H
RA3	N1	-0.761500	1.8240	NC
RA3	C2	0.587500	1.9080	CQ
RA3	H2	0.047300	1.3590	H5
RA3	N3	-0.699700	1.8240	NC
RA3	C4	0.305300	1.9080	CB
RA3	C3'	0.202200	1.9080	CT
RA3	H3'	0.061500	1.3870	H1
RA3	C2'	0.067000	1.9080	CT
RA3	H2'1	0.097200	1.3870	H1
RA3	O2'	-0.613900	1.7210	OH
RA3	HO'2	0.418600	0.0000	HO
RA3	O3'	-0.654100	1.7210	OH
RA3	H3T	0.437600	0.0000	HO
RA5	H5T	0.429500	0.0000	HO
RA5	O5'	-0.622300	1.7210	OH
RA5	C5'	0.055800	1.9080	CT
RA5	H5'1	0.067900	1.3870	H1
RA5	H5'2	0.067900	1.3870	H1
RA5	C4'	0.106500	1.9080	CT
RA5	H4'	0.117400	1.3870	H1
RA5	O4'	-0.354800	1.6837	OS
RA5	C1'	0.039400	1.9080	CT
RA5	H1'	0.200700	1.2870	H2
RA5	N9	-0.025100	1.8240	N*
RA5	C8	0.200600	1.9080	CK
RA5	H8	0.155300	1.3590	H5
RA5	N7	-0.607300	1.8240	NB
RA5	C5	0.051500	1.9080	CB
RA5	C6	0.700900	1.9080	CA
RA5	N6	-0.901900	1.8240	N2
RA5	H61	0.411500	0.6000	H
RA5	H62	0.411500	0.6000	H
RA5	N1	-0.761500	1.8240	NC
RA5	C2	0.587500	1.9080	CQ
RA5	H2	0.047300	1.3590	H5
RA5	N3	-0.699700	1.8240	NC
RA5	C4	0.305300	1.9080	CB
RA5	C3'	0.202200	1.9080	CT
RA5	H3'	0.061500	1.3870	H1
RA5	C2'	0.067000	1.9080	CT
RA5	H2'1	0.097200	1.3870	H1
RA5	O2'	-0.613900	1.7210	OH
RA5	HO'2	0.418600	0.0000	HO
RA5	O3'	-0.524600	1.6837	OS
RAN	H5T	0.429500	0.0000	HO
RAN	O5'	-0.622300	1.7210	OH
RAN	C5'	0.055800	1.9080	CT
RAN	H5'1	0.067900	1.3870	H1
RAN	H5'2	0.067900	1.3870	H1
RAN	C4'	0.106500	1.9080	CT
RAN	H4'	0.117400	1.3870	H1
RAN	O4'	-0.354800	1.6837	OS
RAN	C1'	0.039400	1.9080	CT
RAN	H1'	0.200700	1.2870	H2
RAN	N9	-0.025100	1.8240	N*
RAN	C8	0.200600	1.9080	CK
RAN	H8	0.155300	1.3590	H5
RAN	N7	-0.607300	1.8240	NB
RAN	C5	0.051500	1.9080	CB
RAN	C6	0.700900	1.9080	CA
RAN	N6	-0.901900	1.8240	N2
RAN	H61	0.411500	0.6000	H
RAN	H62	0.411500	0.6000	H
RAN	N1	-0.761500	1.8240	NC
RAN	C2	0.587500	1.9080	CQ
RAN	H2	0.047300	1.3590	H5
RAN	N3	-0.699700	1.8240	NC
RAN	C4	0.305300	1.9080	CB
RAN	C3'	0.202200	1.9080	CT
RAN	H3'	0.061500	1.3870	H1
RAN	C2'	0.067000	1.9080	CT
RAN	H2'1	0.097200	1.3870	H1
RAN	O2'	-0.613900	1.7210	OH
RAN	HO'2	0.418600	0.0000	HO
RAN	O3'	-0.654100	1.7210	OH
RAN	H3T	0.437600	0.0000	HO
RC	P	1.166200	2.1000	P
RC	O1P	-0.776000	1.6612	O2
RC	O2P	-0.776000	1.6612	O2
RC	O5'	-0.498900	1.6837	OS
RC	C5'	0.055800	1.9080	CT
RC	H5'1	0.067900	1.3870	H1
RC	H5'2	0.067900	1.3870	H1
RC	C4'	0.106500	1.9080	CT
RC	H4'	0.117400	1.3870	H1
RC	O4'	-0.354800	1.6837	OS
RC	C1'	0.006600	1.9080	CT
RC	H1'	0.202900	1.2870	H2
RC	N1	-0.048400	1.8240	N*
RC	C6	0.005300	1.9080	CM
RC	H6	0.195800	1.4090	H4
RC	C5	-0.521500	1.9080	CM
RC	H5	0.192800	1.4590	HA
RC	C4	0.818500	1.9080	CA
RC	N4	-0.953000	1.8240	N2
RC	H41	0.423400	0.6000	H
RC	H42	0.423400	0.6000	H
RC	N3	-0.758400	1.8240	NC
RC	C2	0.753800	1.9080	C
RC	O2	-0.625200	1.6612	O
RC	C3'	0.202200	1.9080	CT
RC	H3'	0.061500	1.3870	H1
RC	C2'	0.067000	1.9080	CT
RC	H2'1	0.097200	1.3870	H1
RC	O2'	-0.613900	1.7210	OH
RC	HO'2	0.418600	0.0000	HO
RC	O3'	-0.524600	1.6837	OS
RC3	P	1.166200	2.1000	P
RC3	O1P	-0.776000	1.6612	O2
RC3	O2P	-0.776000	1.6612	O2
RC3	O5'	-0.498900	1.6837	OS
RC3	C5'	0.055800	1.9080	CT
RC3	H5'1	0.067900	1.3870	H1
RC3	H5'2	0.067900	1.3870	H1
RC3	C4'	0.106500	1.9080	CT
RC3	H4'	0.117400	1.3870	H1
RC3	O4'	-0.354800	1.6837	OS
RC3	C1'	0.006600	1.9080	CT
RC3	H1'	0.202900	1.2870	H2
RC3	N1	-0.048400	1.8240	N*
RC3	C6	0.005300	1.9080	CM
RC3	H6	0.195800	1.4090	H4
RC3	C5	-0.521500	1.9080	CM
RC3	H5	0.192800	1.4590	HA
RC3	C4	0.818500	1.9080	CA
RC3	N4	-0.953000	1.8240	N2
RC3	H41	0.423400	0.6000	H
RC3	H42	0.423400	0.6000	H
RC3	N3	-0.758400	1.8240	NC
RC3	C2	0.753800	1.9080	C
RC3	O2	-0.625200	1.6612	O
RC3	C3'	0.202200	1.9080	CT
RC3	H3'	0.061500	1.3870	H1
RC3	C2'	0.067000	1.9080	CT
RC3	H2'1	0.097200	1.3870	H1
RC3	O2'	-0.613900	1.7210	OH
RC3	HO'2	0.418600	0.0000	HO
RC3	O3'	-0.654100	1.7210	OH
RC3	H3T	0.437600	0.0000	HO
RC5	H5T	0.429500	0.0000	HO
RC5	O5'	-0.622300	1.7210	OH
RC5	C5'	0.055800	1.9080	CT
RC5	H5'1	0.067900	1.3870	H1
RC5	H5'2	0.067900	1.3870	H1
RC5	C4'	0.106500	1.9080	CT
RC5	H4'	0.117400	1.3870	H1
RC5	O4'	-0.354800	1.6837	OS
RC5	C1'	0.006600	1.9080	CT
RC5	H1'	0.202900	1.2870	H2
RC5	N1	-0.048400	1.8240	N*
RC5	C6	0.005300	1.9080	CM
RC5	H6	0.195800	1.4090	H4
RC5	C5	-0.521500	1.9080	CM
RC5	H5	0.192800	1.4590	HA
RC5	C4	0.818500	1.9080	CA
RC5	N4	-0.953000	1.8240	N2
RC5	H41	0.423400	0.6000	H
RC5	H42	0.423400	0.6000	H
RC5	N3	-0.758400	1.8240	NC
RC5	C2	0.753800	1.9080	C
RC5	O2	-0.625200	1.6612	O
RC5	C3'	0.202200	1.9080	CT
RC5	H3'	0.061500	1.3870	H1
RC5	C2'	0.067000	1.9080	CT
RC5	H2'1	0.097200	1.3870	H1
RC5	O2'	-0.613900	1.7210	OH
RC5	HO'2	0.418600	0.0000	HO
RC5	O3'	-0.524600	1.6837	OS
RCN	H5T	0.429500	0.0000	HO
RCN	O5'	-0.622300	1.7210	OH
RCN	C5'	0.055800	1.9080	CT
RCN	H5'1	0.067900	1.3870	H1
RCN	H5'2	0.067900	1.3870	H1
RCN	C4'	0.106500	1.9080	CT
RCN	H4'	0.117400	1.3870	H1
RCN	O4'	-0.354800	1.6837	OS
RCN	C1'	0.006600	1.9080	CT
RCN	H1'	0.202900	1.2870	H2
RCN	N1	-0.048400	1.8240	N*
RCN	C6	0.005300	1.9080	CM
RCN	H6	0.195800	1.4090	H4
RCN	C5	-0.521500	1.9080	CM
RCN	H5	0.192800	1.4590	HA
RCN	C4	0.818500	1.9080	CA
RCN	N4	-0.953000	1.8240	N2
RCN	H41	0.423400	0.6000	H
RCN	H42	0.423400	0.6000	H
RCN	N3	-0.758400	1.8240	NC
RCN	C2	0.753800	1.9080	C
RCN	O2	-0.625200	1.6612	O
RCN	C3'	0.202200	1.9080	CT
RCN	H3'	0.061500	1.3870	H1
RCN	C2'	0.067000	1.9080	CT
[truncated: 296 more rows]
