# Supplementary material for: Modeling of the Electrostatic Interaction and Catalytic Activity of [NiFe] Hydrogenases on a Planar Electrode
Source: J Phys Chem B. 2022 Oct 21;126(43):8777–90. doi: 10.1021/acs.jpcb.2c05371 (PMC9639099; doi:10.1021/acs.jpcb.2c05371)
Supplement: Supplementary file 1 — jp2c05371_si_001.zip [file jp2c05371_si_001.zip › Supplementary data/Metallic clusters orca/Catalytic center/Catalitic center _c0_m1/1e3d_chainsAB_catalytic_center.out]

                                 *****************
                                 * O   R   C   A *
                                 *****************

           --- An Ab Initio, DFT and Semiempirical electronic structure package ---

                  #######################################################
                  #                        -***-                        #
                  #          Department of theory and spectroscopy      #
                  #               Directorship: Frank Neese             #
                  #        Max Planck Institute fuer Kohlenforschung    #
                  #                Kaiser Wilhelm Platz 1               #
                  #                 D-45470 Muelheim/Ruhr               #
                  #                      Germany                        #
                  #                                                     #
                  #                  All rights reserved                #
                  #                        -***-                        #
                  #######################################################


                         Program Version 4.2.1 -  RELEASE  -


 With contributions from (in alphabetic order):
   Daniel Aravena         : Magnetic Suceptibility
   Michael Atanasov       : Ab Initio Ligand Field Theory (pilot matlab implementation)
   Alexander A. Auer      : GIAO ZORA, VPT2
   Ute Becker             : Parallelization
   Giovanni Bistoni       : ED, misc. LED, open-shell LED, HFLD
   Martin Brehm           : Molecular dynamics
   Dmytro Bykov           : SCF Hessian
   Vijay G. Chilkuri      : MRCI spin determinant printing, contributions to CSF-ICE
   Dipayan Datta          : RHF DLPNO-CCSD density
   Achintya Kumar Dutta   : EOM-CC, STEOM-CC
   Dmitry Ganyushin       : Spin-Orbit,Spin-Spin,Magnetic field MRCI
   Miquel Garcia          : C-PCM Hessian, Gaussian charge scheme
   Yang Guo               : DLPNO-NEVPT2, CIM, IAO-localization
   Andreas Hansen         : Spin unrestricted coupled pair/coupled cluster methods
   Benjamin Helmich-Paris : CASSCF linear response (MC-RPA)
   Lee Huntington         : MR-EOM, pCC
   Robert Izsak           : Overlap fitted RIJCOSX, COSX-SCS-MP3, EOM
   Christian Kollmar      : KDIIS, OOCD, Brueckner-CCSD(T), CCSD density
   Simone Kossmann        : Meta GGA functionals, TD-DFT gradient, OOMP2, MP2 Hessian
   Martin Krupicka        : AUTO-CI
   Lucas Lang             : DCDCAS
   Dagmar Lenk            : GEPOL surface, SMD
   Dimitrios Liakos       : Extrapolation schemes; Compound Job, initial MDCI parallelization
   Dimitrios Manganas     : Further ROCIS development; embedding schemes
   Dimitrios Pantazis     : SARC Basis sets
   Taras Petrenko         : DFT Hessian,TD-DFT gradient, ASA, ECA, R-Raman, ABS, FL, XAS/XES, NRVS
   Peter Pinski           : DLPNO-MP2, DLPNO-MP2 Gradient
   Christoph Reimann      : Effective Core Potentials
   Marius Retegan         : Local ZFS, SOC
   Christoph Riplinger    : Optimizer, TS searches, QM/MM, DLPNO-CCSD(T), (RO)-DLPNO pert. Triples
   Tobias Risthaus        : Range-separated hybrids, TD-DFT gradient, RPA, STAB
   Michael Roemelt        : Original ROCIS implementation
   Masaaki Saitow         : Open-shell DLPNO-CCSD energy and density
   Barbara Sandhoefer     : DKH picture change effects
   Avijit Sen             : IP-ROCIS
   Kantharuban Sivalingam : CASSCF convergence, NEVPT2, FIC-MRCI
   Bernardo de Souza      : ESD, SOC TD-DFT
   Georgi Stoychev        : AutoAux, RI-MP2 NMR
   Willem Van den Heuvel  : Paramagnetic NMR
   Boris Wezisla          : Elementary symmetry handling
   Frank Wennmohs         : Technical directorship


 We gratefully acknowledge several colleagues who have allowed us to
 interface, adapt or use parts of their codes:
   Stefan Grimme, W. Hujo, H. Kruse,             : VdW corrections, initial TS optimization,
                  C. Bannwarth                     DFT functionals, gCP, sTDA/sTD-DF
   Ed Valeev, F. Pavosevic, A. Kumar             : LibInt (2-el integral package), F12 methods
   Garnet Chan, S. Sharma, J. Yang, R. Olivares  : DMRG
   Ulf Ekstrom                                   : XCFun DFT Library
   Mihaly Kallay                                 : mrcc  (arbitrary order and MRCC methods)
   Andreas Klamt, Michael Diedenhofen            : otool_cosmo (COSMO solvation model)
   Jiri Pittner, Ondrej Demel                    : Mk-CCSD
   Frank Weinhold                                : gennbo (NPA and NBO analysis)
   Christopher J. Cramer and Donald G. Truhlar   : smd solvation model
   Lars Goerigk                                  : TD-DFT with DH, B97 family of functionals
   V. Asgeirsson, H. Jonsson                     : NEB implementation
   FAccTs GmbH                                   : IRC, NEB, NEB-TS, Multilevel, MM, QM/MM, CI optimization
   S Lehtola, MJT Oliveira, MAL Marques          : LibXC Library


 Your calculation uses the libint2 library for the computation of 2-el integrals
 For citations please refer to: http://libint.valeyev.net

 Your ORCA version has been built with support for libXC version: 4.2.3
 For citations please refer to: https://tddft.org/programs/libxc/

 This ORCA versions uses:
   CBLAS   interface :  Fast vector & matrix operations
   LAPACKE interface :  Fast linear algebra routines
   SCALAPACK package :  Parallel linear algebra routines


----- Orbital basis set information -----
Your calculation utilizes the basis: def2-TZVP
   F. Weigend and R. Ahlrichs, Phys. Chem. Chem. Phys. 7, 3297 (2005).

================================================================================
                                        WARNINGS
                       Please study these warnings very carefully!
================================================================================


INFO   : the flag for use of LIBINT has been found!

================================================================================
                                       INPUT FILE
================================================================================
NAME = 1e3d_chainsAB_catalytic_center.inp
|  1> #Catalytic center
|  2> 
|  3> ! HF def2-TZVP
|  4> 
|  5> ! AllPop
|  6> ! CHELPG
|  7> ! Angs
|  8> 
|  9> * xyz 0 1
| 10> Ni 8.060   36.237  13.909
| 11> Fe 7.465   35.722  16.702
| 12> C1 6.451   34.219  17.096
| 13> C2 6.799   36.559  18.161
| 14> C3 8.961   35.108  17.491
| 15> O  6.001   33.252  17.438
| 16> O  6.437   36.754  19.176
| 17> O  9.912   34.679  17.963
| 18> S  7.694   37.504  12.192
| 19> S  5.890   36.524  15.267
| 20> S 10.081   36.152  13.041
| 21> S  8.545   37.599  15.988
| 22> C  7.202   38.961  13.149
| 23> C  4.698   35.256  14.828
| 24> C 10.780   34.829  13.498
| 25> C 10.339   37.616  16.165
| 26> H  5.123   34.264  15.041
| 27> H  4.460   35.331  13.757
| 28> H  3.780   35.396  15.418
| 29> H  8.030   39.267  13.805
| 30> H  6.321   38.716  13.762
| 31> H  6.953   39.784  12.464
| 32> H 11.220   34.923  14.501
| 33> H  9.820   34.295  13.567
| 34> H  11.465  34.266  12.847
| 35> H  10.792  38.076  15.273
| 36> H  10.706  36.585  16.271
| 37> H  10.614  38.198  17.057
| 38> *
| 39> 
| 40>                          ****END OF INPUT****
================================================================================

                       ****************************
                       * Single Point Calculation *
                       ****************************

---------------------------------
CARTESIAN COORDINATES (ANGSTROEM)
---------------------------------
  Ni     8.060000   36.237000   13.909000
  Fe     7.465000   35.722000   16.702000
  C      6.451000   34.219000   17.096000
  C      6.799000   36.559000   18.161000
  C      8.961000   35.108000   17.491000
  O      6.001000   33.252000   17.438000
  O      6.437000   36.754000   19.176000
  O      9.912000   34.679000   17.963000
  S      7.694000   37.504000   12.192000
  S      5.890000   36.524000   15.267000
  S     10.081000   36.152000   13.041000
  S      8.545000   37.599000   15.988000
  C      7.202000   38.961000   13.149000
  C      4.698000   35.256000   14.828000
  C     10.780000   34.829000   13.498000
  C     10.339000   37.616000   16.165000
  H      5.123000   34.264000   15.041000
  H      4.460000   35.331000   13.757000
  H      3.780000   35.396000   15.418000
  H      8.030000   39.267000   13.805000
  H      6.321000   38.716000   13.762000
  H      6.953000   39.784000   12.464000
  H     11.220000   34.923000   14.501000
  H      9.820000   34.295000   13.567000
  H     11.465000   34.266000   12.847000
  H     10.792000   38.076000   15.273000
  H     10.706000   36.585000   16.271000
  H     10.614000   38.198000   17.057000

----------------------------
CARTESIAN COORDINATES (A.U.)
----------------------------
  NO LB      ZA    FRAG     MASS         X           Y           Z
   0 Ni   28.0000    0    58.700   15.231193   68.478006   26.284201
   1 Fe   26.0000    0    55.850   14.106806   67.504797   31.562206
   2 C     6.0000    0    12.011   12.190623   64.664539   32.306758
   3 C     6.0000    0    12.011   12.848248   69.086498   34.319316
   4 C     6.0000    0    12.011   16.933836   66.344505   33.053200
   5 O     8.0000    0    15.999   11.340247   62.837173   32.953044
   6 O     8.0000    0    15.999   12.164167   69.454994   36.237388
   7 O     8.0000    0    15.999   18.730965   65.533813   33.945151
   8 S    16.0000    0    32.060   14.539553   70.872289   23.039541
   9 S    16.0000    0    32.060   11.130487   69.020357   28.850449
  10 S    16.0000    0    32.060   19.050329   68.317379   24.643919
  11 S    16.0000    0    32.060   16.147710   71.051813   30.212941
  12 C     6.0000    0    12.011   13.609808   73.625620   24.848009
  13 C     6.0000    0    12.011    8.877933   66.624185   28.020859
  14 C     6.0000    0    12.011   20.371248   65.817272   25.507523
  15 C     6.0000    0    12.011   19.537878   71.083938   30.547423
  16 H     1.0000    0     1.008    9.681067   64.749576   28.423371
  17 H     1.0000    0     1.008    8.428179   66.765914   25.996962
  18 H     1.0000    0     1.008    7.143165   66.888746   29.135798
  19 H     1.0000    0     1.008   15.174501   74.203876   26.087669
  20 H     1.0000    0     1.008   11.944959   73.162637   26.006411
  21 H     1.0000    0     1.008   13.139266   75.180865   23.553547
  22 H     1.0000    0     1.008   21.202727   65.994906   27.402919
  23 H     1.0000    0     1.008   18.557111   64.808158   25.637914
  24 H     1.0000    0     1.008   21.665710   64.753356   24.277312
  25 H     1.0000    0     1.008   20.393924   71.953212   28.861787
  26 H     1.0000    0     1.008   20.231408   69.135631   30.747734
  27 H     1.0000    0     1.008   20.057553   72.183759   32.233059

--------------------------------
INTERNAL COORDINATES (ANGSTROEM)
--------------------------------
 Ni     0   0   0     0.000000000000     0.00000000     0.00000000
 Fe     1   0   0     2.901740684486     0.00000000     0.00000000
 C      2   1   0     1.855381631902   117.40211767     0.00000000
 C      2   1   3     1.809089826404   140.32105026   231.02353750
 C      2   1   3     1.799314591727   108.18869475   105.71884867
 O      3   2   1     1.120068301489   169.66678101   118.80678019
 O      4   2   1     1.095122824162   162.09213777   176.38328706
 O      5   2   1     1.145087769562   177.56320327   297.92901534
 S      1   2   3     2.165025173064   146.36080033   109.84105851
 S      2   1   3     2.276632161769    58.17257911   285.49969684
 S      1   2   3     2.201156514199   124.12317285   246.24414116
 S      2   1   3     2.280202841854    57.00184213   185.19042564
 C      9   1   2     1.811287387468    95.60370454    24.22088016
 C     10   2   1     1.794828404054   111.39220796   106.03285934
 C     11   1   2     1.564537950962   109.12794982    47.99066986
 C     12   2   1     1.802790614575   116.63796401   259.78433694
 H     14  10   2     1.100026363320   109.45981630   340.69022675
 H     14  10   2     1.099686318911   109.49736083   220.65381434
 H     14  10   2     1.100192710392   109.45604765   100.67066110
 H     13   9   1     1.099798163301   109.53960577    59.91579154
 H     13   9   1     1.100888277710   109.42407946   299.98118113
 H     13   9   1     1.099342985605   109.54240705   180.04316755
 H     15  11   1     1.099292954585   111.90261043   277.72525729
 H     15  11   1     1.100689329466    92.22891775    29.76449039
 H     15  11   1     1.099997727270   122.55807453   144.53348342
 H     16  12   2     1.101123517141   109.49937614   139.71321515
 H     16  12   2     1.099493519763   109.43793226    19.77772442
 H     16  12   2     1.100005909075   109.47432266   259.70910455

---------------------------
INTERNAL COORDINATES (A.U.)
---------------------------
 Ni     0   0   0     0.000000000000     0.00000000     0.00000000
 Fe     1   0   0     5.483495205335     0.00000000     0.00000000
 C      2   1   0     3.506163158203   117.40211767     0.00000000
 C      2   1   3     3.418684323568   140.32105026   231.02353750
 C      2   1   3     3.400211807131   108.18869475   105.71884867
 O      3   2   1     2.116622341100   169.66678101   118.80678019
 O      4   2   1     2.069482220672   162.09213777   176.38328706
 O      5   2   1     2.163902283775   177.56320327   297.92901534
 S      1   2   3     4.091304650136   146.36080033   109.84105851
 S      2   1   3     4.302211293420    58.17257911   285.49969684
 S      1   2   3     4.159582989733   124.12317285   246.24414116
 S      2   1   3     4.308958900893    57.00184213   185.19042564
 C      9   1   2     3.422837112140    95.60370454    24.22088016
 C     10   2   1     3.391734141046   111.39220796   106.03285934
 C     11   1   2     2.956548253444   109.12794982    47.99066986
 C     12   2   1     3.406780538350   116.63796401   259.78433694
 H     14  10   2     2.078748566769   109.45981630   340.69022675
 H     14  10   2     2.078105975962   109.49736083   220.65381434
 H     14  10   2     2.079062917178   109.45604765   100.67066110
 H     13   9   1     2.078317331228   109.53960577    59.91579154
 H     13   9   1     2.080377348917   109.42407946   299.98118113
 H     13   9   1     2.077457170042   109.54240705   180.04316755
 H     15  11   1     2.077362625115   111.90261043   277.72525729
 H     15  11   1     2.080001391220    92.22891775    29.76449039
 H     15  11   1     2.078694452477   122.55807453   144.53348342
 H     16  12   2     2.080821887016   109.49937614   139.71321515
 H     16  12   2     2.077741638372   109.43793226    19.77772442
 H     16  12   2     2.078709913847   109.47432266   259.70910455

---------------------
BASIS SET INFORMATION
---------------------
There are 6 groups of distinct atoms

 Group   1 Type Ni  : 17s11p7d1f contracted to 6s4p4d1f pattern {842111/6311/4111/1}
 Group   2 Type Fe  : 17s11p7d1f contracted to 6s4p4d1f pattern {842111/6311/4111/1}
 Group   3 Type C   : 11s6p2d1f contracted to 5s3p2d1f pattern {62111/411/11/1}
 Group   4 Type O   : 11s6p2d1f contracted to 5s3p2d1f pattern {62111/411/11/1}
 Group   5 Type S   : 14s9p3d1f contracted to 5s5p2d1f pattern {73211/51111/21/1}
 Group   6 Type H   : 5s1p contracted to 3s1p pattern {311/1}

Atom   0Ni   basis set group =>   1
Atom   1Fe   basis set group =>   2
Atom   2C    basis set group =>   3
Atom   3C    basis set group =>   3
Atom   4C    basis set group =>   3
Atom   5O    basis set group =>   4
Atom   6O    basis set group =>   4
Atom   7O    basis set group =>   4
Atom   8S    basis set group =>   5
Atom   9S    basis set group =>   5
Atom  10S    basis set group =>   5
Atom  11S    basis set group =>   5
Atom  12C    basis set group =>   3
Atom  13C    basis set group =>   3
Atom  14C    basis set group =>   3
Atom  15C    basis set group =>   3
Atom  16H    basis set group =>   6
Atom  17H    basis set group =>   6
Atom  18H    basis set group =>   6
Atom  19H    basis set group =>   6
Atom  20H    basis set group =>   6
Atom  21H    basis set group =>   6
Atom  22H    basis set group =>   6
Atom  23H    basis set group =>   6
Atom  24H    basis set group =>   6
Atom  25H    basis set group =>   6
Atom  26H    basis set group =>   6
Atom  27H    basis set group =>   6
------------------------------------------------------------------------------
                           ORCA GTO INTEGRAL CALCULATION
------------------------------------------------------------------------------

                         BASIS SET STATISTICS AND STARTUP INFO

 # of primitive gaussian shells          ...  452
 # of primitive gaussian functions       ...  992
 # of contracted shells                  ...  240
 # of contracted basis functions         ...  620
 Highest angular momentum                ...    3
 Maximum contraction depth               ...    8
 Integral package used                   ... LIBINT
 Integral threshhold            Thresh   ...  1.000e-10
 Primitive cut-off              TCut     ...  1.000e-11


------------------------------ INTEGRAL EVALUATION ----------------------------


 * One electron integrals 
 Pre-screening matrix                    ... done
 Shell pair data                         ... done (   0.004 sec)

-------------------------------------------------------------------------------
                                 ORCA SCF
-------------------------------------------------------------------------------

------------
SCF SETTINGS
------------
Hamiltonian:
 Ab initio Hamiltonian  Method          .... Hartree-Fock(GTOs)


General Settings:
 Integral files         IntName         .... 1e3d_chainsAB_catalytic_center
 Hartree-Fock type      HFTyp           .... RHF
 Total Charge           Charge          ....    0
 Multiplicity           Mult            ....    1
 Number of Electrons    NEL             ....  196
 Basis Dimension        Dim             ....  620
 Nuclear Repulsion      ENuc            ....   2795.4486099635 Eh

Convergence Acceleration:
 DIIS                   CNVDIIS         .... on
   Start iteration      DIISMaxIt       ....    12
   Startup error        DIISStart       ....  0.200000
   # of expansion vecs  DIISMaxEq       ....     5
   Bias factor          DIISBfac        ....   1.050
   Max. coefficient     DIISMaxC        ....  10.000
 Newton-Raphson         CNVNR           .... off
 SOSCF                  CNVSOSCF        .... off
 Level Shifting         CNVShift        .... on
   Level shift para.    LevelShift      ....    0.2500
   Turn off err/grad.   ShiftErr        ....    0.0010
 Zerner damping         CNVZerner       .... off
 Static damping         CNVDamp         .... on
   Fraction old density DampFac         ....    0.7000
   Max. Damping (<1)    DampMax         ....    0.9800
   Min. Damping (>=0)   DampMin         ....    0.0000
   Turn off err/grad.   DampErr         ....    0.1000
 Fernandez-Rico         CNVRico         .... off

SCF Procedure:
 Maximum # iterations   MaxIter         ....   125
 SCF integral mode      SCFMode         .... Direct
   Integral package                     .... LIBINT
 Reset frequency        DirectResetFreq ....    20
 Integral Threshold     Thresh          ....  1.000e-10 Eh
 Primitive CutOff       TCut            ....  1.000e-11 Eh

Convergence Tolerance:
 Convergence Check Mode ConvCheckMode   .... Total+1el-Energy
 Convergence forced     ConvForced      .... 0
 Energy Change          TolE            ....  1.000e-06 Eh
 1-El. energy change                    ....  1.000e-03 Eh
 DIIS Error             TolErr          ....  1.000e-06


Diagonalization of the overlap matrix:
Smallest eigenvalue                        ... 2.495e-04
Time for diagonalization                   ...    0.034 sec
Threshold for overlap eigenvalues          ... 1.000e-08
Number of eigenvalues below threshold      ... 0
Time for construction of square roots      ...    0.020 sec
Total time needed                          ...    0.055 sec

-------------------
DFT GRID GENERATION
-------------------

General Integration Accuracy     IntAcc      ...  4.340
Radial Grid Type                 RadialGrid  ... Gauss-Chebyshev
Angular Grid (max. acc.)         AngularGrid ... Lebedev-110
Angular grid pruning method      GridPruning ... 3 (G Style)
Weight generation scheme         WeightScheme... Becke
Basis function cutoff            BFCut       ...    1.0000e-10
Integration weight cutoff        WCut        ...    1.0000e-14
Grids for H and He will be reduced by one unit

# of grid points (after initial pruning)     ...  39316 (   0.0 sec)
# of grid points (after weights+screening)   ...  35965 (   0.1 sec)
nearest neighbour list constructed           ...    0.0 sec
Grid point re-assignment to atoms done       ...    0.0 sec
Grid point division into batches done        ...    0.0 sec
Reduced shell lists constructed in    0.4 sec

Total number of grid points                  ...    35965
Total number of batches                      ...      575
Average number of points per batch           ...       62
Average number of grid points per atom       ...     1284
Average number of shells per batch           ...   107.06 (44.61%)
Average number of basis functions per batch  ...   274.57 (44.29%)
Average number of large shells per batch     ...    71.18 (66.48%)
Average number of large basis fcns per batch ...   183.00 (66.65%)
Maximum spatial batch extension              ...  19.45, 20.11, 20.94 au
Average spatial batch extension              ...   3.63,  3.59,  3.42 au

Time for grid setup =    0.553 sec

------------------------------
INITIAL GUESS: MODEL POTENTIAL
------------------------------
Loading Hartree-Fock densities                     ... done
Calculating cut-offs                               ... done
Setting up the integral package                    ... done
Initializing the effective Hamiltonian             ... done
Starting the Coulomb interaction                   ... done (   1.0 sec)
Reading the grid                                   ... done
Mapping shells                                     ... done
Starting the XC term evaluation                    ... done (   0.4 sec)
Transforming the Hamiltonian                       ... done (   0.0 sec)
Diagonalizing the Hamiltonian                      ... done (   0.0 sec)
Back transforming the eigenvectors                 ... done (   0.0 sec)
Now organizing SCF variables                       ... done
                      ------------------
                      INITIAL GUESS DONE (   2.1 sec)
                      ------------------
--------------
SCF ITERATIONS
--------------
ITER       Energy         Delta-E        Max-DP      RMS-DP      [F,P]     Damp
               ***  Starting incremental Fock matrix formation  ***
  0  -4855.0107067188   0.000000000000 0.08291620  0.00068214  0.2984777 0.7000
  1  -4855.2727038640  -0.261997145186 0.06015148  0.00054390  0.2202190 0.7000
                               ***Turning on DIIS***
  2  -4855.4404885079  -0.167784643942 0.03853755  0.00038532  0.1615590 0.7000
  3  -4857.2185246043  -1.778036096337 0.02738423  0.00029639  0.1176660 0.7000
  4  -4857.1144110986   0.104113505652 0.08385841  0.00086062  0.0832337 0.0000
  5  -4856.1409332188   0.973477879834 0.02431520  0.00031073  0.0248136 0.0000
  6  -4855.8453270256   0.295606193146 0.02239920  0.00028655  0.0196917 0.0000
  7  -4855.6490498278   0.196277197878 0.01493491  0.00022808  0.0288868 0.0000
  8  -4856.3296135319  -0.680563704189 0.01177184  0.00015719  0.0102721 0.0000
  9  -4856.0847255024   0.244888029585 0.00741807  0.00010092  0.0056882 0.0000
 10  -4856.0869971020  -0.002271599647 0.00641349  0.00007746  0.0040046 0.0000
 11  -4856.0879577100  -0.000960607972 0.00427905  0.00005089  0.0037715 0.0000
 12  -4856.0345057078   0.053452002132 0.00295393  0.00003590  0.0029391 0.0000
 13  -4856.0460529615  -0.011547253701 0.00249886  0.00002656  0.0024772 0.0000
 14  -4856.0386895716   0.007363389953 0.00241704  0.00002103  0.0022059 0.0000
 15  -4856.0147125639   0.023977007679 0.00233634  0.00001905  0.0017912 0.0000
 16  -4856.0308095886  -0.016097024697 0.00242877  0.00001879  0.0014860 0.0000
 17  -4856.0170215678   0.013788020784 0.00265450  0.00001981  0.0011133 0.0000
 18  -4856.0137452622   0.003276305669 0.00237796  0.00002059  0.0009236 0.0000
 19  -4856.0230280654  -0.009282803245 0.00247720  0.00001974  0.0008856 0.0000
               *** Restarting incremental Fock matrix formation ***
                                   *** Resetting DIIS ***
 20  -4856.0181663636   0.004861701801 0.00046295  0.00000426  0.0007442 0.0000
 21  -4856.0110103602   0.007156003439 0.00020759  0.00000199  0.0007323 0.0000
 22  -4856.0176832432  -0.006672883062 0.00089811  0.00000703  0.0007199 0.0000
 23  -4856.0158993642   0.001783878995 0.00119136  0.00000854  0.0006608 0.0000
 24  -4856.0184920560  -0.002592691787 0.00090855  0.00000671  0.0005718 0.0000
 25  -4856.0152682814   0.003223774649 0.00102770  0.00000692  0.0004890 0.0000
 26  -4856.0177885881  -0.002520306705 0.00088382  0.00000659  0.0003993 0.0000
 27  -4856.0153843719   0.002404216155 0.00090579  0.00000624  0.0003215 0.0000
 28  -4856.0184333338  -0.003048961850 0.00074219  0.00000526  0.0002235 0.0000
 29  -4856.0171002304   0.001333103389 0.00031813  0.00000221  0.0001511 0.0000
 30  -4856.0188678520  -0.001767621594 0.00032724  0.00000221  0.0001221 0.0000
 31  -4856.0178199502   0.001047901806 0.00030893  0.00000206  0.0000911 0.0000
 32  -4856.0183253688  -0.000505418645 0.00024546  0.00000157  0.0000738 0.0000
 33  -4856.0175280953   0.000797273537 0.00019464  0.00000128  0.0000719 0.0000
 34  -4856.0184298003  -0.000901704978 0.00013810  0.00000088  0.0000675 0.0000
 35  -4856.0180131107   0.000416689596 0.00010075  0.00000071  0.0000623 0.0000
 36  -4856.0183503443  -0.000337233653 0.00007228  0.00000053  0.0000553 0.0000
 37  -4856.0178091399   0.000541204396 0.00010602  0.00000080  0.0000529 0.0000
 38  -4856.0181055946  -0.000296454734 0.00010744  0.00000084  0.0000484 0.0000
 39  -4856.0180188280   0.000086766695 0.00005749  0.00000046  0.0000411 0.0000
               *** Restarting incremental Fock matrix formation ***
                                   *** Resetting DIIS ***
 40  -4856.0182165284  -0.000197700440 0.00002669  0.00000020  0.0000348 0.0000
 41  -4856.0177884265   0.000428101930 0.00001346  0.00000009  0.0000309 0.0000
 42  -4856.0183802582  -0.000591831760 0.00003046  0.00000025  0.0000292 0.0000
 43  -4856.0183267897   0.000053468520 0.00006922  0.00000052  0.0000254 0.0000
 44  -4856.0182661909   0.000060598801 0.00007937  0.00000057  0.0000190 0.0000
 45  -4856.0180957150   0.000170475886 0.00003106  0.00000022  0.0000117 0.0000
 46  -4856.0182747307  -0.000179015709 0.00002280  0.00000019  0.0000089 0.0000
 47  -4856.0181849022   0.000089828552 0.00002802  0.00000026  0.0000074 0.0000
 48  -4856.0182190061  -0.000034103971 0.00001854  0.00000016  0.0000054 0.0000
 49  -4856.0182442464  -0.000025240244 0.00001342  0.00000010  0.0000043 0.0000
 50  -4856.0181910317   0.000053214739 0.00000499  0.00000005  0.0000033 0.0000
 51  -4856.0182322199  -0.000041188246 0.00000429  0.00000008  0.0000029 0.0000
 52  -4856.0182089769   0.000023242949 0.00000456  0.00000007  0.0000025 0.0000
 53  -4856.0181957342   0.000013242773 0.00000535  0.00000011  0.0000023 0.0000
                            ***DIIS convergence achieved***

               *****************************************************
               *                     SUCCESS                       *
               *           SCF CONVERGED AFTER  54 CYCLES          *
               *****************************************************


----------------
TOTAL SCF ENERGY
----------------

Total Energy       :        -4856.01823239 Eh         -132138.97392 eV

Components:
Nuclear Repulsion  :         2795.44860996 Eh           76068.02390 eV
Electronic Energy  :        -7651.46684236 Eh         -208206.99782 eV
One Electron Energy:       -12295.91605815 Eh         -334588.88611 eV
Two Electron Energy:         4644.44921579 Eh          126381.88829 eV

Virial components:
Potential Energy   :        -9713.06652720 Eh         -264305.97726 eV
Kinetic Energy     :         4857.04829480 Eh          132167.00334 eV
Virial Ratio       :            1.99978792


---------------
SCF CONVERGENCE
---------------

  Last Energy change         ...   -3.6657e-05  Tolerance :   1.0000e-06
  Last MAX-Density change    ...    6.2991e-06  Tolerance :   1.0000e-05
  Last RMS-Density change    ...    1.2537e-07  Tolerance :   1.0000e-06
  Last DIIS Error            ...    1.9397e-06  Tolerance :   1.0000e-06

             **** THE GBW FILE WAS UPDATED (1e3d_chainsAB_catalytic_center.gbw) ****
             **** DENSITY FILE WAS UPDATED (1e3d_chainsAB_catalytic_center.scfp) ****
             **** ENERGY FILE WAS UPDATED (1e3d_chainsAB_catalytic_center.en.tmp) ****
             **** THE GBW FILE WAS UPDATED (1e3d_chainsAB_catalytic_center.gbw) ****
             **** DENSITY FILE WAS UPDATED (1e3d_chainsAB_catalytic_center.scfp) ****
----------------
ORBITAL ENERGIES
----------------

  NO   OCC          E(Eh)            E(eV) 
   0   2.0000    -305.544909     -8314.2997 
   1   2.0000    -261.449140     -7114.3928 
   2   2.0000     -91.948522     -2502.0465 
   3   2.0000     -91.937873     -2501.7567 
   4   2.0000     -91.829513     -2498.8081 
   5   2.0000     -91.826675     -2498.7308 
   6   2.0000     -37.840872     -1029.7025 
   7   2.0000     -32.884821      -894.8415 
   8   2.0000     -32.868742      -894.4039 
   9   2.0000     -32.846685      -893.8037 
  10   2.0000     -32.024893      -871.4416 
  11   2.0000     -27.504404      -748.4329 
  12   2.0000     -27.503652      -748.4124 
  13   2.0000     -27.501426      -748.3519 
  14   2.0000     -20.766175      -565.0763 
  15   2.0000     -20.752393      -564.7013 
  16   2.0000     -20.745158      -564.5044 
  17   2.0000     -11.472108      -312.1719 
  18   2.0000     -11.469225      -312.0935 
  19   2.0000     -11.444704      -311.4262 
  20   2.0000     -11.278626      -306.9070 
  21   2.0000     -11.256737      -306.3114 
  22   2.0000     -11.194093      -304.6067 
  23   2.0000     -11.185948      -304.3851 
  24   2.0000      -8.955568      -243.6934 
  25   2.0000      -8.944825      -243.4011 
  26   2.0000      -8.840544      -240.5634 
  27   2.0000      -8.836746      -240.4601 
  28   2.0000      -6.637025      -180.6026 
  29   2.0000      -6.635983      -180.5743 
  30   2.0000      -6.635708      -180.5668 
  31   2.0000      -6.626118      -180.3058 
  32   2.0000      -6.625200      -180.2809 
  33   2.0000      -6.625054      -180.2769 
  34   2.0000      -6.523455      -177.5122 
  35   2.0000      -6.520150      -177.4223 
  36   2.0000      -6.520067      -177.4200 
  37   2.0000      -6.518156      -177.3681 
  38   2.0000      -6.517171      -177.3412 
  39   2.0000      -6.516735      -177.3294 
  40   2.0000      -4.804105      -130.7263 
  41   2.0000      -4.232179      -115.1634 
  42   2.0000      -3.212743       -87.4232 
  43   2.0000      -3.204083       -87.1875 
  44   2.0000      -3.185749       -86.6886 
  45   2.0000      -2.813805       -76.5675 
  46   2.0000      -2.811013       -76.4915 
  47   2.0000      -2.808684       -76.4282 
  48   2.0000      -1.626265       -44.2529 
  49   2.0000      -1.625146       -44.2225 
  50   2.0000      -1.593463       -43.3603 
  51   2.0000      -1.054085       -28.6831 
  52   2.0000      -1.044694       -28.4276 
  53   2.0000      -1.030352       -28.0373 
  54   2.0000      -0.947005       -25.7693 
  55   2.0000      -0.922557       -25.1040 
  56   2.0000      -0.896269       -24.3887 
  57   2.0000      -0.887697       -24.1555 
  58   2.0000      -0.871739       -23.7212 
  59   2.0000      -0.836864       -22.7722 
  60   2.0000      -0.794304       -21.6141 
  61   2.0000      -0.772339       -21.0164 
  62   2.0000      -0.759142       -20.6573 
  63   2.0000      -0.753119       -20.4934 
  64   2.0000      -0.749878       -20.4052 
  65   2.0000      -0.740980       -20.1631 
  66   2.0000      -0.736430       -20.0393 
  67   2.0000      -0.727912       -19.8075 
  68   2.0000      -0.722693       -19.6655 
  69   2.0000      -0.714424       -19.4405 
  70   2.0000      -0.709904       -19.3175 
  71   2.0000      -0.658970       -17.9315 
  72   2.0000      -0.626144       -17.0382 
  73   2.0000      -0.620982       -16.8978 
  74   2.0000      -0.612721       -16.6730 
  75   2.0000      -0.608296       -16.5526 
  76   2.0000      -0.603690       -16.4272 
  77   2.0000      -0.601756       -16.3746 
  78   2.0000      -0.592014       -16.1095 
  79   2.0000      -0.585651       -15.9364 
  80   2.0000      -0.571525       -15.5520 
  81   2.0000      -0.566321       -15.4104 
  82   2.0000      -0.559751       -15.2316 
  83   2.0000      -0.553905       -15.0725 
  84   2.0000      -0.539254       -14.6738 
  85   2.0000      -0.522358       -14.2141 
  86   2.0000      -0.517387       -14.0788 
  87   2.0000      -0.480459       -13.0739 
  88   2.0000      -0.477793       -13.0014 
  89   2.0000      -0.417970       -11.3735 
  90   2.0000      -0.401825       -10.9342 
  91   2.0000      -0.397338       -10.8121 
  92   2.0000      -0.386745       -10.5239 
  93   2.0000      -0.356227        -9.6934 
  94   2.0000      -0.301628        -8.2077 
  95   2.0000      -0.295750        -8.0478 
  96   2.0000      -0.261580        -7.1179 
  97   2.0000      -0.245344        -6.6762 
  98   0.0000      -0.022383        -0.6091 
  99   0.0000       0.027588         0.7507 
 100   0.0000       0.043286         1.1779 
 101   0.0000       0.049985         1.3602 
 102   0.0000       0.058968         1.6046 
 103   0.0000       0.078294         2.1305 
 104   0.0000       0.100869         2.7448 
 105   0.0000       0.114248         3.1088 
 106   0.0000       0.129671         3.5285 
 107   0.0000       0.142137         3.8677 
 108   0.0000       0.149471         4.0673 
 109   0.0000       0.154650         4.2082 
 110   0.0000       0.168085         4.5738 
 111   0.0000       0.182068         4.9543 
 112   0.0000       0.190043         5.1713 
 113   0.0000       0.194941         5.3046 
 114   0.0000       0.198123         5.3912 
 115   0.0000       0.202121         5.5000 
 116   0.0000       0.206366         5.6155 
 117   0.0000       0.213396         5.8068 
 118   0.0000       0.219161         5.9637 
 119   0.0000       0.229258         6.2384 
 120   0.0000       0.238053         6.4777 
 121   0.0000       0.243631         6.6295 
 122   0.0000       0.246953         6.7199 
 123   0.0000       0.257839         7.0162 
 124   0.0000       0.261106         7.1051 
 125   0.0000       0.266553         7.2533 
 126   0.0000       0.277319         7.5462 
 127   0.0000       0.282877         7.6975 
 128   0.0000       0.288161         7.8413 
 129   0.0000       0.292222         7.9518 
 130   0.0000       0.297790         8.1033 
 131   0.0000       0.308199         8.3865 
 132   0.0000       0.310195         8.4408 
 133   0.0000       0.319231         8.6867 
 134   0.0000       0.328036         8.9263 
 135   0.0000       0.330964         9.0060 
 136   0.0000       0.336029         9.1438 
 137   0.0000       0.336566         9.1584 
 138   0.0000       0.344382         9.3711 
 139   0.0000       0.356137         9.6910 
 140   0.0000       0.363691         9.8965 
 141   0.0000       0.364943         9.9306 
 142   0.0000       0.371323        10.1042 
 143   0.0000       0.377356        10.2684 
 144   0.0000       0.379279        10.3207 
 145   0.0000       0.388517        10.5721 
 146   0.0000       0.391804        10.6615 
 147   0.0000       0.393293        10.7020 
 148   0.0000       0.404880        11.0174 
 149   0.0000       0.411790        11.2054 
 150   0.0000       0.413244        11.2450 
 151   0.0000       0.425842        11.5877 
 152   0.0000       0.440482        11.9861 
 153   0.0000       0.444655        12.0997 
 154   0.0000       0.454421        12.3654 
 155   0.0000       0.462059        12.5733 
 156   0.0000       0.462354        12.5813 
 157   0.0000       0.471183        12.8216 
 158   0.0000       0.481169        13.0933 
 159   0.0000       0.489711        13.3257 
 160   0.0000       0.493120        13.4185 
 161   0.0000       0.502304        13.6684 
 162   0.0000       0.507449        13.8084 
 163   0.0000       0.517725        14.0880 
 164   0.0000       0.529521        14.4090 
 165   0.0000       0.533673        14.5220 
 166   0.0000       0.541898        14.7458 
 167   0.0000       0.548958        14.9379 
 168   0.0000       0.563477        15.3330 
 169   0.0000       0.564577        15.3629 
 170   0.0000       0.565647        15.3920 
 171   0.0000       0.567894        15.4532 
 172   0.0000       0.582654        15.8548 
 173   0.0000       0.589010        16.0278 
 174   0.0000       0.592281        16.1168 
 175   0.0000       0.600369        16.3369 
 176   0.0000       0.603245        16.4151 
 177   0.0000       0.611749        16.6465 
 178   0.0000       0.616738        16.7823 
 179   0.0000       0.626242        17.0409 
 180   0.0000       0.632870        17.2213 
 181   0.0000       0.637399        17.3445 
 182   0.0000       0.640409        17.4264 
 183   0.0000       0.648880        17.6569 
 184   0.0000       0.654365        17.8062 
 185   0.0000       0.660869        17.9832 
 186   0.0000       0.664433        18.0801 
 187   0.0000       0.673551        18.3282 
 188   0.0000       0.675935        18.3931 
 189   0.0000       0.681522        18.5452 
 190   0.0000       0.694413        18.8959 
 191   0.0000       0.696711        18.9585 
 192   0.0000       0.701909        19.0999 
 193   0.0000       0.710986        19.3469 
 194   0.0000       0.714114        19.4320 
 195   0.0000       0.723646        19.6914 
 196   0.0000       0.728175        19.8147 
 197   0.0000       0.732310        19.9272 
 198   0.0000       0.733593        19.9621 
 199   0.0000       0.747041        20.3280 
 200   0.0000       0.752958        20.4890 
 201   0.0000       0.769263        20.9327 
 202   0.0000       0.777027        21.1440 
 203   0.0000       0.780723        21.2446 
 204   0.0000       0.796830        21.6829 
 205   0.0000       0.800859        21.7925 
 206   0.0000       0.803932        21.8761 
 207   0.0000       0.808579        22.0025 
 208   0.0000       0.817648        22.2493 
 209   0.0000       0.830174        22.5902 
 210   0.0000       0.834027        22.6950 
 211   0.0000       0.852474        23.1970 
 212   0.0000       0.854728        23.2583 
 213   0.0000       0.867059        23.5939 
 214   0.0000       0.876787        23.8586 
 215   0.0000       0.885289        24.0899 
 216   0.0000       0.886834        24.1320 
 217   0.0000       0.893135        24.3034 
 218   0.0000       0.912559        24.8320 
 219   0.0000       0.918280        24.9877 
 220   0.0000       0.932547        25.3759 
 221   0.0000       0.939621        25.5684 
 222   0.0000       0.956651        26.0318 
 223   0.0000       0.960347        26.1324 
 224   0.0000       0.962844        26.2003 
 225   0.0000       0.974048        26.5052 
 226   0.0000       0.982180        26.7265 
 227   0.0000       0.988745        26.9051 
 228   0.0000       0.996526        27.1168 
 229   0.0000       0.998740        27.1771 
 230   0.0000       1.011647        27.5283 
 231   0.0000       1.017603        27.6904 
 232   0.0000       1.025597        27.9079 
 233   0.0000       1.041366        28.3370 
 234   0.0000       1.053379        28.6639 
 235   0.0000       1.068339        29.0710 
 236   0.0000       1.069493        29.1024 
 237   0.0000       1.072838        29.1934 
 238   0.0000       1.081543        29.4303 
 239   0.0000       1.090742        29.6806 
 240   0.0000       1.101474        29.9726 
 241   0.0000       1.105893        30.0929 
 242   0.0000       1.126546        30.6549 
 243   0.0000       1.127900        30.6917 
 244   0.0000       1.136708        30.9314 
 245   0.0000       1.153325        31.3836 
 246   0.0000       1.164400        31.6849 
 247   0.0000       1.171259        31.8716 
 248   0.0000       1.184767        32.2391 
 249   0.0000       1.188737        32.3472 
 250   0.0000       1.198267        32.6065 
 251   0.0000       1.216446        33.1012 
 252   0.0000       1.227573        33.4040 
 253   0.0000       1.236028        33.6340 
 254   0.0000       1.247097        33.9352 
 255   0.0000       1.250003        34.0143 
 256   0.0000       1.256742        34.1977 
 257   0.0000       1.268628        34.5211 
 258   0.0000       1.273341        34.6494 
 259   0.0000       1.283245        34.9189 
 260   0.0000       1.290035        35.1036 
 261   0.0000       1.310944        35.6726 
 262   0.0000       1.324573        36.0435 
 263   0.0000       1.341809        36.5125 
 264   0.0000       1.354519        36.8583 
 265   0.0000       1.387157        37.7464 
 266   0.0000       1.407824        38.3088 
 267   0.0000       1.424132        38.7526 
 268   0.0000       1.446791        39.3692 
 269   0.0000       1.453995        39.5652 
 270   0.0000       1.463270        39.8176 
 271   0.0000       1.470597        40.0170 
 272   0.0000       1.486487        40.4494 
 273   0.0000       1.492873        40.6232 
 274   0.0000       1.508454        41.0471 
 275   0.0000       1.518474        41.3198 
 276   0.0000       1.530473        41.6463 
 277   0.0000       1.560523        42.4640 
 278   0.0000       1.578063        42.9413 
 279   0.0000       1.616943        43.9993 
 280   0.0000       1.627116        44.2761 
 281   0.0000       1.644161        44.7399 
 282   0.0000       1.665214        45.3128 
 283   0.0000       1.681381        45.7527 
 284   0.0000       1.686614        45.8951 
 285   0.0000       1.710864        46.5550 
 286   0.0000       1.721238        46.8373 
 287   0.0000       1.721885        46.8549 
 288   0.0000       1.739241        47.3271 
 289   0.0000       1.745048        47.4852 
 290   0.0000       1.759006        47.8650 
 291   0.0000       1.769384        48.1474 
 292   0.0000       1.772603        48.2350 
 293   0.0000       1.777729        48.3745 
 294   0.0000       1.782480        48.5038 
 295   0.0000       1.786906        48.6242 
 296   0.0000       1.794361        48.8271 
 297   0.0000       1.800044        48.9817 
 298   0.0000       1.803549        49.0771 
 299   0.0000       1.810650        49.2703 
 300   0.0000       1.814867        49.3850 
 301   0.0000       1.820472        49.5376 
 302   0.0000       1.825988        49.6877 
 303   0.0000       1.831752        49.8445 
 304   0.0000       1.835202        49.9384 
 305   0.0000       1.844953        50.2037 
 306   0.0000       1.850494        50.3545 
 307   0.0000       1.861692        50.6592 
 308   0.0000       1.868890        50.8551 
 309   0.0000       1.879013        51.1306 
 310   0.0000       1.891380        51.4671 
 311   0.0000       1.893992        51.5381 
 312   0.0000       1.905342        51.8470 
 313   0.0000       1.909479        51.9596 
 314   0.0000       1.927608        52.4529 
 315   0.0000       1.940450        52.8023 
 316   0.0000       1.944144        52.9028 
 317   0.0000       1.950869        53.0858 
 318   0.0000       1.952670        53.1349 
 319   0.0000       1.960312        53.3428 
 320   0.0000       1.966944        53.5233 
 321   0.0000       1.976090        53.7721 
 322   0.0000       1.980785        53.8999 
 323   0.0000       1.986433        54.0536 
 324   0.0000       1.989561        54.1387 
 325   0.0000       2.000684        54.4414 
 326   0.0000       2.003830        54.5270 
 327   0.0000       2.014466        54.8164 
 328   0.0000       2.019986        54.9666 
 329   0.0000       2.033842        55.3437 
 330   0.0000       2.036352        55.4119 
 331   0.0000       2.039372        55.4941 
 332   0.0000       2.051624        55.8275 
 333   0.0000       2.057608        55.9904 
 334   0.0000       2.065416        56.2028 
 335   0.0000       2.068917        56.2981 
 336   0.0000       2.079832        56.5951 
 337   0.0000       2.088222        56.8234 
 338   0.0000       2.095216        57.0137 
 339   0.0000       2.103469        57.2383 
 340   0.0000       2.114273        57.5323 
 341   0.0000       2.122528        57.7569 
 342   0.0000       2.124886        57.8211 
 343   0.0000       2.143553        58.3291 
 344   0.0000       2.144933        58.3666 
 345   0.0000       2.151173        58.5364 
 346   0.0000       2.159710        58.7687 
 347   0.0000       2.167809        58.9891 
 348   0.0000       2.174555        59.1727 
 349   0.0000       2.177879        59.2631 
 350   0.0000       2.188306        59.5468 
 351   0.0000       2.194691        59.7206 
 352   0.0000       2.204770        59.9948 
 353   0.0000       2.212806        60.2135 
 354   0.0000       2.220902        60.4338 
 355   0.0000       2.234227        60.7964 
 356   0.0000       2.241943        61.0064 
 357   0.0000       2.247931        61.1693 
 358   0.0000       2.265308        61.6422 
 359   0.0000       2.268969        61.7418 
 360   0.0000       2.277813        61.9824 
 361   0.0000       2.288350        62.2692 
 362   0.0000       2.295353        62.4597 
 363   0.0000       2.307797        62.7983 
 364   0.0000       2.315259        63.0014 
 365   0.0000       2.324549        63.2542 
 366   0.0000       2.338793        63.6418 
 367   0.0000       2.346725        63.8576 
 368   0.0000       2.365065        64.3567 
 369   0.0000       2.371063        64.5199 
 370   0.0000       2.383362        64.8546 
 371   0.0000       2.401898        65.3590 
 372   0.0000       2.408471        65.5378 
 373   0.0000       2.415561        65.7307 
 374   0.0000       2.421466        65.8914 
 375   0.0000       2.437103        66.3170 
 376   0.0000       2.439151        66.3727 
 377   0.0000       2.456926        66.8563 
 378   0.0000       2.468748        67.1780 
 379   0.0000       2.471285        67.2471 
 380   0.0000       2.485023        67.6209 
 381   0.0000       2.501825        68.0781 
 382   0.0000       2.511906        68.3524 
 383   0.0000       2.521478        68.6129 
 384   0.0000       2.532380        68.9096 
 385   0.0000       2.542728        69.1912 
 386   0.0000       2.563817        69.7650 
 387   0.0000       2.565642        69.8147 
 388   0.0000       2.580216        70.2113 
 389   0.0000       2.594881        70.6103 
 390   0.0000       2.602335        70.8131 
 391   0.0000       2.613064        71.1051 
 392   0.0000       2.620002        71.2939 
 393   0.0000       2.627395        71.4951 
 394   0.0000       2.635719        71.7216 
 395   0.0000       2.672793        72.7304 
 396   0.0000       2.680799        72.9483 
 397   0.0000       2.687112        73.1200 
 398   0.0000       2.712147        73.8013 
 399   0.0000       2.730778        74.3083 
 400   0.0000       2.753738        74.9330 
 401   0.0000       2.765839        75.2623 
 402   0.0000       2.778512        75.6072 
 403   0.0000       2.787441        75.8501 
 404   0.0000       2.798646        76.1550 
 405   0.0000       2.806815        76.3773 
 406   0.0000       2.816243        76.6339 
 407   0.0000       2.818821        76.7040 
 408   0.0000       2.827345        76.9360 
 409   0.0000       2.840963        77.3065 
 410   0.0000       2.843301        77.3701 
 411   0.0000       2.851605        77.5961 
 412   0.0000       2.862342        77.8883 
 413   0.0000       2.868457        78.0547 
 414   0.0000       2.882098        78.4259 
 415   0.0000       2.897579        78.8471 
 416   0.0000       2.911584        79.2282 
 417   0.0000       2.919009        79.4303 
 418   0.0000       2.923416        79.5502 
 419   0.0000       2.931989        79.7835 
 420   0.0000       2.943283        80.0908 
 421   0.0000       2.957573        80.4797 
 422   0.0000       2.961227        80.5791 
 423   0.0000       2.974811        80.9487 
 424   0.0000       2.985469        81.2387 
 425   0.0000       3.002756        81.7091 
 426   0.0000       3.006294        81.8054 
 427   0.0000       3.019748        82.1715 
 428   0.0000       3.028722        82.4157 
 429   0.0000       3.032006        82.5051 
 430   0.0000       3.034668        82.5775 
 431   0.0000       3.044124        82.8348 
 432   0.0000       3.060415        83.2781 
 433   0.0000       3.064426        83.3873 
 434   0.0000       3.073676        83.6390 
 435   0.0000       3.088545        84.0436 
 436   0.0000       3.093521        84.1790 
 437   0.0000       3.099088        84.3305 
 438   0.0000       3.102728        84.4295 
 439   0.0000       3.118658        84.8630 
 440   0.0000       3.144960        85.5787 
 441   0.0000       3.148727        85.6812 
 442   0.0000       3.159433        85.9725 
 443   0.0000       3.177325        86.4594 
 444   0.0000       3.204865        87.2088 
 445   0.0000       3.215891        87.5088 
 446   0.0000       3.221306        87.6562 
 447   0.0000       3.233549        87.9893 
 448   0.0000       3.249735        88.4298 
 449   0.0000       3.256909        88.6250 
 450   0.0000       3.259852        88.7051 
 451   0.0000       3.275785        89.1386 
 452   0.0000       3.287862        89.4673 
 453   0.0000       3.299461        89.7829 
 454   0.0000       3.308381        90.0256 
 455   0.0000       3.314813        90.2006 
 456   0.0000       3.335418        90.7614 
 457   0.0000       3.343266        90.9749 
 458   0.0000       3.352320        91.2213 
 459   0.0000       3.366705        91.6127 
 460   0.0000       3.374931        91.8366 
 461   0.0000       3.381271        92.0091 
 462   0.0000       3.398874        92.4881 
 463   0.0000       3.410672        92.8091 
 464   0.0000       3.422653        93.1351 
 465   0.0000       3.427701        93.2725 
 466   0.0000       3.431884        93.3863 
 467   0.0000       3.443192        93.6940 
 468   0.0000       3.459450        94.1364 
 469   0.0000       3.462143        94.2097 
 470   0.0000       3.470029        94.4243 
 471   0.0000       3.487135        94.8898 
 472   0.0000       3.502117        95.2975 
 473   0.0000       3.516369        95.6853 
 474   0.0000       3.523528        95.8801 
 475   0.0000       3.532867        96.1342 
 476   0.0000       3.563638        96.9715 
 477   0.0000       3.598819        97.9288 
 478   0.0000       3.619537        98.4926 
 479   0.0000       3.642733        99.1238 
 480   0.0000       3.652341        99.3853 
 481   0.0000       3.666677        99.7753 
 482   0.0000       3.694463       100.5314 
 483   0.0000       3.711540       100.9961 
 484   0.0000       3.716110       101.1205 
 485   0.0000       3.720416       101.2377 
 486   0.0000       3.737317       101.6976 
 487   0.0000       3.743553       101.8672 
 488   0.0000       3.769761       102.5804 
 489   0.0000       3.773073       102.6705 
 490   0.0000       3.781283       102.8939 
 491   0.0000       3.790068       103.1330 
 492   0.0000       3.804003       103.5122 
 493   0.0000       3.848109       104.7124 
 494   0.0000       3.874882       105.4409 
 495   0.0000       3.880545       105.5950 
 496   0.0000       3.888890       105.8221 
 497   0.0000       3.897730       106.0626 
 498   0.0000       3.905590       106.2765 
 499   0.0000       3.907513       106.3288 
 500   0.0000       3.922142       106.7269 
 501   0.0000       3.941721       107.2597 
 502   0.0000       3.946559       107.3913 
 503   0.0000       3.959625       107.7469 
 504   0.0000       3.967676       107.9660 
 505   0.0000       3.982819       108.3780 
 506   0.0000       3.990500       108.5870 
 507   0.0000       3.992254       108.6348 
 508   0.0000       4.002253       108.9068 
 509   0.0000       4.025396       109.5366 
 510   0.0000       4.038151       109.8837 
 511   0.0000       4.063876       110.5837 
 512   0.0000       4.073390       110.8426 
 513   0.0000       4.096751       111.4782 
 514   0.0000       4.153265       113.0161 
 515   0.0000       4.179080       113.7186 
 516   0.0000       4.233878       115.2097 
 517   0.0000       4.251887       115.6997 
 518   0.0000       4.313257       117.3697 
 519   0.0000       4.330993       117.8523 
 520   0.0000       4.374173       119.0273 
 521   0.0000       4.423294       120.3640 
 522   0.0000       4.446528       120.9962 
 523   0.0000       4.463172       121.4491 
 524   0.0000       4.505972       122.6137 
 525   0.0000       4.557185       124.0073 
 526   0.0000       4.566416       124.2585 
 527   0.0000       4.573675       124.4560 
 528   0.0000       4.598200       125.1234 
 529   0.0000       4.630281       125.9964 
 530   0.0000       4.637393       126.1899 
 531   0.0000       4.657624       126.7404 
 532   0.0000       4.676566       127.2558 
 533   0.0000       4.677466       127.2803 
 534   0.0000       4.688829       127.5895 
 535   0.0000       4.699858       127.8896 
 536   0.0000       4.750283       129.2618 
 537   0.0000       4.786946       130.2594 
 538   0.0000       4.818564       131.1198 
 539   0.0000       4.822880       131.2372 
 540   0.0000       4.846565       131.8817 
 541   0.0000       4.858781       132.2142 
 542   0.0000       4.867156       132.4420 
 543   0.0000       4.905783       133.4931 
 544   0.0000       4.924469       134.0016 
 545   0.0000       5.009726       136.3216 
 546   0.0000       5.052011       137.4722 
 547   0.0000       5.222254       142.1048 
 548   0.0000       5.321560       144.8070 
 549   0.0000       5.426950       147.6748 
 550   0.0000       5.428312       147.7119 
 551   0.0000       5.435342       147.9032 
 552   0.0000       5.441854       148.0804 
 553   0.0000       5.443293       148.1195 
 554   0.0000       5.447035       148.2214 
 555   0.0000       5.449254       148.2817 
 556   0.0000       5.494855       149.5226 
 557   0.0000       5.837196       158.8382 
 558   0.0000       5.855403       159.3336 
 559   0.0000       5.862677       159.5316 
 560   0.0000       5.876921       159.9191 
 561   0.0000       5.934518       161.4864 
 562   0.0000       5.953233       161.9957 
 563   0.0000       5.993495       163.0913 
 564   0.0000       6.003013       163.3503 
 565   0.0000       6.019950       163.8112 
 566   0.0000       6.032630       164.1562 
 567   0.0000       6.043380       164.4487 
 568   0.0000       6.113562       166.3585 
 569   0.0000       6.134779       166.9358 
 570   0.0000       6.647428       180.8857 
 571   0.0000       6.654311       181.0730 
 572   0.0000       6.667813       181.4404 
 573   0.0000       6.670404       181.5109 
 574   0.0000       6.678084       181.7199 
 575   0.0000       6.686027       181.9360 
 576   0.0000       6.689298       182.0251 
 577   0.0000       6.691877       182.0952 
 578   0.0000       6.708429       182.5456 
 579   0.0000       6.750332       183.6859 
 580   0.0000       6.810790       185.3310 
 581   0.0000       6.897204       187.6825 
 582   0.0000       7.012248       190.8130 
 583   0.0000       7.079865       192.6529 
 584   0.0000       7.110469       193.4857 
 585   0.0000       7.124830       193.8765 
 586   0.0000       7.127849       193.9586 
 587   0.0000       7.145021       194.4259 
 588   0.0000       7.162224       194.8940 
 589   0.0000       7.184544       195.5014 
 590   0.0000       7.205784       196.0793 
 591   0.0000       7.511213       204.3905 
 592   0.0000       7.530911       204.9265 
 593   0.0000       7.610691       207.0974 
 594   0.0000       9.722370       264.5591 
 595   0.0000       9.749030       265.2846 
 596   0.0000       9.784496       266.2497 
 597   0.0000       9.815241       267.0863 
 598   0.0000       9.920426       269.9485 
 599   0.0000       9.947511       270.6855 
 600   0.0000       9.976612       271.4774 
 601   0.0000      10.009139       272.3625 
 602   0.0000      10.108199       275.0581 
 603   0.0000      10.157674       276.4044 
 604   0.0000      10.195910       277.4448 
 605   0.0000      10.262429       279.2549 
 606   0.0000      20.025477       544.9209 
 607   0.0000      20.157170       548.5045 
 608   0.0000      20.393983       554.9485 
 609   0.0000      21.268202       578.7372 
 610   0.0000      23.228199       632.0714 
 611   0.0000      23.276847       633.3952 
 612   0.0000      23.310832       634.3200 
 613   0.0000      23.362509       635.7262 
 614   0.0000      23.846613       648.8993 
 615   0.0000      23.933709       651.2693 
 616   0.0000      23.986965       652.7185 
 617   0.0000      45.270248      1231.8661 
 618   0.0000      45.276276      1232.0301 
 619   0.0000      45.346643      1233.9449 

                    ********************************
                    * MULLIKEN POPULATION ANALYSIS *
                    ********************************

-----------------------
MULLIKEN ATOMIC CHARGES
-----------------------
   0 Ni:    0.495089
   1 Fe:    0.534154
   2 C :    0.160287
   3 C :    0.154087
   4 C :    0.142045
   5 O :   -0.081884
   6 O :   -0.066338
   7 O :   -0.124647
   8 S :   -0.445979
   9 S :   -0.255248
  10 S :   -0.367629
  11 S :   -0.263988
  12 C :   -0.253899
  13 C :   -0.324215
  14 C :   -0.251484
  15 C :   -0.315763
  16 H :    0.080723
  17 H :    0.167320
  18 H :    0.135224
  19 H :    0.091126
  20 H :    0.086105
  21 H :    0.107213
  22 H :    0.045504
  23 H :    0.048431
  24 H :    0.111702
  25 H :    0.175076
  26 H :    0.087683
  27 H :    0.129305
Sum of atomic charges:   -0.0000000

--------------------------------
MULLIKEN REDUCED ORBITAL CHARGES
--------------------------------
  0 Nis       :     6.464316  s :     6.464316
      pz      :     4.228856  p :    12.539176
      px      :     4.223275
      py      :     4.087044
      dz2     :     1.661225  d :     8.500799
      dxz     :     1.520871
      dyz     :     1.882666
      dx2y2   :     1.447063
      dxy     :     1.988973
      f0      :     0.000069  f :     0.000621
      f+1     :     0.000153
      f-1     :     0.000053
      f+2     :     0.000117
      f-2     :     0.000076
      f+3     :     0.000066
      f-3     :     0.000087
  1 Fes       :     6.311647  s :     6.311647
      pz      :     4.210181  p :    12.513664
      px      :     4.145473
      py      :     4.158010
      dz2     :     1.301997  d :     6.638022
      dxz     :     1.174737
      dyz     :     1.413748
      dx2y2   :     1.652910
      dxy     :     1.094630
      f0      :     0.000274  f :     0.002513
      f+1     :     0.000336
      f-1     :     0.000433
      f+2     :     0.000265
      f-2     :     0.000522
      f+3     :     0.000417
      f-3     :     0.000267
  2 C s       :     3.567385  s :     3.567385
      pz      :     0.589027  p :     2.112534
      px      :     0.644929
      py      :     0.878578
      dz2     :     0.016987  d :     0.139459
      dxz     :     0.014197
      dyz     :     0.038318
      dx2y2   :     0.041163
      dxy     :     0.028794
      f0      :     0.001567  f :     0.020336
      f+1     :     0.001047
      f-1     :     0.003531
      f+2     :     0.002294
      f-2     :     0.003021
      f+3     :     0.002888
      f-3     :     0.005987
  3 C s       :     3.561039  s :     3.561039
      pz      :     0.919837  p :     2.120674
      px      :     0.606532
      py      :     0.594306
      dz2     :     0.036081  d :     0.142508
      dxz     :     0.040751
      dyz     :     0.044571
      dx2y2   :     0.010504
      dxy     :     0.010601
      f0      :     0.006305  f :     0.021692
      f+1     :     0.004365
      f-1     :     0.004932
      f+2     :     0.002998
      f-2     :     0.002423
      f+3     :     0.000280
      f-3     :     0.000389
  4 C s       :     3.582528  s :     3.582528
      pz      :     0.633869  p :     2.116701
      px      :     0.886775
      py      :     0.596057
      dz2     :     0.025014  d :     0.137589
      dxz     :     0.028397
      dyz     :     0.016302
      dx2y2   :     0.036082
      dxy     :     0.031795
      f0      :     0.000918  f :     0.021137
      f+1     :     0.005268
      f-1     :     0.001021
      f+2     :     0.002950
      f-2     :     0.003118
      f+3     :     0.004894
      f-3     :     0.002967
  5 O s       :     3.805576  s :     3.805576
      pz      :     1.422464  p :     4.233246
      px      :     1.435347
      py      :     1.375435
      dz2     :     0.005142  d :     0.040795
      dxz     :     0.003409
      dyz     :     0.010630
      dx2y2   :     0.011486
      dxy     :     0.010127
      f0      :     0.000170  f :     0.002267
      f+1     :     0.000104
      f-1     :     0.000414
      f+2     :     0.000272
      f-2     :     0.000319
      f+3     :     0.000373
      f-3     :     0.000615
  6 O s       :     3.786102  s :     3.786102
      pz      :     1.365510  p :     4.237021
      px      :     1.433286
      py      :     1.438225
      dz2     :     0.012241  d :     0.040837
      dxz     :     0.011812
      dyz     :     0.012492
      dx2y2   :     0.002205
      dxy     :     0.002087
      f0      :     0.000713  f :     0.002378
      f+1     :     0.000536
      f-1     :     0.000590
      f+2     :     0.000259
      f-2     :     0.000248
      f+3     :     0.000017
      f-3     :     0.000016
  7 O s       :     3.823395  s :     3.823395
      pz      :     1.423516  p :     4.259008
      px      :     1.396794
      py      :     1.438697
      dz2     :     0.006608  d :     0.040086
      dxz     :     0.009883
      dyz     :     0.003745
      dx2y2   :     0.009892
      dxy     :     0.009958
      f0      :     0.000130  f :     0.002159
      f+1     :     0.000482
      f-1     :     0.000097
      f+2     :     0.000314
      f-2     :     0.000333
      f+3     :     0.000473
      f-3     :     0.000330
  8 S s       :     5.817511  s :     5.817511
      pz      :     3.553864  p :    10.518270
      px      :     3.825244
      py      :     3.139161
      dz2     :     0.011851  d :     0.100630
      dxz     :     0.009636
      dyz     :     0.046200
      dx2y2   :     0.016643
      dxy     :     0.016301
      f0      :     0.000856  f :     0.009568
      f+1     :     0.000442
      f-1     :     0.002040
      f+2     :     0.002085
      f-2     :     0.001675
      f+3     :     0.001306
      f-3     :     0.001163
  9 S s       :     5.812061  s :     5.812061
      pz      :     3.553745  p :    10.316108
      px      :     3.310673
      py      :     3.451690
      dz2     :     0.019335  d :     0.117540
      dxz     :     0.021011
      dyz     :     0.015312
      dx2y2   :     0.019018
      dxy     :     0.042863
      f0      :     0.000984  f :     0.009540
      f+1     :     0.001047
      f-1     :     0.001046
      f+2     :     0.000584
      f-2     :     0.001762
      f+3     :     0.001888
      f-3     :     0.002229
 10 S s       :     5.738424  s :     5.738424
      pz      :     3.734519  p :    10.447233
      px      :     3.361983
      py      :     3.350731
      dz2     :     0.015046  d :     0.165483
      dxz     :     0.026373
      dyz     :     0.024489
      dx2y2   :     0.045179
      dxy     :     0.054396
      f0      :     0.001433  f :     0.016488
      f+1     :     0.001060
      f-1     :     0.001956
      f+2     :     0.002413
      f-2     :     0.002362
      f+3     :     0.003720
      f-3     :     0.003544
 11 S s       :     5.809831  s :     5.809831
      pz      :     3.680935  p :    10.330744
      px      :     3.071132
      py      :     3.578677
      dz2     :     0.015697  d :     0.113899
      dxz     :     0.019701
      dyz     :     0.013468
      dx2y2   :     0.045561
      dxy     :     0.019471
      f0      :     0.000909  f :     0.009514
      f+1     :     0.001722
      f-1     :     0.000441
      f+2     :     0.001472
      f-2     :     0.000410
      f+3     :     0.002601
      f-3     :     0.001959
 12 C s       :     3.169799  s :     3.169799
      pz      :     1.017423  p :     2.992258
      px      :     1.015864
      py      :     0.958971
      dz2     :     0.006204  d :     0.087529
      dxz     :     0.025744
      dyz     :     0.023393
      dx2y2   :     0.017313
      dxy     :     0.014875
      f0      :     0.000243  f :     0.004314
      f+1     :     0.000119
      f-1     :     0.000489
      f+2     :     0.001655
      f-2     :     0.000993
      f+3     :     0.000400
      f-3     :     0.000415
 13 C s       :     3.208770  s :     3.208770
      pz      :     1.104363  p :     3.025826
      px      :     0.980014
      py      :     0.941449
      dz2     :     0.019237  d :     0.085358
      dxz     :     0.018199
      dyz     :     0.008288
      dx2y2   :     0.021014
      dxy     :     0.018620
      f0      :     0.001066  f :     0.004261
      f+1     :     0.000528
      f-1     :     0.000290
      f+2     :     0.000214
      f-2     :     0.000445
      f+3     :     0.001091
      f-3     :     0.000627
 14 C s       :     3.141184  s :     3.141184
      pz      :     1.030238  p :     2.994647
      px      :     0.974039
      py      :     0.990369
      dz2     :     0.022606  d :     0.110164
      dxz     :     0.020779
      dyz     :     0.019086
      dx2y2   :     0.018486
      dxy     :     0.029207
      f0      :     0.000596  f :     0.005490
      f+1     :     0.001040
      f-1     :     0.000575
      f+2     :     0.000283
      f-2     :     0.001063
      f+3     :     0.000502
      f-3     :     0.001430
 15 C s       :     3.202409  s :     3.202409
      pz      :     1.102401  p :     3.023447
      px      :     0.877845
      py      :     1.043201
      dz2     :     0.016193  d :     0.085635
      dxz     :     0.019246
      dyz     :     0.013336
      dx2y2   :     0.020955
      dxy     :     0.015905
      f0      :     0.000253  f :     0.004273
      f+1     :     0.000710
      f-1     :     0.001096
      f+2     :     0.000476
      f-2     :     0.000097
      f+3     :     0.001071
      f-3     :     0.000570
 16 H s       :     0.897383  s :     0.897383
      pz      :     0.003889  p :     0.021894
      px      :     0.005042
      py      :     0.012962
 17 H s       :     0.810153  s :     0.810153
      pz      :     0.014914  p :     0.022527
      px      :     0.004104
      py      :     0.003509
 18 H s       :     0.842941  s :     0.842941
      pz      :     0.006476  p :     0.021835
      px      :     0.011753
      py      :     0.003605
 19 H s       :     0.886923  s :     0.886923
      pz      :     0.007607  p :     0.021951
      px      :     0.009744
      py      :     0.004599
 20 H s       :     0.891686  s :     0.891686
      pz      :     0.006986  p :     0.022209
      px      :     0.010615
      py      :     0.004608
 21 H s       :     0.871167  s :     0.871167
      pz      :     0.007796  p :     0.021619
      px      :     0.004144
      py      :     0.009679
 22 H s       :     0.932948  s :     0.932948
      pz      :     0.012116  p :     0.021548
      px      :     0.005184
      py      :     0.004248
 23 H s       :     0.927601  s :     0.927601
      pz      :     0.003879  p :     0.023967
      px      :     0.011824
      py      :     0.008264
 24 H s       :     0.866752  s :     0.866752
      pz      :     0.007090  p :     0.021546
      px      :     0.007699
      py      :     0.006757
 25 H s       :     0.801899  s :     0.801899
      pz      :     0.012296  p :     0.023025
      px      :     0.005440
      py      :     0.005289
 26 H s       :     0.890077  s :     0.890077
      pz      :     0.003796  p :     0.022240
      px      :     0.005561
      py      :     0.012883
 27 H s       :     0.849081  s :     0.849081
      pz      :     0.010575  p :     0.021615
      px      :     0.004264
      py      :     0.006775


                     *******************************
                     * LOEWDIN POPULATION ANALYSIS *
                     *******************************

----------------------
LOEWDIN ATOMIC CHARGES
----------------------
   0 Ni:   -0.395616
   1 Fe:   -0.695061
   2 C :   -0.035981
   3 C :   -0.084670
   4 C :   -0.034268
   5 O :    0.321090
   6 O :    0.344051
   7 O :    0.289276
   8 S :    0.162011
   9 S :    0.490001
  10 S :    0.261837
  11 S :    0.503924
  12 C :   -0.557355
  13 C :   -0.509772
  14 C :   -0.697827
  15 C :   -0.505321
  16 H :    0.091191
  17 H :    0.116965
  18 H :    0.103536
  19 H :    0.084277
  20 H :    0.079440
  21 H :    0.089465
  22 H :    0.071525
  23 H :    0.100747
  24 H :    0.097229
  25 H :    0.117776
  26 H :    0.093558
  27 H :    0.097971

-------------------------------
LOEWDIN REDUCED ORBITAL CHARGES
-------------------------------
  0 Nis       :     6.410186  s :     6.410186
      pz      :     4.301826  p :    12.704531
      px      :     4.291598
      py      :     4.111108
      dz2     :     1.848011  d :     9.280114
      dxz     :     1.727075
      dyz     :     2.031057
      dx2y2   :     1.605604
      dxy     :     2.068366
      f0      :     0.000088  f :     0.000786
      f+1     :     0.000171
      f-1     :     0.000085
      f+2     :     0.000169
      f-2     :     0.000091
      f+3     :     0.000086
      f-3     :     0.000096
  1 Fes       :     6.243106  s :     6.243106
      pz      :     4.268827  p :    12.897839
      px      :     4.324774
      py      :     4.304237
      dz2     :     1.450966  d :     7.549235
      dxz     :     1.395371
      dyz     :     1.571705
      dx2y2   :     1.775220
      dxy     :     1.355973
      f0      :     0.000528  f :     0.004881
      f+1     :     0.000590
      f-1     :     0.000811
      f+2     :     0.000516
      f-2     :     0.001075
      f+3     :     0.000823
      f-3     :     0.000537
  2 C s       :     3.077083  s :     3.077083
      pz      :     0.632209  p :     2.369871
      px      :     0.700098
      py      :     1.037565
      dz2     :     0.059447  d :     0.490914
      dxz     :     0.042938
      dyz     :     0.124892
      dx2y2   :     0.139546
      dxy     :     0.124090
      f0      :     0.007741  f :     0.098113
      f+1     :     0.004653
      f-1     :     0.017171
      f+2     :     0.011566
      f-2     :     0.014043
      f+3     :     0.016942
      f-3     :     0.025997
  3 C s       :     3.055872  s :     3.055872
      pz      :     1.109044  p :     2.405238
      px      :     0.664816
      py      :     0.631379
      dz2     :     0.177212  d :     0.516794
      dxz     :     0.143086
      dyz     :     0.131310
      dx2y2   :     0.032584
      dxy     :     0.032602
      f0      :     0.030992  f :     0.106765
      f+1     :     0.023697
      f-1     :     0.025907
      f+2     :     0.012091
      f-2     :     0.011450
      f+3     :     0.001291
      f-3     :     0.001336
  4 C s       :     3.075125  s :     3.075125
      pz      :     0.681994  p :     2.358779
      px      :     1.020933
      py      :     0.655852
      dz2     :     0.075554  d :     0.503275
      dxz     :     0.125354
      dyz     :     0.053339
      dx2y2   :     0.126600
      dxy     :     0.122428
      f0      :     0.006058  f :     0.097089
      f+1     :     0.021019
      f-1     :     0.004335
      f+2     :     0.014297
      f-2     :     0.015201
      f+3     :     0.021056
      f-3     :     0.015122
  5 O s       :     3.381435  s :     3.381435
      pz      :     1.342243  p :     4.227245
      px      :     1.371429
      py      :     1.513574
      dz2     :     0.008172  d :     0.064001
      dxz     :     0.004373
      dyz     :     0.015209
      dx2y2   :     0.017260
      dxy     :     0.018987
      f0      :     0.000692  f :     0.006228
      f+1     :     0.000196
      f-1     :     0.000830
      f+2     :     0.000776
      f-2     :     0.000949
      f+3     :     0.001752
      f-3     :     0.001033
  6 O s       :     3.361493  s :     3.361493
      pz      :     1.551286  p :     4.220889
      px      :     1.346934
      py      :     1.322669
      dz2     :     0.028569  d :     0.066284
      dxz     :     0.018884
      dyz     :     0.014342
      dx2y2   :     0.002159
      dxy     :     0.002330
      f0      :     0.002514  f :     0.007283
      f+1     :     0.002384
      f-1     :     0.001315
      f+2     :     0.000486
      f-2     :     0.000527
      f+3     :     0.000028
      f-3     :     0.000030
  7 O s       :     3.396176  s :     3.396176
      pz      :     1.368647  p :     4.247339
      px      :     1.505613
      py      :     1.373079
      dz2     :     0.007598  d :     0.061733
      dxz     :     0.017836
      dyz     :     0.005104
      dx2y2   :     0.014896
      dxy     :     0.016299
      f0      :     0.000658  f :     0.005476
      f+1     :     0.000701
      f-1     :     0.000141
      f+2     :     0.000895
      f-2     :     0.001080
      f+3     :     0.000733
      f-3     :     0.001268
  8 S s       :     5.312673  s :     5.312673
      pz      :     3.501235  p :    10.300682
      px      :     3.659491
      py      :     3.139956
      dz2     :     0.026453  d :     0.195096
      dxz     :     0.022308
      dyz     :     0.072480
      dx2y2   :     0.036594
      dxy     :     0.037262
      f0      :     0.003198  f :     0.029537
      f+1     :     0.001568
      f-1     :     0.007323
      f+2     :     0.005387
      f-2     :     0.005170
      f+3     :     0.003305
      f-3     :     0.003585
  9 S s       :     5.226076  s :     5.226076
      pz      :     3.414571  p :    10.042881
      px      :     3.226387
      py      :     3.401923
      dz2     :     0.033884  d :     0.212583
      dxz     :     0.038321
      dyz     :     0.026814
      dx2y2   :     0.043090
      dxy     :     0.070474
      f0      :     0.002689  f :     0.028459
      f+1     :     0.002876
      f-1     :     0.002899
      f+2     :     0.002077
      f-2     :     0.005547
      f+3     :     0.005874
      f-3     :     0.006497
 10 S s       :     5.152197  s :     5.152197
      pz      :     3.572580  p :    10.186006
      px      :     3.289294
      py      :     3.324133
      dz2     :     0.038396  d :     0.344656
      dxz     :     0.043830
      dyz     :     0.056664
      dx2y2   :     0.098140
      dxy     :     0.107626
      f0      :     0.003660  f :     0.055304
      f+1     :     0.003813
      f-1     :     0.007203
      f+2     :     0.007612
      f-2     :     0.007972
      f+3     :     0.009401
      f-3     :     0.015643
 11 S s       :     5.227263  s :     5.227263
      pz      :     3.483715  p :    10.027811
      px      :     3.074337
      py      :     3.469759
      dz2     :     0.029441  d :     0.212869
      dxz     :     0.042133
      dyz     :     0.019153
      dx2y2   :     0.074054
      dxy     :     0.048088
      f0      :     0.002615  f :     0.028134
      f+1     :     0.003996
      f-1     :     0.001852
      f+2     :     0.005040
      f-2     :     0.001200
      f+3     :     0.005999
      f-3     :     0.007432
 12 C s       :     2.916256  s :     2.916256
      pz      :     1.109650  p :     3.297197
      px      :     1.094843
      py      :     1.092704
      dz2     :     0.026270  d :     0.321405
      dxz     :     0.083631
      dyz     :     0.089800
      dx2y2   :     0.064998
      dxy     :     0.056706
      f0      :     0.003172  f :     0.022497
      f+1     :     0.001437
      f-1     :     0.004137
      f+2     :     0.003704
      f-2     :     0.002970
      f+3     :     0.003269
      f-3     :     0.003809
 13 C s       :     2.910124  s :     2.910124
      pz      :     1.114232  p :     3.270121
      px      :     1.079558
      py      :     1.076331
      dz2     :     0.064549  d :     0.307087
      dxz     :     0.059578
      dyz     :     0.029334
      dx2y2   :     0.087029
      dxy     :     0.066597
      f0      :     0.003184  f :     0.022440
      f+1     :     0.001680
      f-1     :     0.002402
      f+2     :     0.003539
      f-2     :     0.003504
      f+3     :     0.005295
      f-3     :     0.002837
 14 C s       :     2.879822  s :     2.879822
      pz      :     1.078503  p :     3.310310
      px      :     1.052296
      py      :     1.179512
      dz2     :     0.083522  d :     0.470601
      dxz     :     0.086723
      dyz     :     0.091551
      dx2y2   :     0.085427
      dxy     :     0.123379
      f0      :     0.003886  f :     0.037093
      f+1     :     0.003466
      f-1     :     0.005765
      f+2     :     0.003068
      f-2     :     0.005090
      f+3     :     0.004149
      f-3     :     0.011668
 15 C s       :     2.912593  s :     2.912593
      pz      :     1.120889  p :     3.268742
      px      :     1.053732
      py      :     1.094122
      dz2     :     0.047507  d :     0.302018
      dxz     :     0.074480
      dyz     :     0.036973
      dx2y2   :     0.074583
      dxy     :     0.068474
      f0      :     0.001802  f :     0.021967
      f+1     :     0.003462
      f-1     :     0.003032
      f+2     :     0.002989
      f-2     :     0.002065
      f+3     :     0.004425
      f-3     :     0.004193
 16 H s       :     0.847467  s :     0.847467
      pz      :     0.013208  p :     0.061342
      px      :     0.015259
      py      :     0.032875
 17 H s       :     0.819216  s :     0.819216
      pz      :     0.039794  p :     0.063819
      px      :     0.012795
      py      :     0.011230
 18 H s       :     0.833935  s :     0.833935
      pz      :     0.019603  p :     0.062528
      px      :     0.031059
      py      :     0.011867
 19 H s       :     0.853057  s :     0.853057
      pz      :     0.021859  p :     0.062666
      px      :     0.027053
      py      :     0.013755
 20 H s       :     0.857110  s :     0.857110
      pz      :     0.020546  p :     0.063450
      px      :     0.028983
      py      :     0.013921
 21 H s       :     0.849178  s :     0.849178
      pz      :     0.021935  p :     0.061357
      px      :     0.013288
      py      :     0.026134
 22 H s       :     0.868527  s :     0.868527
      pz      :     0.031365  p :     0.059948
      px      :     0.015371
      py      :     0.013212
 23 H s       :     0.832019  s :     0.832019
      pz      :     0.012729  p :     0.067234
      px      :     0.029514
      py      :     0.024991
 24 H s       :     0.842673  s :     0.842673
      pz      :     0.020520  p :     0.060098
      px      :     0.020797
      py      :     0.018781
 25 H s       :     0.816549  s :     0.816549
      pz      :     0.033607  p :     0.065675
      px      :     0.015818
      py      :     0.016250
 26 H s       :     0.844440  s :     0.844440
      pz      :     0.012554  p :     0.062002
      px      :     0.014876
      py      :     0.034571
 27 H s       :     0.839766  s :     0.839766
      pz      :     0.029503  p :     0.062263
      px      :     0.013105
      py      :     0.019655


                      *****************************
                      * MAYER POPULATION ANALYSIS *
                      *****************************

  NA   - Mulliken gross atomic population
  ZA   - Total nuclear charge
  QA   - Mulliken gross atomic charge
  VA   - Mayer's total valence
  BVA  - Mayer's bonded valence
  FA   - Mayer's free valence

  ATOM       NA         ZA         QA         VA         BVA        FA
  0 Ni    27.5049    28.0000     0.4951     2.5100     2.5100     0.0000
  1 Fe    25.4658    26.0000     0.5342     3.2083     3.2083     0.0000
  2 C      5.8397     6.0000     0.1603     2.9428     2.9428    -0.0000
  3 C      5.8459     6.0000     0.1541     2.9384     2.9384     0.0000
  4 C      5.8580     6.0000     0.1420     2.9163     2.9163    -0.0000
  5 O      8.0819     8.0000    -0.0819     2.4505     2.4505    -0.0000
  6 O      8.0663     8.0000    -0.0663     2.4542     2.4542    -0.0000
  7 O      8.1246     8.0000    -0.1246     2.4228     2.4228    -0.0000
  8 S     16.4460    16.0000    -0.4460     1.8741     1.8741     0.0000
  9 S     16.2552    16.0000    -0.2552     2.1794     2.1794     0.0000
 10 S     16.3676    16.0000    -0.3676     1.9637     1.9637     0.0000
 11 S     16.2640    16.0000    -0.2640     2.1808     2.1808    -0.0000
 12 C      6.2539     6.0000    -0.2539     3.8513     3.8513    -0.0000
 13 C      6.3242     6.0000    -0.3242     3.8821     3.8821    -0.0000
 14 C      6.2515     6.0000    -0.2515     3.9682     3.9682     0.0000
 15 C      6.3158     6.0000    -0.3158     3.8934     3.8934     0.0000
 16 H      0.9193     1.0000     0.0807     0.9652     0.9652    -0.0000
 17 H      0.8327     1.0000     0.1673     0.9737     0.9737    -0.0000
 18 H      0.8648     1.0000     0.1352     0.9656     0.9656    -0.0000
 19 H      0.9089     1.0000     0.0911     0.9708     0.9708     0.0000
 20 H      0.9139     1.0000     0.0861     0.9594     0.9594     0.0000
 21 H      0.8928     1.0000     0.1072     0.9702     0.9702    -0.0000
 22 H      0.9545     1.0000     0.0455     0.9237     0.9237    -0.0000
 23 H      0.9516     1.0000     0.0484     0.9651     0.9651    -0.0000
 24 H      0.8883     1.0000     0.1117     0.9638     0.9638     0.0000
 25 H      0.8249     1.0000     0.1751     0.9891     0.9891    -0.0000
 26 H      0.9123     1.0000     0.0877     0.9621     0.9621    -0.0000
 27 H      0.8707     1.0000     0.1293     0.9616     0.9616     0.0000

  Mayer bond orders larger than 0.100000
B(  0-Ni,  8-S ) :   0.9133 B(  0-Ni,  9-S ) :   0.3468 B(  0-Ni, 10-S ) :   0.8826 
B(  0-Ni, 11-S ) :   0.2797 B(  1-Fe,  2-C ) :   0.4530 B(  1-Fe,  3-C ) :   0.4600 
B(  1-Fe,  4-C ) :   0.4493 B(  1-Fe,  9-S ) :   0.8196 B(  1-Fe, 11-S ) :   0.8908 
B(  2-C ,  5-O ) :   2.4313 B(  3-C ,  6-O ) :   2.4309 B(  4-C ,  7-O ) :   2.3948 
B(  8-S , 12-C ) :   0.9664 B(  9-S , 13-C ) :   0.9672 B( 10-S , 14-C ) :   1.0528 
B( 11-S , 15-C ) :   0.9621 B( 12-C , 19-H ) :   0.9791 B( 12-C , 20-H ) :   0.9762 
B( 12-C , 21-H ) :   0.9765 B( 13-C , 16-H ) :   0.9682 B( 13-C , 17-H ) :   0.9627 
B( 13-C , 18-H ) :   0.9735 B( 14-C , 22-H ) :   0.9544 B( 14-C , 23-H ) :   0.9906 
B( 14-C , 24-H ) :   0.9696 B( 15-C , 25-H ) :   0.9574 B( 15-C , 26-H ) :   0.9720 
B( 15-C , 27-H ) :   0.9690 

Environment variable NBOEXE for nbo6.exe or nbo5.exe not set! Skipping NBO-Analysis

-------
TIMINGS
-------

Total SCF time: 0 days 1 hours 11 min 57 sec 

Total time                  ....    4317.467 sec
Sum of individual times     ....    4316.238 sec  (100.0%)

Fock matrix formation       ....    4309.162 sec  ( 99.8%)
Diagonalization             ....       3.046 sec  (  0.1%)
Density matrix formation    ....       0.454 sec  (  0.0%)
Population analysis         ....       0.042 sec  (  0.0%)
Initial guess               ....       1.552 sec  (  0.0%)
Orbital Transformation      ....       0.000 sec  (  0.0%)
Orbital Orthonormalization  ....       0.000 sec  (  0.0%)
DIIS solution               ....       1.430 sec  (  0.0%)

-------------------------   --------------------
FINAL SINGLE POINT ENERGY     -4856.018232391576
-------------------------   --------------------


                            ***************************************
                            *     ORCA property calculations      *
                            ***************************************

                                    ---------------------
                                    Active property flags
                                    ---------------------
   (+) Dipole Moment


------------------------------------------------------------------------------
                       ORCA ELECTRIC PROPERTIES CALCULATION
------------------------------------------------------------------------------

Dipole Moment Calculation                       ... on
Quadrupole Moment Calculation                   ... off
Polarizability Calculation                      ... off
GBWName                                         ... 1e3d_chainsAB_catalytic_center.gbw
Electron density file                           ... 1e3d_chainsAB_catalytic_center.scfp
The origin for moment calculation is the CENTER OF MASS  = (14.864053, 68.422011 28.981096)

-------------
DIPOLE MOMENT
-------------
                                X             Y             Z
Electronic contribution:     -7.01484      -8.56527      16.06690
Nuclear contribution   :      5.50522       5.85189     -10.70265
                        -----------------------------------------
Total Dipole Moment    :     -1.50962      -2.71338       5.36425
                        -----------------------------------------
Magnitude (a.u.)       :      6.19811
Magnitude (Debye)      :     15.75433


--------------------
Rotational spectrum 
--------------------
 
Rotational constants in cm-1:     0.013341     0.007864     0.006733 
Rotational constants in MHz :   399.963138   235.744703   201.840495 

 Dipole components along the rotational axes: 
x,y,z [a.u.] :     6.109488     0.670012    -0.801105 
x,y,z [Debye]:    15.529084     1.703035    -2.036247 

 
------------------------------------------------------------------------------
                      ORCA CHELPG CHARGES GENERATION
------------------------------------------------------------------------------

GBW file                           ... 1e3d_chainsAB_catalytic_center.gbw

Reading the GBW file               ... done

Grid spacing                       ...     0.300000
Point Cut-Off                      ...     2.800000
Van-der-Waals Radii                ...        COSMO
Total charge                       ...            0


Number of points X direction       ...           44
Number of points Y direction       ...           40
Number of points Z direction       ...           41
Maximum number of possible points  ...        72160
Final number of points             ...        17380


CHELPG Charges            
--------------------------------
  0   Ni  :       0.641888
  1   Fe  :       0.390363
  2   C   :       0.369814
  3   C   :       0.172402
  4   C   :       0.332184
  5   O   :      -0.174651
  6   O   :      -0.099618
  7   O   :      -0.191058
  8   S   :      -0.632316
  9   S   :      -0.254889
 10   S   :      -0.429657
 11   S   :      -0.362491
 12   C   :       0.008030
 13   C   :      -0.177386
 14   C   :      -0.184723
 15   C   :       0.008151
 16   H   :       0.032734
 17   H   :       0.104480
 18   H   :       0.101207
 19   H   :       0.030552
 20   H   :      -0.041823
 21   H   :       0.071651
 22   H   :       0.021187
 23   H   :       0.003420
 24   H   :       0.115488
 25   H   :       0.079131
 26   H   :       0.043827
 27   H   :       0.022105
--------------------------------
Total charge:    -0.000000
--------------------------------

CHELPG charges calculated...

Timings for individual parts in CHELPG calculation:
Grid generation                 ...        0.005 sec (=   0.000 min)
Potential calculation           ...       23.483 sec (=   0.391 min)
Fit to the potential            ...        0.034 sec (=   0.001 min)
------------------------------------------------------------------------------

------------------------------------------------------------------------------
                      ORCA CHELPG CHARGES GENERATION
------------------------------------------------------------------------------

GBW file                           ... 1e3d_chainsAB_catalytic_center.gbw

Density file                       ... 1e3d_chainsAB_catalytic_center.scfp

Reading the GBW file               ... done

Reading the density               ... Done!
Grid spacing                       ...     0.300000
Point Cut-Off                      ...     2.800000
Van-der-Waals Radii                ...        COSMO
Total charge                       ...            0


Number of points X direction       ...           44
Number of points Y direction       ...           40
Number of points Z direction       ...           41
Maximum number of possible points  ...        72160
Final number of points             ...        17380


CHELPG Charges            
--------------------------------
  0   Ni  :       0.641888
  1   Fe  :       0.390363
  2   C   :       0.369814
  3   C   :       0.172402
  4   C   :       0.332184
  5   O   :      -0.174651
  6   O   :      -0.099618
  7   O   :      -0.191058
  8   S   :      -0.632316
  9   S   :      -0.254889
 10   S   :      -0.429657
 11   S   :      -0.362491
 12   C   :       0.008030
 13   C   :      -0.177386
 14   C   :      -0.184723
 15   C   :       0.008151
 16   H   :       0.032734
 17   H   :       0.104480
 18   H   :       0.101207
 19   H   :       0.030552
 20   H   :      -0.041823
 21   H   :       0.071651
 22   H   :       0.021187
 23   H   :       0.003420
 24   H   :       0.115488
 25   H   :       0.079131
 26   H   :       0.043827
 27   H   :       0.022105
--------------------------------
Total charge:    -0.000000
--------------------------------

CHELPG charges calculated...

Timings for individual parts in CHELPG calculation:
Grid generation                 ...        0.005 sec (=   0.000 min)
Potential calculation           ...       23.456 sec (=   0.391 min)
Fit to the potential            ...        0.030 sec (=   0.000 min)
------------------------------------------------------------------------------


Timings for individual modules:

Sum of individual times         ...     4341.451 sec (=  72.358 min)
GTO integral calculation        ...        0.441 sec (=   0.007 min)   0.0 %
SCF iterations                  ...     4317.482 sec (=  71.958 min)  99.4 %
CHELPG charge generation        ...       23.528 sec (=   0.392 min)   0.5 %
                             ****ORCA TERMINATED NORMALLY****
TOTAL RUN TIME: 0 days 1 hours 12 minutes 45 seconds 550 msec
