# Supplementary material for: Modeling of the Electrostatic Interaction and Catalytic Activity of [NiFe] Hydrogenases on a Planar Electrode
Source: J Phys Chem B. 2022 Oct 21;126(43):8777–90. doi: 10.1021/acs.jpcb.2c05371 (PMC9639099; doi:10.1021/acs.jpcb.2c05371)
Supplement: Supplementary file 1 — jp2c05371_si_001.zip [file jp2c05371_si_001.zip › Supplementary data/Metallic clusters orca/Catalytic center/Catalitic center _c1_m2/1e3d_chainsAB_catalytic_center.inp]

#Catalytic center

! AllPop
! CHELPG
! Angs
! PBE0 def2-SVP TightSCF UHF
%scf
	MaxIter 1500

end
* xyz 1 2
Ni 8.060   36.237  13.909
Fe 7.465   35.722  16.702
C1 6.451   34.219  17.096
C2 6.799   36.559  18.161
C3 8.961   35.108  17.491
O  6.001   33.252  17.438
O  6.437   36.754  19.176
O  9.912   34.679  17.963
S  7.694   37.504  12.192
S  5.890   36.524  15.267
S 10.081   36.152  13.041
S  8.545   37.599  15.988
C  7.202   38.961  13.149
C  4.698   35.256  14.828
C 10.780   34.829  13.498
C 10.339   37.616  16.165
H  5.123   34.264  15.041
H  4.460   35.331  13.757
H  3.780   35.396  15.418
H  8.030   39.267  13.805
H  6.321   38.716  13.762
H  6.953   39.784  12.464
H 11.220   34.923  14.501
H  9.820   34.295  13.567
H  11.465  34.266  12.847
H  10.792  38.076  15.273
H  10.706  36.585  16.271
H  10.614  38.198  17.057
*
