# Supplementary material for: Modeling of the Electrostatic Interaction and Catalytic Activity of [NiFe] Hydrogenases on a Planar Electrode
Source: J Phys Chem B. 2022 Oct 21;126(43):8777–90. doi: 10.1021/acs.jpcb.2c05371 (PMC9639099; doi:10.1021/acs.jpcb.2c05371)
Supplement: Supplementary file 1 — jp2c05371_si_001.zip [file jp2c05371_si_001.zip › Supplementary data/Metallic clusters orca/Catalytic center/Catalitic center _c1_m2/1e3d_chainsAB_catalytic_center.out]

                                 *****************
                                 * O   R   C   A *
                                 *****************

           --- An Ab Initio, DFT and Semiempirical electronic structure package ---

                  #######################################################
                  #                        -***-                        #
                  #          Department of theory and spectroscopy      #
                  #               Directorship: Frank Neese             #
                  #        Max Planck Institute fuer Kohlenforschung    #
                  #                Kaiser Wilhelm Platz 1               #
                  #                 D-45470 Muelheim/Ruhr               #
                  #                      Germany                        #
                  #                                                     #
                  #                  All rights reserved                #
                  #                        -***-                        #
                  #######################################################


                         Program Version 4.2.1 -  RELEASE  -


 With contributions from (in alphabetic order):
   Daniel Aravena         : Magnetic Suceptibility
   Michael Atanasov       : Ab Initio Ligand Field Theory (pilot matlab implementation)
   Alexander A. Auer      : GIAO ZORA, VPT2
   Ute Becker             : Parallelization
   Giovanni Bistoni       : ED, misc. LED, open-shell LED, HFLD
   Martin Brehm           : Molecular dynamics
   Dmytro Bykov           : SCF Hessian
   Vijay G. Chilkuri      : MRCI spin determinant printing, contributions to CSF-ICE
   Dipayan Datta          : RHF DLPNO-CCSD density
   Achintya Kumar Dutta   : EOM-CC, STEOM-CC
   Dmitry Ganyushin       : Spin-Orbit,Spin-Spin,Magnetic field MRCI
   Miquel Garcia          : C-PCM Hessian, Gaussian charge scheme
   Yang Guo               : DLPNO-NEVPT2, CIM, IAO-localization
   Andreas Hansen         : Spin unrestricted coupled pair/coupled cluster methods
   Benjamin Helmich-Paris : CASSCF linear response (MC-RPA)
   Lee Huntington         : MR-EOM, pCC
   Robert Izsak           : Overlap fitted RIJCOSX, COSX-SCS-MP3, EOM
   Christian Kollmar      : KDIIS, OOCD, Brueckner-CCSD(T), CCSD density
   Simone Kossmann        : Meta GGA functionals, TD-DFT gradient, OOMP2, MP2 Hessian
   Martin Krupicka        : AUTO-CI
   Lucas Lang             : DCDCAS
   Dagmar Lenk            : GEPOL surface, SMD
   Dimitrios Liakos       : Extrapolation schemes; Compound Job, initial MDCI parallelization
   Dimitrios Manganas     : Further ROCIS development; embedding schemes
   Dimitrios Pantazis     : SARC Basis sets
   Taras Petrenko         : DFT Hessian,TD-DFT gradient, ASA, ECA, R-Raman, ABS, FL, XAS/XES, NRVS
   Peter Pinski           : DLPNO-MP2, DLPNO-MP2 Gradient
   Christoph Reimann      : Effective Core Potentials
   Marius Retegan         : Local ZFS, SOC
   Christoph Riplinger    : Optimizer, TS searches, QM/MM, DLPNO-CCSD(T), (RO)-DLPNO pert. Triples
   Tobias Risthaus        : Range-separated hybrids, TD-DFT gradient, RPA, STAB
   Michael Roemelt        : Original ROCIS implementation
   Masaaki Saitow         : Open-shell DLPNO-CCSD energy and density
   Barbara Sandhoefer     : DKH picture change effects
   Avijit Sen             : IP-ROCIS
   Kantharuban Sivalingam : CASSCF convergence, NEVPT2, FIC-MRCI
   Bernardo de Souza      : ESD, SOC TD-DFT
   Georgi Stoychev        : AutoAux, RI-MP2 NMR
   Willem Van den Heuvel  : Paramagnetic NMR
   Boris Wezisla          : Elementary symmetry handling
   Frank Wennmohs         : Technical directorship


 We gratefully acknowledge several colleagues who have allowed us to
 interface, adapt or use parts of their codes:
   Stefan Grimme, W. Hujo, H. Kruse,             : VdW corrections, initial TS optimization,
                  C. Bannwarth                     DFT functionals, gCP, sTDA/sTD-DF
   Ed Valeev, F. Pavosevic, A. Kumar             : LibInt (2-el integral package), F12 methods
   Garnet Chan, S. Sharma, J. Yang, R. Olivares  : DMRG
   Ulf Ekstrom                                   : XCFun DFT Library
   Mihaly Kallay                                 : mrcc  (arbitrary order and MRCC methods)
   Andreas Klamt, Michael Diedenhofen            : otool_cosmo (COSMO solvation model)
   Jiri Pittner, Ondrej Demel                    : Mk-CCSD
   Frank Weinhold                                : gennbo (NPA and NBO analysis)
   Christopher J. Cramer and Donald G. Truhlar   : smd solvation model
   Lars Goerigk                                  : TD-DFT with DH, B97 family of functionals
   V. Asgeirsson, H. Jonsson                     : NEB implementation
   FAccTs GmbH                                   : IRC, NEB, NEB-TS, Multilevel, MM, QM/MM, CI optimization
   S Lehtola, MJT Oliveira, MAL Marques          : LibXC Library


 Your calculation uses the libint2 library for the computation of 2-el integrals
 For citations please refer to: http://libint.valeyev.net

 Your ORCA version has been built with support for libXC version: 4.2.3
 For citations please refer to: https://tddft.org/programs/libxc/

 This ORCA versions uses:
   CBLAS   interface :  Fast vector & matrix operations
   LAPACKE interface :  Fast linear algebra routines
   SCALAPACK package :  Parallel linear algebra routines


----- Orbital basis set information -----
Your calculation utilizes the basis: def2-SVP
   F. Weigend and R. Ahlrichs, Phys. Chem. Chem. Phys. 7, 3297 (2005).

================================================================================
                                        WARNINGS
                       Please study these warnings very carefully!
================================================================================


INFO   : the flag for use of LIBINT has been found!

================================================================================
                                       INPUT FILE
================================================================================
NAME = 1e3d_chainsAB_catalytic_center.inp
|  1> #Catalytic center
|  2> 
|  3> ! AllPop
|  4> ! CHELPG
|  5> ! Angs
|  6> ! PBE0 def2-SVP TightSCF UHF
|  7> %scf
|  8> 	MaxIter 1500
|  9> 
| 10> end
| 11> * xyz 1 2
| 12> Ni 8.060   36.237  13.909
| 13> Fe 7.465   35.722  16.702
| 14> C1 6.451   34.219  17.096
| 15> C2 6.799   36.559  18.161
| 16> C3 8.961   35.108  17.491
| 17> O  6.001   33.252  17.438
| 18> O  6.437   36.754  19.176
| 19> O  9.912   34.679  17.963
| 20> S  7.694   37.504  12.192
| 21> S  5.890   36.524  15.267
| 22> S 10.081   36.152  13.041
| 23> S  8.545   37.599  15.988
| 24> C  7.202   38.961  13.149
| 25> C  4.698   35.256  14.828
| 26> C 10.780   34.829  13.498
| 27> C 10.339   37.616  16.165
| 28> H  5.123   34.264  15.041
| 29> H  4.460   35.331  13.757
| 30> H  3.780   35.396  15.418
| 31> H  8.030   39.267  13.805
| 32> H  6.321   38.716  13.762
| 33> H  6.953   39.784  12.464
| 34> H 11.220   34.923  14.501
| 35> H  9.820   34.295  13.567
| 36> H  11.465  34.266  12.847
| 37> H  10.792  38.076  15.273
| 38> H  10.706  36.585  16.271
| 39> H  10.614  38.198  17.057
| 40> *
| 41> 
| 42>                          ****END OF INPUT****
================================================================================

                       ****************************
                       * Single Point Calculation *
                       ****************************

---------------------------------
CARTESIAN COORDINATES (ANGSTROEM)
---------------------------------
  Ni     8.060000   36.237000   13.909000
  Fe     7.465000   35.722000   16.702000
  C      6.451000   34.219000   17.096000
  C      6.799000   36.559000   18.161000
  C      8.961000   35.108000   17.491000
  O      6.001000   33.252000   17.438000
  O      6.437000   36.754000   19.176000
  O      9.912000   34.679000   17.963000
  S      7.694000   37.504000   12.192000
  S      5.890000   36.524000   15.267000
  S     10.081000   36.152000   13.041000
  S      8.545000   37.599000   15.988000
  C      7.202000   38.961000   13.149000
  C      4.698000   35.256000   14.828000
  C     10.780000   34.829000   13.498000
  C     10.339000   37.616000   16.165000
  H      5.123000   34.264000   15.041000
  H      4.460000   35.331000   13.757000
  H      3.780000   35.396000   15.418000
  H      8.030000   39.267000   13.805000
  H      6.321000   38.716000   13.762000
  H      6.953000   39.784000   12.464000
  H     11.220000   34.923000   14.501000
  H      9.820000   34.295000   13.567000
  H     11.465000   34.266000   12.847000
  H     10.792000   38.076000   15.273000
  H     10.706000   36.585000   16.271000
  H     10.614000   38.198000   17.057000

----------------------------
CARTESIAN COORDINATES (A.U.)
----------------------------
  NO LB      ZA    FRAG     MASS         X           Y           Z
   0 Ni   28.0000    0    58.700   15.231193   68.478006   26.284201
   1 Fe   26.0000    0    55.850   14.106806   67.504797   31.562206
   2 C     6.0000    0    12.011   12.190623   64.664539   32.306758
   3 C     6.0000    0    12.011   12.848248   69.086498   34.319316
   4 C     6.0000    0    12.011   16.933836   66.344505   33.053200
   5 O     8.0000    0    15.999   11.340247   62.837173   32.953044
   6 O     8.0000    0    15.999   12.164167   69.454994   36.237388
   7 O     8.0000    0    15.999   18.730965   65.533813   33.945151
   8 S    16.0000    0    32.060   14.539553   70.872289   23.039541
   9 S    16.0000    0    32.060   11.130487   69.020357   28.850449
  10 S    16.0000    0    32.060   19.050329   68.317379   24.643919
  11 S    16.0000    0    32.060   16.147710   71.051813   30.212941
  12 C     6.0000    0    12.011   13.609808   73.625620   24.848009
  13 C     6.0000    0    12.011    8.877933   66.624185   28.020859
  14 C     6.0000    0    12.011   20.371248   65.817272   25.507523
  15 C     6.0000    0    12.011   19.537878   71.083938   30.547423
  16 H     1.0000    0     1.008    9.681067   64.749576   28.423371
  17 H     1.0000    0     1.008    8.428179   66.765914   25.996962
  18 H     1.0000    0     1.008    7.143165   66.888746   29.135798
  19 H     1.0000    0     1.008   15.174501   74.203876   26.087669
  20 H     1.0000    0     1.008   11.944959   73.162637   26.006411
  21 H     1.0000    0     1.008   13.139266   75.180865   23.553547
  22 H     1.0000    0     1.008   21.202727   65.994906   27.402919
  23 H     1.0000    0     1.008   18.557111   64.808158   25.637914
  24 H     1.0000    0     1.008   21.665710   64.753356   24.277312
  25 H     1.0000    0     1.008   20.393924   71.953212   28.861787
  26 H     1.0000    0     1.008   20.231408   69.135631   30.747734
  27 H     1.0000    0     1.008   20.057553   72.183759   32.233059

--------------------------------
INTERNAL COORDINATES (ANGSTROEM)
--------------------------------
 Ni     0   0   0     0.000000000000     0.00000000     0.00000000
 Fe     1   0   0     2.901740684486     0.00000000     0.00000000
 C      2   1   0     1.855381631902   117.40211767     0.00000000
 C      2   1   3     1.809089826404   140.32105026   231.02353750
 C      2   1   3     1.799314591727   108.18869475   105.71884867
 O      3   2   1     1.120068301489   169.66678101   118.80678019
 O      4   2   1     1.095122824162   162.09213777   176.38328706
 O      5   2   1     1.145087769562   177.56320327   297.92901534
 S      1   2   3     2.165025173064   146.36080033   109.84105851
 S      2   1   3     2.276632161769    58.17257911   285.49969684
 S      1   2   3     2.201156514199   124.12317285   246.24414116
 S      2   1   3     2.280202841854    57.00184213   185.19042564
 C      9   1   2     1.811287387468    95.60370454    24.22088016
 C     10   2   1     1.794828404054   111.39220796   106.03285934
 C     11   1   2     1.564537950962   109.12794982    47.99066986
 C     12   2   1     1.802790614575   116.63796401   259.78433694
 H     14  10   2     1.100026363320   109.45981630   340.69022675
 H     14  10   2     1.099686318911   109.49736083   220.65381434
 H     14  10   2     1.100192710392   109.45604765   100.67066110
 H     13   9   1     1.099798163301   109.53960577    59.91579154
 H     13   9   1     1.100888277710   109.42407946   299.98118113
 H     13   9   1     1.099342985605   109.54240705   180.04316755
 H     15  11   1     1.099292954585   111.90261043   277.72525729
 H     15  11   1     1.100689329466    92.22891775    29.76449039
 H     15  11   1     1.099997727270   122.55807453   144.53348342
 H     16  12   2     1.101123517141   109.49937614   139.71321515
 H     16  12   2     1.099493519763   109.43793226    19.77772442
 H     16  12   2     1.100005909075   109.47432266   259.70910455

---------------------------
INTERNAL COORDINATES (A.U.)
---------------------------
 Ni     0   0   0     0.000000000000     0.00000000     0.00000000
 Fe     1   0   0     5.483495205335     0.00000000     0.00000000
 C      2   1   0     3.506163158203   117.40211767     0.00000000
 C      2   1   3     3.418684323568   140.32105026   231.02353750
 C      2   1   3     3.400211807131   108.18869475   105.71884867
 O      3   2   1     2.116622341100   169.66678101   118.80678019
 O      4   2   1     2.069482220672   162.09213777   176.38328706
 O      5   2   1     2.163902283775   177.56320327   297.92901534
 S      1   2   3     4.091304650136   146.36080033   109.84105851
 S      2   1   3     4.302211293420    58.17257911   285.49969684
 S      1   2   3     4.159582989733   124.12317285   246.24414116
 S      2   1   3     4.308958900893    57.00184213   185.19042564
 C      9   1   2     3.422837112140    95.60370454    24.22088016
 C     10   2   1     3.391734141046   111.39220796   106.03285934
 C     11   1   2     2.956548253444   109.12794982    47.99066986
 C     12   2   1     3.406780538350   116.63796401   259.78433694
 H     14  10   2     2.078748566769   109.45981630   340.69022675
 H     14  10   2     2.078105975962   109.49736083   220.65381434
 H     14  10   2     2.079062917178   109.45604765   100.67066110
 H     13   9   1     2.078317331228   109.53960577    59.91579154
 H     13   9   1     2.080377348917   109.42407946   299.98118113
 H     13   9   1     2.077457170042   109.54240705   180.04316755
 H     15  11   1     2.077362625115   111.90261043   277.72525729
 H     15  11   1     2.080001391220    92.22891775    29.76449039
 H     15  11   1     2.078694452477   122.55807453   144.53348342
 H     16  12   2     2.080821887016   109.49937614   139.71321515
 H     16  12   2     2.077741638372   109.43793226    19.77772442
 H     16  12   2     2.078709913847   109.47432266   259.70910455

---------------------
BASIS SET INFORMATION
---------------------
There are 6 groups of distinct atoms

 Group   1 Type Ni  : 14s9p5d1f contracted to 5s3p2d1f pattern {63311/531/41/1}
 Group   2 Type Fe  : 14s9p5d1f contracted to 5s3p2d1f pattern {63311/531/41/1}
 Group   3 Type C   : 7s4p1d contracted to 3s2p1d pattern {511/31/1}
 Group   4 Type O   : 7s4p1d contracted to 3s2p1d pattern {511/31/1}
 Group   5 Type S   : 10s7p1d contracted to 4s3p1d pattern {5311/511/1}
 Group   6 Type H   : 4s1p contracted to 2s1p pattern {31/1}

Atom   0Ni   basis set group =>   1
Atom   1Fe   basis set group =>   2
Atom   2C    basis set group =>   3
Atom   3C    basis set group =>   3
Atom   4C    basis set group =>   3
Atom   5O    basis set group =>   4
Atom   6O    basis set group =>   4
Atom   7O    basis set group =>   4
Atom   8S    basis set group =>   5
Atom   9S    basis set group =>   5
Atom  10S    basis set group =>   5
Atom  11S    basis set group =>   5
Atom  12C    basis set group =>   3
Atom  13C    basis set group =>   3
Atom  14C    basis set group =>   3
Atom  15C    basis set group =>   3
Atom  16H    basis set group =>   6
Atom  17H    basis set group =>   6
Atom  18H    basis set group =>   6
Atom  19H    basis set group =>   6
Atom  20H    basis set group =>   6
Atom  21H    basis set group =>   6
Atom  22H    basis set group =>   6
Atom  23H    basis set group =>   6
Atom  24H    basis set group =>   6
Atom  25H    basis set group =>   6
Atom  26H    basis set group =>   6
Atom  27H    basis set group =>   6
------------------------------------------------------------------------------
                           ORCA GTO INTEGRAL CALCULATION
------------------------------------------------------------------------------

                         BASIS SET STATISTICS AND STARTUP INFO

 # of primitive gaussian shells          ...  310
 # of primitive gaussian functions       ...  614
 # of contracted shells                  ...  150
 # of contracted basis functions         ...  334
 Highest angular momentum                ...    3
 Maximum contraction depth               ...    6
 Integral package used                   ... LIBINT
 Integral threshhold            Thresh   ...  2.500e-11
 Primitive cut-off              TCut     ...  2.500e-12


------------------------------ INTEGRAL EVALUATION ----------------------------


 * One electron integrals 
 Pre-screening matrix                    ... done
 Shell pair data                         ... done (   0.002 sec)

-------------------------------------------------------------------------------
                                 ORCA SCF
-------------------------------------------------------------------------------

------------
SCF SETTINGS
------------
Hamiltonian:
 Density Functional     Method          .... DFT(GTOs)
 Exchange Functional    Exchange        .... PBE
   PBE kappa parameter   XKappa         ....  0.804000
   PBE mue parameter    XMuePBE         ....  0.219520
 Correlation Functional Correlation     .... PBE
   PBE beta parameter  CBetaPBE         ....  0.066725
 LDA part of GGA corr.  LDAOpt          .... PW91-LDA
 Gradients option       PostSCFGGA      .... off
 Hybrid DFT is turned on
   Fraction HF Exchange ScalHFX         ....  0.250000
   Scaling of DF-GGA-X  ScalDFX         ....  0.750000
   Scaling of DF-GGA-C  ScalDFC         ....  1.000000
   Scaling of DF-LDA-C  ScalLDAC        ....  1.000000
   Perturbative correction              ....  0.000000
   Density functional embedding theory  .... OFF
   NL short-range parameter             ....  6.900000


General Settings:
 Integral files         IntName         .... 1e3d_chainsAB_catalytic_center
 Hartree-Fock type      HFTyp           .... UHF
 Total Charge           Charge          ....    1
 Multiplicity           Mult            ....    2
 Number of Electrons    NEL             ....  195
 Basis Dimension        Dim             ....  334
 Nuclear Repulsion      ENuc            ....   2795.4486099635 Eh

Convergence Acceleration:
 DIIS                   CNVDIIS         .... on
   Start iteration      DIISMaxIt       ....    12
   Startup error        DIISStart       ....  0.200000
   # of expansion vecs  DIISMaxEq       ....     5
   Bias factor          DIISBfac        ....   1.050
   Max. coefficient     DIISMaxC        ....  10.000
 Newton-Raphson         CNVNR           .... off
 SOSCF                  CNVSOSCF        .... off
 Level Shifting         CNVShift        .... on
   Level shift para.    LevelShift      ....    0.2500
   Turn off err/grad.   ShiftErr        ....    0.0010
 Zerner damping         CNVZerner       .... off
 Static damping         CNVDamp         .... on
   Fraction old density DampFac         ....    0.7000
   Max. Damping (<1)    DampMax         ....    0.9800
   Min. Damping (>=0)   DampMin         ....    0.0000
   Turn off err/grad.   DampErr         ....    0.1000
 Fernandez-Rico         CNVRico         .... off

SCF Procedure:
 Maximum # iterations   MaxIter         ....  1500
 SCF integral mode      SCFMode         .... Direct
   Integral package                     .... LIBINT
 Reset frequency        DirectResetFreq ....    20
 Integral Threshold     Thresh          ....  2.500e-11 Eh
 Primitive CutOff       TCut            ....  2.500e-12 Eh

Convergence Tolerance:
 Convergence Check Mode ConvCheckMode   .... Total+1el-Energy
 Convergence forced     ConvForced      .... 0
 Energy Change          TolE            ....  1.000e-08 Eh
 1-El. energy change                    ....  1.000e-05 Eh
 DIIS Error             TolErr          ....  5.000e-07


Diagonalization of the overlap matrix:
Smallest eigenvalue                        ... 1.227e-03
Time for diagonalization                   ...    0.025 sec
Threshold for overlap eigenvalues          ... 1.000e-08
Number of eigenvalues below threshold      ... 0
Time for construction of square roots      ...    0.008 sec
Total time needed                          ...    0.034 sec

-------------------
DFT GRID GENERATION
-------------------

General Integration Accuracy     IntAcc      ...  4.340
Radial Grid Type                 RadialGrid  ... Gauss-Chebyshev
Angular Grid (max. acc.)         AngularGrid ... Lebedev-110
Angular grid pruning method      GridPruning ... 3 (G Style)
Weight generation scheme         WeightScheme... Becke
Basis function cutoff            BFCut       ...    1.0000e-11
Integration weight cutoff        WCut        ...    1.0000e-14
Grids for H and He will be reduced by one unit

# of grid points (after initial pruning)     ...  39316 (   0.0 sec)
# of grid points (after weights+screening)   ...  35965 (   0.1 sec)
nearest neighbour list constructed           ...    0.0 sec
Grid point re-assignment to atoms done       ...    0.0 sec
Grid point division into batches done        ...    0.0 sec
Reduced shell lists constructed in    0.3 sec

Total number of grid points                  ...    35965
Total number of batches                      ...      575
Average number of points per batch           ...       62
Average number of grid points per atom       ...     1284
Average number of shells per batch           ...    74.90 (49.93%)
Average number of basis functions per batch  ...   157.11 (47.04%)
Average number of large shells per batch     ...    49.44 (66.01%)
Average number of large basis fcns per batch ...   102.34 (65.14%)
Maximum spatial batch extension              ...  19.45, 20.11, 20.94 au
Average spatial batch extension              ...   3.63,  3.59,  3.42 au

Time for grid setup =    0.421 sec

------------------------------
INITIAL GUESS: MODEL POTENTIAL
------------------------------
Loading Hartree-Fock densities                     ... done
Calculating cut-offs                               ... done
Setting up the integral package                    ... done
Initializing the effective Hamiltonian             ... done
Starting the Coulomb interaction                   ... done (   0.4 sec)
Reading the grid                                   ... done
Mapping shells                                     ... done
Starting the XC term evaluation                    ... done (   0.3 sec)
  promolecular density results
     # of electrons  =    195.991394013
     EX              =   -279.240242898
     EC              =     -7.566034121
     EX+EC           =   -286.806277019
Transforming the Hamiltonian                       ... done (   0.0 sec)
Diagonalizing the Hamiltonian                      ... done (   0.0 sec)
Back transforming the eigenvectors                 ... done (   0.0 sec)
Now organizing SCF variables                       ... done
                      ------------------
                      INITIAL GUESS DONE (   1.2 sec)
                      ------------------
--------------
SCF ITERATIONS
--------------
ITER       Energy         Delta-E        Max-DP      RMS-DP      [F,P]     Damp
               ***  Starting incremental Fock matrix formation  ***
  0  -4861.0808695157   0.000000000000 0.06187402  0.00081906  0.1517599 0.7000
  1  -4861.1989016038  -0.118032088055 0.08579595  0.00056016  0.1026588 0.7000
                               ***Turning on DIIS***
  2  -4861.2627353039  -0.063833700149 0.17717887  0.00115663  0.0482251 0.0000
  3  -4861.3194060392  -0.056670735261 0.01622426  0.00016103  0.1640474 0.7000
  4  -4861.3492738727  -0.029867833508 0.01143318  0.00014048  0.1146925 0.7000
  5  -4861.3686065582  -0.019332685539 0.02447313  0.00032856  0.0658207 0.0000
  6  -4861.3875227510  -0.018916192762 0.01060597  0.00013839  0.0287478 0.0000
  7  -4861.3887653854  -0.001242634361 0.00875680  0.00009202  0.0209423 0.0000
  8  -4861.3904192944  -0.001653909054 0.00379992  0.00006175  0.0057970 0.0000
  9  -4861.3911966507  -0.000777356308 0.00529556  0.00006744  0.0018851 0.0000
 10  -4861.3919495994  -0.000752948687 0.00560646  0.00006369  0.0016190 0.0000
 11  -4861.3926285798  -0.000678980441 0.00389484  0.00004621  0.0027758 0.0000
 12  -4861.3931111914  -0.000482611547 0.00668782  0.00007014  0.0017375 0.0000
 13  -4861.3938172411  -0.000706049697 0.00450278  0.00004841  0.0024886 0.0000
 14  -4861.3943189532  -0.000501712087 0.00648183  0.00006393  0.0018481 0.0000
 15  -4861.3949787065  -0.000659753340 0.00601685  0.00005998  0.0018557 0.0000
 16  -4861.3955904329  -0.000611726409 0.00350676  0.00003841  0.0018572 0.0000
 17  -4861.3959666687  -0.000376235810 0.00290295  0.00003138  0.0018438 0.0000
 18  -4861.3962660629  -0.000299394143 0.00128872  0.00001822  0.0022935 0.0000
 19  -4861.3961493217   0.000116741169 0.00054791  0.00000656  0.0036024 0.0000
               *** Restarting incremental Fock matrix formation ***
                                   *** Resetting DIIS ***
 20  -4861.3961596521  -0.000010330360 0.00553383  0.00006546  0.0037985 0.0000
 21  -4861.3965264917  -0.000366839586 0.00508895  0.00004196  0.0110768 0.0000
 22  -4861.3970221108  -0.000495619097 0.00391854  0.00003970  0.0017499 0.0000
 23  -4861.3973880358  -0.000365925057 0.00394463  0.00004052  0.0022413 0.0000
 24  -4861.3977452475  -0.000357211716 0.00448697  0.00004687  0.0025319 0.0000
 25  -4861.3981513008  -0.000406053317 0.00260573  0.00002949  0.0027490 0.0000
 26  -4861.3983898358  -0.000238534989 0.00129784  0.00001712  0.0030103 0.0000
 27  -4861.3982931033   0.000096732492 0.00176418  0.00001551  0.0032386 0.0000
 28  -4861.3981773525   0.000115750852 0.00400410  0.00004482  0.0020293 0.0000
 29  -4861.3985259621  -0.000348609630 0.00434888  0.00003946  0.0036093 0.0000
 30  -4861.3988463305  -0.000320368388 0.00393277  0.00003664  0.0013295 0.0000
 31  -4861.3991074990  -0.000261168545 0.00374630  0.00003864  0.0023452 0.0000
 32  -4861.3993764415  -0.000268942480 0.00348258  0.00003552  0.0019971 0.0000
 33  -4861.3996064562  -0.000230014653 0.00539541  0.00005619  0.0015501 0.0000
 34  -4861.3999228097  -0.000316353485 0.00337254  0.00002941  0.0011040 0.0000
 35  -4861.4000809563  -0.000158146615 0.01089417  0.00008861  0.0008666 0.0000
 36  -4861.4004306175  -0.000349661186 0.00316599  0.00003206  0.0044268 0.0000
 37  -4861.4005736921  -0.000143074665 0.00263625  0.00002311  0.0017376 0.0000
 38  -4861.4006597414  -0.000086049220 0.00389258  0.00003592  0.0007033 0.0000
 39  -4861.4007591795  -0.000099438163 0.00352734  0.00002818  0.0018885 0.0000
               *** Restarting incremental Fock matrix formation ***
                                   *** Resetting DIIS ***
 40  -4861.4008538629  -0.000094683337 0.00623039  0.00005167  0.0006585 0.0000
 41  -4861.4009554172  -0.000101554298 0.00095336  0.00000800  0.0048009 0.0000
 42  -4861.4009954244  -0.000040007224 0.00040442  0.00000466  0.0019459 0.0000
 43  -4861.4010138133  -0.000018388920 0.00213412  0.00001973  0.0009222 0.0000
 44  -4861.4010700449  -0.000056231566 0.00019866  0.00000118  0.0006217 0.0000
 45  -4861.4010671129   0.000002932005 0.00512385  0.00004578  0.0006213 0.0000
 46  -4861.4011959486  -0.000128835738 0.00477764  0.00003914  0.0006132 0.0000
 47  -4861.4012999628  -0.000104014160 0.00145700  0.00001335  0.0016040 0.0000
 48  -4861.4013424003  -0.000042437499 0.00735780  0.00007222  0.0006177 0.0000
 49  -4861.4015444333  -0.000202033001 0.00062517  0.00000827  0.0008059 0.0000
 50  -4861.4015685131  -0.000024079890 0.00068637  0.00000916  0.0004876 0.0000
 51  -4861.4015923922  -0.000023879018 0.00508407  0.00005543  0.0007712 0.0000
 52  -4861.4017558651  -0.000163472928 0.00635245  0.00007783  0.0004637 0.0000
 53  -4861.4019895312  -0.000233666070 0.00282245  0.00003387  0.0005462 0.0000
 54  -4861.4020921847  -0.000102653506 0.00144814  0.00002001  0.0006104 0.0000
 55  -4861.4021547186  -0.000062533979 0.00103249  0.00001411  0.0004412 0.0000
 56  -4861.4021986247  -0.000043906089 0.00025380  0.00000217  0.0004642 0.0000
 57  -4861.4021922774   0.000006347338 0.00156127  0.00002015  0.0004832 0.0000
 58  -4861.4022555710  -0.000063293618 0.00451856  0.00006559  0.0004472 0.0000
 59  -4861.4024634224  -0.000207851432 0.00021741  0.00000308  0.0006068 0.0000
               *** Restarting incremental Fock matrix formation ***
                                   *** Resetting DIIS ***
 60  -4861.4024602871   0.000003135370 0.00418418  0.00005894  0.0004847 0.0000
 61  -4861.4026342226  -0.000173935532 0.00053266  0.00000523  0.0026568 0.0000
 62  -4861.4026540585  -0.000019835847 0.00147920  0.00001936  0.0009973 0.0000
 63  -4861.4027162529  -0.000062194490 0.00090818  0.00001367  0.0004583 0.0000
 64  -4861.4026723933   0.000043859621 0.00011834  0.00000169  0.0004253 0.0000
 65  -4861.4026777939  -0.000005400625 0.00480394  0.00007063  0.0004287 0.0000
 66  -4861.4029034100  -0.000225616042 0.00147895  0.00001758  0.0006420 0.0000
 67  -4861.4029574633  -0.000054053282 0.00384949  0.00005538  0.0009394 0.0000
 68  -4861.4031290397  -0.000171576443 0.00016312  0.00000177  0.0011056 0.0000
 69  -4861.4031283352   0.000000704473 0.00046748  0.00000627  0.0005764 0.0000
 70  -4861.4031100918   0.000018243399 0.00005954  0.00000070  0.0005315 0.0000
 71  -4861.4031120615  -0.000001969646 0.00428384  0.00006412  0.0005562 0.0000
 72  -4861.4033026032  -0.000190541681 0.00049661  0.00000417  0.0014648 0.0000
 73  -4861.4033146983  -0.000012095128 0.00444158  0.00006922  0.0005807 0.0000
 74  -4861.4035121941  -0.000197495794 0.00395257  0.00006108  0.0009580 0.0000
 75  -4861.4033358743   0.000176319780 0.00070366  0.00001089  0.0008066 0.0000
 76  -4861.4033680146  -0.000032140284 0.00188815  0.00002913  0.0008915 0.0000
 77  -4861.4034525992  -0.000084584586 0.00021169  0.00000325  0.0009836 0.0000
 78  -4861.4034614430  -0.000008843823 0.00094865  0.00001002  0.0011156 0.0000
 79  -4861.4034398771   0.000021565949 0.00135683  0.00001866  0.0019611 0.0000
               *** Restarting incremental Fock matrix formation ***
                                   *** Resetting DIIS ***
 80  -4861.4035003518  -0.000060474767 0.00509400  0.00005702  0.0009398 0.0000
 81  -4861.4035912783  -0.000090926477 0.00070944  0.00000806  0.0052588 0.0000
 82  -4861.4036378804  -0.000046602146 0.00026962  0.00000397  0.0026172 0.0000
 83  -4861.4036541061  -0.000016225675 0.00015458  0.00000254  0.0016547 0.0000
 84  -4861.4036624046  -0.000008298522 0.00010528  0.00000148  0.0012770 0.0000
 85  -4861.4036662617  -0.000003857034 0.00114037  0.00001733  0.0010969 0.0000
 86  -4861.4037112555  -0.000044993785 0.00093906  0.00001347  0.0010681 0.0000
 87  -4861.4037452309  -0.000033975453 0.00352052  0.00004639  0.0006859 0.0000
 88  -4861.4038472944  -0.000102063455 0.00107638  0.00001461  0.0007881 0.0000
 89  -4861.4038838270  -0.000036532615 0.00119020  0.00001560  0.0005737 0.0000
 90  -4861.4039199385  -0.000036111474 0.00215386  0.00002858  0.0005632 0.0000
 91  -4861.4038534267   0.000066511750 0.00263144  0.00003466  0.0005918 0.0000
 92  -4861.4039181909  -0.000064764157 0.00120533  0.00001645  0.0028832 0.0000
 93  -4861.4039648611  -0.000046670251 0.00335825  0.00004179  0.0008270 0.0000
 94  -4861.4040454802  -0.000080619113 0.00056472  0.00000754  0.0012059 0.0000
 95  -4861.4040632339  -0.000017753655 0.00408752  0.00004904  0.0005441 0.0000
 96  -4861.4041523558  -0.000089121952 0.00283273  0.00003509  0.0005031 0.0000
 97  -4861.4040881453   0.000064210540 0.00030447  0.00000408  0.0007584 0.0000
 98  -4861.4040809027   0.000007242647 0.00412517  0.00005007  0.0007495 0.0000
 99  -4861.4041702115  -0.000089308816 0.00033186  0.00000435  0.0010989 0.0000
               *** Restarting incremental Fock matrix formation ***
                                   *** Resetting DIIS ***
100  -4861.4041775720  -0.000007360511 0.00269748  0.00003194  0.0002992 0.0000
101  -4861.4042211238  -0.000043551848 0.00025150  0.00000240  0.0013964 0.0000
102  -4861.4042264775  -0.000005353628 0.00039899  0.00000472  0.0006580 0.0000
103  -4861.4042344190  -0.000007941523 0.00008174  0.00000097  0.0002988 0.0000
104  -4861.4042329014   0.000001517559 0.00003222  0.00000038  0.0003416 0.0000
105  -4861.4042334632  -0.000000561826 0.00254989  0.00002954  0.0003570 0.0000
106  -4861.4042761520  -0.000042688724 0.00186086  0.00002192  0.0003093 0.0000
107  -4861.4043035142  -0.000027362277 0.00246630  0.00002868  0.0004817 0.0000
108  -4861.4043382658  -0.000034751527 0.00242016  0.00002836  0.0003123 0.0000
109  -4861.4043685781  -0.000030312310 0.00429276  0.00005024  0.0006821 0.0000
110  -4861.4044128599  -0.000044281852 0.00273503  0.00003340  0.0003650 0.0000
111  -4861.4044363090  -0.000023449094 0.00378798  0.00004611  0.0004059 0.0000
112  -4861.4044595901  -0.000023281113 0.00206732  0.00002729  0.0002021 0.0000
113  -4861.4044699451  -0.000010354983 0.00109530  0.00001255  0.0001821 0.0000
114  -4861.4044746478  -0.000004702672 0.00048567  0.00000423  0.0001671 0.0000
115  -4861.4044767299  -0.000002082151 0.00127430  0.00001255  0.0001569 0.0000
116  -4861.4044814372  -0.000004707286 0.00054763  0.00000466  0.0001344 0.0000
117  -4861.4044833434  -0.000001906142 0.00107099  0.00000962  0.0001218 0.0000
118  -4861.4044865885  -0.000003245121 0.00063401  0.00000593  0.0001268 0.0000
119  -4861.4044884692  -0.000001880729 0.00063427  0.00000565  0.0001029 0.0000
               *** Restarting incremental Fock matrix formation ***
                                   *** Resetting DIIS ***
120  -4861.4044900547  -0.000001585468 0.00030537  0.00000300  0.0000735 0.0000
121  -4861.4044908193  -0.000000764569 0.00010774  0.00000099  0.0001008 0.0000
122  -4861.4044910449  -0.000000225598 0.00007541  0.00000066  0.0001068 0.0000
123  -4861.4044912194  -0.000000174555 0.00017702  0.00000172  0.0000645 0.0000
124  -4861.4044916487  -0.000000429270 0.00031170  0.00000320  0.0000608 0.0000
125  -4861.4044924021  -0.000000753464 0.00022014  0.00000228  0.0000568 0.0000
126  -4861.4044929048  -0.000000502700 0.00061368  0.00000644  0.0000526 0.0000
127  -4861.4044941428  -0.000001237988 0.00073586  0.00000770  0.0000430 0.0000
128  -4861.4044953105  -0.000001167621 0.00009412  0.00000094  0.0000313 0.0000
129  -4861.4044954225  -0.000000111996 0.00049569  0.00000515  0.0000502 0.0000
130  -4861.4044960050  -0.000000582515 0.00028201  0.00000306  0.0000225 0.0000
131  -4861.4044962866  -0.000000281609 0.00018923  0.00000188  0.0000502 0.0000
132  -4861.4044961262   0.000000160418 0.00021434  0.00000240  0.0000342 0.0000
133  -4861.4044963427  -0.000000216560 0.00009037  0.00000102  0.0000183 0.0000
134  -4861.4044964240  -0.000000081285 0.00008852  0.00000104  0.0000172 0.0000
135  -4861.4044964999  -0.000000075925 0.00001692  0.00000016  0.0000303 0.0000
136  -4861.4044964919   0.000000008053 0.00022933  0.00000263  0.0000164 0.0000
137  -4861.4044966734  -0.000000181573 0.00066824  0.00000760  0.0000134 0.0000
138  -4861.4044970153  -0.000000341886 0.00037730  0.00000427  0.0000435 0.0000
139  -4861.4044968543   0.000000161041 0.00028558  0.00000325  0.0000173 0.0000
               *** Restarting incremental Fock matrix formation ***
                                   *** Resetting DIIS ***
140  -4861.4044969609  -0.000000106635 0.00004219  0.00000043  0.0000094 0.0000
141  -4861.4044969690  -0.000000008104 0.00001923  0.00000018  0.0000433 0.0000
142  -4861.4044969764  -0.000000007374 0.00001259  0.00000012  0.0000145 0.0000
143  -4861.4044969767  -0.000000000307 0.00001268  0.00000014  0.0000074 0.0000
144  -4861.4044969788  -0.000000002081 0.00004185  0.00000046  0.0000060 0.0000
145  -4861.4044969892  -0.000000010398 0.00002162  0.00000024  0.0000057 0.0000
146  -4861.4044969939  -0.000000004728 0.00007684  0.00000083  0.0000055 0.0000
147  -4861.4044970127  -0.000000018782 0.00002217  0.00000025  0.0000047 0.0000
148  -4861.4044970163  -0.000000003548 0.00008066  0.00000090  0.0000045 0.0000
149  -4861.4044970325  -0.000000016214 0.00001535  0.00000015  0.0000089 0.0000
150  -4861.4044970326  -0.000000000160 0.00002454  0.00000026  0.0000054 0.0000
151  -4861.4044970303   0.000000002336 0.00003572  0.00000039  0.0000074 0.0000
152  -4861.4044970353  -0.000000005012 0.00002878  0.00000032  0.0000035 0.0000
153  -4861.4044970392  -0.000000003922 0.00001344  0.00000015  0.0000032 0.0000
154  -4861.4044970386   0.000000000607 0.00002144  0.00000023  0.0000033 0.0000
155  -4861.4044970398  -0.000000001194 0.00000503  0.00000005  0.0000031 0.0000
156  -4861.4044970411  -0.000000001241 0.00003079  0.00000033  0.0000030 0.0000
157  -4861.4044970437  -0.000000002623 0.00000864  0.00000009  0.0000028 0.0000
158  -4861.4044970428   0.000000000888 0.00002771  0.00000030  0.0000028 0.0000
159  -4861.4044970451  -0.000000002321 0.00003147  0.00000034  0.0000025 0.0000
               *** Restarting incremental Fock matrix formation ***
                                   *** Resetting DIIS ***
160  -4861.4044970665  -0.000000021359 0.00001214  0.00000012  0.0000026 0.0000
161  -4861.4044970681  -0.000000001642 0.00000546  0.00000004  0.0000117 0.0000
162  -4861.4044970719  -0.000000003768 0.00000327  0.00000003  0.0000027 0.0000
                 **** Energy Check signals convergence ****

               *****************************************************
               *                     SUCCESS                       *
               *           SCF CONVERGED AFTER 163 CYCLES          *
               *****************************************************

Setting up the final grid:

General Integration Accuracy     IntAcc      ...  4.670
Radial Grid Type                 RadialGrid  ... Gauss-Chebyshev
Angular Grid (max. acc.)         AngularGrid ... Lebedev-302
Angular grid pruning method      GridPruning ... 3 (G Style)
Weight generation scheme         WeightScheme... Becke
Basis function cutoff            BFCut       ...    1.0000e-11
Integration weight cutoff        WCut        ...    1.0000e-14
Grids for H and He will be reduced by one unit

# of grid points (after initial pruning)     ... 149536 (   0.0 sec)
# of grid points (after weights+screening)   ... 134396 (   0.5 sec)
nearest neighbour list constructed           ...    0.0 sec
Grid point re-assignment to atoms done       ...    0.0 sec
Grid point division into batches done        ...    0.4 sec
Reduced shell lists constructed in    1.2 sec

Total number of grid points                  ...   134396
Total number of batches                      ...     2114
Average number of points per batch           ...       63
Average number of grid points per atom       ...     4800
Average number of shells per batch           ...    67.70 (45.13%)
Average number of basis functions per batch  ...   139.61 (41.80%)
Average number of large shells per batch     ...    44.00 (64.99%)
Average number of large basis fcns per batch ...    89.89 (64.39%)
Maximum spatial batch extension              ...  22.48, 22.86, 19.90 au
Average spatial batch extension              ...   2.37,  2.35,  2.28 au

Final grid set up in    1.7 sec
Final integration                            ... done (   1.8 sec)
Change in XC energy                          ...     0.000321726
Integrated number of electrons               ...   195.000298263
Previous integrated no of electrons          ...   194.999713961

----------------
TOTAL SCF ENERGY
----------------

Total Energy       :        -4861.40417535 Eh         -132285.53288 eV

Components:
Nuclear Repulsion  :         2795.44860996 Eh           76068.02390 eV
Electronic Energy  :        -7656.85278531 Eh         -208353.55678 eV
One Electron Energy:       -12267.85637359 Eh         -333825.34328 eV
Two Electron Energy:         4611.00358828 Eh          125471.78650 eV

Virial components:
Potential Energy   :        -9711.14439857 Eh         -264253.67348 eV
Kinetic Energy     :         4849.74022322 Eh          131968.14060 eV
Virial Ratio       :            2.00240507


DFT components:
N(Alpha)           :       98.000148146413 electrons
N(Beta)            :       97.000150116756 electrons
N(Total)           :      195.000298263169 electrons
E(X)               :     -210.065271013497 Eh       
E(C)               :       -7.559337367048 Eh       
E(XC)              :     -217.624608380545 Eh       
DFET-embed. en.    :        0.000000000000 Eh       

---------------
SCF CONVERGENCE
---------------

  Last Energy change         ...   -4.7294e-10  Tolerance :   1.0000e-08
  Last MAX-Density change    ...    4.6025e-06  Tolerance :   1.0000e-07
  Last RMS-Density change    ...    4.9262e-08  Tolerance :   5.0000e-09
  Last DIIS Error            ...    2.0589e-06  Tolerance :   5.0000e-07

             **** THE GBW FILE WAS UPDATED (1e3d_chainsAB_catalytic_center.gbw) ****
             **** DENSITY FILE WAS UPDATED (1e3d_chainsAB_catalytic_center.scfp) ****
             **** ENERGY FILE WAS UPDATED (1e3d_chainsAB_catalytic_center.en.tmp) ****
----------------------
UHF SPIN CONTAMINATION
----------------------

Warning: in a DFT calculation there is little theoretical justification to 
         calculate <S**2> as in Hartree-Fock theory. We will do it anyways
         but you should keep in mind that the values have only limited relevance

Expectation value of <S**2>     :     1.369909
Ideal value S*(S+1) for S=0.5   :     0.750000
Deviation                       :     0.619909

             **** THE GBW FILE WAS UPDATED (1e3d_chainsAB_catalytic_center.gbw) ****
             **** DENSITY FILE WAS UPDATED (1e3d_chainsAB_catalytic_center.scfp) ****
----------------
ORBITAL ENERGIES
----------------
                 SPIN UP ORBITALS
  NO   OCC          E(Eh)            E(eV) 
   0   1.0000    -300.330745     -8172.4151 
   1   1.0000    -256.585552     -6982.0478 
   2   1.0000     -89.168882     -2426.4086 
   3   1.0000     -89.163593     -2426.2647 
   4   1.0000     -89.141082     -2425.6522 
   5   1.0000     -89.132452     -2425.4173 
   6   1.0000     -36.093786      -982.1618 
   7   1.0000     -31.496843      -857.0727 
   8   1.0000     -31.492379      -856.9512 
   9   1.0000     -31.481874      -856.6653 
  10   1.0000     -30.364651      -826.2642 
  11   1.0000     -26.201809      -712.9875 
  12   1.0000     -26.201278      -712.9730 
  13   1.0000     -26.197592      -712.8727 
  14   1.0000     -19.471666      -529.8510 
  15   1.0000     -19.467931      -529.7493 
  16   1.0000     -19.461700      -529.5798 
  17   1.0000     -10.525378      -286.4101 
  18   1.0000     -10.524233      -286.3789 
  19   1.0000     -10.521356      -286.3007 
  20   1.0000     -10.398876      -282.9678 
  21   1.0000     -10.396201      -282.8950 
  22   1.0000     -10.389951      -282.7249 
  23   1.0000     -10.370884      -282.2061 
  24   1.0000      -8.165283      -222.1886 
  25   1.0000      -8.159998      -222.0448 
  26   1.0000      -8.145890      -221.6609 
  27   1.0000      -8.131599      -221.2721 
  28   1.0000      -6.106031      -166.1535 
  29   1.0000      -6.102665      -166.0620 
  30   1.0000      -6.101184      -166.0217 
  31   1.0000      -6.100937      -166.0149 
  32   1.0000      -6.097395      -165.9186 
  33   1.0000      -6.096080      -165.8828 
  34   1.0000      -6.086725      -165.6282 
  35   1.0000      -6.082076      -165.5017 
  36   1.0000      -6.078150      -165.3949 
  37   1.0000      -6.073243      -165.2613 
  38   1.0000      -6.070701      -165.1922 
  39   1.0000      -6.065124      -165.0404 
  40   1.0000      -4.274238      -116.3079 
  41   1.0000      -3.681015      -100.1655 
  42   1.0000      -2.863039       -77.9072 
  43   1.0000      -2.854819       -77.6836 
  44   1.0000      -2.832629       -77.0798 
  45   1.0000      -2.440547       -66.4107 
  46   1.0000      -2.438972       -66.3678 
  47   1.0000      -2.432520       -66.1922 
  48   1.0000      -1.356278       -36.9062 
  49   1.0000      -1.343602       -36.5613 
  50   1.0000      -1.319975       -35.9184 
  51   1.0000      -1.000557       -27.2265 
  52   1.0000      -0.946808       -25.7639 
  53   1.0000      -0.936056       -25.4714 
  54   1.0000      -0.911906       -24.8142 
  55   1.0000      -0.802387       -21.8341 
  56   1.0000      -0.772177       -21.0120 
  57   1.0000      -0.766550       -20.8589 
  58   1.0000      -0.760264       -20.6878 
  59   1.0000      -0.741630       -20.1808 
  60   1.0000      -0.738292       -20.0899 
  61   1.0000      -0.736690       -20.0464 
  62   1.0000      -0.679694       -18.4954 
  63   1.0000      -0.668235       -18.1836 
  64   1.0000      -0.661076       -17.9888 
  65   1.0000      -0.659684       -17.9509 
  66   1.0000      -0.651223       -17.7207 
  67   1.0000      -0.643821       -17.5193 
  68   1.0000      -0.637447       -17.3458 
  69   1.0000      -0.623453       -16.9650 
  70   1.0000      -0.621357       -16.9080 
  71   1.0000      -0.615507       -16.7488 
  72   1.0000      -0.604953       -16.4616 
  73   1.0000      -0.591328       -16.0908 
  74   1.0000      -0.581700       -15.8289 
  75   1.0000      -0.580162       -15.7870 
  76   1.0000      -0.577330       -15.7099 
  77   1.0000      -0.573006       -15.5923 
  78   1.0000      -0.570932       -15.5359 
  79   1.0000      -0.557677       -15.1752 
  80   1.0000      -0.552664       -15.0387 
  81   1.0000      -0.534931       -14.5562 
  82   1.0000      -0.520847       -14.1730 
  83   1.0000      -0.505753       -13.7622 
  84   1.0000      -0.494925       -13.4676 
  85   1.0000      -0.489141       -13.3102 
  86   1.0000      -0.484318       -13.1790 
  87   1.0000      -0.480841       -13.0844 
  88   1.0000      -0.471711       -12.8359 
  89   1.0000      -0.465881       -12.6773 
  90   1.0000      -0.460224       -12.5233 
  91   1.0000      -0.439537       -11.9604 
  92   1.0000      -0.437595       -11.9076 
  93   1.0000      -0.422464       -11.4958 
  94   1.0000      -0.398824       -10.8526 
  95   1.0000      -0.388496       -10.5715 
  96   1.0000      -0.372798       -10.1444 
  97   1.0000      -0.355282        -9.6677 
  98   0.0000      -0.283187        -7.7059 
  99   0.0000      -0.258030        -7.0214 
 100   0.0000      -0.205948        -5.6041 
 101   0.0000      -0.195271        -5.3136 
 102   0.0000      -0.181517        -4.9393 
 103   0.0000      -0.173553        -4.7226 
 104   0.0000      -0.160350        -4.3634 
 105   0.0000      -0.144476        -3.9314 
 106   0.0000      -0.140639        -3.8270 
 107   0.0000      -0.123798        -3.3687 
 108   0.0000      -0.098073        -2.6687 
 109   0.0000      -0.080363        -2.1868 
 110   0.0000      -0.060482        -1.6458 
 111   0.0000      -0.054584        -1.4853 
 112   0.0000      -0.042975        -1.1694 
 113   0.0000      -0.028766        -0.7828 
 114   0.0000      -0.021099        -0.5741 
 115   0.0000      -0.008576        -0.2334 
 116   0.0000       0.001808         0.0492 
 117   0.0000       0.006776         0.1844 
 118   0.0000       0.008622         0.2346 
 119   0.0000       0.012116         0.3297 
 120   0.0000       0.013294         0.3617 
 121   0.0000       0.021632         0.5886 
 122   0.0000       0.030606         0.8328 
 123   0.0000       0.041161         1.1200 
 124   0.0000       0.051968         1.4141 
 125   0.0000       0.063348         1.7238 
 126   0.0000       0.069367         1.8876 
 127   0.0000       0.085523         2.3272 
 128   0.0000       0.108790         2.9603 
 129   0.0000       0.129223         3.5163 
 130   0.0000       0.135619         3.6904 
 131   0.0000       0.156914         4.2699 
 132   0.0000       0.175384         4.7725 
 133   0.0000       0.208500         5.6736 
 134   0.0000       0.222738         6.0610 
 135   0.0000       0.242600         6.6015 
 136   0.0000       0.262837         7.1521 
 137   0.0000       0.278435         7.5766 
 138   0.0000       0.286558         7.7977 
 139   0.0000       0.295334         8.0365 
 140   0.0000       0.303246         8.2517 
 141   0.0000       0.308399         8.3920 
 142   0.0000       0.314876         8.5682 
 143   0.0000       0.320006         8.7078 
 144   0.0000       0.322640         8.7795 
 145   0.0000       0.328930         8.9507 
 146   0.0000       0.343063         9.3352 
 147   0.0000       0.345583         9.4038 
 148   0.0000       0.375194        10.2096 
 149   0.0000       0.381672        10.3858 
 150   0.0000       0.384932        10.4745 
 151   0.0000       0.398083        10.8324 
 152   0.0000       0.403979        10.9928 
 153   0.0000       0.415444        11.3048 
 154   0.0000       0.430271        11.7083 
 155   0.0000       0.444985        12.1087 
 156   0.0000       0.462913        12.5965 
 157   0.0000       0.470786        12.8107 
 158   0.0000       0.490354        13.3432 
 159   0.0000       0.495560        13.4849 
 160   0.0000       0.501442        13.6449 
 161   0.0000       0.506352        13.7785 
 162   0.0000       0.513789        13.9809 
 163   0.0000       0.515070        14.0158 
 164   0.0000       0.523607        14.2481 
 165   0.0000       0.530904        14.4466 
 166   0.0000       0.538006        14.6399 
 167   0.0000       0.541805        14.7433 
 168   0.0000       0.546373        14.8676 
 169   0.0000       0.550239        14.9728 
 170   0.0000       0.552165        15.0252 
 171   0.0000       0.560656        15.2562 
 172   0.0000       0.562096        15.2954 
 173   0.0000       0.565454        15.3868 
 174   0.0000       0.569267        15.4906 
 175   0.0000       0.574687        15.6380 
 176   0.0000       0.576099        15.6765 
 177   0.0000       0.581889        15.8340 
 178   0.0000       0.589106        16.0304 
 179   0.0000       0.595393        16.2015 
 180   0.0000       0.606774        16.5112 
 181   0.0000       0.610213        16.6047 
 182   0.0000       0.614283        16.7155 
 183   0.0000       0.616792        16.7838 
 184   0.0000       0.620978        16.8977 
 185   0.0000       0.628340        17.0980 
 186   0.0000       0.632778        17.2188 
 187   0.0000       0.640047        17.4166 
 188   0.0000       0.649717        17.6797 
 189   0.0000       0.655889        17.8476 
 190   0.0000       0.666225        18.1289 
 191   0.0000       0.673662        18.3313 
 192   0.0000       0.688558        18.7366 
 193   0.0000       0.696504        18.9528 
 194   0.0000       0.698631        19.0107 
 195   0.0000       0.705474        19.1969 
 196   0.0000       0.720452        19.6045 
 197   0.0000       0.728562        19.8252 
 198   0.0000       0.748825        20.3766 
 199   0.0000       0.761642        20.7253 
 200   0.0000       0.787484        21.4285 
 201   0.0000       0.809870        22.0377 
 202   0.0000       0.824711        22.4415 
 203   0.0000       0.837462        22.7885 
 204   0.0000       0.846289        23.0287 
 205   0.0000       0.865943        23.5635 
 206   0.0000       0.890646        24.2357 
 207   0.0000       0.893027        24.3005 
 208   0.0000       0.914574        24.8868 
 209   0.0000       0.919645        25.0248 
 210   0.0000       0.936098        25.4725 
 211   0.0000       0.949076        25.8257 
 212   0.0000       0.963074        26.2066 
 213   0.0000       0.966113        26.2893 
 214   0.0000       0.979134        26.6436 
 215   0.0000       0.991304        26.9748 
 216   0.0000       1.000077        27.2135 
 217   0.0000       1.013244        27.5718 
 218   0.0000       1.026854        27.9421 
 219   0.0000       1.057250        28.7692 
 220   0.0000       1.062949        28.9243 
 221   0.0000       1.077662        29.3247 
 222   0.0000       1.103536        30.0287 
 223   0.0000       1.114382        30.3239 
 224   0.0000       1.135617        30.9017 
 225   0.0000       1.152634        31.3648 
 226   0.0000       1.161941        31.6180 
 227   0.0000       1.178376        32.0652 
 228   0.0000       1.193047        32.4645 
 229   0.0000       1.205361        32.7995 
 230   0.0000       1.219219        33.1766 
 231   0.0000       1.252962        34.0948 
 232   0.0000       1.278751        34.7966 
 233   0.0000       1.283205        34.9178 
 234   0.0000       1.347499        36.6673 
 235   0.0000       1.356562        36.9139 
 236   0.0000       1.367422        37.2095 
 237   0.0000       1.381396        37.5897 
 238   0.0000       1.389844        37.8196 
 239   0.0000       1.412183        38.4274 
 240   0.0000       1.426533        38.8179 
 241   0.0000       1.435680        39.0669 
 242   0.0000       1.447133        39.3785 
 243   0.0000       1.454286        39.5731 
 244   0.0000       1.460865        39.7522 
 245   0.0000       1.471278        40.0355 
 246   0.0000       1.485842        40.4318 
 247   0.0000       1.503882        40.9227 
 248   0.0000       1.514470        41.2108 
 249   0.0000       1.527886        41.5759 
 250   0.0000       1.547593        42.1122 
 251   0.0000       1.578131        42.9431 
 252   0.0000       1.585201        43.1355 
 253   0.0000       1.596598        43.4456 
 254   0.0000       1.601489        43.5787 
 255   0.0000       1.612205        43.8703 
 256   0.0000       1.615065        43.9481 
 257   0.0000       1.625965        44.2447 
 258   0.0000       1.642192        44.6863 
 259   0.0000       1.643805        44.7302 
 260   0.0000       1.659633        45.1609 
 261   0.0000       1.680893        45.7394 
 262   0.0000       1.705770        46.4164 
 263   0.0000       1.726116        46.9700 
 264   0.0000       1.736560        47.2542 
 265   0.0000       1.748769        47.5864 
 266   0.0000       1.755431        47.7677 
 267   0.0000       1.766411        48.0665 
 268   0.0000       1.771619        48.2082 
 269   0.0000       1.824094        49.6361 
 270   0.0000       1.827924        49.7403 
 271   0.0000       1.837373        49.9975 
 272   0.0000       1.846364        50.2421 
 273   0.0000       1.851430        50.3800 
 274   0.0000       1.859321        50.5947 
 275   0.0000       1.865033        50.7501 
 276   0.0000       1.870168        50.8899 
 277   0.0000       1.913810        52.0774 
 278   0.0000       2.081629        56.6440 
 279   0.0000       2.087456        56.8026 
 280   0.0000       2.108890        57.3858 
 281   0.0000       2.119151        57.6650 
 282   0.0000       2.271181        61.8020 
 283   0.0000       2.280557        62.0571 
 284   0.0000       2.285542        62.1928 
 285   0.0000       2.296257        62.4843 
 286   0.0000       2.302856        62.6639 
 287   0.0000       2.316623        63.0385 
 288   0.0000       2.318909        63.1007 
 289   0.0000       2.335477        63.5516 
 290   0.0000       2.379515        64.7499 
 291   0.0000       2.457784        66.8797 
 292   0.0000       2.460518        66.9541 
 293   0.0000       2.461199        66.9726 
 294   0.0000       2.464817        67.0711 
 295   0.0000       2.468220        67.1637 
 296   0.0000       2.471689        67.2581 
 297   0.0000       2.530079        68.8470 
 298   0.0000       2.557417        69.5908 
 299   0.0000       2.567067        69.8534 
 300   0.0000       2.573710        70.0342 
 301   0.0000       2.580782        70.2267 
 302   0.0000       2.596802        70.6626 
 303   0.0000       2.755872        74.9911 
 304   0.0000       2.766896        75.2911 
 305   0.0000       2.770978        75.4021 
 306   0.0000       2.786531        75.8254 
 307   0.0000       2.791528        75.9613 
 308   0.0000       2.801473        76.2320 
 309   0.0000       2.805943        76.3536 
 310   0.0000       2.825393        76.8828 
 311   0.0000       3.019333        82.1602 
 312   0.0000       3.028996        82.4232 
 313   0.0000       3.044375        82.8417 
 314   0.0000       3.083988        83.9196 
 315   0.0000       3.110382        84.6378 
 316   0.0000       3.116259        84.7977 
 317   0.0000       3.473936        94.5306 
 318   0.0000       3.501363        95.2769 
 319   0.0000       3.531745        96.1037 
 320   0.0000       3.942025       107.2679 
 321   0.0000       3.973242       108.1174 
 322   0.0000       3.976586       108.2084 
 323   0.0000       3.979592       108.2902 
 324   0.0000       4.125605       112.2634 
 325   0.0000       4.139626       112.6450 
 326   0.0000       4.174112       113.5834 
 327   0.0000       5.349098       145.5564 
 328   0.0000       5.355652       145.7347 
 329   0.0000       5.362295       145.9155 
 330   0.0000       5.371203       146.1579 
 331   0.0000       5.376592       146.3045 
 332   0.0000       5.381561       146.4397 
 333   0.0000       5.389457       146.6546 

                 SPIN DOWN ORBITALS
  NO   OCC          E(Eh)            E(eV) 
   0   1.0000    -300.330387     -8172.4053 
   1   1.0000    -256.585606     -6982.0493 
   2   1.0000     -89.168485     -2426.3978 
   3   1.0000     -89.162665     -2426.2395 
   4   1.0000     -89.143689     -2425.7231 
   5   1.0000     -89.130677     -2425.3690 
   6   1.0000     -36.064341      -981.3606 
   7   1.0000     -31.470354      -856.3519 
   8   1.0000     -31.464487      -856.1922 
   9   1.0000     -31.462914      -856.1494 
  10   1.0000     -30.365806      -826.2956 
  11   1.0000     -26.203001      -713.0199 
  12   1.0000     -26.201981      -712.9922 
  13   1.0000     -26.198641      -712.9013 
  14   1.0000     -19.471754      -529.8534 
  15   1.0000     -19.467969      -529.7504 
  16   1.0000     -19.461810      -529.5828 
  17   1.0000     -10.525341      -286.4091 
  18   1.0000     -10.524037      -286.3736 
  19   1.0000     -10.521314      -286.2995 
  20   1.0000     -10.398900      -282.9685 
  21   1.0000     -10.396335      -282.8987 
  22   1.0000     -10.390116      -282.7294 
  23   1.0000     -10.371155      -282.2135 
  24   1.0000      -8.164862      -222.1772 
  25   1.0000      -8.159031      -222.0185 
  26   1.0000      -8.148441      -221.7304 
  27   1.0000      -8.129815      -221.2235 
  28   1.0000      -6.105735      -166.1455 
  29   1.0000      -6.101764      -166.0374 
  30   1.0000      -6.100612      -166.0061 
  31   1.0000      -6.100225      -165.9956 
  32   1.0000      -6.095863      -165.8769 
  33   1.0000      -6.094131      -165.8297 
  34   1.0000      -6.092126      -165.7752 
  35   1.0000      -6.087401      -165.6466 
  36   1.0000      -6.079811      -165.4401 
  37   1.0000      -6.070768      -165.1940 
  38   1.0000      -6.067682      -165.1100 
  39   1.0000      -6.062438      -164.9673 
  40   1.0000      -4.208733      -114.5255 
  41   1.0000      -3.684069      -100.2486 
  42   1.0000      -2.786178       -75.8157 
  43   1.0000      -2.780929       -75.6729 
  44   1.0000      -2.771563       -75.4181 
  45   1.0000      -2.444894       -66.5289 
  46   1.0000      -2.441079       -66.4251 
  47   1.0000      -2.435944       -66.2854 
  48   1.0000      -1.356347       -36.9081 
  49   1.0000      -1.343739       -36.5650 
  50   1.0000      -1.320144       -35.9229 
  51   1.0000      -1.010241       -27.4901 
  52   1.0000      -0.944944       -25.7132 
  53   1.0000      -0.933412       -25.3994 
  54   1.0000      -0.905635       -24.6436 
  55   1.0000      -0.801014       -21.7967 
  56   1.0000      -0.771380       -20.9903 
  57   1.0000      -0.769608       -20.9421 
  58   1.0000      -0.759839       -20.6763 
  59   1.0000      -0.742274       -20.1983 
  60   1.0000      -0.738439       -20.0939 
  61   1.0000      -0.736873       -20.0513 
  62   1.0000      -0.679722       -18.4962 
  63   1.0000      -0.668271       -18.1846 
  64   1.0000      -0.661154       -17.9909 
  65   1.0000      -0.659907       -17.9570 
  66   1.0000      -0.651396       -17.7254 
  67   1.0000      -0.643969       -17.5233 
  68   1.0000      -0.637839       -17.3565 
  69   1.0000      -0.631234       -17.1767 
  70   1.0000      -0.624661       -16.9979 
  71   1.0000      -0.621790       -16.9198 
  72   1.0000      -0.605143       -16.4668 
  73   1.0000      -0.589204       -16.0331 
  74   1.0000      -0.580359       -15.7924 
  75   1.0000      -0.579352       -15.7650 
  76   1.0000      -0.574639       -15.6367 
  77   1.0000      -0.570648       -15.5281 
  78   1.0000      -0.568253       -15.4629 
  79   1.0000      -0.554264       -15.0823 
  80   1.0000      -0.548143       -14.9157 
  81   1.0000      -0.507780       -13.8174 
  82   1.0000      -0.503994       -13.7144 
  83   1.0000      -0.484382       -13.1807 
  84   1.0000      -0.477869       -13.0035 
  85   1.0000      -0.472150       -12.8479 
  86   1.0000      -0.463559       -12.6141 
  87   1.0000      -0.458580       -12.4786 
  88   1.0000      -0.449214       -12.2237 
  89   1.0000      -0.439786       -11.9672 
  90   1.0000      -0.437576       -11.9070 
  91   1.0000      -0.424611       -11.5543 
  92   1.0000      -0.417473       -11.3600 
  93   1.0000      -0.411034       -11.1848 
  94   1.0000      -0.399929       -10.8826 
  95   1.0000      -0.379074       -10.3151 
  96   1.0000      -0.353069        -9.6075 
  97   0.0000      -0.285428        -7.7669 
  98   0.0000      -0.237173        -6.4538 
  99   0.0000      -0.216549        -5.8926 
 100   0.0000      -0.205592        -5.5944 
 101   0.0000      -0.195445        -5.3183 
 102   0.0000      -0.181696        -4.9442 
 103   0.0000      -0.173839        -4.7304 
 104   0.0000      -0.155858        -4.2411 
 105   0.0000      -0.143322        -3.9000 
 106   0.0000      -0.140656        -3.8274 
 107   0.0000      -0.125460        -3.4140 
 108   0.0000      -0.096673        -2.6306 
 109   0.0000      -0.079618        -2.1665 
 110   0.0000      -0.060621        -1.6496 
 111   0.0000      -0.049781        -1.3546 
 112   0.0000      -0.042402        -1.1538 
 113   0.0000      -0.028238        -0.7684 
 114   0.0000      -0.021306        -0.5798 
 115   0.0000      -0.006795        -0.1849 
 116   0.0000       0.003214         0.0875 
 117   0.0000       0.008120         0.2210 
 118   0.0000       0.009376         0.2551 
 119   0.0000       0.012695         0.3455 
 120   0.0000       0.013797         0.3754 
 121   0.0000       0.023601         0.6422 
 122   0.0000       0.031760         0.8642 
 123   0.0000       0.038633         1.0512 
 124   0.0000       0.052232         1.4213 
 125   0.0000       0.063958         1.7404 
 126   0.0000       0.070274         1.9122 
 127   0.0000       0.085724         2.3327 
 128   0.0000       0.107668         2.9298 
 129   0.0000       0.128967         3.5094 
 130   0.0000       0.135601         3.6899 
 131   0.0000       0.160051         4.3552 
 132   0.0000       0.175407         4.7731 
 133   0.0000       0.208424         5.6715 
 134   0.0000       0.221289         6.0216 
 135   0.0000       0.242483         6.5983 
 136   0.0000       0.262944         7.1551 
 137   0.0000       0.278202         7.5703 
 138   0.0000       0.286355         7.7921 
 139   0.0000       0.293796         7.9946 
 140   0.0000       0.303976         8.2716 
 141   0.0000       0.309503         8.4220 
 142   0.0000       0.316307         8.6072 
 143   0.0000       0.321090         8.7373 
 144   0.0000       0.322959         8.7882 
 145   0.0000       0.330771         9.0007 
 146   0.0000       0.342841         9.3292 
 147   0.0000       0.347710         9.4617 
 148   0.0000       0.375652        10.2220 
 149   0.0000       0.382723        10.4144 
 150   0.0000       0.385450        10.4886 
 151   0.0000       0.397588        10.8189 
 152   0.0000       0.406284        11.0555 
 153   0.0000       0.418151        11.3785 
 154   0.0000       0.428857        11.6698 
 155   0.0000       0.443464        12.0673 
 156   0.0000       0.457420        12.4470 
 157   0.0000       0.468509        12.7488 
 158   0.0000       0.491995        13.3879 
 159   0.0000       0.493735        13.4352 
 160   0.0000       0.501240        13.6394 
 161   0.0000       0.505791        13.7633 
 162   0.0000       0.514345        13.9960 
 163   0.0000       0.516135        14.0447 
 164   0.0000       0.523177        14.2364 
 165   0.0000       0.530398        14.4329 
 166   0.0000       0.536697        14.6043 
 167   0.0000       0.544475        14.8159 
 168   0.0000       0.547101        14.8874 
 169   0.0000       0.550630        14.9834 
 170   0.0000       0.551216        14.9993 
 171   0.0000       0.561047        15.2669 
 172   0.0000       0.562486        15.3060 
 173   0.0000       0.566953        15.4276 
 174   0.0000       0.569347        15.4927 
 175   0.0000       0.575231        15.6528 
 176   0.0000       0.577843        15.7239 
 177   0.0000       0.582356        15.8467 
 178   0.0000       0.590755        16.0753 
 179   0.0000       0.595338        16.2000 
 180   0.0000       0.607701        16.5364 
 181   0.0000       0.610234        16.6053 
 182   0.0000       0.614948        16.7336 
 183   0.0000       0.618808        16.8386 
 184   0.0000       0.620558        16.8862 
 185   0.0000       0.628819        17.1110 
 186   0.0000       0.636858        17.3298 
 187   0.0000       0.639658        17.4060 
 188   0.0000       0.649546        17.6751 
 189   0.0000       0.655052        17.8249 
 190   0.0000       0.667101        18.1527 
 191   0.0000       0.675538        18.3823 
 192   0.0000       0.686305        18.6753 
 193   0.0000       0.695893        18.9362 
 194   0.0000       0.702785        19.1237 
 195   0.0000       0.706147        19.2152 
 196   0.0000       0.720107        19.5951 
 197   0.0000       0.728058        19.8115 
 198   0.0000       0.746475        20.3126 
 199   0.0000       0.764305        20.7978 
 200   0.0000       0.783833        21.3292 
 201   0.0000       0.812491        22.1090 
 202   0.0000       0.826210        22.4823 
 203   0.0000       0.838121        22.8064 
 204   0.0000       0.846730        23.0407 
 205   0.0000       0.866639        23.5824 
 206   0.0000       0.892013        24.2729 
 207   0.0000       0.895163        24.3586 
 208   0.0000       0.915490        24.9117 
 209   0.0000       0.922051        25.0903 
 210   0.0000       0.936472        25.4827 
 211   0.0000       0.949306        25.8319 
 212   0.0000       0.963842        26.2275 
 213   0.0000       0.967250        26.3202 
 214   0.0000       0.979128        26.6434 
 215   0.0000       0.991505        26.9802 
 216   0.0000       0.999666        27.2023 
 217   0.0000       1.015441        27.6316 
 218   0.0000       1.029040        28.0016 
 219   0.0000       1.059493        28.8303 
 220   0.0000       1.061600        28.8876 
 221   0.0000       1.079259        29.3681 
 222   0.0000       1.105515        30.0826 
 223   0.0000       1.114794        30.3351 
 224   0.0000       1.137891        30.9636 
 225   0.0000       1.156760        31.4770 
 226   0.0000       1.160370        31.5753 
 227   0.0000       1.179048        32.0835 
 228   0.0000       1.195516        32.5316 
 229   0.0000       1.211006        32.9532 
 230   0.0000       1.224728        33.3265 
 231   0.0000       1.256267        34.1848 
 232   0.0000       1.283341        34.9215 
 233   0.0000       1.291335        35.1390 
 234   0.0000       1.347549        36.6687 
 235   0.0000       1.356867        36.9222 
 236   0.0000       1.366835        37.1935 
 237   0.0000       1.377268        37.4774 
 238   0.0000       1.385595        37.7040 
 239   0.0000       1.413644        38.4672 
 240   0.0000       1.428411        38.8690 
 241   0.0000       1.437590        39.1188 
 242   0.0000       1.447626        39.3919 
 243   0.0000       1.454106        39.5682 
 244   0.0000       1.460926        39.7538 
 245   0.0000       1.472177        40.0600 
 246   0.0000       1.485890        40.4331 
 247   0.0000       1.503974        40.9252 
 248   0.0000       1.523024        41.4436 
 249   0.0000       1.534460        41.7548 
 250   0.0000       1.554231        42.2928 
 251   0.0000       1.580161        42.9984 
 252   0.0000       1.585718        43.1496 
 253   0.0000       1.597255        43.4635 
 254   0.0000       1.603354        43.6295 
 255   0.0000       1.611848        43.8606 
 256   0.0000       1.616576        43.9893 
 257   0.0000       1.626987        44.2726 
 258   0.0000       1.644898        44.7600 
 259   0.0000       1.646035        44.7909 
 260   0.0000       1.662554        45.2404 
 261   0.0000       1.681881        45.7663 
 262   0.0000       1.712347        46.5953 
 263   0.0000       1.725210        46.9453 
 264   0.0000       1.736730        47.2588 
 265   0.0000       1.748924        47.5907 
 266   0.0000       1.756906        47.8078 
 267   0.0000       1.768056        48.1112 
 268   0.0000       1.772506        48.2323 
 269   0.0000       1.823530        49.6208 
 270   0.0000       1.827813        49.7373 
 271   0.0000       1.836981        49.9868 
 272   0.0000       1.844822        50.2002 
 273   0.0000       1.851369        50.3783 
 274   0.0000       1.859724        50.6057 
 275   0.0000       1.865119        50.7525 
 276   0.0000       1.870157        50.8896 
 277   0.0000       1.912379        52.0385 
 278   0.0000       2.081733        56.6468 
 279   0.0000       2.087510        56.8040 
 280   0.0000       2.109092        57.3913 
 281   0.0000       2.115986        57.5789 
 282   0.0000       2.268939        61.7410 
 283   0.0000       2.280648        62.0596 
 284   0.0000       2.285358        62.1878 
 285   0.0000       2.296346        62.4867 
 286   0.0000       2.302720        62.6602 
 287   0.0000       2.316779        63.0428 
 288   0.0000       2.319264        63.1104 
 289   0.0000       2.333502        63.4978 
 290   0.0000       2.379361        64.7457 
 291   0.0000       2.457540        66.8731 
 292   0.0000       2.460274        66.9474 
 293   0.0000       2.460900        66.9645 
 294   0.0000       2.464538        67.0635 
 295   0.0000       2.468103        67.1605 
 296   0.0000       2.471588        67.2553 
 297   0.0000       2.529630        68.8347 
 298   0.0000       2.556825        69.5747 
 299   0.0000       2.566075        69.8265 
 300   0.0000       2.572494        70.0011 
 301   0.0000       2.580900        70.2299 
 302   0.0000       2.597318        70.6766 
 303   0.0000       2.751733        74.8785 
 304   0.0000       2.766906        75.2913 
 305   0.0000       2.770664        75.3936 
 306   0.0000       2.786658        75.8288 
 307   0.0000       2.791425        75.9585 
 308   0.0000       2.801114        76.2222 
 309   0.0000       2.806793        76.3767 
 310   0.0000       2.825126        76.8756 
 311   0.0000       3.019078        82.1533 
 312   0.0000       3.028965        82.4223 
 313   0.0000       3.044172        82.8361 
 314   0.0000       3.083944        83.9184 
 315   0.0000       3.110359        84.6372 
 316   0.0000       3.116238        84.7971 
 317   0.0000       3.473679        94.5236 
 318   0.0000       3.501083        95.2693 
 319   0.0000       3.531367        96.0934 
 320   0.0000       3.942271       107.2747 
 321   0.0000       3.970558       108.0444 
 322   0.0000       3.975851       108.1884 
 323   0.0000       3.977523       108.2339 
 324   0.0000       4.122759       112.1860 
 325   0.0000       4.134870       112.5155 
 326   0.0000       4.171362       113.5085 
 327   0.0000       5.394231       146.7845 
 328   0.0000       5.406915       147.1296 
 329   0.0000       5.414654       147.3402 
 330   0.0000       5.420886       147.5098 
 331   0.0000       5.428142       147.7073 
 332   0.0000       5.441330       148.0661 
 333   0.0000       5.444156       148.1430 

                    ********************************
                    * MULLIKEN POPULATION ANALYSIS *
                    ********************************

--------------------------------------------
MULLIKEN ATOMIC CHARGES AND SPIN POPULATIONS
--------------------------------------------
   0 Ni:    0.291518    1.160164
   1 Fe:   -0.605380   -0.095718
   2 C :    0.203155    0.000727
   3 C :    0.369828    0.003913
   4 C :    0.245076    0.001476
   5 O :    0.040728   -0.002567
   6 O :    0.069448   -0.000205
   7 O :    0.000589   -0.003203
   8 S :   -0.067922    0.304299
   9 S :   -0.113664    0.050841
  10 S :   -0.066852   -0.487916
  11 S :   -0.119269    0.127537
  12 C :   -0.197002   -0.021375
  13 C :   -0.152493   -0.002478
  14 C :   -0.114663    0.008045
  15 C :   -0.151320   -0.007727
  16 H :    0.089075    0.000537
  17 H :    0.132841    0.001184
  18 H :    0.126479    0.001915
  19 H :    0.118808    0.019469
  20 H :    0.111083    0.003098
  21 H :    0.128314   -0.003305
  22 H :    0.105248   -0.024217
  23 H :    0.080075   -0.047960
  24 H :    0.140535    0.010065
  25 H :    0.126634    0.001186
  26 H :    0.081223    0.000281
  27 H :    0.127907    0.001932
Sum of atomic charges         :    1.0000000
Sum of atomic spin populations:    1.0000000

-----------------------------------------------------
MULLIKEN REDUCED ORBITAL CHARGES AND SPIN POPULATIONS
-----------------------------------------------------
CHARGE
  0 Nis       :     6.593457  s :     6.593457
      pz      :     4.293375  p :    12.627256
      px      :     4.249488
      py      :     4.084394
      dz2     :     1.796004  d :     8.487551
      dxz     :     1.679311
      dyz     :     1.427461
      dx2y2   :     1.649734
      dxy     :     1.935040
      f0      :     0.000025  f :     0.000217
      f+1     :     0.000032
      f-1     :     0.000044
      f+2     :     0.000043
      f-2     :     0.000029
      f+3     :     0.000030
      f-3     :     0.000014
  1 Fes       :     6.683017  s :     6.683017
      pz      :     4.429307  p :    13.262128
      px      :     4.438546
      py      :     4.394274
      dz2     :     1.274513  d :     6.658882
      dxz     :     1.250368
      dyz     :     1.421460
      dx2y2   :     1.542585
      dxy     :     1.169957
      f0      :     0.000143  f :     0.001353
      f+1     :     0.000186
      f-1     :     0.000208
      f+2     :     0.000152
      f-2     :     0.000278
      f+3     :     0.000224
      f-3     :     0.000162
  2 C s       :     3.339775  s :     3.339775
      pz      :     0.726394  p :     2.374147
      px      :     0.734171
      py      :     0.913583
      dz2     :     0.009998  d :     0.082923
      dxz     :     0.007458
      dyz     :     0.022049
      dx2y2   :     0.024233
      dxy     :     0.019185
  3 C s       :     3.234280  s :     3.234280
      pz      :     0.918649  p :     2.308208
      px      :     0.709060
      py      :     0.680500
      dz2     :     0.027242  d :     0.087683
      dxz     :     0.024509
      dyz     :     0.024981
      dx2y2   :     0.005845
      dxy     :     0.005107
  4 C s       :     3.295987  s :     3.295987
      pz      :     0.762015  p :     2.377711
      px      :     0.891130
      py      :     0.724565
      dz2     :     0.013727  d :     0.081226
      dxz     :     0.019321
      dyz     :     0.008230
      dx2y2   :     0.020171
      dxy     :     0.019777
  5 O s       :     3.731486  s :     3.731486
      pz      :     1.415438  p :     4.202728
      px      :     1.420375
      py      :     1.366916
      dz2     :     0.003227  d :     0.025058
      dxz     :     0.001917
      dyz     :     0.006330
      dx2y2   :     0.006846
      dxy     :     0.006738
  6 O s       :     3.713780  s :     3.713780
      pz      :     1.357240  p :     4.189897
      px      :     1.416415
      py      :     1.416242
      dz2     :     0.009517  d :     0.026875
      dxz     :     0.007793
      dyz     :     0.007270
      dx2y2   :     0.001153
      dxy     :     0.001142
  7 O s       :     3.744115  s :     3.744115
      pz      :     1.422193  p :     4.231885
      px      :     1.380225
      py      :     1.429467
      dz2     :     0.003596  d :     0.023411
      dxz     :     0.005994
      dyz     :     0.002225
      dx2y2   :     0.005786
      dxy     :     0.005811
  8 S s       :     5.893008  s :     5.893008
      pz      :     3.360016  p :    10.104096
      px      :     3.544908
      py      :     3.199172
      dz2     :     0.011943  d :     0.070818
      dxz     :     0.009760
      dyz     :     0.026549
      dx2y2   :     0.011287
      dxy     :     0.011279
  9 S s       :     5.848973  s :     5.848973
      pz      :     3.428756  p :    10.189692
      px      :     3.290818
      py      :     3.470118
      dz2     :     0.012417  d :     0.074999
      dxz     :     0.012394
      dyz     :     0.010652
      dx2y2   :     0.013987
      dxy     :     0.025548
 10 S s       :     5.882503  s :     5.882503
      pz      :     3.733329  p :    10.066631
      px      :     3.103566
      py      :     3.229737
      dz2     :     0.014151  d :     0.117718
      dxz     :     0.015631
      dyz     :     0.020581
      dx2y2   :     0.031481
      dxy     :     0.035873
 11 S s       :     5.844731  s :     5.844731
      pz      :     3.536962  p :    10.199760
      px      :     3.145261
      py      :     3.517537
      dz2     :     0.011398  d :     0.074778
      dxz     :     0.013238
      dyz     :     0.008112
      dx2y2   :     0.028419
      dxy     :     0.013609
 12 C s       :     3.136845  s :     3.136845
      pz      :     1.034732  p :     3.032487
      px      :     1.062564
      py      :     0.935191
      dz2     :     0.001564  d :     0.027670
      dxz     :     0.007746
      dyz     :     0.008043
      dx2y2   :     0.006304
      dxy     :     0.004012
 13 C s       :     3.116506  s :     3.116506
      pz      :     1.090744  p :     3.008471
      px      :     0.973500
      py      :     0.944227
      dz2     :     0.006530  d :     0.027516
      dxz     :     0.005341
      dyz     :     0.002541
      dx2y2   :     0.005874
      dxy     :     0.007229
 14 C s       :     3.035146  s :     3.035146
      pz      :     1.102203  p :     3.040627
      px      :     0.971276
      py      :     0.967149
      dz2     :     0.008063  d :     0.038890
      dxz     :     0.006361
      dyz     :     0.007500
      dx2y2   :     0.007721
      dxy     :     0.009245
 15 C s       :     3.114587  s :     3.114587
      pz      :     1.102820  p :     3.009369
      px      :     0.835248
      py      :     1.071301
      dz2     :     0.005574  d :     0.027364
      dxz     :     0.004659
      dyz     :     0.004727
      dx2y2   :     0.007951
      dxy     :     0.004454
 16 H s       :     0.886735  s :     0.886735
      pz      :     0.005222  p :     0.024190
      px      :     0.005856
      py      :     0.013112
 17 H s       :     0.843136  s :     0.843136
      pz      :     0.015219  p :     0.024022
      px      :     0.004686
      py      :     0.004117
 18 H s       :     0.849542  s :     0.849542
      pz      :     0.007546  p :     0.023979
      px      :     0.012123
      py      :     0.004310
 19 H s       :     0.856901  s :     0.856901
      pz      :     0.008772  p :     0.024291
      px      :     0.010603
      py      :     0.004916
 20 H s       :     0.864555  s :     0.864555
      pz      :     0.007956  p :     0.024363
      px      :     0.011506
      py      :     0.004901
 21 H s       :     0.847817  s :     0.847817
      pz      :     0.008434  p :     0.023869
      px      :     0.005167
      py      :     0.010268
 22 H s       :     0.870339  s :     0.870339
      pz      :     0.013480  p :     0.024413
      px      :     0.006337
      py      :     0.004596
 23 H s       :     0.889911  s :     0.889911
      pz      :     0.005993  p :     0.030015
      px      :     0.012085
      py      :     0.011938
 24 H s       :     0.835368  s :     0.835368
      pz      :     0.008279  p :     0.024097
      px      :     0.008857
      py      :     0.006962
 25 H s       :     0.849091  s :     0.849091
      pz      :     0.012263  p :     0.024276
      px      :     0.005523
      py      :     0.006490
 26 H s       :     0.894626  s :     0.894626
      pz      :     0.005067  p :     0.024151
      px      :     0.005506
      py      :     0.013579
 27 H s       :     0.848267  s :     0.848267
      pz      :     0.011738  p :     0.023827
      px      :     0.004315
      py      :     0.007774

SPIN
  0 Nis       :     0.020782  s :     0.020782
      pz      :     0.024026  p :     0.016857
      px      :    -0.006465
      py      :    -0.000704
      dz2     :     0.161074  d :     1.122544
      dxz     :     0.198972
      dyz     :     0.450426
      dx2y2   :     0.278310
      dxy     :     0.033761
      f0      :    -0.000004  f :    -0.000018
      f+1     :    -0.000010
      f-1     :     0.000001
      f+2     :    -0.000003
      f-2     :    -0.000000
      f+3     :    -0.000000
      f-3     :    -0.000001
  1 Fes       :    -0.006183  s :    -0.006183
      pz      :    -0.012026  p :    -0.030371
      px      :    -0.005817
      py      :    -0.012529
      dz2     :    -0.004353  d :    -0.059181
      dxz     :    -0.012313
      dyz     :    -0.039909
      dx2y2   :     0.001037
      dxy     :    -0.003643
      f0      :     0.000002  f :     0.000017
      f+1     :     0.000001
      f-1     :     0.000004
      f+2     :     0.000001
      f-2     :     0.000006
      f+3     :     0.000001
      f-3     :    -0.000000
  2 C s       :     0.001280  s :     0.001280
      pz      :    -0.002408  p :    -0.000392
      px      :     0.000579
      py      :     0.001436
      dz2     :    -0.000073  d :    -0.000161
      dxz     :    -0.000008
      dyz     :     0.000017
      dx2y2   :    -0.000056
      dxy     :    -0.000041
  3 C s       :     0.001965  s :     0.001965
      pz      :     0.001871  p :     0.002293
      px      :     0.001330
      py      :    -0.000907
      dz2     :    -0.000088  d :    -0.000345
      dxz     :    -0.000124
      dyz     :    -0.000114
      dx2y2   :     0.000001
      dxy     :    -0.000020
  4 C s       :     0.001912  s :     0.001912
      pz      :    -0.001307  p :    -0.000286
      px      :     0.001484
      py      :    -0.000464
      dz2     :    -0.000103  d :    -0.000150
      dxz     :     0.000025
      dyz     :     0.000004
      dx2y2   :    -0.000033
      dxy     :    -0.000044
  5 O s       :     0.000040  s :     0.000040
      pz      :    -0.002405  p :    -0.002618
      px      :    -0.000121
      py      :    -0.000091
      dz2     :     0.000001  d :     0.000011
      dxz     :     0.000002
      dyz     :     0.000005
      dx2y2   :     0.000002
      dxy     :     0.000001
  6 O s       :     0.000591  s :     0.000591
      pz      :    -0.000039  p :    -0.000803
      px      :    -0.000054
      py      :    -0.000711
      dz2     :     0.000002  d :     0.000007
      dxz     :     0.000001
      dyz     :     0.000003
      dx2y2   :     0.000000
      dxy     :     0.000001
  7 O s       :     0.000073  s :     0.000073
      pz      :    -0.002651  p :    -0.003290
      px      :     0.000107
      py      :    -0.000746
      dz2     :     0.000004  d :     0.000014
      dxz     :     0.000005
      dyz     :     0.000000
      dx2y2   :     0.000001
      dxy     :     0.000003
  8 S s       :     0.010254  s :     0.010254
      pz      :     0.024989  p :     0.296196
      px      :     0.295517
      py      :    -0.024310
      dz2     :    -0.000731  d :    -0.002151
      dxz     :    -0.000634
      dyz     :    -0.000620
      dx2y2   :     0.000168
      dxy     :    -0.000334
  9 S s       :     0.002530  s :     0.002530
      pz      :     0.030460  p :     0.048488
      px      :     0.014143
      py      :     0.003885
      dz2     :    -0.000179  d :    -0.000177
      dxz     :    -0.000024
      dyz     :    -0.000015
      dx2y2   :     0.000110
      dxy     :    -0.000069
 10 S s       :    -0.006368  s :    -0.006368
      pz      :     0.008039  p :    -0.480978
      px      :    -0.303131
      py      :    -0.185885
      dz2     :     0.000842  d :    -0.000571
      dxz     :    -0.000116
      dyz     :    -0.000093
      dx2y2   :    -0.000516
      dxy     :    -0.000687
 11 S s       :     0.004592  s :     0.004592
      pz      :     0.102327  p :     0.123113
      px      :     0.003759
      py      :     0.017027
      dz2     :     0.000087  d :    -0.000168
      dxz     :    -0.000010
      dyz     :    -0.000174
      dx2y2   :    -0.000059
      dxy     :    -0.000012
 12 C s       :    -0.004687  s :    -0.004687
      pz      :    -0.003038  p :    -0.017732
      px      :    -0.003313
      py      :    -0.011381
      dz2     :     0.000064  d :     0.001044
      dxz     :     0.000422
      dyz     :     0.000140
      dx2y2   :    -0.000087
      dxy     :     0.000505
 13 C s       :    -0.000630  s :    -0.000630
      pz      :    -0.000516  p :    -0.002134
      px      :    -0.000805
      py      :    -0.000813
      dz2     :     0.000051  d :     0.000287
      dxz     :     0.000081
      dyz     :     0.000039
      dx2y2   :     0.000108
      dxy     :     0.000007
 14 C s       :     0.008470  s :     0.008470
      pz      :     0.005838  p :     0.002106
      px      :    -0.010023
      py      :     0.006290
      dz2     :    -0.000547  d :    -0.002531
      dxz     :    -0.000411
      dyz     :     0.000443
      dx2y2   :    -0.000454
      dxy     :    -0.001563
 15 C s       :    -0.001280  s :    -0.001280
      pz      :    -0.001433  p :    -0.006950
      px      :    -0.004857
      py      :    -0.000660
      dz2     :    -0.000012  d :     0.000503
      dxz     :     0.000436
      dyz     :     0.000013
      dx2y2   :    -0.000009
      dxy     :     0.000075
 16 H s       :     0.000548  s :     0.000548
      pz      :     0.000006  p :    -0.000010
      px      :    -0.000011
      py      :    -0.000005
 17 H s       :     0.001194  s :     0.001194
      pz      :    -0.000006  p :    -0.000010
      px      :    -0.000008
      py      :     0.000004
 18 H s       :     0.001903  s :     0.001903
      pz      :     0.000005  p :     0.000013
      px      :    -0.000009
      py      :     0.000017
 19 H s       :     0.019478  s :     0.019478
      pz      :    -0.000036  p :    -0.000009
      px      :     0.000082
      py      :    -0.000055
 20 H s       :     0.003164  s :     0.003164
      pz      :     0.000018  p :    -0.000066
      px      :    -0.000046
      py      :    -0.000038
 21 H s       :    -0.003269  s :    -0.003269
      pz      :    -0.000098  p :    -0.000035
      px      :     0.000021
      py      :     0.000041
 22 H s       :    -0.024273  s :    -0.024273
      pz      :    -0.000070  p :     0.000056
      px      :     0.000004
      py      :     0.000122
 23 H s       :    -0.047012  s :    -0.047012
      pz      :    -0.000044  p :    -0.000948
      px      :    -0.001165
      py      :     0.000262
 24 H s       :     0.010343  s :     0.010343
      pz      :    -0.000007  p :    -0.000278
      px      :    -0.000137
      py      :    -0.000134
 25 H s       :     0.001289  s :     0.001289
      pz      :    -0.000103  p :    -0.000103
      px      :    -0.000021
      py      :     0.000021
 26 H s       :     0.000289  s :     0.000289
      pz      :     0.000010  p :    -0.000007
      px      :    -0.000015
      py      :    -0.000002
 27 H s       :     0.001905  s :     0.001905
      pz      :     0.000014  p :     0.000027
      px      :     0.000011
      py      :     0.000002


                     *******************************
                     * LOEWDIN POPULATION ANALYSIS *
                     *******************************

-------------------------------------------
LOEWDIN ATOMIC CHARGES AND SPIN POPULATIONS
-------------------------------------------
   0 Ni:   -0.023744    1.131881
   1 Fe:   -0.628556   -0.079073
   2 C :    0.149939   -0.002073
   3 C :    0.172116    0.002804
   4 C :    0.152714   -0.002197
   5 O :    0.113810   -0.002731
   6 O :    0.139025   -0.000876
   7 O :    0.075510   -0.003439
   8 S :    0.203051    0.293766
   9 S :    0.284206    0.049619
  10 S :    0.320240   -0.441879
  11 S :    0.277505    0.121463
  12 C :   -0.181183   -0.008328
  13 C :   -0.175919   -0.000278
  14 C :   -0.231611   -0.017881
  15 C :   -0.175880   -0.003932
  16 H :    0.030404    0.000292
  17 H :    0.056619    0.000860
  18 H :    0.052000    0.001708
  19 H :    0.037550    0.015357
  20 H :    0.022285    0.002086
  21 H :    0.054848   -0.002132
  22 H :    0.035416   -0.018220
  23 H :    0.057050   -0.045580
  24 H :    0.055162    0.006411
  25 H :    0.049083    0.000706
  26 H :    0.026794   -0.000115
  27 H :    0.051564    0.001782

----------------------------------------------------
LOEWDIN REDUCED ORBITAL CHARGES AND SPIN POPULATIONS
----------------------------------------------------
CHARGE
  0 Nis       :     6.605457  s :     6.605457
      pz      :     4.365094  p :    12.827519
      px      :     4.345606
      py      :     4.116820
      dz2     :     1.814105  d :     8.590460
      dxz     :     1.701835
      dyz     :     1.457198
      dx2y2   :     1.674433
      dxy     :     1.942888
      f0      :     0.000035  f :     0.000308
      f+1     :     0.000045
      f-1     :     0.000061
      f+2     :     0.000068
      f-2     :     0.000039
      f+3     :     0.000042
      f-3     :     0.000019
  1 Fes       :     6.425227  s :     6.425227
      pz      :     4.377510  p :    13.251522
      px      :     4.448857
      py      :     4.425154
      dz2     :     1.315411  d :     6.948994
      dxz     :     1.318404
      dyz     :     1.477439
      dx2y2   :     1.580809
      dxy     :     1.256930
      f0      :     0.000304  f :     0.002813
      f+1     :     0.000358
      f-1     :     0.000422
      f+2     :     0.000320
      f-2     :     0.000603
      f+3     :     0.000465
      f-3     :     0.000341
  2 C s       :     3.127313  s :     3.127313
      pz      :     0.744728  p :     2.552659
      px      :     0.774517
      py      :     1.033414
      dz2     :     0.020799  d :     0.170088
      dxz     :     0.014229
      dyz     :     0.043592
      dx2y2   :     0.048960
      dxy     :     0.042508
  3 C s       :     3.081374  s :     3.081374
      pz      :     1.082631  p :     2.563654
      px      :     0.757466
      py      :     0.723557
      dz2     :     0.063348  d :     0.182855
      dxz     :     0.050902
      dyz     :     0.048043
      dx2y2   :     0.010785
      dxy     :     0.009776
  4 C s       :     3.116488  s :     3.116488
      pz      :     0.789269  p :     2.562293
      px      :     1.006304
      py      :     0.766720
      dz2     :     0.026537  d :     0.168504
      dxz     :     0.042468
      dyz     :     0.016305
      dx2y2   :     0.041563
      dxy     :     0.041632
  5 O s       :     3.515018  s :     3.515018
      pz      :     1.407253  p :     4.332318
      px      :     1.424559
      py      :     1.500506
      dz2     :     0.004992  d :     0.038855
      dxz     :     0.002690
      dyz     :     0.009446
      dx2y2   :     0.010476
      dxy     :     0.011251
  6 O s       :     3.496216  s :     3.496216
      pz      :     1.522259  p :     4.323139
      px      :     1.408624
      py      :     1.392255
      dz2     :     0.017478  d :     0.041620
      dxz     :     0.011960
      dyz     :     0.009313
      dx2y2   :     0.001414
      dxy     :     0.001454
  7 O s       :     3.530981  s :     3.530981
      pz      :     1.430582  p :     4.357017
      px      :     1.494747
      py      :     1.431688
      dz2     :     0.004759  d :     0.036492
      dxz     :     0.010263
      dyz     :     0.003229
      dx2y2   :     0.008786
      dxy     :     0.009455
  8 S s       :     5.637302  s :     5.637302
      pz      :     3.370442  p :    10.078768
      px      :     3.518669
      py      :     3.189658
      dz2     :     0.012417  d :     0.080879
      dxz     :     0.010179
      dyz     :     0.031271
      dx2y2   :     0.013520
      dxy     :     0.013493
  9 S s       :     5.580950  s :     5.580950
      pz      :     3.375238  p :    10.048642
      px      :     3.234784
      py      :     3.438620
      dz2     :     0.014060  d :     0.086203
      dxz     :     0.015130
      dyz     :     0.011283
      dx2y2   :     0.015430
      dxy     :     0.030301
 10 S s       :     5.513129  s :     5.513129
      pz      :     3.698836  p :    10.017299
      px      :     3.077598
      py      :     3.240865
      dz2     :     0.017651  d :     0.149331
      dxz     :     0.018151
      dyz     :     0.025817
      dx2y2   :     0.039436
      dxy     :     0.048275
 11 S s       :     5.577628  s :     5.577628
      pz      :     3.469608  p :    10.058560
      px      :     3.119970
      py      :     3.468982
      dz2     :     0.013695  d :     0.086307
      dxz     :     0.014604
      dyz     :     0.008437
      dx2y2   :     0.033840
      dxy     :     0.015732
 12 C s       :     2.911066  s :     2.911066
      pz      :     1.084255  p :     3.202837
      px      :     1.099293
      py      :     1.019289
      dz2     :     0.002800  d :     0.067280
      dxz     :     0.020386
      dyz     :     0.020021
      dx2y2   :     0.014906
      dxy     :     0.009167
 13 C s       :     2.905754  s :     2.905754
      pz      :     1.111534  p :     3.202093
      px      :     1.053453
      py      :     1.037106
      dz2     :     0.017167  d :     0.068071
      dxz     :     0.013240
      dyz     :     0.005399
      dx2y2   :     0.014835
      dxy     :     0.017431
 14 C s       :     2.870774  s :     2.870774
      pz      :     1.116136  p :     3.261640
      px      :     1.046183
      py      :     1.099321
      dz2     :     0.020166  d :     0.099198
      dxz     :     0.018758
      dyz     :     0.018170
      dx2y2   :     0.016758
      dxy     :     0.025346
 15 C s       :     2.906313  s :     2.906313
      pz      :     1.121840  p :     3.202144
      px      :     0.972696
      py      :     1.107607
      dz2     :     0.013687  d :     0.067424
      dxz     :     0.011585
      dyz     :     0.011905
      dx2y2   :     0.019374
      dxy     :     0.010873
 16 H s       :     0.899074  s :     0.899074
      pz      :     0.014441  p :     0.070522
      px      :     0.016273
      py      :     0.039808
 17 H s       :     0.872714  s :     0.872714
      pz      :     0.044544  p :     0.070667
      px      :     0.014329
      py      :     0.011794
 18 H s       :     0.877418  s :     0.877418
      pz      :     0.021504  p :     0.070583
      px      :     0.036914
      py      :     0.012165
 19 H s       :     0.890069  s :     0.890069
      pz      :     0.025917  p :     0.072381
      px      :     0.030614
      py      :     0.015850
 20 H s       :     0.904048  s :     0.904048
      pz      :     0.024218  p :     0.073668
      px      :     0.034871
      py      :     0.014579
 21 H s       :     0.874424  s :     0.874424
      pz      :     0.024062  p :     0.070728
      px      :     0.014742
      py      :     0.031924
 22 H s       :     0.892946  s :     0.892946
      pz      :     0.039825  p :     0.071638
      px      :     0.017734
      py      :     0.014079
 23 H s       :     0.862257  s :     0.862257
      pz      :     0.015165  p :     0.080692
      px      :     0.034432
      py      :     0.031096
 24 H s       :     0.873394  s :     0.873394
      pz      :     0.023754  p :     0.071444
      px      :     0.025242
      py      :     0.022448
 25 H s       :     0.879546  s :     0.879546
      pz      :     0.035049  p :     0.071371
      px      :     0.017869
      py      :     0.018453
 26 H s       :     0.902634  s :     0.902634
      pz      :     0.013812  p :     0.070571
      px      :     0.016959
      py      :     0.039800
 27 H s       :     0.877877  s :     0.877877
      pz      :     0.034417  p :     0.070559
      px      :     0.014280
      py      :     0.021862

SPIN
  0 Nis       :     0.012465  s :     0.012465
      pz      :     0.018555  p :     0.012460
      px      :    -0.007740
      py      :     0.001645
      dz2     :     0.158728  d :     1.106973
      dxz     :     0.194937
      dyz     :     0.446824
      dx2y2   :     0.273397
      dxy     :     0.033088
      f0      :    -0.000004  f :    -0.000018
      f+1     :    -0.000011
      f-1     :     0.000002
      f+2     :    -0.000003
      f-2     :     0.000000
      f+3     :     0.000000
      f-3     :    -0.000002
  1 Fes       :    -0.002405  s :    -0.002405
      pz      :    -0.010052  p :    -0.019063
      px      :    -0.002398
      py      :    -0.006613
      dz2     :    -0.004325  d :    -0.057636
      dxz     :    -0.011859
      dyz     :    -0.039251
      dx2y2   :     0.001132
      dxy     :    -0.003333
      f0      :     0.000004  f :     0.000031
      f+1     :     0.000003
      f-1     :     0.000009
      f+2     :     0.000002
      f-2     :     0.000010
      f+3     :     0.000003
      f-3     :     0.000000
  2 C s       :     0.000185  s :     0.000185
      pz      :    -0.002798  p :    -0.001806
      px      :    -0.000282
      py      :     0.001273
      dz2     :    -0.000196  d :    -0.000451
      dxz     :    -0.000039
      dyz     :     0.000023
      dx2y2   :    -0.000155
      dxy     :    -0.000083
  3 C s       :     0.001351  s :     0.001351
      pz      :     0.001470  p :     0.002097
      px      :     0.001064
      py      :    -0.000437
      dz2     :    -0.000148  d :    -0.000644
      dxz     :    -0.000251
      dyz     :    -0.000221
      dx2y2   :     0.000008
      dxy     :    -0.000032
  4 C s       :     0.000436  s :     0.000436
      pz      :    -0.003017  p :    -0.002215
      px      :     0.001034
      py      :    -0.000232
      dz2     :    -0.000263  d :    -0.000418
      dxz     :     0.000023
      dyz     :     0.000006
      dx2y2   :    -0.000068
      dxy     :    -0.000116
  5 O s       :    -0.000050  s :    -0.000050
      pz      :    -0.002459  p :    -0.002684
      px      :    -0.000148
      py      :    -0.000077
      dz2     :    -0.000001  d :     0.000003
      dxz     :    -0.000000
      dyz     :     0.000001
      dx2y2   :     0.000001
      dxy     :     0.000003
  6 O s       :    -0.000036  s :    -0.000036
      pz      :    -0.000151  p :    -0.000835
      px      :    -0.000029
      py      :    -0.000655
      dz2     :     0.000000  d :    -0.000005
      dxz     :     0.000001
      dyz     :    -0.000006
      dx2y2   :     0.000000
      dxy     :    -0.000001
  7 O s       :    -0.000048  s :    -0.000048
      pz      :    -0.002728  p :    -0.003394
      px      :     0.000112
      py      :    -0.000779
      dz2     :    -0.000002  d :     0.000004
      dxz     :     0.000002
      dyz     :     0.000001
      dx2y2   :     0.000002
      dxy     :     0.000001
  8 S s       :     0.004548  s :     0.004548
      pz      :     0.031117  p :     0.290997
      px      :     0.284329
      py      :    -0.024449
      dz2     :    -0.000604  d :    -0.001778
      dxz     :    -0.000413
      dyz     :    -0.000701
      dx2y2   :     0.000495
      dxy     :    -0.000555
  9 S s       :     0.002027  s :     0.002027
      pz      :     0.029906  p :     0.047864
      px      :     0.013969
      py      :     0.003988
      dz2     :    -0.000212  d :    -0.000272
      dxz     :    -0.000053
      dyz     :    -0.000010
      dx2y2   :     0.000112
      dxy     :    -0.000109
 10 S s       :     0.003553  s :     0.003553
      pz      :     0.003264  p :    -0.444886
      px      :    -0.278393
      py      :    -0.169757
      dz2     :     0.000905  d :    -0.000546
      dxz     :     0.000105
      dyz     :     0.000045
      dx2y2   :    -0.000578
      dxy     :    -0.001023
 11 S s       :     0.004243  s :     0.004243
      pz      :     0.097124  p :     0.117451
      px      :     0.002714
      py      :     0.017613
      dz2     :     0.000069  d :    -0.000230
      dxz     :    -0.000079
      dyz     :     0.000008
      dx2y2   :    -0.000158
      dxy     :    -0.000070
 12 C s       :    -0.001565  s :    -0.001565
      pz      :    -0.000772  p :    -0.009354
      px      :     0.000466
      py      :    -0.009048
      dz2     :     0.000115  d :     0.002591
      dxz     :     0.001084
      dyz     :     0.000524
      dx2y2   :    -0.000167
      dxy     :     0.001035
 13 C s       :    -0.000105  s :    -0.000105
      pz      :    -0.000123  p :    -0.000811
      px      :    -0.000378
      py      :    -0.000309
      dz2     :     0.000126  d :     0.000638
      dxz     :     0.000202
      dyz     :     0.000069
      dx2y2   :     0.000212
      dxy     :     0.000030
 14 C s       :     0.002022  s :     0.002022
      pz      :     0.002545  p :    -0.012877
      px      :    -0.016549
      py      :     0.001128
      dz2     :    -0.001526  d :    -0.007025
      dxz     :    -0.001104
      dyz     :     0.000773
      dx2y2   :    -0.001401
      dxy     :    -0.003767
 15 C s       :    -0.000321  s :    -0.000321
      pz      :    -0.001248  p :    -0.004720
      px      :    -0.003114
      py      :    -0.000358
      dz2     :    -0.000003  d :     0.001110
      dxz     :     0.000896
      dyz     :     0.000064
      dx2y2   :     0.000040
      dxy     :     0.000112
 16 H s       :     0.000334  s :     0.000334
      pz      :     0.000004  p :    -0.000042
      px      :    -0.000026
      py      :    -0.000021
 17 H s       :     0.000914  s :     0.000914
      pz      :    -0.000032  p :    -0.000054
      px      :    -0.000027
      py      :     0.000005
 18 H s       :     0.001724  s :     0.001724
      pz      :    -0.000014  p :    -0.000017
      px      :    -0.000019
      py      :     0.000017
 19 H s       :     0.015720  s :     0.015720
      pz      :    -0.000063  p :    -0.000363
      px      :    -0.000109
      py      :    -0.000191
 20 H s       :     0.002359  s :     0.002359
      pz      :    -0.000015  p :    -0.000272
      px      :    -0.000122
      py      :    -0.000135
 21 H s       :    -0.001956  s :    -0.001956
      pz      :    -0.000186  p :    -0.000177
      px      :     0.000025
      py      :    -0.000015
 22 H s       :    -0.018324  s :    -0.018324
      pz      :     0.000225  p :     0.000103
      px      :    -0.000338
      py      :     0.000217
 23 H s       :    -0.043193  s :    -0.043193
      pz      :    -0.000041  p :    -0.002388
      px      :    -0.001567
      py      :    -0.000780
 24 H s       :     0.007312  s :     0.007312
      pz      :    -0.000082  p :    -0.000901
      px      :    -0.000617
      py      :    -0.000202
 25 H s       :     0.000983  s :     0.000983
      pz      :    -0.000228  p :    -0.000277
      px      :    -0.000054
      py      :     0.000005
 26 H s       :    -0.000001  s :    -0.000001
      pz      :    -0.000019  p :    -0.000114
      px      :    -0.000086
      py      :    -0.000008
 27 H s       :     0.001828  s :     0.001828
      pz      :    -0.000012  p :    -0.000045
      px      :    -0.000006
      py      :    -0.000027


                      *****************************
                      * MAYER POPULATION ANALYSIS *
                      *****************************

  NA   - Mulliken gross atomic population
  ZA   - Total nuclear charge
  QA   - Mulliken gross atomic charge
  VA   - Mayer's total valence
  BVA  - Mayer's bonded valence
  FA   - Mayer's free valence

  ATOM       NA         ZA         QA         VA         BVA        FA
  0 Ni    27.7085    28.0000     0.2915     3.9539     3.1640     0.7899
  1 Fe    26.6054    26.0000    -0.6054     6.1677     6.1593     0.0084
  2 C      5.7968     6.0000     0.2032     3.6411     3.6411     0.0000
  3 C      5.6302     6.0000     0.3698     3.6450     3.6450     0.0000
  4 C      5.7549     6.0000     0.2451     3.6772     3.6771     0.0000
  5 O      7.9593     8.0000     0.0407     2.6400     2.6400     0.0000
  6 O      7.9306     8.0000     0.0694     2.6479     2.6479     0.0000
  7 O      7.9994     8.0000     0.0006     2.6060     2.6060     0.0000
  8 S     16.0679    16.0000    -0.0679     2.4737     2.3385     0.1352
  9 S     16.1137    16.0000    -0.1137     2.5777     2.5758     0.0019
 10 S     16.0669    16.0000    -0.0669     2.5157     2.2351     0.2806
 11 S     16.1193    16.0000    -0.1193     2.5570     2.5431     0.0139
 12 C      6.1970     6.0000    -0.1970     3.8755     3.8751     0.0003
 13 C      6.1525     6.0000    -0.1525     3.8864     3.8864     0.0000
 14 C      6.1147     6.0000    -0.1147     3.8462     3.8449     0.0013
 15 C      6.1513     6.0000    -0.1513     3.8899     3.8898     0.0000
 16 H      0.9109     1.0000     0.0891     0.9878     0.9878     0.0000
 17 H      0.8672     1.0000     0.1328     0.9776     0.9776     0.0000
 18 H      0.8735     1.0000     0.1265     0.9723     0.9723     0.0000
 19 H      0.8812     1.0000     0.1188     0.9855     0.9851     0.0004
 20 H      0.8889     1.0000     0.1111     0.9801     0.9801     0.0000
 21 H      0.8717     1.0000     0.1283     0.9772     0.9772     0.0000
 22 H      0.8948     1.0000     0.1052     0.9759     0.9753     0.0006
 23 H      0.9199     1.0000     0.0801     1.0088     1.0064     0.0025
 24 H      0.8595     1.0000     0.1405     0.9672     0.9671     0.0001
 25 H      0.8734     1.0000     0.1266     0.9857     0.9857     0.0000
 26 H      0.9188     1.0000     0.0812     0.9995     0.9995     0.0000
 27 H      0.8721     1.0000     0.1279     0.9732     0.9732     0.0000

  Mayer bond orders larger than 0.100000
B(  0-Ni,  1-Fe) :   0.1711 B(  0-Ni,  8-S ) :   1.0525 B(  0-Ni,  9-S ) :   0.4379 
B(  0-Ni, 10-S ) :   0.8351 B(  0-Ni, 11-S ) :   0.4642 B(  1-Fe,  2-C ) :   1.1084 
B(  1-Fe,  3-C ) :   1.1860 B(  1-Fe,  4-C ) :   1.2168 B(  1-Fe,  5-O ) :   0.1145 
B(  1-Fe,  7-O ) :   0.1347 B(  1-Fe,  9-S ) :   0.9954 B(  1-Fe, 11-S ) :   0.9555 
B(  2-C ,  5-O ) :   2.4874 B(  3-C ,  6-O ) :   2.5122 B(  4-C ,  7-O ) :   2.4205 
B(  8-S , 10-S ) :   0.1636 B(  8-S , 12-C ) :   0.9787 B(  9-S , 13-C ) :   0.9736 
B( 10-S , 14-C ) :   1.0390 B( 11-S , 15-C ) :   0.9727 B( 12-C , 19-H ) :   0.9448 
B( 12-C , 20-H ) :   0.9520 B( 12-C , 21-H ) :   0.9498 B( 13-C , 16-H ) :   0.9574 
B( 13-C , 17-H ) :   0.9528 B( 13-C , 18-H ) :   0.9570 B( 14-C , 22-H ) :   0.9277 
B( 14-C , 23-H ) :   0.8915 B( 14-C , 24-H ) :   0.9350 B( 15-C , 25-H ) :   0.9496 
B( 15-C , 26-H ) :   0.9567 B( 15-C , 27-H ) :   0.9565 

Environment variable NBOEXE for nbo6.exe or nbo5.exe not set! Skipping NBO-Analysis

-------
TIMINGS
-------

Total SCF time: 0 days 0 hours 35 min 7 sec 

Total time                  ....    2107.690 sec
Sum of individual times     ....    2106.621 sec  ( 99.9%)

Fock matrix formation       ....    2098.058 sec  ( 99.5%)
  XC integration            ....      70.619 sec  (  3.4% of F)
    Basis function eval.    ....      20.284 sec  ( 28.7% of XC)
    Density eval.           ....      21.450 sec  ( 30.4% of XC)
    XC-Functional eval.     ....       3.485 sec  (  4.9% of XC)
    XC-Potential eval.      ....      23.764 sec  ( 33.7% of XC)
Diagonalization             ....       3.504 sec  (  0.2%)
Density matrix formation    ....       0.746 sec  (  0.0%)
Population analysis         ....       0.019 sec  (  0.0%)
Initial guess               ....       0.824 sec  (  0.0%)
Orbital Transformation      ....       0.000 sec  (  0.0%)
Orbital Orthonormalization  ....       0.000 sec  (  0.0%)
DIIS solution               ....       1.333 sec  (  0.1%)
Grid generation             ....       2.137 sec  (  0.1%)

-------------------------   --------------------
FINAL SINGLE POINT ENERGY     -4861.404175346776
-------------------------   --------------------


                            ***************************************
                            *     ORCA property calculations      *
                            ***************************************

                                    ---------------------
                                    Active property flags
                                    ---------------------
   (+) Dipole Moment


------------------------------------------------------------------------------
                       ORCA ELECTRIC PROPERTIES CALCULATION
------------------------------------------------------------------------------

Dipole Moment Calculation                       ... on
Quadrupole Moment Calculation                   ... off
Polarizability Calculation                      ... off
GBWName                                         ... 1e3d_chainsAB_catalytic_center.gbw
Electron density file                           ... 1e3d_chainsAB_catalytic_center.scfp
The origin for moment calculation is the CENTER OF MASS  = (14.864053, 68.422011 28.981096)

-------------
DIPOLE MOMENT
-------------
                                X             Y             Z
Electronic contribution:     -5.43901      -6.85903      11.48138
Nuclear contribution   :      5.50522       5.85189     -10.70265
                        -----------------------------------------
Total Dipole Moment    :      0.06622      -1.00715       0.77872
                        -----------------------------------------
Magnitude (a.u.)       :      1.27481
Magnitude (Debye)      :      3.24031


--------------------
Rotational spectrum 
--------------------
 
Rotational constants in cm-1:     0.013341     0.007864     0.006733 
Rotational constants in MHz :   399.963138   235.744703   201.840495 

 Dipole components along the rotational axes: 
x,y,z [a.u.] :     0.974497     0.483674    -0.664496 
x,y,z [Debye]:     2.476973     1.229402    -1.689015 

 
------------------------------------------------------------------------------
                      ORCA CHELPG CHARGES GENERATION
------------------------------------------------------------------------------

GBW file                           ... 1e3d_chainsAB_catalytic_center.gbw

Reading the GBW file               ... done

Grid spacing                       ...     0.300000
Point Cut-Off                      ...     2.800000
Van-der-Waals Radii                ...        COSMO
Total charge                       ...            1


Number of points X direction       ...           44
Number of points Y direction       ...           40
Number of points Z direction       ...           41
Maximum number of possible points  ...        72160
Final number of points             ...        17380


CHELPG Charges            
--------------------------------
  0   Ni  :       0.577243
  1   Fe  :      -0.304087
  2   C   :       0.398383
  3   C   :       0.393247
  4   C   :       0.334308
  5   O   :      -0.147539
  6   O   :      -0.117407
  7   O   :      -0.159608
  8   S   :      -0.254190
  9   S   :      -0.099408
 10   S   :      -0.166620
 11   S   :      -0.170924
 12   C   :       0.010059
 13   C   :      -0.244702
 14   C   :      -0.042540
 15   C   :      -0.120045
 16   H   :       0.093208
 17   H   :       0.135809
 18   H   :       0.157513
 19   H   :       0.023527
 20   H   :      -0.000375
 21   H   :       0.132346
 22   H   :       0.063926
 23   H   :       0.069351
 24   H   :       0.121594
 25   H   :       0.126061
 26   H   :       0.079709
 27   H   :       0.111161
--------------------------------
Total charge:     1.000000
--------------------------------

CHELPG charges calculated...

Timings for individual parts in CHELPG calculation:
Grid generation                 ...        0.006 sec (=   0.000 min)
Potential calculation           ...        9.273 sec (=   0.155 min)
Fit to the potential            ...        0.033 sec (=   0.001 min)
------------------------------------------------------------------------------

------------------------------------------------------------------------------
                      ORCA CHELPG CHARGES GENERATION
------------------------------------------------------------------------------

GBW file                           ... 1e3d_chainsAB_catalytic_center.gbw

Density file                       ... 1e3d_chainsAB_catalytic_center.scfp

Reading the GBW file               ... done

Reading the density               ... Done!
Grid spacing                       ...     0.300000
Point Cut-Off                      ...     2.800000
Van-der-Waals Radii                ...        COSMO
Total charge                       ...            1


Number of points X direction       ...           44
Number of points Y direction       ...           40
Number of points Z direction       ...           41
Maximum number of possible points  ...        72160
Final number of points             ...        17380


CHELPG Charges            
--------------------------------
  0   Ni  :       0.577243
  1   Fe  :      -0.304087
  2   C   :       0.398383
  3   C   :       0.393247
  4   C   :       0.334308
  5   O   :      -0.147539
  6   O   :      -0.117407
  7   O   :      -0.159608
  8   S   :      -0.254190
  9   S   :      -0.099408
 10   S   :      -0.166620
 11   S   :      -0.170924
 12   C   :       0.010059
 13   C   :      -0.244702
 14   C   :      -0.042540
 15   C   :      -0.120045
 16   H   :       0.093208
 17   H   :       0.135809
 18   H   :       0.157513
 19   H   :       0.023527
 20   H   :      -0.000375
 21   H   :       0.132346
 22   H   :       0.063926
 23   H   :       0.069351
 24   H   :       0.121594
 25   H   :       0.126061
 26   H   :       0.079709
 27   H   :       0.111161
--------------------------------
Total charge:     1.000000
--------------------------------

CHELPG charges calculated...

Timings for individual parts in CHELPG calculation:
Grid generation                 ...        0.005 sec (=   0.000 min)
Potential calculation           ...        9.250 sec (=   0.154 min)
Fit to the potential            ...        0.030 sec (=   0.000 min)
------------------------------------------------------------------------------


Timings for individual modules:

Sum of individual times         ...     2117.666 sec (=  35.294 min)
GTO integral calculation        ...        0.416 sec (=   0.007 min)   0.0 %
SCF iterations                  ...     2107.933 sec (=  35.132 min)  99.5 %
CHELPG charge generation        ...        9.316 sec (=   0.155 min)   0.4 %
                             ****ORCA TERMINATED NORMALLY****
TOTAL RUN TIME: 0 days 0 hours 35 minutes 27 seconds 597 msec
