# Supplementary material for: Modeling of the Electrostatic Interaction and Catalytic Activity of [NiFe] Hydrogenases on a Planar Electrode
Source: J Phys Chem B. 2022 Oct 21;126(43):8777–90. doi: 10.1021/acs.jpcb.2c05371 (PMC9639099; doi:10.1021/acs.jpcb.2c05371)
Supplement: Supplementary file 1 — jp2c05371_si_001.zip [file jp2c05371_si_001.zip › Supplementary data/Metallic clusters orca/Catalytic center/Catalitic center _c1_m4/1e3d_chainsAB_catalytic_center.out]

                                 *****************
                                 * O   R   C   A *
                                 *****************

           --- An Ab Initio, DFT and Semiempirical electronic structure package ---

                  #######################################################
                  #                        -***-                        #
                  #          Department of theory and spectroscopy      #
                  #               Directorship: Frank Neese             #
                  #        Max Planck Institute fuer Kohlenforschung    #
                  #                Kaiser Wilhelm Platz 1               #
                  #                 D-45470 Muelheim/Ruhr               #
                  #                      Germany                        #
                  #                                                     #
                  #                  All rights reserved                #
                  #                        -***-                        #
                  #######################################################


                         Program Version 4.2.1 -  RELEASE  -


 With contributions from (in alphabetic order):
   Daniel Aravena         : Magnetic Suceptibility
   Michael Atanasov       : Ab Initio Ligand Field Theory (pilot matlab implementation)
   Alexander A. Auer      : GIAO ZORA, VPT2
   Ute Becker             : Parallelization
   Giovanni Bistoni       : ED, misc. LED, open-shell LED, HFLD
   Martin Brehm           : Molecular dynamics
   Dmytro Bykov           : SCF Hessian
   Vijay G. Chilkuri      : MRCI spin determinant printing, contributions to CSF-ICE
   Dipayan Datta          : RHF DLPNO-CCSD density
   Achintya Kumar Dutta   : EOM-CC, STEOM-CC
   Dmitry Ganyushin       : Spin-Orbit,Spin-Spin,Magnetic field MRCI
   Miquel Garcia          : C-PCM Hessian, Gaussian charge scheme
   Yang Guo               : DLPNO-NEVPT2, CIM, IAO-localization
   Andreas Hansen         : Spin unrestricted coupled pair/coupled cluster methods
   Benjamin Helmich-Paris : CASSCF linear response (MC-RPA)
   Lee Huntington         : MR-EOM, pCC
   Robert Izsak           : Overlap fitted RIJCOSX, COSX-SCS-MP3, EOM
   Christian Kollmar      : KDIIS, OOCD, Brueckner-CCSD(T), CCSD density
   Simone Kossmann        : Meta GGA functionals, TD-DFT gradient, OOMP2, MP2 Hessian
   Martin Krupicka        : AUTO-CI
   Lucas Lang             : DCDCAS
   Dagmar Lenk            : GEPOL surface, SMD
   Dimitrios Liakos       : Extrapolation schemes; Compound Job, initial MDCI parallelization
   Dimitrios Manganas     : Further ROCIS development; embedding schemes
   Dimitrios Pantazis     : SARC Basis sets
   Taras Petrenko         : DFT Hessian,TD-DFT gradient, ASA, ECA, R-Raman, ABS, FL, XAS/XES, NRVS
   Peter Pinski           : DLPNO-MP2, DLPNO-MP2 Gradient
   Christoph Reimann      : Effective Core Potentials
   Marius Retegan         : Local ZFS, SOC
   Christoph Riplinger    : Optimizer, TS searches, QM/MM, DLPNO-CCSD(T), (RO)-DLPNO pert. Triples
   Tobias Risthaus        : Range-separated hybrids, TD-DFT gradient, RPA, STAB
   Michael Roemelt        : Original ROCIS implementation
   Masaaki Saitow         : Open-shell DLPNO-CCSD energy and density
   Barbara Sandhoefer     : DKH picture change effects
   Avijit Sen             : IP-ROCIS
   Kantharuban Sivalingam : CASSCF convergence, NEVPT2, FIC-MRCI
   Bernardo de Souza      : ESD, SOC TD-DFT
   Georgi Stoychev        : AutoAux, RI-MP2 NMR
   Willem Van den Heuvel  : Paramagnetic NMR
   Boris Wezisla          : Elementary symmetry handling
   Frank Wennmohs         : Technical directorship


 We gratefully acknowledge several colleagues who have allowed us to
 interface, adapt or use parts of their codes:
   Stefan Grimme, W. Hujo, H. Kruse,             : VdW corrections, initial TS optimization,
                  C. Bannwarth                     DFT functionals, gCP, sTDA/sTD-DF
   Ed Valeev, F. Pavosevic, A. Kumar             : LibInt (2-el integral package), F12 methods
   Garnet Chan, S. Sharma, J. Yang, R. Olivares  : DMRG
   Ulf Ekstrom                                   : XCFun DFT Library
   Mihaly Kallay                                 : mrcc  (arbitrary order and MRCC methods)
   Andreas Klamt, Michael Diedenhofen            : otool_cosmo (COSMO solvation model)
   Jiri Pittner, Ondrej Demel                    : Mk-CCSD
   Frank Weinhold                                : gennbo (NPA and NBO analysis)
   Christopher J. Cramer and Donald G. Truhlar   : smd solvation model
   Lars Goerigk                                  : TD-DFT with DH, B97 family of functionals
   V. Asgeirsson, H. Jonsson                     : NEB implementation
   FAccTs GmbH                                   : IRC, NEB, NEB-TS, Multilevel, MM, QM/MM, CI optimization
   S Lehtola, MJT Oliveira, MAL Marques          : LibXC Library


 Your calculation uses the libint2 library for the computation of 2-el integrals
 For citations please refer to: http://libint.valeyev.net

 Your ORCA version has been built with support for libXC version: 4.2.3
 For citations please refer to: https://tddft.org/programs/libxc/

 This ORCA versions uses:
   CBLAS   interface :  Fast vector & matrix operations
   LAPACKE interface :  Fast linear algebra routines
   SCALAPACK package :  Parallel linear algebra routines


----- Orbital basis set information -----
Your calculation utilizes the basis: def2-SVP
   F. Weigend and R. Ahlrichs, Phys. Chem. Chem. Phys. 7, 3297 (2005).

================================================================================
                                        WARNINGS
                       Please study these warnings very carefully!
================================================================================


INFO   : the flag for use of LIBINT has been found!

================================================================================
                                       INPUT FILE
================================================================================
NAME = 1e3d_chainsAB_catalytic_center.inp
|  1> #Catalytic center
|  2> 
|  3> ! AllPop
|  4> ! CHELPG
|  5> ! Angs
|  6> ! PBE0 def2-SVP TightSCF UHF
|  7> %scf
|  8> 	MaxIter 1500
|  9> 
| 10> end
| 11> * xyz 1 4
| 12> Ni 8.060   36.237  13.909
| 13> Fe 7.465   35.722  16.702
| 14> C1 6.451   34.219  17.096
| 15> C2 6.799   36.559  18.161
| 16> C3 8.961   35.108  17.491
| 17> O  6.001   33.252  17.438
| 18> O  6.437   36.754  19.176
| 19> O  9.912   34.679  17.963
| 20> S  7.694   37.504  12.192
| 21> S  5.890   36.524  15.267
| 22> S 10.081   36.152  13.041
| 23> S  8.545   37.599  15.988
| 24> C  7.202   38.961  13.149
| 25> C  4.698   35.256  14.828
| 26> C 10.780   34.829  13.498
| 27> C 10.339   37.616  16.165
| 28> H  5.123   34.264  15.041
| 29> H  4.460   35.331  13.757
| 30> H  3.780   35.396  15.418
| 31> H  8.030   39.267  13.805
| 32> H  6.321   38.716  13.762
| 33> H  6.953   39.784  12.464
| 34> H 11.220   34.923  14.501
| 35> H  9.820   34.295  13.567
| 36> H  11.465  34.266  12.847
| 37> H  10.792  38.076  15.273
| 38> H  10.706  36.585  16.271
| 39> H  10.614  38.198  17.057
| 40> *
| 41> 
| 42>                          ****END OF INPUT****
================================================================================

                       ****************************
                       * Single Point Calculation *
                       ****************************

---------------------------------
CARTESIAN COORDINATES (ANGSTROEM)
---------------------------------
  Ni     8.060000   36.237000   13.909000
  Fe     7.465000   35.722000   16.702000
  C      6.451000   34.219000   17.096000
  C      6.799000   36.559000   18.161000
  C      8.961000   35.108000   17.491000
  O      6.001000   33.252000   17.438000
  O      6.437000   36.754000   19.176000
  O      9.912000   34.679000   17.963000
  S      7.694000   37.504000   12.192000
  S      5.890000   36.524000   15.267000
  S     10.081000   36.152000   13.041000
  S      8.545000   37.599000   15.988000
  C      7.202000   38.961000   13.149000
  C      4.698000   35.256000   14.828000
  C     10.780000   34.829000   13.498000
  C     10.339000   37.616000   16.165000
  H      5.123000   34.264000   15.041000
  H      4.460000   35.331000   13.757000
  H      3.780000   35.396000   15.418000
  H      8.030000   39.267000   13.805000
  H      6.321000   38.716000   13.762000
  H      6.953000   39.784000   12.464000
  H     11.220000   34.923000   14.501000
  H      9.820000   34.295000   13.567000
  H     11.465000   34.266000   12.847000
  H     10.792000   38.076000   15.273000
  H     10.706000   36.585000   16.271000
  H     10.614000   38.198000   17.057000

----------------------------
CARTESIAN COORDINATES (A.U.)
----------------------------
  NO LB      ZA    FRAG     MASS         X           Y           Z
   0 Ni   28.0000    0    58.700   15.231193   68.478006   26.284201
   1 Fe   26.0000    0    55.850   14.106806   67.504797   31.562206
   2 C     6.0000    0    12.011   12.190623   64.664539   32.306758
   3 C     6.0000    0    12.011   12.848248   69.086498   34.319316
   4 C     6.0000    0    12.011   16.933836   66.344505   33.053200
   5 O     8.0000    0    15.999   11.340247   62.837173   32.953044
   6 O     8.0000    0    15.999   12.164167   69.454994   36.237388
   7 O     8.0000    0    15.999   18.730965   65.533813   33.945151
   8 S    16.0000    0    32.060   14.539553   70.872289   23.039541
   9 S    16.0000    0    32.060   11.130487   69.020357   28.850449
  10 S    16.0000    0    32.060   19.050329   68.317379   24.643919
  11 S    16.0000    0    32.060   16.147710   71.051813   30.212941
  12 C     6.0000    0    12.011   13.609808   73.625620   24.848009
  13 C     6.0000    0    12.011    8.877933   66.624185   28.020859
  14 C     6.0000    0    12.011   20.371248   65.817272   25.507523
  15 C     6.0000    0    12.011   19.537878   71.083938   30.547423
  16 H     1.0000    0     1.008    9.681067   64.749576   28.423371
  17 H     1.0000    0     1.008    8.428179   66.765914   25.996962
  18 H     1.0000    0     1.008    7.143165   66.888746   29.135798
  19 H     1.0000    0     1.008   15.174501   74.203876   26.087669
  20 H     1.0000    0     1.008   11.944959   73.162637   26.006411
  21 H     1.0000    0     1.008   13.139266   75.180865   23.553547
  22 H     1.0000    0     1.008   21.202727   65.994906   27.402919
  23 H     1.0000    0     1.008   18.557111   64.808158   25.637914
  24 H     1.0000    0     1.008   21.665710   64.753356   24.277312
  25 H     1.0000    0     1.008   20.393924   71.953212   28.861787
  26 H     1.0000    0     1.008   20.231408   69.135631   30.747734
  27 H     1.0000    0     1.008   20.057553   72.183759   32.233059

--------------------------------
INTERNAL COORDINATES (ANGSTROEM)
--------------------------------
 Ni     0   0   0     0.000000000000     0.00000000     0.00000000
 Fe     1   0   0     2.901740684486     0.00000000     0.00000000
 C      2   1   0     1.855381631902   117.40211767     0.00000000
 C      2   1   3     1.809089826404   140.32105026   231.02353750
 C      2   1   3     1.799314591727   108.18869475   105.71884867
 O      3   2   1     1.120068301489   169.66678101   118.80678019
 O      4   2   1     1.095122824162   162.09213777   176.38328706
 O      5   2   1     1.145087769562   177.56320327   297.92901534
 S      1   2   3     2.165025173064   146.36080033   109.84105851
 S      2   1   3     2.276632161769    58.17257911   285.49969684
 S      1   2   3     2.201156514199   124.12317285   246.24414116
 S      2   1   3     2.280202841854    57.00184213   185.19042564
 C      9   1   2     1.811287387468    95.60370454    24.22088016
 C     10   2   1     1.794828404054   111.39220796   106.03285934
 C     11   1   2     1.564537950962   109.12794982    47.99066986
 C     12   2   1     1.802790614575   116.63796401   259.78433694
 H     14  10   2     1.100026363320   109.45981630   340.69022675
 H     14  10   2     1.099686318911   109.49736083   220.65381434
 H     14  10   2     1.100192710392   109.45604765   100.67066110
 H     13   9   1     1.099798163301   109.53960577    59.91579154
 H     13   9   1     1.100888277710   109.42407946   299.98118113
 H     13   9   1     1.099342985605   109.54240705   180.04316755
 H     15  11   1     1.099292954585   111.90261043   277.72525729
 H     15  11   1     1.100689329466    92.22891775    29.76449039
 H     15  11   1     1.099997727270   122.55807453   144.53348342
 H     16  12   2     1.101123517141   109.49937614   139.71321515
 H     16  12   2     1.099493519763   109.43793226    19.77772442
 H     16  12   2     1.100005909075   109.47432266   259.70910455

---------------------------
INTERNAL COORDINATES (A.U.)
---------------------------
 Ni     0   0   0     0.000000000000     0.00000000     0.00000000
 Fe     1   0   0     5.483495205335     0.00000000     0.00000000
 C      2   1   0     3.506163158203   117.40211767     0.00000000
 C      2   1   3     3.418684323568   140.32105026   231.02353750
 C      2   1   3     3.400211807131   108.18869475   105.71884867
 O      3   2   1     2.116622341100   169.66678101   118.80678019
 O      4   2   1     2.069482220672   162.09213777   176.38328706
 O      5   2   1     2.163902283775   177.56320327   297.92901534
 S      1   2   3     4.091304650136   146.36080033   109.84105851
 S      2   1   3     4.302211293420    58.17257911   285.49969684
 S      1   2   3     4.159582989733   124.12317285   246.24414116
 S      2   1   3     4.308958900893    57.00184213   185.19042564
 C      9   1   2     3.422837112140    95.60370454    24.22088016
 C     10   2   1     3.391734141046   111.39220796   106.03285934
 C     11   1   2     2.956548253444   109.12794982    47.99066986
 C     12   2   1     3.406780538350   116.63796401   259.78433694
 H     14  10   2     2.078748566769   109.45981630   340.69022675
 H     14  10   2     2.078105975962   109.49736083   220.65381434
 H     14  10   2     2.079062917178   109.45604765   100.67066110
 H     13   9   1     2.078317331228   109.53960577    59.91579154
 H     13   9   1     2.080377348917   109.42407946   299.98118113
 H     13   9   1     2.077457170042   109.54240705   180.04316755
 H     15  11   1     2.077362625115   111.90261043   277.72525729
 H     15  11   1     2.080001391220    92.22891775    29.76449039
 H     15  11   1     2.078694452477   122.55807453   144.53348342
 H     16  12   2     2.080821887016   109.49937614   139.71321515
 H     16  12   2     2.077741638372   109.43793226    19.77772442
 H     16  12   2     2.078709913847   109.47432266   259.70910455

---------------------
BASIS SET INFORMATION
---------------------
There are 6 groups of distinct atoms

 Group   1 Type Ni  : 14s9p5d1f contracted to 5s3p2d1f pattern {63311/531/41/1}
 Group   2 Type Fe  : 14s9p5d1f contracted to 5s3p2d1f pattern {63311/531/41/1}
 Group   3 Type C   : 7s4p1d contracted to 3s2p1d pattern {511/31/1}
 Group   4 Type O   : 7s4p1d contracted to 3s2p1d pattern {511/31/1}
 Group   5 Type S   : 10s7p1d contracted to 4s3p1d pattern {5311/511/1}
 Group   6 Type H   : 4s1p contracted to 2s1p pattern {31/1}

Atom   0Ni   basis set group =>   1
Atom   1Fe   basis set group =>   2
Atom   2C    basis set group =>   3
Atom   3C    basis set group =>   3
Atom   4C    basis set group =>   3
Atom   5O    basis set group =>   4
Atom   6O    basis set group =>   4
Atom   7O    basis set group =>   4
Atom   8S    basis set group =>   5
Atom   9S    basis set group =>   5
Atom  10S    basis set group =>   5
Atom  11S    basis set group =>   5
Atom  12C    basis set group =>   3
Atom  13C    basis set group =>   3
Atom  14C    basis set group =>   3
Atom  15C    basis set group =>   3
Atom  16H    basis set group =>   6
Atom  17H    basis set group =>   6
Atom  18H    basis set group =>   6
Atom  19H    basis set group =>   6
Atom  20H    basis set group =>   6
Atom  21H    basis set group =>   6
Atom  22H    basis set group =>   6
Atom  23H    basis set group =>   6
Atom  24H    basis set group =>   6
Atom  25H    basis set group =>   6
Atom  26H    basis set group =>   6
Atom  27H    basis set group =>   6
------------------------------------------------------------------------------
                           ORCA GTO INTEGRAL CALCULATION
------------------------------------------------------------------------------

                         BASIS SET STATISTICS AND STARTUP INFO

 # of primitive gaussian shells          ...  310
 # of primitive gaussian functions       ...  614
 # of contracted shells                  ...  150
 # of contracted basis functions         ...  334
 Highest angular momentum                ...    3
 Maximum contraction depth               ...    6
 Integral package used                   ... LIBINT
 Integral threshhold            Thresh   ...  2.500e-11
 Primitive cut-off              TCut     ...  2.500e-12


------------------------------ INTEGRAL EVALUATION ----------------------------


 * One electron integrals 
 Pre-screening matrix                    ... done
 Shell pair data                         ... done (   0.002 sec)

-------------------------------------------------------------------------------
                                 ORCA SCF
-------------------------------------------------------------------------------

------------
SCF SETTINGS
------------
Hamiltonian:
 Density Functional     Method          .... DFT(GTOs)
 Exchange Functional    Exchange        .... PBE
   PBE kappa parameter   XKappa         ....  0.804000
   PBE mue parameter    XMuePBE         ....  0.219520
 Correlation Functional Correlation     .... PBE
   PBE beta parameter  CBetaPBE         ....  0.066725
 LDA part of GGA corr.  LDAOpt          .... PW91-LDA
 Gradients option       PostSCFGGA      .... off
 Hybrid DFT is turned on
   Fraction HF Exchange ScalHFX         ....  0.250000
   Scaling of DF-GGA-X  ScalDFX         ....  0.750000
   Scaling of DF-GGA-C  ScalDFC         ....  1.000000
   Scaling of DF-LDA-C  ScalLDAC        ....  1.000000
   Perturbative correction              ....  0.000000
   Density functional embedding theory  .... OFF
   NL short-range parameter             ....  6.900000


General Settings:
 Integral files         IntName         .... 1e3d_chainsAB_catalytic_center
 Hartree-Fock type      HFTyp           .... UHF
 Total Charge           Charge          ....    1
 Multiplicity           Mult            ....    4
 Number of Electrons    NEL             ....  195
 Basis Dimension        Dim             ....  334
 Nuclear Repulsion      ENuc            ....   2795.4486099635 Eh

Convergence Acceleration:
 DIIS                   CNVDIIS         .... on
   Start iteration      DIISMaxIt       ....    12
   Startup error        DIISStart       ....  0.200000
   # of expansion vecs  DIISMaxEq       ....     5
   Bias factor          DIISBfac        ....   1.050
   Max. coefficient     DIISMaxC        ....  10.000
 Newton-Raphson         CNVNR           .... off
 SOSCF                  CNVSOSCF        .... off
 Level Shifting         CNVShift        .... on
   Level shift para.    LevelShift      ....    0.2500
   Turn off err/grad.   ShiftErr        ....    0.0010
 Zerner damping         CNVZerner       .... off
 Static damping         CNVDamp         .... on
   Fraction old density DampFac         ....    0.7000
   Max. Damping (<1)    DampMax         ....    0.9800
   Min. Damping (>=0)   DampMin         ....    0.0000
   Turn off err/grad.   DampErr         ....    0.1000
 Fernandez-Rico         CNVRico         .... off

SCF Procedure:
 Maximum # iterations   MaxIter         ....  1500
 SCF integral mode      SCFMode         .... Direct
   Integral package                     .... LIBINT
 Reset frequency        DirectResetFreq ....    20
 Integral Threshold     Thresh          ....  2.500e-11 Eh
 Primitive CutOff       TCut            ....  2.500e-12 Eh

Convergence Tolerance:
 Convergence Check Mode ConvCheckMode   .... Total+1el-Energy
 Convergence forced     ConvForced      .... 0
 Energy Change          TolE            ....  1.000e-08 Eh
 1-El. energy change                    ....  1.000e-05 Eh
 DIIS Error             TolErr          ....  5.000e-07


Diagonalization of the overlap matrix:
Smallest eigenvalue                        ... 1.227e-03
Time for diagonalization                   ...    0.008 sec
Threshold for overlap eigenvalues          ... 1.000e-08
Number of eigenvalues below threshold      ... 0
Time for construction of square roots      ...    0.004 sec
Total time needed                          ...    0.012 sec

-------------------
DFT GRID GENERATION
-------------------

General Integration Accuracy     IntAcc      ...  4.340
Radial Grid Type                 RadialGrid  ... Gauss-Chebyshev
Angular Grid (max. acc.)         AngularGrid ... Lebedev-110
Angular grid pruning method      GridPruning ... 3 (G Style)
Weight generation scheme         WeightScheme... Becke
Basis function cutoff            BFCut       ...    1.0000e-11
Integration weight cutoff        WCut        ...    1.0000e-14
Grids for H and He will be reduced by one unit

# of grid points (after initial pruning)     ...  39316 (   0.0 sec)
# of grid points (after weights+screening)   ...  35965 (   0.1 sec)
nearest neighbour list constructed           ...    0.0 sec
Grid point re-assignment to atoms done       ...    0.0 sec
Grid point division into batches done        ...    0.0 sec
Reduced shell lists constructed in    0.3 sec

Total number of grid points                  ...    35965
Total number of batches                      ...      575
Average number of points per batch           ...       62
Average number of grid points per atom       ...     1284
Average number of shells per batch           ...    74.90 (49.93%)
Average number of basis functions per batch  ...   157.11 (47.04%)
Average number of large shells per batch     ...    49.44 (66.01%)
Average number of large basis fcns per batch ...   102.34 (65.14%)
Maximum spatial batch extension              ...  19.45, 20.11, 20.94 au
Average spatial batch extension              ...   3.63,  3.59,  3.42 au

Time for grid setup =    0.426 sec

------------------------------
INITIAL GUESS: MODEL POTENTIAL
------------------------------
Loading Hartree-Fock densities                     ... done
Calculating cut-offs                               ... done
Setting up the integral package                    ... done
Initializing the effective Hamiltonian             ... done
Starting the Coulomb interaction                   ... done (   0.4 sec)
Reading the grid                                   ... done
Mapping shells                                     ... done
Starting the XC term evaluation                    ... done (   0.3 sec)
  promolecular density results
     # of electrons  =    195.991394013
     EX              =   -279.240242898
     EC              =     -7.566034121
     EX+EC           =   -286.806277019
Transforming the Hamiltonian                       ... done (   0.0 sec)
Diagonalizing the Hamiltonian                      ... done (   0.0 sec)
Back transforming the eigenvectors                 ... done (   0.0 sec)
Now organizing SCF variables                       ... done
                      ------------------
                      INITIAL GUESS DONE (   1.3 sec)
                      ------------------
--------------
SCF ITERATIONS
--------------
ITER       Energy         Delta-E        Max-DP      RMS-DP      [F,P]     Damp
               ***  Starting incremental Fock matrix formation  ***
  0  -4861.0993974605   0.000000000000 0.06665427  0.00078893  0.1439239 0.7000
  1  -4861.2176860695  -0.118288608921 0.06674425  0.00048365  0.0981727 0.7000
                               ***Turning on DIIS***
  2  -4861.2726779651  -0.054991895606 0.13922781  0.00103085  0.0571148 0.0000
  3  -4861.3355024661  -0.062824501067 0.01492562  0.00013744  0.1640074 0.7000
  4  -4861.3596640175  -0.024161551353 0.01416987  0.00012297  0.1023462 0.7000
  5  -4861.3739320637  -0.014268046223 0.03051989  0.00028481  0.0532472 0.0000
  6  -4861.3880217989  -0.014089735190 0.00765329  0.00011368  0.0248590 0.0000
  7  -4861.3900332796  -0.002011480738 0.00801730  0.00009245  0.0122881 0.0000
  8  -4861.3911185098  -0.001085230199 0.00728899  0.00006716  0.0112099 0.0000
  9  -4861.3920715892  -0.000953079391 0.00699427  0.00007213  0.0043998 0.0000
 10  -4861.3929834343  -0.000911845038 0.00782911  0.00007403  0.0026827 0.0000
 11  -4861.3938117936  -0.000828359363 0.00471663  0.00007201  0.0035328 0.0000
 12  -4861.3945063292  -0.000694535537 0.00506875  0.00005464  0.0050114 0.0000
 13  -4861.3950452085  -0.000538879363 0.00697070  0.00008243  0.0021437 0.0000
 14  -4861.3957308795  -0.000685670969 0.00322975  0.00004966  0.0023862 0.0000
 15  -4861.3961299480  -0.000399068479 0.00593860  0.00007775  0.0013909 0.0000
 16  -4861.3966744500  -0.000544501979 0.00347025  0.00004959  0.0015305 0.0000
 17  -4861.3970090851  -0.000334635104 0.00281476  0.00004115  0.0017245 0.0000
 18  -4861.3972623385  -0.000253253429 0.00384248  0.00005071  0.0012118 0.0000
 19  -4861.3975506175  -0.000288279000 0.00986093  0.00014659  0.0009962 0.0000
               *** Restarting incremental Fock matrix formation ***
                                   *** Resetting DIIS ***
 20  -4861.3981421824  -0.000591564913 0.00928704  0.00007621  0.0067168 0.0000
 21  -4861.3976140371   0.000528145261 0.00496171  0.00004088  0.0190688 0.0000
 22  -4861.3982325205  -0.000618483346 0.00321714  0.00002225  0.0086218 0.0000
 23  -4861.3984173060  -0.000184785545 0.00192325  0.00001786  0.0024598 0.0000
 24  -4861.3984937084  -0.000076402344 0.00252275  0.00001868  0.0012040 0.0000
 25  -4861.3985617485  -0.000068040090 0.00210739  0.00001806  0.0011250 0.0000
 26  -4861.3986261394  -0.000064390928 0.00733885  0.00006372  0.0008429 0.0000
 27  -4861.3988247680  -0.000198628584 0.00015389  0.00000157  0.0010895 0.0000
 28  -4861.3988277957  -0.000003027742 0.00144505  0.00001065  0.0012346 0.0000
 29  -4861.3987944513   0.000033344432 0.00068291  0.00000494  0.0014424 0.0000
 30  -4861.3987906033   0.000003848002 0.00121826  0.00000825  0.0010301 0.0000
 31  -4861.3988170106  -0.000026407326 0.00700470  0.00005243  0.0006672 0.0000
 32  -4861.3989675515  -0.000150540903 0.00924112  0.00005933  0.0008042 0.0000
 33  -4861.3991193368  -0.000151785312 0.00629816  0.00003919  0.0006715 0.0000
 34  -4861.3992047419  -0.000085405105 0.00509795  0.00002967  0.0015738 0.0000
 35  -4861.3992664527  -0.000061710793 0.00063631  0.00000595  0.0011918 0.0000
 36  -4861.3992763053  -0.000009852545 0.00651976  0.00003766  0.0005360 0.0000
 37  -4861.3993439600  -0.000067654716 0.00450933  0.00002489  0.0006356 0.0000
 38  -4861.3993867422  -0.000042782210 0.00254865  0.00001339  0.0005933 0.0000
 39  -4861.3993653947   0.000021347500 0.00473862  0.00002424  0.0006557 0.0000
               *** Restarting incremental Fock matrix formation ***
                                   *** Resetting DIIS ***
 40  -4861.3994043713  -0.000038976620 0.00404258  0.00002661  0.0006180 0.0000
 41  -4861.3994116739  -0.000007302591 0.00081414  0.00000700  0.0041743 0.0000
 42  -4861.3994378720  -0.000026198091 0.00075299  0.00000402  0.0015665 0.0000
 43  -4861.3994466508  -0.000008778781 0.00458073  0.00002424  0.0005331 0.0000
 44  -4861.3994785441  -0.000031893332 0.00635795  0.00003109  0.0005417 0.0000
 45  -4861.3995129423  -0.000034398181 0.00146257  0.00000694  0.0013599 0.0000
 46  -4861.3995060975   0.000006844767 0.00087825  0.00000432  0.0010066 0.0000
 47  -4861.3995016777   0.000004419791 0.00206749  0.00001069  0.0008350 0.0000
 48  -4861.3994907092   0.000010968578 0.00246209  0.00001543  0.0004626 0.0000
 49  -4861.3995033978  -0.000012688653 0.00036749  0.00000331  0.0015313 0.0000
 50  -4861.3995089096  -0.000005511778 0.00234161  0.00001075  0.0004134 0.0000
 51  -4861.3995189609  -0.000010051293 0.00159892  0.00000983  0.0009429 0.0000
 52  -4861.3995299830  -0.000011022114 0.00654375  0.00003321  0.0004041 0.0000
 53  -4861.3995595983  -0.000029615348 0.00277115  0.00001538  0.0007292 0.0000
 54  -4861.3995716440  -0.000012045612 0.00809382  0.00004252  0.0002650 0.0000
 55  -4861.3995959757  -0.000024331791 0.00496588  0.00002544  0.0001668 0.0000
 56  -4861.3996045976  -0.000008621804 0.00501658  0.00002776  0.0005457 0.0000
 57  -4861.3996097251  -0.000005127560 0.00111600  0.00000664  0.0001262 0.0000
 58  -4861.3996095396   0.000000185473 0.00173009  0.00000976  0.0001825 0.0000
 59  -4861.3996108609  -0.000001321290 0.00094780  0.00000624  0.0000959 0.0000
               *** Restarting incremental Fock matrix formation ***
                                   *** Resetting DIIS ***
 60  -4861.3996116595  -0.000000798538 0.00023007  0.00000265  0.0000592 0.0000
 61  -4861.3996120267  -0.000000367234 0.00013207  0.00000096  0.0002331 0.0000
 62  -4861.3996121881  -0.000000161432 0.00007119  0.00000081  0.0000922 0.0000
 63  -4861.3996123312  -0.000000143084 0.00036199  0.00000385  0.0000457 0.0000
 64  -4861.3996129057  -0.000000574451 0.00004931  0.00000054  0.0001030 0.0000
 65  -4861.3996128565   0.000000049137 0.00025366  0.00000253  0.0000410 0.0000
 66  -4861.3996132147  -0.000000358141 0.00055705  0.00000546  0.0000377 0.0000
 67  -4861.3996138876  -0.000000672962 0.00006576  0.00000048  0.0000658 0.0000
 68  -4861.3996138565   0.000000031177 0.00045399  0.00000430  0.0001087 0.0000
 69  -4861.3996143300  -0.000000473542 0.00063667  0.00000588  0.0000284 0.0000
 70  -4861.3996148499  -0.000000519884 0.00006176  0.00000061  0.0000629 0.0000
 71  -4861.3996148987  -0.000000048837 0.00036295  0.00000319  0.0000561 0.0000
 72  -4861.3996151384  -0.000000239731 0.00004687  0.00000045  0.0000228 0.0000
 73  -4861.3996151191   0.000000019399 0.00036050  0.00000323  0.0000264 0.0000
 74  -4861.3996153326  -0.000000213543 0.00025150  0.00000234  0.0000514 0.0000
 75  -4861.3996151865   0.000000146124 0.00025922  0.00000225  0.0000221 0.0000
 76  -4861.3996153408  -0.000000154369 0.00041983  0.00000362  0.0000204 0.0000
 77  -4861.3996155582  -0.000000217351 0.00016568  0.00000143  0.0000177 0.0000
 78  -4861.3996154790   0.000000079157 0.00038149  0.00000331  0.0000310 0.0000
 79  -4861.3996156606  -0.000000181548 0.00032446  0.00000281  0.0000161 0.0000
               *** Restarting incremental Fock matrix formation ***
                                   *** Resetting DIIS ***
 80  -4861.3996158088  -0.000000148247 0.00019009  0.00000137  0.0000706 0.0000
 81  -4861.3996156176   0.000000191210 0.00015324  0.00000096  0.0003979 0.0000
 82  -4861.3996158476  -0.000000229958 0.00004875  0.00000044  0.0000136 0.0000
 83  -4861.3996158645  -0.000000016895 0.00002402  0.00000023  0.0000333 0.0000
 84  -4861.3996158756  -0.000000011103 0.00003123  0.00000028  0.0000130 0.0000
 85  -4861.3996158852  -0.000000009614 0.00009069  0.00000080  0.0000128 0.0000
 86  -4861.3996159161  -0.000000030875 0.00026536  0.00000233  0.0000122 0.0000
 87  -4861.3996159956  -0.000000079548 0.00006344  0.00000056  0.0000105 0.0000
 88  -4861.3996160139  -0.000000018333 0.00062440  0.00000548  0.0000100 0.0000
 89  -4861.3996161408  -0.000000126868 0.00013535  0.00000119  0.0000197 0.0000
 90  -4861.3996161590  -0.000000018237 0.00039494  0.00000347  0.0000157 0.0000
 91  -4861.3996161897  -0.000000030668 0.00006419  0.00000057  0.0000067 0.0000
 92  -4861.3996161920  -0.000000002317 0.00002431  0.00000022  0.0000120 0.0000
 93  -4861.3996161941  -0.000000002079 0.00001591  0.00000015  0.0000058 0.0000
 94  -4861.3996161940   0.000000000085 0.00002003  0.00000018  0.0000018 0.0000
 95  -4861.3996161951  -0.000000001034 0.00002080  0.00000018  0.0000033 0.0000
 96  -4861.3996161957  -0.000000000687 0.00001442  0.00000013  0.0000019 0.0000
 97  -4861.3996162002  -0.000000004446 0.00000837  0.00000008  0.0000012 0.0000
 98  -4861.3996162047  -0.000000004462 0.00000660  0.00000006  0.0000011 0.0000
 99  -4861.3996162072  -0.000000002507 0.00000327  0.00000003  0.0000018 0.0000
               *** Restarting incremental Fock matrix formation ***
                                   *** Resetting DIIS ***
100  -4861.3996161980   0.000000009135 0.00000568  0.00000006  0.0000014 0.0000
101  -4861.3996161961   0.000000001962 0.00000218  0.00000002  0.0000100 0.0000
                 **** Energy Check signals convergence ****

               *****************************************************
               *                     SUCCESS                       *
               *           SCF CONVERGED AFTER 102 CYCLES          *
               *****************************************************

Setting up the final grid:

General Integration Accuracy     IntAcc      ...  4.670
Radial Grid Type                 RadialGrid  ... Gauss-Chebyshev
Angular Grid (max. acc.)         AngularGrid ... Lebedev-302
Angular grid pruning method      GridPruning ... 3 (G Style)
Weight generation scheme         WeightScheme... Becke
Basis function cutoff            BFCut       ...    1.0000e-11
Integration weight cutoff        WCut        ...    1.0000e-14
Grids for H and He will be reduced by one unit

# of grid points (after initial pruning)     ... 149536 (   0.0 sec)
# of grid points (after weights+screening)   ... 134396 (   0.5 sec)
nearest neighbour list constructed           ...    0.0 sec
Grid point re-assignment to atoms done       ...    0.0 sec
Grid point division into batches done        ...    0.4 sec
Reduced shell lists constructed in    1.2 sec

Total number of grid points                  ...   134396
Total number of batches                      ...     2114
Average number of points per batch           ...       63
Average number of grid points per atom       ...     4800
Average number of shells per batch           ...    67.70 (45.13%)
Average number of basis functions per batch  ...   139.61 (41.80%)
Average number of large shells per batch     ...    44.00 (64.99%)
Average number of large basis fcns per batch ...    89.89 (64.39%)
Maximum spatial batch extension              ...  22.48, 22.86, 19.90 au
Average spatial batch extension              ...   2.37,  2.35,  2.28 au

Final grid set up in    1.7 sec
Final integration                            ... done (   1.8 sec)
Change in XC energy                          ...     0.000312805
Integrated number of electrons               ...   195.000288935
Previous integrated no of electrons          ...   194.999681595

----------------
TOTAL SCF ENERGY
----------------

Total Energy       :        -4861.39930339 Eh         -132285.40031 eV

Components:
Nuclear Repulsion  :         2795.44860996 Eh           76068.02390 eV
Electronic Energy  :        -7656.84791336 Eh         -208353.42421 eV
One Electron Energy:       -12268.20633695 Eh         -333834.86627 eV
Two Electron Energy:         4611.35842359 Eh          125481.44206 eV

Virial components:
Potential Energy   :        -9711.17341798 Eh         -264254.46314 eV
Kinetic Energy     :         4849.77411459 Eh          131969.06284 eV
Virial Ratio       :            2.00239706


DFT components:
N(Alpha)           :       99.000151572611 electrons
N(Beta)            :       96.000137362201 electrons
N(Total)           :      195.000288934811 electrons
E(X)               :     -210.070631235332 Eh       
E(C)               :       -7.557789782768 Eh       
E(XC)              :     -217.628421018100 Eh       
DFET-embed. en.    :        0.000000000000 Eh       

---------------
SCF CONVERGENCE
---------------

  Last Energy change         ...   -1.5953e-09  Tolerance :   1.0000e-08
  Last MAX-Density change    ...    1.0046e-06  Tolerance :   1.0000e-07
  Last RMS-Density change    ...    1.1107e-08  Tolerance :   5.0000e-09
  Last DIIS Error            ...    1.0046e-06  Tolerance :   5.0000e-07

             **** THE GBW FILE WAS UPDATED (1e3d_chainsAB_catalytic_center.gbw) ****
             **** DENSITY FILE WAS UPDATED (1e3d_chainsAB_catalytic_center.scfp) ****
             **** ENERGY FILE WAS UPDATED (1e3d_chainsAB_catalytic_center.en.tmp) ****
----------------------
UHF SPIN CONTAMINATION
----------------------

Warning: in a DFT calculation there is little theoretical justification to 
         calculate <S**2> as in Hartree-Fock theory. We will do it anyways
         but you should keep in mind that the values have only limited relevance

Expectation value of <S**2>     :     3.809742
Ideal value S*(S+1) for S=1.5   :     3.750000
Deviation                       :     0.059742

             **** THE GBW FILE WAS UPDATED (1e3d_chainsAB_catalytic_center.gbw) ****
             **** DENSITY FILE WAS UPDATED (1e3d_chainsAB_catalytic_center.scfp) ****
----------------
ORBITAL ENERGIES
----------------
                 SPIN UP ORBITALS
  NO   OCC          E(Eh)            E(eV) 
   0   1.0000    -300.323921     -8172.2294 
   1   1.0000    -256.580769     -6981.9177 
   2   1.0000     -89.165684     -2426.3216 
   3   1.0000     -89.157595     -2426.1015 
   4   1.0000     -89.154173     -2426.0084 
   5   1.0000     -89.142122     -2425.6805 
   6   1.0000     -36.090660      -982.0768 
   7   1.0000     -31.494959      -857.0214 
   8   1.0000     -31.488489      -856.8454 
   9   1.0000     -31.476668      -856.5237 
  10   1.0000     -30.360142      -826.1415 
  11   1.0000     -26.197360      -712.8664 
  12   1.0000     -26.196574      -712.8450 
  13   1.0000     -26.193107      -712.7507 
  14   1.0000     -19.467509      -529.7378 
  15   1.0000     -19.463635      -529.6324 
  16   1.0000     -19.457151      -529.4560 
  17   1.0000     -10.521162      -286.2954 
  18   1.0000     -10.519437      -286.2484 
  19   1.0000     -10.516809      -286.1769 
  20   1.0000     -10.396725      -282.9093 
  21   1.0000     -10.394179      -282.8400 
  22   1.0000     -10.384383      -282.5734 
  23   1.0000     -10.378476      -282.4127 
  24   1.0000      -8.162046      -222.1006 
  25   1.0000      -8.154072      -221.8836 
  26   1.0000      -8.153620      -221.8713 
  27   1.0000      -8.147359      -221.7009 
  28   1.0000      -6.102868      -166.0675 
  29   1.0000      -6.099253      -165.9691 
  30   1.0000      -6.097895      -165.9322 
  31   1.0000      -6.096739      -165.9007 
  32   1.0000      -6.095120      -165.8566 
  33   1.0000      -6.092412      -165.7829 
  34   1.0000      -6.091525      -165.7588 
  35   1.0000      -6.090127      -165.7208 
  36   1.0000      -6.089297      -165.6982 
  37   1.0000      -6.088057      -165.6645 
  38   1.0000      -6.086726      -165.6282 
  39   1.0000      -6.080734      -165.4652 
  40   1.0000      -4.273786      -116.2956 
  41   1.0000      -3.676720      -100.0486 
  42   1.0000      -2.867651       -78.0327 
  43   1.0000      -2.852972       -77.6333 
  44   1.0000      -2.829558       -76.9962 
  45   1.0000      -2.436644       -66.3044 
  46   1.0000      -2.434216       -66.2384 
  47   1.0000      -2.428385       -66.0797 
  48   1.0000      -1.352148       -36.7938 
  49   1.0000      -1.339578       -36.4518 
  50   1.0000      -1.315656       -35.8008 
  51   1.0000      -1.008422       -27.4406 
  52   1.0000      -0.944211       -25.6933 
  53   1.0000      -0.933125       -25.3916 
  54   1.0000      -0.929975       -25.3059 
  55   1.0000      -0.799484       -21.7551 
  56   1.0000      -0.781014       -21.2525 
  57   1.0000      -0.769246       -20.9323 
  58   1.0000      -0.757577       -20.6147 
  59   1.0000      -0.754856       -20.5407 
  60   1.0000      -0.734378       -19.9835 
  61   1.0000      -0.732550       -19.9337 
  62   1.0000      -0.675604       -18.3841 
  63   1.0000      -0.664182       -18.0733 
  64   1.0000      -0.657137       -17.8816 
  65   1.0000      -0.655593       -17.8396 
  66   1.0000      -0.647215       -17.6116 
  67   1.0000      -0.639759       -17.4087 
  68   1.0000      -0.633321       -17.2335 
  69   1.0000      -0.625591       -17.0232 
  70   1.0000      -0.619308       -16.8522 
  71   1.0000      -0.616978       -16.7888 
  72   1.0000      -0.605795       -16.4845 
  73   1.0000      -0.593626       -16.1534 
  74   1.0000      -0.583195       -15.8695 
  75   1.0000      -0.578704       -15.7473 
  76   1.0000      -0.576621       -15.6906 
  77   1.0000      -0.572574       -15.5805 
  78   1.0000      -0.571365       -15.5476 
  79   1.0000      -0.564167       -15.3518 
  80   1.0000      -0.560581       -15.2542 
  81   1.0000      -0.540814       -14.7163 
  82   1.0000      -0.517168       -14.0729 
  83   1.0000      -0.504684       -13.7332 
  84   1.0000      -0.500978       -13.6323 
  85   1.0000      -0.496784       -13.5182 
  86   1.0000      -0.486566       -13.2401 
  87   1.0000      -0.481535       -13.1032 
  88   1.0000      -0.468080       -12.7371 
  89   1.0000      -0.465525       -12.6676 
  90   1.0000      -0.456942       -12.4340 
  91   1.0000      -0.438491       -11.9319 
  92   1.0000      -0.436668       -11.8823 
  93   1.0000      -0.419835       -11.4243 
  94   1.0000      -0.410741       -11.1768 
  95   1.0000      -0.402656       -10.9568 
  96   1.0000      -0.398460       -10.8427 
  97   1.0000      -0.378874       -10.3097 
  98   1.0000      -0.353818        -9.6279 
  99   0.0000      -0.263153        -7.1608 
 100   0.0000      -0.202076        -5.4988 
 101   0.0000      -0.191125        -5.2008 
 102   0.0000      -0.177358        -4.8262 
 103   0.0000      -0.169502        -4.6124 
 104   0.0000      -0.158349        -4.3089 
 105   0.0000      -0.140358        -3.8193 
 106   0.0000      -0.136404        -3.7117 
 107   0.0000      -0.120437        -3.2773 
 108   0.0000      -0.095940        -2.6107 
 109   0.0000      -0.080099        -2.1796 
 110   0.0000      -0.061921        -1.6850 
 111   0.0000      -0.059656        -1.6233 
 112   0.0000      -0.046187        -1.2568 
 113   0.0000      -0.030085        -0.8187 
 114   0.0000      -0.021018        -0.5719 
 115   0.0000      -0.009606        -0.2614 
 116   0.0000       0.001275         0.0347 
 117   0.0000       0.006105         0.1661 
 118   0.0000       0.010425         0.2837 
 119   0.0000       0.010800         0.2939 
 120   0.0000       0.013728         0.3735 
 121   0.0000       0.020245         0.5509 
 122   0.0000       0.028796         0.7836 
 123   0.0000       0.035315         0.9610 
 124   0.0000       0.050387         1.3711 
 125   0.0000       0.059507         1.6193 
 126   0.0000       0.065144         1.7727 
 127   0.0000       0.084870         2.3094 
 128   0.0000       0.107214         2.9174 
 129   0.0000       0.130823         3.5599 
 130   0.0000       0.138572         3.7707 
 131   0.0000       0.156116         4.2481 
 132   0.0000       0.177907         4.8411 
 133   0.0000       0.209189         5.6923 
 134   0.0000       0.222524         6.0552 
 135   0.0000       0.242733         6.6051 
 136   0.0000       0.264664         7.2019 
 137   0.0000       0.274817         7.4781 
 138   0.0000       0.285740         7.7754 
 139   0.0000       0.291909         7.9432 
 140   0.0000       0.304585         8.2882 
 141   0.0000       0.306664         8.3448 
 142   0.0000       0.309168         8.4129 
 143   0.0000       0.317538         8.6406 
 144   0.0000       0.319423         8.6919 
 145   0.0000       0.325080         8.8459 
 146   0.0000       0.343681         9.3520 
 147   0.0000       0.347342         9.4517 
 148   0.0000       0.370943        10.0939 
 149   0.0000       0.381389        10.3781 
 150   0.0000       0.386399        10.5144 
 151   0.0000       0.390860        10.6358 
 152   0.0000       0.399194        10.8626 
 153   0.0000       0.414996        11.2926 
 154   0.0000       0.428845        11.6695 
 155   0.0000       0.438117        11.9218 
 156   0.0000       0.456721        12.4280 
 157   0.0000       0.463613        12.6155 
 158   0.0000       0.481494        13.1021 
 159   0.0000       0.492219        13.3940 
 160   0.0000       0.496760        13.5175 
 161   0.0000       0.501526        13.6472 
 162   0.0000       0.507428        13.8078 
 163   0.0000       0.513644        13.9770 
 164   0.0000       0.523285        14.2393 
 165   0.0000       0.524565        14.2741 
 166   0.0000       0.534240        14.5374 
 167   0.0000       0.540872        14.7179 
 168   0.0000       0.542940        14.7741 
 169   0.0000       0.548399        14.9227 
 170   0.0000       0.551327        15.0024 
 171   0.0000       0.553820        15.0702 
 172   0.0000       0.560333        15.2474 
 173   0.0000       0.563648        15.3376 
 174   0.0000       0.568451        15.4683 
 175   0.0000       0.570238        15.5170 
 176   0.0000       0.572489        15.5782 
 177   0.0000       0.581621        15.8267 
 178   0.0000       0.587999        16.0003 
 179   0.0000       0.589531        16.0420 
 180   0.0000       0.602933        16.4066 
 181   0.0000       0.607764        16.5381 
 182   0.0000       0.612276        16.6609 
 183   0.0000       0.615440        16.7470 
 184   0.0000       0.616530        16.7766 
 185   0.0000       0.621665        16.9164 
 186   0.0000       0.628689        17.1075 
 187   0.0000       0.639949        17.4139 
 188   0.0000       0.646727        17.5983 
 189   0.0000       0.653908        17.7937 
 190   0.0000       0.666907        18.1475 
 191   0.0000       0.670086        18.2340 
 192   0.0000       0.682117        18.5613 
 193   0.0000       0.688830        18.7440 
 194   0.0000       0.695147        18.9159 
 195   0.0000       0.703361        19.1394 
 196   0.0000       0.718397        19.5486 
 197   0.0000       0.728778        19.8311 
 198   0.0000       0.745747        20.2928 
 199   0.0000       0.760245        20.6873 
 200   0.0000       0.777810        21.1653 
 201   0.0000       0.807616        21.9763 
 202   0.0000       0.822314        22.3763 
 203   0.0000       0.837754        22.7964 
 204   0.0000       0.846977        23.0474 
 205   0.0000       0.866077        23.5671 
 206   0.0000       0.890342        24.2274 
 207   0.0000       0.896175        24.3862 
 208   0.0000       0.916037        24.9266 
 209   0.0000       0.921220        25.0677 
 210   0.0000       0.939213        25.5573 
 211   0.0000       0.952494        25.9187 
 212   0.0000       0.962469        26.1901 
 213   0.0000       0.966093        26.2887 
 214   0.0000       0.982015        26.7220 
 215   0.0000       0.989511        26.9260 
 216   0.0000       0.999272        27.1916 
 217   0.0000       1.006636        27.3920 
 218   0.0000       1.028268        27.9806 
 219   0.0000       1.051822        28.6215 
 220   0.0000       1.060207        28.8497 
 221   0.0000       1.077957        29.3327 
 222   0.0000       1.105342        30.0779 
 223   0.0000       1.114035        30.3144 
 224   0.0000       1.129756        30.7422 
 225   0.0000       1.153448        31.3869 
 226   0.0000       1.159800        31.5598 
 227   0.0000       1.178046        32.0563 
 228   0.0000       1.192323        32.4447 
 229   0.0000       1.201835        32.7036 
 230   0.0000       1.217519        33.1304 
 231   0.0000       1.252993        34.0957 
 232   0.0000       1.279179        34.8082 
 233   0.0000       1.285798        34.9883 
 234   0.0000       1.350361        36.7452 
 235   0.0000       1.359863        37.0037 
 236   0.0000       1.370578        37.2953 
 237   0.0000       1.382711        37.6255 
 238   0.0000       1.388159        37.7737 
 239   0.0000       1.413613        38.4664 
 240   0.0000       1.428081        38.8601 
 241   0.0000       1.435990        39.0753 
 242   0.0000       1.449302        39.4375 
 243   0.0000       1.457596        39.6632 
 244   0.0000       1.464543        39.8522 
 245   0.0000       1.473819        40.1047 
 246   0.0000       1.489634        40.5350 
 247   0.0000       1.507710        41.0269 
 248   0.0000       1.517697        41.2986 
 249   0.0000       1.532111        41.6909 
 250   0.0000       1.550993        42.2047 
 251   0.0000       1.580302        43.0022 
 252   0.0000       1.587003        43.1845 
 253   0.0000       1.598240        43.4903 
 254   0.0000       1.603135        43.6235 
 255   0.0000       1.613637        43.9093 
 256   0.0000       1.617985        44.0276 
 257   0.0000       1.620338        44.0916 
 258   0.0000       1.642969        44.7075 
 259   0.0000       1.643922        44.7334 
 260   0.0000       1.659949        45.1695 
 261   0.0000       1.675285        45.5868 
 262   0.0000       1.708625        46.4940 
 263   0.0000       1.726585        46.9828 
 264   0.0000       1.738652        47.3111 
 265   0.0000       1.749969        47.6191 
 266   0.0000       1.758753        47.8581 
 267   0.0000       1.760130        47.8956 
 268   0.0000       1.774966        48.2993 
 269   0.0000       1.824336        49.6427 
 270   0.0000       1.829327        49.7785 
 271   0.0000       1.839064        50.0435 
 272   0.0000       1.847156        50.2637 
 273   0.0000       1.849056        50.3154 
 274   0.0000       1.857144        50.5355 
 275   0.0000       1.859048        50.5873 
 276   0.0000       1.873265        50.9741 
 277   0.0000       1.914189        52.0877 
 278   0.0000       2.083469        56.6941 
 279   0.0000       2.089096        56.8472 
 280   0.0000       2.100743        57.1641 
 281   0.0000       2.121461        57.7279 
 282   0.0000       2.273568        61.8669 
 283   0.0000       2.282231        62.1027 
 284   0.0000       2.286974        62.2317 
 285   0.0000       2.298100        62.5345 
 286   0.0000       2.304331        62.7040 
 287   0.0000       2.309255        62.8380 
 288   0.0000       2.311144        62.8894 
 289   0.0000       2.337111        63.5960 
 290   0.0000       2.383962        64.8709 
 291   0.0000       2.461723        66.9869 
 292   0.0000       2.464475        67.0618 
 293   0.0000       2.465320        67.0848 
 294   0.0000       2.468905        67.1823 
 295   0.0000       2.472199        67.2720 
 296   0.0000       2.475673        67.3665 
 297   0.0000       2.534476        68.9666 
 298   0.0000       2.560622        69.6781 
 299   0.0000       2.569869        69.9297 
 300   0.0000       2.574792        70.0637 
 301   0.0000       2.580552        70.2204 
 302   0.0000       2.591201        70.5102 
 303   0.0000       2.757412        75.0330 
 304   0.0000       2.768929        75.3464 
 305   0.0000       2.773125        75.4606 
 306   0.0000       2.787980        75.8648 
 307   0.0000       2.792301        75.9824 
 308   0.0000       2.797399        76.1211 
 309   0.0000       2.803863        76.2970 
 310   0.0000       2.819261        76.7160 
 311   0.0000       3.023587        82.2760 
 312   0.0000       3.033183        82.5371 
 313   0.0000       3.048424        82.9518 
 314   0.0000       3.088041        84.0299 
 315   0.0000       3.114509        84.7501 
 316   0.0000       3.120357        84.9092 
 317   0.0000       3.478147        94.6452 
 318   0.0000       3.505254        95.3828 
 319   0.0000       3.535733        96.2122 
 320   0.0000       3.947108       107.4063 
 321   0.0000       3.978467       108.2596 
 322   0.0000       3.981198       108.3339 
 323   0.0000       3.984005       108.4103 
 324   0.0000       4.129972       112.3822 
 325   0.0000       4.144149       112.7680 
 326   0.0000       4.178315       113.6977 
 327   0.0000       5.351831       145.6307 
 328   0.0000       5.358005       145.7987 
 329   0.0000       5.363907       145.9593 
 330   0.0000       5.375235       146.2676 
 331   0.0000       5.378192       146.3480 
 332   0.0000       5.387394       146.5984 
 333   0.0000       5.391427       146.7082 

                 SPIN DOWN ORBITALS
  NO   OCC          E(Eh)            E(eV) 
   0   1.0000    -300.323445     -8172.2164 
   1   1.0000    -256.580794     -6981.9183 
   2   1.0000     -89.165506     -2426.3168 
   3   1.0000     -89.156512     -2426.0720 
   4   1.0000     -89.149514     -2425.8816 
   5   1.0000     -89.138081     -2425.5705 
   6   1.0000     -36.054802      -981.1010 
   7   1.0000     -31.460253      -856.0770 
   8   1.0000     -31.456671      -855.9795 
   9   1.0000     -31.453588      -855.8956 
  10   1.0000     -30.360726      -826.1573 
  11   1.0000     -26.197527      -712.8710 
  12   1.0000     -26.197285      -712.8644 
  13   1.0000     -26.193709      -712.7671 
  14   1.0000     -19.467615      -529.7407 
  15   1.0000     -19.463661      -529.6331 
  16   1.0000     -19.457129      -529.4554 
  17   1.0000     -10.521153      -286.2951 
  18   1.0000     -10.519278      -286.2441 
  19   1.0000     -10.516798      -286.1766 
  20   1.0000     -10.396706      -282.9088 
  21   1.0000     -10.394227      -282.8413 
  22   1.0000     -10.383912      -282.5606 
  23   1.0000     -10.378801      -282.4215 
  24   1.0000      -8.161844      -222.0951 
  25   1.0000      -8.152945      -221.8529 
  26   1.0000      -8.148872      -221.7421 
  27   1.0000      -8.143158      -221.5866 
  28   1.0000      -6.102710      -166.0632 
  29   1.0000      -6.098916      -165.9600 
  30   1.0000      -6.097631      -165.9250 
  31   1.0000      -6.094316      -165.8348 
  32   1.0000      -6.089931      -165.7154 
  33   1.0000      -6.089195      -165.6954 
  34   1.0000      -6.087636      -165.6530 
  35   1.0000      -6.083986      -165.5537 
  36   1.0000      -6.083719      -165.5464 
  37   1.0000      -6.082862      -165.5231 
  38   1.0000      -6.077988      -165.3904 
  39   1.0000      -6.076398      -165.3472 
  40   1.0000      -4.195058      -114.1533 
  41   1.0000      -3.678255      -100.0904 
  42   1.0000      -2.769252       -75.3552 
  43   1.0000      -2.764115       -75.2154 
  44   1.0000      -2.762494       -75.1713 
  45   1.0000      -2.437787       -66.3356 
  46   1.0000      -2.436109       -66.2899 
  47   1.0000      -2.430303       -66.1319 
  48   1.0000      -1.352186       -36.7949 
  49   1.0000      -1.339749       -36.4564 
  50   1.0000      -1.315623       -35.7999 
  51   1.0000      -0.993505       -27.0347 
  52   1.0000      -0.942390       -25.6437 
  53   1.0000      -0.929833       -25.3021 
  54   1.0000      -0.912202       -24.8223 
  55   1.0000      -0.797905       -21.7121 
  56   1.0000      -0.766784       -20.8653 
  57   1.0000      -0.763470       -20.7751 
  58   1.0000      -0.755702       -20.5637 
  59   1.0000      -0.735859       -20.0238 
  60   1.0000      -0.734383       -19.9836 
  61   1.0000      -0.732569       -19.9342 
  62   1.0000      -0.675643       -18.3852 
  63   1.0000      -0.664150       -18.0724 
  64   1.0000      -0.657180       -17.8828 
  65   1.0000      -0.655723       -17.8431 
  66   1.0000      -0.647306       -17.6141 
  67   1.0000      -0.639639       -17.4055 
  68   1.0000      -0.633377       -17.2351 
  69   1.0000      -0.619812       -16.8660 
  70   1.0000      -0.617243       -16.7960 
  71   1.0000      -0.609107       -16.5746 
  72   1.0000      -0.598558       -16.2876 
  73   1.0000      -0.586160       -15.9502 
  74   1.0000      -0.578577       -15.7439 
  75   1.0000      -0.576743       -15.6940 
  76   1.0000      -0.572128       -15.5684 
  77   1.0000      -0.568769       -15.4770 
  78   1.0000      -0.564550       -15.3622 
  79   1.0000      -0.555698       -15.1213 
  80   1.0000      -0.551895       -15.0178 
  81   1.0000      -0.506917       -13.7939 
  82   1.0000      -0.503289       -13.6952 
  83   1.0000      -0.479524       -13.0485 
  84   1.0000      -0.471676       -12.8350 
  85   1.0000      -0.459065       -12.4918 
  86   1.0000      -0.452618       -12.3164 
  87   1.0000      -0.443180       -12.0595 
  88   1.0000      -0.442001       -12.0275 
  89   1.0000      -0.434615       -11.8265 
  90   1.0000      -0.429453       -11.6860 
  91   1.0000      -0.415972       -11.3192 
  92   1.0000      -0.413481       -11.2514 
  93   1.0000      -0.397022       -10.8035 
  94   1.0000      -0.391685       -10.6583 
  95   1.0000      -0.348256        -9.4765 
  96   0.0000      -0.284642        -7.7455 
  97   0.0000      -0.276473        -7.5232 
  98   0.0000      -0.233776        -6.3614 
  99   0.0000      -0.207142        -5.6366 
 100   0.0000      -0.200729        -5.4621 
 101   0.0000      -0.189839        -5.1658 
 102   0.0000      -0.177205        -4.8220 
 103   0.0000      -0.168935        -4.5970 
 104   0.0000      -0.148351        -4.0368 
 105   0.0000      -0.137856        -3.7513 
 106   0.0000      -0.136079        -3.7029 
 107   0.0000      -0.120554        -3.2804 
 108   0.0000      -0.093162        -2.5351 
 109   0.0000      -0.076917        -2.0930 
 110   0.0000      -0.057475        -1.5640 
 111   0.0000      -0.053219        -1.4482 
 112   0.0000      -0.041464        -1.1283 
 113   0.0000      -0.025913        -0.7051 
 114   0.0000      -0.014988        -0.4078 
 115   0.0000      -0.005187        -0.1411 
 116   0.0000       0.006039         0.1643 
 117   0.0000       0.009245         0.2516 
 118   0.0000       0.011478         0.3123 
 119   0.0000       0.013729         0.3736 
 120   0.0000       0.014908         0.4057 
 121   0.0000       0.023713         0.6453 
 122   0.0000       0.033682         0.9165 
 123   0.0000       0.041028         1.1164 
 124   0.0000       0.055383         1.5070 
 125   0.0000       0.064114         1.7446 
 126   0.0000       0.071933         1.9574 
 127   0.0000       0.089718         2.4413 
 128   0.0000       0.115015         3.1297 
 129   0.0000       0.133336         3.6283 
 130   0.0000       0.139262         3.7895 
 131   0.0000       0.163801         4.4572 
 132   0.0000       0.179203         4.8764 
 133   0.0000       0.213749         5.8164 
 134   0.0000       0.226683         6.1683 
 135   0.0000       0.247166         6.7257 
 136   0.0000       0.266469         7.2510 
 137   0.0000       0.281178         7.6512 
 138   0.0000       0.289768         7.8850 
 139   0.0000       0.297622         8.0987 
 140   0.0000       0.307302         8.3621 
 141   0.0000       0.311546         8.4776 
 142   0.0000       0.316936         8.6243 
 143   0.0000       0.322834         8.7847 
 144   0.0000       0.324847         8.8395 
 145   0.0000       0.330351         8.9893 
 146   0.0000       0.346251         9.4220 
 147   0.0000       0.351095         9.5538 
 148   0.0000       0.377745        10.2790 
 149   0.0000       0.386720        10.5232 
 150   0.0000       0.389756        10.6058 
 151   0.0000       0.404113        10.9965 
 152   0.0000       0.406059        11.0494 
 153   0.0000       0.420949        11.4546 
 154   0.0000       0.433486        11.7957 
 155   0.0000       0.450767        12.2660 
 156   0.0000       0.467625        12.7247 
 157   0.0000       0.474454        12.9106 
 158   0.0000       0.494770        13.4634 
 159   0.0000       0.501022        13.6335 
 160   0.0000       0.506612        13.7856 
 161   0.0000       0.512569        13.9477 
 162   0.0000       0.517163        14.0727 
 163   0.0000       0.520778        14.1711 
 164   0.0000       0.527995        14.3675 
 165   0.0000       0.535349        14.5676 
 166   0.0000       0.542001        14.7486 
 167   0.0000       0.548914        14.9367 
 168   0.0000       0.549455        14.9514 
 169   0.0000       0.553142        15.0517 
 170   0.0000       0.555452        15.1146 
 171   0.0000       0.563316        15.3286 
 172   0.0000       0.564871        15.3709 
 173   0.0000       0.569143        15.4872 
 174   0.0000       0.571354        15.5473 
 175   0.0000       0.576151        15.6779 
 176   0.0000       0.580762        15.8033 
 177   0.0000       0.585458        15.9311 
 178   0.0000       0.591759        16.1026 
 179   0.0000       0.595903        16.2153 
 180   0.0000       0.607777        16.5385 
 181   0.0000       0.613348        16.6900 
 182   0.0000       0.617404        16.8004 
 183   0.0000       0.619394        16.8546 
 184   0.0000       0.623162        16.9571 
 185   0.0000       0.632663        17.2156 
 186   0.0000       0.636539        17.3211 
 187   0.0000       0.643969        17.5233 
 188   0.0000       0.653793        17.7906 
 189   0.0000       0.658680        17.9236 
 190   0.0000       0.670039        18.2327 
 191   0.0000       0.675282        18.3754 
 192   0.0000       0.692178        18.8351 
 193   0.0000       0.698416        19.0049 
 194   0.0000       0.702996        19.1295 
 195   0.0000       0.710659        19.3380 
 196   0.0000       0.723447        19.6860 
 197   0.0000       0.732047        19.9200 
 198   0.0000       0.753558        20.5054 
 199   0.0000       0.766790        20.8654 
 200   0.0000       0.790936        21.5225 
 201   0.0000       0.813947        22.1486 
 202   0.0000       0.828824        22.5535 
 203   0.0000       0.841033        22.8857 
 204   0.0000       0.850946        23.1554 
 205   0.0000       0.870659        23.6918 
 206   0.0000       0.894988        24.3539 
 207   0.0000       0.899341        24.4723 
 208   0.0000       0.918868        25.0037 
 209   0.0000       0.925705        25.1897 
 210   0.0000       0.940240        25.5852 
 211   0.0000       0.953157        25.9367 
 212   0.0000       0.967248        26.3202 
 213   0.0000       0.970422        26.4065 
 214   0.0000       0.982750        26.7420 
 215   0.0000       0.994891        27.0724 
 216   0.0000       1.005464        27.3601 
 217   0.0000       1.014485        27.6055 
 218   0.0000       1.032634        28.0994 
 219   0.0000       1.059915        28.8417 
 220   0.0000       1.067782        29.0558 
 221   0.0000       1.082299        29.4508 
 222   0.0000       1.109701        30.1965 
 223   0.0000       1.118636        30.4396 
 224   0.0000       1.135074        30.8869 
 225   0.0000       1.158584        31.5267 
 226   0.0000       1.165541        31.7160 
 227   0.0000       1.183133        32.1947 
 228   0.0000       1.199216        32.6323 
 229   0.0000       1.212230        32.9864 
 230   0.0000       1.229475        33.4557 
 231   0.0000       1.258355        34.2416 
 232   0.0000       1.289193        35.0807 
 233   0.0000       1.299572        35.3632 
 234   0.0000       1.350735        36.7554 
 235   0.0000       1.360457        37.0199 
 236   0.0000       1.371425        37.3184 
 237   0.0000       1.388514        37.7834 
 238   0.0000       1.394970        37.9591 
 239   0.0000       1.416322        38.5401 
 240   0.0000       1.432473        38.9796 
 241   0.0000       1.437796        39.1244 
 242   0.0000       1.450799        39.4782 
 243   0.0000       1.458827        39.6967 
 244   0.0000       1.465073        39.8667 
 245   0.0000       1.476722        40.1836 
 246   0.0000       1.490611        40.5616 
 247   0.0000       1.508657        41.0526 
 248   0.0000       1.527328        41.5607 
 249   0.0000       1.538971        41.8775 
 250   0.0000       1.558459        42.4078 
 251   0.0000       1.584429        43.1145 
 252   0.0000       1.593706        43.3669 
 253   0.0000       1.601281        43.5731 
 254   0.0000       1.609688        43.8018 
 255   0.0000       1.616604        43.9900 
 256   0.0000       1.619898        44.0797 
 257   0.0000       1.623117        44.1672 
 258   0.0000       1.645338        44.7719 
 259   0.0000       1.649163        44.8760 
 260   0.0000       1.665408        45.3181 
 261   0.0000       1.678500        45.6743 
 262   0.0000       1.716655        46.7126 
 263   0.0000       1.730123        47.0790 
 264   0.0000       1.738958        47.3194 
 265   0.0000       1.751342        47.6564 
 266   0.0000       1.760979        47.9187 
 267   0.0000       1.765264        48.0353 
 268   0.0000       1.776239        48.3339 
 269   0.0000       1.825692        49.6796 
 270   0.0000       1.830033        49.7977 
 271   0.0000       1.839820        50.0640 
 272   0.0000       1.850400        50.3519 
 273   0.0000       1.851182        50.3732 
 274   0.0000       1.858011        50.5591 
 275   0.0000       1.862185        50.6726 
 276   0.0000       1.873651        50.9846 
 277   0.0000       1.918938        52.2169 
 278   0.0000       2.083634        56.6986 
 279   0.0000       2.089430        56.8563 
 280   0.0000       2.102407        57.2094 
 281   0.0000       2.126035        57.8524 
 282   0.0000       2.276980        61.9598 
 283   0.0000       2.282387        62.1069 
 284   0.0000       2.287463        62.2450 
 285   0.0000       2.298216        62.5376 
 286   0.0000       2.304974        62.7215 
 287   0.0000       2.310588        62.8743 
 288   0.0000       2.312245        62.9194 
 289   0.0000       2.340563        63.6900 
 290   0.0000       2.383984        64.8715 
 291   0.0000       2.461431        66.9789 
 292   0.0000       2.464205        67.0544 
 293   0.0000       2.465352        67.0856 
 294   0.0000       2.468951        67.1836 
 295   0.0000       2.472134        67.2702 
 296   0.0000       2.475625        67.3652 
 297   0.0000       2.534384        68.9641 
 298   0.0000       2.561286        69.6961 
 299   0.0000       2.570646        69.9508 
 300   0.0000       2.577722        70.1434 
 301   0.0000       2.581613        70.2493 
 302   0.0000       2.592816        70.5541 
 303   0.0000       2.761746        75.1509 
 304   0.0000       2.769204        75.3539 
 305   0.0000       2.775295        75.5196 
 306   0.0000       2.788122        75.8687 
 307   0.0000       2.792862        75.9976 
 308   0.0000       2.799042        76.1658 
 309   0.0000       2.805021        76.3285 
 310   0.0000       2.820192        76.7413 
 311   0.0000       3.023606        82.2765 
 312   0.0000       3.033197        82.5375 
 313   0.0000       3.048206        82.9459 
 314   0.0000       3.088016        84.0292 
 315   0.0000       3.114543        84.7510 
 316   0.0000       3.120363        84.9094 
 317   0.0000       3.478065        94.6430 
 318   0.0000       3.505087        95.3783 
 319   0.0000       3.535504        96.2060 
 320   0.0000       3.947622       107.4203 
 321   0.0000       3.975968       108.1916 
 322   0.0000       3.981605       108.3450 
 323   0.0000       3.983652       108.4007 
 324   0.0000       4.128341       112.3379 
 325   0.0000       4.140909       112.6799 
 326   0.0000       4.177403       113.6729 
 327   0.0000       5.408844       147.1821 
 328   0.0000       5.423876       147.5912 
 329   0.0000       5.424657       147.6124 
 330   0.0000       5.431768       147.8059 
 331   0.0000       5.441147       148.0611 
 332   0.0000       5.450690       148.3208 
 333   0.0000       5.457013       148.4929 

                    ********************************
                    * MULLIKEN POPULATION ANALYSIS *
                    ********************************

--------------------------------------------
MULLIKEN ATOMIC CHARGES AND SPIN POPULATIONS
--------------------------------------------
   0 Ni:    0.286211    1.351735
   1 Fe:   -0.604219   -0.042980
   2 C :    0.201726   -0.001411
   3 C :    0.367474    0.003190
   4 C :    0.244579    0.000005
   5 O :    0.038333   -0.003298
   6 O :    0.066876   -0.000136
   7 O :   -0.002485    0.000820
   8 S :   -0.001393    0.775977
   9 S :   -0.123539    0.014015
  10 S :   -0.094266    0.657146
  11 S :   -0.134194    0.148712
  12 C :   -0.200456   -0.037755
  13 C :   -0.151510    0.000263
  14 C :   -0.117392   -0.012087
  15 C :   -0.154840   -0.005664
  16 H :    0.090238    0.000594
  17 H :    0.127709   -0.000116
  18 H :    0.125070    0.000904
  19 H :    0.127381    0.029098
  20 H :    0.120844    0.015791
  21 H :    0.126749    0.008116
  22 H :    0.109166    0.042004
  23 H :    0.085661    0.031944
  24 H :    0.135851    0.014455
  25 H :    0.121957    0.004971
  26 H :    0.080976    0.000458
  27 H :    0.127494    0.003250
Sum of atomic charges         :    1.0000000
Sum of atomic spin populations:    3.0000000

-----------------------------------------------------
MULLIKEN REDUCED ORBITAL CHARGES AND SPIN POPULATIONS
-----------------------------------------------------
CHARGE
  0 Nis       :     6.577178  s :     6.577178
      pz      :     4.287988  p :    12.665073
      px      :     4.255685
      py      :     4.121400
      dz2     :     1.775458  d :     8.471332
      dxz     :     1.709209
      dyz     :     1.450609
      dx2y2   :     1.582012
      dxy     :     1.954045
      f0      :     0.000024  f :     0.000207
      f+1     :     0.000023
      f-1     :     0.000049
      f+2     :     0.000046
      f-2     :     0.000019
      f+3     :     0.000032
      f-3     :     0.000012
  1 Fes       :     6.684782  s :     6.684782
      pz      :     4.432378  p :    13.261769
      px      :     4.436018
      py      :     4.393374
      dz2     :     1.281846  d :     6.656311
      dxz     :     1.251228
      dyz     :     1.415503
      dx2y2   :     1.540549
      dxy     :     1.167185
      f0      :     0.000143  f :     0.001357
      f+1     :     0.000186
      f-1     :     0.000210
      f+2     :     0.000154
      f-2     :     0.000280
      f+3     :     0.000223
      f-3     :     0.000162
  2 C s       :     3.341156  s :     3.341156
      pz      :     0.726049  p :     2.374153
      px      :     0.734214
      py      :     0.913890
      dz2     :     0.010007  d :     0.082965
      dxz     :     0.007472
      dyz     :     0.022055
      dx2y2   :     0.024251
      dxy     :     0.019180
  3 C s       :     3.236842  s :     3.236842
      pz      :     0.919384  p :     2.307914
      px      :     0.708837
      py      :     0.679692
      dz2     :     0.027263  d :     0.087771
      dxz     :     0.024534
      dyz     :     0.025011
      dx2y2   :     0.005853
      dxy     :     0.005110
  4 C s       :     3.296403  s :     3.296403
      pz      :     0.762192  p :     2.377743
      px      :     0.891244
      py      :     0.724307
      dz2     :     0.013773  d :     0.081275
      dxz     :     0.019325
      dyz     :     0.008233
      dx2y2   :     0.020155
      dxy     :     0.019789
  5 O s       :     3.731076  s :     3.731076
      pz      :     1.416684  p :     4.205573
      px      :     1.421360
      py      :     1.367528
      dz2     :     0.003221  d :     0.025018
      dxz     :     0.001911
      dyz     :     0.006322
      dx2y2   :     0.006834
      dxy     :     0.006729
  6 O s       :     3.713138  s :     3.713138
      pz      :     1.358059  p :     4.193169
      px      :     1.417582
      py      :     1.417528
      dz2     :     0.009499  d :     0.026818
      dxz     :     0.007777
      dyz     :     0.007253
      dx2y2   :     0.001149
      dxy     :     0.001139
  7 O s       :     3.743624  s :     3.743624
      pz      :     1.424486  p :     4.235491
      px      :     1.380800
      py      :     1.430204
      dz2     :     0.003586  d :     0.023370
      dxz     :     0.005982
      dyz     :     0.002221
      dx2y2   :     0.005778
      dxy     :     0.005803
  8 S s       :     5.895644  s :     5.895644
      pz      :     3.503384  p :    10.033178
      px      :     3.298632
      py      :     3.231162
      dz2     :     0.012336  d :     0.072571
      dxz     :     0.009959
      dyz     :     0.025788
      dx2y2   :     0.012182
      dxy     :     0.012306
  9 S s       :     5.849588  s :     5.849588
      pz      :     3.435980  p :    10.198854
      px      :     3.291443
      py      :     3.471431
      dz2     :     0.012469  d :     0.075097
      dxz     :     0.012230
      dyz     :     0.010593
      dx2y2   :     0.013978
      dxy     :     0.025829
 10 S s       :     5.873352  s :     5.873352
      pz      :     3.586299  p :    10.105081
      px      :     3.272963
      py      :     3.245819
      dz2     :     0.014179  d :     0.115832
      dxz     :     0.015417
      dyz     :     0.020364
      dx2y2   :     0.030603
      dxy     :     0.035269
 11 S s       :     5.842685  s :     5.842685
      pz      :     3.550499  p :    10.216971
      px      :     3.139355
      py      :     3.527118
      dz2     :     0.011378  d :     0.074539
      dxz     :     0.013029
      dyz     :     0.008068
      dx2y2   :     0.028571
      dxy     :     0.013493
 12 C s       :     3.138484  s :     3.138484
      pz      :     1.033895  p :     3.034596
      px      :     1.067065
      py      :     0.933636
      dz2     :     0.001831  d :     0.027375
      dxz     :     0.006897
      dyz     :     0.008539
      dx2y2   :     0.006220
      dxy     :     0.003889
 13 C s       :     3.115563  s :     3.115563
      pz      :     1.086495  p :     3.008378
      px      :     0.974931
      py      :     0.946953
      dz2     :     0.006573  d :     0.027569
      dxz     :     0.005359
      dyz     :     0.002534
      dx2y2   :     0.005910
      dxy     :     0.007193
 14 C s       :     3.034710  s :     3.034710
      pz      :     1.094814  p :     3.044469
      px      :     0.992272
      py      :     0.957384
      dz2     :     0.007209  d :     0.038213
      dxz     :     0.005464
      dyz     :     0.007048
      dx2y2   :     0.008018
      dxy     :     0.010473
 15 C s       :     3.115597  s :     3.115597
      pz      :     1.102048  p :     3.011737
      px      :     0.838913
      py      :     1.070775
      dz2     :     0.005557  d :     0.027506
      dxz     :     0.004789
      dyz     :     0.004724
      dx2y2   :     0.007889
      dxy     :     0.004545
 16 H s       :     0.885592  s :     0.885592
      pz      :     0.005208  p :     0.024169
      px      :     0.005865
      py      :     0.013096
 17 H s       :     0.848298  s :     0.848298
      pz      :     0.015107  p :     0.023993
      px      :     0.004739
      py      :     0.004147
 18 H s       :     0.850974  s :     0.850974
      pz      :     0.007553  p :     0.023956
      px      :     0.012094
      py      :     0.004309
 19 H s       :     0.848145  s :     0.848145
      pz      :     0.008967  p :     0.024474
      px      :     0.010615
      py      :     0.004891
 20 H s       :     0.854420  s :     0.854420
      pz      :     0.008189  p :     0.024736
      px      :     0.011648
      py      :     0.004898
 21 H s       :     0.849743  s :     0.849743
      pz      :     0.008418  p :     0.023508
      px      :     0.004965
      py      :     0.010125
 22 H s       :     0.865950  s :     0.865950
      pz      :     0.013570  p :     0.024884
      px      :     0.006623
      py      :     0.004691
 23 H s       :     0.884854  s :     0.884854
      pz      :     0.005672  p :     0.029485
      px      :     0.012667
      py      :     0.011146
 24 H s       :     0.840062  s :     0.840062
      pz      :     0.008233  p :     0.024087
      px      :     0.008918
      py      :     0.006936
 25 H s       :     0.853881  s :     0.853881
      pz      :     0.012016  p :     0.024162
      px      :     0.005590
      py      :     0.006556
 26 H s       :     0.894878  s :     0.894878
      pz      :     0.005061  p :     0.024146
      px      :     0.005493
      py      :     0.013592
 27 H s       :     0.848737  s :     0.848737
      pz      :     0.011727  p :     0.023769
      px      :     0.004287
      py      :     0.007755

SPIN
  0 Nis       :     0.001705  s :     0.001705
      pz      :    -0.008793  p :     0.032131
      px      :    -0.002419
      py      :     0.043343
      dz2     :     0.182828  d :     1.317888
      dxz     :     0.261874
      dyz     :     0.476910
      dx2y2   :     0.374803
      dxy     :     0.021472
      f0      :    -0.000003  f :     0.000012
      f+1     :    -0.000002
      f-1     :     0.000007
      f+2     :     0.000005
      f-2     :     0.000001
      f+3     :     0.000003
      f-3     :    -0.000001
  1 Fes       :    -0.002651  s :    -0.002651
      pz      :    -0.002711  p :    -0.010727
      px      :    -0.002206
      py      :    -0.005810
      dz2     :    -0.007464  d :    -0.029613
      dxz     :     0.021302
      dyz     :    -0.043587
      dx2y2   :    -0.001372
      dxy     :     0.001508
      f0      :     0.000001  f :     0.000012
      f+1     :    -0.000001
      f-1     :     0.000003
      f+2     :     0.000002
      f-2     :     0.000006
      f+3     :     0.000001
      f-3     :     0.000000
  2 C s       :     0.000381  s :     0.000381
      pz      :    -0.003334  p :    -0.001595
      px      :     0.000033
      py      :     0.001706
      dz2     :    -0.000079  d :    -0.000197
      dxz     :    -0.000004
      dyz     :     0.000010
      dx2y2   :    -0.000101
      dxy     :    -0.000023
  3 C s       :     0.001556  s :     0.001556
      pz      :     0.000802  p :     0.001867
      px      :     0.003182
      py      :    -0.002116
      dz2     :    -0.000023  d :    -0.000233
      dxz     :    -0.000176
      dyz     :     0.000011
      dx2y2   :    -0.000003
      dxy     :    -0.000041
  4 C s       :     0.000735  s :     0.000735
      pz      :    -0.000534  p :    -0.000743
      px      :     0.000408
      py      :    -0.000618
      dz2     :     0.000028  d :     0.000014
      dxz     :     0.000007
      dyz     :    -0.000007
      dx2y2   :    -0.000025
      dxy     :     0.000010
  5 O s       :    -0.000034  s :    -0.000034
      pz      :    -0.002975  p :    -0.003277
      px      :    -0.000208
      py      :    -0.000094
      dz2     :     0.000001  d :     0.000013
      dxz     :     0.000002
      dyz     :     0.000006
      dx2y2   :     0.000002
      dxy     :     0.000001
  6 O s       :     0.000428  s :     0.000428
      pz      :    -0.000236  p :    -0.000569
      px      :     0.000201
      py      :    -0.000535
      dz2     :     0.000003  d :     0.000006
      dxz     :    -0.000001
      dyz     :     0.000003
      dx2y2   :     0.000000
      dxy     :     0.000001
  7 O s       :     0.000089  s :     0.000089
      pz      :     0.000755  p :     0.000733
      px      :     0.000150
      py      :    -0.000172
      dz2     :    -0.000001  d :    -0.000002
      dxz     :    -0.000001
      dyz     :    -0.000000
      dx2y2   :     0.000000
      dxy     :     0.000000
  8 S s       :     0.028171  s :     0.028171
      pz      :     0.091595  p :     0.749565
      px      :     0.579918
      py      :     0.078052
      dz2     :    -0.000617  d :    -0.001759
      dxz     :    -0.000725
      dyz     :    -0.000960
      dx2y2   :     0.000234
      dxy     :     0.000308
  9 S s       :     0.001464  s :     0.001464
      pz      :     0.005594  p :     0.012502
      px      :     0.004927
      py      :     0.001982
      dz2     :    -0.000292  d :     0.000049
      dxz     :     0.000027
      dyz     :    -0.000024
      dx2y2   :     0.000112
      dxy     :     0.000226
 10 S s       :     0.039924  s :     0.039924
      pz      :     0.216551  p :     0.615927
      px      :     0.222385
      py      :     0.176991
      dz2     :    -0.000037  d :     0.001295
      dxz     :    -0.000507
      dyz     :     0.001066
      dx2y2   :    -0.000828
      dxy     :     0.001600
 11 S s       :     0.005928  s :     0.005928
      pz      :     0.118312  p :     0.142870
      px      :     0.003957
      py      :     0.020602
      dz2     :     0.000127  d :    -0.000086
      dxz     :     0.000015
      dyz     :    -0.000192
      dx2y2   :     0.000002
      dxy     :    -0.000038
 12 C s       :    -0.010422  s :    -0.010422
      pz      :    -0.011784  p :    -0.030244
      px      :    -0.005563
      py      :    -0.012897
      dz2     :     0.000206  d :     0.002911
      dxz     :     0.001184
      dyz     :     0.000497
      dx2y2   :     0.000278
      dxy     :     0.000747
 13 C s       :     0.000018  s :     0.000018
      pz      :    -0.000250  p :     0.000092
      px      :     0.000477
      py      :    -0.000136
      dz2     :     0.000016  d :     0.000153
      dxz     :     0.000027
      dyz     :     0.000021
      dx2y2   :     0.000078
      dxy     :     0.000010
 14 C s       :    -0.011523  s :    -0.011523
      pz      :    -0.012257  p :    -0.005695
      px      :     0.005229
      py      :     0.001333
      dz2     :     0.001248  d :     0.005131
      dxz     :     0.001278
      dyz     :     0.000635
      dx2y2   :     0.000508
      dxy     :     0.001462
 15 C s       :    -0.002039  s :    -0.002039
      pz      :    -0.001012  p :    -0.004275
      px      :    -0.003021
      py      :    -0.000242
      dz2     :     0.000001  d :     0.000650
      dxz     :     0.000521
      dyz     :     0.000063
      dx2y2   :    -0.000022
      dxy     :     0.000087
 16 H s       :     0.000600  s :     0.000600
      pz      :     0.000003  p :    -0.000006
      px      :    -0.000009
      py      :    -0.000000
 17 H s       :    -0.000112  s :    -0.000112
      pz      :    -0.000005  p :    -0.000004
      px      :     0.000002
      py      :    -0.000001
 18 H s       :     0.000889  s :     0.000889
      pz      :     0.000011  p :     0.000016
      px      :    -0.000008
      py      :     0.000013
 19 H s       :     0.029156  s :     0.029156
      pz      :    -0.000041  p :    -0.000058
      px      :     0.000068
      py      :    -0.000084
 20 H s       :     0.015892  s :     0.015892
      pz      :     0.000020  p :    -0.000101
      px      :    -0.000043
      py      :    -0.000078
 21 H s       :     0.008102  s :     0.008102
      pz      :     0.000039  p :     0.000014
      px      :     0.000053
      py      :    -0.000077
 22 H s       :     0.042093  s :     0.042093
      pz      :     0.000004  p :    -0.000089
      px      :    -0.000019
      py      :    -0.000075
 23 H s       :     0.030939  s :     0.030939
      pz      :    -0.000062  p :     0.001005
      px      :     0.001248
      py      :    -0.000181
 24 H s       :     0.014285  s :     0.014285
      pz      :     0.000002  p :     0.000170
      px      :     0.000164
      py      :     0.000003
 25 H s       :     0.004811  s :     0.004811
      pz      :     0.000157  p :     0.000160
      px      :    -0.000028
      py      :     0.000031
 26 H s       :     0.000477  s :     0.000477
      pz      :     0.000017  p :    -0.000019
      px      :    -0.000023
      py      :    -0.000014
 27 H s       :     0.003194  s :     0.003194
      pz      :     0.000008  p :     0.000056
      px      :     0.000023
      py      :     0.000025


                     *******************************
                     * LOEWDIN POPULATION ANALYSIS *
                     *******************************

-------------------------------------------
LOEWDIN ATOMIC CHARGES AND SPIN POPULATIONS
-------------------------------------------
   0 Ni:   -0.065020    1.369560
   1 Fe:   -0.632304   -0.033492
   2 C :    0.149709   -0.002754
   3 C :    0.170064    0.002988
   4 C :    0.152747   -0.000857
   5 O :    0.111620   -0.003351
   6 O :    0.136420   -0.000571
   7 O :    0.072666    0.000631
   8 S :    0.295046    0.731260
   9 S :    0.277217    0.016521
  10 S :    0.313299    0.618769
  11 S :    0.262552    0.142215
  12 C :   -0.180766   -0.005834
  13 C :   -0.177348    0.000892
  14 C :   -0.236142    0.029985
  15 C :   -0.178077    0.000477
  16 H :    0.030789    0.000334
  17 H :    0.054188   -0.000078
  18 H :    0.051129    0.000818
  19 H :    0.043433    0.023639
  20 H :    0.031347    0.013056
  21 H :    0.048731    0.006980
  22 H :    0.044641    0.033906
  23 H :    0.047259    0.034746
  24 H :    0.052930    0.011646
  25 H :    0.046763    0.004667
  26 H :    0.025992    0.000459
  27 H :    0.051114    0.003391

----------------------------------------------------
LOEWDIN REDUCED ORBITAL CHARGES AND SPIN POPULATIONS
----------------------------------------------------
CHARGE
  0 Nis       :     6.597010  s :     6.597010
      pz      :     4.367223  p :    12.888495
      px      :     4.357688
      py      :     4.163584
      dz2     :     1.794245  d :     8.579210
      dxz     :     1.732103
      dyz     :     1.482970
      dx2y2   :     1.607789
      dxy     :     1.962103
      f0      :     0.000035  f :     0.000305
      f+1     :     0.000034
      f-1     :     0.000071
      f+2     :     0.000076
      f-2     :     0.000028
      f+3     :     0.000044
      f-3     :     0.000016
  1 Fes       :     6.426388  s :     6.426388
      pz      :     4.380530  p :    13.255314
      px      :     4.448525
      py      :     4.426259
      dz2     :     1.323111  d :     6.947781
      dxz     :     1.319474
      dyz     :     1.472010
      dx2y2   :     1.578881
      dxy     :     1.254305
      f0      :     0.000304  f :     0.002822
      f+1     :     0.000359
      f-1     :     0.000425
      f+2     :     0.000321
      f-2     :     0.000607
      f+3     :     0.000465
      f-3     :     0.000340
  2 C s       :     3.127720  s :     3.127720
      pz      :     0.744440  p :     2.552347
      px      :     0.774317
      py      :     1.033590
      dz2     :     0.020823  d :     0.170225
      dxz     :     0.014258
      dyz     :     0.043616
      dx2y2   :     0.049011
      dxy     :     0.042517
  3 C s       :     3.083092  s :     3.083092
      pz      :     1.083638  p :     2.563725
      px      :     0.757186
      py      :     0.722901
      dz2     :     0.063406  d :     0.183118
      dxz     :     0.050974
      dyz     :     0.048150
      dx2y2   :     0.010804
      dxy     :     0.009785
  4 C s       :     3.116478  s :     3.116478
      pz      :     0.789432  p :     2.562123
      px      :     1.006238
      py      :     0.766454
      dz2     :     0.026648  d :     0.168651
      dxz     :     0.042475
      dyz     :     0.016303
      dx2y2   :     0.041548
      dxy     :     0.041677
  5 O s       :     3.514860  s :     3.514860
      pz      :     1.408338  p :     4.334723
      px      :     1.425368
      py      :     1.501017
      dz2     :     0.004984  d :     0.038798
      dxz     :     0.002683
      dyz     :     0.009434
      dx2y2   :     0.010461
      dxy     :     0.011236
  6 O s       :     3.496088  s :     3.496088
      pz      :     1.522949  p :     4.325958
      px      :     1.409628
      py      :     1.393381
      dz2     :     0.017446  d :     0.041534
      dxz     :     0.011936
      dyz     :     0.009292
      dx2y2   :     0.001410
      dxy     :     0.001450
  7 O s       :     3.530760  s :     3.530760
      pz      :     1.432650  p :     4.360136
      px      :     1.495168
      py      :     1.432319
      dz2     :     0.004751  d :     0.036438
      dxz     :     0.010247
      dyz     :     0.003224
      dx2y2   :     0.008773
      dxy     :     0.009443
  8 S s       :     5.641825  s :     5.641825
      pz      :     3.492881  p :     9.980636
      px      :     3.275703
      py      :     3.212052
      dz2     :     0.012789  d :     0.082493
      dxz     :     0.010306
      dyz     :     0.030120
      dx2y2   :     0.014589
      dxy     :     0.014688
  9 S s       :     5.580792  s :     5.580792
      pz      :     3.380361  p :    10.055608
      px      :     3.234550
      py      :     3.440696
      dz2     :     0.014132  d :     0.086383
      dxz     :     0.014909
      dyz     :     0.011215
      dx2y2   :     0.015422
      dxy     :     0.030706
 10 S s       :     5.508029  s :     5.508029
      pz      :     3.552693  p :    10.031867
      px      :     3.238245
      py      :     3.240929
      dz2     :     0.018001  d :     0.146804
      dxz     :     0.017623
      dyz     :     0.025581
      dx2y2   :     0.038934
      dxy     :     0.046666
 11 S s       :     5.575431  s :     5.575431
      pz      :     3.481215  p :    10.075776
      px      :     3.116216
      py      :     3.478345
      dz2     :     0.013711  d :     0.086240
      dxz     :     0.014411
      dyz     :     0.008400
      dx2y2   :     0.034132
      dxy     :     0.015586
 12 C s       :     2.911941  s :     2.911941
      pz      :     1.083650  p :     3.202175
      px      :     1.099574
      py      :     1.018951
      dz2     :     0.003334  d :     0.066650
      dxz     :     0.018305
      dyz     :     0.020971
      dx2y2   :     0.014937
      dxy     :     0.009104
 13 C s       :     2.905754  s :     2.905754
      pz      :     1.109934  p :     3.203357
      px      :     1.054670
      py      :     1.038753
      dz2     :     0.017290  d :     0.068237
      dxz     :     0.013298
      dyz     :     0.005387
      dx2y2   :     0.014907
      dxy     :     0.017356
 14 C s       :     2.870339  s :     2.870339
      pz      :     1.111598  p :     3.267839
      px      :     1.065182
      py      :     1.091059
      dz2     :     0.018167  d :     0.097963
      dxz     :     0.016578
      dyz     :     0.017405
      dx2y2   :     0.017127
      dxy     :     0.028686
 15 C s       :     2.906344  s :     2.906344
      pz      :     1.121363  p :     3.204000
      px      :     0.975627
      py      :     1.107009
      dz2     :     0.013699  d :     0.067734
      dxz     :     0.011803
      dyz     :     0.011926
      dx2y2   :     0.019246
      dxy     :     0.011060
 16 H s       :     0.898647  s :     0.898647
      pz      :     0.014385  p :     0.070564
      px      :     0.016312
      py      :     0.039867
 17 H s       :     0.875381  s :     0.875381
      pz      :     0.044177  p :     0.070431
      px      :     0.014384
      py      :     0.011871
 18 H s       :     0.878315  s :     0.878315
      pz      :     0.021467  p :     0.070557
      px      :     0.036866
      py      :     0.012224
 19 H s       :     0.883789  s :     0.883789
      pz      :     0.026394  p :     0.072777
      px      :     0.030691
      py      :     0.015692
 20 H s       :     0.894350  s :     0.894350
      pz      :     0.024628  p :     0.074303
      px      :     0.035125
      py      :     0.014550
 21 H s       :     0.880406  s :     0.880406
      pz      :     0.024160  p :     0.070862
      px      :     0.014691
      py      :     0.032011
 22 H s       :     0.883357  s :     0.883357
      pz      :     0.039568  p :     0.072003
      px      :     0.018371
      py      :     0.014063
 23 H s       :     0.871380  s :     0.871380
      pz      :     0.014844  p :     0.081361
      px      :     0.036137
      py      :     0.030380
 24 H s       :     0.875635  s :     0.875635
      pz      :     0.023514  p :     0.071435
      px      :     0.025820
      py      :     0.022101
 25 H s       :     0.882297  s :     0.882297
      pz      :     0.034438  p :     0.070940
      px      :     0.017977
      py      :     0.018525
 26 H s       :     0.903312  s :     0.903312
      pz      :     0.013849  p :     0.070696
      px      :     0.017013
      py      :     0.039834
 27 H s       :     0.878434  s :     0.878434
      pz      :     0.034366  p :     0.070452
      px      :     0.014256
      py      :     0.021830

SPIN
  0 Nis       :     0.004976  s :     0.004976
      pz      :    -0.001692  p :     0.059714
      px      :     0.004740
      py      :     0.056666
      dz2     :     0.180503  d :     1.304838
      dxz     :     0.260442
      dyz     :     0.472022
      dx2y2   :     0.370636
      dxy     :     0.021235
      f0      :    -0.000002  f :     0.000032
      f+1     :     0.000001
      f-1     :     0.000013
      f+2     :     0.000011
      f-2     :     0.000002
      f+3     :     0.000004
      f-3     :     0.000001
  1 Fes       :    -0.000086  s :    -0.000086
      pz      :    -0.001577  p :    -0.005410
      px      :    -0.000751
      py      :    -0.003081
      dz2     :    -0.007034  d :    -0.028019
      dxz     :     0.021113
      dyz     :    -0.042476
      dx2y2   :    -0.001235
      dxy     :     0.001613
      f0      :     0.000002  f :     0.000022
      f+1     :    -0.000002
      f-1     :     0.000008
      f+2     :     0.000002
      f-2     :     0.000009
      f+3     :     0.000002
      f-3     :     0.000001
  2 C s       :    -0.000148  s :    -0.000148
      pz      :    -0.003214  p :    -0.002055
      px      :    -0.000260
      py      :     0.001419
      dz2     :    -0.000222  d :    -0.000551
      dxz     :    -0.000026
      dyz     :     0.000003
      dx2y2   :    -0.000252
      dxy     :    -0.000053
  3 C s       :     0.001428  s :     0.001428
      pz      :     0.000716  p :     0.001978
      px      :     0.002525
      py      :    -0.001264
      dz2     :    -0.000001  d :    -0.000417
      dxz     :    -0.000430
      dyz     :     0.000079
      dx2y2   :     0.000007
      dxy     :    -0.000072
  4 C s       :     0.000097  s :     0.000097
      pz      :    -0.000840  p :    -0.000983
      px      :     0.000302
      py      :    -0.000444
      dz2     :     0.000053  d :     0.000029
      dxz     :     0.000015
      dyz     :    -0.000012
      dx2y2   :    -0.000049
      dxy     :     0.000023
  5 O s       :    -0.000063  s :    -0.000063
      pz      :    -0.002992  p :    -0.003290
      px      :    -0.000217
      py      :    -0.000081
      dz2     :    -0.000002  d :     0.000002
      dxz     :    -0.000000
      dyz     :     0.000001
      dx2y2   :     0.000001
      dxy     :     0.000003
  6 O s       :     0.000008  s :     0.000008
      pz      :    -0.000293  p :    -0.000576
      px      :     0.000284
      py      :    -0.000567
      dz2     :     0.000003  d :    -0.000004
      dxz     :     0.000001
      dyz     :    -0.000007
      dx2y2   :    -0.000000
      dxy     :    -0.000000
  7 O s       :     0.000018  s :     0.000018
      pz      :     0.000695  p :     0.000625
      px      :     0.000137
      py      :    -0.000206
      dz2     :    -0.000003  d :    -0.000011
      dxz     :    -0.000005
      dyz     :    -0.000000
      dx2y2   :    -0.000001
      dxy     :    -0.000003
  8 S s       :     0.013279  s :     0.013279
      pz      :     0.083005  p :     0.719633
      px      :     0.562723
      py      :     0.073906
      dz2     :    -0.000662  d :    -0.001653
      dxz     :    -0.000471
      dyz     :    -0.001380
      dx2y2   :     0.000445
      dxy     :     0.000415
  9 S s       :     0.001700  s :     0.001700
      pz      :     0.006632  p :     0.014805
      px      :     0.005744
      py      :     0.002429
      dz2     :    -0.000372  d :     0.000017
      dxz     :     0.000005
      dyz     :    -0.000016
      dx2y2   :     0.000147
      dxy     :     0.000252
 10 S s       :     0.020244  s :     0.020244
      pz      :     0.207277  p :     0.595699
      px      :     0.210830
      py      :     0.177592
      dz2     :     0.000389  d :     0.002825
      dxz     :    -0.000345
      dyz     :     0.001458
      dx2y2   :    -0.000880
      dxy     :     0.002203
 11 S s       :     0.005299  s :     0.005299
      pz      :     0.111861  p :     0.136979
      px      :     0.003009
      py      :     0.022109
      dz2     :     0.000084  d :    -0.000063
      dxz     :    -0.000040
      dyz     :     0.000046
      dx2y2   :    -0.000068
      dxy     :    -0.000085
 12 C s       :    -0.002938  s :    -0.002938
      pz      :    -0.006028  p :    -0.009900
      px      :     0.002177
      py      :    -0.006048
      dz2     :     0.000446  d :     0.007004
      dxz     :     0.002862
      dyz     :     0.001283
      dx2y2   :     0.000773
      dxy     :     0.001641
 13 C s       :     0.000146  s :     0.000146
      pz      :    -0.000312  p :     0.000457
      px      :     0.000680
      py      :     0.000089
      dz2     :     0.000043  d :     0.000289
      dxz     :     0.000078
      dyz     :     0.000029
      dx2y2   :     0.000123
      dxy     :     0.000016
 14 C s       :     0.000364  s :     0.000364
      pz      :    -0.003973  p :     0.016488
      px      :     0.012894
      py      :     0.007566
      dz2     :     0.003389  d :     0.013133
      dxz     :     0.003174
      dyz     :     0.001331
      dx2y2   :     0.001447
      dxy     :     0.003792
 15 C s       :    -0.000658  s :    -0.000658
      pz      :     0.001085  p :    -0.000320
      px      :    -0.001597
      py      :     0.000192
      dz2     :     0.000029  d :     0.001455
      dxz     :     0.001084
      dyz     :     0.000157
      dx2y2   :     0.000025
      dxy     :     0.000160
 16 H s       :     0.000340  s :     0.000340
      pz      :    -0.000004  p :    -0.000006
      px      :    -0.000024
      py      :     0.000021
 17 H s       :    -0.000062  s :    -0.000062
      pz      :    -0.000014  p :    -0.000016
      px      :    -0.000000
      py      :    -0.000001
 18 H s       :     0.000795  s :     0.000795
      pz      :     0.000008  p :     0.000023
      px      :     0.000006
      py      :     0.000009
 19 H s       :     0.024281  s :     0.024281
      pz      :    -0.000250  p :    -0.000642
      px      :    -0.000246
      py      :    -0.000147
 20 H s       :     0.013672  s :     0.013672
      pz      :    -0.000166  p :    -0.000616
      px      :    -0.000251
      py      :    -0.000199
 21 H s       :     0.007146  s :     0.007146
      pz      :    -0.000065  p :    -0.000166
      px      :     0.000085
      py      :    -0.000187
 22 H s       :     0.034385  s :     0.034385
      pz      :    -0.000513  p :    -0.000479
      px      :     0.000150
      py      :    -0.000116
 23 H s       :     0.032302  s :     0.032302
      pz      :    -0.000298  p :     0.002444
      px      :     0.002002
      py      :     0.000740
 24 H s       :     0.010947  s :     0.010947
      pz      :    -0.000127  p :     0.000700
      px      :     0.000626
      py      :     0.000201
 25 H s       :     0.004294  s :     0.004294
      pz      :     0.000425  p :     0.000373
      px      :    -0.000065
      py      :     0.000013
 26 H s       :     0.000412  s :     0.000412
      pz      :     0.000062  p :     0.000047
      px      :    -0.000004
      py      :    -0.000011
 27 H s       :     0.003306  s :     0.003306
      pz      :    -0.000002  p :     0.000085
      px      :     0.000056
      py      :     0.000031


                      *****************************
                      * MAYER POPULATION ANALYSIS *
                      *****************************

  NA   - Mulliken gross atomic population
  ZA   - Total nuclear charge
  QA   - Mulliken gross atomic charge
  VA   - Mayer's total valence
  BVA  - Mayer's bonded valence
  FA   - Mayer's free valence

  ATOM       NA         ZA         QA         VA         BVA        FA
  0 Ni    27.7138    28.0000     0.2862     4.1488     3.2975     0.8513
  1 Fe    26.6042    26.0000    -0.6042     6.1925     6.1837     0.0088
  2 C      5.7983     6.0000     0.2017     3.6396     3.6396     0.0001
  3 C      5.6325     6.0000     0.3675     3.6413     3.6412     0.0001
  4 C      5.7554     6.0000     0.2446     3.6771     3.6771     0.0000
  5 O      7.9617     8.0000     0.0383     2.6381     2.6381     0.0000
  6 O      7.9331     8.0000     0.0669     2.6454     2.6453     0.0000
  7 O      8.0025     8.0000    -0.0025     2.6034     2.6034     0.0000
  8 S     16.0014    16.0000    -0.0014     2.6339     2.2234     0.4105
  9 S     16.1235    16.0000    -0.1235     2.5699     2.5696     0.0003
 10 S     16.0943    16.0000    -0.0943     2.6147     2.3045     0.3101
 11 S     16.1342    16.0000    -0.1342     2.5323     2.5131     0.0192
 12 C      6.2005     6.0000    -0.2005     3.8618     3.8609     0.0009
 13 C      6.1515     6.0000    -0.1515     3.8880     3.8880     0.0000
 14 C      6.1174     6.0000    -0.1174     3.8472     3.8459     0.0014
 15 C      6.1548     6.0000    -0.1548     3.8936     3.8936     0.0000
 16 H      0.9098     1.0000     0.0902     0.9877     0.9877     0.0000
 17 H      0.8723     1.0000     0.1277     0.9777     0.9777     0.0000
 18 H      0.8749     1.0000     0.1251     0.9722     0.9722     0.0000
 19 H      0.8726     1.0000     0.1274     0.9889     0.9881     0.0009
 20 H      0.8792     1.0000     0.1208     0.9864     0.9861     0.0002
 21 H      0.8733     1.0000     0.1267     0.9749     0.9749     0.0001
 22 H      0.8908     1.0000     0.1092     0.9825     0.9808     0.0017
 23 H      0.9143     1.0000     0.0857     0.9994     0.9982     0.0013
 24 H      0.8641     1.0000     0.1359     0.9687     0.9685     0.0002
 25 H      0.8780     1.0000     0.1220     0.9850     0.9850     0.0000
 26 H      0.9190     1.0000     0.0810     0.9993     0.9993     0.0000
 27 H      0.8725     1.0000     0.1275     0.9733     0.9733     0.0000

  Mayer bond orders larger than 0.100000
B(  0-Ni,  1-Fe) :   0.2196 B(  0-Ni,  8-S ) :   0.9913 B(  0-Ni,  9-S ) :   0.4404 
B(  0-Ni, 10-S ) :   0.9825 B(  0-Ni, 11-S ) :   0.4665 B(  1-Fe,  2-C ) :   1.1077 
B(  1-Fe,  3-C ) :   1.1840 B(  1-Fe,  4-C ) :   1.2186 B(  1-Fe,  5-O ) :   0.1143 
B(  1-Fe,  7-O ) :   0.1344 B(  1-Fe,  9-S ) :   0.9860 B(  1-Fe, 11-S ) :   0.9343 
B(  2-C ,  5-O ) :   2.4849 B(  3-C ,  6-O ) :   2.5097 B(  4-C ,  7-O ) :   2.4170 
B(  8-S , 10-S ) :   0.1194 B(  8-S , 12-C ) :   0.9771 B(  9-S , 13-C ) :   0.9738 
B( 10-S , 14-C ) :   1.0227 B( 11-S , 15-C ) :   0.9734 B( 12-C , 19-H ) :   0.9410 
B( 12-C , 20-H ) :   0.9436 B( 12-C , 21-H ) :   0.9570 B( 13-C , 16-H ) :   0.9573 
B( 13-C , 17-H ) :   0.9545 B( 13-C , 18-H ) :   0.9571 B( 14-C , 22-H ) :   0.9196 
B( 14-C , 23-H ) :   0.9204 B( 14-C , 24-H ) :   0.9379 B( 15-C , 25-H ) :   0.9519 
B( 15-C , 26-H ) :   0.9564 B( 15-C , 27-H ) :   0.9571 

Environment variable NBOEXE for nbo6.exe or nbo5.exe not set! Skipping NBO-Analysis

-------
TIMINGS
-------

Total SCF time: 0 days 0 hours 21 min 50 sec 

Total time                  ....    1310.305 sec
Sum of individual times     ....    1309.595 sec  ( 99.9%)

Fock matrix formation       ....    1303.146 sec  ( 99.5%)
  XC integration            ....      44.337 sec  (  3.4% of F)
    Basis function eval.    ....      12.694 sec  ( 28.6% of XC)
    Density eval.           ....      13.470 sec  ( 30.4% of XC)
    XC-Functional eval.     ....       2.127 sec  (  4.8% of XC)
    XC-Potential eval.      ....      15.028 sec  ( 33.9% of XC)
Diagonalization             ....       2.158 sec  (  0.2%)
Density matrix formation    ....       0.470 sec  (  0.0%)
Population analysis         ....       0.019 sec  (  0.0%)
Initial guess               ....       0.835 sec  (  0.1%)
Orbital Transformation      ....       0.000 sec  (  0.0%)
Orbital Orthonormalization  ....       0.000 sec  (  0.0%)
DIIS solution               ....       0.832 sec  (  0.1%)
Grid generation             ....       2.134 sec  (  0.2%)

-------------------------   --------------------
FINAL SINGLE POINT ENERGY     -4861.399303392874
-------------------------   --------------------


                            ***************************************
                            *     ORCA property calculations      *
                            ***************************************

                                    ---------------------
                                    Active property flags
                                    ---------------------
   (+) Dipole Moment


------------------------------------------------------------------------------
                       ORCA ELECTRIC PROPERTIES CALCULATION
------------------------------------------------------------------------------

Dipole Moment Calculation                       ... on
Quadrupole Moment Calculation                   ... off
Polarizability Calculation                      ... off
GBWName                                         ... 1e3d_chainsAB_catalytic_center.gbw
Electron density file                           ... 1e3d_chainsAB_catalytic_center.scfp
The origin for moment calculation is the CENTER OF MASS  = (14.864053, 68.422011 28.981096)

-------------
DIPOLE MOMENT
-------------
                                X             Y             Z
Electronic contribution:     -5.51240      -6.61989      11.09814
Nuclear contribution   :      5.50522       5.85189     -10.70265
                        -----------------------------------------
Total Dipole Moment    :     -0.00717      -0.76801       0.39549
                        -----------------------------------------
Magnitude (a.u.)       :      0.86389
Magnitude (Debye)      :      2.19582


--------------------
Rotational spectrum 
--------------------
 
Rotational constants in cm-1:     0.013341     0.007864     0.006733 
Rotational constants in MHz :   399.963138   235.744703   201.840495 

 Dipole components along the rotational axes: 
x,y,z [a.u.] :     0.585784     0.257192    -0.580523 
x,y,z [Debye]:     1.488945     0.653730    -1.475572 

 
------------------------------------------------------------------------------
                      ORCA CHELPG CHARGES GENERATION
------------------------------------------------------------------------------

GBW file                           ... 1e3d_chainsAB_catalytic_center.gbw

Reading the GBW file               ... done

Grid spacing                       ...     0.300000
Point Cut-Off                      ...     2.800000
Van-der-Waals Radii                ...        COSMO
Total charge                       ...            1


Number of points X direction       ...           44
Number of points Y direction       ...           40
Number of points Z direction       ...           41
Maximum number of possible points  ...        72160
Final number of points             ...        17380


CHELPG Charges            
--------------------------------
  0   Ni  :       0.563384
  1   Fe  :      -0.442076
  2   C   :       0.432869
  3   C   :       0.438383
  4   C   :       0.381917
  5   O   :      -0.157480
  6   O   :      -0.133618
  7   O   :      -0.175108
  8   S   :      -0.173959
  9   S   :      -0.079216
 10   S   :      -0.155673
 11   S   :      -0.194065
 12   C   :       0.048262
 13   C   :      -0.278021
 14   C   :      -0.094294
 15   C   :      -0.112140
 16   H   :       0.099653
 17   H   :       0.147761
 18   H   :       0.161715
 19   H   :       0.031971
 20   H   :       0.001842
 21   H   :       0.094250
 22   H   :       0.084875
 23   H   :       0.061470
 24   H   :       0.131354
 25   H   :       0.122425
 26   H   :       0.084154
 27   H   :       0.109366
--------------------------------
Total charge:     1.000000
--------------------------------

CHELPG charges calculated...

Timings for individual parts in CHELPG calculation:
Grid generation                 ...        0.005 sec (=   0.000 min)
Potential calculation           ...        9.224 sec (=   0.154 min)
Fit to the potential            ...        0.029 sec (=   0.000 min)
------------------------------------------------------------------------------

------------------------------------------------------------------------------
                      ORCA CHELPG CHARGES GENERATION
------------------------------------------------------------------------------

GBW file                           ... 1e3d_chainsAB_catalytic_center.gbw

Density file                       ... 1e3d_chainsAB_catalytic_center.scfp

Reading the GBW file               ... done

Reading the density               ... Done!
Grid spacing                       ...     0.300000
Point Cut-Off                      ...     2.800000
Van-der-Waals Radii                ...        COSMO
Total charge                       ...            1


Number of points X direction       ...           44
Number of points Y direction       ...           40
Number of points Z direction       ...           41
Maximum number of possible points  ...        72160
Final number of points             ...        17380


CHELPG Charges            
--------------------------------
  0   Ni  :       0.563384
  1   Fe  :      -0.442076
  2   C   :       0.432869
  3   C   :       0.438383
  4   C   :       0.381917
  5   O   :      -0.157480
  6   O   :      -0.133618
  7   O   :      -0.175108
  8   S   :      -0.173959
  9   S   :      -0.079216
 10   S   :      -0.155673
 11   S   :      -0.194065
 12   C   :       0.048262
 13   C   :      -0.278021
 14   C   :      -0.094294
 15   C   :      -0.112140
 16   H   :       0.099653
 17   H   :       0.147761
 18   H   :       0.161715
 19   H   :       0.031971
 20   H   :       0.001842
 21   H   :       0.094250
 22   H   :       0.084875
 23   H   :       0.061470
 24   H   :       0.131354
 25   H   :       0.122425
 26   H   :       0.084154
 27   H   :       0.109366
--------------------------------
Total charge:     1.000000
--------------------------------

CHELPG charges calculated...

Timings for individual parts in CHELPG calculation:
Grid generation                 ...        0.005 sec (=   0.000 min)
Potential calculation           ...        9.211 sec (=   0.154 min)
Fit to the potential            ...        0.035 sec (=   0.001 min)
------------------------------------------------------------------------------


Timings for individual modules:

Sum of individual times         ...     1319.827 sec (=  21.997 min)
GTO integral calculation        ...        0.226 sec (=   0.004 min)   0.0 %
SCF iterations                  ...     1310.318 sec (=  21.839 min)  99.3 %
CHELPG charge generation        ...        9.282 sec (=   0.155 min)   0.7 %
                             ****ORCA TERMINATED NORMALLY****
TOTAL RUN TIME: 0 days 0 hours 22 minutes 9 seconds 239 msec
