# Supplementary material for: Modeling of the Electrostatic Interaction and Catalytic Activity of [NiFe] Hydrogenases on a Planar Electrode
Source: J Phys Chem B. 2022 Oct 21;126(43):8777–90. doi: 10.1021/acs.jpcb.2c05371 (PMC9639099; doi:10.1021/acs.jpcb.2c05371)
Supplement: Supplementary file 1 — jp2c05371_si_001.zip [file jp2c05371_si_001.zip › Supplementary data/Metallic clusters orca/Catalytic center/catalytic center_c0_m3/1e3d_chainsAB_catalytic_center.out]

                                 *****************
                                 * O   R   C   A *
                                 *****************

           --- An Ab Initio, DFT and Semiempirical electronic structure package ---

                  #######################################################
                  #                        -***-                        #
                  #          Department of theory and spectroscopy      #
                  #               Directorship: Frank Neese             #
                  #        Max Planck Institute fuer Kohlenforschung    #
                  #                Kaiser Wilhelm Platz 1               #
                  #                 D-45470 Muelheim/Ruhr               #
                  #                      Germany                        #
                  #                                                     #
                  #                  All rights reserved                #
                  #                        -***-                        #
                  #######################################################


                         Program Version 4.2.1 -  RELEASE  -


 With contributions from (in alphabetic order):
   Daniel Aravena         : Magnetic Suceptibility
   Michael Atanasov       : Ab Initio Ligand Field Theory (pilot matlab implementation)
   Alexander A. Auer      : GIAO ZORA, VPT2
   Ute Becker             : Parallelization
   Giovanni Bistoni       : ED, misc. LED, open-shell LED, HFLD
   Martin Brehm           : Molecular dynamics
   Dmytro Bykov           : SCF Hessian
   Vijay G. Chilkuri      : MRCI spin determinant printing, contributions to CSF-ICE
   Dipayan Datta          : RHF DLPNO-CCSD density
   Achintya Kumar Dutta   : EOM-CC, STEOM-CC
   Dmitry Ganyushin       : Spin-Orbit,Spin-Spin,Magnetic field MRCI
   Miquel Garcia          : C-PCM Hessian, Gaussian charge scheme
   Yang Guo               : DLPNO-NEVPT2, CIM, IAO-localization
   Andreas Hansen         : Spin unrestricted coupled pair/coupled cluster methods
   Benjamin Helmich-Paris : CASSCF linear response (MC-RPA)
   Lee Huntington         : MR-EOM, pCC
   Robert Izsak           : Overlap fitted RIJCOSX, COSX-SCS-MP3, EOM
   Christian Kollmar      : KDIIS, OOCD, Brueckner-CCSD(T), CCSD density
   Simone Kossmann        : Meta GGA functionals, TD-DFT gradient, OOMP2, MP2 Hessian
   Martin Krupicka        : AUTO-CI
   Lucas Lang             : DCDCAS
   Dagmar Lenk            : GEPOL surface, SMD
   Dimitrios Liakos       : Extrapolation schemes; Compound Job, initial MDCI parallelization
   Dimitrios Manganas     : Further ROCIS development; embedding schemes
   Dimitrios Pantazis     : SARC Basis sets
   Taras Petrenko         : DFT Hessian,TD-DFT gradient, ASA, ECA, R-Raman, ABS, FL, XAS/XES, NRVS
   Peter Pinski           : DLPNO-MP2, DLPNO-MP2 Gradient
   Christoph Reimann      : Effective Core Potentials
   Marius Retegan         : Local ZFS, SOC
   Christoph Riplinger    : Optimizer, TS searches, QM/MM, DLPNO-CCSD(T), (RO)-DLPNO pert. Triples
   Tobias Risthaus        : Range-separated hybrids, TD-DFT gradient, RPA, STAB
   Michael Roemelt        : Original ROCIS implementation
   Masaaki Saitow         : Open-shell DLPNO-CCSD energy and density
   Barbara Sandhoefer     : DKH picture change effects
   Avijit Sen             : IP-ROCIS
   Kantharuban Sivalingam : CASSCF convergence, NEVPT2, FIC-MRCI
   Bernardo de Souza      : ESD, SOC TD-DFT
   Georgi Stoychev        : AutoAux, RI-MP2 NMR
   Willem Van den Heuvel  : Paramagnetic NMR
   Boris Wezisla          : Elementary symmetry handling
   Frank Wennmohs         : Technical directorship


 We gratefully acknowledge several colleagues who have allowed us to
 interface, adapt or use parts of their codes:
   Stefan Grimme, W. Hujo, H. Kruse,             : VdW corrections, initial TS optimization,
                  C. Bannwarth                     DFT functionals, gCP, sTDA/sTD-DF
   Ed Valeev, F. Pavosevic, A. Kumar             : LibInt (2-el integral package), F12 methods
   Garnet Chan, S. Sharma, J. Yang, R. Olivares  : DMRG
   Ulf Ekstrom                                   : XCFun DFT Library
   Mihaly Kallay                                 : mrcc  (arbitrary order and MRCC methods)
   Andreas Klamt, Michael Diedenhofen            : otool_cosmo (COSMO solvation model)
   Jiri Pittner, Ondrej Demel                    : Mk-CCSD
   Frank Weinhold                                : gennbo (NPA and NBO analysis)
   Christopher J. Cramer and Donald G. Truhlar   : smd solvation model
   Lars Goerigk                                  : TD-DFT with DH, B97 family of functionals
   V. Asgeirsson, H. Jonsson                     : NEB implementation
   FAccTs GmbH                                   : IRC, NEB, NEB-TS, Multilevel, MM, QM/MM, CI optimization
   S Lehtola, MJT Oliveira, MAL Marques          : LibXC Library


 Your calculation uses the libint2 library for the computation of 2-el integrals
 For citations please refer to: http://libint.valeyev.net

 Your ORCA version has been built with support for libXC version: 4.2.3
 For citations please refer to: https://tddft.org/programs/libxc/

 This ORCA versions uses:
   CBLAS   interface :  Fast vector & matrix operations
   LAPACKE interface :  Fast linear algebra routines
   SCALAPACK package :  Parallel linear algebra routines


----- Orbital basis set information -----
Your calculation utilizes the basis: def2-SVP
   F. Weigend and R. Ahlrichs, Phys. Chem. Chem. Phys. 7, 3297 (2005).

================================================================================
                                        WARNINGS
                       Please study these warnings very carefully!
================================================================================


INFO   : the flag for use of LIBINT has been found!

================================================================================
                                       INPUT FILE
================================================================================
NAME = 1e3d_chainsAB_catalytic_center.inp
|  1> #Catalytic center
|  2> 
|  3> ! AllPop
|  4> ! CHELPG
|  5> ! Angs
|  6> ! PBE0 def2-SVP TightSCF UHF
|  7> %scf
|  8> 	MaxIter 1500
|  9> 
| 10> end
| 11> * xyz 0 3
| 12> Ni 8.060   36.237  13.909
| 13> Fe 7.465   35.722  16.702
| 14> C1 6.451   34.219  17.096
| 15> C2 6.799   36.559  18.161
| 16> C3 8.961   35.108  17.491
| 17> O  6.001   33.252  17.438
| 18> O  6.437   36.754  19.176
| 19> O  9.912   34.679  17.963
| 20> S  7.694   37.504  12.192
| 21> S  5.890   36.524  15.267
| 22> S 10.081   36.152  13.041
| 23> S  8.545   37.599  15.988
| 24> C  7.202   38.961  13.149
| 25> C  4.698   35.256  14.828
| 26> C 10.780   34.829  13.498
| 27> C 10.339   37.616  16.165
| 28> H  5.123   34.264  15.041
| 29> H  4.460   35.331  13.757
| 30> H  3.780   35.396  15.418
| 31> H  8.030   39.267  13.805
| 32> H  6.321   38.716  13.762
| 33> H  6.953   39.784  12.464
| 34> H 11.220   34.923  14.501
| 35> H  9.820   34.295  13.567
| 36> H  11.465  34.266  12.847
| 37> H  10.792  38.076  15.273
| 38> H  10.706  36.585  16.271
| 39> H  10.614  38.198  17.057
| 40> *
| 41> 
| 42>                          ****END OF INPUT****
================================================================================

                       ****************************
                       * Single Point Calculation *
                       ****************************

---------------------------------
CARTESIAN COORDINATES (ANGSTROEM)
---------------------------------
  Ni     8.060000   36.237000   13.909000
  Fe     7.465000   35.722000   16.702000
  C      6.451000   34.219000   17.096000
  C      6.799000   36.559000   18.161000
  C      8.961000   35.108000   17.491000
  O      6.001000   33.252000   17.438000
  O      6.437000   36.754000   19.176000
  O      9.912000   34.679000   17.963000
  S      7.694000   37.504000   12.192000
  S      5.890000   36.524000   15.267000
  S     10.081000   36.152000   13.041000
  S      8.545000   37.599000   15.988000
  C      7.202000   38.961000   13.149000
  C      4.698000   35.256000   14.828000
  C     10.780000   34.829000   13.498000
  C     10.339000   37.616000   16.165000
  H      5.123000   34.264000   15.041000
  H      4.460000   35.331000   13.757000
  H      3.780000   35.396000   15.418000
  H      8.030000   39.267000   13.805000
  H      6.321000   38.716000   13.762000
  H      6.953000   39.784000   12.464000
  H     11.220000   34.923000   14.501000
  H      9.820000   34.295000   13.567000
  H     11.465000   34.266000   12.847000
  H     10.792000   38.076000   15.273000
  H     10.706000   36.585000   16.271000
  H     10.614000   38.198000   17.057000

----------------------------
CARTESIAN COORDINATES (A.U.)
----------------------------
  NO LB      ZA    FRAG     MASS         X           Y           Z
   0 Ni   28.0000    0    58.700   15.231193   68.478006   26.284201
   1 Fe   26.0000    0    55.850   14.106806   67.504797   31.562206
   2 C     6.0000    0    12.011   12.190623   64.664539   32.306758
   3 C     6.0000    0    12.011   12.848248   69.086498   34.319316
   4 C     6.0000    0    12.011   16.933836   66.344505   33.053200
   5 O     8.0000    0    15.999   11.340247   62.837173   32.953044
   6 O     8.0000    0    15.999   12.164167   69.454994   36.237388
   7 O     8.0000    0    15.999   18.730965   65.533813   33.945151
   8 S    16.0000    0    32.060   14.539553   70.872289   23.039541
   9 S    16.0000    0    32.060   11.130487   69.020357   28.850449
  10 S    16.0000    0    32.060   19.050329   68.317379   24.643919
  11 S    16.0000    0    32.060   16.147710   71.051813   30.212941
  12 C     6.0000    0    12.011   13.609808   73.625620   24.848009
  13 C     6.0000    0    12.011    8.877933   66.624185   28.020859
  14 C     6.0000    0    12.011   20.371248   65.817272   25.507523
  15 C     6.0000    0    12.011   19.537878   71.083938   30.547423
  16 H     1.0000    0     1.008    9.681067   64.749576   28.423371
  17 H     1.0000    0     1.008    8.428179   66.765914   25.996962
  18 H     1.0000    0     1.008    7.143165   66.888746   29.135798
  19 H     1.0000    0     1.008   15.174501   74.203876   26.087669
  20 H     1.0000    0     1.008   11.944959   73.162637   26.006411
  21 H     1.0000    0     1.008   13.139266   75.180865   23.553547
  22 H     1.0000    0     1.008   21.202727   65.994906   27.402919
  23 H     1.0000    0     1.008   18.557111   64.808158   25.637914
  24 H     1.0000    0     1.008   21.665710   64.753356   24.277312
  25 H     1.0000    0     1.008   20.393924   71.953212   28.861787
  26 H     1.0000    0     1.008   20.231408   69.135631   30.747734
  27 H     1.0000    0     1.008   20.057553   72.183759   32.233059

--------------------------------
INTERNAL COORDINATES (ANGSTROEM)
--------------------------------
 Ni     0   0   0     0.000000000000     0.00000000     0.00000000
 Fe     1   0   0     2.901740684486     0.00000000     0.00000000
 C      2   1   0     1.855381631902   117.40211767     0.00000000
 C      2   1   3     1.809089826404   140.32105026   231.02353750
 C      2   1   3     1.799314591727   108.18869475   105.71884867
 O      3   2   1     1.120068301489   169.66678101   118.80678019
 O      4   2   1     1.095122824162   162.09213777   176.38328706
 O      5   2   1     1.145087769562   177.56320327   297.92901534
 S      1   2   3     2.165025173064   146.36080033   109.84105851
 S      2   1   3     2.276632161769    58.17257911   285.49969684
 S      1   2   3     2.201156514199   124.12317285   246.24414116
 S      2   1   3     2.280202841854    57.00184213   185.19042564
 C      9   1   2     1.811287387468    95.60370454    24.22088016
 C     10   2   1     1.794828404054   111.39220796   106.03285934
 C     11   1   2     1.564537950962   109.12794982    47.99066986
 C     12   2   1     1.802790614575   116.63796401   259.78433694
 H     14  10   2     1.100026363320   109.45981630   340.69022675
 H     14  10   2     1.099686318911   109.49736083   220.65381434
 H     14  10   2     1.100192710392   109.45604765   100.67066110
 H     13   9   1     1.099798163301   109.53960577    59.91579154
 H     13   9   1     1.100888277710   109.42407946   299.98118113
 H     13   9   1     1.099342985605   109.54240705   180.04316755
 H     15  11   1     1.099292954585   111.90261043   277.72525729
 H     15  11   1     1.100689329466    92.22891775    29.76449039
 H     15  11   1     1.099997727270   122.55807453   144.53348342
 H     16  12   2     1.101123517141   109.49937614   139.71321515
 H     16  12   2     1.099493519763   109.43793226    19.77772442
 H     16  12   2     1.100005909075   109.47432266   259.70910455

---------------------------
INTERNAL COORDINATES (A.U.)
---------------------------
 Ni     0   0   0     0.000000000000     0.00000000     0.00000000
 Fe     1   0   0     5.483495205335     0.00000000     0.00000000
 C      2   1   0     3.506163158203   117.40211767     0.00000000
 C      2   1   3     3.418684323568   140.32105026   231.02353750
 C      2   1   3     3.400211807131   108.18869475   105.71884867
 O      3   2   1     2.116622341100   169.66678101   118.80678019
 O      4   2   1     2.069482220672   162.09213777   176.38328706
 O      5   2   1     2.163902283775   177.56320327   297.92901534
 S      1   2   3     4.091304650136   146.36080033   109.84105851
 S      2   1   3     4.302211293420    58.17257911   285.49969684
 S      1   2   3     4.159582989733   124.12317285   246.24414116
 S      2   1   3     4.308958900893    57.00184213   185.19042564
 C      9   1   2     3.422837112140    95.60370454    24.22088016
 C     10   2   1     3.391734141046   111.39220796   106.03285934
 C     11   1   2     2.956548253444   109.12794982    47.99066986
 C     12   2   1     3.406780538350   116.63796401   259.78433694
 H     14  10   2     2.078748566769   109.45981630   340.69022675
 H     14  10   2     2.078105975962   109.49736083   220.65381434
 H     14  10   2     2.079062917178   109.45604765   100.67066110
 H     13   9   1     2.078317331228   109.53960577    59.91579154
 H     13   9   1     2.080377348917   109.42407946   299.98118113
 H     13   9   1     2.077457170042   109.54240705   180.04316755
 H     15  11   1     2.077362625115   111.90261043   277.72525729
 H     15  11   1     2.080001391220    92.22891775    29.76449039
 H     15  11   1     2.078694452477   122.55807453   144.53348342
 H     16  12   2     2.080821887016   109.49937614   139.71321515
 H     16  12   2     2.077741638372   109.43793226    19.77772442
 H     16  12   2     2.078709913847   109.47432266   259.70910455

---------------------
BASIS SET INFORMATION
---------------------
There are 6 groups of distinct atoms

 Group   1 Type Ni  : 14s9p5d1f contracted to 5s3p2d1f pattern {63311/531/41/1}
 Group   2 Type Fe  : 14s9p5d1f contracted to 5s3p2d1f pattern {63311/531/41/1}
 Group   3 Type C   : 7s4p1d contracted to 3s2p1d pattern {511/31/1}
 Group   4 Type O   : 7s4p1d contracted to 3s2p1d pattern {511/31/1}
 Group   5 Type S   : 10s7p1d contracted to 4s3p1d pattern {5311/511/1}
 Group   6 Type H   : 4s1p contracted to 2s1p pattern {31/1}

Atom   0Ni   basis set group =>   1
Atom   1Fe   basis set group =>   2
Atom   2C    basis set group =>   3
Atom   3C    basis set group =>   3
Atom   4C    basis set group =>   3
Atom   5O    basis set group =>   4
Atom   6O    basis set group =>   4
Atom   7O    basis set group =>   4
Atom   8S    basis set group =>   5
Atom   9S    basis set group =>   5
Atom  10S    basis set group =>   5
Atom  11S    basis set group =>   5
Atom  12C    basis set group =>   3
Atom  13C    basis set group =>   3
Atom  14C    basis set group =>   3
Atom  15C    basis set group =>   3
Atom  16H    basis set group =>   6
Atom  17H    basis set group =>   6
Atom  18H    basis set group =>   6
Atom  19H    basis set group =>   6
Atom  20H    basis set group =>   6
Atom  21H    basis set group =>   6
Atom  22H    basis set group =>   6
Atom  23H    basis set group =>   6
Atom  24H    basis set group =>   6
Atom  25H    basis set group =>   6
Atom  26H    basis set group =>   6
Atom  27H    basis set group =>   6
------------------------------------------------------------------------------
                           ORCA GTO INTEGRAL CALCULATION
------------------------------------------------------------------------------

                         BASIS SET STATISTICS AND STARTUP INFO

 # of primitive gaussian shells          ...  310
 # of primitive gaussian functions       ...  614
 # of contracted shells                  ...  150
 # of contracted basis functions         ...  334
 Highest angular momentum                ...    3
 Maximum contraction depth               ...    6
 Integral package used                   ... LIBINT
 Integral threshhold            Thresh   ...  2.500e-11
 Primitive cut-off              TCut     ...  2.500e-12


------------------------------ INTEGRAL EVALUATION ----------------------------


 * One electron integrals 
 Pre-screening matrix                    ... done
 Shell pair data                         ... done (   0.002 sec)

-------------------------------------------------------------------------------
                                 ORCA SCF
-------------------------------------------------------------------------------

------------
SCF SETTINGS
------------
Hamiltonian:
 Density Functional     Method          .... DFT(GTOs)
 Exchange Functional    Exchange        .... PBE
   PBE kappa parameter   XKappa         ....  0.804000
   PBE mue parameter    XMuePBE         ....  0.219520
 Correlation Functional Correlation     .... PBE
   PBE beta parameter  CBetaPBE         ....  0.066725
 LDA part of GGA corr.  LDAOpt          .... PW91-LDA
 Gradients option       PostSCFGGA      .... off
 Hybrid DFT is turned on
   Fraction HF Exchange ScalHFX         ....  0.250000
   Scaling of DF-GGA-X  ScalDFX         ....  0.750000
   Scaling of DF-GGA-C  ScalDFC         ....  1.000000
   Scaling of DF-LDA-C  ScalLDAC        ....  1.000000
   Perturbative correction              ....  0.000000
   Density functional embedding theory  .... OFF
   NL short-range parameter             ....  6.900000


General Settings:
 Integral files         IntName         .... 1e3d_chainsAB_catalytic_center
 Hartree-Fock type      HFTyp           .... UHF
 Total Charge           Charge          ....    0
 Multiplicity           Mult            ....    3
 Number of Electrons    NEL             ....  196
 Basis Dimension        Dim             ....  334
 Nuclear Repulsion      ENuc            ....   2795.4486099635 Eh

Convergence Acceleration:
 DIIS                   CNVDIIS         .... on
   Start iteration      DIISMaxIt       ....    12
   Startup error        DIISStart       ....  0.200000
   # of expansion vecs  DIISMaxEq       ....     5
   Bias factor          DIISBfac        ....   1.050
   Max. coefficient     DIISMaxC        ....  10.000
 Newton-Raphson         CNVNR           .... off
 SOSCF                  CNVSOSCF        .... off
 Level Shifting         CNVShift        .... on
   Level shift para.    LevelShift      ....    0.2500
   Turn off err/grad.   ShiftErr        ....    0.0010
 Zerner damping         CNVZerner       .... off
 Static damping         CNVDamp         .... on
   Fraction old density DampFac         ....    0.7000
   Max. Damping (<1)    DampMax         ....    0.9800
   Min. Damping (>=0)   DampMin         ....    0.0000
   Turn off err/grad.   DampErr         ....    0.1000
 Fernandez-Rico         CNVRico         .... off

SCF Procedure:
 Maximum # iterations   MaxIter         ....  1500
 SCF integral mode      SCFMode         .... Direct
   Integral package                     .... LIBINT
 Reset frequency        DirectResetFreq ....    20
 Integral Threshold     Thresh          ....  2.500e-11 Eh
 Primitive CutOff       TCut            ....  2.500e-12 Eh

Convergence Tolerance:
 Convergence Check Mode ConvCheckMode   .... Total+1el-Energy
 Convergence forced     ConvForced      .... 0
 Energy Change          TolE            ....  1.000e-08 Eh
 1-El. energy change                    ....  1.000e-05 Eh
 DIIS Error             TolErr          ....  5.000e-07


Diagonalization of the overlap matrix:
Smallest eigenvalue                        ... 1.227e-03
Time for diagonalization                   ...    0.008 sec
Threshold for overlap eigenvalues          ... 1.000e-08
Number of eigenvalues below threshold      ... 0
Time for construction of square roots      ...    0.004 sec
Total time needed                          ...    0.012 sec

-------------------
DFT GRID GENERATION
-------------------

General Integration Accuracy     IntAcc      ...  4.340
Radial Grid Type                 RadialGrid  ... Gauss-Chebyshev
Angular Grid (max. acc.)         AngularGrid ... Lebedev-110
Angular grid pruning method      GridPruning ... 3 (G Style)
Weight generation scheme         WeightScheme... Becke
Basis function cutoff            BFCut       ...    1.0000e-11
Integration weight cutoff        WCut        ...    1.0000e-14
Grids for H and He will be reduced by one unit

# of grid points (after initial pruning)     ...  39316 (   0.0 sec)
# of grid points (after weights+screening)   ...  35965 (   0.1 sec)
nearest neighbour list constructed           ...    0.0 sec
Grid point re-assignment to atoms done       ...    0.0 sec
Grid point division into batches done        ...    0.0 sec
Reduced shell lists constructed in    0.3 sec

Total number of grid points                  ...    35965
Total number of batches                      ...      575
Average number of points per batch           ...       62
Average number of grid points per atom       ...     1284
Average number of shells per batch           ...    74.90 (49.93%)
Average number of basis functions per batch  ...   157.11 (47.04%)
Average number of large shells per batch     ...    49.44 (66.01%)
Average number of large basis fcns per batch ...   102.34 (65.14%)
Maximum spatial batch extension              ...  19.45, 20.11, 20.94 au
Average spatial batch extension              ...   3.63,  3.59,  3.42 au

Time for grid setup =    0.433 sec

------------------------------
INITIAL GUESS: MODEL POTENTIAL
------------------------------
Loading Hartree-Fock densities                     ... done
Calculating cut-offs                               ... done
Setting up the integral package                    ... done
Initializing the effective Hamiltonian             ... done
Starting the Coulomb interaction                   ... done (   0.5 sec)
Reading the grid                                   ... done
Mapping shells                                     ... done
Starting the XC term evaluation                    ... done (   0.3 sec)
  promolecular density results
     # of electrons  =    195.991394013
     EX              =   -279.240242898
     EC              =     -7.566034121
     EX+EC           =   -286.806277019
Transforming the Hamiltonian                       ... done (   0.0 sec)
Diagonalizing the Hamiltonian                      ... done (   0.0 sec)
Back transforming the eigenvectors                 ... done (   0.0 sec)
Now organizing SCF variables                       ... done
                      ------------------
                      INITIAL GUESS DONE (   1.3 sec)
                      ------------------
--------------
SCF ITERATIONS
--------------
ITER       Energy         Delta-E        Max-DP      RMS-DP      [F,P]     Damp
               ***  Starting incremental Fock matrix formation  ***
  0  -4861.2440267654   0.000000000000 0.12598814  0.00130830  0.2406615 0.7000
  1  -4861.3704564802  -0.126429714803 0.08023687  0.00061237  0.1749568 0.7000
                               ***Turning on DIIS***
  2  -4861.4589710542  -0.088514573981 0.13275553  0.00129150  0.0687671 0.0000
  3  -4861.5217858613  -0.062814807132 0.02007571  0.00017529  0.2598011 0.7000
  4  -4861.5681528231  -0.046366961777 0.02170141  0.00017377  0.1779622 0.7000
  5  -4861.6003657331  -0.032212910012 0.01623753  0.00013296  0.1033198 0.7000
  6  -4861.6162080713  -0.015842338255 0.03815075  0.00033834  0.0587955 0.0000
  7  -4861.6361477624  -0.019939691064 0.00828815  0.00014051  0.0248885 0.0000
  8  -4861.6392517814  -0.003104019007 0.00828408  0.00010303  0.0102716 0.0000
  9  -4861.6409117787  -0.001659997263 0.00607503  0.00009297  0.0100762 0.0000
 10  -4861.6425268765  -0.001615097783 0.00677922  0.00010249  0.0057802 0.0000
 11  -4861.6439899832  -0.001463106736 0.00669408  0.00009932  0.0045702 0.0000
 12  -4861.6451590233  -0.001169040115 0.00692651  0.00007730  0.0022069 0.0000
 13  -4861.6459205841  -0.000761560821 0.00798625  0.00008298  0.0018973 0.0000
 14  -4861.6465781097  -0.000657525605 0.00696776  0.00005792  0.0018567 0.0000
 15  -4861.6469771024  -0.000398992685 0.00650183  0.00005891  0.0016211 0.0000
 16  -4861.6473104134  -0.000333310936 0.00785251  0.00005780  0.0016558 0.0000
 17  -4861.6475974479  -0.000287034541 0.00547228  0.00003297  0.0015308 0.0000
 18  -4861.6477566366  -0.000159188672 0.00715066  0.00004913  0.0019184 0.0000
 19  -4861.6479655375  -0.000208900967 0.00755555  0.00004473  0.0012672 0.0000
               *** Restarting incremental Fock matrix formation ***
                                   *** Resetting DIIS ***
 20  -4861.6481524532  -0.000186915644 0.00510516  0.00002789  0.0012776 0.0000
 21  -4861.6482337252  -0.000081272050 0.00249891  0.00001896  0.0041459 0.0000
 22  -4861.6483205015  -0.000086776236 0.00221189  0.00001578  0.0024273 0.0000
 23  -4861.6483843235  -0.000063821990 0.00260324  0.00001630  0.0017766 0.0000
 24  -4861.6484484269  -0.000064103442 0.00222652  0.00001466  0.0019095 0.0000
 25  -4861.6485049646  -0.000056537725 0.00703560  0.00004244  0.0015494 0.0000
 26  -4861.6486672104  -0.000162245768 0.00340355  0.00002018  0.0010910 0.0000
 27  -4861.6487424990  -0.000075288602 0.00507053  0.00002924  0.0011117 0.0000
 28  -4861.6488515134  -0.000109014437 0.00674649  0.00003892  0.0010248 0.0000
 29  -4861.6489935670  -0.000142053558 0.01511416  0.00010100  0.0008842 0.0000
 30  -4861.6493294074  -0.000335840370 0.00193270  0.00001086  0.0024173 0.0000
 31  -4861.6492919416   0.000037465763 0.00059085  0.00000370  0.0026145 0.0000
 32  -4861.6492828182   0.000009123367 0.00137269  0.00000834  0.0023358 0.0000
 33  -4861.6492509566   0.000031861597 0.00017141  0.00000219  0.0025680 0.0000
 34  -4861.6492500969   0.000000859700 0.00276949  0.00002758  0.0022718 0.0000
 35  -4861.6492917963  -0.000041699377 0.00345657  0.00001952  0.0051301 0.0000
 36  -4861.6493871973  -0.000095401008 0.00843541  0.00005541  0.0009609 0.0000
 37  -4861.6495488537  -0.000161656399 0.00191325  0.00001436  0.0032028 0.0000
 38  -4861.6496077663  -0.000058912605 0.00247528  0.00001760  0.0021853 0.0000
 39  -4861.6496731613  -0.000065395000 0.00048564  0.00000550  0.0016780 0.0000
               *** Restarting incremental Fock matrix formation ***
                                   *** Resetting DIIS ***
 40  -4861.6496863532  -0.000013191923 0.00235702  0.00002565  0.0018164 0.0000
 41  -4861.6497185825  -0.000032229268 0.00230767  0.00001710  0.0043948 0.0000
 42  -4861.6497980555  -0.000079472995 0.00228690  0.00001416  0.0012579 0.0000
 43  -4861.6498458038  -0.000047748249 0.00605515  0.00004721  0.0007967 0.0000
 44  -4861.6499787676  -0.000132963840 0.00076862  0.00000643  0.0027016 0.0000
 45  -4861.6500034645  -0.000024696908 0.00054483  0.00000478  0.0023322 0.0000
 46  -4861.6500204996  -0.000017035100 0.00041370  0.00000355  0.0021807 0.0000
 47  -4861.6500321052  -0.000011605594 0.00074849  0.00000628  0.0021674 0.0000
 48  -4861.6500156014   0.000016503823 0.00302588  0.00003124  0.0023314 0.0000
 49  -4861.6501161020  -0.000100500672 0.00190995  0.00001358  0.0023651 0.0000
 50  -4861.6501631697  -0.000047067691 0.00560719  0.00004810  0.0006875 0.0000
 51  -4861.6502942680  -0.000131098279 0.00069788  0.00000655  0.0023734 0.0000
 52  -4861.6503174370  -0.000023169036 0.00055723  0.00000543  0.0019937 0.0000
 53  -4861.6503354395  -0.000018002434 0.00032961  0.00000331  0.0017885 0.0000
 54  -4861.6503449124  -0.000009472868 0.00031088  0.00000330  0.0018281 0.0000
 55  -4861.6503344902   0.000010422164 0.00224147  0.00002659  0.0020237 0.0000
 56  -4861.6504100109  -0.000075520718 0.00144058  0.00001408  0.0019725 0.0000
 57  -4861.6504500451  -0.000040034228 0.00129989  0.00001112  0.0012085 0.0000
 58  -4861.6504827120  -0.000032666897 0.00502662  0.00005100  0.0005962 0.0000
 59  -4861.6506127267  -0.000130014638 0.00034001  0.00000382  0.0019068 0.0000
               *** Restarting incremental Fock matrix formation ***
                                   *** Resetting DIIS ***
 60  -4861.6506247441  -0.000012017437 0.00183421  0.00002064  0.0017033 0.0000
 61  -4861.6506484866  -0.000023742447 0.00148489  0.00001311  0.0040152 0.0000
 62  -4861.6506975100  -0.000049023478 0.00348509  0.00003495  0.0008822 0.0000
 63  -4861.6507740814  -0.000076571324 0.00054163  0.00000613  0.0018905 0.0000
 64  -4861.6507919671  -0.000017885732 0.00120100  0.00001342  0.0014746 0.0000
 65  -4861.6508280132  -0.000036046124 0.00086684  0.00001024  0.0010085 0.0000
 66  -4861.6508538105  -0.000025797290 0.00306379  0.00004120  0.0007963 0.0000
 67  -4861.6509428972  -0.000089086743 0.00111850  0.00001166  0.0010601 0.0000
 68  -4861.6509706368  -0.000027739597 0.00095659  0.00001476  0.0004657 0.0000
 69  -4861.6509901912  -0.000019554387 0.00046867  0.00000541  0.0017222 0.0000
 70  -4861.6510049489  -0.000014757644 0.00219317  0.00003025  0.0008642 0.0000
 71  -4861.6510649803  -0.000060031392 0.00269902  0.00003682  0.0008202 0.0000
 72  -4861.6511325364  -0.000067556172 0.00263307  0.00003526  0.0004603 0.0000
 73  -4861.6511906144  -0.000058078002 0.00378947  0.00005264  0.0004209 0.0000
 74  -4861.6512635411  -0.000072926714 0.00352044  0.00004587  0.0003951 0.0000
 75  -4861.6513169034  -0.000053362282 0.00505162  0.00006487  0.0006409 0.0000
 76  -4861.6513699369  -0.000053033475 0.00121813  0.00001207  0.0011850 0.0000
 77  -4861.6513623677   0.000007569244 0.00548803  0.00007713  0.0003485 0.0000
 78  -4861.6512917886   0.000070579057 0.00500796  0.00006272  0.0005830 0.0000
 79  -4861.6513550569  -0.000063268317 0.00025495  0.00000369  0.0003145 0.0000
               *** Restarting incremental Fock matrix formation ***
                                   *** Resetting DIIS ***
 80  -4861.6513534265   0.000001630383 0.00122712  0.00001480  0.0003044 0.0000
 81  -4861.6513600436  -0.000006617029 0.00034523  0.00000309  0.0016427 0.0000
 82  -4861.6513648771  -0.000004833503 0.00056531  0.00000739  0.0004997 0.0000
 83  -4861.6513701457  -0.000005268657 0.00054098  0.00000628  0.0004164 0.0000
 84  -4861.6513748303  -0.000004684589 0.00117109  0.00001309  0.0003313 0.0000
 85  -4861.6513838574  -0.000009027079 0.00036215  0.00000405  0.0004012 0.0000
 86  -4861.6513865264  -0.000002668965 0.00142040  0.00001546  0.0002492 0.0000
 87  -4861.6513958926  -0.000009366289 0.00309965  0.00003310  0.0002276 0.0000
 88  -4861.6514117424  -0.000015849705 0.00236742  0.00002425  0.0001796 0.0000
 89  -4861.6514200767  -0.000008334321 0.00302006  0.00003052  0.0001410 0.0000
 90  -4861.6514264234  -0.000006346769 0.00095666  0.00000878  0.0000957 0.0000
 91  -4861.6514277099  -0.000001286460 0.00050958  0.00000445  0.0000920 0.0000
 92  -4861.6514283774  -0.000000667541 0.00066984  0.00000591  0.0000942 0.0000
 93  -4861.6514290535  -0.000000676032 0.00027224  0.00000240  0.0000843 0.0000
 94  -4861.6514294519  -0.000000398470 0.00077320  0.00000665  0.0000799 0.0000
 95  -4861.6514302447  -0.000000792790 0.00016434  0.00000131  0.0000869 0.0000
 96  -4861.6514304297  -0.000000184945 0.00054865  0.00000456  0.0000673 0.0000
 97  -4861.6514309802  -0.000000550470 0.00097844  0.00000844  0.0000584 0.0000
 98  -4861.6514316717  -0.000000691588 0.00049311  0.00000326  0.0000511 0.0000
 99  -4861.6514318759  -0.000000204191 0.00009183  0.00000086  0.0000812 0.0000
               *** Restarting incremental Fock matrix formation ***
                                   *** Resetting DIIS ***
100  -4861.6514318206   0.000000055375 0.00015767  0.00000120  0.0000443 0.0000
101  -4861.6514317108   0.000000109770 0.00007032  0.00000080  0.0003187 0.0000
102  -4861.6514318945  -0.000000183731 0.00005670  0.00000037  0.0000405 0.0000
103  -4861.6514319214  -0.000000026861 0.00009018  0.00000050  0.0000391 0.0000
104  -4861.6514319577  -0.000000036316 0.00015042  0.00000083  0.0000371 0.0000
105  -4861.6514320143  -0.000000056560 0.00030716  0.00000164  0.0000338 0.0000
106  -4861.6514321070  -0.000000092794 0.00038567  0.00000207  0.0000270 0.0000
107  -4861.6514321933  -0.000000086224 0.00009320  0.00000051  0.0000188 0.0000
108  -4861.6514322111  -0.000000017822 0.00045240  0.00000240  0.0000331 0.0000
109  -4861.6514322641  -0.000000052958 0.00010287  0.00000059  0.0000073 0.0000
110  -4861.6514322740  -0.000000009986 0.00003672  0.00000022  0.0000188 0.0000
111  -4861.6514322785  -0.000000004440 0.00007982  0.00000044  0.0000073 0.0000
112  -4861.6514322723   0.000000006225 0.00007572  0.00000043  0.0000076 0.0000
113  -4861.6514322819  -0.000000009635 0.00001722  0.00000017  0.0000050 0.0000
114  -4861.6514322825  -0.000000000571 0.00000831  0.00000005  0.0000051 0.0000
115  -4861.6514322796   0.000000002846 0.00001466  0.00000012  0.0000050 0.0000
116  -4861.6514322814  -0.000000001812 0.00003253  0.00000029  0.0000048 0.0000
117  -4861.6514322834  -0.000000002010 0.00006197  0.00000060  0.0000043 0.0000
118  -4861.6514322878  -0.000000004315 0.00001853  0.00000016  0.0000035 0.0000
119  -4861.6514322860   0.000000001781 0.00004704  0.00000044  0.0000038 0.0000
               *** Restarting incremental Fock matrix formation ***
                                   *** Resetting DIIS ***
120  -4861.6514322911  -0.000000005120 0.00001122  0.00000013  0.0000035 0.0000
121  -4861.6514322869   0.000000004217 0.00000531  0.00000005  0.0000135 0.0000
122  -4861.6514322862   0.000000000651 0.00000245  0.00000003  0.0000041 0.0000
                 **** Energy Check signals convergence ****

               *****************************************************
               *                     SUCCESS                       *
               *           SCF CONVERGED AFTER 123 CYCLES          *
               *****************************************************

Setting up the final grid:

General Integration Accuracy     IntAcc      ...  4.670
Radial Grid Type                 RadialGrid  ... Gauss-Chebyshev
Angular Grid (max. acc.)         AngularGrid ... Lebedev-302
Angular grid pruning method      GridPruning ... 3 (G Style)
Weight generation scheme         WeightScheme... Becke
Basis function cutoff            BFCut       ...    1.0000e-11
Integration weight cutoff        WCut        ...    1.0000e-14
Grids for H and He will be reduced by one unit

# of grid points (after initial pruning)     ... 149536 (   0.0 sec)
# of grid points (after weights+screening)   ... 134396 (   0.5 sec)
nearest neighbour list constructed           ...    0.0 sec
Grid point re-assignment to atoms done       ...    0.0 sec
Grid point division into batches done        ...    0.4 sec
Reduced shell lists constructed in    1.3 sec

Total number of grid points                  ...   134396
Total number of batches                      ...     2114
Average number of points per batch           ...       63
Average number of grid points per atom       ...     4800
Average number of shells per batch           ...    67.70 (45.13%)
Average number of basis functions per batch  ...   139.61 (41.80%)
Average number of large shells per batch     ...    44.00 (64.99%)
Average number of large basis fcns per batch ...    89.89 (64.39%)
Maximum spatial batch extension              ...  22.48, 22.86, 19.90 au
Average spatial batch extension              ...   2.37,  2.35,  2.28 au

Final grid set up in    1.8 sec
Final integration                            ... done (   2.0 sec)
Change in XC energy                          ...     0.000386057
Integrated number of electrons               ...   196.000320499
Previous integrated no of electrons          ...   195.999697841

----------------
TOTAL SCF ENERGY
----------------

Total Energy       :        -4861.65104623 Eh         -132292.25058 eV

Components:
Nuclear Repulsion  :         2795.44860996 Eh           76068.02390 eV
Electronic Energy  :        -7657.09965619 Eh         -208360.27448 eV
One Electron Energy:       -12296.75319333 Eh         -334611.66572 eV
Two Electron Energy:         4639.65353714 Eh          126251.39124 eV

Virial components:
Potential Energy   :        -9711.79152523 Eh         -264271.28269 eV
Kinetic Energy     :         4850.14047901 Eh          131979.03212 eV
Virial Ratio       :            2.00237324


DFT components:
N(Alpha)           :       99.000161474443 electrons
N(Beta)            :       97.000159024850 electrons
N(Total)           :      196.000320499292 electrons
E(X)               :     -210.295583899211 Eh       
E(C)               :       -7.599457838761 Eh       
E(XC)              :     -217.895041737973 Eh       
DFET-embed. en.    :        0.000000000000 Eh       

---------------
SCF CONVERGENCE
---------------

  Last Energy change         ...    7.5488e-10  Tolerance :   1.0000e-08
  Last MAX-Density change    ...    2.9165e-06  Tolerance :   1.0000e-07
  Last RMS-Density change    ...    3.0631e-08  Tolerance :   5.0000e-09
  Last DIIS Error            ...    2.9649e-06  Tolerance :   5.0000e-07

             **** THE GBW FILE WAS UPDATED (1e3d_chainsAB_catalytic_center.gbw) ****
             **** DENSITY FILE WAS UPDATED (1e3d_chainsAB_catalytic_center.scfp) ****
             **** ENERGY FILE WAS UPDATED (1e3d_chainsAB_catalytic_center.en.tmp) ****
----------------------
UHF SPIN CONTAMINATION
----------------------

Warning: in a DFT calculation there is little theoretical justification to 
         calculate <S**2> as in Hartree-Fock theory. We will do it anyways
         but you should keep in mind that the values have only limited relevance

Expectation value of <S**2>     :     2.297441
Ideal value S*(S+1) for S=1.0   :     2.000000
Deviation                       :     0.297441

             **** THE GBW FILE WAS UPDATED (1e3d_chainsAB_catalytic_center.gbw) ****
             **** DENSITY FILE WAS UPDATED (1e3d_chainsAB_catalytic_center.scfp) ****
----------------
ORBITAL ENERGIES
----------------
                 SPIN UP ORBITALS
  NO   OCC          E(Eh)            E(eV) 
   0   1.0000    -300.207806     -8169.0697 
   1   1.0000    -256.407246     -6977.1959 
   2   1.0000     -89.012296     -2422.1477 
   3   1.0000     -89.008455     -2422.0432 
   4   1.0000     -88.984616     -2421.3945 
   5   1.0000     -88.983253     -2421.3574 
   6   1.0000     -35.972550      -978.8629 
   7   1.0000     -31.374701      -853.7490 
   8   1.0000     -31.367394      -853.5502 
   9   1.0000     -31.364597      -853.4741 
  10   1.0000     -30.194378      -821.6308 
  11   1.0000     -26.029865      -708.3086 
  12   1.0000     -26.029451      -708.2974 
  13   1.0000     -26.026691      -708.2223 
  14   1.0000     -19.318773      -525.6906 
  15   1.0000     -19.309358      -525.4343 
  16   1.0000     -19.304508      -525.3024 
  17   1.0000     -10.372171      -282.2411 
  18   1.0000     -10.364249      -282.0255 
  19   1.0000     -10.357325      -281.8371 
  20   1.0000     -10.267788      -279.4007 
  21   1.0000     -10.260288      -279.1966 
  22   1.0000     -10.253906      -279.0230 
  23   1.0000     -10.241241      -278.6783 
  24   1.0000      -8.009207      -217.9416 
  25   1.0000      -8.005264      -217.8343 
  26   1.0000      -7.989659      -217.4097 
  27   1.0000      -7.982689      -217.2200 
  28   1.0000      -5.950684      -161.9263 
  29   1.0000      -5.946684      -161.8175 
  30   1.0000      -5.945690      -161.7904 
  31   1.0000      -5.945089      -161.7741 
  32   1.0000      -5.942257      -161.6970 
  33   1.0000      -5.941421      -161.6743 
  34   1.0000      -5.930974      -161.3900 
  35   1.0000      -5.926416      -161.2660 
  36   1.0000      -5.924186      -161.2053 
  37   1.0000      -5.922202      -161.1513 
  38   1.0000      -5.921479      -161.1316 
  39   1.0000      -5.915146      -160.9593 
  40   1.0000      -4.151768      -112.9753 
  41   1.0000      -3.525932       -95.9455 
  42   1.0000      -2.739627       -74.5491 
  43   1.0000      -2.724768       -74.1447 
  44   1.0000      -2.717637       -73.9507 
  45   1.0000      -2.288363       -62.2695 
  46   1.0000      -2.284136       -62.1545 
  47   1.0000      -2.279890       -62.0390 
  48   1.0000      -1.201930       -32.7062 
  49   1.0000      -1.195226       -32.5238 
  50   1.0000      -1.167509       -31.7695 
  51   1.0000      -0.858988       -23.3742 
  52   1.0000      -0.803428       -21.8624 
  53   1.0000      -0.792967       -21.5777 
  54   1.0000      -0.771258       -20.9870 
  55   1.0000      -0.660705       -17.9787 
  56   1.0000      -0.631823       -17.1928 
  57   1.0000      -0.628812       -17.1108 
  58   1.0000      -0.610497       -16.6125 
  59   1.0000      -0.604747       -16.4560 
  60   1.0000      -0.591753       -16.1024 
  61   1.0000      -0.587708       -15.9923 
  62   1.0000      -0.528535       -14.3822 
  63   1.0000      -0.517453       -14.0806 
  64   1.0000      -0.513251       -13.9663 
  65   1.0000      -0.510416       -13.8891 
  66   1.0000      -0.501832       -13.6555 
  67   1.0000      -0.494333       -13.4515 
  68   1.0000      -0.488017       -13.2796 
  69   1.0000      -0.481733       -13.1086 
  70   1.0000      -0.473443       -12.8830 
  71   1.0000      -0.469989       -12.7891 
  72   1.0000      -0.466350       -12.6900 
  73   1.0000      -0.455583       -12.3971 
  74   1.0000      -0.447895       -12.1878 
  75   1.0000      -0.443798       -12.0763 
  76   1.0000      -0.439110       -11.9488 
  77   1.0000      -0.436242       -11.8707 
  78   1.0000      -0.434678       -11.8282 
  79   1.0000      -0.425806       -11.5868 
  80   1.0000      -0.419902       -11.4261 
  81   1.0000      -0.399863       -10.8808 
  82   1.0000      -0.396763       -10.7965 
  83   1.0000      -0.365976        -9.9587 
  84   1.0000      -0.364548        -9.9199 
  85   1.0000      -0.357528        -9.7288 
  86   1.0000      -0.355759        -9.6807 
  87   1.0000      -0.342508        -9.3201 
  88   1.0000      -0.329333        -8.9616 
  89   1.0000      -0.309517        -8.4224 
  90   1.0000      -0.306995        -8.3538 
  91   1.0000      -0.290770        -7.9122 
  92   1.0000      -0.283379        -7.7111 
  93   1.0000      -0.276900        -7.5348 
  94   1.0000      -0.253635        -6.9018 
  95   1.0000      -0.250163        -6.8073 
  96   1.0000      -0.222862        -6.0644 
  97   1.0000      -0.214089        -5.8256 
  98   1.0000      -0.207019        -5.6333 
  99   0.0000      -0.136926        -3.7260 
 100   0.0000      -0.055392        -1.5073 
 101   0.0000      -0.046952        -1.2776 
 102   0.0000      -0.030771        -0.8373 
 103   0.0000      -0.025302        -0.6885 
 104   0.0000      -0.018625        -0.5068 
 105   0.0000       0.006578         0.1790 
 106   0.0000       0.012262         0.3337 
 107   0.0000       0.020578         0.5600 
 108   0.0000       0.036625         0.9966 
 109   0.0000       0.049491         1.3467 
 110   0.0000       0.065040         1.7698 
 111   0.0000       0.075617         2.0577 
 112   0.0000       0.081207         2.2097 
 113   0.0000       0.095916         2.6100 
 114   0.0000       0.109001         2.9661 
 115   0.0000       0.119257         3.2451 
 116   0.0000       0.122464         3.3324 
 117   0.0000       0.128383         3.4935 
 118   0.0000       0.131264         3.5719 
 119   0.0000       0.137853         3.7512 
 120   0.0000       0.143991         3.9182 
 121   0.0000       0.145080         3.9478 
 122   0.0000       0.154561         4.2058 
 123   0.0000       0.168477         4.5845 
 124   0.0000       0.180170         4.9027 
 125   0.0000       0.191479         5.2104 
 126   0.0000       0.198286         5.3956 
 127   0.0000       0.219317         5.9679 
 128   0.0000       0.242167         6.5897 
 129   0.0000       0.266481         7.2513 
 130   0.0000       0.271852         7.3975 
 131   0.0000       0.296783         8.0759 
 132   0.0000       0.313220         8.5231 
 133   0.0000       0.349057         9.4983 
 134   0.0000       0.360012         9.7964 
 135   0.0000       0.382320        10.4035 
 136   0.0000       0.401216        10.9177 
 137   0.0000       0.413204        11.2438 
 138   0.0000       0.420489        11.4421 
 139   0.0000       0.428262        11.6536 
 140   0.0000       0.442151        12.0315 
 141   0.0000       0.444397        12.0927 
 142   0.0000       0.449551        12.2329 
 143   0.0000       0.453559        12.3420 
 144   0.0000       0.456254        12.4153 
 145   0.0000       0.465071        12.6552 
 146   0.0000       0.482065        13.1177 
 147   0.0000       0.485247        13.2042 
 148   0.0000       0.507572        13.8117 
 149   0.0000       0.522441        14.2164 
 150   0.0000       0.529148        14.3989 
 151   0.0000       0.536528        14.5997 
 152   0.0000       0.543368        14.7858 
 153   0.0000       0.557605        15.1732 
 154   0.0000       0.569438        15.4952 
 155   0.0000       0.584489        15.9048 
 156   0.0000       0.603156        16.4127 
 157   0.0000       0.610194        16.6042 
 158   0.0000       0.630445        17.1553 
 159   0.0000       0.634362        17.2619 
 160   0.0000       0.643235        17.5033 
 161   0.0000       0.645569        17.5668 
 162   0.0000       0.650399        17.6983 
 163   0.0000       0.655117        17.8266 
 164   0.0000       0.659699        17.9513 
 165   0.0000       0.664886        18.0925 
 166   0.0000       0.666592        18.1389 
 167   0.0000       0.675319        18.3764 
 168   0.0000       0.681211        18.5367 
 169   0.0000       0.685884        18.6638 
 170   0.0000       0.688417        18.7328 
 171   0.0000       0.692317        18.8389 
 172   0.0000       0.700695        19.0669 
 173   0.0000       0.701825        19.0976 
 174   0.0000       0.703693        19.1485 
 175   0.0000       0.708339        19.2749 
 176   0.0000       0.714249        19.4357 
 177   0.0000       0.716395        19.4941 
 178   0.0000       0.723994        19.7009 
 179   0.0000       0.731352        19.9011 
 180   0.0000       0.742535        20.2054 
 181   0.0000       0.748555        20.3692 
 182   0.0000       0.752462        20.4755 
 183   0.0000       0.754809        20.5394 
 184   0.0000       0.758416        20.6376 
 185   0.0000       0.768670        20.9166 
 186   0.0000       0.772971        21.0336 
 187   0.0000       0.782026        21.2800 
 188   0.0000       0.789119        21.4730 
 189   0.0000       0.795158        21.6374 
 190   0.0000       0.806453        21.9447 
 191   0.0000       0.808971        22.0132 
 192   0.0000       0.830047        22.5867 
 193   0.0000       0.834188        22.6994 
 194   0.0000       0.838373        22.8133 
 195   0.0000       0.845102        22.9964 
 196   0.0000       0.859003        23.3747 
 197   0.0000       0.866281        23.5727 
 198   0.0000       0.891193        24.2506 
 199   0.0000       0.903145        24.5758 
 200   0.0000       0.928359        25.2619 
 201   0.0000       0.953310        25.9409 
 202   0.0000       0.967582        26.3292 
 203   0.0000       0.981692        26.7132 
 204   0.0000       0.990075        26.9413 
 205   0.0000       1.009321        27.4650 
 206   0.0000       1.034653        28.1543 
 207   0.0000       1.039068        28.2745 
 208   0.0000       1.055751        28.7284 
 209   0.0000       1.063027        28.9264 
 210   0.0000       1.079065        29.3628 
 211   0.0000       1.091414        29.6989 
 212   0.0000       1.103762        30.0349 
 213   0.0000       1.111569        30.2473 
 214   0.0000       1.123412        30.5696 
 215   0.0000       1.137106        30.9422 
 216   0.0000       1.139195        30.9991 
 217   0.0000       1.155645        31.4467 
 218   0.0000       1.174864        31.9697 
 219   0.0000       1.194700        32.5094 
 220   0.0000       1.203464        32.7479 
 221   0.0000       1.218616        33.1602 
 222   0.0000       1.247880        33.9565 
 223   0.0000       1.256422        34.1890 
 224   0.0000       1.268091        34.5065 
 225   0.0000       1.287450        35.0333 
 226   0.0000       1.297600        35.3095 
 227   0.0000       1.313790        35.7500 
 228   0.0000       1.331745        36.2386 
 229   0.0000       1.343051        36.5463 
 230   0.0000       1.355818        36.8937 
 231   0.0000       1.390282        37.8315 
 232   0.0000       1.417422        38.5700 
 233   0.0000       1.422880        38.7185 
 234   0.0000       1.483074        40.3565 
 235   0.0000       1.495925        40.7062 
 236   0.0000       1.509058        41.0635 
 237   0.0000       1.512703        41.1627 
 238   0.0000       1.526086        41.5269 
 239   0.0000       1.546678        42.0872 
 240   0.0000       1.564721        42.5782 
 241   0.0000       1.584430        43.1145 
 242   0.0000       1.591332        43.3023 
 243   0.0000       1.607231        43.7350 
 244   0.0000       1.610935        43.8358 
 245   0.0000       1.618978        44.0546 
 246   0.0000       1.639060        44.6011 
 247   0.0000       1.654322        45.0164 
 248   0.0000       1.659039        45.1448 
 249   0.0000       1.682646        45.7871 
 250   0.0000       1.695982        46.1500 
 251   0.0000       1.717582        46.7378 
 252   0.0000       1.724158        46.9167 
 253   0.0000       1.734651        47.2023 
 254   0.0000       1.735333        47.2208 
 255   0.0000       1.745475        47.4968 
 256   0.0000       1.754469        47.7415 
 257   0.0000       1.763867        47.9973 
 258   0.0000       1.774269        48.2803 
 259   0.0000       1.777799        48.3764 
 260   0.0000       1.791745        48.7559 
 261   0.0000       1.807500        49.1846 
 262   0.0000       1.849982        50.3406 
 263   0.0000       1.858502        50.5724 
 264   0.0000       1.866527        50.7908 
 265   0.0000       1.884491        51.2796 
 266   0.0000       1.896670        51.6110 
 267   0.0000       1.909426        51.9581 
 268   0.0000       1.921026        52.2738 
 269   0.0000       1.953997        53.1710 
 270   0.0000       1.958216        53.2858 
 271   0.0000       1.969060        53.5808 
 272   0.0000       1.978697        53.8431 
 273   0.0000       1.983627        53.9772 
 274   0.0000       1.991426        54.1895 
 275   0.0000       1.995358        54.2965 
 276   0.0000       2.021166        54.9987 
 277   0.0000       2.045764        55.6681 
 278   0.0000       2.210705        60.1563 
 279   0.0000       2.220737        60.4293 
 280   0.0000       2.237479        60.8849 
 281   0.0000       2.253697        61.3262 
 282   0.0000       2.404813        65.4383 
 283   0.0000       2.409729        65.5721 
 284   0.0000       2.419403        65.8353 
 285   0.0000       2.424914        65.9853 
 286   0.0000       2.436656        66.3048 
 287   0.0000       2.444879        66.5285 
 288   0.0000       2.447788        66.6077 
 289   0.0000       2.468864        67.1812 
 290   0.0000       2.535208        68.9865 
 291   0.0000       2.603628        70.8483 
 292   0.0000       2.606632        70.9301 
 293   0.0000       2.611022        71.0495 
 294   0.0000       2.614661        71.1486 
 295   0.0000       2.618624        71.2564 
 296   0.0000       2.622356        71.3579 
 297   0.0000       2.684215        73.0412 
 298   0.0000       2.694075        73.3095 
 299   0.0000       2.705081        73.6090 
 300   0.0000       2.710707        73.7621 
 301   0.0000       2.718488        73.9738 
 302   0.0000       2.725845        74.1740 
 303   0.0000       2.890022        78.6415 
 304   0.0000       2.895953        78.8029 
 305   0.0000       2.902669        78.9857 
 306   0.0000       2.914321        79.3027 
 307   0.0000       2.925510        79.6072 
 308   0.0000       2.933166        79.8155 
 309   0.0000       2.936270        79.9000 
 310   0.0000       2.951560        80.3160 
 311   0.0000       3.170693        86.2789 
 312   0.0000       3.178808        86.4998 
 313   0.0000       3.192687        86.8774 
 314   0.0000       3.232617        87.9640 
 315   0.0000       3.262824        88.7860 
 316   0.0000       3.268046        88.9280 
 317   0.0000       3.622828        98.5822 
 318   0.0000       3.646504        99.2264 
 319   0.0000       3.680790       100.1594 
 320   0.0000       4.109109       111.8145 
 321   0.0000       4.129957       112.3818 
 322   0.0000       4.135079       112.5212 
 323   0.0000       4.143805       112.7587 
 324   0.0000       4.279607       116.4540 
 325   0.0000       4.290291       116.7448 
 326   0.0000       4.328142       117.7747 
 327   0.0000       5.475647       148.9999 
 328   0.0000       5.483329       149.2090 
 329   0.0000       5.488516       149.3501 
 330   0.0000       5.494390       149.5099 
 331   0.0000       5.501093       149.6924 
 332   0.0000       5.504333       149.7805 
 333   0.0000       5.514263       150.0507 

                 SPIN DOWN ORBITALS
  NO   OCC          E(Eh)            E(eV) 
   0   1.0000    -300.207334     -8169.0569 
   1   1.0000    -256.406831     -6977.1846 
   2   1.0000     -89.012135     -2422.1433 
   3   1.0000     -89.007363     -2422.0135 
   4   1.0000     -88.985883     -2421.4290 
   5   1.0000     -88.983558     -2421.3657 
   6   1.0000     -35.941094      -978.0069 
   7   1.0000     -31.346072      -852.9700 
   8   1.0000     -31.343266      -852.8936 
   9   1.0000     -31.338924      -852.7755 
  10   1.0000     -30.179311      -821.2208 
  11   1.0000     -26.020036      -708.0412 
  12   1.0000     -26.019668      -708.0312 
  13   1.0000     -26.008087      -707.7160 
  14   1.0000     -19.318763      -525.6903 
  15   1.0000     -19.309465      -525.4373 
  16   1.0000     -19.304329      -525.2975 
  17   1.0000     -10.372697      -282.2554 
  18   1.0000     -10.364795      -282.0404 
  19   1.0000     -10.356757      -281.8217 
  20   1.0000     -10.267702      -279.3984 
  21   1.0000     -10.260315      -279.1974 
  22   1.0000     -10.253873      -279.0221 
  23   1.0000     -10.241322      -278.6805 
  24   1.0000      -8.009013      -217.9363 
  25   1.0000      -8.004122      -217.8032 
  26   1.0000      -7.990903      -217.4435 
  27   1.0000      -7.982998      -217.2284 
  28   1.0000      -5.950592      -161.9238 
  29   1.0000      -5.945962      -161.7979 
  30   1.0000      -5.945797      -161.7934 
  31   1.0000      -5.944421      -161.7559 
  32   1.0000      -5.941272      -161.6702 
  33   1.0000      -5.938231      -161.5875 
  34   1.0000      -5.932796      -161.4396 
  35   1.0000      -5.929983      -161.3630 
  36   1.0000      -5.924933      -161.2256 
  37   1.0000      -5.922822      -161.1682 
  38   1.0000      -5.922225      -161.1519 
  39   1.0000      -5.915102      -160.9581 
  40   1.0000      -4.081528      -111.0640 
  41   1.0000      -3.488482       -94.9264 
  42   1.0000      -2.657174       -72.3054 
  43   1.0000      -2.654741       -72.2392 
  44   1.0000      -2.642820       -71.9148 
  45   1.0000      -2.252621       -61.2969 
  46   1.0000      -2.252438       -61.2919 
  47   1.0000      -2.226600       -60.5889 
  48   1.0000      -1.201508       -32.6947 
  49   1.0000      -1.195257       -32.5246 
  50   1.0000      -1.167218       -31.7616 
  51   1.0000      -0.863447       -23.4956 
  52   1.0000      -0.802332       -21.8326 
  53   1.0000      -0.789885       -21.4939 
  54   1.0000      -0.772568       -21.0226 
  55   1.0000      -0.658944       -17.9308 
  56   1.0000      -0.632252       -17.2044 
  57   1.0000      -0.628862       -17.1122 
  58   1.0000      -0.610554       -16.6140 
  59   1.0000      -0.607595       -16.5335 
  60   1.0000      -0.591390       -16.0925 
  61   1.0000      -0.586806       -15.9678 
  62   1.0000      -0.528680       -14.3861 
  63   1.0000      -0.517744       -14.0885 
  64   1.0000      -0.513569       -13.9749 
  65   1.0000      -0.508601       -13.8397 
  66   1.0000      -0.500209       -13.6114 
  67   1.0000      -0.494485       -13.4556 
  68   1.0000      -0.488624       -13.2961 
  69   1.0000      -0.486202       -13.2302 
  70   1.0000      -0.469300       -12.7703 
  71   1.0000      -0.464716       -12.6456 
  72   1.0000      -0.459724       -12.5097 
  73   1.0000      -0.453263       -12.3339 
  74   1.0000      -0.446704       -12.1554 
  75   1.0000      -0.442053       -12.0289 
  76   1.0000      -0.435957       -11.8630 
  77   1.0000      -0.434949       -11.8356 
  78   1.0000      -0.429831       -11.6963 
  79   1.0000      -0.420927       -11.4540 
  80   1.0000      -0.415616       -11.3095 
  81   1.0000      -0.370682       -10.0868 
  82   1.0000      -0.362586        -9.8665 
  83   1.0000      -0.338460        -9.2100 
  84   1.0000      -0.331470        -9.0198 
  85   1.0000      -0.330290        -8.9876 
  86   1.0000      -0.311436        -8.4746 
  87   1.0000      -0.299584        -8.1521 
  88   1.0000      -0.296361        -8.0644 
  89   1.0000      -0.290699        -7.9103 
  90   1.0000      -0.287225        -7.8158 
  91   1.0000      -0.275491        -7.4965 
  92   1.0000      -0.265090        -7.2135 
  93   1.0000      -0.254699        -6.9307 
  94   1.0000      -0.245751        -6.6872 
  95   1.0000      -0.227918        -6.2020 
  96   1.0000      -0.217331        -5.9139 
  97   0.0000      -0.112271        -3.0551 
  98   0.0000      -0.089822        -2.4442 
  99   0.0000      -0.065865        -1.7923 
 100   0.0000      -0.043204        -1.1756 
 101   0.0000      -0.032928        -0.8960 
 102   0.0000      -0.022288        -0.6065 
 103   0.0000      -0.015188        -0.4133 
 104   0.0000      -0.011205        -0.3049 
 105   0.0000       0.012431         0.3383 
 106   0.0000       0.015055         0.4097 
 107   0.0000       0.033678         0.9164 
 108   0.0000       0.040940         1.1140 
 109   0.0000       0.056701         1.5429 
 110   0.0000       0.065716         1.7882 
 111   0.0000       0.077967         2.1216 
 112   0.0000       0.087983         2.3941 
 113   0.0000       0.096941         2.6379 
 114   0.0000       0.112990         3.0746 
 115   0.0000       0.121540         3.3073 
 116   0.0000       0.124761         3.3949 
 117   0.0000       0.129309         3.5187 
 118   0.0000       0.132290         3.5998 
 119   0.0000       0.138702         3.7743 
 120   0.0000       0.146527         3.9872 
 121   0.0000       0.147457         4.0125 
 122   0.0000       0.161225         4.3872 
 123   0.0000       0.168209         4.5772 
 124   0.0000       0.184255         5.0138 
 125   0.0000       0.192757         5.2452 
 126   0.0000       0.202993         5.5237 
 127   0.0000       0.222796         6.0626 
 128   0.0000       0.245520         6.6809 
 129   0.0000       0.268006         7.2928 
 130   0.0000       0.274867         7.4795 
 131   0.0000       0.303907         8.2697 
 132   0.0000       0.315671         8.5899 
 133   0.0000       0.353096         9.6082 
 134   0.0000       0.365930         9.9575 
 135   0.0000       0.384696        10.4681 
 136   0.0000       0.403080        10.9684 
 137   0.0000       0.414472        11.2784 
 138   0.0000       0.420982        11.4555 
 139   0.0000       0.428154        11.6506 
 140   0.0000       0.442910        12.0522 
 141   0.0000       0.446350        12.1458 
 142   0.0000       0.449898        12.2424 
 143   0.0000       0.454833        12.3766 
 144   0.0000       0.457638        12.4530 
 145   0.0000       0.466517        12.6946 
 146   0.0000       0.483478        13.1561 
 147   0.0000       0.489259        13.3134 
 148   0.0000       0.508598        13.8396 
 149   0.0000       0.524302        14.2670 
 150   0.0000       0.530813        14.4442 
 151   0.0000       0.537007        14.6127 
 152   0.0000       0.544409        14.8141 
 153   0.0000       0.559466        15.2238 
 154   0.0000       0.569935        15.5087 
 155   0.0000       0.583724        15.8839 
 156   0.0000       0.601706        16.3733 
 157   0.0000       0.609626        16.5888 
 158   0.0000       0.631099        17.1731 
 159   0.0000       0.633860        17.2482 
 160   0.0000       0.643887        17.5211 
 161   0.0000       0.646213        17.5843 
 162   0.0000       0.650779        17.7086 
 163   0.0000       0.654885        17.8203 
 164   0.0000       0.659851        17.9555 
 165   0.0000       0.664439        18.0803 
 166   0.0000       0.666160        18.1271 
 167   0.0000       0.674521        18.3547 
 168   0.0000       0.682238        18.5646 
 169   0.0000       0.686454        18.6794 
 170   0.0000       0.689044        18.7498 
 171   0.0000       0.691790        18.8246 
 172   0.0000       0.701349        19.0847 
 173   0.0000       0.702300        19.1106 
 174   0.0000       0.704201        19.1623 
 175   0.0000       0.708467        19.2784 
 176   0.0000       0.713973        19.4282 
 177   0.0000       0.717059        19.5122 
 178   0.0000       0.724792        19.7226 
 179   0.0000       0.731074        19.8935 
 180   0.0000       0.743237        20.2245 
 181   0.0000       0.748533        20.3686 
 182   0.0000       0.752698        20.4820 
 183   0.0000       0.755285        20.5524 
 184   0.0000       0.758423        20.6377 
 185   0.0000       0.769796        20.9472 
 186   0.0000       0.773129        21.0379 
 187   0.0000       0.783170        21.3111 
 188   0.0000       0.790516        21.5110 
 189   0.0000       0.796195        21.6656 
 190   0.0000       0.808475        21.9997 
 191   0.0000       0.810962        22.0674 
 192   0.0000       0.830573        22.6010 
 193   0.0000       0.834936        22.7198 
 194   0.0000       0.840747        22.8779 
 195   0.0000       0.845620        23.0105 
 196   0.0000       0.859418        23.3859 
 197   0.0000       0.866605        23.5815 
 198   0.0000       0.891000        24.2453 
 199   0.0000       0.907742        24.7009 
 200   0.0000       0.927234        25.2313 
 201   0.0000       0.956008        26.0143 
 202   0.0000       0.972064        26.4512 
 203   0.0000       0.984770        26.7970 
 204   0.0000       0.992939        27.0193 
 205   0.0000       1.014533        27.6068 
 206   0.0000       1.036577        28.2067 
 207   0.0000       1.043817        28.4037 
 208   0.0000       1.057271        28.7698 
 209   0.0000       1.066466        29.0200 
 210   0.0000       1.080480        29.4014 
 211   0.0000       1.092072        29.7168 
 212   0.0000       1.105538        30.0832 
 213   0.0000       1.114146        30.3174 
 214   0.0000       1.127219        30.6732 
 215   0.0000       1.140238        31.0275 
 216   0.0000       1.141062        31.0499 
 217   0.0000       1.157595        31.4998 
 218   0.0000       1.181218        32.1426 
 219   0.0000       1.196342        32.5541 
 220   0.0000       1.204174        32.7672 
 221   0.0000       1.220842        33.2208 
 222   0.0000       1.252296        34.0767 
 223   0.0000       1.258365        34.2419 
 224   0.0000       1.270271        34.5658 
 225   0.0000       1.291077        35.1320 
 226   0.0000       1.298091        35.3228 
 227   0.0000       1.315583        35.7988 
 228   0.0000       1.335492        36.3406 
 229   0.0000       1.347086        36.6561 
 230   0.0000       1.361941        37.0603 
 231   0.0000       1.394579        37.9484 
 232   0.0000       1.423576        38.7375 
 233   0.0000       1.433099        38.9966 
 234   0.0000       1.484641        40.3991 
 235   0.0000       1.497151        40.7395 
 236   0.0000       1.509016        41.0624 
 237   0.0000       1.511700        41.1355 
 238   0.0000       1.524875        41.4940 
 239   0.0000       1.550082        42.1799 
 240   0.0000       1.568269        42.6748 
 241   0.0000       1.589275        43.2464 
 242   0.0000       1.591884        43.3174 
 243   0.0000       1.611547        43.8524 
 244   0.0000       1.611628        43.8546 
 245   0.0000       1.621694        44.1285 
 246   0.0000       1.641677        44.6723 
 247   0.0000       1.660728        45.1907 
 248   0.0000       1.676505        45.6200 
 249   0.0000       1.689654        45.9778 
 250   0.0000       1.705105        46.3983 
 251   0.0000       1.719536        46.7909 
 252   0.0000       1.726650        46.9845 
 253   0.0000       1.734828        47.2071 
 254   0.0000       1.741410        47.3862 
 255   0.0000       1.746541        47.5258 
 256   0.0000       1.755019        47.7565 
 257   0.0000       1.764455        48.0133 
 258   0.0000       1.778051        48.3832 
 259   0.0000       1.783486        48.5311 
 260   0.0000       1.795979        48.8711 
 261   0.0000       1.808330        49.2072 
 262   0.0000       1.854722        50.4695 
 263   0.0000       1.861255        50.6473 
 264   0.0000       1.868582        50.8467 
 265   0.0000       1.884910        51.2910 
 266   0.0000       1.899056        51.6759 
 267   0.0000       1.912917        52.0531 
 268   0.0000       1.923825        52.3499 
 269   0.0000       1.954330        53.1800 
 270   0.0000       1.958267        53.2872 
 271   0.0000       1.969543        53.5940 
 272   0.0000       1.978557        53.8393 
 273   0.0000       1.983780        53.9814 
 274   0.0000       1.991803        54.1997 
 275   0.0000       1.995668        54.3049 
 276   0.0000       2.025719        55.1226 
 277   0.0000       2.045482        55.6604 
 278   0.0000       2.210906        60.1618 
 279   0.0000       2.221058        60.4381 
 280   0.0000       2.237173        60.8766 
 281   0.0000       2.252404        61.2910 
 282   0.0000       2.404106        65.4190 
 283   0.0000       2.409839        65.5750 
 284   0.0000       2.419487        65.8376 
 285   0.0000       2.425128        65.9911 
 286   0.0000       2.436866        66.3105 
 287   0.0000       2.444672        66.5229 
 288   0.0000       2.447748        66.6066 
 289   0.0000       2.467926        67.1557 
 290   0.0000       2.537067        69.0371 
 291   0.0000       2.603592        70.8473 
 292   0.0000       2.606591        70.9289 
 293   0.0000       2.611417        71.0603 
 294   0.0000       2.614923        71.1557 
 295   0.0000       2.618068        71.2413 
 296   0.0000       2.621807        71.3430 
 297   0.0000       2.687145        73.1209 
 298   0.0000       2.695735        73.3547 
 299   0.0000       2.705209        73.6125 
 300   0.0000       2.711778        73.7912 
 301   0.0000       2.719954        74.0137 
 302   0.0000       2.725976        74.1776 
 303   0.0000       2.888353        78.5961 
 304   0.0000       2.896009        78.8044 
 305   0.0000       2.902807        78.9894 
 306   0.0000       2.914490        79.3073 
 307   0.0000       2.925490        79.6066 
 308   0.0000       2.933237        79.8174 
 309   0.0000       2.936276        79.9001 
 310   0.0000       2.951315        80.3094 
 311   0.0000       3.171747        86.3076 
 312   0.0000       3.178434        86.4896 
 313   0.0000       3.193226        86.8921 
 314   0.0000       3.232246        87.9539 
 315   0.0000       3.263607        88.8073 
 316   0.0000       3.268531        88.9413 
 317   0.0000       3.624775        98.6351 
 318   0.0000       3.648059        99.2687 
 319   0.0000       3.683832       100.2422 
 320   0.0000       4.121288       112.1460 
 321   0.0000       4.154053       113.0375 
 322   0.0000       4.161422       113.2381 
 323   0.0000       4.167879       113.4137 
 324   0.0000       4.304991       117.1448 
 325   0.0000       4.330591       117.8414 
 326   0.0000       4.363036       118.7242 
 327   0.0000       5.521096       150.2367 
 328   0.0000       5.536432       150.6540 
 329   0.0000       5.544427       150.8715 
 330   0.0000       5.544882       150.8839 
 331   0.0000       5.560535       151.3099 
 332   0.0000       5.571314       151.6032 
 333   0.0000       5.574513       151.6902 

                    ********************************
                    * MULLIKEN POPULATION ANALYSIS *
                    ********************************

--------------------------------------------
MULLIKEN ATOMIC CHARGES AND SPIN POPULATIONS
--------------------------------------------
   0 Ni:    0.302660    1.316066
   1 Fe:   -0.575885    0.907575
   2 C :    0.144036   -0.028928
   3 C :    0.274101    0.022307
   4 C :    0.183890   -0.028177
   5 O :   -0.024757   -0.000749
   6 O :    0.004401   -0.013279
   7 O :   -0.064553    0.002869
   8 S :   -0.171197   -0.051695
   9 S :   -0.184344   -0.002329
  10 S :   -0.185545   -0.237340
  11 S :   -0.185956    0.136849
  12 C :   -0.178132   -0.004990
  13 C :   -0.141934    0.002476
  14 C :   -0.097304    0.008079
  15 C :   -0.138182   -0.004053
  16 H :    0.074426   -0.000303
  17 H :    0.099585    0.000594
  18 H :    0.090746    0.000469
  19 H :    0.100328    0.002441
  20 H :    0.094142    0.000500
  21 H :    0.082383   -0.004957
  22 H :    0.074988   -0.008347
  23 H :    0.066063   -0.027565
  24 H :    0.095997    0.007473
  25 H :    0.100876    0.002108
  26 H :    0.071428   -0.000912
  27 H :    0.087741    0.003818
Sum of atomic charges         :   -0.0000000
Sum of atomic spin populations:    2.0000000

-----------------------------------------------------
MULLIKEN REDUCED ORBITAL CHARGES AND SPIN POPULATIONS
-----------------------------------------------------
CHARGE
  0 Nis       :     6.637281  s :     6.637281
      pz      :     4.272604  p :    12.645209
      px      :     4.251293
      py      :     4.121312
      dz2     :     1.830518  d :     8.414619
      dxz     :     1.752606
      dyz     :     1.255044
      dx2y2   :     1.646578
      dxy     :     1.929873
      f0      :     0.000028  f :     0.000231
      f+1     :     0.000030
      f-1     :     0.000050
      f+2     :     0.000054
      f-2     :     0.000027
      f+3     :     0.000031
      f-3     :     0.000013
  1 Fes       :     6.659879  s :     6.659879
      pz      :     4.438986  p :    13.243478
      px      :     4.411244
      py      :     4.393247
      dz2     :     1.373668  d :     6.671205
      dxz     :     1.263029
      dyz     :     1.419925
      dx2y2   :     1.490866
      dxy     :     1.123718
      f0      :     0.000142  f :     0.001323
      f+1     :     0.000183
      f-1     :     0.000207
      f+2     :     0.000149
      f-2     :     0.000275
      f+3     :     0.000216
      f-3     :     0.000153
  2 C s       :     3.367355  s :     3.367355
      pz      :     0.746011  p :     2.403837
      px      :     0.735881
      py      :     0.921945
      dz2     :     0.010347  d :     0.084772
      dxz     :     0.007720
      dyz     :     0.022397
      dx2y2   :     0.024968
      dxy     :     0.019340
  3 C s       :     3.312706  s :     3.312706
      pz      :     0.944315  p :     2.322665
      px      :     0.707648
      py      :     0.670702
      dz2     :     0.028135  d :     0.090527
      dxz     :     0.025397
      dyz     :     0.025759
      dx2y2   :     0.005939
      dxy     :     0.005297
  4 C s       :     3.323258  s :     3.323258
      pz      :     0.786013  p :     2.409732
      px      :     0.892709
      py      :     0.731011
      dz2     :     0.014479  d :     0.083121
      dxz     :     0.019649
      dyz     :     0.008370
      dx2y2   :     0.020183
      dxy     :     0.020440
  5 O s       :     3.716850  s :     3.716850
      pz      :     1.453642  p :     4.283911
      px      :     1.446057
      py      :     1.384212
      dz2     :     0.003086  d :     0.023996
      dxz     :     0.001803
      dyz     :     0.006063
      dx2y2   :     0.006560
      dxy     :     0.006485
  6 O s       :     3.696896  s :     3.696896
      pz      :     1.379089  p :     4.273324
      px      :     1.446678
      py      :     1.447556
      dz2     :     0.009050  d :     0.025379
      dxz     :     0.007361
      dyz     :     0.006822
      dx2y2   :     0.001076
      dxy     :     0.001070
  7 O s       :     3.729521  s :     3.729521
      pz      :     1.465075  p :     4.312635
      px      :     1.394188
      py      :     1.453372
      dz2     :     0.003387  d :     0.022396
      dxz     :     0.005739
      dyz     :     0.002108
      dx2y2   :     0.005564
      dxy     :     0.005598
  8 S s       :     5.886809  s :     5.886809
      pz      :     3.315963  p :    10.215834
      px      :     3.745023
      py      :     3.154848
      dz2     :     0.011433  d :     0.068554
      dxz     :     0.008847
      dyz     :     0.026127
      dx2y2   :     0.011074
      dxy     :     0.011073
  9 S s       :     5.849149  s :     5.849149
      pz      :     3.515954  p :    10.261631
      px      :     3.296572
      py      :     3.449105
      dz2     :     0.012076  d :     0.073564
      dxz     :     0.011657
      dyz     :     0.010490
      dx2y2   :     0.013201
      dxy     :     0.026140
 10 S s       :     5.889727  s :     5.889727
      pz      :     3.729878  p :    10.181547
      px      :     3.157954
      py      :     3.293716
      dz2     :     0.013242  d :     0.114271
      dxz     :     0.015017
      dyz     :     0.020193
      dx2y2   :     0.030661
      dxy     :     0.035158
 11 S s       :     5.846152  s :     5.846152
      pz      :     3.608105  p :    10.265844
      px      :     3.116511
      py      :     3.541228
      dz2     :     0.011504  d :     0.073961
      dxz     :     0.012473
      dyz     :     0.007878
      dx2y2   :     0.029145
      dxy     :     0.012960
 12 C s       :     3.120808  s :     3.120808
      pz      :     1.025525  p :     3.028808
      px      :     1.065172
      py      :     0.938111
      dz2     :     0.001445  d :     0.028515
      dxz     :     0.008161
      dyz     :     0.008362
      dx2y2   :     0.006215
      dxy     :     0.004332
 13 C s       :     3.101058  s :     3.101058
      pz      :     1.067647  p :     3.012383
      px      :     0.978933
      py      :     0.965804
      dz2     :     0.006895  d :     0.028493
      dxz     :     0.005790
      dyz     :     0.002534
      dx2y2   :     0.006532
      dxy     :     0.006741
 14 C s       :     3.009496  s :     3.009496
      pz      :     1.084335  p :     3.047753
      px      :     0.974392
      py      :     0.989025
      dz2     :     0.008353  d :     0.040055
      dxz     :     0.007096
      dyz     :     0.007477
      dx2y2   :     0.007683
      dxy     :     0.009445
 15 C s       :     3.098646  s :     3.098646
      pz      :     1.073139  p :     3.011339
      px      :     0.875747
      py      :     1.062452
      dz2     :     0.005436  d :     0.028198
      dxz     :     0.005410
      dyz     :     0.005020
      dx2y2   :     0.007491
      dxy     :     0.004841
 16 H s       :     0.901427  s :     0.901427
      pz      :     0.005336  p :     0.024146
      px      :     0.006136
      py      :     0.012674
 17 H s       :     0.876758  s :     0.876758
      pz      :     0.014645  p :     0.023658
      px      :     0.004709
      py      :     0.004304
 18 H s       :     0.885581  s :     0.885581
      pz      :     0.007663  p :     0.023673
      px      :     0.011502
      py      :     0.004508
 19 H s       :     0.875606  s :     0.875606
      pz      :     0.008790  p :     0.024066
      px      :     0.010601
      py      :     0.004675
 20 H s       :     0.881515  s :     0.881515
      pz      :     0.007992  p :     0.024343
      px      :     0.011239
      py      :     0.005112
 21 H s       :     0.893905  s :     0.893905
      pz      :     0.008363  p :     0.023712
      px      :     0.005464
      py      :     0.009885
 22 H s       :     0.901092  s :     0.901092
      pz      :     0.013252  p :     0.023919
      px      :     0.006104
      py      :     0.004563
 23 H s       :     0.904113  s :     0.904113
      pz      :     0.005792  p :     0.029825
      px      :     0.012457
      py      :     0.011575
 24 H s       :     0.880089  s :     0.880089
      pz      :     0.008143  p :     0.023914
      px      :     0.008716
      py      :     0.007055
 25 H s       :     0.875107  s :     0.875107
      pz      :     0.012468  p :     0.024017
      px      :     0.005278
      py      :     0.006271
 26 H s       :     0.904463  s :     0.904463
      pz      :     0.005094  p :     0.024109
      px      :     0.005263
      py      :     0.013753
 27 H s       :     0.888737  s :     0.888737
      pz      :     0.011450  p :     0.023522
      px      :     0.004369
      py      :     0.007703

SPIN
  0 Nis       :     0.033713  s :     0.033713
      pz      :     0.038343  p :     0.076979
      px      :     0.007276
      py      :     0.031359
      dz2     :     0.112325  d :     1.205407
      dxz     :     0.158877
      dyz     :     0.636884
      dx2y2   :     0.255878
      dxy     :     0.041443
      f0      :    -0.000006  f :    -0.000033
      f+1     :    -0.000006
      f-1     :    -0.000003
      f+2     :    -0.000008
      f-2     :    -0.000004
      f+3     :    -0.000007
      f-3     :     0.000001
  1 Fes       :     0.053020  s :     0.053020
      pz      :     0.071713  p :     0.163039
      px      :     0.035743
      py      :     0.055583
      dz2     :     0.292864  d :     0.691570
      dxz     :     0.148104
      dyz     :     0.153437
      dx2y2   :     0.042334
      dxy     :     0.054832
      f0      :    -0.000002  f :    -0.000054
      f+1     :    -0.000017
      f-1     :    -0.000027
      f+2     :    -0.000002
      f-2     :    -0.000005
      f+3     :    -0.000001
      f-3     :    -0.000000
  2 C s       :    -0.013212  s :    -0.013212
      pz      :    -0.002030  p :    -0.016009
      px      :    -0.007259
      py      :    -0.006719
      dz2     :     0.000212  d :     0.000293
      dxz     :     0.000023
      dyz     :    -0.000115
      dx2y2   :     0.000096
      dxy     :     0.000078
  3 C s       :     0.024750  s :     0.024750
      pz      :     0.011853  p :    -0.004534
      px      :    -0.008097
      py      :    -0.008290
      dz2     :     0.000079  d :     0.002091
      dxz     :     0.000763
      dyz     :     0.000972
      dx2y2   :    -0.000045
      dxy     :     0.000322
  4 C s       :    -0.013161  s :    -0.013161
      pz      :     0.002408  p :    -0.015828
      px      :    -0.009766
      py      :    -0.008471
      dz2     :     0.000476  d :     0.000812
      dxz     :    -0.000036
      dyz     :    -0.000001
      dx2y2   :     0.000057
      dxy     :     0.000315
  5 O s       :    -0.000655  s :    -0.000655
      pz      :     0.002209  p :    -0.000082
      px      :    -0.002626
      py      :     0.000336
      dz2     :    -0.000003  d :    -0.000012
      dxz     :    -0.000003
      dyz     :    -0.000000
      dx2y2   :    -0.000008
      dxy     :     0.000003
  6 O s       :    -0.003148  s :    -0.003148
      pz      :     0.002587  p :    -0.010215
      px      :    -0.007607
      py      :    -0.005195
      dz2     :     0.000007  d :     0.000084
      dxz     :     0.000036
      dyz     :     0.000039
      dx2y2   :     0.000001
      dxy     :     0.000001
  7 O s       :    -0.001185  s :    -0.001185
      pz      :     0.009520  p :     0.004075
      px      :    -0.002275
      py      :    -0.003171
      dz2     :    -0.000011  d :    -0.000021
      dxz     :    -0.000013
      dyz     :     0.000005
      dx2y2   :     0.000005
      dxy     :    -0.000007
  8 S s       :     0.001036  s :     0.001036
      pz      :    -0.050210  p :    -0.050973
      px      :     0.013857
      py      :    -0.014621
      dz2     :    -0.000837  d :    -0.001758
      dxz     :    -0.000311
      dyz     :    -0.000568
      dx2y2   :     0.000123
      dxy     :    -0.000164
  9 S s       :     0.000549  s :     0.000549
      pz      :     0.005676  p :    -0.003958
      px      :     0.000870
      py      :    -0.010504
      dz2     :     0.000338  d :     0.001080
      dxz     :     0.000262
      dyz     :    -0.000160
      dx2y2   :    -0.000028
      dxy     :     0.000668
 10 S s       :    -0.002074  s :    -0.002074
      pz      :     0.041252  p :    -0.234153
      px      :    -0.189189
      py      :    -0.086216
      dz2     :     0.000481  d :    -0.001113
      dxz     :    -0.000370
      dyz     :    -0.000146
      dx2y2   :    -0.000487
      dxy     :    -0.000590
 11 S s       :     0.004184  s :     0.004184
      pz      :     0.144295  p :     0.132151
      px      :     0.000345
      py      :    -0.012488
      dz2     :    -0.000018  d :     0.000514
      dxz     :     0.000128
      dyz     :    -0.000143
      dx2y2   :     0.000500
      dxy     :     0.000048
 12 C s       :    -0.000562  s :    -0.000562
      pz      :     0.000988  p :    -0.004303
      px      :    -0.002050
      py      :    -0.003241
      dz2     :    -0.000034  d :    -0.000125
      dxz     :     0.000050
      dyz     :    -0.000142
      dx2y2   :    -0.000016
      dxy     :     0.000015
 13 C s       :     0.000478  s :     0.000478
      pz      :     0.000133  p :     0.001819
      px      :     0.001505
      py      :     0.000181
      dz2     :     0.000019  d :     0.000179
      dxz     :     0.000061
      dyz     :     0.000042
      dx2y2   :     0.000018
      dxy     :     0.000039
 14 C s       :     0.004189  s :     0.004189
      pz      :     0.002091  p :     0.004917
      px      :    -0.003346
      py      :     0.006172
      dz2     :    -0.000095  d :    -0.001028
      dxz     :    -0.000053
      dyz     :     0.000376
      dx2y2   :    -0.000330
      dxy     :    -0.000925
 15 C s       :    -0.001079  s :    -0.001079
      pz      :    -0.001114  p :    -0.003666
      px      :    -0.002552
      py      :    -0.000000
      dz2     :    -0.000006  d :     0.000693
      dxz     :     0.000691
      dyz     :     0.000055
      dx2y2   :    -0.000013
      dxy     :    -0.000033
 16 H s       :    -0.000326  s :    -0.000326
      pz      :    -0.000001  p :     0.000023
      px      :     0.000006
      py      :     0.000018
 17 H s       :     0.000570  s :     0.000570
      pz      :    -0.000016  p :     0.000024
      px      :     0.000018
      py      :     0.000022
 18 H s       :     0.000440  s :     0.000440
      pz      :     0.000003  p :     0.000029
      px      :     0.000008
      py      :     0.000018
 19 H s       :     0.002461  s :     0.002461
      pz      :    -0.000021  p :    -0.000020
      px      :     0.000019
      py      :    -0.000017
 20 H s       :     0.000534  s :     0.000534
      pz      :     0.000005  p :    -0.000034
      px      :    -0.000011
      py      :    -0.000028
 21 H s       :    -0.004915  s :    -0.004915
      pz      :    -0.000103  p :    -0.000041
      px      :    -0.000009
      py      :     0.000071
 22 H s       :    -0.008380  s :    -0.008380
      pz      :    -0.000036  p :     0.000033
      px      :    -0.000002
      py      :     0.000071
 23 H s       :    -0.027341  s :    -0.027341
      pz      :    -0.000042  p :    -0.000225
      px      :    -0.000316
      py      :     0.000133
 24 H s       :     0.007604  s :     0.007604
      pz      :    -0.000041  p :    -0.000130
      px      :    -0.000064
      py      :    -0.000026
 25 H s       :     0.002079  s :     0.002079
      pz      :    -0.000003  p :     0.000029
      px      :     0.000012
      py      :     0.000021
 26 H s       :    -0.000922  s :    -0.000922
      pz      :     0.000017  p :     0.000010
      px      :    -0.000020
      py      :     0.000013
 27 H s       :     0.003767  s :     0.003767
      pz      :     0.000003  p :     0.000051
      px      :     0.000022
      py      :     0.000026


                     *******************************
                     * LOEWDIN POPULATION ANALYSIS *
                     *******************************

-------------------------------------------
LOEWDIN ATOMIC CHARGES AND SPIN POPULATIONS
-------------------------------------------
   0 Ni:    0.006422    1.287374
   1 Fe:   -0.714423    0.818061
   2 C :    0.111829   -0.008764
   3 C :    0.113526    0.025767
   4 C :    0.112453   -0.002115
   5 O :    0.048867    0.000240
   6 O :    0.071914   -0.006666
   7 O :    0.009734    0.005121
   8 S :    0.088614   -0.037909
   9 S :    0.210261    0.012806
  10 S :    0.191651   -0.209094
  11 S :    0.214609    0.142273
  12 C :   -0.193224   -0.004459
  13 C :   -0.189894    0.003042
  14 C :   -0.248674   -0.003819
  15 C :   -0.187649    0.000586
  16 H :    0.023498   -0.000209
  17 H :    0.038688    0.000166
  18 H :    0.034819    0.000764
  19 H :    0.025183    0.000696
  20 H :    0.014254    0.000080
  21 H :    0.034218   -0.003937
  22 H :    0.017485   -0.005933
  23 H :    0.042021   -0.023906
  24 H :    0.034717    0.004793
  25 H :    0.034513    0.001884
  26 H :    0.022593   -0.000690
  27 H :    0.031996    0.003850

----------------------------------------------------
LOEWDIN REDUCED ORBITAL CHARGES AND SPIN POPULATIONS
----------------------------------------------------
CHARGE
  0 Nis       :     6.628690  s :     6.628690
      pz      :     4.344526  p :    12.851358
      px      :     4.346746
      py      :     4.160087
      dz2     :     1.847610  d :     8.513203
      dxz     :     1.774853
      dyz     :     1.283143
      dx2y2   :     1.670133
      dxy     :     1.937464
      f0      :     0.000038  f :     0.000327
      f+1     :     0.000043
      f-1     :     0.000067
      f+2     :     0.000081
      f-2     :     0.000036
      f+3     :     0.000044
      f-3     :     0.000018
  1 Fes       :     6.438258  s :     6.438258
      pz      :     4.412568  p :    13.300115
      px      :     4.450033
      py      :     4.437514
      dz2     :     1.415604  d :     6.973226
      dxz     :     1.333477
      dyz     :     1.478120
      dx2y2   :     1.531796
      dxy     :     1.214230
      f0      :     0.000302  f :     0.002825
      f+1     :     0.000361
      f-1     :     0.000440
      f+2     :     0.000317
      f-2     :     0.000613
      f+3     :     0.000462
      f-3     :     0.000331
  2 C s       :     3.135882  s :     3.135882
      pz      :     0.763844  p :     2.575944
      px      :     0.775979
      py      :     1.036121
      dz2     :     0.021924  d :     0.176345
      dxz     :     0.014991
      dyz     :     0.044926
      dx2y2   :     0.051255
      dxy     :     0.043249
  3 C s       :     3.122857  s :     3.122857
      pz      :     1.102282  p :     2.570931
      px      :     0.754367
      py      :     0.714282
      dz2     :     0.065771  d :     0.192685
      dxz     :     0.053860
      dyz     :     0.051357
      dx2y2   :     0.011210
      dxy     :     0.010487
  4 C s       :     3.124565  s :     3.124565
      pz      :     0.813539  p :     2.588249
      px      :     1.004588
      py      :     0.770122
      dz2     :     0.028702  d :     0.174732
      dxz     :     0.043508
      dyz     :     0.016650
      dx2y2   :     0.042176
      dxy     :     0.043697
  5 O s       :     3.510115  s :     3.510115
      pz      :     1.442787  p :     4.403411
      px      :     1.446954
      py      :     1.513671
      dz2     :     0.004842  d :     0.037607
      dxz     :     0.002601
      dyz     :     0.009168
      dx2y2   :     0.010142
      dxy     :     0.010855
  6 O s       :     3.493102  s :     3.493102
      pz      :     1.539724  p :     4.395453
      px      :     1.435479
      py      :     1.420250
      dz2     :     0.016658  d :     0.039532
      dxz     :     0.011368
      dyz     :     0.008797
      dx2y2   :     0.001336
      dxy     :     0.001373
  7 O s       :     3.525960  s :     3.525960
      pz      :     1.470788  p :     4.428983
      px      :     1.505235
      py      :     1.452960
      dz2     :     0.004623  d :     0.035322
      dxz     :     0.009951
      dyz     :     0.003092
      dx2y2   :     0.008483
      dxy     :     0.009173
  8 S s       :     5.632120  s :     5.632120
      pz      :     3.331413  p :    10.199843
      px      :     3.715104
      py      :     3.153326
      dz2     :     0.011783  d :     0.079423
      dxz     :     0.009422
      dyz     :     0.031231
      dx2y2   :     0.013440
      dxy     :     0.013547
  9 S s       :     5.576856  s :     5.576856
      pz      :     3.457216  p :    10.127037
      px      :     3.239878
      py      :     3.429943
      dz2     :     0.013935  d :     0.085846
      dxz     :     0.014282
      dyz     :     0.011192
      dx2y2   :     0.014574
      dxy     :     0.031863
 10 S s       :     5.509161  s :     5.509161
      pz      :     3.704118  p :    10.151357
      px      :     3.135340
      py      :     3.311899
      dz2     :     0.016849  d :     0.147831
      dxz     :     0.017710
      dyz     :     0.025303
      dx2y2   :     0.039496
      dxy     :     0.048474
 11 S s       :     5.573761  s :     5.573761
      pz      :     3.537399  p :    10.125348
      px      :     3.101822
      py      :     3.486127
      dz2     :     0.013954  d :     0.086282
      dxz     :     0.013713
      dyz     :     0.008357
      dx2y2   :     0.035327
      dxy     :     0.014931
 12 C s       :     2.910654  s :     2.910654
      pz      :     1.083414  p :     3.213120
      px      :     1.103626
      py      :     1.026081
      dz2     :     0.002625  d :     0.069449
      dxz     :     0.021485
      dyz     :     0.020808
      dx2y2   :     0.014759
      dxy     :     0.009773
 13 C s       :     2.905331  s :     2.905331
      pz      :     1.103564  p :     3.214184
      px      :     1.059010
      py      :     1.051610
      dz2     :     0.018078  d :     0.070380
      dxz     :     0.014357
      dyz     :     0.005386
      dx2y2   :     0.016148
      dxy     :     0.016410
 14 C s       :     2.868884  s :     2.868884
      pz      :     1.109027  p :     3.277684
      px      :     1.054157
      py      :     1.114500
      dz2     :     0.021009  d :     0.102106
      dxz     :     0.020688
      dyz     :     0.018153
      dx2y2   :     0.016766
      dxy     :     0.025490
 15 C s       :     2.905117  s :     2.905117
      pz      :     1.110991  p :     3.213106
      px      :     0.998410
      py      :     1.103705
      dz2     :     0.013571  d :     0.069425
      dxz     :     0.013073
      dyz     :     0.012781
      dx2y2   :     0.018412
      dxy     :     0.011588
 16 H s       :     0.905967  s :     0.905967
      pz      :     0.014275  p :     0.070536
      px      :     0.016869
      py      :     0.039392
 17 H s       :     0.891611  s :     0.891611
      pz      :     0.042910  p :     0.069700
      px      :     0.014335
      py      :     0.012455
 18 H s       :     0.895763  s :     0.895763
      pz      :     0.021270  p :     0.069418
      px      :     0.035379
      py      :     0.012769
 19 H s       :     0.902441  s :     0.902441
      pz      :     0.026062  p :     0.072376
      px      :     0.030786
      py      :     0.015528
 20 H s       :     0.911877  s :     0.911877
      pz      :     0.024293  p :     0.073868
      px      :     0.034487
      py      :     0.015089
 21 H s       :     0.896334  s :     0.896334
      pz      :     0.023679  p :     0.069449
      px      :     0.015046
      py      :     0.030723
 22 H s       :     0.911194  s :     0.911194
      pz      :     0.039246  p :     0.071321
      px      :     0.017522
      py      :     0.014552
 23 H s       :     0.876418  s :     0.876418
      pz      :     0.014794  p :     0.081561
      px      :     0.035371
      py      :     0.031395
 24 H s       :     0.894836  s :     0.894836
      pz      :     0.023307  p :     0.070448
      px      :     0.024528
      py      :     0.022613
 25 H s       :     0.894525  s :     0.894525
      pz      :     0.035091  p :     0.070962
      px      :     0.018029
      py      :     0.017842
 26 H s       :     0.906911  s :     0.906911
      pz      :     0.013408  p :     0.070496
      px      :     0.017204
      py      :     0.039884
 27 H s       :     0.898653  s :     0.898653
      pz      :     0.033234  p :     0.069350
      px      :     0.014778
      py      :     0.021338

SPIN
  0 Nis       :     0.022980  s :     0.022980
      pz      :     0.032043  p :     0.074020
      px      :     0.004725
      py      :     0.037251
      dz2     :     0.110417  d :     1.190409
      dxz     :     0.155306
      dyz     :     0.632872
      dx2y2   :     0.250875
      dxy     :     0.040939
      f0      :    -0.000006  f :    -0.000035
      f+1     :    -0.000006
      f-1     :    -0.000002
      f+2     :    -0.000011
      f-2     :    -0.000004
      f+3     :    -0.000007
      f-3     :     0.000000
  1 Fes       :     0.022371  s :     0.022371
      pz      :     0.061825  p :     0.117816
      px      :     0.020317
      py      :     0.035674
      dz2     :     0.288886  d :     0.677960
      dxz     :     0.145235
      dyz     :     0.151885
      dx2y2   :     0.040244
      dxy     :     0.051710
      f0      :    -0.000008  f :    -0.000087
      f+1     :    -0.000026
      f-1     :    -0.000033
      f+2     :    -0.000006
      f-2     :    -0.000005
      f+3     :    -0.000006
      f-3     :    -0.000004
  2 C s       :    -0.004401  s :    -0.004401
      pz      :     0.003107  p :    -0.004828
      px      :    -0.002542
      py      :    -0.005393
      dz2     :     0.000418  d :     0.000465
      dxz     :     0.000161
      dyz     :    -0.000262
      dx2y2   :     0.000270
      dxy     :    -0.000122
  3 C s       :     0.019117  s :     0.019117
      pz      :     0.015830  p :     0.002006
      px      :    -0.007005
      py      :    -0.006819
      dz2     :    -0.000176  d :     0.004644
      dxz     :     0.001669
      dyz     :     0.002561
      dx2y2   :    -0.000133
      dxy     :     0.000723
  4 C s       :    -0.002425  s :    -0.002425
      pz      :     0.013484  p :    -0.001423
      px      :    -0.007195
      py      :    -0.007712
      dz2     :     0.001207  d :     0.001733
      dxz     :     0.000003
      dyz     :    -0.000047
      dx2y2   :    -0.000119
      dxy     :     0.000690
  5 O s       :     0.000025  s :     0.000025
      pz      :     0.002694  p :     0.000300
      px      :    -0.002491
      py      :     0.000096
      dz2     :    -0.000002  d :    -0.000084
      dxz     :    -0.000001
      dyz     :    -0.000020
      dx2y2   :    -0.000022
      dxy     :    -0.000037
  6 O s       :     0.001384  s :     0.001384
      pz      :     0.004781  p :    -0.008093
      px      :    -0.007226
      py      :    -0.005648
      dz2     :     0.000021  d :     0.000043
      dxz     :     0.000004
      dyz     :     0.000026
      dx2y2   :    -0.000008
      dxy     :    -0.000001
  7 O s       :     0.000250  s :     0.000250
      pz      :     0.010452  p :     0.004938
      px      :    -0.002368
      py      :    -0.003146
      dz2     :     0.000010  d :    -0.000067
      dxz     :    -0.000000
      dyz     :    -0.000012
      dx2y2   :    -0.000045
      dxy     :    -0.000021
  8 S s       :     0.000434  s :     0.000434
      pz      :    -0.036703  p :    -0.037290
      px      :     0.012494
      py      :    -0.013082
      dz2     :    -0.000561  d :    -0.001052
      dxz     :    -0.000225
      dyz     :    -0.000326
      dx2y2   :     0.000291
      dxy     :    -0.000231
  9 S s       :     0.002541  s :     0.002541
      pz      :     0.008973  p :     0.008377
      px      :     0.005360
      py      :    -0.005956
      dz2     :     0.000475  d :     0.001888
      dxz     :     0.000505
      dyz     :    -0.000149
      dx2y2   :     0.000035
      dxy     :     0.001022
 10 S s       :     0.002173  s :     0.002173
      pz      :     0.037517  p :    -0.210388
      px      :    -0.172698
      py      :    -0.075206
      dz2     :     0.000534  d :    -0.000880
      dxz     :    -0.000179
      dyz     :    -0.000241
      dx2y2   :    -0.000209
      dxy     :    -0.000786
 11 S s       :     0.005949  s :     0.005949
      pz      :     0.137010  p :     0.135046
      px      :     0.000997
      py      :    -0.002961
      dz2     :    -0.000023  d :     0.001278
      dxz     :     0.000076
      dyz     :     0.000370
      dx2y2   :     0.000668
      dxy     :     0.000187
 12 C s       :     0.000063  s :     0.000063
      pz      :     0.001026  p :    -0.004143
      px      :    -0.002028
      py      :    -0.003140
      dz2     :    -0.000122  d :    -0.000380
      dxz     :     0.000137
      dyz     :    -0.000233
      dx2y2   :    -0.000101
      dxy     :    -0.000060
 13 C s       :     0.000718  s :     0.000718
      pz      :     0.000388  p :     0.002041
      px      :     0.001344
      py      :     0.000309
      dz2     :     0.000012  d :     0.000283
      dxz     :     0.000148
      dyz     :     0.000073
      dx2y2   :    -0.000004
      dxy     :     0.000054
 14 C s       :     0.001462  s :     0.001462
      pz      :     0.001075  p :    -0.002204
      px      :    -0.006520
      py      :     0.003241
      dz2     :    -0.000323  d :    -0.003077
      dxz     :    -0.000201
      dyz     :     0.000699
      dx2y2   :    -0.000819
      dxy     :    -0.002433
 15 C s       :    -0.000111  s :    -0.000111
      pz      :    -0.000038  p :    -0.000808
      px      :    -0.000878
      py      :     0.000108
      dz2     :     0.000007  d :     0.001505
      dxz     :     0.001428
      dyz     :     0.000188
      dx2y2   :     0.000027
      dxy     :    -0.000145
 16 H s       :    -0.000382  s :    -0.000382
      pz      :    -0.000019  p :     0.000172
      px      :     0.000016
      py      :     0.000176
 17 H s       :     0.000078  s :     0.000078
      pz      :    -0.000004  p :     0.000089
      px      :     0.000046
      py      :     0.000046
 18 H s       :     0.000708  s :     0.000708
      pz      :     0.000005  p :     0.000055
      px      :     0.000025
      py      :     0.000025
 19 H s       :     0.000696  s :     0.000696
      pz      :     0.000061  p :    -0.000000
      px      :    -0.000001
      py      :    -0.000060
 20 H s       :     0.000305  s :     0.000305
      pz      :    -0.000009  p :    -0.000225
      px      :    -0.000039
      py      :    -0.000177
 21 H s       :    -0.003771  s :    -0.003771
      pz      :    -0.000162  p :    -0.000166
      px      :    -0.000061
      py      :     0.000057
 22 H s       :    -0.005969  s :    -0.005969
      pz      :     0.000110  p :     0.000035
      px      :    -0.000225
      py      :     0.000150
 23 H s       :    -0.023385  s :    -0.023385
      pz      :    -0.000106  p :    -0.000521
      px      :     0.000105
      py      :    -0.000520
 24 H s       :     0.005009  s :     0.005009
      pz      :    -0.000099  p :    -0.000216
      px      :    -0.000216
      py      :     0.000099
 25 H s       :     0.001874  s :     0.001874
      pz      :    -0.000021  p :     0.000010
      px      :     0.000027
      py      :     0.000004
 26 H s       :    -0.000789  s :    -0.000789
      pz      :     0.000011  p :     0.000098
      px      :     0.000009
      py      :     0.000078
 27 H s       :     0.003846  s :     0.003846
      pz      :    -0.000023  p :     0.000004
      px      :     0.000011
      py      :     0.000017


                      *****************************
                      * MAYER POPULATION ANALYSIS *
                      *****************************

  NA   - Mulliken gross atomic population
  ZA   - Total nuclear charge
  QA   - Mulliken gross atomic charge
  VA   - Mayer's total valence
  BVA  - Mayer's bonded valence
  FA   - Mayer's free valence

  ATOM       NA         ZA         QA         VA         BVA        FA
  0 Ni    27.6973    28.0000     0.3027     4.0671     3.2009     0.8662
  1 Fe    26.5759    26.0000    -0.5759     6.5118     6.0154     0.4964
  2 C      5.8560     6.0000     0.1440     3.6561     3.6557     0.0003
  3 C      5.7259     6.0000     0.2741     3.5964     3.5916     0.0048
  4 C      5.8161     6.0000     0.1839     3.6984     3.6980     0.0004
  5 O      8.0248     8.0000    -0.0248     2.5764     2.5763     0.0001
  6 O      7.9956     8.0000     0.0044     2.5819     2.5818     0.0001
  7 O      8.0646     8.0000    -0.0646     2.5399     2.5397     0.0002
  8 S     16.1712    16.0000    -0.1712     2.2295     2.2250     0.0045
  9 S     16.1843    16.0000    -0.1843     2.4681     2.4646     0.0035
 10 S     16.1855    16.0000    -0.1855     2.3652     2.2811     0.0841
 11 S     16.1860    16.0000    -0.1860     2.4688     2.4359     0.0329
 12 C      6.1781     6.0000    -0.1781     3.8821     3.8821     0.0001
 13 C      6.1419     6.0000    -0.1419     3.9093     3.9093     0.0000
 14 C      6.0973     6.0000    -0.0973     3.8390     3.8387     0.0003
 15 C      6.1382     6.0000    -0.1382     3.9059     3.9059     0.0000
 16 H      0.9256     1.0000     0.0744     0.9889     0.9889     0.0000
 17 H      0.9004     1.0000     0.0996     0.9803     0.9802     0.0000
 18 H      0.9093     1.0000     0.0907     0.9743     0.9743     0.0000
 19 H      0.8997     1.0000     0.1003     0.9932     0.9932     0.0000
 20 H      0.9059     1.0000     0.0941     0.9897     0.9897     0.0000
 21 H      0.9176     1.0000     0.0824     0.9811     0.9811     0.0000
 22 H      0.9250     1.0000     0.0750     0.9735     0.9734     0.0001
 23 H      0.9339     1.0000     0.0661     1.0107     1.0098     0.0009
 24 H      0.9040     1.0000     0.0960     0.9712     0.9712     0.0001
 25 H      0.8991     1.0000     0.1009     0.9948     0.9948     0.0000
 26 H      0.9286     1.0000     0.0714     1.0001     1.0001     0.0000
 27 H      0.9123     1.0000     0.0877     0.9749     0.9749     0.0000

  Mayer bond orders larger than 0.100000
B(  0-Ni,  1-Fe) :   0.1991 B(  0-Ni,  8-S ) :   0.9635 B(  0-Ni,  9-S ) :   0.4622 
B(  0-Ni, 10-S ) :   0.8678 B(  0-Ni, 11-S ) :   0.5161 B(  1-Fe,  2-C ) :   1.1773 
B(  1-Fe,  3-C ) :   1.1570 B(  1-Fe,  4-C ) :   1.2901 B(  1-Fe,  5-O ) :   0.1357 
B(  1-Fe,  6-O ) :   0.1082 B(  1-Fe,  7-O ) :   0.1551 B(  1-Fe,  9-S ) :   0.8194 
B(  1-Fe, 11-S ) :   0.8311 B(  2-C ,  5-O ) :   2.3969 B(  3-C ,  6-O ) :   2.4414 
B(  4-C ,  7-O ) :   2.3292 B(  8-S , 10-S ) :   0.1644 B(  8-S , 12-C ) :   0.9841 
B(  9-S , 13-C ) :   0.9871 B( 10-S , 14-C ) :   1.0078 B( 11-S , 15-C ) :   0.9806 
B( 12-C , 19-H ) :   0.9539 B( 12-C , 20-H ) :   0.9543 B( 12-C , 21-H ) :   0.9552 
B( 13-C , 16-H ) :   0.9599 B( 13-C , 17-H ) :   0.9616 B( 13-C , 18-H ) :   0.9640 
B( 14-C , 22-H ) :   0.9309 B( 14-C , 23-H ) :   0.9183 B( 14-C , 24-H ) :   0.9400 
B( 15-C , 25-H ) :   0.9583 B( 15-C , 26-H ) :   0.9588 B( 15-C , 27-H ) :   0.9632 


Environment variable NBOEXE for nbo6.exe or nbo5.exe not set! Skipping NBO-Analysis

-------
TIMINGS
-------

Total SCF time: 0 days 0 hours 28 min 29 sec 

Total time                  ....    1709.863 sec
Sum of individual times     ....    1708.980 sec  ( 99.9%)

Fock matrix formation       ....    1701.394 sec  ( 99.5%)
  XC integration            ....      56.274 sec  (  3.3% of F)
    Basis function eval.    ....      16.075 sec  ( 28.6% of XC)
    Density eval.           ....      17.181 sec  ( 30.5% of XC)
    XC-Functional eval.     ....       2.715 sec  (  4.8% of XC)
    XC-Potential eval.      ....      19.007 sec  ( 33.8% of XC)
Diagonalization             ....       2.784 sec  (  0.2%)
Density matrix formation    ....       0.608 sec  (  0.0%)
Population analysis         ....       0.022 sec  (  0.0%)
Initial guess               ....       0.867 sec  (  0.1%)
Orbital Transformation      ....       0.000 sec  (  0.0%)
Orbital Orthonormalization  ....       0.000 sec  (  0.0%)
DIIS solution               ....       1.054 sec  (  0.1%)
Grid generation             ....       2.251 sec  (  0.1%)

-------------------------   --------------------
FINAL SINGLE POINT ENERGY     -4861.651046228423
-------------------------   --------------------


                            ***************************************
                            *     ORCA property calculations      *
                            ***************************************

                                    ---------------------
                                    Active property flags
                                    ---------------------
   (+) Dipole Moment


------------------------------------------------------------------------------
                       ORCA ELECTRIC PROPERTIES CALCULATION
------------------------------------------------------------------------------

Dipole Moment Calculation                       ... on
Quadrupole Moment Calculation                   ... off
Polarizability Calculation                      ... off
GBWName                                         ... 1e3d_chainsAB_catalytic_center.gbw
Electron density file                           ... 1e3d_chainsAB_catalytic_center.scfp
The origin for moment calculation is the CENTER OF MASS  = (14.864053, 68.422011 28.981096)

-------------
DIPOLE MOMENT
-------------
                                X             Y             Z
Electronic contribution:     -5.62444      -6.72488      11.37173
Nuclear contribution   :      5.50522       5.85189     -10.70265
                        -----------------------------------------
Total Dipole Moment    :     -0.11922      -0.87300       0.66908
                        -----------------------------------------
Magnitude (a.u.)       :      1.10635
Magnitude (Debye)      :      2.81211


--------------------
Rotational spectrum 
--------------------
 
Rotational constants in cm-1:     0.013341     0.007864     0.006733 
Rotational constants in MHz :   399.963138   235.744703   201.840495 

 Dipole components along the rotational axes: 
x,y,z [a.u.] :     0.899217     0.252039    -0.593199 
x,y,z [Debye]:     2.285629     0.640633    -1.507793 

 
------------------------------------------------------------------------------
                      ORCA CHELPG CHARGES GENERATION
------------------------------------------------------------------------------

GBW file                           ... 1e3d_chainsAB_catalytic_center.gbw

Reading the GBW file               ... done

Grid spacing                       ...     0.300000
Point Cut-Off                      ...     2.800000
Van-der-Waals Radii                ...        COSMO
Total charge                       ...            0


Number of points X direction       ...           44
Number of points Y direction       ...           40
Number of points Z direction       ...           41
Maximum number of possible points  ...        72160
Final number of points             ...        17380


CHELPG Charges            
--------------------------------
  0   Ni  :       0.648524
  1   Fe  :      -0.636665
  2   C   :       0.437371
  3   C   :       0.448605
  4   C   :       0.386006
  5   O   :      -0.234304
  6   O   :      -0.221255
  7   O   :      -0.253971
  8   S   :      -0.391107
  9   S   :      -0.155535
 10   S   :      -0.302165
 11   S   :      -0.197061
 12   C   :       0.026632
 13   C   :      -0.209122
 14   C   :      -0.031047
 15   C   :      -0.113106
 16   H   :       0.079686
 17   H   :       0.087533
 18   H   :       0.125381
 19   H   :       0.008438
 20   H   :      -0.024957
 21   H   :       0.102966
 22   H   :       0.035297
 23   H   :       0.040588
 24   H   :       0.089458
 25   H   :       0.085879
 26   H   :       0.090654
 27   H   :       0.077277
--------------------------------
Total charge:     0.000000
--------------------------------

CHELPG charges calculated...

Timings for individual parts in CHELPG calculation:
Grid generation                 ...        0.005 sec (=   0.000 min)
Potential calculation           ...        9.873 sec (=   0.165 min)
Fit to the potential            ...        0.032 sec (=   0.001 min)
------------------------------------------------------------------------------

------------------------------------------------------------------------------
                      ORCA CHELPG CHARGES GENERATION
------------------------------------------------------------------------------

GBW file                           ... 1e3d_chainsAB_catalytic_center.gbw

Density file                       ... 1e3d_chainsAB_catalytic_center.scfp

Reading the GBW file               ... done

Reading the density               ... Done!
Grid spacing                       ...     0.300000
Point Cut-Off                      ...     2.800000
Van-der-Waals Radii                ...        COSMO
Total charge                       ...            0


Number of points X direction       ...           44
Number of points Y direction       ...           40
Number of points Z direction       ...           41
Maximum number of possible points  ...        72160
Final number of points             ...        17380


CHELPG Charges            
--------------------------------
  0   Ni  :       0.648524
  1   Fe  :      -0.636665
  2   C   :       0.437371
  3   C   :       0.448605
  4   C   :       0.386006
  5   O   :      -0.234304
  6   O   :      -0.221255
  7   O   :      -0.253971
  8   S   :      -0.391107
  9   S   :      -0.155535
 10   S   :      -0.302165
 11   S   :      -0.197061
 12   C   :       0.026632
 13   C   :      -0.209122
 14   C   :      -0.031047
 15   C   :      -0.113106
 16   H   :       0.079686
 17   H   :       0.087533
 18   H   :       0.125381
 19   H   :       0.008438
 20   H   :      -0.024957
 21   H   :       0.102966
 22   H   :       0.035297
 23   H   :       0.040588
 24   H   :       0.089458
 25   H   :       0.085879
 26   H   :       0.090654
 27   H   :       0.077277
--------------------------------
Total charge:     0.000000
--------------------------------

CHELPG charges calculated...

Timings for individual parts in CHELPG calculation:
Grid generation                 ...        0.005 sec (=   0.000 min)
Potential calculation           ...        9.901 sec (=   0.165 min)
Fit to the potential            ...        0.037 sec (=   0.001 min)
------------------------------------------------------------------------------


Timings for individual modules:

Sum of individual times         ...     1720.078 sec (=  28.668 min)
GTO integral calculation        ...        0.227 sec (=   0.004 min)   0.0 %
SCF iterations                  ...     1709.874 sec (=  28.498 min)  99.4 %
CHELPG charge generation        ...        9.977 sec (=   0.166 min)   0.6 %
                             ****ORCA TERMINATED NORMALLY****
TOTAL RUN TIME: 0 days 0 hours 28 minutes 50 seconds 297 msec
