# Supplementary material for: Modeling of the Electrostatic Interaction and Catalytic Activity of [NiFe] Hydrogenases on a Planar Electrode
Source: J Phys Chem B. 2022 Oct 21;126(43):8777–90. doi: 10.1021/acs.jpcb.2c05371 (PMC9639099; doi:10.1021/acs.jpcb.2c05371)
Supplement: Supplementary file 1 — jp2c05371_si_001.zip [file jp2c05371_si_001.zip › Supplementary data/Metallic clusters orca/Catalytic center/catalytic center_c0_m5/1e3d_chainsAB_catalytic_center.out]

                                 *****************
                                 * O   R   C   A *
                                 *****************

           --- An Ab Initio, DFT and Semiempirical electronic structure package ---

                  #######################################################
                  #                        -***-                        #
                  #          Department of theory and spectroscopy      #
                  #               Directorship: Frank Neese             #
                  #        Max Planck Institute fuer Kohlenforschung    #
                  #                Kaiser Wilhelm Platz 1               #
                  #                 D-45470 Muelheim/Ruhr               #
                  #                      Germany                        #
                  #                                                     #
                  #                  All rights reserved                #
                  #                        -***-                        #
                  #######################################################


                         Program Version 4.2.1 -  RELEASE  -


 With contributions from (in alphabetic order):
   Daniel Aravena         : Magnetic Suceptibility
   Michael Atanasov       : Ab Initio Ligand Field Theory (pilot matlab implementation)
   Alexander A. Auer      : GIAO ZORA, VPT2
   Ute Becker             : Parallelization
   Giovanni Bistoni       : ED, misc. LED, open-shell LED, HFLD
   Martin Brehm           : Molecular dynamics
   Dmytro Bykov           : SCF Hessian
   Vijay G. Chilkuri      : MRCI spin determinant printing, contributions to CSF-ICE
   Dipayan Datta          : RHF DLPNO-CCSD density
   Achintya Kumar Dutta   : EOM-CC, STEOM-CC
   Dmitry Ganyushin       : Spin-Orbit,Spin-Spin,Magnetic field MRCI
   Miquel Garcia          : C-PCM Hessian, Gaussian charge scheme
   Yang Guo               : DLPNO-NEVPT2, CIM, IAO-localization
   Andreas Hansen         : Spin unrestricted coupled pair/coupled cluster methods
   Benjamin Helmich-Paris : CASSCF linear response (MC-RPA)
   Lee Huntington         : MR-EOM, pCC
   Robert Izsak           : Overlap fitted RIJCOSX, COSX-SCS-MP3, EOM
   Christian Kollmar      : KDIIS, OOCD, Brueckner-CCSD(T), CCSD density
   Simone Kossmann        : Meta GGA functionals, TD-DFT gradient, OOMP2, MP2 Hessian
   Martin Krupicka        : AUTO-CI
   Lucas Lang             : DCDCAS
   Dagmar Lenk            : GEPOL surface, SMD
   Dimitrios Liakos       : Extrapolation schemes; Compound Job, initial MDCI parallelization
   Dimitrios Manganas     : Further ROCIS development; embedding schemes
   Dimitrios Pantazis     : SARC Basis sets
   Taras Petrenko         : DFT Hessian,TD-DFT gradient, ASA, ECA, R-Raman, ABS, FL, XAS/XES, NRVS
   Peter Pinski           : DLPNO-MP2, DLPNO-MP2 Gradient
   Christoph Reimann      : Effective Core Potentials
   Marius Retegan         : Local ZFS, SOC
   Christoph Riplinger    : Optimizer, TS searches, QM/MM, DLPNO-CCSD(T), (RO)-DLPNO pert. Triples
   Tobias Risthaus        : Range-separated hybrids, TD-DFT gradient, RPA, STAB
   Michael Roemelt        : Original ROCIS implementation
   Masaaki Saitow         : Open-shell DLPNO-CCSD energy and density
   Barbara Sandhoefer     : DKH picture change effects
   Avijit Sen             : IP-ROCIS
   Kantharuban Sivalingam : CASSCF convergence, NEVPT2, FIC-MRCI
   Bernardo de Souza      : ESD, SOC TD-DFT
   Georgi Stoychev        : AutoAux, RI-MP2 NMR
   Willem Van den Heuvel  : Paramagnetic NMR
   Boris Wezisla          : Elementary symmetry handling
   Frank Wennmohs         : Technical directorship


 We gratefully acknowledge several colleagues who have allowed us to
 interface, adapt or use parts of their codes:
   Stefan Grimme, W. Hujo, H. Kruse,             : VdW corrections, initial TS optimization,
                  C. Bannwarth                     DFT functionals, gCP, sTDA/sTD-DF
   Ed Valeev, F. Pavosevic, A. Kumar             : LibInt (2-el integral package), F12 methods
   Garnet Chan, S. Sharma, J. Yang, R. Olivares  : DMRG
   Ulf Ekstrom                                   : XCFun DFT Library
   Mihaly Kallay                                 : mrcc  (arbitrary order and MRCC methods)
   Andreas Klamt, Michael Diedenhofen            : otool_cosmo (COSMO solvation model)
   Jiri Pittner, Ondrej Demel                    : Mk-CCSD
   Frank Weinhold                                : gennbo (NPA and NBO analysis)
   Christopher J. Cramer and Donald G. Truhlar   : smd solvation model
   Lars Goerigk                                  : TD-DFT with DH, B97 family of functionals
   V. Asgeirsson, H. Jonsson                     : NEB implementation
   FAccTs GmbH                                   : IRC, NEB, NEB-TS, Multilevel, MM, QM/MM, CI optimization
   S Lehtola, MJT Oliveira, MAL Marques          : LibXC Library


 Your calculation uses the libint2 library for the computation of 2-el integrals
 For citations please refer to: http://libint.valeyev.net

 Your ORCA version has been built with support for libXC version: 4.2.3
 For citations please refer to: https://tddft.org/programs/libxc/

 This ORCA versions uses:
   CBLAS   interface :  Fast vector & matrix operations
   LAPACKE interface :  Fast linear algebra routines
   SCALAPACK package :  Parallel linear algebra routines


----- Orbital basis set information -----
Your calculation utilizes the basis: def2-SVP
   F. Weigend and R. Ahlrichs, Phys. Chem. Chem. Phys. 7, 3297 (2005).

================================================================================
                                        WARNINGS
                       Please study these warnings very carefully!
================================================================================


INFO   : the flag for use of LIBINT has been found!

================================================================================
                                       INPUT FILE
================================================================================
NAME = 1e3d_chainsAB_catalytic_center.inp
|  1> #Catalytic center
|  2> 
|  3> ! AllPop
|  4> ! CHELPG
|  5> ! Angs
|  6> ! PBE0 def2-SVP TightSCF UHF
|  7> %scf
|  8> 	MaxIter 1500
|  9> 
| 10> end
| 11> * xyz 0 5
| 12> Ni 8.060   36.237  13.909
| 13> Fe 7.465   35.722  16.702
| 14> C1 6.451   34.219  17.096
| 15> C2 6.799   36.559  18.161
| 16> C3 8.961   35.108  17.491
| 17> O  6.001   33.252  17.438
| 18> O  6.437   36.754  19.176
| 19> O  9.912   34.679  17.963
| 20> S  7.694   37.504  12.192
| 21> S  5.890   36.524  15.267
| 22> S 10.081   36.152  13.041
| 23> S  8.545   37.599  15.988
| 24> C  7.202   38.961  13.149
| 25> C  4.698   35.256  14.828
| 26> C 10.780   34.829  13.498
| 27> C 10.339   37.616  16.165
| 28> H  5.123   34.264  15.041
| 29> H  4.460   35.331  13.757
| 30> H  3.780   35.396  15.418
| 31> H  8.030   39.267  13.805
| 32> H  6.321   38.716  13.762
| 33> H  6.953   39.784  12.464
| 34> H 11.220   34.923  14.501
| 35> H  9.820   34.295  13.567
| 36> H  11.465  34.266  12.847
| 37> H  10.792  38.076  15.273
| 38> H  10.706  36.585  16.271
| 39> H  10.614  38.198  17.057
| 40> *
| 41> 
| 42>                          ****END OF INPUT****
================================================================================

                       ****************************
                       * Single Point Calculation *
                       ****************************

---------------------------------
CARTESIAN COORDINATES (ANGSTROEM)
---------------------------------
  Ni     8.060000   36.237000   13.909000
  Fe     7.465000   35.722000   16.702000
  C      6.451000   34.219000   17.096000
  C      6.799000   36.559000   18.161000
  C      8.961000   35.108000   17.491000
  O      6.001000   33.252000   17.438000
  O      6.437000   36.754000   19.176000
  O      9.912000   34.679000   17.963000
  S      7.694000   37.504000   12.192000
  S      5.890000   36.524000   15.267000
  S     10.081000   36.152000   13.041000
  S      8.545000   37.599000   15.988000
  C      7.202000   38.961000   13.149000
  C      4.698000   35.256000   14.828000
  C     10.780000   34.829000   13.498000
  C     10.339000   37.616000   16.165000
  H      5.123000   34.264000   15.041000
  H      4.460000   35.331000   13.757000
  H      3.780000   35.396000   15.418000
  H      8.030000   39.267000   13.805000
  H      6.321000   38.716000   13.762000
  H      6.953000   39.784000   12.464000
  H     11.220000   34.923000   14.501000
  H      9.820000   34.295000   13.567000
  H     11.465000   34.266000   12.847000
  H     10.792000   38.076000   15.273000
  H     10.706000   36.585000   16.271000
  H     10.614000   38.198000   17.057000

----------------------------
CARTESIAN COORDINATES (A.U.)
----------------------------
  NO LB      ZA    FRAG     MASS         X           Y           Z
   0 Ni   28.0000    0    58.700   15.231193   68.478006   26.284201
   1 Fe   26.0000    0    55.850   14.106806   67.504797   31.562206
   2 C     6.0000    0    12.011   12.190623   64.664539   32.306758
   3 C     6.0000    0    12.011   12.848248   69.086498   34.319316
   4 C     6.0000    0    12.011   16.933836   66.344505   33.053200
   5 O     8.0000    0    15.999   11.340247   62.837173   32.953044
   6 O     8.0000    0    15.999   12.164167   69.454994   36.237388
   7 O     8.0000    0    15.999   18.730965   65.533813   33.945151
   8 S    16.0000    0    32.060   14.539553   70.872289   23.039541
   9 S    16.0000    0    32.060   11.130487   69.020357   28.850449
  10 S    16.0000    0    32.060   19.050329   68.317379   24.643919
  11 S    16.0000    0    32.060   16.147710   71.051813   30.212941
  12 C     6.0000    0    12.011   13.609808   73.625620   24.848009
  13 C     6.0000    0    12.011    8.877933   66.624185   28.020859
  14 C     6.0000    0    12.011   20.371248   65.817272   25.507523
  15 C     6.0000    0    12.011   19.537878   71.083938   30.547423
  16 H     1.0000    0     1.008    9.681067   64.749576   28.423371
  17 H     1.0000    0     1.008    8.428179   66.765914   25.996962
  18 H     1.0000    0     1.008    7.143165   66.888746   29.135798
  19 H     1.0000    0     1.008   15.174501   74.203876   26.087669
  20 H     1.0000    0     1.008   11.944959   73.162637   26.006411
  21 H     1.0000    0     1.008   13.139266   75.180865   23.553547
  22 H     1.0000    0     1.008   21.202727   65.994906   27.402919
  23 H     1.0000    0     1.008   18.557111   64.808158   25.637914
  24 H     1.0000    0     1.008   21.665710   64.753356   24.277312
  25 H     1.0000    0     1.008   20.393924   71.953212   28.861787
  26 H     1.0000    0     1.008   20.231408   69.135631   30.747734
  27 H     1.0000    0     1.008   20.057553   72.183759   32.233059

--------------------------------
INTERNAL COORDINATES (ANGSTROEM)
--------------------------------
 Ni     0   0   0     0.000000000000     0.00000000     0.00000000
 Fe     1   0   0     2.901740684486     0.00000000     0.00000000
 C      2   1   0     1.855381631902   117.40211767     0.00000000
 C      2   1   3     1.809089826404   140.32105026   231.02353750
 C      2   1   3     1.799314591727   108.18869475   105.71884867
 O      3   2   1     1.120068301489   169.66678101   118.80678019
 O      4   2   1     1.095122824162   162.09213777   176.38328706
 O      5   2   1     1.145087769562   177.56320327   297.92901534
 S      1   2   3     2.165025173064   146.36080033   109.84105851
 S      2   1   3     2.276632161769    58.17257911   285.49969684
 S      1   2   3     2.201156514199   124.12317285   246.24414116
 S      2   1   3     2.280202841854    57.00184213   185.19042564
 C      9   1   2     1.811287387468    95.60370454    24.22088016
 C     10   2   1     1.794828404054   111.39220796   106.03285934
 C     11   1   2     1.564537950962   109.12794982    47.99066986
 C     12   2   1     1.802790614575   116.63796401   259.78433694
 H     14  10   2     1.100026363320   109.45981630   340.69022675
 H     14  10   2     1.099686318911   109.49736083   220.65381434
 H     14  10   2     1.100192710392   109.45604765   100.67066110
 H     13   9   1     1.099798163301   109.53960577    59.91579154
 H     13   9   1     1.100888277710   109.42407946   299.98118113
 H     13   9   1     1.099342985605   109.54240705   180.04316755
 H     15  11   1     1.099292954585   111.90261043   277.72525729
 H     15  11   1     1.100689329466    92.22891775    29.76449039
 H     15  11   1     1.099997727270   122.55807453   144.53348342
 H     16  12   2     1.101123517141   109.49937614   139.71321515
 H     16  12   2     1.099493519763   109.43793226    19.77772442
 H     16  12   2     1.100005909075   109.47432266   259.70910455

---------------------------
INTERNAL COORDINATES (A.U.)
---------------------------
 Ni     0   0   0     0.000000000000     0.00000000     0.00000000
 Fe     1   0   0     5.483495205335     0.00000000     0.00000000
 C      2   1   0     3.506163158203   117.40211767     0.00000000
 C      2   1   3     3.418684323568   140.32105026   231.02353750
 C      2   1   3     3.400211807131   108.18869475   105.71884867
 O      3   2   1     2.116622341100   169.66678101   118.80678019
 O      4   2   1     2.069482220672   162.09213777   176.38328706
 O      5   2   1     2.163902283775   177.56320327   297.92901534
 S      1   2   3     4.091304650136   146.36080033   109.84105851
 S      2   1   3     4.302211293420    58.17257911   285.49969684
 S      1   2   3     4.159582989733   124.12317285   246.24414116
 S      2   1   3     4.308958900893    57.00184213   185.19042564
 C      9   1   2     3.422837112140    95.60370454    24.22088016
 C     10   2   1     3.391734141046   111.39220796   106.03285934
 C     11   1   2     2.956548253444   109.12794982    47.99066986
 C     12   2   1     3.406780538350   116.63796401   259.78433694
 H     14  10   2     2.078748566769   109.45981630   340.69022675
 H     14  10   2     2.078105975962   109.49736083   220.65381434
 H     14  10   2     2.079062917178   109.45604765   100.67066110
 H     13   9   1     2.078317331228   109.53960577    59.91579154
 H     13   9   1     2.080377348917   109.42407946   299.98118113
 H     13   9   1     2.077457170042   109.54240705   180.04316755
 H     15  11   1     2.077362625115   111.90261043   277.72525729
 H     15  11   1     2.080001391220    92.22891775    29.76449039
 H     15  11   1     2.078694452477   122.55807453   144.53348342
 H     16  12   2     2.080821887016   109.49937614   139.71321515
 H     16  12   2     2.077741638372   109.43793226    19.77772442
 H     16  12   2     2.078709913847   109.47432266   259.70910455

---------------------
BASIS SET INFORMATION
---------------------
There are 6 groups of distinct atoms

 Group   1 Type Ni  : 14s9p5d1f contracted to 5s3p2d1f pattern {63311/531/41/1}
 Group   2 Type Fe  : 14s9p5d1f contracted to 5s3p2d1f pattern {63311/531/41/1}
 Group   3 Type C   : 7s4p1d contracted to 3s2p1d pattern {511/31/1}
 Group   4 Type O   : 7s4p1d contracted to 3s2p1d pattern {511/31/1}
 Group   5 Type S   : 10s7p1d contracted to 4s3p1d pattern {5311/511/1}
 Group   6 Type H   : 4s1p contracted to 2s1p pattern {31/1}

Atom   0Ni   basis set group =>   1
Atom   1Fe   basis set group =>   2
Atom   2C    basis set group =>   3
Atom   3C    basis set group =>   3
Atom   4C    basis set group =>   3
Atom   5O    basis set group =>   4
Atom   6O    basis set group =>   4
Atom   7O    basis set group =>   4
Atom   8S    basis set group =>   5
Atom   9S    basis set group =>   5
Atom  10S    basis set group =>   5
Atom  11S    basis set group =>   5
Atom  12C    basis set group =>   3
Atom  13C    basis set group =>   3
Atom  14C    basis set group =>   3
Atom  15C    basis set group =>   3
Atom  16H    basis set group =>   6
Atom  17H    basis set group =>   6
Atom  18H    basis set group =>   6
Atom  19H    basis set group =>   6
Atom  20H    basis set group =>   6
Atom  21H    basis set group =>   6
Atom  22H    basis set group =>   6
Atom  23H    basis set group =>   6
Atom  24H    basis set group =>   6
Atom  25H    basis set group =>   6
Atom  26H    basis set group =>   6
Atom  27H    basis set group =>   6
------------------------------------------------------------------------------
                           ORCA GTO INTEGRAL CALCULATION
------------------------------------------------------------------------------

                         BASIS SET STATISTICS AND STARTUP INFO

 # of primitive gaussian shells          ...  310
 # of primitive gaussian functions       ...  614
 # of contracted shells                  ...  150
 # of contracted basis functions         ...  334
 Highest angular momentum                ...    3
 Maximum contraction depth               ...    6
 Integral package used                   ... LIBINT
 Integral threshhold            Thresh   ...  2.500e-11
 Primitive cut-off              TCut     ...  2.500e-12


------------------------------ INTEGRAL EVALUATION ----------------------------


 * One electron integrals 
 Pre-screening matrix                    ... done
 Shell pair data                         ... done (   0.002 sec)

-------------------------------------------------------------------------------
                                 ORCA SCF
-------------------------------------------------------------------------------

------------
SCF SETTINGS
------------
Hamiltonian:
 Density Functional     Method          .... DFT(GTOs)
 Exchange Functional    Exchange        .... PBE
   PBE kappa parameter   XKappa         ....  0.804000
   PBE mue parameter    XMuePBE         ....  0.219520
 Correlation Functional Correlation     .... PBE
   PBE beta parameter  CBetaPBE         ....  0.066725
 LDA part of GGA corr.  LDAOpt          .... PW91-LDA
 Gradients option       PostSCFGGA      .... off
 Hybrid DFT is turned on
   Fraction HF Exchange ScalHFX         ....  0.250000
   Scaling of DF-GGA-X  ScalDFX         ....  0.750000
   Scaling of DF-GGA-C  ScalDFC         ....  1.000000
   Scaling of DF-LDA-C  ScalLDAC        ....  1.000000
   Perturbative correction              ....  0.000000
   Density functional embedding theory  .... OFF
   NL short-range parameter             ....  6.900000


General Settings:
 Integral files         IntName         .... 1e3d_chainsAB_catalytic_center
 Hartree-Fock type      HFTyp           .... UHF
 Total Charge           Charge          ....    0
 Multiplicity           Mult            ....    5
 Number of Electrons    NEL             ....  196
 Basis Dimension        Dim             ....  334
 Nuclear Repulsion      ENuc            ....   2795.4486099635 Eh

Convergence Acceleration:
 DIIS                   CNVDIIS         .... on
   Start iteration      DIISMaxIt       ....    12
   Startup error        DIISStart       ....  0.200000
   # of expansion vecs  DIISMaxEq       ....     5
   Bias factor          DIISBfac        ....   1.050
   Max. coefficient     DIISMaxC        ....  10.000
 Newton-Raphson         CNVNR           .... off
 SOSCF                  CNVSOSCF        .... off
 Level Shifting         CNVShift        .... on
   Level shift para.    LevelShift      ....    0.2500
   Turn off err/grad.   ShiftErr        ....    0.0010
 Zerner damping         CNVZerner       .... off
 Static damping         CNVDamp         .... on
   Fraction old density DampFac         ....    0.7000
   Max. Damping (<1)    DampMax         ....    0.9800
   Min. Damping (>=0)   DampMin         ....    0.0000
   Turn off err/grad.   DampErr         ....    0.1000
 Fernandez-Rico         CNVRico         .... off

SCF Procedure:
 Maximum # iterations   MaxIter         ....  1500
 SCF integral mode      SCFMode         .... Direct
   Integral package                     .... LIBINT
 Reset frequency        DirectResetFreq ....    20
 Integral Threshold     Thresh          ....  2.500e-11 Eh
 Primitive CutOff       TCut            ....  2.500e-12 Eh

Convergence Tolerance:
 Convergence Check Mode ConvCheckMode   .... Total+1el-Energy
 Convergence forced     ConvForced      .... 0
 Energy Change          TolE            ....  1.000e-08 Eh
 1-El. energy change                    ....  1.000e-05 Eh
 DIIS Error             TolErr          ....  5.000e-07


Diagonalization of the overlap matrix:
Smallest eigenvalue                        ... 1.227e-03
Time for diagonalization                   ...    0.008 sec
Threshold for overlap eigenvalues          ... 1.000e-08
Number of eigenvalues below threshold      ... 0
Time for construction of square roots      ...    0.004 sec
Total time needed                          ...    0.012 sec

-------------------
DFT GRID GENERATION
-------------------

General Integration Accuracy     IntAcc      ...  4.340
Radial Grid Type                 RadialGrid  ... Gauss-Chebyshev
Angular Grid (max. acc.)         AngularGrid ... Lebedev-110
Angular grid pruning method      GridPruning ... 3 (G Style)
Weight generation scheme         WeightScheme... Becke
Basis function cutoff            BFCut       ...    1.0000e-11
Integration weight cutoff        WCut        ...    1.0000e-14
Grids for H and He will be reduced by one unit

# of grid points (after initial pruning)     ...  39316 (   0.0 sec)
# of grid points (after weights+screening)   ...  35965 (   0.1 sec)
nearest neighbour list constructed           ...    0.0 sec
Grid point re-assignment to atoms done       ...    0.0 sec
Grid point division into batches done        ...    0.0 sec
Reduced shell lists constructed in    0.3 sec

Total number of grid points                  ...    35965
Total number of batches                      ...      575
Average number of points per batch           ...       62
Average number of grid points per atom       ...     1284
Average number of shells per batch           ...    74.90 (49.93%)
Average number of basis functions per batch  ...   157.11 (47.04%)
Average number of large shells per batch     ...    49.44 (66.01%)
Average number of large basis fcns per batch ...   102.34 (65.14%)
Maximum spatial batch extension              ...  19.45, 20.11, 20.94 au
Average spatial batch extension              ...   3.63,  3.59,  3.42 au

Time for grid setup =    0.427 sec

------------------------------
INITIAL GUESS: MODEL POTENTIAL
------------------------------
Loading Hartree-Fock densities                     ... done
Calculating cut-offs                               ... done
Setting up the integral package                    ... done
Initializing the effective Hamiltonian             ... done
Starting the Coulomb interaction                   ... done (   0.5 sec)
Reading the grid                                   ... done
Mapping shells                                     ... done
Starting the XC term evaluation                    ... done (   0.3 sec)
  promolecular density results
     # of electrons  =    195.991394013
     EX              =   -279.240242898
     EC              =     -7.566034121
     EX+EC           =   -286.806277019
Transforming the Hamiltonian                       ... done (   0.0 sec)
Diagonalizing the Hamiltonian                      ... done (   0.0 sec)
Back transforming the eigenvectors                 ... done (   0.0 sec)
Now organizing SCF variables                       ... done
                      ------------------
                      INITIAL GUESS DONE (   1.3 sec)
                      ------------------
--------------
SCF ITERATIONS
--------------
ITER       Energy         Delta-E        Max-DP      RMS-DP      [F,P]     Damp
               ***  Starting incremental Fock matrix formation  ***
  0  -4861.2114304825   0.000000000000 0.11919054  0.00137785  0.2367009 0.7000
  1  -4861.3681815315  -0.156751049003 0.04524798  0.00052427  0.1467995 0.7000
                               ***Turning on DIIS***
  2  -4861.4481583633  -0.079976831811 0.03637566  0.00040257  0.1052993 0.7000
  3  -4861.5013565772  -0.053198213946 0.12121281  0.00088459  0.0139187 0.0000
  4  -4861.6195719836  -0.118215406357 0.03160805  0.00032003  0.0323675 0.0000
  5  -4861.6238467529  -0.004274769319 0.01384950  0.00015060  0.0562819 0.0000
  6  -4861.6288517014  -0.005004948487 0.01096322  0.00012587  0.0278255 0.0000
  7  -4861.6309206195  -0.002068918081 0.00676040  0.00009117  0.0138274 0.0000
  8  -4861.6317257864  -0.000805166950 0.00619926  0.00004952  0.0059407 0.0000
  9  -4861.6321070011  -0.000381214674 0.00426425  0.00005177  0.0084994 0.0000
 10  -4861.6324458796  -0.000338878534 0.00439088  0.00003920  0.0021339 0.0000
 11  -4861.6326398927  -0.000194013121 0.00369491  0.00003317  0.0019613 0.0000
 12  -4861.6327801109  -0.000140218164 0.00351333  0.00002941  0.0010903 0.0000
 13  -4861.6328873950  -0.000107284122 0.01053871  0.00008565  0.0009064 0.0000
 14  -4861.6331124729  -0.000225077907 0.00038929  0.00000422  0.0019400 0.0000
 15  -4861.6331219622  -0.000009489272 0.00087180  0.00000590  0.0017321 0.0000
 16  -4861.6331369999  -0.000015037666 0.00240854  0.00001674  0.0007713 0.0000
 17  -4861.6331727608  -0.000035760882 0.00127928  0.00000886  0.0007750 0.0000
 18  -4861.6331883792  -0.000015618476 0.00252938  0.00001714  0.0014303 0.0000
 19  -4861.6332282534  -0.000039874185 0.00594405  0.00004400  0.0006510 0.0000
               *** Restarting incremental Fock matrix formation ***
                                   *** Resetting DIIS ***
 20  -4861.6333096901  -0.000081436652 0.00309413  0.00002661  0.0014560 0.0000
 21  -4861.6332801492   0.000029540915 0.00167825  0.00001556  0.0052315 0.0000
 22  -4861.6333500002  -0.000069851088 0.00168165  0.00001012  0.0017354 0.0000
 23  -4861.6333758103  -0.000025810014 0.00338938  0.00002695  0.0007559 0.0000
 24  -4861.6334236419  -0.000047831655 0.00202302  0.00001468  0.0009556 0.0000
 25  -4861.6334532043  -0.000029562427 0.00037113  0.00000239  0.0007999 0.0000
 26  -4861.6334578854  -0.000004681083 0.00108587  0.00000858  0.0007400 0.0000
 27  -4861.6334733889  -0.000015503463 0.00046591  0.00000350  0.0012341 0.0000
 28  -4861.6334703407   0.000003048188 0.00591384  0.00004296  0.0006799 0.0000
 29  -4861.6335273565  -0.000057015779 0.00073491  0.00000718  0.0034081 0.0000
 30  -4861.6335518702  -0.000024513735 0.00125878  0.00000822  0.0011143 0.0000
 31  -4861.6335707238  -0.000018853627 0.00608505  0.00004784  0.0006890 0.0000
 32  -4861.6336594495  -0.000088725617 0.00397701  0.00002959  0.0006365 0.0000
 33  -4861.6336017627   0.000057686789 0.00159668  0.00001204  0.0006770 0.0000
 34  -4861.6336248571  -0.000023094412 0.00075086  0.00000542  0.0007606 0.0000
 35  -4861.6336350493  -0.000010192180 0.00034662  0.00000294  0.0008380 0.0000
 36  -4861.6336361326  -0.000001083368 0.00173447  0.00001781  0.0013194 0.0000
 37  -4861.6336650477  -0.000028915045 0.00118409  0.00000811  0.0010287 0.0000
 38  -4861.6336756950  -0.000010647333 0.00140968  0.00000961  0.0011957 0.0000
 39  -4861.6336959018  -0.000020206764 0.00453078  0.00003502  0.0007114 0.0000
               *** Restarting incremental Fock matrix formation ***
                                   *** Resetting DIIS ***
 40  -4861.6337576567  -0.000061754958 0.00539281  0.00003574  0.0007947 0.0000
 41  -4861.6337881757  -0.000030519004 0.00127784  0.00000923  0.0039697 0.0000
 42  -4861.6338219313  -0.000033755532 0.00418442  0.00002793  0.0008600 0.0000
 43  -4861.6338608546  -0.000038923354 0.00049374  0.00000364  0.0018459 0.0000
 44  -4861.6338705760  -0.000009721372 0.00129797  0.00000996  0.0013302 0.0000
 45  -4861.6338921376  -0.000021561602 0.00243393  0.00002126  0.0009866 0.0000
 46  -4861.6339299407  -0.000037803124 0.00135592  0.00001031  0.0008424 0.0000
 47  -4861.6339105386   0.000019402130 0.00738237  0.00006243  0.0007255 0.0000
 48  -4861.6340227507  -0.000112212125 0.00061336  0.00000781  0.0014357 0.0000
 49  -4861.6340159759   0.000006774855 0.00024693  0.00000186  0.0010445 0.0000
 50  -4861.6340187562  -0.000002780307 0.00511710  0.00003845  0.0006459 0.0000
 51  -4861.6340812753  -0.000062519151 0.00180414  0.00001365  0.0018875 0.0000
 52  -4861.6341107464  -0.000029471122 0.00354065  0.00002936  0.0009053 0.0000
 53  -4861.6341578229  -0.000047076465 0.00300484  0.00002878  0.0007953 0.0000
 54  -4861.6342068933  -0.000049070418 0.00136603  0.00001152  0.0009964 0.0000
 55  -4861.6341883326   0.000018560705 0.00039447  0.00000336  0.0010834 0.0000
 56  -4861.6341950869  -0.000006754328 0.00166262  0.00001543  0.0008941 0.0000
 57  -4861.6342205153  -0.000025428322 0.00681756  0.00005586  0.0008638 0.0000
 58  -4861.6342764989  -0.000055983626 0.00166596  0.00001139  0.0049406 0.0000
 59  -4861.6342873842  -0.000010885304 0.00085863  0.00000581  0.0020345 0.0000
               *** Restarting incremental Fock matrix formation ***
                                   *** Resetting DIIS ***
 60  -4861.6342838129   0.000003571278 0.00244782  0.00001956  0.0012168 0.0000
 61  -4861.6342774532   0.000006359678 0.00095310  0.00001003  0.0043287 0.0000
 62  -4861.6343126357  -0.000035182446 0.00103767  0.00000815  0.0019252 0.0000
 63  -4861.6343301103  -0.000017474652 0.00306994  0.00002850  0.0006896 0.0000
 64  -4861.6343720927  -0.000041982355 0.00090543  0.00000824  0.0008817 0.0000
 65  -4861.6343864566  -0.000014363906 0.00075293  0.00000669  0.0006634 0.0000
 66  -4861.6343976224  -0.000011165797 0.00113586  0.00001043  0.0006701 0.0000
 67  -4861.6344148204  -0.000017197963 0.00093410  0.00000829  0.0008070 0.0000
 68  -4861.6344284106  -0.000013590203 0.00704877  0.00006518  0.0005863 0.0000
 69  -4861.6345365521  -0.000108141558 0.00057037  0.00000898  0.0009875 0.0000
 70  -4861.6345291488   0.000007403342 0.00090680  0.00000823  0.0006459 0.0000
 71  -4861.6345435648  -0.000014416021 0.00099174  0.00000907  0.0006926 0.0000
 72  -4861.6345596242  -0.000016059349 0.00513077  0.00004746  0.0007271 0.0000
 73  -4861.6346438126  -0.000084188448 0.00038024  0.00000483  0.0009225 0.0000
 74  -4861.6346511758  -0.000007363223 0.00102084  0.00001312  0.0008043 0.0000
 75  -4861.6346599146  -0.000008738793 0.00064865  0.00000625  0.0020374 0.0000
 76  -4861.6346781990  -0.000018284376 0.00196949  0.00001964  0.0007262 0.0000
 77  -4861.6347126860  -0.000034486984 0.00055098  0.00000560  0.0008403 0.0000
 78  -4861.6347232576  -0.000010571584 0.00361801  0.00003527  0.0008153 0.0000
 79  -4861.6347917332  -0.000068475660 0.00023976  0.00000261  0.0011218 0.0000
               *** Restarting incremental Fock matrix formation ***
                                   *** Resetting DIIS ***
 80  -4861.6347976797  -0.000005946496 0.00444132  0.00004960  0.0009288 0.0000
 81  -4861.6348332963  -0.000035616626 0.00087582  0.00000930  0.0050074 0.0000
 82  -4861.6348868609  -0.000053564543 0.00047884  0.00000558  0.0018497 0.0000
 83  -4861.6349068904  -0.000020029469 0.00338872  0.00003588  0.0008424 0.0000
 84  -4861.6349869333  -0.000080042977 0.00149582  0.00001313  0.0010016 0.0000
 85  -4861.6349519493   0.000034984047 0.00190995  0.00001658  0.0010379 0.0000
 86  -4861.6349958937  -0.000043944410 0.00428842  0.00004607  0.0009849 0.0000
 87  -4861.6351036392  -0.000107745514 0.00198682  0.00001859  0.0010395 0.0000
 88  -4861.6350505148   0.000053124374 0.00256030  0.00002418  0.0012003 0.0000
 89  -4861.6351157943  -0.000065279477 0.00100110  0.00001072  0.0009929 0.0000
 90  -4861.6351352147  -0.000019420367 0.00043946  0.00000411  0.0010202 0.0000
 91  -4861.6351467922  -0.000011577515 0.00172085  0.00001674  0.0010201 0.0000
 92  -4861.6351924470  -0.000045654835 0.00128815  0.00001357  0.0010432 0.0000
 93  -4861.6352295698  -0.000037122807 0.00515495  0.00005315  0.0009890 0.0000
 94  -4861.6353625611  -0.000132991245 0.00184679  0.00001781  0.0011259 0.0000
 95  -4861.6353058128   0.000056748235 0.00140446  0.00001545  0.0012130 0.0000
 96  -4861.6352613831   0.000044429776 0.00036496  0.00000448  0.0012195 0.0000
 97  -4861.6352616356  -0.000000252573 0.00070265  0.00000611  0.0011371 0.0000
 98  -4861.6352786994  -0.000017063767 0.00223862  0.00002210  0.0011487 0.0000
 99  -4861.6353430162  -0.000064316841 0.00097805  0.00001215  0.0010154 0.0000
               *** Restarting incremental Fock matrix formation ***
                                   *** Resetting DIIS ***
100  -4861.6353739055  -0.000030889272 0.00151400  0.00002021  0.0010768 0.0000
101  -4861.6353985885  -0.000024682945 0.00106715  0.00001436  0.0038014 0.0000
102  -4861.6354520231  -0.000053434594 0.00103325  0.00001175  0.0013108 0.0000
103  -4861.6354884421  -0.000036418993 0.00107256  0.00001214  0.0010436 0.0000
104  -4861.6355245496  -0.000036107521 0.00097994  0.00001079  0.0010468 0.0000
105  -4861.6355561328  -0.000031583234 0.00125745  0.00001416  0.0010534 0.0000
106  -4861.6355991233  -0.000042990456 0.00123607  0.00001415  0.0010399 0.0000
107  -4861.6356422838  -0.000043160532 0.00094350  0.00001014  0.0010482 0.0000
108  -4861.6356717443  -0.000029460468 0.00043813  0.00000470  0.0010561 0.0000
109  -4861.6356764227  -0.000004678481 0.00059337  0.00000651  0.0011003 0.0000
110  -4861.6356957152  -0.000019292460 0.00075753  0.00000865  0.0011198 0.0000
111  -4861.6357222526  -0.000026537353 0.00094731  0.00001035  0.0011175 0.0000
112  -4861.6357549922  -0.000032739668 0.00115318  0.00001271  0.0010880 0.0000
113  -4861.6357952629  -0.000040270630 0.00223920  0.00002193  0.0010768 0.0000
114  -4861.6358653576  -0.000070094791 0.00130403  0.00001519  0.0010100 0.0000
115  -4861.6359133568  -0.000047999138 0.00128925  0.00001480  0.0010426 0.0000
116  -4861.6359603863  -0.000047029491 0.00087432  0.00000931  0.0010325 0.0000
117  -4861.6359867313  -0.000026345018 0.00044040  0.00000497  0.0010581 0.0000
118  -4861.6359899142  -0.000003182890 0.00087458  0.00000926  0.0011009 0.0000
119  -4861.6360200793  -0.000030165164 0.00084412  0.00000925  0.0010951 0.0000
               *** Restarting incremental Fock matrix formation ***
                                   *** Resetting DIIS ***
120  -4861.6360495487  -0.000029469380 0.00168895  0.00001824  0.0010697 0.0000
121  -4861.6361050629  -0.000055514213 0.00125015  0.00001477  0.0010258 0.0000
122  -4861.6361520966  -0.000047033648 0.00139684  0.00001514  0.0010130 0.0000
123  -4861.6362013368  -0.000049240228 0.00175809  0.00001768  0.0010144 0.0000
124  -4861.6362595205  -0.000058183720 0.00670376  0.00007450  0.0009867 0.0000
125  -4861.6364669946  -0.000207474031 0.00091157  0.00000720  0.0011059 0.0000
126  -4861.6364398515   0.000027143063 0.00018900  0.00000282  0.0011344 0.0000
127  -4861.6364330567   0.000006794822 0.00018171  0.00000230  0.0011311 0.0000
128  -4861.6364262361   0.000006820574 0.00042435  0.00000316  0.0011341 0.0000
129  -4861.6364377975  -0.000011561387 0.00294259  0.00002837  0.0011208 0.0000
130  -4861.6365196345  -0.000081837053 0.00121500  0.00001604  0.0021916 0.0000
131  -4861.6365683047  -0.000048670179 0.00123603  0.00001352  0.0012846 0.0000
132  -4861.6366129275  -0.000044622794 0.00584721  0.00006766  0.0009998 0.0000
133  -4861.6367928863  -0.000179958807 0.00010744  0.00000156  0.0011154 0.0000
134  -4861.6367965859  -0.000003699601 0.00004361  0.00000054  0.0011172 0.0000
135  -4861.6367968898  -0.000000303839 0.00033397  0.00000368  0.0011212 0.0000
136  -4861.6367962471   0.000000642665 0.00013135  0.00000184  0.0011583 0.0000
137  -4861.6367978545  -0.000001607392 0.00200448  0.00002290  0.0011121 0.0000
138  -4861.6368588332  -0.000060978718 0.00153874  0.00001573  0.0011982 0.0000
139  -4861.6369048960  -0.000046062816 0.00130876  0.00001280  0.0012180 0.0000
               *** Restarting incremental Fock matrix formation ***
                                   *** Resetting DIIS ***
140  -4861.6369468577  -0.000041961716 0.00197040  0.00001680  0.0010713 0.0000
141  -4861.6369986191  -0.000051761354 0.00131593  0.00001295  0.0010399 0.0000
142  -4861.6370400507  -0.000041431641 0.00156504  0.00001401  0.0010448 0.0000
143  -4861.6370847111  -0.000044660399 0.00180185  0.00001549  0.0010350 0.0000
144  -4861.6371337812  -0.000049070061 0.00216318  0.00001796  0.0010142 0.0000
145  -4861.6371910718  -0.000057290603 0.00564682  0.00006716  0.0009833 0.0000
146  -4861.6373582570  -0.000167185200 0.00103616  0.00000732  0.0010871 0.0000
147  -4861.6373317773   0.000026479666 0.00012292  0.00000171  0.0011309 0.0000
148  -4861.6373289244   0.000002852937 0.00009730  0.00000120  0.0011172 0.0000
149  -4861.6373261096   0.000002814753 0.00062576  0.00000441  0.0011126 0.0000
150  -4861.6373418415  -0.000015731820 0.00251731  0.00002472  0.0010801 0.0000
151  -4861.6374062762  -0.000064434757 0.00137071  0.00001571  0.0013005 0.0000
152  -4861.6374392093  -0.000032933035 0.00109823  0.00001170  0.0022072 0.0000
153  -4861.6374757600  -0.000036550731 0.00151378  0.00001278  0.0010068 0.0000
154  -4861.6375144664  -0.000038706445 0.00519220  0.00005804  0.0009849 0.0000
155  -4861.6376484037  -0.000133937259 0.00072500  0.00000493  0.0010411 0.0000
156  -4861.6376322823   0.000016121421 0.00018037  0.00000217  0.0010736 0.0000
157  -4861.6376267891   0.000005493207 0.00017871  0.00000238  0.0010675 0.0000
158  -4861.6376307131  -0.000003924039 0.00013660  0.00000151  0.0011314 0.0000
159  -4861.6376342433  -0.000003530156 0.00224842  0.00002396  0.0010445 0.0000
               *** Restarting incremental Fock matrix formation ***
                                   *** Resetting DIIS ***
160  -4861.6376875090  -0.000053265723 0.00185497  0.00002329  0.0011966 0.0000
161  -4861.6377013067  -0.000013797763 0.00142621  0.00001534  0.0040215 0.0000
162  -4861.6377572473  -0.000055940579 0.00101405  0.00001026  0.0011364 0.0000
163  -4861.6377864296  -0.000029182247 0.00298026  0.00003219  0.0009198 0.0000
164  -4861.6378516463  -0.000065216685 0.00033430  0.00000362  0.0009770 0.0000
165  -4861.6378420707   0.000009575598 0.00123367  0.00000923  0.0009789 0.0000
166  -4861.6378693410  -0.000027270355 0.00116869  0.00001030  0.0009498 0.0000
167  -4861.6378962118  -0.000026870783 0.00028464  0.00000257  0.0009362 0.0000
168  -4861.6378905501   0.000005661733 0.00576506  0.00005403  0.0009422 0.0000
169  -4861.6380163078  -0.000125757742 0.00059257  0.00000637  0.0020851 0.0000
170  -4861.6380314931  -0.000015185323 0.00089019  0.00000728  0.0010045 0.0000
171  -4861.6380502554  -0.000018762224 0.00581595  0.00005944  0.0009798 0.0000
172  -4861.6381730539  -0.000122798579 0.00017696  0.00000155  0.0010088 0.0000
173  -4861.6381709825   0.000002071400 0.00119340  0.00000885  0.0010164 0.0000
174  -4861.6381455541   0.000025428422 0.00039585  0.00000391  0.0010496 0.0000
175  -4861.6381372522   0.000008301961 0.00017714  0.00000201  0.0010349 0.0000
176  -4861.6381405810  -0.000003328805 0.00233125  0.00002211  0.0010088 0.0000
177  -4861.6381885230  -0.000047942017 0.00257970  0.00003010  0.0009768 0.0000
178  -4861.6382433367  -0.000054813735 0.00033867  0.00000396  0.0015460 0.0000
179  -4861.6382533638  -0.000010027087 0.00103107  0.00000787  0.0010176 0.0000
               *** Restarting incremental Fock matrix formation ***
                                   *** Resetting DIIS ***
180  -4861.6382733956  -0.000020031790 0.00293790  0.00002947  0.0009822 0.0000
181  -4861.6383285447  -0.000055149098 0.00039662  0.00000400  0.0018065 0.0000
182  -4861.6383376931  -0.000009148395 0.00096557  0.00000742  0.0010187 0.0000
183  -4861.6383554820  -0.000017788953 0.00388480  0.00003911  0.0009818 0.0000
184  -4861.6384277156  -0.000072233590 0.00061623  0.00000553  0.0009906 0.0000
185  -4861.6384396382  -0.000011922625 0.00160800  0.00001469  0.0009959 0.0000
186  -4861.6384098990   0.000029739213 0.00022936  0.00000189  0.0010012 0.0000
187  -4861.6384140541  -0.000004155107 0.00008435  0.00000092  0.0009915 0.0000
188  -4861.6384136604   0.000000393712 0.00310196  0.00002915  0.0009991 0.0000
189  -4861.6384629526  -0.000049292171 0.00050258  0.00000584  0.0019769 0.0000
190  -4861.6384776594  -0.000014706774 0.00185116  0.00001535  0.0009886 0.0000
191  -4861.6385000947  -0.000022435303 0.00589568  0.00005390  0.0009820 0.0000
192  -4861.6385991520  -0.000099057283 0.00598744  0.00005588  0.0009520 0.0000
193  -4861.6386918985  -0.000092746544 0.00039122  0.00000483  0.0009142 0.0000
194  -4861.6386894720   0.000002426556 0.00941841  0.00008852  0.0008944 0.0000
195  -4861.6388175680  -0.000128096015 0.01061287  0.00009770  0.0008199 0.0000
196  -4861.6389276010  -0.000110033054 0.00109812  0.00000851  0.0007148 0.0000
197  -4861.6389379386  -0.000010337629 0.00236270  0.00002009  0.0006800 0.0000
198  -4861.6389578996  -0.000019960998 0.00095331  0.00000995  0.0006175 0.0000
199  -4861.6389509364   0.000006963270 0.00574465  0.00004791  0.0006202 0.0000
               *** Restarting incremental Fock matrix formation ***
                                   *** Resetting DIIS ***
200  -4861.6389940828  -0.000043146400 0.00130607  0.00000997  0.0005213 0.0000
201  -4861.6389992252  -0.000005142430 0.00018407  0.00000251  0.0010116 0.0000
202  -4861.6390022869  -0.000003061674 0.00077439  0.00000535  0.0004910 0.0000
203  -4861.6390056848  -0.000003397894 0.00073445  0.00000577  0.0004811 0.0000
204  -4861.6390106905  -0.000005005741 0.00087357  0.00000685  0.0004656 0.0000
205  -4861.6390165314  -0.000005840865 0.00091033  0.00000729  0.0004483 0.0000
206  -4861.6390222094  -0.000005678000 0.00126121  0.00001001  0.0004328 0.0000
207  -4861.6390301912  -0.000007981862 0.00683560  0.00005397  0.0004109 0.0000
208  -4861.6390663745  -0.000036183263 0.00128021  0.00000984  0.0002980 0.0000
209  -4861.6390718003  -0.000005425811 0.00539722  0.00004180  0.0002840 0.0000
210  -4861.6390912271  -0.000019426740 0.00608347  0.00004518  0.0002673 0.0000
211  -4861.6391061322  -0.000014905170 0.00037512  0.00000355  0.0001491 0.0000
212  -4861.6391055161   0.000000616161 0.00178903  0.00001333  0.0003638 0.0000
213  -4861.6391088710  -0.000003354944 0.00019754  0.00000171  0.0001851 0.0000
214  -4861.6391092023  -0.000000331341 0.00072809  0.00000564  0.0001427 0.0000
215  -4861.6391103359  -0.000001133575 0.00013141  0.00000126  0.0001130 0.0000
216  -4861.6391105552  -0.000000219255 0.00042387  0.00000307  0.0001081 0.0000
217  -4861.6391099409   0.000000614286 0.00055280  0.00000415  0.0001133 0.0000
218  -4861.6391107730  -0.000000832111 0.00030187  0.00000232  0.0001039 0.0000
219  -4861.6391111974  -0.000000424376 0.00004890  0.00000047  0.0000974 0.0000
               *** Restarting incremental Fock matrix formation ***
                                   *** Resetting DIIS ***
220  -4861.6391112478  -0.000000050448 0.00025066  0.00000189  0.0000973 0.0000
221  -4861.6391114954  -0.000000247565 0.00008126  0.00000090  0.0001545 0.0000
222  -4861.6391116253  -0.000000129889 0.00008690  0.00000078  0.0000986 0.0000
223  -4861.6391117436  -0.000000118335 0.00027688  0.00000195  0.0000914 0.0000
224  -4861.6391120809  -0.000000337241 0.00019962  0.00000138  0.0000872 0.0000
225  -4861.6391123145  -0.000000233682 0.00047584  0.00000329  0.0000844 0.0000
226  -4861.6391128356  -0.000000521094 0.00084893  0.00000576  0.0000776 0.0000
227  -4861.6391136705  -0.000000834896 0.00056619  0.00000390  0.0000675 0.0000
228  -4861.6391141491  -0.000000478564 0.00192911  0.00001293  0.0000612 0.0000
229  -4861.6391153995  -0.000001250418 0.00094838  0.00000627  0.0000510 0.0000
230  -4861.6391157821  -0.000000382579 0.00055437  0.00000369  0.0000723 0.0000
231  -4861.6391159491  -0.000000166975 0.00094943  0.00000617  0.0000245 0.0000
232  -4861.6391161091  -0.000000160068 0.00036424  0.00000241  0.0000208 0.0000
233  -4861.6391160673   0.000000041869 0.00022242  0.00000142  0.0000182 0.0000
234  -4861.6391160983  -0.000000031074 0.00004757  0.00000032  0.0000141 0.0000
235  -4861.6391160962   0.000000002118 0.00006360  0.00000041  0.0000144 0.0000
236  -4861.6391161028  -0.000000006574 0.00001110  0.00000010  0.0000134 0.0000
237  -4861.6391161009   0.000000001932 0.00007199  0.00000049  0.0000135 0.0000
238  -4861.6391161078  -0.000000006986 0.00004600  0.00000030  0.0000119 0.0000
239  -4861.6391161108  -0.000000002926 0.00005933  0.00000042  0.0000110 0.0000
               *** Restarting incremental Fock matrix formation ***
                                   *** Resetting DIIS ***
240  -4861.6391161294  -0.000000018585 0.00002422  0.00000020  0.0000097 0.0000
241  -4861.6391161301  -0.000000000781 0.00001952  0.00000013  0.0000131 0.0000
242  -4861.6391161329  -0.000000002726 0.00000588  0.00000006  0.0000115 0.0000
243  -4861.6391161323   0.000000000527 0.00001817  0.00000013  0.0000090 0.0000
244  -4861.6391161326  -0.000000000215 0.00001937  0.00000014  0.0000087 0.0000
245  -4861.6391161314   0.000000001154 0.00000995  0.00000007  0.0000083 0.0000
246  -4861.6391161312   0.000000000231 0.00004648  0.00000032  0.0000081 0.0000
247  -4861.6391161338  -0.000000002656 0.00001437  0.00000011  0.0000073 0.0000
248  -4861.6391161345  -0.000000000629 0.00003878  0.00000028  0.0000071 0.0000
249  -4861.6391161348  -0.000000000364 0.00004597  0.00000033  0.0000064 0.0000
250  -4861.6391161360  -0.000000001174 0.00009509  0.00000069  0.0000056 0.0000
251  -4861.6391161393  -0.000000003297 0.00001199  0.00000009  0.0000071 0.0000
252  -4861.6391161401  -0.000000000794 0.00011201  0.00000082  0.0000041 0.0000
253  -4861.6391161428  -0.000000002716 0.00008606  0.00000063  0.0000028 0.0000
254  -4861.6391161432  -0.000000000378 0.00000540  0.00000004  0.0000023 0.0000
255  -4861.6391161439  -0.000000000759 0.00004304  0.00000031  0.0000022 0.0000
                 **** Energy Check signals convergence ****

               *****************************************************
               *                     SUCCESS                       *
               *           SCF CONVERGED AFTER 256 CYCLES          *
               *****************************************************

Setting up the final grid:

General Integration Accuracy     IntAcc      ...  4.670
Radial Grid Type                 RadialGrid  ... Gauss-Chebyshev
Angular Grid (max. acc.)         AngularGrid ... Lebedev-302
Angular grid pruning method      GridPruning ... 3 (G Style)
Weight generation scheme         WeightScheme... Becke
Basis function cutoff            BFCut       ...    1.0000e-11
Integration weight cutoff        WCut        ...    1.0000e-14
Grids for H and He will be reduced by one unit

# of grid points (after initial pruning)     ... 149536 (   0.0 sec)
# of grid points (after weights+screening)   ... 134396 (   0.5 sec)
nearest neighbour list constructed           ...    0.0 sec
Grid point re-assignment to atoms done       ...    0.0 sec
Grid point division into batches done        ...    0.4 sec
Reduced shell lists constructed in    1.3 sec

Total number of grid points                  ...   134396
Total number of batches                      ...     2114
Average number of points per batch           ...       63
Average number of grid points per atom       ...     4800
Average number of shells per batch           ...    67.70 (45.13%)
Average number of basis functions per batch  ...   139.61 (41.80%)
Average number of large shells per batch     ...    44.00 (64.99%)
Average number of large basis fcns per batch ...    89.89 (64.39%)
Maximum spatial batch extension              ...  22.48, 22.86, 19.90 au
Average spatial batch extension              ...   2.37,  2.35,  2.28 au

Final grid set up in    1.8 sec
Final integration                            ... done (   2.0 sec)
Change in XC energy                          ...     0.000342371
Integrated number of electrons               ...   196.000319165
Previous integrated no of electrons          ...   195.999622657

----------------
TOTAL SCF ENERGY
----------------

Total Energy       :        -4861.63877377 Eh         -132291.91663 eV

Components:
Nuclear Repulsion  :         2795.44860996 Eh           76068.02390 eV
Electronic Energy  :        -7657.08738374 Eh         -208359.94053 eV
One Electron Energy:       -12297.15254486 Eh         -334622.53263 eV
Two Electron Energy:         4640.06516113 Eh          126262.59210 eV

Virial components:
Potential Energy   :        -9712.06012045 Eh         -264278.59154 eV
Kinetic Energy     :         4850.42134668 Eh          131986.67492 eV
Virial Ratio       :            2.00231267


DFT components:
N(Alpha)           :      100.000162400169 electrons
N(Beta)            :       96.000156764489 electrons
N(Total)           :      196.000319164658 electrons
E(X)               :     -210.329194830122 Eh       
E(C)               :       -7.597878263515 Eh       
E(XC)              :     -217.927073093637 Eh       
DFET-embed. en.    :        0.000000000000 Eh       

---------------
SCF CONVERGENCE
---------------

  Last Energy change         ...   -8.2218e-10  Tolerance :   1.0000e-08
  Last MAX-Density change    ...    6.0734e-06  Tolerance :   1.0000e-07
  Last RMS-Density change    ...    3.1898e-08  Tolerance :   5.0000e-09
  Last DIIS Error            ...    1.8498e-06  Tolerance :   5.0000e-07

             **** THE GBW FILE WAS UPDATED (1e3d_chainsAB_catalytic_center.gbw) ****
             **** DENSITY FILE WAS UPDATED (1e3d_chainsAB_catalytic_center.scfp) ****
             **** ENERGY FILE WAS UPDATED (1e3d_chainsAB_catalytic_center.en.tmp) ****
----------------------
UHF SPIN CONTAMINATION
----------------------

Warning: in a DFT calculation there is little theoretical justification to 
         calculate <S**2> as in Hartree-Fock theory. We will do it anyways
         but you should keep in mind that the values have only limited relevance

Expectation value of <S**2>     :     6.033381
Ideal value S*(S+1) for S=2.0   :     6.000000
Deviation                       :     0.033381

             **** THE GBW FILE WAS UPDATED (1e3d_chainsAB_catalytic_center.gbw) ****
             **** DENSITY FILE WAS UPDATED (1e3d_chainsAB_catalytic_center.scfp) ****
----------------
ORBITAL ENERGIES
----------------
                 SPIN UP ORBITALS
  NO   OCC          E(Eh)            E(eV) 
   0   1.0000    -300.204359     -8168.9759 
   1   1.0000    -256.394664     -6976.8535 
   2   1.0000     -89.006175     -2421.9812 
   3   1.0000     -89.005309     -2421.9576 
   4   1.0000     -89.004656     -2421.9398 
   5   1.0000     -88.982645     -2421.3409 
   6   1.0000     -35.974330      -978.9113 
   7   1.0000     -31.374799      -853.7517 
   8   1.0000     -31.371832      -853.6709 
   9   1.0000     -31.362796      -853.4251 
  10   1.0000     -30.183151      -821.3253 
  11   1.0000     -26.018560      -708.0010 
  12   1.0000     -26.018329      -707.9947 
  13   1.0000     -26.014706      -707.8961 
  14   1.0000     -19.310628      -525.4689 
  15   1.0000     -19.298648      -525.1429 
  16   1.0000     -19.296235      -525.0772 
  17   1.0000     -10.363949      -282.0174 
  18   1.0000     -10.355675      -281.7922 
  19   1.0000     -10.344776      -281.4957 
  20   1.0000     -10.264554      -279.3127 
  21   1.0000     -10.259063      -279.1633 
  22   1.0000     -10.252670      -278.9893 
  23   1.0000     -10.252119      -278.9744 
  24   1.0000      -8.004892      -217.8242 
  25   1.0000      -8.003030      -217.7735 
  26   1.0000      -8.002493      -217.7589 
  27   1.0000      -7.988714      -217.3840 
  28   1.0000      -5.945777      -161.7928 
  29   1.0000      -5.944431      -161.7562 
  30   1.0000      -5.944148      -161.7485 
  31   1.0000      -5.943986      -161.7441 
  32   1.0000      -5.940477      -161.6486 
  33   1.0000      -5.940232      -161.6419 
  34   1.0000      -5.939482      -161.6215 
  35   1.0000      -5.939134      -161.6120 
  36   1.0000      -5.938414      -161.5925 
  37   1.0000      -5.929630      -161.3534 
  38   1.0000      -5.926463      -161.2673 
  39   1.0000      -5.923685      -161.1917 
  40   1.0000      -4.162154      -113.2580 
  41   1.0000      -3.518316       -95.7383 
  42   1.0000      -2.747742       -74.7699 
  43   1.0000      -2.742183       -74.6186 
  44   1.0000      -2.725571       -74.1666 
  45   1.0000      -2.280833       -62.0646 
  46   1.0000      -2.276983       -61.9599 
  47   1.0000      -2.272854       -61.8475 
  48   1.0000      -1.191699       -32.4278 
  49   1.0000      -1.187432       -32.3117 
  50   1.0000      -1.159687       -31.5567 
  51   1.0000      -0.864789       -23.5321 
  52   1.0000      -0.801652       -21.8141 
  53   1.0000      -0.793345       -21.5880 
  54   1.0000      -0.790770       -21.5180 
  55   1.0000      -0.658121       -17.9084 
  56   1.0000      -0.646759       -17.5992 
  57   1.0000      -0.629701       -17.1350 
  58   1.0000      -0.618108       -16.8196 
  59   1.0000      -0.602488       -16.3945 
  60   1.0000      -0.583628       -15.8813 
  61   1.0000      -0.579555       -15.7705 
  62   1.0000      -0.519704       -14.1419 
  63   1.0000      -0.509009       -13.8508 
  64   1.0000      -0.505666       -13.7599 
  65   1.0000      -0.502207       -13.6658 
  66   1.0000      -0.493601       -13.4316 
  67   1.0000      -0.487909       -13.2767 
  68   1.0000      -0.486807       -13.2467 
  69   1.0000      -0.480372       -13.0716 
  70   1.0000      -0.472447       -12.8559 
  71   1.0000      -0.466357       -12.6902 
  72   1.0000      -0.458817       -12.4851 
  73   1.0000      -0.457902       -12.4601 
  74   1.0000      -0.450285       -12.2529 
  75   1.0000      -0.446782       -12.1576 
  76   1.0000      -0.442331       -12.0364 
  77   1.0000      -0.438704       -11.9377 
  78   1.0000      -0.436090       -11.8666 
  79   1.0000      -0.431937       -11.7536 
  80   1.0000      -0.428832       -11.6691 
  81   1.0000      -0.416888       -11.3441 
  82   1.0000      -0.407775       -11.0961 
  83   1.0000      -0.379645       -10.3307 
  84   1.0000      -0.368852       -10.0370 
  85   1.0000      -0.364826        -9.9274 
  86   1.0000      -0.357486        -9.7277 
  87   1.0000      -0.352660        -9.5964 
  88   1.0000      -0.333166        -9.0659 
  89   1.0000      -0.303608        -8.2616 
  90   1.0000      -0.300804        -8.1853 
  91   1.0000      -0.289537        -7.8787 
  92   1.0000      -0.288597        -7.8531 
  93   1.0000      -0.275038        -7.4842 
  94   1.0000      -0.262951        -7.1553 
  95   1.0000      -0.261997        -7.1293 
  96   1.0000      -0.251686        -6.8487 
  97   1.0000      -0.233783        -6.3616 
  98   1.0000      -0.219342        -5.9686 
  99   1.0000      -0.200268        -5.4496 
 100   0.0000      -0.049376        -1.3436 
 101   0.0000      -0.044510        -1.2112 
 102   0.0000      -0.025712        -0.6996 
 103   0.0000      -0.021570        -0.5870 
 104   0.0000      -0.011053        -0.3008 
 105   0.0000       0.014348         0.3904 
 106   0.0000       0.020963         0.5704 
 107   0.0000       0.027126         0.7381 
 108   0.0000       0.037752         1.0273 
 109   0.0000       0.051753         1.4083 
 110   0.0000       0.064896         1.7659 
 111   0.0000       0.066044         1.7971 
 112   0.0000       0.077382         2.1057 
 113   0.0000       0.093234         2.5370 
 114   0.0000       0.108309         2.9472 
 115   0.0000       0.117980         3.2104 
 116   0.0000       0.120541         3.2801 
 117   0.0000       0.126450         3.4409 
 118   0.0000       0.131163         3.5691 
 119   0.0000       0.134213         3.6521 
 120   0.0000       0.139508         3.7962 
 121   0.0000       0.146459         3.9853 
 122   0.0000       0.151181         4.1138 
 123   0.0000       0.162129         4.4118 
 124   0.0000       0.176579         4.8050 
 125   0.0000       0.186721         5.0809 
 126   0.0000       0.191549         5.2123 
 127   0.0000       0.216504         5.8914 
 128   0.0000       0.238802         6.4981 
 129   0.0000       0.270283         7.3548 
 130   0.0000       0.277202         7.5431 
 131   0.0000       0.294379         8.0105 
 132   0.0000       0.317414         8.6373 
 133   0.0000       0.348332         9.4786 
 134   0.0000       0.361235         9.8297 
 135   0.0000       0.382504        10.4085 
 136   0.0000       0.402854        10.9622 
 137   0.0000       0.410323        11.1654 
 138   0.0000       0.418322        11.3831 
 139   0.0000       0.422854        11.5064 
 140   0.0000       0.436302        11.8724 
 141   0.0000       0.442603        12.0438 
 142   0.0000       0.443638        12.0720 
 143   0.0000       0.451622        12.2893 
 144   0.0000       0.457252        12.4425 
 145   0.0000       0.463872        12.6226 
 146   0.0000       0.485217        13.2034 
 147   0.0000       0.487762        13.2727 
 148   0.0000       0.503468        13.7001 
 149   0.0000       0.519327        14.1316 
 150   0.0000       0.528074        14.3696 
 151   0.0000       0.530334        14.4311 
 152   0.0000       0.541891        14.7456 
 153   0.0000       0.558489        15.1973 
 154   0.0000       0.570183        15.5155 
 155   0.0000       0.578892        15.7524 
 156   0.0000       0.600124        16.3302 
 157   0.0000       0.604768        16.4566 
 158   0.0000       0.623500        16.9663 
 159   0.0000       0.630132        17.1468 
 160   0.0000       0.637421        17.3451 
 161   0.0000       0.643497        17.5104 
 162   0.0000       0.647409        17.6169 
 163   0.0000       0.651254        17.7215 
 164   0.0000       0.657987        17.9047 
 165   0.0000       0.663687        18.0598 
 166   0.0000       0.665616        18.1123 
 167   0.0000       0.671194        18.2641 
 168   0.0000       0.676588        18.4109 
 169   0.0000       0.682719        18.5777 
 170   0.0000       0.685595        18.6560 
 171   0.0000       0.688350        18.7309 
 172   0.0000       0.689930        18.7740 
 173   0.0000       0.698998        19.0207 
 174   0.0000       0.702685        19.1210 
 175   0.0000       0.707568        19.2539 
 176   0.0000       0.710313        19.3286 
 177   0.0000       0.715565        19.4715 
 178   0.0000       0.718672        19.5561 
 179   0.0000       0.725186        19.7333 
 180   0.0000       0.735732        20.0203 
 181   0.0000       0.745677        20.2909 
 182   0.0000       0.749512        20.3953 
 183   0.0000       0.754302        20.5256 
 184   0.0000       0.756122        20.5751 
 185   0.0000       0.761069        20.7097 
 186   0.0000       0.770909        20.9775 
 187   0.0000       0.781445        21.2642 
 188   0.0000       0.783906        21.3312 
 189   0.0000       0.796144        21.6642 
 190   0.0000       0.805089        21.9076 
 191   0.0000       0.808917        22.0118 
 192   0.0000       0.821641        22.3580 
 193   0.0000       0.829292        22.5662 
 194   0.0000       0.834895        22.7186 
 195   0.0000       0.842562        22.9273 
 196   0.0000       0.857233        23.3265 
 197   0.0000       0.867954        23.6182 
 198   0.0000       0.887929        24.1618 
 199   0.0000       0.900337        24.4994 
 200   0.0000       0.921220        25.0677 
 201   0.0000       0.948489        25.8097 
 202   0.0000       0.963748        26.2249 
 203   0.0000       0.985831        26.8258 
 204   0.0000       0.991677        26.9849 
 205   0.0000       1.011487        27.5240 
 206   0.0000       1.034777        28.1577 
 207   0.0000       1.043387        28.3920 
 208   0.0000       1.059293        28.8248 
 209   0.0000       1.065272        28.9875 
 210   0.0000       1.084898        29.5216 
 211   0.0000       1.097635        29.8682 
 212   0.0000       1.103452        30.0264 
 213   0.0000       1.110556        30.2198 
 214   0.0000       1.128809        30.7165 
 215   0.0000       1.137495        30.9528 
 216   0.0000       1.140506        31.0347 
 217   0.0000       1.146391        31.1949 
 218   0.0000       1.177912        32.0526 
 219   0.0000       1.188143        32.3310 
 220   0.0000       1.201474        32.6938 
 221   0.0000       1.218867        33.1670 
 222   0.0000       1.246811        33.9275 
 223   0.0000       1.254790        34.1446 
 224   0.0000       1.260116        34.2895 
 225   0.0000       1.285914        34.9915 
 226   0.0000       1.295278        35.2463 
 227   0.0000       1.312534        35.7159 
 228   0.0000       1.326130        36.0858 
 229   0.0000       1.339601        36.4524 
 230   0.0000       1.350971        36.7618 
 231   0.0000       1.387695        37.7611 
 232   0.0000       1.415553        38.5192 
 233   0.0000       1.423856        38.7451 
 234   0.0000       1.487443        40.4754 
 235   0.0000       1.501019        40.8448 
 236   0.0000       1.511424        41.1279 
 237   0.0000       1.516262        41.2596 
 238   0.0000       1.524273        41.4776 
 239   0.0000       1.546393        42.0795 
 240   0.0000       1.562912        42.5290 
 241   0.0000       1.589655        43.2567 
 242   0.0000       1.594269        43.3823 
 243   0.0000       1.615293        43.9544 
 244   0.0000       1.617909        44.0255 
 245   0.0000       1.624523        44.2055 
 246   0.0000       1.645876        44.7866 
 247   0.0000       1.659033        45.1446 
 248   0.0000       1.663290        45.2604 
 249   0.0000       1.690116        45.9904 
 250   0.0000       1.700786        46.2807 
 251   0.0000       1.717596        46.7382 
 252   0.0000       1.725343        46.9490 
 253   0.0000       1.735522        47.2259 
 254   0.0000       1.735773        47.2328 
 255   0.0000       1.746275        47.5185 
 256   0.0000       1.749609        47.6093 
 257   0.0000       1.768819        48.1320 
 258   0.0000       1.776704        48.3466 
 259   0.0000       1.779526        48.4234 
 260   0.0000       1.790685        48.7270 
 261   0.0000       1.800439        48.9924 
 262   0.0000       1.851350        50.3778 
 263   0.0000       1.859867        50.6096 
 264   0.0000       1.869828        50.8806 
 265   0.0000       1.881361        51.1944 
 266   0.0000       1.889794        51.4239 
 267   0.0000       1.917689        52.1830 
 268   0.0000       1.927980        52.4630 
 269   0.0000       1.954735        53.1910 
 270   0.0000       1.958489        53.2932 
 271   0.0000       1.970464        53.6191 
 272   0.0000       1.976309        53.7781 
 273   0.0000       1.978030        53.8249 
 274   0.0000       1.984126        53.9908 
 275   0.0000       1.994692        54.2783 
 276   0.0000       2.029360        55.2217 
 277   0.0000       2.044332        55.6291 
 278   0.0000       2.213687        60.2375 
 279   0.0000       2.221819        60.4588 
 280   0.0000       2.226095        60.5751 
 281   0.0000       2.254033        61.3353 
 282   0.0000       2.405502        65.4570 
 283   0.0000       2.412316        65.6425 
 284   0.0000       2.419756        65.8449 
 285   0.0000       2.427908        66.0667 
 286   0.0000       2.434731        66.2524 
 287   0.0000       2.436644        66.3045 
 288   0.0000       2.437966        66.3404 
 289   0.0000       2.467958        67.1566 
 290   0.0000       2.543367        69.2085 
 291   0.0000       2.611262        71.0560 
 292   0.0000       2.614315        71.1391 
 293   0.0000       2.618656        71.2573 
 294   0.0000       2.622371        71.3583 
 295   0.0000       2.628255        71.5184 
 296   0.0000       2.632012        71.6207 
 297   0.0000       2.690192        73.2038 
 298   0.0000       2.697647        73.4067 
 299   0.0000       2.704397        73.5904 
 300   0.0000       2.710531        73.7573 
 301   0.0000       2.719025        73.9884 
 302   0.0000       2.726484        74.1914 
 303   0.0000       2.889701        78.6328 
 304   0.0000       2.898709        78.8779 
 305   0.0000       2.902925        78.9926 
 306   0.0000       2.916777        79.3695 
 307   0.0000       2.921790        79.5059 
 308   0.0000       2.927735        79.6677 
 309   0.0000       2.934237        79.8447 
 310   0.0000       2.943307        80.0915 
 311   0.0000       3.178717        86.4973 
 312   0.0000       3.186444        86.7075 
 313   0.0000       3.200754        87.0970 
 314   0.0000       3.240331        88.1739 
 315   0.0000       3.272350        89.0452 
 316   0.0000       3.277480        89.1848 
 317   0.0000       3.630254        98.7842 
 318   0.0000       3.654006        99.4306 
 319   0.0000       3.690173       100.4147 
 320   0.0000       4.117451       112.0415 
 321   0.0000       4.136969       112.5727 
 322   0.0000       4.142319       112.7182 
 323   0.0000       4.152577       112.9974 
 324   0.0000       4.286491       116.6413 
 325   0.0000       4.297532       116.9418 
 326   0.0000       4.335549       117.9763 
 327   0.0000       5.460285       148.5819 
 328   0.0000       5.471042       148.8746 
 329   0.0000       5.479062       149.0929 
 330   0.0000       5.489532       149.3778 
 331   0.0000       5.493419       149.4835 
 332   0.0000       5.495261       149.5337 
 333   0.0000       5.506483       149.8390 

                 SPIN DOWN ORBITALS
  NO   OCC          E(Eh)            E(eV) 
   0   1.0000    -300.203767     -8168.9598 
   1   1.0000    -256.394217     -6976.8414 
   2   1.0000     -89.004937     -2421.9475 
   3   1.0000     -89.004437     -2421.9339 
   4   1.0000     -89.000796     -2421.8348 
   5   1.0000     -88.979840     -2421.2645 
   6   1.0000     -35.934137      -977.8176 
   7   1.0000     -31.338397      -852.7611 
   8   1.0000     -31.337530      -852.7375 
   9   1.0000     -31.333130      -852.6178 
  10   1.0000     -30.165244      -820.8380 
  11   1.0000     -26.007294      -707.6944 
  12   1.0000     -26.006585      -707.6752 
  13   1.0000     -25.992337      -707.2874 
  14   1.0000     -19.310720      -525.4714 
  15   1.0000     -19.298813      -525.1474 
  16   1.0000     -19.296185      -525.0759 
  17   1.0000     -10.364584      -282.0347 
  18   1.0000     -10.356312      -281.8096 
  19   1.0000     -10.343827      -281.4698 
  20   1.0000     -10.264545      -279.3125 
  21   1.0000     -10.259108      -279.1645 
  22   1.0000     -10.252847      -278.9942 
  23   1.0000     -10.251822      -278.9663 
  24   1.0000      -8.001740      -217.7384 
  25   1.0000      -8.001581      -217.7341 
  26   1.0000      -8.000937      -217.7166 
  27   1.0000      -7.985768      -217.3038 
  28   1.0000      -5.943589      -161.7333 
  29   1.0000      -5.943434      -161.7291 
  30   1.0000      -5.941954      -161.6888 
  31   1.0000      -5.938591      -161.5973 
  32   1.0000      -5.938253      -161.5881 
  33   1.0000      -5.936280      -161.5344 
  34   1.0000      -5.936047      -161.5280 
  35   1.0000      -5.935822      -161.5219 
  36   1.0000      -5.934991      -161.4993 
  37   1.0000      -5.927132      -161.2855 
  38   1.0000      -5.920792      -161.1129 
  39   1.0000      -5.919174      -161.0689 
  40   1.0000      -4.073051      -110.8334 
  41   1.0000      -3.474189       -94.5375 
  42   1.0000      -2.645212       -71.9799 
  43   1.0000      -2.642553       -71.9075 
  44   1.0000      -2.639561       -71.8261 
  45   1.0000      -2.240970       -60.9799 
  46   1.0000      -2.239090       -60.9287 
  47   1.0000      -2.208379       -60.0930 
  48   1.0000      -1.191177       -32.4136 
  49   1.0000      -1.187619       -32.3168 
  50   1.0000      -1.159589       -31.5540 
  51   1.0000      -0.854087       -23.2409 
  52   1.0000      -0.797359       -21.6972 
  53   1.0000      -0.787575       -21.4310 
  54   1.0000      -0.779323       -21.2065 
  55   1.0000      -0.654768       -17.8171 
  56   1.0000      -0.631543       -17.1852 
  57   1.0000      -0.625095       -17.0097 
  58   1.0000      -0.603626       -16.4255 
  59   1.0000      -0.601832       -16.3767 
  60   1.0000      -0.583479       -15.8773 
  61   1.0000      -0.578460       -15.7407 
  62   1.0000      -0.519934       -14.1481 
  63   1.0000      -0.509718       -13.8701 
  64   1.0000      -0.505564       -13.7571 
  65   1.0000      -0.500740       -13.6258 
  66   1.0000      -0.491993       -13.3878 
  67   1.0000      -0.487454       -13.2643 
  68   1.0000      -0.478803       -13.0289 
  69   1.0000      -0.477592       -12.9959 
  70   1.0000      -0.466055       -12.6820 
  71   1.0000      -0.457148       -12.4396 
  72   1.0000      -0.451759       -12.2930 
  73   1.0000      -0.450215       -12.2510 
  74   1.0000      -0.445401       -12.1200 
  75   1.0000      -0.438172       -11.9233 
  76   1.0000      -0.436448       -11.8764 
  77   1.0000      -0.433642       -11.8000 
  78   1.0000      -0.430382       -11.7113 
  79   1.0000      -0.421154       -11.4602 
  80   1.0000      -0.416458       -11.3324 
  81   1.0000      -0.373018       -10.1503 
  82   1.0000      -0.359283        -9.7766 
  83   1.0000      -0.339059        -9.2263 
  84   1.0000      -0.328090        -8.9278 
  85   1.0000      -0.319593        -8.6966 
  86   1.0000      -0.309915        -8.4332 
  87   1.0000      -0.290860        -7.9147 
  88   1.0000      -0.287594        -7.8258 
  89   1.0000      -0.285093        -7.7578 
  90   1.0000      -0.279959        -7.6181 
  91   1.0000      -0.262666        -7.1475 
  92   1.0000      -0.257858        -7.0167 
  93   1.0000      -0.243975        -6.6389 
  94   1.0000      -0.235872        -6.4184 
  95   1.0000      -0.207576        -5.6484 
  96   0.0000      -0.151057        -4.1105 
  97   0.0000      -0.096007        -2.6125 
  98   0.0000      -0.085960        -2.3391 
  99   0.0000      -0.050388        -1.3711 
 100   0.0000      -0.034979        -0.9518 
 101   0.0000      -0.023511        -0.6398 
 102   0.0000      -0.012641        -0.3440 
 103   0.0000      -0.008286        -0.2255 
 104   0.0000      -0.003120        -0.0849 
 105   0.0000       0.020584         0.5601 
 106   0.0000       0.024721         0.6727 
 107   0.0000       0.038712         1.0534 
 108   0.0000       0.044954         1.2233 
 109   0.0000       0.063824         1.7367 
 110   0.0000       0.068002         1.8504 
 111   0.0000       0.072878         1.9831 
 112   0.0000       0.088087         2.3970 
 113   0.0000       0.097141         2.6434 
 114   0.0000       0.115498         3.1429 
 115   0.0000       0.122151         3.3239 
 116   0.0000       0.126709         3.4479 
 117   0.0000       0.130532         3.5520 
 118   0.0000       0.132917         3.6169 
 119   0.0000       0.136475         3.7137 
 120   0.0000       0.146250         3.9797 
 121   0.0000       0.149166         4.0590 
 122   0.0000       0.161893         4.4053 
 123   0.0000       0.168156         4.5758 
 124   0.0000       0.184751         5.0273 
 125   0.0000       0.191225         5.2035 
 126   0.0000       0.203666         5.5420 
 127   0.0000       0.224151         6.0995 
 128   0.0000       0.249580         6.7914 
 129   0.0000       0.273661         7.4467 
 130   0.0000       0.281033         7.6473 
 131   0.0000       0.306955         8.3527 
 132   0.0000       0.321131         8.7384 
 133   0.0000       0.356986         9.7141 
 134   0.0000       0.370849        10.0913 
 135   0.0000       0.387967        10.5571 
 136   0.0000       0.406764        11.0686 
 137   0.0000       0.415562        11.3080 
 138   0.0000       0.423776        11.5315 
 139   0.0000       0.427966        11.6455 
 140   0.0000       0.443402        12.0656 
 141   0.0000       0.446274        12.1437 
 142   0.0000       0.448605        12.2072 
 143   0.0000       0.457233        12.4420 
 144   0.0000       0.461880        12.5684 
 145   0.0000       0.468910        12.7597 
 146   0.0000       0.488988        13.3060 
 147   0.0000       0.493592        13.4313 
 148   0.0000       0.509344        13.8599 
 149   0.0000       0.527931        14.3657 
 150   0.0000       0.534062        14.5326 
 151   0.0000       0.539993        14.6940 
 152   0.0000       0.547405        14.8957 
 153   0.0000       0.563104        15.3228 
 154   0.0000       0.574915        15.6442 
 155   0.0000       0.589269        16.0348 
 156   0.0000       0.608911        16.5693 
 157   0.0000       0.613540        16.6953 
 158   0.0000       0.634104        17.2549 
 159   0.0000       0.637371        17.3438 
 160   0.0000       0.649048        17.6615 
 161   0.0000       0.650014        17.6878 
 162   0.0000       0.653501        17.7827 
 163   0.0000       0.658979        17.9317 
 164   0.0000       0.664209        18.0740 
 165   0.0000       0.667688        18.1687 
 166   0.0000       0.670030        18.2325 
 167   0.0000       0.677131        18.4257 
 168   0.0000       0.684434        18.6244 
 169   0.0000       0.688501        18.7351 
 170   0.0000       0.691264        18.8102 
 171   0.0000       0.692653        18.8480 
 172   0.0000       0.701980        19.1018 
 173   0.0000       0.703416        19.1409 
 174   0.0000       0.707342        19.2478 
 175   0.0000       0.712699        19.3935 
 176   0.0000       0.716805        19.5053 
 177   0.0000       0.719985        19.5918 
 178   0.0000       0.724242        19.7076 
 179   0.0000       0.732291        19.9266 
 180   0.0000       0.741979        20.1903 
 181   0.0000       0.751935        20.4612 
 182   0.0000       0.755949        20.5704 
 183   0.0000       0.757825        20.6215 
 184   0.0000       0.761607        20.7244 
 185   0.0000       0.772147        21.0112 
 186   0.0000       0.775771        21.1098 
 187   0.0000       0.787969        21.4417 
 188   0.0000       0.792570        21.5669 
 189   0.0000       0.800806        21.7910 
 190   0.0000       0.808428        21.9984 
 191   0.0000       0.815449        22.1895 
 192   0.0000       0.832755        22.6604 
 193   0.0000       0.837071        22.7778 
 194   0.0000       0.844385        22.9769 
 195   0.0000       0.849527        23.1168 
 196   0.0000       0.862061        23.4579 
 197   0.0000       0.870782        23.6952 
 198   0.0000       0.897393        24.4193 
 199   0.0000       0.908915        24.7328 
 200   0.0000       0.931015        25.3342 
 201   0.0000       0.957425        26.0529 
 202   0.0000       0.973896        26.5011 
 203   0.0000       0.990523        26.9535 
 204   0.0000       0.997972        27.1562 
 205   0.0000       1.020232        27.7619 
 206   0.0000       1.041044        28.3282 
 207   0.0000       1.049216        28.5506 
 208   0.0000       1.063232        28.9320 
 209   0.0000       1.071251        29.1502 
 210   0.0000       1.087388        29.5893 
 211   0.0000       1.098659        29.8960 
 212   0.0000       1.110119        30.2079 
 213   0.0000       1.117157        30.3994 
 214   0.0000       1.133383        30.8409 
 215   0.0000       1.145162        31.1614 
 216   0.0000       1.146799        31.2060 
 217   0.0000       1.155068        31.4310 
 218   0.0000       1.187081        32.3021 
 219   0.0000       1.195366        32.5276 
 220   0.0000       1.208110        32.8744 
 221   0.0000       1.224260        33.3138 
 222   0.0000       1.254145        34.1270 
 223   0.0000       1.260851        34.3095 
 224   0.0000       1.266698        34.4686 
 225   0.0000       1.290897        35.1271 
 226   0.0000       1.301402        35.4130 
 227   0.0000       1.318276        35.8721 
 228   0.0000       1.336412        36.3656 
 229   0.0000       1.347170        36.6584 
 230   0.0000       1.362984        37.0887 
 231   0.0000       1.395082        37.9621 
 232   0.0000       1.427415        38.8419 
 233   0.0000       1.436882        39.0996 
 234   0.0000       1.489375        40.5280 
 235   0.0000       1.502321        40.8802 
 236   0.0000       1.515690        41.2440 
 237   0.0000       1.517939        41.3052 
 238   0.0000       1.530114        41.6365 
 239   0.0000       1.552257        42.2391 
 240   0.0000       1.566397        42.6238 
 241   0.0000       1.596280        43.4370 
 242   0.0000       1.599515        43.5250 
 243   0.0000       1.618835        44.0507 
 244   0.0000       1.620531        44.0969 
 245   0.0000       1.629684        44.3460 
 246   0.0000       1.649819        44.8939 
 247   0.0000       1.669193        45.4211 
 248   0.0000       1.680856        45.7384 
 249   0.0000       1.697623        46.1947 
 250   0.0000       1.711139        46.5625 
 251   0.0000       1.723802        46.9070 
 252   0.0000       1.731585        47.1188 
 253   0.0000       1.738866        47.3169 
 254   0.0000       1.743800        47.4512 
 255   0.0000       1.749881        47.6167 
 256   0.0000       1.752928        47.6996 
 257   0.0000       1.769590        48.1530 
 258   0.0000       1.782764        48.5115 
 259   0.0000       1.786552        48.6145 
 260   0.0000       1.796483        48.8848 
 261   0.0000       1.804971        49.1158 
 262   0.0000       1.857015        50.5319 
 263   0.0000       1.865685        50.7679 
 264   0.0000       1.873254        50.9738 
 265   0.0000       1.884072        51.2682 
 266   0.0000       1.894623        51.5553 
 267   0.0000       1.921377        52.2833 
 268   0.0000       1.931122        52.5485 
 269   0.0000       1.955879        53.2222 
 270   0.0000       1.959614        53.3238 
 271   0.0000       1.972044        53.6621 
 272   0.0000       1.977763        53.8177 
 273   0.0000       1.980511        53.8924 
 274   0.0000       1.987188        54.0741 
 275   0.0000       1.996700        54.3330 
 276   0.0000       2.034889        55.3721 
 277   0.0000       2.048421        55.7404 
 278   0.0000       2.214099        60.2487 
 279   0.0000       2.222215        60.4696 
 280   0.0000       2.227697        60.6187 
 281   0.0000       2.256960        61.4150 
 282   0.0000       2.407584        65.5137 
 283   0.0000       2.412667        65.6520 
 284   0.0000       2.420214        65.8574 
 285   0.0000       2.428260        66.0763 
 286   0.0000       2.435979        66.2864 
 287   0.0000       2.437552        66.3292 
 288   0.0000       2.438583        66.3572 
 289   0.0000       2.470943        67.2378 
 290   0.0000       2.545351        69.2625 
 291   0.0000       2.610914        71.0466 
 292   0.0000       2.613967        71.1297 
 293   0.0000       2.618656        71.2572 
 294   0.0000       2.622321        71.3570 
 295   0.0000       2.627375        71.4945 
 296   0.0000       2.631169        71.5977 
 297   0.0000       2.692243        73.2597 
 298   0.0000       2.701844        73.5209 
 299   0.0000       2.706509        73.6478 
 300   0.0000       2.713943        73.8501 
 301   0.0000       2.720703        74.0341 
 302   0.0000       2.728464        74.2453 
 303   0.0000       2.892607        78.7118 
 304   0.0000       2.899100        78.8885 
 305   0.0000       2.904802        79.0437 
 306   0.0000       2.917282        79.3833 
 307   0.0000       2.923048        79.5402 
 308   0.0000       2.928239        79.6814 
 309   0.0000       2.935024        79.8661 
 310   0.0000       2.944297        80.1184 
 311   0.0000       3.179616        86.5217 
 312   0.0000       3.185884        86.6923 
 313   0.0000       3.201205        87.1092 
 314   0.0000       3.239779        88.1589 
 315   0.0000       3.273251        89.0697 
 316   0.0000       3.278069        89.2008 
 317   0.0000       3.632347        98.8412 
 318   0.0000       3.655671        99.4759 
 319   0.0000       3.693732       100.5116 
 320   0.0000       4.132549       112.4524 
 321   0.0000       4.165122       113.3387 
 322   0.0000       4.174090       113.5828 
 323   0.0000       4.180123       113.7469 
 324   0.0000       4.316323       117.4531 
 325   0.0000       4.343716       118.1985 
 326   0.0000       4.376718       119.0965 
 327   0.0000       5.522413       150.2725 
 328   0.0000       5.541921       150.8033 
 329   0.0000       5.547000       150.9415 
 330   0.0000       5.548542       150.9835 
 331   0.0000       5.567472       151.4986 
 332   0.0000       5.578581       151.8009 
 333   0.0000       5.583040       151.9223 

                    ********************************
                    * MULLIKEN POPULATION ANALYSIS *
                    ********************************

--------------------------------------------
MULLIKEN ATOMIC CHARGES AND SPIN POPULATIONS
--------------------------------------------
   0 Ni:    0.356929    1.608139
   1 Fe:   -0.547459    1.013615
   2 C :    0.135219   -0.035944
   3 C :    0.253302    0.035464
   4 C :    0.172072   -0.033561
   5 O :   -0.030306   -0.003766
   6 O :   -0.002169   -0.017655
   7 O :   -0.071026   -0.001213
   8 S :   -0.128145    0.636505
   9 S :   -0.210303    0.108284
  10 S :   -0.225421    0.451095
  11 S :   -0.196362    0.159855
  12 C :   -0.182314   -0.027525
  13 C :   -0.139370   -0.003702
  14 C :   -0.098285   -0.013963
  15 C :   -0.138770   -0.005632
  16 H :    0.074247   -0.000029
  17 H :    0.090845    0.004383
  18 H :    0.089045    0.004037
  19 H :    0.107540    0.017153
  20 H :    0.109813    0.019734
  21 H :    0.085557    0.007501
  22 H :    0.089188    0.039969
  23 H :    0.059435    0.012948
  24 H :    0.090173    0.016617
  25 H :    0.096982    0.005079
  26 H :    0.071577   -0.000236
  27 H :    0.088007    0.002846
Sum of atomic charges         :   -0.0000000
Sum of atomic spin populations:    4.0000000

-----------------------------------------------------
MULLIKEN REDUCED ORBITAL CHARGES AND SPIN POPULATIONS
-----------------------------------------------------
CHARGE
  0 Nis       :     6.613343  s :     6.613343
      pz      :     4.255296  p :    12.656379
      px      :     4.262752
      py      :     4.138331
      dz2     :     1.850677  d :     8.373106
      dxz     :     1.745703
      dyz     :     1.351770
      dx2y2   :     1.642733
      dxy     :     1.782224
      f0      :     0.000027  f :     0.000243
      f+1     :     0.000030
      f-1     :     0.000048
      f+2     :     0.000061
      f-2     :     0.000028
      f+3     :     0.000035
      f-3     :     0.000015
  1 Fes       :     6.652162  s :     6.652162
      pz      :     4.429735  p :    13.220231
      px      :     4.403439
      py      :     4.387057
      dz2     :     1.386278  d :     6.673750
      dxz     :     1.264090
      dyz     :     1.428775
      dx2y2   :     1.481461
      dxy     :     1.113146
      f0      :     0.000143  f :     0.001316
      f+1     :     0.000180
      f-1     :     0.000206
      f+2     :     0.000147
      f-2     :     0.000271
      f+3     :     0.000216
      f-3     :     0.000152
  2 C s       :     3.370250  s :     3.370250
      pz      :     0.750556  p :     2.409592
      px      :     0.736285
      py      :     0.922751
      dz2     :     0.010369  d :     0.084940
      dxz     :     0.007734
      dyz     :     0.022435
      dx2y2   :     0.025063
      dxy     :     0.019338
  3 C s       :     3.329233  s :     3.329233
      pz      :     0.949459  p :     2.326521
      px      :     0.707732
      py      :     0.669330
      dz2     :     0.028309  d :     0.090944
      dxz     :     0.025494
      dyz     :     0.025894
      dx2y2   :     0.005926
      dxy     :     0.005321
  4 C s       :     3.328378  s :     3.328378
      pz      :     0.791991  p :     2.416182
      px      :     0.892914
      py      :     0.731277
      dz2     :     0.014560  d :     0.083367
      dxz     :     0.019696
      dyz     :     0.008367
      dx2y2   :     0.020175
      dxy     :     0.020568
  5 O s       :     3.715628  s :     3.715628
      pz      :     1.457375  p :     4.290762
      px      :     1.447774
      py      :     1.385614
      dz2     :     0.003078  d :     0.023916
      dxz     :     0.001795
      dyz     :     0.006042
      dx2y2   :     0.006537
      dxy     :     0.006464
  6 O s       :     3.695184  s :     3.695184
      pz      :     1.382106  p :     4.281797
      px      :     1.449427
      py      :     1.450265
      dz2     :     0.008988  d :     0.025188
      dxz     :     0.007305
      dyz     :     0.006767
      dx2y2   :     0.001066
      dxy     :     0.001061
  7 O s       :     3.728118  s :     3.728118
      pz      :     1.469922  p :     4.320610
      px      :     1.395773
      py      :     1.454914
      dz2     :     0.003372  d :     0.022299
      dxz     :     0.005710
      dyz     :     0.002104
      dx2y2   :     0.005540
      dxy     :     0.005573
  8 S s       :     5.893545  s :     5.893545
      pz      :     3.528140  p :    10.165855
      px      :     3.431612
      py      :     3.206103
      dz2     :     0.011146  d :     0.068745
      dxz     :     0.008959
      dyz     :     0.024885
      dx2y2   :     0.011972
      dxy     :     0.011783
  9 S s       :     5.848490  s :     5.848490
      pz      :     3.558149  p :    10.288582
      px      :     3.285274
      py      :     3.445159
      dz2     :     0.011912  d :     0.073231
      dxz     :     0.011800
      dyz     :     0.010411
      dx2y2   :     0.013185
      dxy     :     0.025922
 10 S s       :     5.883006  s :     5.883006
      pz      :     3.601780  p :    10.230874
      px      :     3.321588
      py      :     3.307507
      dz2     :     0.013371  d :     0.111541
      dxz     :     0.014466
      dyz     :     0.019426
      dx2y2   :     0.029542
      dxy     :     0.034735
 11 S s       :     5.847573  s :     5.847573
      pz      :     3.604721  p :    10.274807
      px      :     3.115919
      py      :     3.554167
      dz2     :     0.011618  d :     0.073983
      dxz     :     0.012510
      dyz     :     0.007691
      dx2y2   :     0.029229
      dxy     :     0.012934
 12 C s       :     3.123665  s :     3.123665
      pz      :     1.025348  p :     3.030554
      px      :     1.067151
      py      :     0.938054
      dz2     :     0.001884  d :     0.028095
      dxz     :     0.007185
      dyz     :     0.008671
      dx2y2   :     0.006133
      dxy     :     0.004222
 13 C s       :     3.099553  s :     3.099553
      pz      :     1.061750  p :     3.011036
      px      :     0.981687
      py      :     0.967599
      dz2     :     0.007080  d :     0.028782
      dxz     :     0.005951
      dyz     :     0.002563
      dx2y2   :     0.006505
      dxy     :     0.006683
 14 C s       :     3.011103  s :     3.011103
      pz      :     1.075931  p :     3.047354
      px      :     0.983411
      py      :     0.988012
      dz2     :     0.007561  d :     0.039828
      dxz     :     0.006274
      dyz     :     0.007198
      dx2y2   :     0.007885
      dxy     :     0.010911
 15 C s       :     3.098655  s :     3.098655
      pz      :     1.071995  p :     3.011824
      px      :     0.877345
      py      :     1.062484
      dz2     :     0.005432  d :     0.028292
      dxz     :     0.005456
      dyz     :     0.005022
      dx2y2   :     0.007460
      dxy     :     0.004921
 16 H s       :     0.901605  s :     0.901605
      pz      :     0.005354  p :     0.024148
      px      :     0.006150
      py      :     0.012644
 17 H s       :     0.885598  s :     0.885598
      pz      :     0.014455  p :     0.023557
      px      :     0.004754
      py      :     0.004348
 18 H s       :     0.887319  s :     0.887319
      pz      :     0.007674  p :     0.023636
      px      :     0.011448
      py      :     0.004514
 19 H s       :     0.868078  s :     0.868078
      pz      :     0.009029  p :     0.024382
      px      :     0.010626
      py      :     0.004727
 20 H s       :     0.865299  s :     0.865299
      pz      :     0.008361  p :     0.024889
      px      :     0.011453
      py      :     0.005075
 21 H s       :     0.891103  s :     0.891103
      pz      :     0.008410  p :     0.023340
      px      :     0.005180
      py      :     0.009751
 22 H s       :     0.886333  s :     0.886333
      pz      :     0.013423  p :     0.024478
      px      :     0.006417
      py      :     0.004639
 23 H s       :     0.911115  s :     0.911115
      pz      :     0.005566  p :     0.029449
      px      :     0.012670
      py      :     0.011214
 24 H s       :     0.885972  s :     0.885972
      pz      :     0.008067  p :     0.023855
      px      :     0.008724
      py      :     0.007063
 25 H s       :     0.879063  s :     0.879063
      pz      :     0.012340  p :     0.023955
      px      :     0.005330
      py      :     0.006285
 26 H s       :     0.904340  s :     0.904340
      pz      :     0.005087  p :     0.024082
      px      :     0.005229
      py      :     0.013766
 27 H s       :     0.888483  s :     0.888483
      pz      :     0.011459  p :     0.023510
      px      :     0.004366
      py      :     0.007685

SPIN
  0 Nis       :     0.020680  s :     0.020680
      pz      :     0.025647  p :     0.081034
      px      :     0.002475
      py      :     0.052912
      dz2     :     0.129330  d :     1.506443
      dxz     :     0.230754
      dyz     :     0.618939
      dx2y2   :     0.329937
      dxy     :     0.197484
      f0      :    -0.000004  f :    -0.000018
      f+1     :     0.000001
      f-1     :    -0.000006
      f+2     :    -0.000003
      f-2     :     0.000003
      f+3     :    -0.000008
      f-3     :    -0.000000
  1 Fes       :     0.050777  s :     0.050777
      pz      :     0.065950  p :     0.153389
      px      :     0.032020
      py      :     0.055420
      dz2     :     0.334603  d :     0.809508
      dxz     :     0.163357
      dyz     :     0.187547
      dx2y2   :     0.057787
      dxy     :     0.066214
      f0      :     0.000001  f :    -0.000058
      f+1     :    -0.000018
      f-1     :    -0.000031
      f+2     :    -0.000003
      f-2     :    -0.000007
      f+3     :     0.000000
      f-3     :     0.000001
  2 C s       :    -0.014114  s :    -0.014114
      pz      :    -0.003020  p :    -0.022116
      px      :    -0.009370
      py      :    -0.009726
      dz2     :     0.000235  d :     0.000286
      dxz     :    -0.000006
      dyz     :    -0.000153
      dx2y2   :     0.000113
      dxy     :     0.000097
  3 C s       :     0.036116  s :     0.036116
      pz      :     0.015121  p :    -0.003154
      px      :    -0.009956
      py      :    -0.008319
      dz2     :     0.000200  d :     0.002501
      dxz     :     0.000873
      dyz     :     0.001101
      dx2y2   :    -0.000054
      dxy     :     0.000382
  4 C s       :    -0.012931  s :    -0.012931
      pz      :     0.000551  p :    -0.021465
      px      :    -0.010492
      py      :    -0.011523
      dz2     :     0.000454  d :     0.000835
      dxz     :    -0.000032
      dyz     :     0.000001
      dx2y2   :     0.000046
      dxy     :     0.000366
  5 O s       :    -0.000761  s :    -0.000761
      pz      :     0.001630  p :    -0.003001
      px      :    -0.004277
      py      :    -0.000355
      dz2     :    -0.000002  d :    -0.000003
      dxz     :    -0.000002
      dyz     :     0.000001
      dx2y2   :    -0.000006
      dxy     :     0.000006
  6 O s       :    -0.003516  s :    -0.003516
      pz      :     0.003038  p :    -0.014257
      px      :    -0.010208
      py      :    -0.007088
      dz2     :     0.000015  d :     0.000118
      dxz     :     0.000048
      dyz     :     0.000051
      dx2y2   :     0.000002
      dxy     :     0.000003
  7 O s       :    -0.001331  s :    -0.001331
      pz      :     0.007852  p :     0.000126
      px      :    -0.002818
      py      :    -0.004908
      dz2     :    -0.000008  d :    -0.000007
      dxz     :    -0.000010
      dyz     :     0.000007
      dx2y2   :     0.000008
      dxy     :    -0.000005
  8 S s       :     0.021374  s :     0.021374
      pz      :     0.087345  p :     0.615530
      px      :     0.432188
      py      :     0.095997
      dz2     :    -0.000220  d :    -0.000398
      dxz     :    -0.000236
      dyz     :    -0.000479
      dx2y2   :     0.000141
      dxy     :     0.000397
  9 S s       :     0.004085  s :     0.004085
      pz      :     0.084715  p :     0.103464
      px      :     0.025417
      py      :    -0.006668
      dz2     :     0.000280  d :     0.000734
      dxz     :     0.000108
      dyz     :    -0.000194
      dx2y2   :    -0.000021
      dxy     :     0.000561
 10 S s       :     0.027083  s :     0.027083
      pz      :     0.167388  p :     0.421847
      px      :     0.147929
      py      :     0.106530
      dz2     :     0.000486  d :     0.002165
      dxz     :    -0.000579
      dyz     :     0.001046
      dx2y2   :    -0.000160
      dxy     :     0.001372
 11 S s       :     0.004476  s :     0.004476
      pz      :     0.147594  p :     0.155143
      px      :     0.000888
      py      :     0.006660
      dz2     :    -0.000194  d :     0.000236
      dxz     :     0.000177
      dyz     :    -0.000162
      dx2y2   :     0.000390
      dxy     :     0.000025
 12 C s       :    -0.008974  s :    -0.008974
      pz      :    -0.008848  p :    -0.021146
      px      :    -0.001164
      py      :    -0.011134
      dz2     :     0.000262  d :     0.002595
      dxz     :     0.000927
      dyz     :     0.000470
      dx2y2   :     0.000437
      dxy     :     0.000500
 13 C s       :    -0.001109  s :    -0.001109
      pz      :    -0.001219  p :    -0.003331
      px      :    -0.000534
      py      :    -0.001579
      dz2     :     0.000163  d :     0.000738
      dxz     :     0.000276
      dyz     :     0.000130
      dx2y2   :     0.000125
      dxy     :     0.000044
 14 C s       :    -0.008507  s :    -0.008507
      pz      :    -0.007152  p :    -0.009672
      px      :     0.006327
      py      :    -0.008847
      dz2     :     0.000937  d :     0.004216
      dxz     :     0.000975
      dyz     :     0.000549
      dx2y2   :     0.000562
      dxy     :     0.001193
 15 C s       :    -0.001345  s :    -0.001345
      pz      :    -0.001640  p :    -0.005007
      px      :    -0.003454
      py      :     0.000087
      dz2     :    -0.000018  d :     0.000720
      dxz     :     0.000687
      dyz     :     0.000042
      dx2y2   :    -0.000013
      dxy     :     0.000022
 16 H s       :    -0.000043  s :    -0.000043
      pz      :     0.000001  p :     0.000015
      px      :     0.000003
      py      :     0.000011
 17 H s       :     0.004378  s :     0.004378
      pz      :    -0.000034  p :     0.000006
      px      :     0.000006
      py      :     0.000033
 18 H s       :     0.004005  s :     0.004005
      pz      :     0.000006  p :     0.000032
      px      :    -0.000020
      py      :     0.000046
 19 H s       :     0.017239  s :     0.017239
      pz      :     0.000028  p :    -0.000086
      px      :    -0.000041
      py      :    -0.000073
 20 H s       :     0.019764  s :     0.019764
      pz      :    -0.000058  p :    -0.000030
      px      :    -0.000077
      py      :     0.000104
 21 H s       :     0.007459  s :     0.007459
      pz      :     0.000066  p :     0.000042
      px      :     0.000070
      py      :    -0.000093
 22 H s       :     0.040026  s :     0.040026
      pz      :    -0.000080  p :    -0.000056
      px      :    -0.000030
      py      :     0.000053
 23 H s       :     0.012169  s :     0.012169
      pz      :    -0.000055  p :     0.000779
      px      :     0.000981
      py      :    -0.000147
 24 H s       :     0.016580  s :     0.016580
      pz      :    -0.000004  p :     0.000037
      px      :     0.000113
      py      :    -0.000073
 25 H s       :     0.005013  s :     0.005013
      pz      :     0.000021  p :     0.000066
      px      :     0.000012
      py      :     0.000033
 26 H s       :    -0.000238  s :    -0.000238
      pz      :     0.000018  p :     0.000002
      px      :    -0.000025
      py      :     0.000008
 27 H s       :     0.002791  s :     0.002791
      pz      :     0.000016  p :     0.000055
      px      :     0.000017
      py      :     0.000022


                     *******************************
                     * LOEWDIN POPULATION ANALYSIS *
                     *******************************

-------------------------------------------
LOEWDIN ATOMIC CHARGES AND SPIN POPULATIONS
-------------------------------------------
   0 Ni:    0.028803    1.619931
   1 Fe:   -0.712758    0.929100
   2 C :    0.106723   -0.014422
   3 C :    0.100137    0.036829
   4 C :    0.105259   -0.007108
   5 O :    0.043228   -0.002941
   6 O :    0.064500   -0.009535
   7 O :    0.002983    0.001037
   8 S :    0.166508    0.607926
   9 S :    0.185458    0.116202
  10 S :    0.164707    0.425618
  11 S :    0.208133    0.164391
  12 C :   -0.189894   -0.000701
  13 C :   -0.191344    0.001706
  14 C :   -0.250178    0.019544
  15 C :   -0.188794   -0.000061
  16 H :    0.023382   -0.000072
  17 H :    0.033620    0.003357
  18 H :    0.033604    0.003914
  19 H :    0.030847    0.014308
  20 H :    0.026752    0.015209
  21 H :    0.029899    0.006727
  22 H :    0.032011    0.030074
  23 H :    0.029162    0.019720
  24 H :    0.030744    0.012700
  25 H :    0.032131    0.003503
  26 H :    0.022136   -0.000180
  27 H :    0.032242    0.003226

----------------------------------------------------
LOEWDIN REDUCED ORBITAL CHARGES AND SPIN POPULATIONS
----------------------------------------------------
CHARGE
  0 Nis       :     6.616024  s :     6.616024
      pz      :     4.337547  p :    12.880244
      px      :     4.361827
      py      :     4.180871
      dz2     :     1.868619  d :     8.474586
      dxz     :     1.770086
      dyz     :     1.378923
      dx2y2   :     1.667438
      dxy     :     1.789520
      f0      :     0.000037  f :     0.000343
      f+1     :     0.000044
      f-1     :     0.000070
      f+2     :     0.000088
      f-2     :     0.000035
      f+3     :     0.000047
      f-3     :     0.000020
  1 Fes       :     6.437275  s :     6.437275
      pz      :     4.410834  p :    13.295791
      px      :     4.448769
      py      :     4.436188
      dz2     :     1.428337  d :     6.976871
      dxz     :     1.334830
      dyz     :     1.486752
      dx2y2   :     1.522812
      dxy     :     1.204139
      f0      :     0.000304  f :     0.002822
      f+1     :     0.000358
      f-1     :     0.000442
      f+2     :     0.000315
      f-2     :     0.000609
      f+3     :     0.000464
      f-3     :     0.000329
  2 C s       :     3.136505  s :     3.136505
      pz      :     0.767748  p :     2.579810
      px      :     0.776080
      py      :     1.035982
      dz2     :     0.022030  d :     0.176962
      dxz     :     0.015046
      dyz     :     0.045079
      dx2y2   :     0.051531
      dxy     :     0.043275
  3 C s       :     3.131888  s :     3.131888
      pz      :     1.106352  p :     2.573583
      px      :     0.754230
      py      :     0.713000
      dz2     :     0.066278  d :     0.194393
      dxz     :     0.054290
      dyz     :     0.051972
      dx2y2   :     0.011230
      dxy     :     0.010623
  4 C s       :     3.126475  s :     3.126475
      pz      :     0.818369  p :     2.592688
      px      :     1.004198
      py      :     0.770122
      dz2     :     0.028965  d :     0.175578
      dxz     :     0.043640
      dyz     :     0.016670
      dx2y2   :     0.042226
      dxy     :     0.044076
  5 O s       :     3.509670  s :     3.509670
      pz      :     1.446456  p :     4.409564
      px      :     1.448420
      py      :     1.514688
      dz2     :     0.004837  d :     0.037537
      dxz     :     0.002600
      dyz     :     0.009159
      dx2y2   :     0.010119
      dxy     :     0.010822
  6 O s       :     3.493032  s :     3.493032
      pz      :     1.542368  p :     4.403203
      px      :     1.438074
      py      :     1.422761
      dz2     :     0.016551  d :     0.039265
      dxz     :     0.011290
      dyz     :     0.008735
      dx2y2   :     0.001326
      dxy     :     0.001363
  7 O s       :     3.525492  s :     3.525492
      pz      :     1.475557  p :     4.436298
      px      :     1.506384
      py      :     1.454356
      dz2     :     0.004621  d :     0.035227
      dxz     :     0.009928
      dyz     :     0.003086
      dx2y2   :     0.008448
      dxy     :     0.009144
  8 S s       :     5.635157  s :     5.635157
      pz      :     3.520064  p :    10.118631
      px      :     3.403118
      py      :     3.195448
      dz2     :     0.011566  d :     0.079705
      dxz     :     0.009671
      dyz     :     0.029570
      dx2y2   :     0.014440
      dxy     :     0.014457
  9 S s       :     5.574989  s :     5.574989
      pz      :     3.497020  p :    10.153955
      px      :     3.230168
      py      :     3.426767
      dz2     :     0.013755  d :     0.085598
      dxz     :     0.014499
      dyz     :     0.011128
      dx2y2   :     0.014600
      dxy     :     0.031615
 10 S s       :     5.506148  s :     5.506148
      pz      :     3.572572  p :    10.184827
      px      :     3.288314
      py      :     3.323941
      dz2     :     0.017227  d :     0.144317
      dxz     :     0.017236
      dyz     :     0.024565
      dx2y2   :     0.037920
      dxy     :     0.047370
 11 S s       :     5.573768  s :     5.573768
      pz      :     3.533974  p :    10.131758
      px      :     3.101258
      py      :     3.496526
      dz2     :     0.014108  d :     0.086341
      dxz     :     0.013750
      dyz     :     0.008131
      dx2y2   :     0.035470
      dxy     :     0.014882
 12 C s       :     2.911325  s :     2.911325
      pz      :     1.083023  p :     3.210015
      px      :     1.099870
      py      :     1.027122
      dz2     :     0.003493  d :     0.068554
      dxz     :     0.018982
      dyz     :     0.021451
      dx2y2   :     0.014926
      dxy     :     0.009702
 13 C s       :     2.904918  s :     2.904918
      pz      :     1.101782  p :     3.215368
      px      :     1.060650
      py      :     1.052937
      dz2     :     0.018532  d :     0.071058
      dxz     :     0.014719
      dyz     :     0.005439
      dx2y2   :     0.016078
      dxy     :     0.016291
 14 C s       :     2.868222  s :     2.868222
      pz      :     1.102000  p :     3.280362
      px      :     1.063956
      py      :     1.114407
      dz2     :     0.019344  d :     0.101593
      dxz     :     0.018365
      dyz     :     0.017520
      dx2y2   :     0.017062
      dxy     :     0.029303
 15 C s       :     2.905203  s :     2.905203
      pz      :     1.110533  p :     3.213933
      px      :     0.999900
      py      :     1.103500
      dz2     :     0.013594  d :     0.069658
      dxz     :     0.013145
      dyz     :     0.012791
      dx2y2   :     0.018352
      dxy     :     0.011776
 16 H s       :     0.906095  s :     0.906095
      pz      :     0.014238  p :     0.070523
      px      :     0.016943
      py      :     0.039343
 17 H s       :     0.897048  s :     0.897048
      pz      :     0.042357  p :     0.069332
      px      :     0.014437
      py      :     0.012539
 18 H s       :     0.897044  s :     0.897044
      pz      :     0.021224  p :     0.069352
      px      :     0.035289
      py      :     0.012839
 19 H s       :     0.895969  s :     0.895969
      pz      :     0.026657  p :     0.073185
      px      :     0.030930
      py      :     0.015598
 20 H s       :     0.898456  s :     0.898456
      pz      :     0.024955  p :     0.074792
      px      :     0.034843
      py      :     0.014993
 21 H s       :     0.900400  s :     0.900400
      pz      :     0.023940  p :     0.069701
      px      :     0.014844
      py      :     0.030917
 22 H s       :     0.896643  s :     0.896643
      pz      :     0.039084  p :     0.071346
      px      :     0.017884
      py      :     0.014378
 23 H s       :     0.888512  s :     0.888512
      pz      :     0.014630  p :     0.082326
      px      :     0.036072
      py      :     0.031625
 24 H s       :     0.898771  s :     0.898771
      pz      :     0.022978  p :     0.070485
      px      :     0.025002
      py      :     0.022505
 25 H s       :     0.897096  s :     0.897096
      pz      :     0.034732  p :     0.070772
      px      :     0.018164
      py      :     0.017876
 26 H s       :     0.907328  s :     0.907328
      pz      :     0.013425  p :     0.070536
      px      :     0.017173
      py      :     0.039938
 27 H s       :     0.898442  s :     0.898442
      pz      :     0.033221  p :     0.069316
      px      :     0.014790
      py      :     0.021305

SPIN
  0 Nis       :     0.017369  s :     0.017369
      pz      :     0.027588  p :     0.101924
      px      :     0.007663
      py      :     0.066672
      dz2     :     0.128336  d :     1.500638
      dxz     :     0.228098
      dyz     :     0.619725
      dx2y2   :     0.327158
      dxy     :     0.197320
      f0      :    -0.000003  f :    -0.000000
      f+1     :     0.000001
      f-1     :    -0.000001
      f+2     :     0.000005
      f-2     :     0.000006
      f+3     :    -0.000007
      f-3     :    -0.000000
  1 Fes       :     0.020576  s :     0.020576
      pz      :     0.059878  p :     0.115862
      px      :     0.019185
      py      :     0.036799
      dz2     :     0.330211  d :     0.792748
      dxz     :     0.159930
      dyz     :     0.184877
      dx2y2   :     0.055135
      dxy     :     0.062596
      f0      :    -0.000005  f :    -0.000087
      f+1     :    -0.000026
      f-1     :    -0.000036
      f+2     :    -0.000007
      f-2     :    -0.000006
      f+3     :    -0.000004
      f-3     :    -0.000003
  2 C s       :    -0.004759  s :    -0.004759
      pz      :     0.002239  p :    -0.009960
      px      :    -0.004696
      py      :    -0.007503
      dz2     :     0.000474  d :     0.000297
      dxz     :     0.000076
      dyz     :    -0.000390
      dx2y2   :     0.000278
      dxy     :    -0.000141
  3 C s       :     0.026495  s :     0.026495
      pz      :     0.020178  p :     0.004613
      px      :    -0.008421
      py      :    -0.007144
      dz2     :     0.000067  d :     0.005721
      dxz     :     0.001956
      dyz     :     0.002987
      dx2y2   :    -0.000167
      dxy     :     0.000878
  4 C s       :    -0.002086  s :    -0.002086
      pz      :     0.011719  p :    -0.006674
      px      :    -0.007987
      py      :    -0.010406
      dz2     :     0.001132  d :     0.001651
      dxz     :    -0.000017
      dyz     :    -0.000057
      dx2y2   :    -0.000201
      dxy     :     0.000793
  5 O s       :    -0.000020  s :    -0.000020
      pz      :     0.002075  p :    -0.002799
      px      :    -0.004217
      py      :    -0.000657
      dz2     :    -0.000006  d :    -0.000122
      dxz     :    -0.000005
      dyz     :    -0.000026
      dx2y2   :    -0.000037
      dxy     :    -0.000047
  6 O s       :     0.001782  s :     0.001782
      pz      :     0.005773  p :    -0.011385
      px      :    -0.009683
      py      :    -0.007475
      dz2     :     0.000030  d :     0.000068
      dxz     :     0.000005
      dyz     :     0.000040
      dx2y2   :    -0.000008
      dxy     :     0.000001
  7 O s       :     0.000224  s :     0.000224
      pz      :     0.008733  p :     0.000910
      px      :    -0.002923
      py      :    -0.004899
      dz2     :     0.000002  d :    -0.000098
      dxz     :    -0.000004
      dyz     :    -0.000014
      dx2y2   :    -0.000053
      dxy     :    -0.000028
  8 S s       :     0.014341  s :     0.014341
      pz      :     0.082529  p :     0.593446
      px      :     0.422815
      py      :     0.088102
      dz2     :    -0.000199  d :     0.000140
      dxz     :    -0.000265
      dyz     :    -0.000386
      dx2y2   :     0.000521
      dxy     :     0.000468
  9 S s       :     0.004321  s :     0.004321
      pz      :     0.085127  p :     0.110465
      px      :     0.027785
      py      :    -0.002447
      dz2     :     0.000435  d :     0.001416
      dxz     :     0.000367
      dyz     :    -0.000206
      dx2y2   :     0.000039
      dxy     :     0.000781
 10 S s       :     0.015508  s :     0.015508
      pz      :     0.169595  p :     0.406599
      px      :     0.149376
      py      :     0.087628
      dz2     :     0.001321  d :     0.003511
      dxz     :    -0.000588
      dyz     :     0.001184
      dx2y2   :     0.000325
      dxy     :     0.001268
 11 S s       :     0.006156  s :     0.006156
      pz      :     0.141626  p :     0.157374
      px      :     0.001525
      py      :     0.014224
      dz2     :    -0.000238  d :     0.000860
      dxz     :     0.000140
      dyz     :     0.000318
      dx2y2   :     0.000477
      dxy     :     0.000164
 12 C s       :    -0.001861  s :    -0.001861
      pz      :    -0.004223  p :    -0.005038
      px      :     0.005489
      py      :    -0.006304
      dz2     :     0.000531  d :     0.006197
      dxz     :     0.002327
      dyz     :     0.001103
      dx2y2   :     0.000969
      dxy     :     0.001268
 13 C s       :     0.000207  s :     0.000207
      pz      :     0.000224  p :    -0.000124
      px      :     0.000201
      py      :    -0.000548
      dz2     :     0.000377  d :     0.001623
      dxz     :     0.000665
      dyz     :     0.000249
      dx2y2   :     0.000230
      dxy     :     0.000101
 14 C s       :     0.001314  s :     0.001314
      pz      :     0.000261  p :     0.007169
      px      :     0.011530
      py      :    -0.004623
      dz2     :     0.002316  d :     0.011061
      dxz     :     0.002844
      dyz     :     0.001364
      dx2y2   :     0.001181
      dxy     :     0.003357
 15 C s       :    -0.000226  s :    -0.000226
      pz      :    -0.000214  p :    -0.001447
      px      :    -0.001566
      py      :     0.000333
      dz2     :    -0.000023  d :     0.001612
      dxz     :     0.001451
      dyz     :     0.000147
      dx2y2   :     0.000042
      dxy     :    -0.000005
 16 H s       :    -0.000175  s :    -0.000175
      pz      :    -0.000032  p :     0.000103
      px      :     0.000008
      py      :     0.000128
 17 H s       :     0.003349  s :     0.003349
      pz      :    -0.000057  p :     0.000008
      px      :     0.000009
      py      :     0.000056
 18 H s       :     0.003918  s :     0.003918
      pz      :    -0.000019  p :    -0.000004
      px      :    -0.000050
      py      :     0.000065
 19 H s       :     0.014875  s :     0.014875
      pz      :    -0.000057  p :    -0.000567
      px      :    -0.000231
      py      :    -0.000278
 20 H s       :     0.015492  s :     0.015492
      pz      :    -0.000222  p :    -0.000283
      px      :    -0.000303
      py      :     0.000242
 21 H s       :     0.006693  s :     0.006693
      pz      :     0.000014  p :     0.000034
      px      :     0.000198
      py      :    -0.000177
 22 H s       :     0.030133  s :     0.030133
      pz      :    -0.000531  p :    -0.000059
      px      :     0.000310
      py      :     0.000161
 23 H s       :     0.018000  s :     0.018000
      pz      :    -0.000246  p :     0.001720
      px      :     0.001893
      py      :     0.000073
 24 H s       :     0.012433  s :     0.012433
      pz      :    -0.000033  p :     0.000267
      px      :     0.000597
      py      :    -0.000297
 25 H s       :     0.003311  s :     0.003311
      pz      :     0.000105  p :     0.000192
      px      :     0.000071
      py      :     0.000016
 26 H s       :    -0.000249  s :    -0.000249
      pz      :     0.000023  p :     0.000069
      px      :    -0.000003
      py      :     0.000049
 27 H s       :     0.003223  s :     0.003223
      pz      :    -0.000015  p :     0.000003
      px      :     0.000003
      py      :     0.000015


                      *****************************
                      * MAYER POPULATION ANALYSIS *
                      *****************************

  NA   - Mulliken gross atomic population
  ZA   - Total nuclear charge
  QA   - Mulliken gross atomic charge
  VA   - Mayer's total valence
  BVA  - Mayer's bonded valence
  FA   - Mayer's free valence

  ATOM       NA         ZA         QA         VA         BVA        FA
  0 Ni    27.6431    28.0000     0.3569     4.1861     2.9528     1.2333
  1 Fe    26.5475    26.0000    -0.5475     6.5139     5.9050     0.6089
  2 C      5.8648     6.0000     0.1352     3.6592     3.6587     0.0005
  3 C      5.7467     6.0000     0.2533     3.5775     3.5701     0.0073
  4 C      5.8279     6.0000     0.1721     3.7000     3.6996     0.0005
  5 O      8.0303     8.0000    -0.0303     2.5706     2.5705     0.0001
  6 O      8.0022     8.0000    -0.0022     2.5755     2.5753     0.0002
  7 O      8.0710     8.0000    -0.0710     2.5329     2.5327     0.0002
  8 S     16.1281    16.0000    -0.1281     2.5098     2.2668     0.2430
  9 S     16.2103    16.0000    -0.2103     2.4405     2.4205     0.0200
 10 S     16.2254    16.0000    -0.2254     2.4429     2.3080     0.1349
 11 S     16.1964    16.0000    -0.1964     2.4707     2.4366     0.0341
 12 C      6.1823     6.0000    -0.1823     3.8697     3.8691     0.0006
 13 C      6.1394     6.0000    -0.1394     3.9134     3.9134     0.0000
 14 C      6.0983     6.0000    -0.0983     3.8459     3.8452     0.0008
 15 C      6.1388     6.0000    -0.1388     3.9059     3.9058     0.0000
 16 H      0.9258     1.0000     0.0742     0.9888     0.9888     0.0000
 17 H      0.9092     1.0000     0.0908     0.9787     0.9787     0.0000
 18 H      0.9110     1.0000     0.0890     0.9739     0.9739     0.0000
 19 H      0.8925     1.0000     0.1075     0.9938     0.9936     0.0003
 20 H      0.8902     1.0000     0.1098     1.0011     1.0007     0.0004
 21 H      0.9144     1.0000     0.0856     0.9783     0.9782     0.0001
 22 H      0.9108     1.0000     0.0892     0.9795     0.9778     0.0016
 23 H      0.9406     1.0000     0.0594     1.0041     1.0038     0.0003
 24 H      0.9098     1.0000     0.0902     0.9727     0.9724     0.0003
 25 H      0.9030     1.0000     0.0970     0.9935     0.9934     0.0000
 26 H      0.9284     1.0000     0.0716     1.0001     1.0001     0.0000
 27 H      0.9120     1.0000     0.0880     0.9750     0.9749     0.0000

  Mayer bond orders larger than 0.100000
B(  0-Ni,  1-Fe) :   0.1554 B(  0-Ni,  8-S ) :   0.8411 B(  0-Ni,  9-S ) :   0.4704 
B(  0-Ni, 10-S ) :   0.8217 B(  0-Ni, 11-S ) :   0.5090 B(  1-Fe,  2-C ) :   1.1875 
B(  1-Fe,  3-C ) :   1.1496 B(  1-Fe,  4-C ) :   1.3009 B(  1-Fe,  5-O ) :   0.1396 
B(  1-Fe,  6-O ) :   0.1091 B(  1-Fe,  7-O ) :   0.1590 B(  1-Fe,  9-S ) :   0.8031 
B(  1-Fe, 11-S ) :   0.8120 B(  2-C ,  5-O ) :   2.3878 B(  3-C ,  6-O ) :   2.4349 
B(  4-C ,  7-O ) :   2.3187 B(  8-S , 10-S ) :   0.3179 B(  8-S , 12-C ) :   0.9853 
B(  9-S , 13-C ) :   0.9878 B( 10-S , 14-C ) :   1.0044 B( 11-S , 15-C ) :   0.9813 
B( 12-C , 19-H ) :   0.9458 B( 12-C , 20-H ) :   0.9448 B( 12-C , 21-H ) :   0.9632 
B( 13-C , 16-H ) :   0.9604 B( 13-C , 17-H ) :   0.9647 B( 13-C , 18-H ) :   0.9645 
B( 14-C , 22-H ) :   0.9232 B( 14-C , 23-H ) :   0.9429 B( 14-C , 24-H ) :   0.9426 
B( 15-C , 25-H ) :   0.9588 B( 15-C , 26-H ) :   0.9588 B( 15-C , 27-H ) :   0.9632 


Environment variable NBOEXE for nbo6.exe or nbo5.exe not set! Skipping NBO-Analysis

-------
TIMINGS
-------

Total SCF time: 0 days 0 hours 57 min 36 sec 

Total time                  ....    3456.318 sec
Sum of individual times     ....    3454.709 sec  (100.0%)

Fock matrix formation       ....    3442.296 sec  ( 99.6%)
  XC integration            ....     113.849 sec  (  3.3% of F)
    Basis function eval.    ....      33.069 sec  ( 29.0% of XC)
    Density eval.           ....      34.730 sec  ( 30.5% of XC)
    XC-Functional eval.     ....       5.717 sec  (  5.0% of XC)
    XC-Potential eval.      ....      37.579 sec  ( 33.0% of XC)
Diagonalization             ....       5.820 sec  (  0.2%)
Density matrix formation    ....       1.241 sec  (  0.0%)
Population analysis         ....       0.022 sec  (  0.0%)
Initial guess               ....       0.859 sec  (  0.0%)
Orbital Transformation      ....       0.000 sec  (  0.0%)
Orbital Orthonormalization  ....       0.000 sec  (  0.0%)
DIIS solution               ....       2.221 sec  (  0.1%)
Grid generation             ....       2.250 sec  (  0.1%)

-------------------------   --------------------
FINAL SINGLE POINT ENERGY     -4861.638773773851
-------------------------   --------------------


                            ***************************************
                            *     ORCA property calculations      *
                            ***************************************

                                    ---------------------
                                    Active property flags
                                    ---------------------
   (+) Dipole Moment


------------------------------------------------------------------------------
                       ORCA ELECTRIC PROPERTIES CALCULATION
------------------------------------------------------------------------------

Dipole Moment Calculation                       ... on
Quadrupole Moment Calculation                   ... off
Polarizability Calculation                      ... off
GBWName                                         ... 1e3d_chainsAB_catalytic_center.gbw
Electron density file                           ... 1e3d_chainsAB_catalytic_center.scfp
The origin for moment calculation is the CENTER OF MASS  = (14.864053, 68.422011 28.981096)

-------------
DIPOLE MOMENT
-------------
                                X             Y             Z
Electronic contribution:     -5.62618      -6.48753      10.79392
Nuclear contribution   :      5.50522       5.85189     -10.70265
                        -----------------------------------------
Total Dipole Moment    :     -0.12095      -0.63565       0.09127
                        -----------------------------------------
Magnitude (a.u.)       :      0.65346
Magnitude (Debye)      :      1.66096


--------------------
Rotational spectrum 
--------------------
 
Rotational constants in cm-1:     0.013341     0.007864     0.006733 
Rotational constants in MHz :   399.963138   235.744703   201.840495 

 Dipole components along the rotational axes: 
x,y,z [a.u.] :     0.313280     0.036537    -0.572300 
x,y,z [Debye]:     0.796296     0.092871    -1.454670 

 
------------------------------------------------------------------------------
                      ORCA CHELPG CHARGES GENERATION
------------------------------------------------------------------------------

GBW file                           ... 1e3d_chainsAB_catalytic_center.gbw

Reading the GBW file               ... done

Grid spacing                       ...     0.300000
Point Cut-Off                      ...     2.800000
Van-der-Waals Radii                ...        COSMO
Total charge                       ...            0


Number of points X direction       ...           44
Number of points Y direction       ...           40
Number of points Z direction       ...           41
Maximum number of possible points  ...        72160
Final number of points             ...        17380


CHELPG Charges            
--------------------------------
  0   Ni  :       0.783578
  1   Fe  :      -0.858788
  2   C   :       0.488675
  3   C   :       0.520060
  4   C   :       0.435331
  5   O   :      -0.252234
  6   O   :      -0.253348
  7   O   :      -0.271756
  8   S   :      -0.357013
  9   S   :      -0.151122
 10   S   :      -0.297082
 11   S   :      -0.216643
 12   C   :       0.074700
 13   C   :      -0.254222
 14   C   :      -0.114466
 15   C   :      -0.077812
 16   H   :       0.087350
 17   H   :       0.094649
 18   H   :       0.135629
 19   H   :       0.011124
 20   H   :      -0.021771
 21   H   :       0.066297
 22   H   :       0.070234
 23   H   :       0.035275
 24   H   :       0.106275
 25   H   :       0.055470
 26   H   :       0.084288
 27   H   :       0.077319
--------------------------------
Total charge:    -0.000000
--------------------------------

CHELPG charges calculated...

Timings for individual parts in CHELPG calculation:
Grid generation                 ...        0.005 sec (=   0.000 min)
Potential calculation           ...        9.829 sec (=   0.164 min)
Fit to the potential            ...        0.037 sec (=   0.001 min)
------------------------------------------------------------------------------

------------------------------------------------------------------------------
                      ORCA CHELPG CHARGES GENERATION
------------------------------------------------------------------------------

GBW file                           ... 1e3d_chainsAB_catalytic_center.gbw

Density file                       ... 1e3d_chainsAB_catalytic_center.scfp

Reading the GBW file               ... done

Reading the density               ... Done!
Grid spacing                       ...     0.300000
Point Cut-Off                      ...     2.800000
Van-der-Waals Radii                ...        COSMO
Total charge                       ...            0


Number of points X direction       ...           44
Number of points Y direction       ...           40
Number of points Z direction       ...           41
Maximum number of possible points  ...        72160
Final number of points             ...        17380


CHELPG Charges            
--------------------------------
  0   Ni  :       0.783578
  1   Fe  :      -0.858788
  2   C   :       0.488675
  3   C   :       0.520060
  4   C   :       0.435331
  5   O   :      -0.252234
  6   O   :      -0.253348
  7   O   :      -0.271756
  8   S   :      -0.357013
  9   S   :      -0.151122
 10   S   :      -0.297082
 11   S   :      -0.216643
 12   C   :       0.074700
 13   C   :      -0.254222
 14   C   :      -0.114466
 15   C   :      -0.077812
 16   H   :       0.087350
 17   H   :       0.094649
 18   H   :       0.135629
 19   H   :       0.011124
 20   H   :      -0.021771
 21   H   :       0.066297
 22   H   :       0.070234
 23   H   :       0.035275
 24   H   :       0.106275
 25   H   :       0.055470
 26   H   :       0.084288
 27   H   :       0.077319
--------------------------------
Total charge:    -0.000000
--------------------------------

CHELPG charges calculated...

Timings for individual parts in CHELPG calculation:
Grid generation                 ...        0.005 sec (=   0.000 min)
Potential calculation           ...        9.837 sec (=   0.164 min)
Fit to the potential            ...        0.037 sec (=   0.001 min)
------------------------------------------------------------------------------


Timings for individual modules:

Sum of individual times         ...     3466.476 sec (=  57.775 min)
GTO integral calculation        ...        0.228 sec (=   0.004 min)   0.0 %
SCF iterations                  ...     3456.334 sec (=  57.606 min)  99.7 %
CHELPG charge generation        ...        9.914 sec (=   0.165 min)   0.3 %
                             ****ORCA TERMINATED NORMALLY****
TOTAL RUN TIME: 0 days 0 hours 57 minutes 56 seconds 699 msec
