# Supplementary material for: Modeling of the Electrostatic Interaction and Catalytic Activity of [NiFe] Hydrogenases on a Planar Electrode
Source: J Phys Chem B. 2022 Oct 21;126(43):8777–90. doi: 10.1021/acs.jpcb.2c05371 (PMC9639099; doi:10.1021/acs.jpcb.2c05371)
Supplement: Supplementary file 1 — jp2c05371_si_001.zip [file jp2c05371_si_001.zip › Supplementary data/Metallic clusters orca/Catalytic center/catalytic center_c0_m7/1e3d_chainsAB_catalytic_center.out]

                                 *****************
                                 * O   R   C   A *
                                 *****************

           --- An Ab Initio, DFT and Semiempirical electronic structure package ---

                  #######################################################
                  #                        -***-                        #
                  #          Department of theory and spectroscopy      #
                  #               Directorship: Frank Neese             #
                  #        Max Planck Institute fuer Kohlenforschung    #
                  #                Kaiser Wilhelm Platz 1               #
                  #                 D-45470 Muelheim/Ruhr               #
                  #                      Germany                        #
                  #                                                     #
                  #                  All rights reserved                #
                  #                        -***-                        #
                  #######################################################


                         Program Version 4.2.1 -  RELEASE  -


 With contributions from (in alphabetic order):
   Daniel Aravena         : Magnetic Suceptibility
   Michael Atanasov       : Ab Initio Ligand Field Theory (pilot matlab implementation)
   Alexander A. Auer      : GIAO ZORA, VPT2
   Ute Becker             : Parallelization
   Giovanni Bistoni       : ED, misc. LED, open-shell LED, HFLD
   Martin Brehm           : Molecular dynamics
   Dmytro Bykov           : SCF Hessian
   Vijay G. Chilkuri      : MRCI spin determinant printing, contributions to CSF-ICE
   Dipayan Datta          : RHF DLPNO-CCSD density
   Achintya Kumar Dutta   : EOM-CC, STEOM-CC
   Dmitry Ganyushin       : Spin-Orbit,Spin-Spin,Magnetic field MRCI
   Miquel Garcia          : C-PCM Hessian, Gaussian charge scheme
   Yang Guo               : DLPNO-NEVPT2, CIM, IAO-localization
   Andreas Hansen         : Spin unrestricted coupled pair/coupled cluster methods
   Benjamin Helmich-Paris : CASSCF linear response (MC-RPA)
   Lee Huntington         : MR-EOM, pCC
   Robert Izsak           : Overlap fitted RIJCOSX, COSX-SCS-MP3, EOM
   Christian Kollmar      : KDIIS, OOCD, Brueckner-CCSD(T), CCSD density
   Simone Kossmann        : Meta GGA functionals, TD-DFT gradient, OOMP2, MP2 Hessian
   Martin Krupicka        : AUTO-CI
   Lucas Lang             : DCDCAS
   Dagmar Lenk            : GEPOL surface, SMD
   Dimitrios Liakos       : Extrapolation schemes; Compound Job, initial MDCI parallelization
   Dimitrios Manganas     : Further ROCIS development; embedding schemes
   Dimitrios Pantazis     : SARC Basis sets
   Taras Petrenko         : DFT Hessian,TD-DFT gradient, ASA, ECA, R-Raman, ABS, FL, XAS/XES, NRVS
   Peter Pinski           : DLPNO-MP2, DLPNO-MP2 Gradient
   Christoph Reimann      : Effective Core Potentials
   Marius Retegan         : Local ZFS, SOC
   Christoph Riplinger    : Optimizer, TS searches, QM/MM, DLPNO-CCSD(T), (RO)-DLPNO pert. Triples
   Tobias Risthaus        : Range-separated hybrids, TD-DFT gradient, RPA, STAB
   Michael Roemelt        : Original ROCIS implementation
   Masaaki Saitow         : Open-shell DLPNO-CCSD energy and density
   Barbara Sandhoefer     : DKH picture change effects
   Avijit Sen             : IP-ROCIS
   Kantharuban Sivalingam : CASSCF convergence, NEVPT2, FIC-MRCI
   Bernardo de Souza      : ESD, SOC TD-DFT
   Georgi Stoychev        : AutoAux, RI-MP2 NMR
   Willem Van den Heuvel  : Paramagnetic NMR
   Boris Wezisla          : Elementary symmetry handling
   Frank Wennmohs         : Technical directorship


 We gratefully acknowledge several colleagues who have allowed us to
 interface, adapt or use parts of their codes:
   Stefan Grimme, W. Hujo, H. Kruse,             : VdW corrections, initial TS optimization,
                  C. Bannwarth                     DFT functionals, gCP, sTDA/sTD-DF
   Ed Valeev, F. Pavosevic, A. Kumar             : LibInt (2-el integral package), F12 methods
   Garnet Chan, S. Sharma, J. Yang, R. Olivares  : DMRG
   Ulf Ekstrom                                   : XCFun DFT Library
   Mihaly Kallay                                 : mrcc  (arbitrary order and MRCC methods)
   Andreas Klamt, Michael Diedenhofen            : otool_cosmo (COSMO solvation model)
   Jiri Pittner, Ondrej Demel                    : Mk-CCSD
   Frank Weinhold                                : gennbo (NPA and NBO analysis)
   Christopher J. Cramer and Donald G. Truhlar   : smd solvation model
   Lars Goerigk                                  : TD-DFT with DH, B97 family of functionals
   V. Asgeirsson, H. Jonsson                     : NEB implementation
   FAccTs GmbH                                   : IRC, NEB, NEB-TS, Multilevel, MM, QM/MM, CI optimization
   S Lehtola, MJT Oliveira, MAL Marques          : LibXC Library


 Your calculation uses the libint2 library for the computation of 2-el integrals
 For citations please refer to: http://libint.valeyev.net

 Your ORCA version has been built with support for libXC version: 4.2.3
 For citations please refer to: https://tddft.org/programs/libxc/

 This ORCA versions uses:
   CBLAS   interface :  Fast vector & matrix operations
   LAPACKE interface :  Fast linear algebra routines
   SCALAPACK package :  Parallel linear algebra routines


----- Orbital basis set information -----
Your calculation utilizes the basis: def2-SVP
   F. Weigend and R. Ahlrichs, Phys. Chem. Chem. Phys. 7, 3297 (2005).

================================================================================
                                        WARNINGS
                       Please study these warnings very carefully!
================================================================================


INFO   : the flag for use of LIBINT has been found!

================================================================================
                                       INPUT FILE
================================================================================
NAME = 1e3d_chainsAB_catalytic_center.inp
|  1> #Catalytic center
|  2> 
|  3> ! AllPop
|  4> ! CHELPG
|  5> ! Angs
|  6> ! PBE0 def2-SVP TightSCF UHF
|  7> %scf
|  8> 	MaxIter 1500
|  9> 
| 10> end
| 11> * xyz 0 7
| 12> Ni 8.060   36.237  13.909
| 13> Fe 7.465   35.722  16.702
| 14> C1 6.451   34.219  17.096
| 15> C2 6.799   36.559  18.161
| 16> C3 8.961   35.108  17.491
| 17> O  6.001   33.252  17.438
| 18> O  6.437   36.754  19.176
| 19> O  9.912   34.679  17.963
| 20> S  7.694   37.504  12.192
| 21> S  5.890   36.524  15.267
| 22> S 10.081   36.152  13.041
| 23> S  8.545   37.599  15.988
| 24> C  7.202   38.961  13.149
| 25> C  4.698   35.256  14.828
| 26> C 10.780   34.829  13.498
| 27> C 10.339   37.616  16.165
| 28> H  5.123   34.264  15.041
| 29> H  4.460   35.331  13.757
| 30> H  3.780   35.396  15.418
| 31> H  8.030   39.267  13.805
| 32> H  6.321   38.716  13.762
| 33> H  6.953   39.784  12.464
| 34> H 11.220   34.923  14.501
| 35> H  9.820   34.295  13.567
| 36> H  11.465  34.266  12.847
| 37> H  10.792  38.076  15.273
| 38> H  10.706  36.585  16.271
| 39> H  10.614  38.198  17.057
| 40> *
| 41> 
| 42>                          ****END OF INPUT****
================================================================================

                       ****************************
                       * Single Point Calculation *
                       ****************************

---------------------------------
CARTESIAN COORDINATES (ANGSTROEM)
---------------------------------
  Ni     8.060000   36.237000   13.909000
  Fe     7.465000   35.722000   16.702000
  C      6.451000   34.219000   17.096000
  C      6.799000   36.559000   18.161000
  C      8.961000   35.108000   17.491000
  O      6.001000   33.252000   17.438000
  O      6.437000   36.754000   19.176000
  O      9.912000   34.679000   17.963000
  S      7.694000   37.504000   12.192000
  S      5.890000   36.524000   15.267000
  S     10.081000   36.152000   13.041000
  S      8.545000   37.599000   15.988000
  C      7.202000   38.961000   13.149000
  C      4.698000   35.256000   14.828000
  C     10.780000   34.829000   13.498000
  C     10.339000   37.616000   16.165000
  H      5.123000   34.264000   15.041000
  H      4.460000   35.331000   13.757000
  H      3.780000   35.396000   15.418000
  H      8.030000   39.267000   13.805000
  H      6.321000   38.716000   13.762000
  H      6.953000   39.784000   12.464000
  H     11.220000   34.923000   14.501000
  H      9.820000   34.295000   13.567000
  H     11.465000   34.266000   12.847000
  H     10.792000   38.076000   15.273000
  H     10.706000   36.585000   16.271000
  H     10.614000   38.198000   17.057000

----------------------------
CARTESIAN COORDINATES (A.U.)
----------------------------
  NO LB      ZA    FRAG     MASS         X           Y           Z
   0 Ni   28.0000    0    58.700   15.231193   68.478006   26.284201
   1 Fe   26.0000    0    55.850   14.106806   67.504797   31.562206
   2 C     6.0000    0    12.011   12.190623   64.664539   32.306758
   3 C     6.0000    0    12.011   12.848248   69.086498   34.319316
   4 C     6.0000    0    12.011   16.933836   66.344505   33.053200
   5 O     8.0000    0    15.999   11.340247   62.837173   32.953044
   6 O     8.0000    0    15.999   12.164167   69.454994   36.237388
   7 O     8.0000    0    15.999   18.730965   65.533813   33.945151
   8 S    16.0000    0    32.060   14.539553   70.872289   23.039541
   9 S    16.0000    0    32.060   11.130487   69.020357   28.850449
  10 S    16.0000    0    32.060   19.050329   68.317379   24.643919
  11 S    16.0000    0    32.060   16.147710   71.051813   30.212941
  12 C     6.0000    0    12.011   13.609808   73.625620   24.848009
  13 C     6.0000    0    12.011    8.877933   66.624185   28.020859
  14 C     6.0000    0    12.011   20.371248   65.817272   25.507523
  15 C     6.0000    0    12.011   19.537878   71.083938   30.547423
  16 H     1.0000    0     1.008    9.681067   64.749576   28.423371
  17 H     1.0000    0     1.008    8.428179   66.765914   25.996962
  18 H     1.0000    0     1.008    7.143165   66.888746   29.135798
  19 H     1.0000    0     1.008   15.174501   74.203876   26.087669
  20 H     1.0000    0     1.008   11.944959   73.162637   26.006411
  21 H     1.0000    0     1.008   13.139266   75.180865   23.553547
  22 H     1.0000    0     1.008   21.202727   65.994906   27.402919
  23 H     1.0000    0     1.008   18.557111   64.808158   25.637914
  24 H     1.0000    0     1.008   21.665710   64.753356   24.277312
  25 H     1.0000    0     1.008   20.393924   71.953212   28.861787
  26 H     1.0000    0     1.008   20.231408   69.135631   30.747734
  27 H     1.0000    0     1.008   20.057553   72.183759   32.233059

--------------------------------
INTERNAL COORDINATES (ANGSTROEM)
--------------------------------
 Ni     0   0   0     0.000000000000     0.00000000     0.00000000
 Fe     1   0   0     2.901740684486     0.00000000     0.00000000
 C      2   1   0     1.855381631902   117.40211767     0.00000000
 C      2   1   3     1.809089826404   140.32105026   231.02353750
 C      2   1   3     1.799314591727   108.18869475   105.71884867
 O      3   2   1     1.120068301489   169.66678101   118.80678019
 O      4   2   1     1.095122824162   162.09213777   176.38328706
 O      5   2   1     1.145087769562   177.56320327   297.92901534
 S      1   2   3     2.165025173064   146.36080033   109.84105851
 S      2   1   3     2.276632161769    58.17257911   285.49969684
 S      1   2   3     2.201156514199   124.12317285   246.24414116
 S      2   1   3     2.280202841854    57.00184213   185.19042564
 C      9   1   2     1.811287387468    95.60370454    24.22088016
 C     10   2   1     1.794828404054   111.39220796   106.03285934
 C     11   1   2     1.564537950962   109.12794982    47.99066986
 C     12   2   1     1.802790614575   116.63796401   259.78433694
 H     14  10   2     1.100026363320   109.45981630   340.69022675
 H     14  10   2     1.099686318911   109.49736083   220.65381434
 H     14  10   2     1.100192710392   109.45604765   100.67066110
 H     13   9   1     1.099798163301   109.53960577    59.91579154
 H     13   9   1     1.100888277710   109.42407946   299.98118113
 H     13   9   1     1.099342985605   109.54240705   180.04316755
 H     15  11   1     1.099292954585   111.90261043   277.72525729
 H     15  11   1     1.100689329466    92.22891775    29.76449039
 H     15  11   1     1.099997727270   122.55807453   144.53348342
 H     16  12   2     1.101123517141   109.49937614   139.71321515
 H     16  12   2     1.099493519763   109.43793226    19.77772442
 H     16  12   2     1.100005909075   109.47432266   259.70910455

---------------------------
INTERNAL COORDINATES (A.U.)
---------------------------
 Ni     0   0   0     0.000000000000     0.00000000     0.00000000
 Fe     1   0   0     5.483495205335     0.00000000     0.00000000
 C      2   1   0     3.506163158203   117.40211767     0.00000000
 C      2   1   3     3.418684323568   140.32105026   231.02353750
 C      2   1   3     3.400211807131   108.18869475   105.71884867
 O      3   2   1     2.116622341100   169.66678101   118.80678019
 O      4   2   1     2.069482220672   162.09213777   176.38328706
 O      5   2   1     2.163902283775   177.56320327   297.92901534
 S      1   2   3     4.091304650136   146.36080033   109.84105851
 S      2   1   3     4.302211293420    58.17257911   285.49969684
 S      1   2   3     4.159582989733   124.12317285   246.24414116
 S      2   1   3     4.308958900893    57.00184213   185.19042564
 C      9   1   2     3.422837112140    95.60370454    24.22088016
 C     10   2   1     3.391734141046   111.39220796   106.03285934
 C     11   1   2     2.956548253444   109.12794982    47.99066986
 C     12   2   1     3.406780538350   116.63796401   259.78433694
 H     14  10   2     2.078748566769   109.45981630   340.69022675
 H     14  10   2     2.078105975962   109.49736083   220.65381434
 H     14  10   2     2.079062917178   109.45604765   100.67066110
 H     13   9   1     2.078317331228   109.53960577    59.91579154
 H     13   9   1     2.080377348917   109.42407946   299.98118113
 H     13   9   1     2.077457170042   109.54240705   180.04316755
 H     15  11   1     2.077362625115   111.90261043   277.72525729
 H     15  11   1     2.080001391220    92.22891775    29.76449039
 H     15  11   1     2.078694452477   122.55807453   144.53348342
 H     16  12   2     2.080821887016   109.49937614   139.71321515
 H     16  12   2     2.077741638372   109.43793226    19.77772442
 H     16  12   2     2.078709913847   109.47432266   259.70910455

---------------------
BASIS SET INFORMATION
---------------------
There are 6 groups of distinct atoms

 Group   1 Type Ni  : 14s9p5d1f contracted to 5s3p2d1f pattern {63311/531/41/1}
 Group   2 Type Fe  : 14s9p5d1f contracted to 5s3p2d1f pattern {63311/531/41/1}
 Group   3 Type C   : 7s4p1d contracted to 3s2p1d pattern {511/31/1}
 Group   4 Type O   : 7s4p1d contracted to 3s2p1d pattern {511/31/1}
 Group   5 Type S   : 10s7p1d contracted to 4s3p1d pattern {5311/511/1}
 Group   6 Type H   : 4s1p contracted to 2s1p pattern {31/1}

Atom   0Ni   basis set group =>   1
Atom   1Fe   basis set group =>   2
Atom   2C    basis set group =>   3
Atom   3C    basis set group =>   3
Atom   4C    basis set group =>   3
Atom   5O    basis set group =>   4
Atom   6O    basis set group =>   4
Atom   7O    basis set group =>   4
Atom   8S    basis set group =>   5
Atom   9S    basis set group =>   5
Atom  10S    basis set group =>   5
Atom  11S    basis set group =>   5
Atom  12C    basis set group =>   3
Atom  13C    basis set group =>   3
Atom  14C    basis set group =>   3
Atom  15C    basis set group =>   3
Atom  16H    basis set group =>   6
Atom  17H    basis set group =>   6
Atom  18H    basis set group =>   6
Atom  19H    basis set group =>   6
Atom  20H    basis set group =>   6
Atom  21H    basis set group =>   6
Atom  22H    basis set group =>   6
Atom  23H    basis set group =>   6
Atom  24H    basis set group =>   6
Atom  25H    basis set group =>   6
Atom  26H    basis set group =>   6
Atom  27H    basis set group =>   6
------------------------------------------------------------------------------
                           ORCA GTO INTEGRAL CALCULATION
------------------------------------------------------------------------------

                         BASIS SET STATISTICS AND STARTUP INFO

 # of primitive gaussian shells          ...  310
 # of primitive gaussian functions       ...  614
 # of contracted shells                  ...  150
 # of contracted basis functions         ...  334
 Highest angular momentum                ...    3
 Maximum contraction depth               ...    6
 Integral package used                   ... LIBINT
 Integral threshhold            Thresh   ...  2.500e-11
 Primitive cut-off              TCut     ...  2.500e-12


------------------------------ INTEGRAL EVALUATION ----------------------------


 * One electron integrals 
 Pre-screening matrix                    ... done
 Shell pair data                         ... done (   0.002 sec)

-------------------------------------------------------------------------------
                                 ORCA SCF
-------------------------------------------------------------------------------

------------
SCF SETTINGS
------------
Hamiltonian:
 Density Functional     Method          .... DFT(GTOs)
 Exchange Functional    Exchange        .... PBE
   PBE kappa parameter   XKappa         ....  0.804000
   PBE mue parameter    XMuePBE         ....  0.219520
 Correlation Functional Correlation     .... PBE
   PBE beta parameter  CBetaPBE         ....  0.066725
 LDA part of GGA corr.  LDAOpt          .... PW91-LDA
 Gradients option       PostSCFGGA      .... off
 Hybrid DFT is turned on
   Fraction HF Exchange ScalHFX         ....  0.250000
   Scaling of DF-GGA-X  ScalDFX         ....  0.750000
   Scaling of DF-GGA-C  ScalDFC         ....  1.000000
   Scaling of DF-LDA-C  ScalLDAC        ....  1.000000
   Perturbative correction              ....  0.000000
   Density functional embedding theory  .... OFF
   NL short-range parameter             ....  6.900000


General Settings:
 Integral files         IntName         .... 1e3d_chainsAB_catalytic_center
 Hartree-Fock type      HFTyp           .... UHF
 Total Charge           Charge          ....    0
 Multiplicity           Mult            ....    7
 Number of Electrons    NEL             ....  196
 Basis Dimension        Dim             ....  334
 Nuclear Repulsion      ENuc            ....   2795.4486099635 Eh

Convergence Acceleration:
 DIIS                   CNVDIIS         .... on
   Start iteration      DIISMaxIt       ....    12
   Startup error        DIISStart       ....  0.200000
   # of expansion vecs  DIISMaxEq       ....     5
   Bias factor          DIISBfac        ....   1.050
   Max. coefficient     DIISMaxC        ....  10.000
 Newton-Raphson         CNVNR           .... off
 SOSCF                  CNVSOSCF        .... off
 Level Shifting         CNVShift        .... on
   Level shift para.    LevelShift      ....    0.2500
   Turn off err/grad.   ShiftErr        ....    0.0010
 Zerner damping         CNVZerner       .... off
 Static damping         CNVDamp         .... on
   Fraction old density DampFac         ....    0.7000
   Max. Damping (<1)    DampMax         ....    0.9800
   Min. Damping (>=0)   DampMin         ....    0.0000
   Turn off err/grad.   DampErr         ....    0.1000
 Fernandez-Rico         CNVRico         .... off

SCF Procedure:
 Maximum # iterations   MaxIter         ....  1500
 SCF integral mode      SCFMode         .... Direct
   Integral package                     .... LIBINT
 Reset frequency        DirectResetFreq ....    20
 Integral Threshold     Thresh          ....  2.500e-11 Eh
 Primitive CutOff       TCut            ....  2.500e-12 Eh

Convergence Tolerance:
 Convergence Check Mode ConvCheckMode   .... Total+1el-Energy
 Convergence forced     ConvForced      .... 0
 Energy Change          TolE            ....  1.000e-08 Eh
 1-El. energy change                    ....  1.000e-05 Eh
 DIIS Error             TolErr          ....  5.000e-07


Diagonalization of the overlap matrix:
Smallest eigenvalue                        ... 1.227e-03
Time for diagonalization                   ...    0.008 sec
Threshold for overlap eigenvalues          ... 1.000e-08
Number of eigenvalues below threshold      ... 0
Time for construction of square roots      ...    0.004 sec
Total time needed                          ...    0.013 sec

-------------------
DFT GRID GENERATION
-------------------

General Integration Accuracy     IntAcc      ...  4.340
Radial Grid Type                 RadialGrid  ... Gauss-Chebyshev
Angular Grid (max. acc.)         AngularGrid ... Lebedev-110
Angular grid pruning method      GridPruning ... 3 (G Style)
Weight generation scheme         WeightScheme... Becke
Basis function cutoff            BFCut       ...    1.0000e-11
Integration weight cutoff        WCut        ...    1.0000e-14
Grids for H and He will be reduced by one unit

# of grid points (after initial pruning)     ...  39316 (   0.0 sec)
# of grid points (after weights+screening)   ...  35965 (   0.1 sec)
nearest neighbour list constructed           ...    0.0 sec
Grid point re-assignment to atoms done       ...    0.0 sec
Grid point division into batches done        ...    0.0 sec
Reduced shell lists constructed in    0.3 sec

Total number of grid points                  ...    35965
Total number of batches                      ...      575
Average number of points per batch           ...       62
Average number of grid points per atom       ...     1284
Average number of shells per batch           ...    74.90 (49.93%)
Average number of basis functions per batch  ...   157.11 (47.04%)
Average number of large shells per batch     ...    49.44 (66.01%)
Average number of large basis fcns per batch ...   102.34 (65.14%)
Maximum spatial batch extension              ...  19.45, 20.11, 20.94 au
Average spatial batch extension              ...   3.63,  3.59,  3.42 au

Time for grid setup =    0.444 sec

------------------------------
INITIAL GUESS: MODEL POTENTIAL
------------------------------
Loading Hartree-Fock densities                     ... done
Calculating cut-offs                               ... done
Setting up the integral package                    ... done
Initializing the effective Hamiltonian             ... done
Starting the Coulomb interaction                   ... done (   0.5 sec)
Reading the grid                                   ... done
Mapping shells                                     ... done
Starting the XC term evaluation                    ... done (   0.3 sec)
  promolecular density results
     # of electrons  =    195.991394013
     EX              =   -279.240242898
     EC              =     -7.566034121
     EX+EC           =   -286.806277019
Transforming the Hamiltonian                       ... done (   0.0 sec)
Diagonalizing the Hamiltonian                      ... done (   0.0 sec)
Back transforming the eigenvectors                 ... done (   0.0 sec)
Now organizing SCF variables                       ... done
                      ------------------
                      INITIAL GUESS DONE (   1.3 sec)
                      ------------------
--------------
SCF ITERATIONS
--------------
ITER       Energy         Delta-E        Max-DP      RMS-DP      [F,P]     Damp
               ***  Starting incremental Fock matrix formation  ***
  0  -4861.0312733497   0.000000000000 0.12559216  0.00159067  0.2330823 0.7000
  1  -4861.1833907538  -0.152117404151 0.07761592  0.00071092  0.1929126 0.7000
                               ***Turning on DIIS***
  2  -4861.3077198272  -0.124329073345 0.12715611  0.00131365  0.0726554 0.0000
  3  -4861.3907158131  -0.082995985926 0.02587282  0.00023908  0.2383060 0.7000
  4  -4861.4500939621  -0.059378148957 0.01686880  0.00019434  0.1507370 0.7000
  5  -4861.4903392445  -0.040245282455 0.03840223  0.00049024  0.0860669 0.0000
  6  -4861.5321611747  -0.041821930143 0.01801618  0.00023127  0.0503417 0.0000
  7  -4861.5391172938  -0.006956119186 0.01478334  0.00016600  0.0221017 0.0000
  8  -4861.5435724708  -0.004455176928 0.01473426  0.00012901  0.0078233 0.0000
  9  -4861.5465812303  -0.003008759538 0.01461107  0.00014312  0.0053810 0.0000
 10  -4861.5495686165  -0.002987386149 0.01417816  0.00014482  0.0049740 0.0000
 11  -4861.5523356772  -0.002767060695 0.00943184  0.00011185  0.0043090 0.0000
 12  -4861.5543276666  -0.001991989447 0.00842347  0.00010352  0.0037738 0.0000
 13  -4861.5560884046  -0.001760737996 0.00852188  0.00011756  0.0042702 0.0000
 14  -4861.5579228723  -0.001834467690 0.00730293  0.00011100  0.0032466 0.0000
 15  -4861.5595574496  -0.001634577280 0.00879617  0.00012567  0.0027884 0.0000
 16  -4861.5611056252  -0.001548175597 0.00461703  0.00007449  0.0033288 0.0000
 17  -4861.5620501806  -0.000944555488 0.01021468  0.00013377  0.0024071 0.0000
 18  -4861.5632790497  -0.001228869024 0.00669817  0.00007783  0.0046329 0.0000
 19  -4861.5640682137  -0.000789164069 0.00733764  0.00008499  0.0019503 0.0000
               *** Restarting incremental Fock matrix formation ***
                                   *** Resetting DIIS ***
 20  -4861.5647558435  -0.000687629756 0.00511569  0.00005819  0.0030312 0.0000
 21  -4861.5649201550  -0.000164311467 0.00306361  0.00003854  0.0086285 0.0000
 22  -4861.5652775543  -0.000357399380 0.00206100  0.00002947  0.0043053 0.0000
 23  -4861.5654899434  -0.000212389056 0.00283099  0.00003367  0.0020281 0.0000
 24  -4861.5656921617  -0.000202218306 0.00257434  0.00002938  0.0029222 0.0000
 25  -4861.5658635444  -0.000171382691 0.00402427  0.00003802  0.0013550 0.0000
 26  -4861.5660693030  -0.000205758595 0.00535755  0.00004552  0.0012263 0.0000
 27  -4861.5662928320  -0.000223528990 0.00393044  0.00003216  0.0010410 0.0000
 28  -4861.5664401954  -0.000147363384 0.01777439  0.00014303  0.0009594 0.0000
 29  -4861.5669489867  -0.000508791292 0.00060800  0.00000541  0.0029567 0.0000
 30  -4861.5669609296  -0.000011942941 0.00315120  0.00002213  0.0009924 0.0000
 31  -4861.5670266453  -0.000065715708 0.00088163  0.00000912  0.0012916 0.0000
 32  -4861.5670093669   0.000017278363 0.00045110  0.00000385  0.0012178 0.0000
 33  -4861.5670009085   0.000008458480 0.00267325  0.00001705  0.0010200 0.0000
 34  -4861.5670556686  -0.000054760118 0.00692788  0.00004586  0.0007788 0.0000
 35  -4861.5671890873  -0.000133418747 0.00120427  0.00000775  0.0013228 0.0000
 36  -4861.5672141481  -0.000025060747 0.00650053  0.00004137  0.0007912 0.0000
 37  -4861.5673322944  -0.000118146300 0.00056747  0.00000387  0.0014336 0.0000
 38  -4861.5673435249  -0.000011230554 0.00772373  0.00004758  0.0008046 0.0000
 39  -4861.5674761205  -0.000132595616 0.00750074  0.00004581  0.0008323 0.0000
               *** Restarting incremental Fock matrix formation ***
                                   *** Resetting DIIS ***
 40  -4861.5676009343  -0.000124813705 0.00509552  0.00003396  0.0008442 0.0000
 41  -4861.5676666795  -0.000065745244 0.00094997  0.00000721  0.0030220 0.0000
 42  -4861.5676907048  -0.000024025328 0.00288280  0.00001820  0.0009691 0.0000
 43  -4861.5677404839  -0.000049779066 0.00358877  0.00002280  0.0008572 0.0000
 44  -4861.5677996962  -0.000059212332 0.00058851  0.00000366  0.0010766 0.0000
 45  -4861.5678104401  -0.000010743917 0.00445648  0.00002757  0.0008523 0.0000
 46  -4861.5678839323  -0.000073492190 0.00025022  0.00000183  0.0008669 0.0000
 47  -4861.5678807536   0.000003178729 0.00401739  0.00002502  0.0008671 0.0000
 48  -4861.5679478220  -0.000067068395 0.00137710  0.00000876  0.0008713 0.0000
 49  -4861.5679706915  -0.000022869548 0.00228270  0.00001447  0.0008739 0.0000
 50  -4861.5680094841  -0.000038792576 0.00472956  0.00002999  0.0008763 0.0000
 51  -4861.5680894145  -0.000079930394 0.00176393  0.00001123  0.0008833 0.0000
 52  -4861.5680602029   0.000029211598 0.00208429  0.00001313  0.0008796 0.0000
 53  -4861.5680955714  -0.000035368485 0.00484632  0.00003078  0.0008820 0.0000
 54  -4861.5681786885  -0.000083117110 0.00273840  0.00001761  0.0008864 0.0000
 55  -4861.5682264210  -0.000047732455 0.00563569  0.00003641  0.0008879 0.0000
 56  -4861.5683246981  -0.000098277174 0.00465380  0.00003023  0.0008924 0.0000
 57  -4861.5682427333   0.000081964815 0.00215648  0.00001424  0.0008875 0.0000
 58  -4861.5682814444  -0.000038711055 0.00243511  0.00001575  0.0008901 0.0000
 59  -4861.5683242056  -0.000042761193 0.00147069  0.00000958  0.0008917 0.0000
               *** Restarting incremental Fock matrix formation ***
                                   *** Resetting DIIS ***
 60  -4861.5683503088  -0.000026103251 0.00464140  0.00003038  0.0008925 0.0000
 61  -4861.5684310647  -0.000080755917 0.00116780  0.00000818  0.0009424 0.0000
 62  -4861.5684515842  -0.000020519426 0.00352811  0.00002339  0.0008957 0.0000
 63  -4861.5685158153  -0.000064231175 0.00213790  0.00001438  0.0008965 0.0000
 64  -4861.5685550035  -0.000039188160 0.00039938  0.00000302  0.0008971 0.0000
 65  -4861.5685478274   0.000007176150 0.00274760  0.00001847  0.0008974 0.0000
 66  -4861.5685984843  -0.000050656905 0.00410800  0.00002783  0.0008982 0.0000
 67  -4861.5686744129  -0.000075928670 0.00055188  0.00000341  0.0008975 0.0000
 68  -4861.5686818358  -0.000007422894 0.00225291  0.00001545  0.0008993 0.0000
 69  -4861.5687244119  -0.000042576061 0.00393770  0.00002740  0.0008991 0.0000
 70  -4861.5687995429  -0.000075131022 0.00128451  0.00000904  0.0008998 0.0000
 71  -4861.5687750923   0.000024450568 0.00195423  0.00001364  0.0008996 0.0000
 72  -4861.5688126433  -0.000037550979 0.00362603  0.00002552  0.0008998 0.0000
 73  -4861.5688822543  -0.000069610933 0.00036577  0.00000261  0.0008983 0.0000
 74  -4861.5688852876  -0.000003033365 0.00333632  0.00002378  0.0009001 0.0000
 75  -4861.5689510425  -0.000065754835 0.00359389  0.00002607  0.0008998 0.0000
 76  -4861.5690229837  -0.000071941246 0.00068599  0.00000508  0.0009047 0.0000
 77  -4861.5690092070   0.000013776684 0.00240766  0.00001759  0.0009024 0.0000
 78  -4861.5690578541  -0.000048647122 0.00405747  0.00003003  0.0009054 0.0000
 79  -4861.5691402626  -0.000082408421 0.00081696  0.00000628  0.0009088 0.0000
               *** Restarting incremental Fock matrix formation ***
                                   *** Resetting DIIS ***
 80  -4861.5691242018   0.000016060743 0.00410678  0.00003089  0.0009085 0.0000
 81  -4861.5692078957  -0.000083693854 0.00087145  0.00000740  0.0009106 0.0000
 82  -4861.5692271348  -0.000019239163 0.00355769  0.00002734  0.0009128 0.0000
 83  -4861.5693027509  -0.000075616052 0.00117409  0.00000920  0.0009160 0.0000
 84  -4861.5693277215  -0.000024970607 0.00109118  0.00000782  0.0009144 0.0000
 85  -4861.5693482419  -0.000020520437 0.00134089  0.00001050  0.0009187 0.0000
 86  -4861.5693773778  -0.000029135888 0.00451664  0.00003600  0.0009178 0.0000
 87  -4861.5694764809  -0.000099103048 0.00105958  0.00000882  0.0009207 0.0000
 88  -4861.5695003197  -0.000023838868 0.00016007  0.00000183  0.0009214 0.0000
 89  -4861.5695035392  -0.000003219471 0.00423677  0.00003492  0.0009206 0.0000
 90  -4861.5695991819  -0.000095642684 0.00159772  0.00001356  0.0009223 0.0000
 91  -4861.5696361715  -0.000036989624 0.00314234  0.00002684  0.0009237 0.0000
 92  -4861.5697094365  -0.000073265017 0.00308251  0.00002580  0.0009233 0.0000
 93  -4861.5697792340  -0.000069797523 0.00251093  0.00002097  0.0009276 0.0000
 94  -4861.5697226489   0.000056585195 0.00194569  0.00001695  0.0009240 0.0000
 95  -4861.5697687873  -0.000046138472 0.00147196  0.00001282  0.0009249 0.0000
 96  -4861.5698036051  -0.000034817802 0.00251560  0.00002257  0.0009256 0.0000
 97  -4861.5698645973  -0.000060992147 0.00102354  0.00000869  0.0009255 0.0000
 98  -4861.5698869533  -0.000022355997 0.00115342  0.00001049  0.0009259 0.0000
 99  -4861.5699152455  -0.000028292274 0.00333790  0.00002770  0.0009248 0.0000
               *** Restarting incremental Fock matrix formation ***
                                   *** Resetting DIIS ***
100  -4861.5699891172  -0.000073871704 0.00347028  0.00003224  0.0009285 0.0000
101  -4861.5700567253  -0.000067608086 0.00075401  0.00000535  0.0032471 0.0000
102  -4861.5700756665  -0.000018941203 0.00113451  0.00000743  0.0010738 0.0000
103  -4861.5700977816  -0.000022115069 0.00506531  0.00004255  0.0009017 0.0000
104  -4861.5702074478  -0.000109666224 0.00068921  0.00000576  0.0009418 0.0000
105  -4861.5701935110   0.000013936817 0.00006972  0.00000075  0.0009222 0.0000
106  -4861.5701953573  -0.000001846248 0.00006125  0.00000056  0.0009223 0.0000
107  -4861.5701968207  -0.000001463405 0.00019583  0.00000158  0.0009223 0.0000
108  -4861.5701930845   0.000003736167 0.00329068  0.00003067  0.0009212 0.0000
109  -4861.5702579331  -0.000064848618 0.00080370  0.00000575  0.0028537 0.0000
110  -4861.5702770148  -0.000019081663 0.00214854  0.00001550  0.0009816 0.0000
111  -4861.5703142066  -0.000037191817 0.00228435  0.00001985  0.0009238 0.0000
112  -4861.5703657903  -0.000051583728 0.00205472  0.00001796  0.0009224 0.0000
113  -4861.5704120106  -0.000046220278 0.00184621  0.00001586  0.0009224 0.0000
114  -4861.5704527173  -0.000040706655 0.00138981  0.00001184  0.0009212 0.0000
115  -4861.5704828710  -0.000030153717 0.01123012  0.00009451  0.0009190 0.0000
116  -4861.5707178993  -0.000235028350 0.00023840  0.00000345  0.0009209 0.0000
117  -4861.5707177913   0.000000108037 0.00642180  0.00005243  0.0009210 0.0000
118  -4861.5708436138  -0.000125822500 0.01051568  0.00008406  0.0009192 0.0000
119  -4861.5710376907  -0.000194076908 0.00930733  0.00007200  0.0009344 0.0000
               *** Restarting incremental Fock matrix formation ***
                                   *** Resetting DIIS ***
120  -4861.5711947337  -0.000157042993 0.00323759  0.00002700  0.0009319 0.0000
121  -4861.5712276281  -0.000032894453 0.00093452  0.00000697  0.0031030 0.0000
122  -4861.5712486921  -0.000021063996 0.00067568  0.00000491  0.0010720 0.0000
123  -4861.5712613952  -0.000012703060 0.00370046  0.00002826  0.0008837 0.0000
124  -4861.5713184810  -0.000057085766 0.00024513  0.00000236  0.0008636 0.0000
125  -4861.5713181196   0.000000361389 0.00116811  0.00000875  0.0008706 0.0000
126  -4861.5713362044  -0.000018084830 0.00242405  0.00001810  0.0008676 0.0000
127  -4861.5713727367  -0.000036532258 0.00210597  0.00001562  0.0008563 0.0000
128  -4861.5714039490  -0.000031212339 0.00451949  0.00003375  0.0008550 0.0000
129  -4861.5714686863  -0.000064737331 0.00115947  0.00000870  0.0008318 0.0000
130  -4861.5714852722  -0.000016585858 0.00359405  0.00002692  0.0008323 0.0000
131  -4861.5715345383  -0.000049266077 0.00817515  0.00005994  0.0008173 0.0000
132  -4861.5716422332  -0.000107694935 0.00915617  0.00006691  0.0007901 0.0000
133  -4861.5717525198  -0.000110286629 0.00675177  0.00005009  0.0007695 0.0000
134  -4861.5718273238  -0.000074803964 0.01584718  0.00011716  0.0007342 0.0000
135  -4861.5719811353  -0.000153811465 0.00725767  0.00005461  0.0006943 0.0000
136  -4861.5720407502  -0.000059614966 0.00470834  0.00003602  0.0006594 0.0000
137  -4861.5720778731  -0.000037122853 0.00437150  0.00003309  0.0007941 0.0000
138  -4861.5720485361   0.000029337020 0.01303629  0.00010033  0.0006033 0.0000
139  -4861.5721376705  -0.000089134430 0.00594204  0.00004804  0.0005278 0.0000
               *** Restarting incremental Fock matrix formation ***
                                   *** Resetting DIIS ***
140  -4861.5721753206  -0.000037650118 0.00125713  0.00001223  0.0004446 0.0000
141  -4861.5721731133   0.000002207293 0.00050844  0.00000417  0.0015514 0.0000
142  -4861.5721802088  -0.000007095483 0.00044746  0.00000477  0.0006736 0.0000
143  -4861.5721838294  -0.000003620578 0.00064645  0.00000534  0.0004045 0.0000
144  -4861.5721874645  -0.000003635085 0.00043435  0.00000377  0.0003887 0.0000
145  -4861.5721901168  -0.000002652363 0.00067098  0.00000565  0.0003789 0.0000
146  -4861.5721940042  -0.000003887346 0.00149567  0.00001289  0.0003660 0.0000
147  -4861.5722023211  -0.000008316928 0.00136103  0.00001121  0.0003359 0.0000
148  -4861.5722091955  -0.000006874388 0.00065699  0.00000549  0.0003166 0.0000
149  -4861.5722121307  -0.000002935250 0.00394949  0.00003282  0.0003058 0.0000
150  -4861.5722294757  -0.000017344919 0.00020248  0.00000173  0.0002462 0.0000
151  -4861.5722290711   0.000000404514 0.00063057  0.00000514  0.0002513 0.0000
152  -4861.5722313692  -0.000002298053 0.00174164  0.00001419  0.0002785 0.0000
153  -4861.5722379084  -0.000006539169 0.00184783  0.00001496  0.0002230 0.0000
154  -4861.5722440737  -0.000006165292 0.00035457  0.00000368  0.0002004 0.0000
155  -4861.5722427871   0.000001286533 0.00009420  0.00000132  0.0002092 0.0000
156  -4861.5722427792   0.000000007918 0.00051085  0.00000422  0.0002088 0.0000
157  -4861.5722444493  -0.000001670053 0.00030079  0.00000227  0.0002028 0.0000
158  -4861.5722452999  -0.000000850601 0.00006727  0.00000062  0.0002001 0.0000
159  -4861.5722455082  -0.000000208367 0.00020450  0.00000157  0.0002002 0.0000
               *** Restarting incremental Fock matrix formation ***
                                   *** Resetting DIIS ***
160  -4861.5722461268  -0.000000618597 0.00049906  0.00000386  0.0001986 0.0000
161  -4861.5722475876  -0.000001460729 0.00023494  0.00000178  0.0001946 0.0000
162  -4861.5722482115  -0.000000623975 0.00050375  0.00000397  0.0001920 0.0000
163  -4861.5722496503  -0.000001438758 0.00037926  0.00000283  0.0001873 0.0000
164  -4861.5722506562  -0.000001005947 0.00134760  0.00001059  0.0001840 0.0000
165  -4861.5722541857  -0.000003529452 0.00027444  0.00000215  0.0001710 0.0000
166  -4861.5722535634   0.000000622304 0.00177514  0.00001378  0.0001731 0.0000
167  -4861.5722578696  -0.000004306250 0.00304463  0.00002365  0.0001561 0.0000
168  -4861.5722640354  -0.000006165819 0.00207891  0.00001591  0.0001260 0.0000
169  -4861.5722673938  -0.000003358319 0.00184123  0.00001401  0.0001059 0.0000
170  -4861.5722697517  -0.000002357964 0.00140514  0.00001069  0.0001457 0.0000
171  -4861.5722712069  -0.000001455121 0.00285900  0.00002171  0.0001878 0.0000
172  -4861.5722732991  -0.000002092281 0.00074631  0.00000551  0.0000464 0.0000
173  -4861.5722736479  -0.000000348717 0.00087227  0.00000647  0.0000392 0.0000
174  -4861.5722739290  -0.000000281160 0.00095945  0.00000721  0.0000480 0.0000
175  -4861.5722736238   0.000000305229 0.00108309  0.00000808  0.0000342 0.0000
176  -4861.5722739755  -0.000000351687 0.00030447  0.00000223  0.0000216 0.0000
177  -4861.5722740427  -0.000000067182 0.00023105  0.00000174  0.0000229 0.0000
178  -4861.5722740862  -0.000000043541 0.00010898  0.00000081  0.0000234 0.0000
179  -4861.5722740678   0.000000018436 0.00025633  0.00000190  0.0000155 0.0000
               *** Restarting incremental Fock matrix formation ***
                                   *** Resetting DIIS ***
180  -4861.5722741147  -0.000000046902 0.00002707  0.00000025  0.0000122 0.0000
181  -4861.5722741180  -0.000000003351 0.00001284  0.00000014  0.0000273 0.0000
182  -4861.5722741193  -0.000000001311 0.00000735  0.00000008  0.0000116 0.0000
183  -4861.5722741214  -0.000000002042 0.00001704  0.00000014  0.0000114 0.0000
184  -4861.5722741233  -0.000000001932 0.00002350  0.00000019  0.0000110 0.0000
185  -4861.5722741256  -0.000000002257 0.00004300  0.00000036  0.0000106 0.0000
186  -4861.5722741310  -0.000000005408 0.00002427  0.00000019  0.0000097 0.0000
187  -4861.5722741335  -0.000000002570 0.00006170  0.00000051  0.0000094 0.0000
                 **** Energy Check signals convergence ****

               *****************************************************
               *                     SUCCESS                       *
               *           SCF CONVERGED AFTER 188 CYCLES          *
               *****************************************************

Setting up the final grid:

General Integration Accuracy     IntAcc      ...  4.670
Radial Grid Type                 RadialGrid  ... Gauss-Chebyshev
Angular Grid (max. acc.)         AngularGrid ... Lebedev-302
Angular grid pruning method      GridPruning ... 3 (G Style)
Weight generation scheme         WeightScheme... Becke
Basis function cutoff            BFCut       ...    1.0000e-11
Integration weight cutoff        WCut        ...    1.0000e-14
Grids for H and He will be reduced by one unit

# of grid points (after initial pruning)     ... 149536 (   0.0 sec)
# of grid points (after weights+screening)   ... 134396 (   0.5 sec)
nearest neighbour list constructed           ...    0.0 sec
Grid point re-assignment to atoms done       ...    0.0 sec
Grid point division into batches done        ...    0.4 sec
Reduced shell lists constructed in    1.3 sec

Total number of grid points                  ...   134396
Total number of batches                      ...     2114
Average number of points per batch           ...       63
Average number of grid points per atom       ...     4800
Average number of shells per batch           ...    67.70 (45.13%)
Average number of basis functions per batch  ...   139.61 (41.80%)
Average number of large shells per batch     ...    44.00 (64.99%)
Average number of large basis fcns per batch ...    89.89 (64.39%)
Maximum spatial batch extension              ...  22.48, 22.86, 19.90 au
Average spatial batch extension              ...   2.37,  2.35,  2.28 au

Final grid set up in    1.8 sec
Final integration                            ... done (   2.0 sec)
Change in XC energy                          ...     0.000328829
Integrated number of electrons               ...   196.000317294
Previous integrated no of electrons          ...   195.999481597

----------------
TOTAL SCF ENERGY
----------------

Total Energy       :        -4861.57194531 Eh         -132290.09813 eV

Components:
Nuclear Repulsion  :         2795.44860996 Eh           76068.02390 eV
Electronic Energy  :        -7657.02055528 Eh         -208358.12203 eV
One Electron Energy:       -12297.05566506 Eh         -334619.89639 eV
Two Electron Energy:         4640.03510978 Eh          126261.77436 eV

Virial components:
Potential Energy   :        -9712.86633700 Eh         -264300.52981 eV
Kinetic Energy     :         4851.29439169 Eh          132010.43168 eV
Virial Ratio       :            2.00211852


DFT components:
N(Alpha)           :      101.000164171956 electrons
N(Beta)            :       95.000153121944 electrons
N(Total)           :      196.000317293900 electrons
E(X)               :     -210.408534405745 Eh       
E(C)               :       -7.590323572425 Eh       
E(XC)              :     -217.998857978170 Eh       
DFET-embed. en.    :        0.000000000000 Eh       

---------------
SCF CONVERGENCE
---------------

  Last Energy change         ...   -8.1454e-09  Tolerance :   1.0000e-08
  Last MAX-Density change    ...    7.2117e-05  Tolerance :   1.0000e-07
  Last RMS-Density change    ...    5.6802e-07  Tolerance :   5.0000e-09
  Last DIIS Error            ...    8.1852e-06  Tolerance :   5.0000e-07

             **** THE GBW FILE WAS UPDATED (1e3d_chainsAB_catalytic_center.gbw) ****
             **** DENSITY FILE WAS UPDATED (1e3d_chainsAB_catalytic_center.scfp) ****
             **** ENERGY FILE WAS UPDATED (1e3d_chainsAB_catalytic_center.en.tmp) ****
----------------------
UHF SPIN CONTAMINATION
----------------------

Warning: in a DFT calculation there is little theoretical justification to 
         calculate <S**2> as in Hartree-Fock theory. We will do it anyways
         but you should keep in mind that the values have only limited relevance

Expectation value of <S**2>     :    12.124286
Ideal value S*(S+1) for S=3.0   :    12.000000
Deviation                       :     0.124286

             **** THE GBW FILE WAS UPDATED (1e3d_chainsAB_catalytic_center.gbw) ****
             **** DENSITY FILE WAS UPDATED (1e3d_chainsAB_catalytic_center.scfp) ****
----------------
ORBITAL ENERGIES
----------------
                 SPIN UP ORBITALS
  NO   OCC          E(Eh)            E(eV) 
   0   1.0000    -300.206802     -8169.0424 
   1   1.0000    -256.379973     -6976.4537 
   2   1.0000     -89.012269     -2422.1470 
   3   1.0000     -88.992364     -2421.6053 
   4   1.0000     -88.990553     -2421.5561 
   5   1.0000     -88.978398     -2421.2253 
   6   1.0000     -35.976995      -978.9838 
   7   1.0000     -31.377669      -853.8298 
   8   1.0000     -31.375785      -853.7785 
   9   1.0000     -31.363886      -853.4547 
  10   1.0000     -30.190196      -821.5170 
  11   1.0000     -26.030099      -708.3150 
  12   1.0000     -26.021725      -708.0871 
  13   1.0000     -26.009650      -707.7585 
  14   1.0000     -19.316572      -525.6307 
  15   1.0000     -19.315672      -525.6062 
  16   1.0000     -19.293353      -524.9988 
  17   1.0000     -10.360250      -281.9167 
  18   1.0000     -10.356699      -281.8201 
  19   1.0000     -10.347880      -281.5801 
  20   1.0000     -10.260275      -279.1963 
  21   1.0000     -10.253553      -279.0134 
  22   1.0000     -10.253304      -279.0066 
  23   1.0000     -10.249810      -278.9115 
  24   1.0000      -8.012346      -218.0270 
  25   1.0000      -7.990805      -217.4409 
  26   1.0000      -7.989049      -217.3931 
  27   1.0000      -7.984575      -217.2713 
  28   1.0000      -5.953696      -162.0083 
  29   1.0000      -5.951613      -161.9516 
  30   1.0000      -5.947713      -161.8455 
  31   1.0000      -5.932012      -161.4182 
  32   1.0000      -5.930482      -161.3766 
  33   1.0000      -5.929103      -161.3391 
  34   1.0000      -5.926671      -161.2729 
  35   1.0000      -5.926437      -161.2665 
  36   1.0000      -5.925614      -161.2442 
  37   1.0000      -5.924696      -161.2192 
  38   1.0000      -5.921920      -161.1436 
  39   1.0000      -5.919654      -161.0820 
  40   1.0000      -4.164517      -113.3223 
  41   1.0000      -3.573945       -97.2520 
  42   1.0000      -2.750685       -74.8500 
  43   1.0000      -2.747106       -74.7525 
  44   1.0000      -2.724561       -74.1391 
  45   1.0000      -2.356357       -64.1197 
  46   1.0000      -2.340323       -63.6834 
  47   1.0000      -2.312448       -62.9249 
  48   1.0000      -1.206453       -32.8293 
  49   1.0000      -1.192017       -32.4364 
  50   1.0000      -1.155939       -31.4547 
  51   1.0000      -0.861571       -23.4445 
  52   1.0000      -0.800763       -21.7899 
  53   1.0000      -0.793003       -21.5787 
  54   1.0000      -0.786150       -21.3922 
  55   1.0000      -0.655675       -17.8418 
  56   1.0000      -0.648739       -17.6531 
  57   1.0000      -0.626664       -17.0524 
  58   1.0000      -0.616449       -16.7744 
  59   1.0000      -0.611144       -16.6301 
  60   1.0000      -0.595402       -16.2017 
  61   1.0000      -0.582134       -15.8407 
  62   1.0000      -0.532276       -14.4840 
  63   1.0000      -0.519892       -14.1470 
  64   1.0000      -0.513400       -13.9703 
  65   1.0000      -0.509896       -13.8750 
  66   1.0000      -0.503988       -13.7142 
  67   1.0000      -0.492223       -13.3941 
  68   1.0000      -0.487684       -13.2706 
  69   1.0000      -0.484367       -13.1803 
  70   1.0000      -0.479896       -13.0586 
  71   1.0000      -0.476502       -12.9663 
  72   1.0000      -0.469360       -12.7719 
  73   1.0000      -0.457364       -12.4455 
  74   1.0000      -0.449066       -12.2197 
  75   1.0000      -0.446707       -12.1555 
  76   1.0000      -0.440526       -11.9873 
  77   1.0000      -0.439920       -11.9708 
  78   1.0000      -0.434861       -11.8332 
  79   1.0000      -0.429301       -11.6819 
  80   1.0000      -0.429019       -11.6742 
  81   1.0000      -0.417551       -11.3621 
  82   1.0000      -0.409979       -11.1561 
  83   1.0000      -0.380627       -10.3574 
  84   1.0000      -0.371542       -10.1102 
  85   1.0000      -0.369881       -10.0650 
  86   1.0000      -0.366530        -9.9738 
  87   1.0000      -0.359335        -9.7780 
  88   1.0000      -0.353039        -9.6067 
  89   1.0000      -0.343583        -9.3494 
  90   1.0000      -0.322114        -8.7652 
  91   1.0000      -0.310073        -8.4375 
  92   1.0000      -0.305060        -8.3011 
  93   1.0000      -0.285689        -7.7740 
  94   1.0000      -0.277048        -7.5389 
  95   1.0000      -0.267578        -7.2812 
  96   1.0000      -0.253938        -6.9100 
  97   1.0000      -0.235067        -6.3965 
  98   1.0000      -0.227303        -6.1852 
  99   1.0000      -0.211103        -5.7444 
 100   1.0000      -0.167405        -4.5553 
 101   0.0000      -0.058178        -1.5831 
 102   0.0000      -0.036347        -0.9891 
 103   0.0000      -0.029085        -0.7914 
 104   0.0000      -0.020545        -0.5591 
 105   0.0000       0.003625         0.0986 
 106   0.0000       0.013799         0.3755 
 107   0.0000       0.017306         0.4709 
 108   0.0000       0.038126         1.0375 
 109   0.0000       0.050041         1.3617 
 110   0.0000       0.064023         1.7422 
 111   0.0000       0.067036         1.8241 
 112   0.0000       0.078146         2.1265 
 113   0.0000       0.094862         2.5813 
 114   0.0000       0.108386         2.9493 
 115   0.0000       0.118805         3.2328 
 116   0.0000       0.120783         3.2867 
 117   0.0000       0.126918         3.4536 
 118   0.0000       0.133373         3.6293 
 119   0.0000       0.135357         3.6832 
 120   0.0000       0.139889         3.8066 
 121   0.0000       0.150180         4.0866 
 122   0.0000       0.152469         4.1489 
 123   0.0000       0.162947         4.4340 
 124   0.0000       0.176364         4.7991 
 125   0.0000       0.188128         5.1192 
 126   0.0000       0.191838         5.2202 
 127   0.0000       0.217184         5.9099 
 128   0.0000       0.237661         6.4671 
 129   0.0000       0.266916         7.2632 
 130   0.0000       0.270748         7.3674 
 131   0.0000       0.290445         7.9034 
 132   0.0000       0.312446         8.5021 
 133   0.0000       0.347791         9.4639 
 134   0.0000       0.357215         9.7203 
 135   0.0000       0.380095        10.3429 
 136   0.0000       0.404570        11.0089 
 137   0.0000       0.411451        11.1961 
 138   0.0000       0.420162        11.4332 
 139   0.0000       0.423150        11.5145 
 140   0.0000       0.436410        11.8753 
 141   0.0000       0.442663        12.0455 
 142   0.0000       0.444734        12.1018 
 143   0.0000       0.452356        12.3092 
 144   0.0000       0.453686        12.3454 
 145   0.0000       0.463440        12.6109 
 146   0.0000       0.482486        13.1291 
 147   0.0000       0.485384        13.2080 
 148   0.0000       0.502729        13.6799 
 149   0.0000       0.516905        14.0657 
 150   0.0000       0.525852        14.3092 
 151   0.0000       0.531049        14.4506 
 152   0.0000       0.536392        14.5960 
 153   0.0000       0.557612        15.1734 
 154   0.0000       0.570593        15.5266 
 155   0.0000       0.579647        15.7730 
 156   0.0000       0.600734        16.3468 
 157   0.0000       0.604766        16.4565 
 158   0.0000       0.622118        16.9287 
 159   0.0000       0.629929        17.1412 
 160   0.0000       0.638004        17.3610 
 161   0.0000       0.643480        17.5100 
 162   0.0000       0.646605        17.5950 
 163   0.0000       0.652796        17.7635 
 164   0.0000       0.658817        17.9273 
 165   0.0000       0.663265        18.0484 
 166   0.0000       0.666931        18.1481 
 167   0.0000       0.672974        18.3125 
 168   0.0000       0.677945        18.4478 
 169   0.0000       0.683562        18.6007 
 170   0.0000       0.687134        18.6979 
 171   0.0000       0.688562        18.7367 
 172   0.0000       0.689915        18.7735 
 173   0.0000       0.700254        19.0549 
 174   0.0000       0.704586        19.1728 
 175   0.0000       0.706759        19.2319 
 176   0.0000       0.710005        19.3202 
 177   0.0000       0.716484        19.4965 
 178   0.0000       0.719482        19.5781 
 179   0.0000       0.725443        19.7403 
 180   0.0000       0.735949        20.0262 
 181   0.0000       0.745804        20.2944 
 182   0.0000       0.749453        20.3937 
 183   0.0000       0.752504        20.4767 
 184   0.0000       0.755928        20.5698 
 185   0.0000       0.759965        20.6797 
 186   0.0000       0.766532        20.8584 
 187   0.0000       0.780334        21.2340 
 188   0.0000       0.784684        21.3523 
 189   0.0000       0.793422        21.5901 
 190   0.0000       0.802933        21.8489 
 191   0.0000       0.806709        21.9517 
 192   0.0000       0.820111        22.3163 
 193   0.0000       0.830280        22.5931 
 194   0.0000       0.832093        22.6424 
 195   0.0000       0.842293        22.9200 
 196   0.0000       0.857493        23.3336 
 197   0.0000       0.868455        23.6319 
 198   0.0000       0.889001        24.1910 
 199   0.0000       0.899936        24.4885 
 200   0.0000       0.921512        25.0756 
 201   0.0000       0.948909        25.8211 
 202   0.0000       0.960542        26.1377 
 203   0.0000       0.979531        26.6544 
 204   0.0000       0.989164        26.9165 
 205   0.0000       1.005338        27.3566 
 206   0.0000       1.032527        28.0965 
 207   0.0000       1.039633        28.2898 
 208   0.0000       1.055665        28.7261 
 209   0.0000       1.061708        28.8905 
 210   0.0000       1.079870        29.3848 
 211   0.0000       1.091596        29.7038 
 212   0.0000       1.096275        29.8312 
 213   0.0000       1.107026        30.1237 
 214   0.0000       1.121819        30.5263 
 215   0.0000       1.129713        30.7410 
 216   0.0000       1.138952        30.9924 
 217   0.0000       1.145100        31.1597 
 218   0.0000       1.169251        31.8169 
 219   0.0000       1.188623        32.3441 
 220   0.0000       1.203526        32.7496 
 221   0.0000       1.218593        33.1596 
 222   0.0000       1.245932        33.9035 
 223   0.0000       1.254780        34.1443 
 224   0.0000       1.261513        34.3275 
 225   0.0000       1.287722        35.0407 
 226   0.0000       1.297761        35.3139 
 227   0.0000       1.315076        35.7850 
 228   0.0000       1.325958        36.0811 
 229   0.0000       1.340395        36.4740 
 230   0.0000       1.350959        36.7615 
 231   0.0000       1.388094        37.7720 
 232   0.0000       1.414922        38.5020 
 233   0.0000       1.419473        38.6258 
 234   0.0000       1.485993        40.4359 
 235   0.0000       1.498068        40.7645 
 236   0.0000       1.509479        41.0750 
 237   0.0000       1.514391        41.2087 
 238   0.0000       1.525646        41.5149 
 239   0.0000       1.544774        42.0354 
 240   0.0000       1.561714        42.4964 
 241   0.0000       1.579038        42.9678 
 242   0.0000       1.593586        43.3637 
 243   0.0000       1.605233        43.6806 
 244   0.0000       1.612928        43.8900 
 245   0.0000       1.624832        44.2139 
 246   0.0000       1.641854        44.6771 
 247   0.0000       1.653863        45.0039 
 248   0.0000       1.658131        45.1200 
 249   0.0000       1.678671        45.6790 
 250   0.0000       1.697724        46.1974 
 251   0.0000       1.717406        46.7330 
 252   0.0000       1.725813        46.9618 
 253   0.0000       1.732373        47.1403 
 254   0.0000       1.737693        47.2850 
 255   0.0000       1.745224        47.4899 
 256   0.0000       1.748871        47.5892 
 257   0.0000       1.766695        48.0742 
 258   0.0000       1.776778        48.3486 
 259   0.0000       1.777869        48.3783 
 260   0.0000       1.792891        48.7871 
 261   0.0000       1.801010        49.0080 
 262   0.0000       1.847877        50.2833 
 263   0.0000       1.858868        50.5824 
 264   0.0000       1.872638        50.9571 
 265   0.0000       1.882229        51.2181 
 266   0.0000       1.892692        51.5028 
 267   0.0000       1.905718        51.8572 
 268   0.0000       1.922653        52.3180 
 269   0.0000       1.957932        53.2780 
 270   0.0000       1.962390        53.3994 
 271   0.0000       1.972357        53.6706 
 272   0.0000       1.977500        53.8105 
 273   0.0000       1.980206        53.8842 
 274   0.0000       1.985690        54.0334 
 275   0.0000       1.997388        54.3517 
 276   0.0000       2.018149        54.9166 
 277   0.0000       2.046871        55.6982 
 278   0.0000       2.218120        60.3581 
 279   0.0000       2.225161        60.5497 
 280   0.0000       2.227673        60.6181 
 281   0.0000       2.256559        61.4041 
 282   0.0000       2.408266        65.5322 
 283   0.0000       2.416591        65.7588 
 284   0.0000       2.424194        65.9657 
 285   0.0000       2.432413        66.1893 
 286   0.0000       2.435472        66.2726 
 287   0.0000       2.436393        66.2976 
 288   0.0000       2.443086        66.4798 
 289   0.0000       2.470830        67.2347 
 290   0.0000       2.538333        69.0715 
 291   0.0000       2.605171        70.8903 
 292   0.0000       2.607867        70.9637 
 293   0.0000       2.613663        71.1214 
 294   0.0000       2.616669        71.2032 
 295   0.0000       2.622424        71.3598 
 296   0.0000       2.626936        71.4826 
 297   0.0000       2.679893        72.9236 
 298   0.0000       2.697089        73.3915 
 299   0.0000       2.705671        73.6251 
 300   0.0000       2.710786        73.7643 
 301   0.0000       2.715732        73.8988 
 302   0.0000       2.725129        74.1545 
 303   0.0000       2.892512        78.7092 
 304   0.0000       2.902778        78.9886 
 305   0.0000       2.906231        79.0826 
 306   0.0000       2.920557        79.4724 
 307   0.0000       2.922774        79.5327 
 308   0.0000       2.932058        79.7854 
 309   0.0000       2.937706        79.9390 
 310   0.0000       2.944486        80.1235 
 311   0.0000       3.177964        86.4768 
 312   0.0000       3.185760        86.6889 
 313   0.0000       3.191689        86.8503 
 314   0.0000       3.236913        88.0809 
 315   0.0000       3.260156        88.7134 
 316   0.0000       3.262903        88.7881 
 317   0.0000       3.629475        98.7630 
 318   0.0000       3.645059        99.1871 
 319   0.0000       3.673802        99.9692 
 320   0.0000       4.063922       110.5849 
 321   0.0000       4.077669       110.9590 
 322   0.0000       4.089871       111.2910 
 323   0.0000       4.103791       111.6698 
 324   0.0000       4.233058       115.1874 
 325   0.0000       4.252047       115.7041 
 326   0.0000       4.290670       116.7551 
 327   0.0000       5.457708       148.5118 
 328   0.0000       5.467674       148.7830 
 329   0.0000       5.474592       148.9712 
 330   0.0000       5.490111       149.3935 
 331   0.0000       5.492497       149.4584 
 332   0.0000       5.493819       149.4944 
 333   0.0000       5.504579       149.7872 

                 SPIN DOWN ORBITALS
  NO   OCC          E(Eh)            E(eV) 
   0   1.0000    -300.206228     -8169.0268 
   1   1.0000    -256.379148     -6976.4313 
   2   1.0000     -89.008062     -2422.0325 
   3   1.0000     -88.989828     -2421.5363 
   4   1.0000     -88.988703     -2421.5057 
   5   1.0000     -88.975816     -2421.1550 
   6   1.0000     -35.936699      -977.8873 
   7   1.0000     -31.341124      -852.8354 
   8   1.0000     -31.340377      -852.8150 
   9   1.0000     -31.335219      -852.6746 
  10   1.0000     -30.134072      -819.9898 
  11   1.0000     -25.978451      -706.9096 
  12   1.0000     -25.972115      -706.7372 
  13   1.0000     -25.969414      -706.6637 
  14   1.0000     -19.316004      -525.6152 
  15   1.0000     -19.315954      -525.6138 
  16   1.0000     -19.294567      -525.0319 
  17   1.0000     -10.359403      -281.8937 
  18   1.0000     -10.356036      -281.8021 
  19   1.0000     -10.348517      -281.5975 
  20   1.0000     -10.260298      -279.1969 
  21   1.0000     -10.253733      -279.0183 
  22   1.0000     -10.253427      -279.0099 
  23   1.0000     -10.249473      -278.9023 
  24   1.0000      -8.008038      -217.9098 
  25   1.0000      -7.988090      -217.3670 
  26   1.0000      -7.987061      -217.3390 
  27   1.0000      -7.981853      -217.1973 
  28   1.0000      -5.948889      -161.8775 
  29   1.0000      -5.942758      -161.7107 
  30   1.0000      -5.942129      -161.6936 
  31   1.0000      -5.930056      -161.3650 
  32   1.0000      -5.929117      -161.3395 
  33   1.0000      -5.923264      -161.1802 
  34   1.0000      -5.923225      -161.1791 
  35   1.0000      -5.923044      -161.1742 
  36   1.0000      -5.922991      -161.1728 
  37   1.0000      -5.921487      -161.1319 
  38   1.0000      -5.917106      -161.0126 
  39   1.0000      -5.915175      -160.9601 
  40   1.0000      -4.075190      -110.8916 
  41   1.0000      -3.436050       -93.4997 
  42   1.0000      -2.647213       -72.0343 
  43   1.0000      -2.644926       -71.9721 
  44   1.0000      -2.641360       -71.8751 
  45   1.0000      -2.194926       -59.7270 
  46   1.0000      -2.186928       -59.5093 
  47   1.0000      -2.184213       -59.4355 
  48   1.0000      -1.205969       -32.8161 
  49   1.0000      -1.190110       -32.3845 
  50   1.0000      -1.157117       -31.4868 
  51   1.0000      -0.851573       -23.1725 
  52   1.0000      -0.789637       -21.4871 
  53   1.0000      -0.781451       -21.2644 
  54   1.0000      -0.777969       -21.1696 
  55   1.0000      -0.648925       -17.6581 
  56   1.0000      -0.632560       -17.2128 
  57   1.0000      -0.616395       -16.7730 
  58   1.0000      -0.609209       -16.5774 
  59   1.0000      -0.601519       -16.3682 
  60   1.0000      -0.592687       -16.1278 
  61   1.0000      -0.581588       -15.8258 
  62   1.0000      -0.529905       -14.4194 
  63   1.0000      -0.518407       -14.1066 
  64   1.0000      -0.510332       -13.8869 
  65   1.0000      -0.504531       -13.7290 
  66   1.0000      -0.500329       -13.6146 
  67   1.0000      -0.487056       -13.2535 
  68   1.0000      -0.480367       -13.0715 
  69   1.0000      -0.475436       -12.9373 
  70   1.0000      -0.463628       -12.6160 
  71   1.0000      -0.460655       -12.5351 
  72   1.0000      -0.453173       -12.3315 
  73   1.0000      -0.448632       -12.2079 
  74   1.0000      -0.441799       -12.0220 
  75   1.0000      -0.436613       -11.8808 
  76   1.0000      -0.432309       -11.7637 
  77   1.0000      -0.430651       -11.7186 
  78   1.0000      -0.425474       -11.5777 
  79   1.0000      -0.420116       -11.4319 
  80   1.0000      -0.411535       -11.1984 
  81   1.0000      -0.374635       -10.1943 
  82   1.0000      -0.351733        -9.5711 
  83   1.0000      -0.339477        -9.2376 
  84   1.0000      -0.328615        -8.9421 
  85   1.0000      -0.319635        -8.6977 
  86   1.0000      -0.308212        -8.3869 
  87   1.0000      -0.287409        -7.8208 
  88   1.0000      -0.276777        -7.5315 
  89   1.0000      -0.269525        -7.3342 
  90   1.0000      -0.262393        -7.1401 
  91   1.0000      -0.256607        -6.9826 
  92   1.0000      -0.238711        -6.4957 
  93   1.0000      -0.228940        -6.2298 
  94   1.0000      -0.208266        -5.6672 
  95   0.0000      -0.151913        -4.1338 
  96   0.0000      -0.127583        -3.4717 
  97   0.0000      -0.100158        -2.7254 
  98   0.0000      -0.080404        -2.1879 
  99   0.0000      -0.052848        -1.4381 
 100   0.0000      -0.020612        -0.5609 
 101   0.0000      -0.015112        -0.4112 
 102   0.0000      -0.005401        -0.1470 
 103   0.0000      -0.004871        -0.1325 
 104   0.0000       0.013566         0.3691 
 105   0.0000       0.029480         0.8022 
 106   0.0000       0.035855         0.9757 
 107   0.0000       0.046771         1.2727 
 108   0.0000       0.053649         1.4599 
 109   0.0000       0.060644         1.6502 
 110   0.0000       0.070929         1.9301 
 111   0.0000       0.072395         1.9700 
 112   0.0000       0.089902         2.4464 
 113   0.0000       0.099353         2.7035 
 114   0.0000       0.118239         3.2174 
 115   0.0000       0.124885         3.3983 
 116   0.0000       0.127557         3.4710 
 117   0.0000       0.132216         3.5978 
 118   0.0000       0.135366         3.6835 
 119   0.0000       0.138940         3.7807 
 120   0.0000       0.148601         4.0436 
 121   0.0000       0.156122         4.2483 
 122   0.0000       0.163472         4.4483 
 123   0.0000       0.170479         4.6390 
 124   0.0000       0.187780         5.1098 
 125   0.0000       0.193627         5.2688 
 126   0.0000       0.204245         5.5578 
 127   0.0000       0.225722         6.1422 
 128   0.0000       0.250737         6.8229 
 129   0.0000       0.273450         7.4409 
 130   0.0000       0.278112         7.5678 
 131   0.0000       0.308762         8.4018 
 132   0.0000       0.319160         8.6848 
 133   0.0000       0.358735         9.7617 
 134   0.0000       0.372361        10.1325 
 135   0.0000       0.392427        10.6785 
 136   0.0000       0.410241        11.1632 
 137   0.0000       0.418185        11.3794 
 138   0.0000       0.427002        11.6193 
 139   0.0000       0.429300        11.6818 
 140   0.0000       0.444534        12.0964 
 141   0.0000       0.449410        12.2291 
 142   0.0000       0.449891        12.2421 
 143   0.0000       0.457732        12.4555 
 144   0.0000       0.460378        12.5275 
 145   0.0000       0.469355        12.7718 
 146   0.0000       0.486096        13.2273 
 147   0.0000       0.497331        13.5331 
 148   0.0000       0.510958        13.9039 
 149   0.0000       0.527036        14.3414 
 150   0.0000       0.533322        14.5124 
 151   0.0000       0.541348        14.7308 
 152   0.0000       0.546662        14.8754 
 153   0.0000       0.563900        15.3445 
 154   0.0000       0.576292        15.6817 
 155   0.0000       0.590845        16.0777 
 156   0.0000       0.611248        16.6329 
 157   0.0000       0.615405        16.7460 
 158   0.0000       0.636701        17.3255 
 159   0.0000       0.639442        17.4001 
 160   0.0000       0.650367        17.6974 
 161   0.0000       0.652673        17.7601 
 162   0.0000       0.654150        17.8003 
 163   0.0000       0.661241        17.9933 
 164   0.0000       0.666409        18.1339 
 165   0.0000       0.670561        18.2469 
 166   0.0000       0.672402        18.2970 
 167   0.0000       0.679481        18.4896 
 168   0.0000       0.687497        18.7078 
 169   0.0000       0.691924        18.8282 
 170   0.0000       0.693555        18.8726 
 171   0.0000       0.695448        18.9241 
 172   0.0000       0.703084        19.1319 
 173   0.0000       0.706154        19.2154 
 174   0.0000       0.712851        19.3977 
 175   0.0000       0.717701        19.5296 
 176   0.0000       0.719190        19.5701 
 177   0.0000       0.722194        19.6519 
 178   0.0000       0.726517        19.7695 
 179   0.0000       0.733870        19.9696 
 180   0.0000       0.743679        20.2365 
 181   0.0000       0.752557        20.4781 
 182   0.0000       0.755187        20.5497 
 183   0.0000       0.759892        20.6777 
 184   0.0000       0.762693        20.7539 
 185   0.0000       0.772066        21.0090 
 186   0.0000       0.774368        21.0716 
 187   0.0000       0.789126        21.4732 
 188   0.0000       0.794985        21.6326 
 189   0.0000       0.801272        21.8037 
 190   0.0000       0.809179        22.0189 
 191   0.0000       0.816582        22.2203 
 192   0.0000       0.833670        22.6853 
 193   0.0000       0.838884        22.8272 
 194   0.0000       0.845259        23.0007 
 195   0.0000       0.852323        23.1929 
 196   0.0000       0.863410        23.4946 
 197   0.0000       0.873702        23.7746 
 198   0.0000       0.901474        24.5304 
 199   0.0000       0.912487        24.8300 
 200   0.0000       0.933568        25.4037 
 201   0.0000       0.961263        26.1573 
 202   0.0000       0.975211        26.5368 
 203   0.0000       0.990518        26.9534 
 204   0.0000       0.998138        27.1607 
 205   0.0000       1.018202        27.7067 
 206   0.0000       1.043592        28.3976 
 207   0.0000       1.049466        28.5574 
 208   0.0000       1.061333        28.8803 
 209   0.0000       1.070414        29.1274 
 210   0.0000       1.084754        29.5177 
 211   0.0000       1.095751        29.8169 
 212   0.0000       1.108403        30.1612 
 213   0.0000       1.118327        30.4312 
 214   0.0000       1.137135        30.9430 
 215   0.0000       1.146232        31.1906 
 216   0.0000       1.152819        31.3698 
 217   0.0000       1.156750        31.4768 
 218   0.0000       1.187069        32.3018 
 219   0.0000       1.197814        32.5942 
 220   0.0000       1.210997        32.9529 
 221   0.0000       1.227491        33.4017 
 222   0.0000       1.256915        34.2024 
 223   0.0000       1.265517        34.4365 
 224   0.0000       1.268087        34.5064 
 225   0.0000       1.293816        35.2065 
 226   0.0000       1.304978        35.5103 
 227   0.0000       1.321515        35.9603 
 228   0.0000       1.338385        36.4193 
 229   0.0000       1.350061        36.7370 
 230   0.0000       1.363652        37.1069 
 231   0.0000       1.397325        38.0231 
 232   0.0000       1.431418        38.9509 
 233   0.0000       1.437070        39.1047 
 234   0.0000       1.489367        40.5277 
 235   0.0000       1.500587        40.8331 
 236   0.0000       1.511339        41.1256 
 237   0.0000       1.518640        41.3243 
 238   0.0000       1.532189        41.6930 
 239   0.0000       1.552888        42.2562 
 240   0.0000       1.567010        42.6405 
 241   0.0000       1.590614        43.2828 
 242   0.0000       1.598116        43.4870 
 243   0.0000       1.614202        43.9247 
 244   0.0000       1.618076        44.0301 
 245   0.0000       1.628364        44.3100 
 246   0.0000       1.646979        44.8166 
 247   0.0000       1.664743        45.2999 
 248   0.0000       1.679741        45.7081 
 249   0.0000       1.697564        46.1931 
 250   0.0000       1.711564        46.5740 
 251   0.0000       1.725774        46.9607 
 252   0.0000       1.730960        47.1018 
 253   0.0000       1.740725        47.3675 
 254   0.0000       1.744911        47.4814 
 255   0.0000       1.749610        47.6093 
 256   0.0000       1.754832        47.7514 
 257   0.0000       1.769467        48.1497 
 258   0.0000       1.781960        48.4896 
 259   0.0000       1.789844        48.7041 
 260   0.0000       1.797549        48.9138 
 261   0.0000       1.806302        49.1520 
 262   0.0000       1.859290        50.5939 
 263   0.0000       1.869173        50.8628 
 264   0.0000       1.877875        51.0996 
 265   0.0000       1.886401        51.3316 
 266   0.0000       1.896871        51.6165 
 267   0.0000       1.918535        52.2060 
 268   0.0000       1.931296        52.5532 
 269   0.0000       1.959544        53.3219 
 270   0.0000       1.963748        53.4363 
 271   0.0000       1.974800        53.7370 
 272   0.0000       1.979407        53.8624 
 273   0.0000       1.982856        53.9562 
 274   0.0000       1.989166        54.1279 
 275   0.0000       2.000530        54.4372 
 276   0.0000       2.027181        55.1624 
 277   0.0000       2.050681        55.8019 
 278   0.0000       2.219150        60.3862 
 279   0.0000       2.226816        60.5947 
 280   0.0000       2.228744        60.6472 
 281   0.0000       2.259321        61.4793 
 282   0.0000       2.410256        65.5864 
 283   0.0000       2.417259        65.7770 
 284   0.0000       2.425035        65.9885 
 285   0.0000       2.433036        66.2063 
 286   0.0000       2.436884        66.3110 
 287   0.0000       2.437663        66.3322 
 288   0.0000       2.443737        66.4975 
 289   0.0000       2.473708        67.3130 
 290   0.0000       2.544522        69.2400 
 291   0.0000       2.605881        70.9096 
 292   0.0000       2.608344        70.9767 
 293   0.0000       2.612550        71.0911 
 294   0.0000       2.615208        71.1634 
 295   0.0000       2.618024        71.2401 
 296   0.0000       2.622646        71.3658 
 297   0.0000       2.688487        73.1574 
 298   0.0000       2.700003        73.4708 
 299   0.0000       2.708040        73.6895 
 300   0.0000       2.713304        73.8328 
 301   0.0000       2.723055        74.0981 
 302   0.0000       2.730389        74.2977 
 303   0.0000       2.895292        78.7849 
 304   0.0000       2.903579        79.0104 
 305   0.0000       2.908006        79.1309 
 306   0.0000       2.921557        79.4996 
 307   0.0000       2.924293        79.5741 
 308   0.0000       2.932829        79.8063 
 309   0.0000       2.938543        79.9618 
 310   0.0000       2.945596        80.1537 
 311   0.0000       3.177451        86.4628 
 312   0.0000       3.185007        86.6685 
 313   0.0000       3.194241        86.9197 
 314   0.0000       3.237358        88.0930 
 315   0.0000       3.260471        88.7219 
 316   0.0000       3.265157        88.8494 
 317   0.0000       3.635253        98.9203 
 318   0.0000       3.652828        99.3985 
 319   0.0000       3.680522       100.1521 
 320   0.0000       4.150953       112.9532 
 321   0.0000       4.179956       113.7424 
 322   0.0000       4.193751       114.1178 
 323   0.0000       4.200901       114.3123 
 324   0.0000       4.337704       118.0349 
 325   0.0000       4.346508       118.2745 
 326   0.0000       4.396010       119.6215 
 327   0.0000       5.521020       150.2346 
 328   0.0000       5.539816       150.7461 
 329   0.0000       5.545589       150.9031 
 330   0.0000       5.547127       150.9450 
 331   0.0000       5.565364       151.4412 
 332   0.0000       5.575029       151.7042 
 333   0.0000       5.582120       151.8972 

                    ********************************
                    * MULLIKEN POPULATION ANALYSIS *
                    ********************************

--------------------------------------------
MULLIKEN ATOMIC CHARGES AND SPIN POPULATIONS
--------------------------------------------
   0 Ni:    0.345975    1.589183
   1 Fe:   -0.468701    2.791969
   2 C :    0.112078    0.015008
   3 C :    0.273547   -0.023844
   4 C :    0.151773   -0.086136
   5 O :   -0.010177    0.002879
   6 O :    0.016952   -0.018513
   7 O :   -0.060967   -0.052928
   8 S :   -0.098141    0.694887
   9 S :   -0.254794    0.242695
  10 S :   -0.241473    0.410596
  11 S :   -0.241203    0.334765
  12 C :   -0.185726   -0.028173
  13 C :   -0.133679   -0.002107
  14 C :   -0.095854   -0.010668
  15 C :   -0.135632   -0.010748
  16 H :    0.062574    0.006333
  17 H :    0.088904    0.004613
  18 H :    0.085136    0.003772
  19 H :    0.111036    0.020867
  20 H :    0.114721    0.024255
  21 H :    0.086322    0.007588
  22 H :    0.087298    0.035389
  23 H :    0.057386    0.011095
  24 H :    0.088765    0.016305
  25 H :    0.094273    0.007984
  26 H :    0.064430    0.007398
  27 H :    0.085175    0.005533
Sum of atomic charges         :   -0.0000000
Sum of atomic spin populations:    6.0000000

-----------------------------------------------------
MULLIKEN REDUCED ORBITAL CHARGES AND SPIN POPULATIONS
-----------------------------------------------------
CHARGE
  0 Nis       :     6.620877  s :     6.620877
      pz      :     4.261592  p :    12.665939
      px      :     4.269421
      py      :     4.134926
      dz2     :     1.848526  d :     8.366964
      dxz     :     1.759374
      dyz     :     1.327944
      dx2y2   :     1.603671
      dxy     :     1.827449
      f0      :     0.000027  f :     0.000244
      f+1     :     0.000031
      f-1     :     0.000049
      f+2     :     0.000061
      f-2     :     0.000026
      f+3     :     0.000034
      f-3     :     0.000016
  1 Fes       :     6.685969  s :     6.685969
      pz      :     4.453812  p :    13.272538
      px      :     4.422250
      py      :     4.396476
      dz2     :     1.424233  d :     6.508874
      dxz     :     1.181953
      dyz     :     1.082169
      dx2y2   :     1.499725
      dxy     :     1.320794
      f0      :     0.000148  f :     0.001321
      f+1     :     0.000174
      f-1     :     0.000199
      f+2     :     0.000151
      f-2     :     0.000281
      f+3     :     0.000215
      f-3     :     0.000154
  2 C s       :     3.423131  s :     3.423131
      pz      :     0.700560  p :     2.380152
      px      :     0.745351
      py      :     0.934241
      dz2     :     0.010374  d :     0.084639
      dxz     :     0.006866
      dyz     :     0.020503
      dx2y2   :     0.025046
      dxy     :     0.021850
  3 C s       :     3.325105  s :     3.325105
      pz      :     0.953095  p :     2.313009
      px      :     0.693048
      py      :     0.666865
      dz2     :     0.028561  d :     0.088339
      dxz     :     0.024369
      dyz     :     0.025342
      dx2y2   :     0.004663
      dxy     :     0.005405
  4 C s       :     3.363276  s :     3.363276
      pz      :     0.783358  p :     2.400616
      px      :     0.891373
      py      :     0.725885
      dz2     :     0.014373  d :     0.084335
      dxz     :     0.020338
      dyz     :     0.008521
      dx2y2   :     0.020448
      dxy     :     0.020655
  5 O s       :     3.714467  s :     3.714467
      pz      :     1.416703  p :     4.272031
      px      :     1.464414
      py      :     1.390913
      dz2     :     0.003042  d :     0.023679
      dxz     :     0.001815
      dyz     :     0.005968
      dx2y2   :     0.006446
      dxy     :     0.006408
  6 O s       :     3.699274  s :     3.699274
      pz      :     1.382488  p :     4.258393
      px      :     1.436569
      py      :     1.439336
      dz2     :     0.009019  d :     0.025380
      dxz     :     0.007368
      dyz     :     0.006841
      dx2y2   :     0.001085
      dxy     :     0.001067
  7 O s       :     3.725264  s :     3.725264
      pz      :     1.464469  p :     4.313681
      px      :     1.399957
      py      :     1.449255
      dz2     :     0.003326  d :     0.022022
      dxz     :     0.005643
      dyz     :     0.002058
      dx2y2   :     0.005473
      dxy     :     0.005521
  8 S s       :     5.893831  s :     5.893831
      pz      :     3.534626  p :    10.134741
      px      :     3.391846
      py      :     3.208268
      dz2     :     0.011292  d :     0.069569
      dxz     :     0.009075
      dyz     :     0.024994
      dx2y2   :     0.012144
      dxy     :     0.012064
  9 S s       :     5.847782  s :     5.847782
      pz      :     3.594083  p :    10.334712
      px      :     3.279376
      py      :     3.461252
      dz2     :     0.011581  d :     0.072300
      dxz     :     0.012937
      dyz     :     0.009985
      dx2y2   :     0.012874
      dxy     :     0.024923
 10 S s       :     5.880621  s :     5.880621
      pz      :     3.619528  p :    10.250215
      px      :     3.312597
      py      :     3.318090
      dz2     :     0.013240  d :     0.110636
      dxz     :     0.014406
      dyz     :     0.019294
      dx2y2   :     0.029485
      dxy     :     0.034211
 11 S s       :     5.847314  s :     5.847314
      pz      :     3.571582  p :    10.321680
      px      :     3.115634
      py      :     3.634464
      dz2     :     0.010203  d :     0.072209
      dxz     :     0.012300
      dyz     :     0.007992
      dx2y2   :     0.028247
      dxy     :     0.013467
 12 C s       :     3.125514  s :     3.125514
      pz      :     1.025409  p :     3.032421
      px      :     1.073531
      py      :     0.933481
      dz2     :     0.001890  d :     0.027792
      dxz     :     0.006981
      dyz     :     0.008678
      dx2y2   :     0.006082
      dxy     :     0.004159
 13 C s       :     3.095054  s :     3.095054
      pz      :     1.059531  p :     3.009455
      px      :     0.980650
      py      :     0.969274
      dz2     :     0.007118  d :     0.029170
      dxz     :     0.006004
      dyz     :     0.002662
      dx2y2   :     0.006809
      dxy     :     0.006576
 14 C s       :     3.010522  s :     3.010522
      pz      :     1.076849  p :     3.045303
      px      :     0.981430
      py      :     0.987025
      dz2     :     0.007669  d :     0.040028
      dxz     :     0.006407
      dyz     :     0.007229
      dx2y2   :     0.007894
      dxy     :     0.010830
 15 C s       :     3.095904  s :     3.095904
      pz      :     1.068635  p :     3.011142
      px      :     0.883964
      py      :     1.058543
      dz2     :     0.005393  d :     0.028585
      dxz     :     0.005289
      dyz     :     0.004987
      dx2y2   :     0.007425
      dxy     :     0.005492
 16 H s       :     0.913227  s :     0.913227
      pz      :     0.005466  p :     0.024199
      px      :     0.006143
      py      :     0.012590
 17 H s       :     0.887551  s :     0.887551
      pz      :     0.014363  p :     0.023545
      px      :     0.004735
      py      :     0.004448
 18 H s       :     0.891231  s :     0.891231
      pz      :     0.007663  p :     0.023633
      px      :     0.011414
      py      :     0.004556
 19 H s       :     0.864360  s :     0.864360
      pz      :     0.009237  p :     0.024603
      px      :     0.010659
      py      :     0.004708
 20 H s       :     0.860186  s :     0.860186
      pz      :     0.008432  p :     0.025093
      px      :     0.011554
      py      :     0.005107
 21 H s       :     0.890317  s :     0.890317
      pz      :     0.008392  p :     0.023361
      px      :     0.005193
      py      :     0.009775
 22 H s       :     0.888309  s :     0.888309
      pz      :     0.013411  p :     0.024393
      px      :     0.006372
      py      :     0.004610
 23 H s       :     0.913147  s :     0.913147
      pz      :     0.005595  p :     0.029468
      px      :     0.012636
      py      :     0.011237
 24 H s       :     0.887378  s :     0.887378
      pz      :     0.008063  p :     0.023857
      px      :     0.008732
      py      :     0.007062
 25 H s       :     0.881776  s :     0.881776
      pz      :     0.012303  p :     0.023951
      px      :     0.005368
      py      :     0.006280
 26 H s       :     0.911569  s :     0.911569
      pz      :     0.005069  p :     0.024001
      px      :     0.005201
      py      :     0.013730
 27 H s       :     0.891268  s :     0.891268
      pz      :     0.011400  p :     0.023557
      px      :     0.004437
      py      :     0.007720

SPIN
  0 Nis       :     0.010241  s :     0.010241
      pz      :     0.015369  p :     0.068074
      px      :     0.001020
      py      :     0.051686
      dz2     :     0.131749  d :     1.510881
      dxz     :     0.216992
      dyz     :     0.642400
      dx2y2   :     0.367276
      dxy     :     0.152466
      f0      :    -0.000003  f :    -0.000013
      f+1     :     0.000001
      f-1     :    -0.000005
      f+2     :    -0.000000
      f-2     :     0.000003
      f+3     :    -0.000009
      f-3     :     0.000001
  1 Fes       :     0.104093  s :     0.104093
      pz      :     0.057487  p :     0.140981
      px      :     0.041336
      py      :     0.042157
      dz2     :     0.420331  d :     2.546932
      dxz     :     0.653374
      dyz     :     0.689664
      dx2y2   :     0.245729
      dxy     :     0.537834
      f0      :    -0.000013  f :    -0.000037
      f+1     :     0.000002
      f-1     :     0.000000
      f+2     :    -0.000006
      f-2     :    -0.000014
      f+3     :     0.000009
      f-3     :    -0.000013
  2 C s       :     0.035960  s :     0.035960
      pz      :     0.021743  p :    -0.025972
      px      :    -0.033823
      py      :    -0.013892
      dz2     :     0.001454  d :     0.005020
      dxz     :     0.000475
      dyz     :     0.000950
      dx2y2   :    -0.000271
      dxy     :     0.002412
  3 C s       :     0.021104  s :     0.021104
      pz      :    -0.008224  p :    -0.048572
      px      :    -0.015729
      py      :    -0.024619
      dz2     :     0.000069  d :     0.003624
      dxz     :     0.001450
      dyz     :     0.001257
      dx2y2   :     0.000701
      dxy     :     0.000146
  4 C s       :     0.008559  s :     0.008559
      pz      :    -0.038905  p :    -0.097619
      px      :    -0.025856
      py      :    -0.032859
      dz2     :     0.000276  d :     0.002924
      dxz     :     0.000807
      dyz     :    -0.000072
      dx2y2   :     0.001087
      dxy     :     0.000826
  5 O s       :    -0.003760  s :    -0.003760
      pz      :     0.026105  p :     0.006589
      px      :    -0.020382
      py      :     0.000866
      dz2     :     0.000006  d :     0.000050
      dxz     :    -0.000004
      dyz     :    -0.000034
      dx2y2   :     0.000023
      dxy     :     0.000059
  6 O s       :    -0.003489  s :    -0.003489
      pz      :     0.001869  p :    -0.015146
      px      :    -0.006464
      py      :    -0.010552
      dz2     :     0.000028  d :     0.000123
      dxz     :     0.000034
      dyz     :     0.000054
      dx2y2   :    -0.000005
      dxy     :     0.000010
  7 O s       :    -0.006056  s :    -0.006056
      pz      :    -0.019945  p :    -0.047075
      px      :    -0.008921
      py      :    -0.018209
      dz2     :     0.000036  d :     0.000203
      dxz     :     0.000043
      dyz     :     0.000028
      dx2y2   :     0.000056
      dxy     :     0.000040
  8 S s       :     0.023584  s :     0.023584
      pz      :     0.088717  p :     0.671769
      px      :     0.477075
      py      :     0.105978
      dz2     :    -0.000262  d :    -0.000466
      dxz     :    -0.000277
      dyz     :    -0.000565
      dx2y2   :     0.000183
      dxy     :     0.000454
  9 S s       :     0.009997  s :     0.009997
      pz      :     0.144994  p :     0.231230
      px      :     0.060477
      py      :     0.025759
      dz2     :    -0.000131  d :     0.001468
      dxz     :     0.001115
      dyz     :    -0.000042
      dx2y2   :     0.000220
      dxy     :     0.000306
 10 S s       :     0.025520  s :     0.025520
      pz      :     0.144134  p :     0.382881
      px      :     0.141924
      py      :     0.096822
      dz2     :     0.000406  d :     0.002195
      dxz     :    -0.000549
      dyz     :     0.000964
      dx2y2   :    -0.000092
      dxy     :     0.001467
 11 S s       :     0.012339  s :     0.012339
      pz      :     0.213997  p :     0.320450
      px      :     0.010256
      py      :     0.096198
      dz2     :     0.001510  d :     0.001976
      dxz     :     0.000104
      dyz     :    -0.000137
      dx2y2   :    -0.000595
      dxy     :     0.001094
 12 C s       :    -0.009488  s :    -0.009488
      pz      :    -0.009718  p :    -0.021459
      px      :     0.000531
      py      :    -0.012272
      dz2     :     0.000263  d :     0.002774
      dxz     :     0.001012
      dyz     :     0.000494
      dx2y2   :     0.000465
      dxy     :     0.000541
 13 C s       :    -0.001515  s :    -0.001515
      pz      :    -0.001367  p :    -0.001885
      px      :    -0.000780
      py      :     0.000261
      dz2     :     0.000218  d :     0.001294
      dxz     :     0.000347
      dyz     :     0.000245
      dx2y2   :     0.000441
      dxy     :     0.000042
 14 C s       :    -0.007503  s :    -0.007503
      pz      :    -0.006187  p :    -0.007063
      px      :     0.007419
      py      :    -0.008295
      dz2     :     0.000824  d :     0.003897
      dxz     :     0.000844
      dyz     :     0.000502
      dx2y2   :     0.000540
      dxy     :     0.001187
 15 C s       :    -0.003754  s :    -0.003754
      pz      :    -0.002938  p :    -0.008644
      px      :    -0.004621
      py      :    -0.001085
      dz2     :     0.000008  d :     0.001650
      dxz     :     0.000978
      dyz     :     0.000087
      dx2y2   :     0.000004
      dxy     :     0.000572
 16 H s       :     0.006356  s :     0.006356
      pz      :     0.000061  p :    -0.000023
      px      :    -0.000049
      py      :    -0.000035
 17 H s       :     0.004509  s :     0.004509
      pz      :    -0.000036  p :     0.000104
      px      :     0.000026
      py      :     0.000114
 18 H s       :     0.003756  s :     0.003756
      pz      :     0.000015  p :     0.000016
      px      :    -0.000021
      py      :     0.000022
 19 H s       :     0.020777  s :     0.020777
      pz      :     0.000154  p :     0.000090
      px      :     0.000001
      py      :    -0.000065
 20 H s       :     0.024271  s :     0.024271
      pz      :    -0.000057  p :    -0.000016
      px      :    -0.000075
      py      :     0.000116
 21 H s       :     0.007528  s :     0.007528
      pz      :     0.000062  p :     0.000060
      px      :     0.000087
      py      :    -0.000089
 22 H s       :     0.035420  s :     0.035420
      pz      :    -0.000073  p :    -0.000031
      px      :    -0.000014
      py      :     0.000056
 23 H s       :     0.010283  s :     0.010283
      pz      :    -0.000052  p :     0.000812
      px      :     0.001006
      py      :    -0.000141
 24 H s       :     0.016273  s :     0.016273
      pz      :     0.000008  p :     0.000033
      px      :     0.000089
      py      :    -0.000064
 25 H s       :     0.007848  s :     0.007848
      pz      :     0.000060  p :     0.000136
      px      :     0.000034
      py      :     0.000041
 26 H s       :     0.007484  s :     0.007484
      pz      :     0.000039  p :    -0.000086
      px      :    -0.000053
      py      :    -0.000071
 27 H s       :     0.005508  s :     0.005508
      pz      :    -0.000002  p :     0.000025
      px      :     0.000004
      py      :     0.000023


                     *******************************
                     * LOEWDIN POPULATION ANALYSIS *
                     *******************************

-------------------------------------------
LOEWDIN ATOMIC CHARGES AND SPIN POPULATIONS
-------------------------------------------
   0 Ni:    0.024616    1.608733
   1 Fe:   -0.561781    2.624574
   2 C :    0.073261    0.043975
   3 C :    0.100486    0.010661
   4 C :    0.069036   -0.037630
   5 O :    0.056557    0.011997
   6 O :    0.084188   -0.012703
   7 O :    0.006462   -0.044130
   8 S :    0.199631    0.662482
   9 S :    0.129208    0.250059
  10 S :    0.146555    0.388186
  11 S :    0.152092    0.337345
  12 C :   -0.189379    0.001421
  13 C :   -0.192137    0.004113
  14 C :   -0.249978    0.019783
  15 C :   -0.190247   -0.000285
  16 H :    0.017003    0.004589
  17 H :    0.032250    0.004474
  18 H :    0.032549    0.004259
  19 H :    0.032660    0.018037
  20 H :    0.028828    0.018388
  21 H :    0.030128    0.006990
  22 H :    0.029757    0.026681
  23 H :    0.028405    0.018398
  24 H :    0.030036    0.012265
  25 H :    0.030309    0.006905
  26 H :    0.017471    0.004923
  27 H :    0.032036    0.005512

----------------------------------------------------
LOEWDIN REDUCED ORBITAL CHARGES AND SPIN POPULATIONS
----------------------------------------------------
CHARGE
  0 Nis       :     6.620809  s :     6.620809
      pz      :     4.342571  p :    12.886750
      px      :     4.365772
      py      :     4.178406
      dz2     :     1.866818  d :     8.467480
      dxz     :     1.783330
      dyz     :     1.354733
      dx2y2   :     1.627995
      dxy     :     1.834603
      f0      :     0.000037  f :     0.000344
      f+1     :     0.000045
      f-1     :     0.000072
      f+2     :     0.000088
      f-2     :     0.000034
      f+3     :     0.000046
      f-3     :     0.000021
  1 Fes       :     6.438802  s :     6.438802
      pz      :     4.416804  p :    13.312271
      px      :     4.457328
      py      :     4.438139
      dz2     :     1.464969  d :     6.807889
      dxz     :     1.254272
      dyz     :     1.134169
      dx2y2   :     1.540894
      dxy     :     1.413585
      f0      :     0.000310  f :     0.002819
      f+1     :     0.000359
      f-1     :     0.000431
      f+2     :     0.000319
      f-2     :     0.000618
      f+3     :     0.000454
      f-3     :     0.000329
  2 C s       :     3.177532  s :     3.177532
      pz      :     0.728197  p :     2.569033
      px      :     0.789051
      py      :     1.051786
      dz2     :     0.022363  d :     0.180174
      dxz     :     0.013533
      dyz     :     0.041162
      dx2y2   :     0.051925
      dxy     :     0.051190
  3 C s       :     3.138325  s :     3.138325
      pz      :     1.112896  p :     2.572037
      px      :     0.747642
      py      :     0.711499
      dz2     :     0.067086  d :     0.189152
      dxz     :     0.051812
      dyz     :     0.050519
      dx2y2   :     0.008852
      dxy     :     0.010883
  4 C s       :     3.159133  s :     3.159133
      pz      :     0.811362  p :     2.590667
      px      :     1.011265
      py      :     0.768040
      dz2     :     0.029006  d :     0.181164
      dxz     :     0.045860
      dyz     :     0.017236
      dx2y2   :     0.044054
      dxy     :     0.045008
  5 O s       :     3.513164  s :     3.513164
      pz      :     1.406284  p :     4.393257
      px      :     1.466058
      py      :     1.520914
      dz2     :     0.004685  d :     0.037023
      dxz     :     0.002538
      dyz     :     0.008894
      dx2y2   :     0.010077
      dxy     :     0.010829
  6 O s       :     3.494813  s :     3.494813
      pz      :     1.543276  p :     4.381657
      px      :     1.425993
      py      :     1.412388
      dz2     :     0.016611  d :     0.039342
      dxz     :     0.011283
      dyz     :     0.008756
      dx2y2   :     0.001308
      dxy     :     0.001384
  7 O s       :     3.527849  s :     3.527849
      pz      :     1.470102  p :     4.430904
      px      :     1.511549
      py      :     1.449253
      dz2     :     0.004532  d :     0.034785
      dxz     :     0.009778
      dyz     :     0.003051
      dx2y2   :     0.008397
      dxy     :     0.009028
  8 S s       :     5.637042  s :     5.637042
      pz      :     3.523647  p :    10.082891
      px      :     3.363434
      py      :     3.195810
      dz2     :     0.011705  d :     0.080436
      dxz     :     0.009776
      dyz     :     0.029590
      dx2y2   :     0.014588
      dxy     :     0.014777
  9 S s       :     5.579641  s :     5.579641
      pz      :     3.533430  p :    10.204124
      px      :     3.228221
      py      :     3.442473
      dz2     :     0.013535  d :     0.087028
      dxz     :     0.017101
      dyz     :     0.011356
      dx2y2   :     0.014427
      dxy     :     0.030609
 10 S s       :     5.503975  s :     5.503975
      pz      :     3.592235  p :    10.206270
      px      :     3.281441
      py      :     3.332593
      dz2     :     0.017040  d :     0.143200
      dxz     :     0.017227
      dyz     :     0.024352
      dx2y2   :     0.037912
      dxy     :     0.046670
 11 S s       :     5.579387  s :     5.579387
      pz      :     3.502921  p :    10.181759
      px      :     3.101841
      py      :     3.576996
      dz2     :     0.013036  d :     0.086762
      dxz     :     0.013652
      dyz     :     0.009184
      dx2y2   :     0.034661
      dxy     :     0.016229
 12 C s       :     2.911485  s :     2.911485
      pz      :     1.082604  p :     3.209990
      px      :     1.103107
      py      :     1.024278
      dz2     :     0.003508  d :     0.067905
      dxz     :     0.018508
      dyz     :     0.021453
      dx2y2   :     0.014846
      dxy     :     0.009591
 13 C s       :     2.903702  s :     2.903702
      pz      :     1.100808  p :     3.216285
      px      :     1.060329
      py      :     1.055147
      dz2     :     0.018653  d :     0.072150
      dxz     :     0.014822
      dyz     :     0.005694
      dx2y2   :     0.016803
      dxy     :     0.016179
 14 C s       :     2.867932  s :     2.867932
      pz      :     1.102911  p :     3.280040
      px      :     1.063143
      py      :     1.113985
      dz2     :     0.019565  d :     0.102006
      dxz     :     0.018722
      dyz     :     0.017587
      dx2y2   :     0.017094
      dxy     :     0.029038
 15 C s       :     2.904411  s :     2.904411
      pz      :     1.108740  p :     3.215289
      px      :     1.004637
      py      :     1.101912
      dz2     :     0.013555  d :     0.070547
      dxz     :     0.012788
      dyz     :     0.012686
      dx2y2   :     0.018417
      dxy     :     0.013102
 16 H s       :     0.912045  s :     0.912045
      pz      :     0.014619  p :     0.070952
      px      :     0.017125
      py      :     0.039209
 17 H s       :     0.898290  s :     0.898290
      pz      :     0.042160  p :     0.069460
      px      :     0.014450
      py      :     0.012850
 18 H s       :     0.898210  s :     0.898210
      pz      :     0.021166  p :     0.069241
      px      :     0.035151
      py      :     0.012924
 19 H s       :     0.893369  s :     0.893369
      pz      :     0.027336  p :     0.073971
      px      :     0.031113
      py      :     0.015521
 20 H s       :     0.895556  s :     0.895556
      pz      :     0.025391  p :     0.075616
      px      :     0.035196
      py      :     0.015029
 21 H s       :     0.900003  s :     0.900003
      pz      :     0.023881  p :     0.069869
      px      :     0.015052
      py      :     0.030937
 22 H s       :     0.898925  s :     0.898925
      pz      :     0.039119  p :     0.071319
      px      :     0.017859
      py      :     0.014340
 23 H s       :     0.889385  s :     0.889385
      pz      :     0.014667  p :     0.082210
      px      :     0.035925
      py      :     0.031619
 24 H s       :     0.899560  s :     0.899560
      pz      :     0.022986  p :     0.070404
      px      :     0.024947
      py      :     0.022472
 25 H s       :     0.898744  s :     0.898744
      pz      :     0.034634  p :     0.070948
      px      :     0.018467
      py      :     0.017846
 26 H s       :     0.911872  s :     0.911872
      pz      :     0.013422  p :     0.070656
      px      :     0.017154
      py      :     0.040081
 27 H s       :     0.898759  s :     0.898759
      pz      :     0.032977  p :     0.069205
      px      :     0.014964
      py      :     0.021264

SPIN
  0 Nis       :     0.010562  s :     0.010562
      pz      :     0.020861  p :     0.092436
      px      :     0.006663
      py      :     0.064912
      dz2     :     0.130540  d :     1.505729
      dxz     :     0.214877
      dyz     :     0.643329
      dx2y2   :     0.364519
      dxy     :     0.152463
      f0      :    -0.000002  f :     0.000007
      f+1     :     0.000001
      f-1     :     0.000001
      f+2     :     0.000008
      f-2     :     0.000006
      f+3     :    -0.000008
      f-3     :     0.000001
  1 Fes       :     0.020614  s :     0.020614
      pz      :     0.047529  p :     0.099086
      px      :     0.022485
      py      :     0.029071
      dz2     :     0.414936  d :     2.504952
      dxz     :     0.641957
      dyz     :     0.682495
      dx2y2   :     0.238189
      dxy     :     0.527376
      f0      :    -0.000022  f :    -0.000077
      f+1     :     0.000005
      f-1     :    -0.000000
      f+2     :    -0.000015
      f-2     :    -0.000023
      f+3     :     0.000001
      f-3     :    -0.000023
  2 C s       :     0.033780  s :     0.033780
      pz      :     0.024840  p :    -0.003259
      px      :    -0.027661
      py      :    -0.000438
      dz2     :     0.004120  d :     0.013454
      dxz     :     0.001035
      dyz     :     0.001957
      dx2y2   :    -0.000891
      dxy     :     0.007233
  3 C s       :     0.027457  s :     0.027457
      pz      :     0.010965  p :    -0.024737
      px      :    -0.014145
      py      :    -0.021556
      dz2     :    -0.000290  d :     0.007940
      dxz     :     0.003239
      dyz     :     0.003293
      dx2y2   :     0.001310
      dxy     :     0.000389
  4 C s       :     0.021741  s :     0.021741
      pz      :    -0.023800  p :    -0.065735
      px      :    -0.015773
      py      :    -0.026161
      dz2     :     0.000400  d :     0.006364
      dxz     :     0.002099
      dyz     :    -0.000206
      dx2y2   :     0.002178
      dxy     :     0.001893
  5 O s       :     0.002945  s :     0.002945
      pz      :     0.026314  p :     0.009135
      px      :    -0.020048
      py      :     0.002869
      dz2     :     0.000013  d :    -0.000083
      dxz     :    -0.000026
      dyz     :     0.000050
      dx2y2   :    -0.000037
      dxy     :    -0.000082
  6 O s       :     0.001951  s :     0.001951
      pz      :     0.004247  p :    -0.014393
      px      :    -0.006849
      py      :    -0.011791
      dz2     :    -0.000054  d :    -0.000261
      dxz     :    -0.000069
      dyz     :    -0.000096
      dx2y2   :    -0.000016
      dxy     :    -0.000027
  7 O s       :     0.001801  s :     0.001801
      pz      :    -0.019437  p :    -0.045518
      px      :    -0.007872
      py      :    -0.018209
      dz2     :    -0.000097  d :    -0.000412
      dxz     :    -0.000104
      dyz     :    -0.000038
      dx2y2   :    -0.000090
      dxy     :    -0.000083
  8 S s       :     0.015046  s :     0.015046
      pz      :     0.083549  p :     0.647258
      px      :     0.466882
      py      :     0.096827
      dz2     :    -0.000235  d :     0.000178
      dxz     :    -0.000279
      dyz     :    -0.000475
      dx2y2   :     0.000612
      dxy     :     0.000555
  9 S s       :     0.014754  s :     0.014754
      pz      :     0.141545  p :     0.231161
      px      :     0.058660
      py      :     0.030956
      dz2     :    -0.000101  d :     0.004145
      dxz     :     0.002752
      dyz     :     0.000514
      dx2y2   :     0.000370
      dxy     :     0.000609
 10 S s       :     0.015055  s :     0.015055
      pz      :     0.146397  p :     0.369595
      px      :     0.144497
      py      :     0.078700
      dz2     :     0.001187  d :     0.003536
      dxz     :    -0.000584
      dyz     :     0.001128
      dx2y2   :     0.000428
      dxy     :     0.001377
 11 S s       :     0.019193  s :     0.019193
      pz      :     0.205147  p :     0.313544
      px      :     0.010034
      py      :     0.098363
      dz2     :     0.002062  d :     0.004608
      dxz     :     0.000050
      dyz     :     0.001026
      dx2y2   :    -0.000581
      dxy     :     0.002052
 12 C s       :    -0.001887  s :    -0.001887
      pz      :    -0.004592  p :    -0.003338
      px      :     0.008170
      py      :    -0.006917
      dz2     :     0.000540  d :     0.006646
      dxz     :     0.002544
      dyz     :     0.001169
      dx2y2   :     0.001040
      dxy     :     0.001353
 13 C s       :    -0.000201  s :    -0.000201
      pz      :     0.000350  p :     0.001132
      px      :    -0.000100
      py      :     0.000881
      dz2     :     0.000541  d :     0.003182
      dxz     :     0.000839
      dyz     :     0.000553
      dx2y2   :     0.001047
      dxy     :     0.000202
 14 C s       :     0.001526  s :     0.001526
      pz      :     0.000408  p :     0.008087
      px      :     0.012192
      py      :    -0.004513
      dz2     :     0.002028  d :     0.010170
      dxz     :     0.002472
      dyz     :     0.001237
      dx2y2   :     0.001117
      dxy     :     0.003317
 15 C s       :    -0.001302  s :    -0.001302
      pz      :    -0.000281  p :    -0.003084
      px      :    -0.002400
      py      :    -0.000403
      dz2     :     0.000092  d :     0.004101
      dxz     :     0.002104
      dyz     :     0.000270
      dx2y2   :     0.000277
      dxy     :     0.001358
 16 H s       :     0.003897  s :     0.003897
      pz      :     0.000298  p :     0.000692
      px      :     0.000113
      py      :     0.000280
 17 H s       :     0.004122  s :     0.004122
      pz      :    -0.000070  p :     0.000352
      px      :     0.000043
      py      :     0.000379
 18 H s       :     0.004222  s :     0.004222
      pz      :     0.000015  p :     0.000036
      px      :    -0.000078
      py      :     0.000099
 19 H s       :     0.018015  s :     0.018015
      pz      :     0.000420  p :     0.000023
      px      :    -0.000127
      py      :    -0.000271
 20 H s       :     0.018370  s :     0.018370
      pz      :    -0.000047  p :     0.000019
      px      :    -0.000225
      py      :     0.000290
 21 H s       :     0.006824  s :     0.006824
      pz      :     0.000007  p :     0.000166
      px      :     0.000334
      py      :    -0.000176
 22 H s       :     0.026626  s :     0.026626
      pz      :    -0.000458  p :     0.000055
      px      :     0.000342
      py      :     0.000170
 23 H s       :     0.016671  s :     0.016671
      pz      :    -0.000240  p :     0.001727
      px      :     0.001940
      py      :     0.000027
 24 H s       :     0.011984  s :     0.011984
      pz      :    -0.000009  p :     0.000281
      px      :     0.000594
      py      :    -0.000304
 25 H s       :     0.006528  s :     0.006528
      pz      :     0.000103  p :     0.000378
      px      :     0.000282
      py      :    -0.000007
 26 H s       :     0.004791  s :     0.004791
      pz      :     0.000072  p :     0.000132
      px      :    -0.000103
      py      :     0.000164
 27 H s       :     0.005510  s :     0.005510
      pz      :    -0.000056  p :     0.000002
      px      :     0.000086
      py      :    -0.000028


                      *****************************
                      * MAYER POPULATION ANALYSIS *
                      *****************************

  NA   - Mulliken gross atomic population
  ZA   - Total nuclear charge
  QA   - Mulliken gross atomic charge
  VA   - Mayer's total valence
  BVA  - Mayer's bonded valence
  FA   - Mayer's free valence

  ATOM       NA         ZA         QA         VA         BVA        FA
  0 Ni    27.6540    28.0000     0.3460     4.2019     2.9690     1.2329
  1 Fe    26.4687    26.0000    -0.4687     7.1910     5.2345     1.9565
  2 C      5.8879     6.0000     0.1121     3.5543     3.5404     0.0138
  3 C      5.7265     6.0000     0.2735     3.5583     3.5518     0.0065
  4 C      5.8482     6.0000     0.1518     3.6442     3.6405     0.0038
  5 O      8.0102     8.0000    -0.0102     2.5774     2.5761     0.0012
  6 O      7.9830     8.0000     0.0170     2.5946     2.5939     0.0007
  7 O      8.0610     8.0000    -0.0610     2.5335     2.5321     0.0014
  8 S     16.0981    16.0000    -0.0981     2.5475     2.2539     0.2936
  9 S     16.2548    16.0000    -0.2548     2.3684     2.3317     0.0367
 10 S     16.2415    16.0000    -0.2415     2.4185     2.3073     0.1111
 11 S     16.2412    16.0000    -0.2412     2.4051     2.3387     0.0665
 12 C      6.1857     6.0000    -0.1857     3.8585     3.8578     0.0007
 13 C      6.1337     6.0000    -0.1337     3.9186     3.9186     0.0000
 14 C      6.0959     6.0000    -0.0959     3.8497     3.8490     0.0007
 15 C      6.1356     6.0000    -0.1356     3.9101     3.9100     0.0001
 16 H      0.9374     1.0000     0.0626     0.9917     0.9917     0.0000
 17 H      0.9111     1.0000     0.0889     0.9787     0.9787     0.0000
 18 H      0.9149     1.0000     0.0851     0.9750     0.9749     0.0000
 19 H      0.8890     1.0000     0.1110     1.0003     0.9999     0.0003
 20 H      0.8853     1.0000     0.1147     1.0066     1.0060     0.0005
 21 H      0.9137     1.0000     0.0863     0.9781     0.9780     0.0001
 22 H      0.9127     1.0000     0.0873     0.9787     0.9775     0.0013
 23 H      0.9426     1.0000     0.0574     1.0029     1.0025     0.0003
 24 H      0.9112     1.0000     0.0888     0.9726     0.9723     0.0003
 25 H      0.9057     1.0000     0.0943     0.9938     0.9937     0.0001
 26 H      0.9356     1.0000     0.0644     1.0005     1.0005     0.0001
 27 H      0.9148     1.0000     0.0852     0.9763     0.9763     0.0000

  Mayer bond orders larger than 0.100000
B(  0-Ni,  1-Fe) :   0.1493 B(  0-Ni,  8-S ) :   0.8425 B(  0-Ni,  9-S ) :   0.4965 
B(  0-Ni, 10-S ) :   0.8469 B(  0-Ni, 11-S ) :   0.4729 B(  1-Fe,  2-C ) :   1.0168 
B(  1-Fe,  3-C ) :   1.0668 B(  1-Fe,  4-C ) :   1.2060 B(  1-Fe,  5-O ) :   0.1034 
B(  1-Fe,  7-O ) :   0.1355 B(  1-Fe,  9-S ) :   0.6815 B(  1-Fe, 11-S ) :   0.7075 
B(  2-C ,  5-O ) :   2.4208 B(  3-C ,  6-O ) :   2.4609 B(  4-C ,  7-O ) :   2.3339 
B(  8-S , 10-S ) :   0.2947 B(  8-S , 12-C ) :   0.9848 B(  9-S , 13-C ) :   0.9922 
B( 10-S , 14-C ) :   1.0055 B( 11-S , 15-C ) :   0.9848 B( 12-C , 19-H ) :   0.9411 
B( 12-C , 20-H ) :   0.9411 B( 12-C , 21-H ) :   0.9628 B( 13-C , 16-H ) :   0.9554 
B( 13-C , 17-H ) :   0.9662 B( 13-C , 18-H ) :   0.9644 B( 14-C , 22-H ) :   0.9248 
B( 14-C , 23-H ) :   0.9440 B( 14-C , 24-H ) :   0.9432 B( 15-C , 25-H ) :   0.9597 
B( 15-C , 26-H ) :   0.9555 B( 15-C , 27-H ) :   0.9637 

Environment variable NBOEXE for nbo6.exe or nbo5.exe not set! Skipping NBO-Analysis

-------
TIMINGS
-------

Total SCF time: 0 days 0 hours 45 min 17 sec 

Total time                  ....    2717.209 sec
Sum of individual times     ....    2715.964 sec  (100.0%)

Fock matrix formation       ....    2705.961 sec  ( 99.6%)
  XC integration            ....      86.820 sec  (  3.2% of F)
    Basis function eval.    ....      24.509 sec  ( 28.2% of XC)
    Density eval.           ....      25.954 sec  ( 29.9% of XC)
    XC-Functional eval.     ....       4.131 sec  (  4.8% of XC)
    XC-Potential eval.      ....      30.236 sec  ( 34.8% of XC)
Diagonalization             ....       4.278 sec  (  0.2%)
Density matrix formation    ....       0.921 sec  (  0.0%)
Population analysis         ....       0.021 sec  (  0.0%)
Initial guess               ....       0.880 sec  (  0.0%)
Orbital Transformation      ....       0.000 sec  (  0.0%)
Orbital Orthonormalization  ....       0.000 sec  (  0.0%)
DIIS solution               ....       1.650 sec  (  0.1%)
Grid generation             ....       2.252 sec  (  0.1%)

-------------------------   --------------------
FINAL SINGLE POINT ENERGY     -4861.571945312915
-------------------------   --------------------


                            ***************************************
                            *     ORCA property calculations      *
                            ***************************************

                                    ---------------------
                                    Active property flags
                                    ---------------------
   (+) Dipole Moment


------------------------------------------------------------------------------
                       ORCA ELECTRIC PROPERTIES CALCULATION
------------------------------------------------------------------------------

Dipole Moment Calculation                       ... on
Quadrupole Moment Calculation                   ... off
Polarizability Calculation                      ... off
GBWName                                         ... 1e3d_chainsAB_catalytic_center.gbw
Electron density file                           ... 1e3d_chainsAB_catalytic_center.scfp
The origin for moment calculation is the CENTER OF MASS  = (14.864053, 68.422011 28.981096)

-------------
DIPOLE MOMENT
-------------
                                X             Y             Z
Electronic contribution:     -5.73377      -6.53410      10.95900
Nuclear contribution   :      5.50522       5.85189     -10.70265
                        -----------------------------------------
Total Dipole Moment    :     -0.22855      -0.68221       0.25635
                        -----------------------------------------
Magnitude (a.u.)       :      0.76378
Magnitude (Debye)      :      1.94138


--------------------
Rotational spectrum 
--------------------
 
Rotational constants in cm-1:     0.013341     0.007864     0.006733 
Rotational constants in MHz :   399.963138   235.744703   201.840495 

 Dipole components along the rotational axes: 
x,y,z [a.u.] :     0.510898    -0.007299    -0.567708 
x,y,z [Debye]:     1.298599    -0.018551    -1.442999 

 
------------------------------------------------------------------------------
                      ORCA CHELPG CHARGES GENERATION
------------------------------------------------------------------------------

GBW file                           ... 1e3d_chainsAB_catalytic_center.gbw

Reading the GBW file               ... done

Grid spacing                       ...     0.300000
Point Cut-Off                      ...     2.800000
Van-der-Waals Radii                ...        COSMO
Total charge                       ...            0


Number of points X direction       ...           44
Number of points Y direction       ...           40
Number of points Z direction       ...           41
Maximum number of possible points  ...        72160
Final number of points             ...        17380


CHELPG Charges            
--------------------------------
  0   Ni  :       0.766086
  1   Fe  :      -0.566094
  2   C   :       0.404649
  3   C   :       0.483518
  4   C   :       0.349091
  5   O   :      -0.223662
  6   O   :      -0.220487
  7   O   :      -0.258318
  8   S   :      -0.334252
  9   S   :      -0.212642
 10   S   :      -0.299360
 11   S   :      -0.290202
 12   C   :       0.117990
 13   C   :      -0.307863
 14   C   :      -0.126869
 15   C   :      -0.086386
 16   H   :       0.096858
 17   H   :       0.106922
 18   H   :       0.145471
 19   H   :       0.002396
 20   H   :      -0.032808
 21   H   :       0.055168
 22   H   :       0.071438
 23   H   :       0.033553
 24   H   :       0.109339
 25   H   :       0.054976
 26   H   :       0.079130
 27   H   :       0.082361
--------------------------------
Total charge:     0.000000
--------------------------------

CHELPG charges calculated...

Timings for individual parts in CHELPG calculation:
Grid generation                 ...        0.005 sec (=   0.000 min)
Potential calculation           ...        9.800 sec (=   0.163 min)
Fit to the potential            ...        0.032 sec (=   0.001 min)
------------------------------------------------------------------------------

------------------------------------------------------------------------------
                      ORCA CHELPG CHARGES GENERATION
------------------------------------------------------------------------------

GBW file                           ... 1e3d_chainsAB_catalytic_center.gbw

Density file                       ... 1e3d_chainsAB_catalytic_center.scfp

Reading the GBW file               ... done

Reading the density               ... Done!
Grid spacing                       ...     0.300000
Point Cut-Off                      ...     2.800000
Van-der-Waals Radii                ...        COSMO
Total charge                       ...            0


Number of points X direction       ...           44
Number of points Y direction       ...           40
Number of points Z direction       ...           41
Maximum number of possible points  ...        72160
Final number of points             ...        17380


CHELPG Charges            
--------------------------------
  0   Ni  :       0.766086
  1   Fe  :      -0.566094
  2   C   :       0.404649
  3   C   :       0.483518
  4   C   :       0.349091
  5   O   :      -0.223662
  6   O   :      -0.220487
  7   O   :      -0.258318
  8   S   :      -0.334252
  9   S   :      -0.212642
 10   S   :      -0.299360
 11   S   :      -0.290202
 12   C   :       0.117990
 13   C   :      -0.307863
 14   C   :      -0.126869
 15   C   :      -0.086386
 16   H   :       0.096858
 17   H   :       0.106922
 18   H   :       0.145471
 19   H   :       0.002396
 20   H   :      -0.032808
 21   H   :       0.055168
 22   H   :       0.071438
 23   H   :       0.033553
 24   H   :       0.109339
 25   H   :       0.054976
 26   H   :       0.079130
 27   H   :       0.082361
--------------------------------
Total charge:     0.000000
--------------------------------

CHELPG charges calculated...

Timings for individual parts in CHELPG calculation:
Grid generation                 ...        0.005 sec (=   0.000 min)
Potential calculation           ...        9.791 sec (=   0.163 min)
Fit to the potential            ...        0.032 sec (=   0.001 min)
------------------------------------------------------------------------------


Timings for individual modules:

Sum of individual times         ...     2727.317 sec (=  45.455 min)
GTO integral calculation        ...        0.233 sec (=   0.004 min)   0.0 %
SCF iterations                  ...     2717.222 sec (=  45.287 min)  99.6 %
CHELPG charge generation        ...        9.862 sec (=   0.164 min)   0.4 %
                             ****ORCA TERMINATED NORMALLY****
TOTAL RUN TIME: 0 days 0 hours 45 minutes 37 seconds 330 msec
