# Supplementary material for: Modeling of the Electrostatic Interaction and Catalytic Activity of [NiFe] Hydrogenases on a Planar Electrode
Source: J Phys Chem B. 2022 Oct 21;126(43):8777–90. doi: 10.1021/acs.jpcb.2c05371 (PMC9639099; doi:10.1021/acs.jpcb.2c05371)
Supplement: Supplementary file 1 — jp2c05371_si_001.zip [file jp2c05371_si_001.zip › Supplementary data/Metallic clusters orca/Catalytic center/catalytic center_c0_m9/1e3d_chainsAB_catalytic_center.out]

                                 *****************
                                 * O   R   C   A *
                                 *****************

           --- An Ab Initio, DFT and Semiempirical electronic structure package ---

                  #######################################################
                  #                        -***-                        #
                  #          Department of theory and spectroscopy      #
                  #               Directorship: Frank Neese             #
                  #        Max Planck Institute fuer Kohlenforschung    #
                  #                Kaiser Wilhelm Platz 1               #
                  #                 D-45470 Muelheim/Ruhr               #
                  #                      Germany                        #
                  #                                                     #
                  #                  All rights reserved                #
                  #                        -***-                        #
                  #######################################################


                         Program Version 4.2.1 -  RELEASE  -


 With contributions from (in alphabetic order):
   Daniel Aravena         : Magnetic Suceptibility
   Michael Atanasov       : Ab Initio Ligand Field Theory (pilot matlab implementation)
   Alexander A. Auer      : GIAO ZORA, VPT2
   Ute Becker             : Parallelization
   Giovanni Bistoni       : ED, misc. LED, open-shell LED, HFLD
   Martin Brehm           : Molecular dynamics
   Dmytro Bykov           : SCF Hessian
   Vijay G. Chilkuri      : MRCI spin determinant printing, contributions to CSF-ICE
   Dipayan Datta          : RHF DLPNO-CCSD density
   Achintya Kumar Dutta   : EOM-CC, STEOM-CC
   Dmitry Ganyushin       : Spin-Orbit,Spin-Spin,Magnetic field MRCI
   Miquel Garcia          : C-PCM Hessian, Gaussian charge scheme
   Yang Guo               : DLPNO-NEVPT2, CIM, IAO-localization
   Andreas Hansen         : Spin unrestricted coupled pair/coupled cluster methods
   Benjamin Helmich-Paris : CASSCF linear response (MC-RPA)
   Lee Huntington         : MR-EOM, pCC
   Robert Izsak           : Overlap fitted RIJCOSX, COSX-SCS-MP3, EOM
   Christian Kollmar      : KDIIS, OOCD, Brueckner-CCSD(T), CCSD density
   Simone Kossmann        : Meta GGA functionals, TD-DFT gradient, OOMP2, MP2 Hessian
   Martin Krupicka        : AUTO-CI
   Lucas Lang             : DCDCAS
   Dagmar Lenk            : GEPOL surface, SMD
   Dimitrios Liakos       : Extrapolation schemes; Compound Job, initial MDCI parallelization
   Dimitrios Manganas     : Further ROCIS development; embedding schemes
   Dimitrios Pantazis     : SARC Basis sets
   Taras Petrenko         : DFT Hessian,TD-DFT gradient, ASA, ECA, R-Raman, ABS, FL, XAS/XES, NRVS
   Peter Pinski           : DLPNO-MP2, DLPNO-MP2 Gradient
   Christoph Reimann      : Effective Core Potentials
   Marius Retegan         : Local ZFS, SOC
   Christoph Riplinger    : Optimizer, TS searches, QM/MM, DLPNO-CCSD(T), (RO)-DLPNO pert. Triples
   Tobias Risthaus        : Range-separated hybrids, TD-DFT gradient, RPA, STAB
   Michael Roemelt        : Original ROCIS implementation
   Masaaki Saitow         : Open-shell DLPNO-CCSD energy and density
   Barbara Sandhoefer     : DKH picture change effects
   Avijit Sen             : IP-ROCIS
   Kantharuban Sivalingam : CASSCF convergence, NEVPT2, FIC-MRCI
   Bernardo de Souza      : ESD, SOC TD-DFT
   Georgi Stoychev        : AutoAux, RI-MP2 NMR
   Willem Van den Heuvel  : Paramagnetic NMR
   Boris Wezisla          : Elementary symmetry handling
   Frank Wennmohs         : Technical directorship


 We gratefully acknowledge several colleagues who have allowed us to
 interface, adapt or use parts of their codes:
   Stefan Grimme, W. Hujo, H. Kruse,             : VdW corrections, initial TS optimization,
                  C. Bannwarth                     DFT functionals, gCP, sTDA/sTD-DF
   Ed Valeev, F. Pavosevic, A. Kumar             : LibInt (2-el integral package), F12 methods
   Garnet Chan, S. Sharma, J. Yang, R. Olivares  : DMRG
   Ulf Ekstrom                                   : XCFun DFT Library
   Mihaly Kallay                                 : mrcc  (arbitrary order and MRCC methods)
   Andreas Klamt, Michael Diedenhofen            : otool_cosmo (COSMO solvation model)
   Jiri Pittner, Ondrej Demel                    : Mk-CCSD
   Frank Weinhold                                : gennbo (NPA and NBO analysis)
   Christopher J. Cramer and Donald G. Truhlar   : smd solvation model
   Lars Goerigk                                  : TD-DFT with DH, B97 family of functionals
   V. Asgeirsson, H. Jonsson                     : NEB implementation
   FAccTs GmbH                                   : IRC, NEB, NEB-TS, Multilevel, MM, QM/MM, CI optimization
   S Lehtola, MJT Oliveira, MAL Marques          : LibXC Library


 Your calculation uses the libint2 library for the computation of 2-el integrals
 For citations please refer to: http://libint.valeyev.net

 Your ORCA version has been built with support for libXC version: 4.2.3
 For citations please refer to: https://tddft.org/programs/libxc/

 This ORCA versions uses:
   CBLAS   interface :  Fast vector & matrix operations
   LAPACKE interface :  Fast linear algebra routines
   SCALAPACK package :  Parallel linear algebra routines


----- Orbital basis set information -----
Your calculation utilizes the basis: def2-SVP
   F. Weigend and R. Ahlrichs, Phys. Chem. Chem. Phys. 7, 3297 (2005).

================================================================================
                                        WARNINGS
                       Please study these warnings very carefully!
================================================================================


INFO   : the flag for use of LIBINT has been found!

================================================================================
                                       INPUT FILE
================================================================================
NAME = 1e3d_chainsAB_catalytic_center.inp
|  1> #Catalytic center
|  2> 
|  3> ! AllPop
|  4> ! CHELPG
|  5> ! Angs
|  6> ! PBE0 def2-SVP TightSCF UHF
|  7> %scf
|  8> 	MaxIter 1500
|  9> 
| 10> end
| 11> * xyz 0 9
| 12> Ni 8.060   36.237  13.909
| 13> Fe 7.465   35.722  16.702
| 14> C1 6.451   34.219  17.096
| 15> C2 6.799   36.559  18.161
| 16> C3 8.961   35.108  17.491
| 17> O  6.001   33.252  17.438
| 18> O  6.437   36.754  19.176
| 19> O  9.912   34.679  17.963
| 20> S  7.694   37.504  12.192
| 21> S  5.890   36.524  15.267
| 22> S 10.081   36.152  13.041
| 23> S  8.545   37.599  15.988
| 24> C  7.202   38.961  13.149
| 25> C  4.698   35.256  14.828
| 26> C 10.780   34.829  13.498
| 27> C 10.339   37.616  16.165
| 28> H  5.123   34.264  15.041
| 29> H  4.460   35.331  13.757
| 30> H  3.780   35.396  15.418
| 31> H  8.030   39.267  13.805
| 32> H  6.321   38.716  13.762
| 33> H  6.953   39.784  12.464
| 34> H 11.220   34.923  14.501
| 35> H  9.820   34.295  13.567
| 36> H  11.465  34.266  12.847
| 37> H  10.792  38.076  15.273
| 38> H  10.706  36.585  16.271
| 39> H  10.614  38.198  17.057
| 40> *
| 41> 
| 42>                          ****END OF INPUT****
================================================================================

                       ****************************
                       * Single Point Calculation *
                       ****************************

---------------------------------
CARTESIAN COORDINATES (ANGSTROEM)
---------------------------------
  Ni     8.060000   36.237000   13.909000
  Fe     7.465000   35.722000   16.702000
  C      6.451000   34.219000   17.096000
  C      6.799000   36.559000   18.161000
  C      8.961000   35.108000   17.491000
  O      6.001000   33.252000   17.438000
  O      6.437000   36.754000   19.176000
  O      9.912000   34.679000   17.963000
  S      7.694000   37.504000   12.192000
  S      5.890000   36.524000   15.267000
  S     10.081000   36.152000   13.041000
  S      8.545000   37.599000   15.988000
  C      7.202000   38.961000   13.149000
  C      4.698000   35.256000   14.828000
  C     10.780000   34.829000   13.498000
  C     10.339000   37.616000   16.165000
  H      5.123000   34.264000   15.041000
  H      4.460000   35.331000   13.757000
  H      3.780000   35.396000   15.418000
  H      8.030000   39.267000   13.805000
  H      6.321000   38.716000   13.762000
  H      6.953000   39.784000   12.464000
  H     11.220000   34.923000   14.501000
  H      9.820000   34.295000   13.567000
  H     11.465000   34.266000   12.847000
  H     10.792000   38.076000   15.273000
  H     10.706000   36.585000   16.271000
  H     10.614000   38.198000   17.057000

----------------------------
CARTESIAN COORDINATES (A.U.)
----------------------------
  NO LB      ZA    FRAG     MASS         X           Y           Z
   0 Ni   28.0000    0    58.700   15.231193   68.478006   26.284201
   1 Fe   26.0000    0    55.850   14.106806   67.504797   31.562206
   2 C     6.0000    0    12.011   12.190623   64.664539   32.306758
   3 C     6.0000    0    12.011   12.848248   69.086498   34.319316
   4 C     6.0000    0    12.011   16.933836   66.344505   33.053200
   5 O     8.0000    0    15.999   11.340247   62.837173   32.953044
   6 O     8.0000    0    15.999   12.164167   69.454994   36.237388
   7 O     8.0000    0    15.999   18.730965   65.533813   33.945151
   8 S    16.0000    0    32.060   14.539553   70.872289   23.039541
   9 S    16.0000    0    32.060   11.130487   69.020357   28.850449
  10 S    16.0000    0    32.060   19.050329   68.317379   24.643919
  11 S    16.0000    0    32.060   16.147710   71.051813   30.212941
  12 C     6.0000    0    12.011   13.609808   73.625620   24.848009
  13 C     6.0000    0    12.011    8.877933   66.624185   28.020859
  14 C     6.0000    0    12.011   20.371248   65.817272   25.507523
  15 C     6.0000    0    12.011   19.537878   71.083938   30.547423
  16 H     1.0000    0     1.008    9.681067   64.749576   28.423371
  17 H     1.0000    0     1.008    8.428179   66.765914   25.996962
  18 H     1.0000    0     1.008    7.143165   66.888746   29.135798
  19 H     1.0000    0     1.008   15.174501   74.203876   26.087669
  20 H     1.0000    0     1.008   11.944959   73.162637   26.006411
  21 H     1.0000    0     1.008   13.139266   75.180865   23.553547
  22 H     1.0000    0     1.008   21.202727   65.994906   27.402919
  23 H     1.0000    0     1.008   18.557111   64.808158   25.637914
  24 H     1.0000    0     1.008   21.665710   64.753356   24.277312
  25 H     1.0000    0     1.008   20.393924   71.953212   28.861787
  26 H     1.0000    0     1.008   20.231408   69.135631   30.747734
  27 H     1.0000    0     1.008   20.057553   72.183759   32.233059

--------------------------------
INTERNAL COORDINATES (ANGSTROEM)
--------------------------------
 Ni     0   0   0     0.000000000000     0.00000000     0.00000000
 Fe     1   0   0     2.901740684486     0.00000000     0.00000000
 C      2   1   0     1.855381631902   117.40211767     0.00000000
 C      2   1   3     1.809089826404   140.32105026   231.02353750
 C      2   1   3     1.799314591727   108.18869475   105.71884867
 O      3   2   1     1.120068301489   169.66678101   118.80678019
 O      4   2   1     1.095122824162   162.09213777   176.38328706
 O      5   2   1     1.145087769562   177.56320327   297.92901534
 S      1   2   3     2.165025173064   146.36080033   109.84105851
 S      2   1   3     2.276632161769    58.17257911   285.49969684
 S      1   2   3     2.201156514199   124.12317285   246.24414116
 S      2   1   3     2.280202841854    57.00184213   185.19042564
 C      9   1   2     1.811287387468    95.60370454    24.22088016
 C     10   2   1     1.794828404054   111.39220796   106.03285934
 C     11   1   2     1.564537950962   109.12794982    47.99066986
 C     12   2   1     1.802790614575   116.63796401   259.78433694
 H     14  10   2     1.100026363320   109.45981630   340.69022675
 H     14  10   2     1.099686318911   109.49736083   220.65381434
 H     14  10   2     1.100192710392   109.45604765   100.67066110
 H     13   9   1     1.099798163301   109.53960577    59.91579154
 H     13   9   1     1.100888277710   109.42407946   299.98118113
 H     13   9   1     1.099342985605   109.54240705   180.04316755
 H     15  11   1     1.099292954585   111.90261043   277.72525729
 H     15  11   1     1.100689329466    92.22891775    29.76449039
 H     15  11   1     1.099997727270   122.55807453   144.53348342
 H     16  12   2     1.101123517141   109.49937614   139.71321515
 H     16  12   2     1.099493519763   109.43793226    19.77772442
 H     16  12   2     1.100005909075   109.47432266   259.70910455

---------------------------
INTERNAL COORDINATES (A.U.)
---------------------------
 Ni     0   0   0     0.000000000000     0.00000000     0.00000000
 Fe     1   0   0     5.483495205335     0.00000000     0.00000000
 C      2   1   0     3.506163158203   117.40211767     0.00000000
 C      2   1   3     3.418684323568   140.32105026   231.02353750
 C      2   1   3     3.400211807131   108.18869475   105.71884867
 O      3   2   1     2.116622341100   169.66678101   118.80678019
 O      4   2   1     2.069482220672   162.09213777   176.38328706
 O      5   2   1     2.163902283775   177.56320327   297.92901534
 S      1   2   3     4.091304650136   146.36080033   109.84105851
 S      2   1   3     4.302211293420    58.17257911   285.49969684
 S      1   2   3     4.159582989733   124.12317285   246.24414116
 S      2   1   3     4.308958900893    57.00184213   185.19042564
 C      9   1   2     3.422837112140    95.60370454    24.22088016
 C     10   2   1     3.391734141046   111.39220796   106.03285934
 C     11   1   2     2.956548253444   109.12794982    47.99066986
 C     12   2   1     3.406780538350   116.63796401   259.78433694
 H     14  10   2     2.078748566769   109.45981630   340.69022675
 H     14  10   2     2.078105975962   109.49736083   220.65381434
 H     14  10   2     2.079062917178   109.45604765   100.67066110
 H     13   9   1     2.078317331228   109.53960577    59.91579154
 H     13   9   1     2.080377348917   109.42407946   299.98118113
 H     13   9   1     2.077457170042   109.54240705   180.04316755
 H     15  11   1     2.077362625115   111.90261043   277.72525729
 H     15  11   1     2.080001391220    92.22891775    29.76449039
 H     15  11   1     2.078694452477   122.55807453   144.53348342
 H     16  12   2     2.080821887016   109.49937614   139.71321515
 H     16  12   2     2.077741638372   109.43793226    19.77772442
 H     16  12   2     2.078709913847   109.47432266   259.70910455

---------------------
BASIS SET INFORMATION
---------------------
There are 6 groups of distinct atoms

 Group   1 Type Ni  : 14s9p5d1f contracted to 5s3p2d1f pattern {63311/531/41/1}
 Group   2 Type Fe  : 14s9p5d1f contracted to 5s3p2d1f pattern {63311/531/41/1}
 Group   3 Type C   : 7s4p1d contracted to 3s2p1d pattern {511/31/1}
 Group   4 Type O   : 7s4p1d contracted to 3s2p1d pattern {511/31/1}
 Group   5 Type S   : 10s7p1d contracted to 4s3p1d pattern {5311/511/1}
 Group   6 Type H   : 4s1p contracted to 2s1p pattern {31/1}

Atom   0Ni   basis set group =>   1
Atom   1Fe   basis set group =>   2
Atom   2C    basis set group =>   3
Atom   3C    basis set group =>   3
Atom   4C    basis set group =>   3
Atom   5O    basis set group =>   4
Atom   6O    basis set group =>   4
Atom   7O    basis set group =>   4
Atom   8S    basis set group =>   5
Atom   9S    basis set group =>   5
Atom  10S    basis set group =>   5
Atom  11S    basis set group =>   5
Atom  12C    basis set group =>   3
Atom  13C    basis set group =>   3
Atom  14C    basis set group =>   3
Atom  15C    basis set group =>   3
Atom  16H    basis set group =>   6
Atom  17H    basis set group =>   6
Atom  18H    basis set group =>   6
Atom  19H    basis set group =>   6
Atom  20H    basis set group =>   6
Atom  21H    basis set group =>   6
Atom  22H    basis set group =>   6
Atom  23H    basis set group =>   6
Atom  24H    basis set group =>   6
Atom  25H    basis set group =>   6
Atom  26H    basis set group =>   6
Atom  27H    basis set group =>   6
------------------------------------------------------------------------------
                           ORCA GTO INTEGRAL CALCULATION
------------------------------------------------------------------------------

                         BASIS SET STATISTICS AND STARTUP INFO

 # of primitive gaussian shells          ...  310
 # of primitive gaussian functions       ...  614
 # of contracted shells                  ...  150
 # of contracted basis functions         ...  334
 Highest angular momentum                ...    3
 Maximum contraction depth               ...    6
 Integral package used                   ... LIBINT
 Integral threshhold            Thresh   ...  2.500e-11
 Primitive cut-off              TCut     ...  2.500e-12


------------------------------ INTEGRAL EVALUATION ----------------------------


 * One electron integrals 
 Pre-screening matrix                    ... done
 Shell pair data                         ... done (   0.002 sec)

-------------------------------------------------------------------------------
                                 ORCA SCF
-------------------------------------------------------------------------------

------------
SCF SETTINGS
------------
Hamiltonian:
 Density Functional     Method          .... DFT(GTOs)
 Exchange Functional    Exchange        .... PBE
   PBE kappa parameter   XKappa         ....  0.804000
   PBE mue parameter    XMuePBE         ....  0.219520
 Correlation Functional Correlation     .... PBE
   PBE beta parameter  CBetaPBE         ....  0.066725
 LDA part of GGA corr.  LDAOpt          .... PW91-LDA
 Gradients option       PostSCFGGA      .... off
 Hybrid DFT is turned on
   Fraction HF Exchange ScalHFX         ....  0.250000
   Scaling of DF-GGA-X  ScalDFX         ....  0.750000
   Scaling of DF-GGA-C  ScalDFC         ....  1.000000
   Scaling of DF-LDA-C  ScalLDAC        ....  1.000000
   Perturbative correction              ....  0.000000
   Density functional embedding theory  .... OFF
   NL short-range parameter             ....  6.900000


General Settings:
 Integral files         IntName         .... 1e3d_chainsAB_catalytic_center
 Hartree-Fock type      HFTyp           .... UHF
 Total Charge           Charge          ....    0
 Multiplicity           Mult            ....    9
 Number of Electrons    NEL             ....  196
 Basis Dimension        Dim             ....  334
 Nuclear Repulsion      ENuc            ....   2795.4486099635 Eh

Convergence Acceleration:
 DIIS                   CNVDIIS         .... on
   Start iteration      DIISMaxIt       ....    12
   Startup error        DIISStart       ....  0.200000
   # of expansion vecs  DIISMaxEq       ....     5
   Bias factor          DIISBfac        ....   1.050
   Max. coefficient     DIISMaxC        ....  10.000
 Newton-Raphson         CNVNR           .... off
 SOSCF                  CNVSOSCF        .... off
 Level Shifting         CNVShift        .... on
   Level shift para.    LevelShift      ....    0.2500
   Turn off err/grad.   ShiftErr        ....    0.0010
 Zerner damping         CNVZerner       .... off
 Static damping         CNVDamp         .... on
   Fraction old density DampFac         ....    0.7000
   Max. Damping (<1)    DampMax         ....    0.9800
   Min. Damping (>=0)   DampMin         ....    0.0000
   Turn off err/grad.   DampErr         ....    0.1000
 Fernandez-Rico         CNVRico         .... off

SCF Procedure:
 Maximum # iterations   MaxIter         ....  1500
 SCF integral mode      SCFMode         .... Direct
   Integral package                     .... LIBINT
 Reset frequency        DirectResetFreq ....    20
 Integral Threshold     Thresh          ....  2.500e-11 Eh
 Primitive CutOff       TCut            ....  2.500e-12 Eh

Convergence Tolerance:
 Convergence Check Mode ConvCheckMode   .... Total+1el-Energy
 Convergence forced     ConvForced      .... 0
 Energy Change          TolE            ....  1.000e-08 Eh
 1-El. energy change                    ....  1.000e-05 Eh
 DIIS Error             TolErr          ....  5.000e-07


Diagonalization of the overlap matrix:
Smallest eigenvalue                        ... 1.227e-03
Time for diagonalization                   ...    0.008 sec
Threshold for overlap eigenvalues          ... 1.000e-08
Number of eigenvalues below threshold      ... 0
Time for construction of square roots      ...    0.004 sec
Total time needed                          ...    0.012 sec

-------------------
DFT GRID GENERATION
-------------------

General Integration Accuracy     IntAcc      ...  4.340
Radial Grid Type                 RadialGrid  ... Gauss-Chebyshev
Angular Grid (max. acc.)         AngularGrid ... Lebedev-110
Angular grid pruning method      GridPruning ... 3 (G Style)
Weight generation scheme         WeightScheme... Becke
Basis function cutoff            BFCut       ...    1.0000e-11
Integration weight cutoff        WCut        ...    1.0000e-14
Grids for H and He will be reduced by one unit

# of grid points (after initial pruning)     ...  39316 (   0.0 sec)
# of grid points (after weights+screening)   ...  35965 (   0.1 sec)
nearest neighbour list constructed           ...    0.0 sec
Grid point re-assignment to atoms done       ...    0.0 sec
Grid point division into batches done        ...    0.0 sec
Reduced shell lists constructed in    0.3 sec

Total number of grid points                  ...    35965
Total number of batches                      ...      575
Average number of points per batch           ...       62
Average number of grid points per atom       ...     1284
Average number of shells per batch           ...    74.90 (49.93%)
Average number of basis functions per batch  ...   157.11 (47.04%)
Average number of large shells per batch     ...    49.44 (66.01%)
Average number of large basis fcns per batch ...   102.34 (65.14%)
Maximum spatial batch extension              ...  19.45, 20.11, 20.94 au
Average spatial batch extension              ...   3.63,  3.59,  3.42 au

Time for grid setup =    0.469 sec

------------------------------
INITIAL GUESS: MODEL POTENTIAL
------------------------------
Loading Hartree-Fock densities                     ... done
Calculating cut-offs                               ... done
Setting up the integral package                    ... done
Initializing the effective Hamiltonian             ... done
Starting the Coulomb interaction                   ... done (   0.5 sec)
Reading the grid                                   ... done
Mapping shells                                     ... done
Starting the XC term evaluation                    ... done (   0.4 sec)
  promolecular density results
     # of electrons  =    195.991394013
     EX              =   -279.240242898
     EC              =     -7.566034121
     EX+EC           =   -286.806277019
Transforming the Hamiltonian                       ... done (   0.0 sec)
Diagonalizing the Hamiltonian                      ... done (   0.0 sec)
Back transforming the eigenvectors                 ... done (   0.0 sec)
Now organizing SCF variables                       ... done
                      ------------------
                      INITIAL GUESS DONE (   1.4 sec)
                      ------------------
--------------
SCF ITERATIONS
--------------
ITER       Energy         Delta-E        Max-DP      RMS-DP      [F,P]     Damp
               ***  Starting incremental Fock matrix formation  ***
  0  -4860.7773025809   0.000000000000 0.81992070  0.00423536  0.2368659 0.7000
  1  -4860.8035460360  -0.026243455138 0.23413726  0.00173305  0.2810573 0.7000
                               ***Turning on DIIS***
  2  -4860.9524577743  -0.148911738320 0.16666162  0.00107016  0.1636725 0.7000
  3  -4861.0954786929  -0.143020918578 0.39872660  0.00240076  0.0604749 0.0000
  4  -4861.3624096432  -0.266930950298 0.01704109  0.00017039  0.1492805 0.7000
  5  -4861.3823066580  -0.019897014829 0.01562917  0.00019540  0.1127249 0.7000
  6  -4861.3996621435  -0.017355485477 0.05017263  0.00065624  0.0750131 0.0000
  7  -4861.4326571120  -0.032994968527 0.02292654  0.00027292  0.0151526 0.0000
  8  -4861.4414619592  -0.008804847210 0.02276419  0.00023919  0.0059866 0.0000
  9  -4861.4473360774  -0.005874118125 0.02502316  0.00020954  0.0122677 0.0000
 10  -4861.4514097251  -0.004073647739 0.02531868  0.00021153  0.0115151 0.0000
 11  -4861.4550322788  -0.003622553670 0.02437867  0.00018804  0.0038467 0.0000
 12  -4861.4577173144  -0.002685035653 0.02189441  0.00016578  0.0033787 0.0000
 13  -4861.4598026260  -0.002085311597 0.02182166  0.00016751  0.0031640 0.0000
 14  -4861.4617373501  -0.001934724067 0.01841325  0.00014568  0.0032053 0.0000
 15  -4861.4633433093  -0.001605959196 0.01543596  0.00012576  0.0038601 0.0000
 16  -4861.4646541674  -0.001310858142 0.01452907  0.00012937  0.0026341 0.0000
 17  -4861.4659486314  -0.001294463968 0.01188976  0.00010672  0.0034630 0.0000
 18  -4861.4669839355  -0.001035304118 0.01354507  0.00014337  0.0023730 0.0000
 19  -4861.4683409672  -0.001357031721 0.00905021  0.00009789  0.0026300 0.0000
               *** Restarting incremental Fock matrix formation ***
                                   *** Resetting DIIS ***
 20  -4861.4691987548  -0.000857787610 0.00798499  0.00009184  0.0026283 0.0000
 21  -4861.4698400898  -0.000641334934 0.00537765  0.00007042  0.0063239 0.0000
 22  -4861.4704435727  -0.000603482910 0.00659781  0.00009021  0.0019079 0.0000
 23  -4861.4711516479  -0.000708075228 0.00635683  0.00009596  0.0016871 0.0000
 24  -4861.4718270224  -0.000675374480 0.00446371  0.00006727  0.0021897 0.0000
 25  -4861.4722723863  -0.000445363881 0.00822452  0.00010450  0.0013137 0.0000
 26  -4861.4728499536  -0.000577567374 0.00343603  0.00005574  0.0030717 0.0000
 27  -4861.4731710966  -0.000321142933 0.00602166  0.00006911  0.0011001 0.0000
 28  -4861.4735126047  -0.000341508162 0.00519749  0.00005391  0.0016125 0.0000
 29  -4861.4737684067  -0.000255801914 0.00679643  0.00005942  0.0012133 0.0000
 30  -4861.4740155896  -0.000247182899 0.00418800  0.00003871  0.0021250 0.0000
 31  -4861.4741785414  -0.000162951823 0.00846076  0.00006508  0.0012289 0.0000
 32  -4861.4744110557  -0.000232514375 0.00464220  0.00003773  0.0016147 0.0000
 33  -4861.4745543887  -0.000143332918 0.00401888  0.00003242  0.0012103 0.0000
 34  -4861.4746682858  -0.000113897132 0.00503813  0.00003812  0.0011270 0.0000
 35  -4861.4747942355  -0.000125949723 0.00525172  0.00004018  0.0012054 0.0000
 36  -4861.4749227733  -0.000128537807 0.00325294  0.00002769  0.0010368 0.0000
 37  -4861.4750114509  -0.000088677522 0.00454772  0.00003306  0.0011275 0.0000
 38  -4861.4751118455  -0.000100394688 0.00825020  0.00006215  0.0009151 0.0000
 39  -4861.4752775850  -0.000165739498 0.00046719  0.00000327  0.0011852 0.0000
               *** Restarting incremental Fock matrix formation ***
                                   *** Resetting DIIS ***
 40  -4861.4752684531   0.000009131984 0.00310327  0.00002532  0.0013135 0.0000
 41  -4861.4753056581  -0.000037205085 0.00303324  0.00001538  0.0038891 0.0000
 42  -4861.4753589061  -0.000053248011 0.00691783  0.00004356  0.0009397 0.0000
 43  -4861.4754650520  -0.000106145856 0.00217562  0.00001391  0.0012417 0.0000
 44  -4861.4755065415  -0.000041489506 0.00309194  0.00001941  0.0010344 0.0000
 45  -4861.4755604323  -0.000053890831 0.00910092  0.00005500  0.0008444 0.0000
 46  -4861.4756975783  -0.000137145939 0.00377727  0.00002243  0.0009591 0.0000
 47  -4861.4757544880  -0.000056909765 0.00392092  0.00002101  0.0009275 0.0000
 48  -4861.4758048605  -0.000050372456 0.00126493  0.00000641  0.0011420 0.0000
 49  -4861.4757900261   0.000014834382 0.00365793  0.00002064  0.0011523 0.0000
 50  -4861.4757333779   0.000056648259 0.00456891  0.00003177  0.0017360 0.0000
 51  -4861.4758087256  -0.000075347752 0.00317987  0.00001643  0.0018182 0.0000
 52  -4861.4758516518  -0.000042926165 0.00792151  0.00004335  0.0008847 0.0000
 53  -4861.4759416967  -0.000090044971 0.00138057  0.00000873  0.0013067 0.0000
 54  -4861.4759635218  -0.000021825059 0.00519017  0.00003034  0.0009636 0.0000
 55  -4861.4760299153  -0.000066393506 0.00499914  0.00002985  0.0008777 0.0000
 56  -4861.4759619086   0.000068006763 0.00014623  0.00000091  0.0014308 0.0000
 57  -4861.4759642002  -0.000002291646 0.00472581  0.00002824  0.0012703 0.0000
 58  -4861.4760238657  -0.000059665472 0.00824521  0.00004694  0.0008081 0.0000
 59  -4861.4761167423  -0.000092876582 0.00331993  0.00001990  0.0009441 0.0000
               *** Restarting incremental Fock matrix formation ***
                                   *** Resetting DIIS ***
 60  -4861.4761568316  -0.000040089346 0.00593469  0.00003321  0.0008060 0.0000
 61  -4861.4762126429  -0.000055811253 0.00105498  0.00000763  0.0010824 0.0000
 62  -4861.4762243976  -0.000011754782 0.00488651  0.00002577  0.0005756 0.0000
 63  -4861.4762664129  -0.000042015285 0.00449985  0.00002641  0.0007093 0.0000
 64  -4861.4763119546  -0.000045541701 0.00562627  0.00002741  0.0007670 0.0000
 65  -4861.4763550544  -0.000043099786 0.00072322  0.00000553  0.0009772 0.0000
 66  -4861.4763636358  -0.000008581354 0.01053368  0.00005664  0.0005934 0.0000
 67  -4861.4764475488  -0.000083913027 0.00612555  0.00003441  0.0005182 0.0000
 68  -4861.4764943789  -0.000046830068 0.00728064  0.00004232  0.0004999 0.0000
 69  -4861.4765481106  -0.000053731763 0.00269827  0.00001811  0.0004785 0.0000
 70  -4861.4765705268  -0.000022416141 0.00577167  0.00003728  0.0004639 0.0000
 71  -4861.4766142645  -0.000043737696 0.00018549  0.00000178  0.0004399 0.0000
 72  -4861.4766161491  -0.000001884659 0.00039366  0.00000354  0.0004383 0.0000
 73  -4861.4766169502  -0.000000801108 0.00063476  0.00000620  0.0004363 0.0000
 74  -4861.4766242436  -0.000007293331 0.00034163  0.00000287  0.0004314 0.0000
 75  -4861.4766267918  -0.000002548210 0.00251509  0.00002155  0.0004306 0.0000
 76  -4861.4766520988  -0.000025307014 0.00275241  0.00002371  0.0004190 0.0000
 77  -4861.4766794469  -0.000027348106 0.00026976  0.00000277  0.0004087 0.0000
 78  -4861.4766769696   0.000002477276 0.00182850  0.00001631  0.0004245 0.0000
 79  -4861.4766955836  -0.000018613947 0.00042423  0.00000400  0.0004031 0.0000
               *** Restarting incremental Fock matrix formation ***
                                   *** Resetting DIIS ***
 80  -4861.4766909946   0.000004588916 0.00212179  0.00001980  0.0004047 0.0000
 81  -4861.4767127172  -0.000021722586 0.00085662  0.00000546  0.0008851 0.0000
 82  -4861.4767185498  -0.000005832579 0.00229887  0.00002092  0.0004115 0.0000
 83  -4861.4767423958  -0.000023845976 0.00120893  0.00001100  0.0003941 0.0000
 84  -4861.4767299204   0.000012475401 0.00006603  0.00000058  0.0003918 0.0000
 85  -4861.4767292539   0.000000666445 0.00096454  0.00000880  0.0003920 0.0000
 86  -4861.4767392623  -0.000010008336 0.00197466  0.00001763  0.0003931 0.0000
 87  -4861.4767587149  -0.000019452638 0.00052484  0.00000368  0.0006520 0.0000
 88  -4861.4767612732  -0.000002558321 0.00251312  0.00002205  0.0004702 0.0000
 89  -4861.4767859971  -0.000024723857 0.00164548  0.00001441  0.0004014 0.0000
 90  -4861.4767699156   0.000016081509 0.00058998  0.00000521  0.0003989 0.0000
 91  -4861.4767757566  -0.000005841053 0.00057246  0.00000503  0.0003997 0.0000
 92  -4861.4767813729  -0.000005616244 0.00197010  0.00001714  0.0004004 0.0000
 93  -4861.4767997633  -0.000018390474 0.00057093  0.00000444  0.0007004 0.0000
 94  -4861.4768023791  -0.000002615716 0.00189014  0.00001610  0.0005859 0.0000
 95  -4861.4768201990  -0.000017819906 0.00051170  0.00000447  0.0004034 0.0000
 96  -4861.4768251491  -0.000004950171 0.00180491  0.00001527  0.0004026 0.0000
 97  -4861.4768417892  -0.000016640078 0.00102629  0.00000853  0.0004022 0.0000
 98  -4861.4768509660  -0.000009176740 0.00323043  0.00002694  0.0004012 0.0000
 99  -4861.4768792398  -0.000028273891 0.00088165  0.00000725  0.0006284 0.0000
               *** Restarting incremental Fock matrix formation ***
                                   *** Resetting DIIS ***
100  -4861.4768857504  -0.000006510531 0.00212687  0.00001811  0.0004532 0.0000
101  -4861.4768964802  -0.000010729814 0.00041975  0.00000366  0.0022636 0.0000
102  -4861.4769040085  -0.000007528337 0.00168027  0.00001323  0.0007205 0.0000
103  -4861.4769160164  -0.000012007886 0.00005648  0.00000091  0.0005605 0.0000
104  -4861.4769169040  -0.000000887628 0.00156105  0.00001259  0.0004959 0.0000
105  -4861.4769296521  -0.000012748012 0.00066236  0.00000540  0.0003834 0.0000
106  -4861.4769349075  -0.000005255444 0.00205327  0.00001646  0.0004828 0.0000
107  -4861.4769510205  -0.000016113021 0.00404418  0.00003241  0.0003748 0.0000
108  -4861.4769807966  -0.000029776093 0.00053791  0.00000439  0.0005890 0.0000
109  -4861.4769802616   0.000000535045 0.00128648  0.00001085  0.0004769 0.0000
110  -4861.4769892138  -0.000008952193 0.00672848  0.00005358  0.0004094 0.0000
111  -4861.4770343802  -0.000045166446 0.00207089  0.00001682  0.0003247 0.0000
112  -4861.4770213419   0.000013038357 0.00266567  0.00002116  0.0003324 0.0000
113  -4861.4770033832   0.000017958700 0.00265181  0.00002074  0.0004005 0.0000
114  -4861.4770212174  -0.000017834222 0.00276776  0.00002206  0.0003306 0.0000
115  -4861.4770386424  -0.000017425041 0.00043183  0.00000502  0.0004850 0.0000
116  -4861.4770359515   0.000002690910 0.00116738  0.00000930  0.0003182 0.0000
117  -4861.4770433845  -0.000007433024 0.00421091  0.00003325  0.0003507 0.0000
118  -4861.4770671813  -0.000023796763 0.00211544  0.00001694  0.0002869 0.0000
119  -4861.4770552565   0.000011924769 0.00051915  0.00000439  0.0005462 0.0000
               *** Restarting incremental Fock matrix formation ***
                                   *** Resetting DIIS ***
120  -4861.4770587066  -0.000003450052 0.00130199  0.00001057  0.0002948 0.0000
121  -4861.4770657589  -0.000007052307 0.00075923  0.00000715  0.0004624 0.0000
122  -4861.4770690382  -0.000003279356 0.00108159  0.00000878  0.0005054 0.0000
123  -4861.4770748554  -0.000005817157 0.00055755  0.00000428  0.0002747 0.0000
124  -4861.4770779147  -0.000003059266 0.00192136  0.00001486  0.0002694 0.0000
125  -4861.4770875088  -0.000009594133 0.00088599  0.00000710  0.0002531 0.0000
126  -4861.4770829710   0.000004537786 0.00632143  0.00004875  0.0003395 0.0000
127  -4861.4771113125  -0.000028341476 0.00045633  0.00000498  0.0002911 0.0000
128  -4861.4771093507   0.000001961756 0.00428459  0.00003331  0.0002515 0.0000
129  -4861.4771249620  -0.000015611305 0.00764842  0.00005991  0.0001733 0.0000
130  -4861.4771436318  -0.000018669736 0.00026915  0.00000263  0.0001875 0.0000
131  -4861.4771442259  -0.000000594084 0.00486551  0.00003868  0.0000948 0.0000
132  -4861.4771492488  -0.000005022930 0.00112640  0.00000910  0.0002028 0.0000
133  -4861.4771488257   0.000000423073 0.00074475  0.00000614  0.0001525 0.0000
134  -4861.4771494836  -0.000000657916 0.00112693  0.00000916  0.0000426 0.0000
135  -4861.4771501509  -0.000000667273 0.00056463  0.00000507  0.0000542 0.0000
136  -4861.4771504959  -0.000000344954 0.00005750  0.00000055  0.0000609 0.0000
137  -4861.4771505358  -0.000000039986 0.00031640  0.00000284  0.0000335 0.0000
138  -4861.4771506873  -0.000000151464 0.00050741  0.00000450  0.0000301 0.0000
139  -4861.4771508441  -0.000000156757 0.00026790  0.00000224  0.0000377 0.0000
               *** Restarting incremental Fock matrix formation ***
                                   *** Resetting DIIS ***
140  -4861.4771508415   0.000000002598 0.00017153  0.00000111  0.0000583 0.0000
141  -4861.4771507919   0.000000049572 0.00009882  0.00000072  0.0002651 0.0000
142  -4861.4771509002  -0.000000108267 0.00006776  0.00000064  0.0000210 0.0000
143  -4861.4771509350  -0.000000034881 0.00005703  0.00000054  0.0000205 0.0000
144  -4861.4771509620  -0.000000026987 0.00009478  0.00000086  0.0000198 0.0000
145  -4861.4771510052  -0.000000043149 0.00013736  0.00000121  0.0000190 0.0000
146  -4861.4771510621  -0.000000056896 0.00029164  0.00000254  0.0000176 0.0000
147  -4861.4771511617  -0.000000099601 0.00007283  0.00000069  0.0000149 0.0000
148  -4861.4771511397   0.000000021990 0.00025423  0.00000217  0.0000270 0.0000
149  -4861.4771512139  -0.000000074180 0.00013026  0.00000107  0.0000131 0.0000
150  -4861.4771512448  -0.000000030943 0.00002520  0.00000020  0.0000177 0.0000
151  -4861.4771512429   0.000000001948 0.00008354  0.00000069  0.0000119 0.0000
152  -4861.4771512619  -0.000000019011 0.00003803  0.00000034  0.0000111 0.0000
153  -4861.4771512524   0.000000009421 0.00006054  0.00000051  0.0000115 0.0000
154  -4861.4771512666  -0.000000014117 0.00000981  0.00000006  0.0000171 0.0000
155  -4861.4771512695  -0.000000002949 0.00003622  0.00000030  0.0000109 0.0000
156  -4861.4771512794  -0.000000009846 0.00002179  0.00000019  0.0000106 0.0000
157  -4861.4771512855  -0.000000006121 0.00000686  0.00000006  0.0000104 0.0000
158  -4861.4771512860  -0.000000000564 0.00007228  0.00000060  0.0000103 0.0000
159  -4861.4771512997  -0.000000013686 0.00015340  0.00000126  0.0000096 0.0000
               *** Restarting incremental Fock matrix formation ***
                                   *** Resetting DIIS ***
160  -4861.4771513242  -0.000000024460 0.00002999  0.00000028  0.0000082 0.0000
161  -4861.4771513257  -0.000000001511 0.00001503  0.00000012  0.0000377 0.0000
162  -4861.4771513304  -0.000000004650 0.00001026  0.00000009  0.0000078 0.0000
163  -4861.4771513305  -0.000000000138 0.00004258  0.00000035  0.0000077 0.0000
164  -4861.4771513387  -0.000000008207 0.00003732  0.00000030  0.0000073 0.0000
165  -4861.4771513449  -0.000000006205 0.00003638  0.00000030  0.0000070 0.0000
166  -4861.4771513521  -0.000000007190 0.00010091  0.00000082  0.0000071 0.0000
167  -4861.4771513637  -0.000000011582 0.00012039  0.00000098  0.0000057 0.0000
168  -4861.4771513752  -0.000000011547 0.00012756  0.00000104  0.0000046 0.0000
169  -4861.4771513830  -0.000000007793 0.00008940  0.00000073  0.0000121 0.0000
170  -4861.4771513878  -0.000000004777 0.00005382  0.00000044  0.0000074 0.0000
171  -4861.4771513913  -0.000000003552 0.00003384  0.00000028  0.0000030 0.0000
172  -4861.4771513932  -0.000000001835 0.00003320  0.00000027  0.0000062 0.0000
173  -4861.4771513912   0.000000002000 0.00000748  0.00000007  0.0000033 0.0000
174  -4861.4771513927  -0.000000001552 0.00000872  0.00000007  0.0000019 0.0000
175  -4861.4771513930  -0.000000000266 0.00000245  0.00000002  0.0000018 0.0000
176  -4861.4771513895   0.000000003515 0.00000753  0.00000006  0.0000018 0.0000
177  -4861.4771513905  -0.000000001021 0.00001656  0.00000014  0.0000017 0.0000
178  -4861.4771513930  -0.000000002537 0.00000369  0.00000003  0.0000016 0.0000
179  -4861.4771513929   0.000000000135 0.00003660  0.00000031  0.0000016 0.0000
               *** Restarting incremental Fock matrix formation ***
                                   *** Resetting DIIS ***
180  -4861.4771513940  -0.000000001080 0.00000449  0.00000005  0.0000013 0.0000
181  -4861.4771513957  -0.000000001688 0.00000307  0.00000002  0.0000049 0.0000
182  -4861.4771513931   0.000000002587 0.00000204  0.00000002  0.0000012 0.0000
183  -4861.4771513895   0.000000003594 0.00000349  0.00000003  0.0000012 0.0000
184  -4861.4771513862   0.000000003263 0.00000525  0.00000005  0.0000011 0.0000
185  -4861.4771513852   0.000000001035 0.00000544  0.00000005  0.0000011 0.0000
                 **** Energy Check signals convergence ****

               *****************************************************
               *                     SUCCESS                       *
               *           SCF CONVERGED AFTER 186 CYCLES          *
               *****************************************************

Setting up the final grid:

General Integration Accuracy     IntAcc      ...  4.670
Radial Grid Type                 RadialGrid  ... Gauss-Chebyshev
Angular Grid (max. acc.)         AngularGrid ... Lebedev-302
Angular grid pruning method      GridPruning ... 3 (G Style)
Weight generation scheme         WeightScheme... Becke
Basis function cutoff            BFCut       ...    1.0000e-11
Integration weight cutoff        WCut        ...    1.0000e-14
Grids for H and He will be reduced by one unit

# of grid points (after initial pruning)     ... 149536 (   0.0 sec)
# of grid points (after weights+screening)   ... 134396 (   0.5 sec)
nearest neighbour list constructed           ...    0.0 sec
Grid point re-assignment to atoms done       ...    0.0 sec
Grid point division into batches done        ...    0.4 sec
Reduced shell lists constructed in    1.3 sec

Total number of grid points                  ...   134396
Total number of batches                      ...     2114
Average number of points per batch           ...       63
Average number of grid points per atom       ...     4800
Average number of shells per batch           ...    67.70 (45.13%)
Average number of basis functions per batch  ...   139.61 (41.80%)
Average number of large shells per batch     ...    44.00 (64.99%)
Average number of large basis fcns per batch ...    89.89 (64.39%)
Maximum spatial batch extension              ...  22.48, 22.86, 19.90 au
Average spatial batch extension              ...   2.37,  2.35,  2.28 au

Final grid set up in    1.8 sec
Final integration                            ... done (   2.0 sec)
Change in XC energy                          ...     0.000475335
Integrated number of electrons               ...   196.000319522
Previous integrated no of electrons          ...   196.000501397

----------------
TOTAL SCF ENERGY
----------------

Total Energy       :        -4861.47667605 Eh         -132287.50572 eV

Components:
Nuclear Repulsion  :         2795.44860996 Eh           76068.02390 eV
Electronic Energy  :        -7656.92528601 Eh         -208355.52962 eV
One Electron Energy:       -12295.90099322 Eh         -334588.47617 eV
Two Electron Energy:         4638.97570721 Eh          126232.94655 eV

Virial components:
Potential Energy   :        -9713.16069940 Eh         -264308.53982 eV
Kinetic Energy     :         4851.68402336 Eh          132021.03410 eV
Virial Ratio       :            2.00201840


DFT components:
N(Alpha)           :      102.000173995276 electrons
N(Beta)            :       94.000145526632 electrons
N(Total)           :      196.000319521909 electrons
E(X)               :     -210.437247138391 Eh       
E(C)               :       -7.581046958281 Eh       
E(XC)              :     -218.018294096672 Eh       
DFET-embed. en.    :        0.000000000000 Eh       

---------------
SCF CONVERGENCE
---------------

  Last Energy change         ...    3.3706e-09  Tolerance :   1.0000e-08
  Last MAX-Density change    ...    2.0944e-05  Tolerance :   1.0000e-07
  Last RMS-Density change    ...    1.8325e-07  Tolerance :   5.0000e-09
  Last DIIS Error            ...    1.0459e-06  Tolerance :   5.0000e-07

             **** THE GBW FILE WAS UPDATED (1e3d_chainsAB_catalytic_center.gbw) ****
             **** DENSITY FILE WAS UPDATED (1e3d_chainsAB_catalytic_center.scfp) ****
             **** ENERGY FILE WAS UPDATED (1e3d_chainsAB_catalytic_center.en.tmp) ****
----------------------
UHF SPIN CONTAMINATION
----------------------

Warning: in a DFT calculation there is little theoretical justification to 
         calculate <S**2> as in Hartree-Fock theory. We will do it anyways
         but you should keep in mind that the values have only limited relevance

Expectation value of <S**2>     :    20.079351
Ideal value S*(S+1) for S=4.0   :    20.000000
Deviation                       :     0.079351

             **** THE GBW FILE WAS UPDATED (1e3d_chainsAB_catalytic_center.gbw) ****
             **** DENSITY FILE WAS UPDATED (1e3d_chainsAB_catalytic_center.scfp) ****
----------------
ORBITAL ENERGIES
----------------
                 SPIN UP ORBITALS
  NO   OCC          E(Eh)            E(eV) 
   0   1.0000    -300.207502     -8169.0614 
   1   1.0000    -256.404625     -6977.1246 
   2   1.0000     -89.014643     -2422.2116 
   3   1.0000     -89.002356     -2421.8772 
   4   1.0000     -88.994284     -2421.6576 
   5   1.0000     -88.993505     -2421.6364 
   6   1.0000     -35.977621      -979.0009 
   7   1.0000     -31.380590      -853.9093 
   8   1.0000     -31.372427      -853.6871 
   9   1.0000     -31.366323      -853.5210 
  10   1.0000     -30.225125      -822.4675 
  11   1.0000     -26.068379      -709.3566 
  12   1.0000     -26.047854      -708.7981 
  13   1.0000     -26.045043      -708.7216 
  14   1.0000     -19.305316      -525.3243 
  15   1.0000     -19.300954      -525.2057 
  16   1.0000     -19.296233      -525.0772 
  17   1.0000     -10.346458      -281.5414 
  18   1.0000     -10.341073      -281.3949 
  19   1.0000     -10.334887      -281.2266 
  20   1.0000     -10.261159      -279.2203 
  21   1.0000     -10.260413      -279.2000 
  22   1.0000     -10.258223      -279.1404 
  23   1.0000     -10.253656      -279.0162 
  24   1.0000      -8.014692      -218.0909 
  25   1.0000      -8.008077      -217.9109 
  26   1.0000      -7.993218      -217.5065 
  27   1.0000      -7.992205      -217.4790 
  28   1.0000      -5.955762      -162.0645 
  29   1.0000      -5.954222      -162.0226 
  30   1.0000      -5.950132      -161.9113 
  31   1.0000      -5.948427      -161.8649 
  32   1.0000      -5.947930      -161.8514 
  33   1.0000      -5.942212      -161.6958 
  34   1.0000      -5.934318      -161.4810 
  35   1.0000      -5.933430      -161.4568 
  36   1.0000      -5.931453      -161.4030 
  37   1.0000      -5.930658      -161.3814 
  38   1.0000      -5.928762      -161.3298 
  39   1.0000      -5.927668      -161.3001 
  40   1.0000      -4.163405      -113.2920 
  41   1.0000      -3.626542       -98.6832 
  42   1.0000      -2.755177       -74.9722 
  43   1.0000      -2.737570       -74.4931 
  44   1.0000      -2.726152       -74.1824 
  45   1.0000      -2.420079       -65.8537 
  46   1.0000      -2.376249       -64.6610 
  47   1.0000      -2.372298       -64.5535 
  48   1.0000      -1.193797       -32.4849 
  49   1.0000      -1.182186       -32.1689 
  50   1.0000      -1.158959       -31.5369 
  51   1.0000      -0.877496       -23.8779 
  52   1.0000      -0.802755       -21.8441 
  53   1.0000      -0.795677       -21.6515 
  54   1.0000      -0.789936       -21.4952 
  55   1.0000      -0.660381       -17.9699 
  56   1.0000      -0.652959       -17.7679 
  57   1.0000      -0.630992       -17.1702 
  58   1.0000      -0.628967       -17.1151 
  59   1.0000      -0.613271       -16.6880 
  60   1.0000      -0.590807       -16.0767 
  61   1.0000      -0.589781       -16.0488 
  62   1.0000      -0.531601       -14.4656 
  63   1.0000      -0.516882       -14.0651 
  64   1.0000      -0.514404       -13.9976 
  65   1.0000      -0.512499       -13.9458 
  66   1.0000      -0.505205       -13.7473 
  67   1.0000      -0.502842       -13.6830 
  68   1.0000      -0.498700       -13.5703 
  69   1.0000      -0.495469       -13.4824 
  70   1.0000      -0.490953       -13.3595 
  71   1.0000      -0.482503       -13.1296 
  72   1.0000      -0.480740       -13.0816 
  73   1.0000      -0.464787       -12.6475 
  74   1.0000      -0.451413       -12.2836 
  75   1.0000      -0.448695       -12.2096 
  76   1.0000      -0.445498       -12.1226 
  77   1.0000      -0.443389       -12.0652 
  78   1.0000      -0.437948       -11.9172 
  79   1.0000      -0.434974       -11.8363 
  80   1.0000      -0.430855       -11.7242 
  81   1.0000      -0.420091       -11.4313 
  82   1.0000      -0.412060       -11.2127 
  83   1.0000      -0.403424       -10.9777 
  84   1.0000      -0.402134       -10.9426 
  85   1.0000      -0.381478       -10.3806 
  86   1.0000      -0.378003       -10.2860 
  87   1.0000      -0.366552        -9.9744 
  88   1.0000      -0.361690        -9.8421 
  89   1.0000      -0.355391        -9.6707 
  90   1.0000      -0.349775        -9.5179 
  91   1.0000      -0.337571        -9.1858 
  92   1.0000      -0.316407        -8.6099 
  93   1.0000      -0.297937        -8.1073 
  94   1.0000      -0.285060        -7.7569 
  95   1.0000      -0.274548        -7.4708 
  96   1.0000      -0.267907        -7.2901 
  97   1.0000      -0.252189        -6.8624 
  98   1.0000      -0.239101        -6.5063 
  99   1.0000      -0.221125        -6.0171 
 100   1.0000      -0.183939        -5.0052 
 101   1.0000      -0.127498        -3.4694 
 102   0.0000      -0.045669        -1.2427 
 103   0.0000      -0.038941        -1.0597 
 104   0.0000      -0.034517        -0.9392 
 105   0.0000      -0.003396        -0.0924 
 106   0.0000       0.008382         0.2281 
 107   0.0000       0.015854         0.4314 
 108   0.0000       0.035744         0.9727 
 109   0.0000       0.046670         1.2699 
 110   0.0000       0.061158         1.6642 
 111   0.0000       0.063302         1.7225 
 112   0.0000       0.073165         1.9909 
 113   0.0000       0.089665         2.4399 
 114   0.0000       0.101443         2.7604 
 115   0.0000       0.113128         3.0784 
 116   0.0000       0.116927         3.1817 
 117   0.0000       0.125101         3.4042 
 118   0.0000       0.131933         3.5901 
 119   0.0000       0.133865         3.6427 
 120   0.0000       0.136151         3.7049 
 121   0.0000       0.146959         3.9990 
 122   0.0000       0.149159         4.0588 
 123   0.0000       0.157901         4.2967 
 124   0.0000       0.171930         4.6785 
 125   0.0000       0.182773         4.9735 
 126   0.0000       0.186831         5.0839 
 127   0.0000       0.208966         5.6863 
 128   0.0000       0.232447         6.3252 
 129   0.0000       0.264387         7.1943 
 130   0.0000       0.272708         7.4208 
 131   0.0000       0.283106         7.7037 
 132   0.0000       0.308033         8.3820 
 133   0.0000       0.337572         9.1858 
 134   0.0000       0.349233         9.5031 
 135   0.0000       0.374452        10.1893 
 136   0.0000       0.400357        10.8943 
 137   0.0000       0.404799        11.0151 
 138   0.0000       0.415418        11.3041 
 139   0.0000       0.419323        11.4103 
 140   0.0000       0.431651        11.7458 
 141   0.0000       0.440491        11.9864 
 142   0.0000       0.442070        12.0293 
 143   0.0000       0.447324        12.1723 
 144   0.0000       0.453028        12.3275 
 145   0.0000       0.460614        12.5339 
 146   0.0000       0.480971        13.0879 
 147   0.0000       0.482201        13.1214 
 148   0.0000       0.498686        13.5699 
 149   0.0000       0.512816        13.9544 
 150   0.0000       0.521695        14.1960 
 151   0.0000       0.523185        14.2366 
 152   0.0000       0.528608        14.3842 
 153   0.0000       0.554423        15.0866 
 154   0.0000       0.565729        15.3943 
 155   0.0000       0.569277        15.4908 
 156   0.0000       0.593111        16.1394 
 157   0.0000       0.597729        16.2650 
 158   0.0000       0.616677        16.7806 
 159   0.0000       0.624882        17.0039 
 160   0.0000       0.632420        17.2090 
 161   0.0000       0.639433        17.3998 
 162   0.0000       0.642321        17.4784 
 163   0.0000       0.649495        17.6737 
 164   0.0000       0.652491        17.7552 
 165   0.0000       0.659287        17.9401 
 166   0.0000       0.661628        18.0038 
 167   0.0000       0.665964        18.1218 
 168   0.0000       0.674399        18.3513 
 169   0.0000       0.679756        18.4971 
 170   0.0000       0.682311        18.5666 
 171   0.0000       0.683622        18.6023 
 172   0.0000       0.685833        18.6625 
 173   0.0000       0.697191        18.9715 
 174   0.0000       0.700932        19.0733 
 175   0.0000       0.701583        19.0910 
 176   0.0000       0.705234        19.1904 
 177   0.0000       0.713559        19.4169 
 178   0.0000       0.715280        19.4638 
 179   0.0000       0.721067        19.6212 
 180   0.0000       0.733424        19.9575 
 181   0.0000       0.742260        20.1979 
 182   0.0000       0.745572        20.2880 
 183   0.0000       0.750845        20.4315 
 184   0.0000       0.752991        20.4899 
 185   0.0000       0.758526        20.6405 
 186   0.0000       0.766651        20.8616 
 187   0.0000       0.775660        21.1068 
 188   0.0000       0.780030        21.2257 
 189   0.0000       0.789312        21.4783 
 190   0.0000       0.802117        21.8267 
 191   0.0000       0.802912        21.8484 
 192   0.0000       0.815134        22.1809 
 193   0.0000       0.821195        22.3459 
 194   0.0000       0.827211        22.5095 
 195   0.0000       0.835962        22.7477 
 196   0.0000       0.853122        23.2146 
 197   0.0000       0.866773        23.5861 
 198   0.0000       0.880899        23.9705 
 199   0.0000       0.896221        24.3874 
 200   0.0000       0.913694        24.8629 
 201   0.0000       0.945740        25.7349 
 202   0.0000       0.955223        25.9929 
 203   0.0000       0.969924        26.3930 
 204   0.0000       0.983620        26.7657 
 205   0.0000       0.997594        27.1459 
 206   0.0000       1.028529        27.9877 
 207   0.0000       1.032799        28.1039 
 208   0.0000       1.054687        28.6995 
 209   0.0000       1.059637        28.8342 
 210   0.0000       1.077614        29.3234 
 211   0.0000       1.090795        29.6820 
 212   0.0000       1.092549        29.7298 
 213   0.0000       1.103897        30.0386 
 214   0.0000       1.115429        30.3524 
 215   0.0000       1.120619        30.4936 
 216   0.0000       1.133702        30.8496 
 217   0.0000       1.141822        31.0705 
 218   0.0000       1.159361        31.5478 
 219   0.0000       1.182986        32.1907 
 220   0.0000       1.194207        32.4960 
 221   0.0000       1.214858        33.0580 
 222   0.0000       1.240213        33.7479 
 223   0.0000       1.251529        34.0558 
 224   0.0000       1.258738        34.2520 
 225   0.0000       1.283082        34.9144 
 226   0.0000       1.290260        35.1097 
 227   0.0000       1.310221        35.6529 
 228   0.0000       1.322811        35.9955 
 229   0.0000       1.336179        36.3593 
 230   0.0000       1.347819        36.6760 
 231   0.0000       1.385531        37.7022 
 232   0.0000       1.411459        38.4078 
 233   0.0000       1.411810        38.4173 
 234   0.0000       1.486215        40.4420 
 235   0.0000       1.499180        40.7948 
 236   0.0000       1.504504        40.9396 
 237   0.0000       1.511725        41.1361 
 238   0.0000       1.516651        41.2702 
 239   0.0000       1.543275        41.9946 
 240   0.0000       1.561297        42.4850 
 241   0.0000       1.576796        42.9068 
 242   0.0000       1.588821        43.2340 
 243   0.0000       1.607364        43.7386 
 244   0.0000       1.614678        43.9376 
 245   0.0000       1.618806        44.0499 
 246   0.0000       1.637181        44.5500 
 247   0.0000       1.653706        44.9996 
 248   0.0000       1.656602        45.0784 
 249   0.0000       1.674614        45.5686 
 250   0.0000       1.693506        46.0826 
 251   0.0000       1.710123        46.5348 
 252   0.0000       1.721386        46.8413 
 253   0.0000       1.728383        47.0317 
 254   0.0000       1.731654        47.1207 
 255   0.0000       1.743663        47.4475 
 256   0.0000       1.747362        47.5481 
 257   0.0000       1.765774        48.0492 
 258   0.0000       1.772990        48.2455 
 259   0.0000       1.776617        48.3442 
 260   0.0000       1.788569        48.6694 
 261   0.0000       1.798993        48.9531 
 262   0.0000       1.841889        50.1203 
 263   0.0000       1.850391        50.3517 
 264   0.0000       1.871759        50.9331 
 265   0.0000       1.880611        51.1740 
 266   0.0000       1.887436        51.3597 
 267   0.0000       1.902235        51.7625 
 268   0.0000       1.919803        52.2405 
 269   0.0000       1.953432        53.1556 
 270   0.0000       1.960863        53.3578 
 271   0.0000       1.969064        53.5809 
 272   0.0000       1.975217        53.7484 
 273   0.0000       1.978015        53.8245 
 274   0.0000       1.981838        53.9285 
 275   0.0000       1.992159        54.2094 
 276   0.0000       2.015214        54.8368 
 277   0.0000       2.035867        55.3988 
 278   0.0000       2.217372        60.3378 
 279   0.0000       2.222486        60.4769 
 280   0.0000       2.225226        60.5515 
 281   0.0000       2.245076        61.0916 
 282   0.0000       2.396961        65.2246 
 283   0.0000       2.416104        65.7455 
 284   0.0000       2.420120        65.8548 
 285   0.0000       2.432013        66.1784 
 286   0.0000       2.434104        66.2353 
 287   0.0000       2.435887        66.2838 
 288   0.0000       2.437785        66.3355 
 289   0.0000       2.460293        66.9480 
 290   0.0000       2.533318        68.9351 
 291   0.0000       2.612240        71.0827 
 292   0.0000       2.614561        71.1458 
 293   0.0000       2.615188        71.1629 
 294   0.0000       2.618262        71.2465 
 295   0.0000       2.622549        71.3632 
 296   0.0000       2.626008        71.4573 
 297   0.0000       2.679786        72.9207 
 298   0.0000       2.689800        73.1932 
 299   0.0000       2.702226        73.5313 
 300   0.0000       2.709037        73.7167 
 301   0.0000       2.712924        73.8224 
 302   0.0000       2.720968        74.0413 
 303   0.0000       2.881962        78.4222 
 304   0.0000       2.894979        78.7764 
 305   0.0000       2.903916        79.0196 
 306   0.0000       2.919755        79.4506 
 307   0.0000       2.922177        79.5165 
 308   0.0000       2.927705        79.6669 
 309   0.0000       2.933206        79.8166 
 310   0.0000       2.942051        80.0573 
 311   0.0000       3.171498        86.3008 
 312   0.0000       3.186369        86.7055 
 313   0.0000       3.198111        87.0250 
 314   0.0000       3.241355        88.2017 
 315   0.0000       3.264694        88.8368 
 316   0.0000       3.271127        89.0119 
 317   0.0000       3.623619        98.6037 
 318   0.0000       3.651557        99.3639 
 319   0.0000       3.680868       100.1615 
 320   0.0000       4.010118       109.1208 
 321   0.0000       4.028030       109.6083 
 322   0.0000       4.042551       110.0034 
 323   0.0000       4.051638       110.2507 
 324   0.0000       4.201089       114.3175 
 325   0.0000       4.211842       114.6100 
 326   0.0000       4.246995       115.5666 
 327   0.0000       5.468071       148.7938 
 328   0.0000       5.472163       148.9051 
 329   0.0000       5.475314       148.9909 
 330   0.0000       5.485085       149.2568 
 331   0.0000       5.489254       149.3702 
 332   0.0000       5.497651       149.5987 
 333   0.0000       5.507136       149.8568 

                 SPIN DOWN ORBITALS
  NO   OCC          E(Eh)            E(eV) 
   0   1.0000    -300.206968     -8169.0469 
   1   1.0000    -256.403546     -6977.0952 
   2   1.0000     -89.010440     -2422.0972 
   3   1.0000     -88.998743     -2421.7789 
   4   1.0000     -88.991826     -2421.5907 
   5   1.0000     -88.990698     -2421.5600 
   6   1.0000     -35.936910      -977.8930 
   7   1.0000     -31.342022      -852.8598 
   8   1.0000     -31.338900      -852.7748 
   9   1.0000     -31.336714      -852.7153 
  10   1.0000     -30.154346      -820.5415 
  11   1.0000     -26.000404      -707.5070 
  12   1.0000     -25.992936      -707.3038 
  13   1.0000     -25.989340      -707.2059 
  14   1.0000     -19.302125      -525.2375 
  15   1.0000     -19.297191      -525.1033 
  16   1.0000     -19.292279      -524.9696 
  17   1.0000     -10.343692      -281.4662 
  18   1.0000     -10.338596      -281.3275 
  19   1.0000     -10.330035      -281.0945 
  20   1.0000     -10.260799      -279.2105 
  21   1.0000     -10.260575      -279.2044 
  22   1.0000     -10.258450      -279.1466 
  23   1.0000     -10.253968      -279.0247 
  24   1.0000      -8.010413      -217.9744 
  25   1.0000      -8.004306      -217.8083 
  26   1.0000      -7.990563      -217.4343 
  27   1.0000      -7.989179      -217.3966 
  28   1.0000      -5.951210      -161.9407 
  29   1.0000      -5.945535      -161.7862 
  30   1.0000      -5.945134      -161.7753 
  31   1.0000      -5.944509      -161.7583 
  32   1.0000      -5.938985      -161.6080 
  33   1.0000      -5.937702      -161.5731 
  34   1.0000      -5.932406      -161.4290 
  35   1.0000      -5.931176      -161.3955 
  36   1.0000      -5.926306      -161.2630 
  37   1.0000      -5.924956      -161.2263 
  38   1.0000      -5.924398      -161.2111 
  39   1.0000      -5.923753      -161.1935 
  40   1.0000      -4.073934      -110.8574 
  41   1.0000      -3.452649       -93.9514 
  42   1.0000      -2.645828       -71.9967 
  43   1.0000      -2.643321       -71.9284 
  44   1.0000      -2.640577       -71.8538 
  45   1.0000      -2.205979       -60.0277 
  46   1.0000      -2.204552       -59.9889 
  47   1.0000      -2.199140       -59.8416 
  48   1.0000      -1.186339       -32.2819 
  49   1.0000      -1.175768       -31.9943 
  50   1.0000      -1.151121       -31.3236 
  51   1.0000      -0.864698       -23.5296 
  52   1.0000      -0.791393       -21.5349 
  53   1.0000      -0.782983       -21.3061 
  54   1.0000      -0.780890       -21.2491 
  55   1.0000      -0.650587       -17.7034 
  56   1.0000      -0.637150       -17.3377 
  57   1.0000      -0.618376       -16.8269 
  58   1.0000      -0.610526       -16.6133 
  59   1.0000      -0.599010       -16.2999 
  60   1.0000      -0.577520       -15.7151 
  61   1.0000      -0.574793       -15.6409 
  62   1.0000      -0.516770       -14.0620 
  63   1.0000      -0.503964       -13.7136 
  64   1.0000      -0.499705       -13.5977 
  65   1.0000      -0.491420       -13.3722 
  66   1.0000      -0.485333       -13.2066 
  67   1.0000      -0.484958       -13.1964 
  68   1.0000      -0.478024       -13.0077 
  69   1.0000      -0.474614       -12.9149 
  70   1.0000      -0.465059       -12.6549 
  71   1.0000      -0.453599       -12.3431 
  72   1.0000      -0.452986       -12.3264 
  73   1.0000      -0.452004       -12.2997 
  74   1.0000      -0.443137       -12.0584 
  75   1.0000      -0.438050       -11.9199 
  76   1.0000      -0.435264       -11.8441 
  77   1.0000      -0.430822       -11.7233 
  78   1.0000      -0.429901       -11.6982 
  79   1.0000      -0.425644       -11.5824 
  80   1.0000      -0.414408       -11.2766 
  81   1.0000      -0.379267       -10.3204 
  82   1.0000      -0.354066        -9.6346 
  83   1.0000      -0.331921        -9.0320 
  84   1.0000      -0.325598        -8.8600 
  85   1.0000      -0.316939        -8.6244 
  86   1.0000      -0.300753        -8.1839 
  87   1.0000      -0.290283        -7.8990 
  88   1.0000      -0.283492        -7.7142 
  89   1.0000      -0.271422        -7.3858 
  90   1.0000      -0.266919        -7.2632 
  91   1.0000      -0.259342        -7.0571 
  92   1.0000      -0.251675        -6.8484 
  93   1.0000      -0.215228        -5.8566 
  94   0.0000      -0.161669        -4.3992 
  95   0.0000      -0.135033        -3.6744 
  96   0.0000      -0.129189        -3.5154 
  97   0.0000      -0.110755        -3.0138 
  98   0.0000      -0.083768        -2.2795 
  99   0.0000      -0.058950        -1.6041 
 100   0.0000      -0.016778        -0.4566 
 101   0.0000      -0.011094        -0.3019 
 102   0.0000      -0.007853        -0.2137 
 103   0.0000       0.024336         0.6622 
 104   0.0000       0.028461         0.7745 
 105   0.0000       0.033996         0.9251 
 106   0.0000       0.037750         1.0272 
 107   0.0000       0.046160         1.2561 
 108   0.0000       0.049662         1.3514 
 109   0.0000       0.063786         1.7357 
 110   0.0000       0.068275         1.8579 
 111   0.0000       0.071647         1.9496 
 112   0.0000       0.085464         2.3256 
 113   0.0000       0.094873         2.5816 
 114   0.0000       0.113354         3.0845 
 115   0.0000       0.122166         3.3243 
 116   0.0000       0.125997         3.4285 
 117   0.0000       0.129618         3.5271 
 118   0.0000       0.135622         3.6905 
 119   0.0000       0.137329         3.7369 
 120   0.0000       0.145392         3.9563 
 121   0.0000       0.153951         4.1892 
 122   0.0000       0.160545         4.3687 
 123   0.0000       0.166232         4.5234 
 124   0.0000       0.183937         5.0052 
 125   0.0000       0.189504         5.1567 
 126   0.0000       0.200338         5.4515 
 127   0.0000       0.219416         5.9706 
 128   0.0000       0.246702         6.7131 
 129   0.0000       0.275130         7.4867 
 130   0.0000       0.283603         7.7172 
 131   0.0000       0.304884         8.2963 
 132   0.0000       0.321357         8.7446 
 133   0.0000       0.352488         9.5917 
 134   0.0000       0.372143        10.1265 
 135   0.0000       0.389636        10.6025 
 136   0.0000       0.409024        11.1301 
 137   0.0000       0.414208        11.2712 
 138   0.0000       0.422306        11.4915 
 139   0.0000       0.427429        11.6309 
 140   0.0000       0.441172        12.0049 
 141   0.0000       0.448367        12.2007 
 142   0.0000       0.449703        12.2370 
 143   0.0000       0.456229        12.4146 
 144   0.0000       0.463912        12.6237 
 145   0.0000       0.471382        12.8269 
 146   0.0000       0.493843        13.4381 
 147   0.0000       0.495759        13.4903 
 148   0.0000       0.509478        13.8636 
 149   0.0000       0.527299        14.3485 
 150   0.0000       0.534870        14.5546 
 151   0.0000       0.535454        14.5704 
 152   0.0000       0.547389        14.8952 
 153   0.0000       0.565929        15.3997 
 154   0.0000       0.577330        15.7100 
 155   0.0000       0.584769        15.9124 
 156   0.0000       0.609343        16.5811 
 157   0.0000       0.614385        16.7183 
 158   0.0000       0.633013        17.2251 
 159   0.0000       0.637395        17.3444 
 160   0.0000       0.649034        17.6611 
 161   0.0000       0.651869        17.7383 
 162   0.0000       0.652647        17.7594 
 163   0.0000       0.658103        17.9079 
 164   0.0000       0.665065        18.0973 
 165   0.0000       0.668852        18.2004 
 166   0.0000       0.670907        18.2563 
 167   0.0000       0.673817        18.3355 
 168   0.0000       0.684864        18.6361 
 169   0.0000       0.689359        18.7584 
 170   0.0000       0.690312        18.7843 
 171   0.0000       0.690983        18.8026 
 172   0.0000       0.701371        19.0853 
 173   0.0000       0.704235        19.1632 
 174   0.0000       0.711954        19.3732 
 175   0.0000       0.715598        19.4724 
 176   0.0000       0.718853        19.5610 
 177   0.0000       0.722377        19.6569 
 178   0.0000       0.723225        19.6800 
 179   0.0000       0.731281        19.8992 
 180   0.0000       0.742409        20.2020 
 181   0.0000       0.753142        20.4940 
 182   0.0000       0.755726        20.5644 
 183   0.0000       0.759977        20.6800 
 184   0.0000       0.764618        20.8063 
 185   0.0000       0.770662        20.9708 
 186   0.0000       0.777379        21.1536 
 187   0.0000       0.787913        21.4402 
 188   0.0000       0.790635        21.5143 
 189   0.0000       0.803039        21.8518 
 190   0.0000       0.809510        22.0279 
 191   0.0000       0.818176        22.2637 
 192   0.0000       0.829935        22.5837 
 193   0.0000       0.834444        22.7064 
 194   0.0000       0.845369        23.0036 
 195   0.0000       0.847964        23.0743 
 196   0.0000       0.861037        23.4300 
 197   0.0000       0.874286        23.7905 
 198   0.0000       0.897304        24.4169 
 199   0.0000       0.910998        24.7895 
 200   0.0000       0.929208        25.2850 
 201   0.0000       0.959259        26.1028 
 202   0.0000       0.973137        26.4804 
 203   0.0000       0.996031        27.1034 
 204   0.0000       1.001111        27.2416 
 205   0.0000       1.020445        27.7677 
 206   0.0000       1.043105        28.3843 
 207   0.0000       1.053099        28.6563 
 208   0.0000       1.066577        29.0230 
 209   0.0000       1.072901        29.1951 
 210   0.0000       1.091622        29.7046 
 211   0.0000       1.102044        29.9881 
 212   0.0000       1.109644        30.1950 
 213   0.0000       1.116662        30.3859 
 214   0.0000       1.134490        30.8711 
 215   0.0000       1.143135        31.1063 
 216   0.0000       1.150738        31.3132 
 217   0.0000       1.154533        31.4164 
 218   0.0000       1.188116        32.3303 
 219   0.0000       1.195625        32.5346 
 220   0.0000       1.203647        32.7529 
 221   0.0000       1.227139        33.3922 
 222   0.0000       1.255164        34.1547 
 223   0.0000       1.262685        34.3594 
 224   0.0000       1.265771        34.4434 
 225   0.0000       1.290399        35.1136 
 226   0.0000       1.300790        35.3963 
 227   0.0000       1.318229        35.8708 
 228   0.0000       1.335198        36.3326 
 229   0.0000       1.347172        36.6584 
 230   0.0000       1.362549        37.0768 
 231   0.0000       1.396739        38.0072 
 232   0.0000       1.428130        38.8614 
 233   0.0000       1.436601        39.0919 
 234   0.0000       1.492865        40.6229 
 235   0.0000       1.504780        40.9471 
 236   0.0000       1.510008        41.0894 
 237   0.0000       1.518915        41.3318 
 238   0.0000       1.525786        41.5188 
 239   0.0000       1.553915        42.2842 
 240   0.0000       1.569198        42.7001 
 241   0.0000       1.596679        43.4478 
 242   0.0000       1.599956        43.5370 
 243   0.0000       1.626446        44.2578 
 244   0.0000       1.629721        44.3470 
 245   0.0000       1.633390        44.4468 
 246   0.0000       1.654891        45.0319 
 247   0.0000       1.672795        45.5191 
 248   0.0000       1.683632        45.8140 
 249   0.0000       1.699716        46.2516 
 250   0.0000       1.710452        46.5438 
 251   0.0000       1.719400        46.7872 
 252   0.0000       1.734180        47.1894 
 253   0.0000       1.735073        47.2137 
 254   0.0000       1.743945        47.4552 
 255   0.0000       1.751212        47.6529 
 256   0.0000       1.755828        47.7785 
 257   0.0000       1.773601        48.2621 
 258   0.0000       1.786081        48.6017 
 259   0.0000       1.787165        48.6312 
 260   0.0000       1.795604        48.8609 
 261   0.0000       1.804450        49.1016 
 262   0.0000       1.851808        50.3903 
 263   0.0000       1.867453        50.8160 
 264   0.0000       1.877218        51.0817 
 265   0.0000       1.884125        51.2697 
 266   0.0000       1.892882        51.5079 
 267   0.0000       1.922232        52.3066 
 268   0.0000       1.931711        52.5645 
 269   0.0000       1.955696        53.2172 
 270   0.0000       1.962481        53.4018 
 271   0.0000       1.972463        53.6734 
 272   0.0000       1.977036        53.7979 
 273   0.0000       1.981500        53.9194 
 274   0.0000       1.984796        54.0090 
 275   0.0000       1.996467        54.3266 
 276   0.0000       2.033341        55.3300 
 277   0.0000       2.041094        55.5410 
 278   0.0000       2.218685        60.3735 
 279   0.0000       2.223689        60.5096 
 280   0.0000       2.226675        60.5909 
 281   0.0000       2.249197        61.2038 
 282   0.0000       2.400247        65.3140 
 283   0.0000       2.416877        65.7666 
 284   0.0000       2.420969        65.8779 
 285   0.0000       2.432742        66.1983 
 286   0.0000       2.435378        66.2700 
 287   0.0000       2.436850        66.3101 
 288   0.0000       2.438628        66.3584 
 289   0.0000       2.463143        67.0255 
 290   0.0000       2.547607        69.3239 
 291   0.0000       2.620903        71.3184 
 292   0.0000       2.623864        71.3990 
 293   0.0000       2.625342        71.4392 
 294   0.0000       2.628782        71.5328 
 295   0.0000       2.632693        71.6392 
 296   0.0000       2.636422        71.7407 
 297   0.0000       2.692476        73.2660 
 298   0.0000       2.697087        73.3915 
 299   0.0000       2.705263        73.6139 
 300   0.0000       2.713161        73.8289 
 301   0.0000       2.721029        74.0430 
 302   0.0000       2.733090        74.3712 
 303   0.0000       2.885671        78.5231 
 304   0.0000       2.897327        78.8403 
 305   0.0000       2.904717        79.0414 
 306   0.0000       2.920884        79.4813 
 307   0.0000       2.923377        79.5491 
 308   0.0000       2.928621        79.6918 
 309   0.0000       2.934188        79.8433 
 310   0.0000       2.943005        80.0832 
 311   0.0000       3.183802        86.6356 
 312   0.0000       3.190103        86.8071 
 313   0.0000       3.209152        87.3255 
 314   0.0000       3.244083        88.2760 
 315   0.0000       3.274110        89.0931 
 316   0.0000       3.281747        89.3009 
 317   0.0000       3.636855        98.9638 
 318   0.0000       3.663418        99.6867 
 319   0.0000       3.694918       100.5438 
 320   0.0000       4.138467       112.6134 
 321   0.0000       4.163849       113.3041 
 322   0.0000       4.167528       113.4042 
 323   0.0000       4.189542       114.0032 
 324   0.0000       4.318961       117.5249 
 325   0.0000       4.322610       117.6242 
 326   0.0000       4.370886       118.9378 
 327   0.0000       5.525670       150.3611 
 328   0.0000       5.545247       150.8938 
 329   0.0000       5.547145       150.9455 
 330   0.0000       5.548443       150.9808 
 331   0.0000       5.564826       151.4266 
 332   0.0000       5.575518       151.7176 
 333   0.0000       5.580246       151.8462 

                    ********************************
                    * MULLIKEN POPULATION ANALYSIS *
                    ********************************

--------------------------------------------
MULLIKEN ATOMIC CHARGES AND SPIN POPULATIONS
--------------------------------------------
   0 Ni:    0.293694    1.558869
   1 Fe:   -0.506083    3.579951
   2 C :    0.095420    0.160758
   3 C :    0.264685    0.207614
   4 C :    0.125693    0.163973
   5 O :   -0.013992    0.073999
   6 O :    0.008602    0.091007
   7 O :   -0.049165    0.099495
   8 S :   -0.101663    0.701954
   9 S :   -0.227079    0.316551
  10 S :   -0.174828    0.576368
  11 S :   -0.217056    0.361802
  12 C :   -0.181989   -0.033089
  13 C :   -0.135666   -0.009100
  14 C :   -0.099464   -0.012346
  15 C :   -0.143789   -0.011832
  16 H :    0.067160    0.009847
  17 H :    0.090382    0.004918
  18 H :    0.089200    0.006623
  19 H :    0.113519    0.026006
  20 H :    0.111384    0.014686
  21 H :    0.085287    0.005735
  22 H :    0.091449    0.029874
  23 H :    0.072958    0.035497
  24 H :    0.096622    0.018390
  25 H :    0.088995    0.009583
  26 H :    0.064965    0.006460
  27 H :    0.090761    0.006408
Sum of atomic charges         :   -0.0000000
Sum of atomic spin populations:    8.0000000

-----------------------------------------------------
MULLIKEN REDUCED ORBITAL CHARGES AND SPIN POPULATIONS
-----------------------------------------------------
CHARGE
  0 Nis       :     6.645264  s :     6.645264
      pz      :     4.279776  p :    12.674887
      px      :     4.255755
      py      :     4.139357
      dz2     :     1.785177  d :     8.385930
      dxz     :     1.735719
      dyz     :     1.306788
      dx2y2   :     1.597711
      dxy     :     1.960535
      f0      :     0.000028  f :     0.000225
      f+1     :     0.000025
      f-1     :     0.000057
      f+2     :     0.000054
      f-2     :     0.000019
      f+3     :     0.000032
      f-3     :     0.000011
  1 Fes       :     6.799802  s :     6.799802
      pz      :     4.519761  p :    13.394568
      px      :     4.456224
      py      :     4.418582
      dz2     :     1.152764  d :     6.310271
      dxz     :     1.160699
      dyz     :     1.152117
      dx2y2   :     1.523426
      dxy     :     1.321266
      f0      :     0.000168  f :     0.001442
      f+1     :     0.000177
      f-1     :     0.000237
      f+2     :     0.000168
      f-2     :     0.000308
      f+3     :     0.000228
      f-3     :     0.000156
  2 C s       :     3.385233  s :     3.385233
      pz      :     0.785679  p :     2.437612
      px      :     0.724419
      py      :     0.927514
      dz2     :     0.010211  d :     0.081735
      dxz     :     0.006535
      dyz     :     0.020464
      dx2y2   :     0.023568
      dxy     :     0.020957
  3 C s       :     3.289612  s :     3.289612
      pz      :     0.956729  p :     2.361903
      px      :     0.670937
      py      :     0.734237
      dz2     :     0.024578  d :     0.083801
      dxz     :     0.023661
      dyz     :     0.026793
      dx2y2   :     0.004205
      dxy     :     0.004563
  4 C s       :     3.329053  s :     3.329053
      pz      :     0.853819  p :     2.466653
      px      :     0.892236
      py      :     0.720598
      dz2     :     0.012334  d :     0.078602
      dxz     :     0.018444
      dyz     :     0.008144
      dx2y2   :     0.020136
      dxy     :     0.019544
  5 O s       :     3.713219  s :     3.713219
      pz      :     1.441019  p :     4.276966
      px      :     1.441571
      py      :     1.394376
      dz2     :     0.003085  d :     0.023807
      dxz     :     0.001844
      dyz     :     0.006028
      dx2y2   :     0.006460
      dxy     :     0.006391
  6 O s       :     3.701382  s :     3.701382
      pz      :     1.390819  p :     4.264494
      px      :     1.403398
      py      :     1.470277
      dz2     :     0.008980  d :     0.025523
      dxz     :     0.007363
      dyz     :     0.006901
      dx2y2   :     0.001144
      dxy     :     0.001135
  7 O s       :     3.727368  s :     3.727368
      pz      :     1.451027  p :     4.299505
      px      :     1.402202
      py      :     1.446276
      dz2     :     0.003460  d :     0.022292
      dxz     :     0.005773
      dyz     :     0.002089
      dx2y2   :     0.005450
      dxy     :     0.005520
  8 S s       :     5.890909  s :     5.890909
      pz      :     3.522584  p :    10.140913
      px      :     3.398607
      py      :     3.219722
      dz2     :     0.011545  d :     0.069841
      dxz     :     0.009231
      dyz     :     0.025102
      dx2y2   :     0.011773
      dxy     :     0.012190
  9 S s       :     5.842872  s :     5.842872
      pz      :     3.557032  p :    10.312266
      px      :     3.291266
      py      :     3.463967
      dz2     :     0.010744  d :     0.071941
      dxz     :     0.012661
      dyz     :     0.009986
      dx2y2   :     0.013097
      dxy     :     0.025452
 10 S s       :     5.877081  s :     5.877081
      pz      :     3.604331  p :    10.184398
      px      :     3.315703
      py      :     3.264364
      dz2     :     0.013698  d :     0.113349
      dxz     :     0.014891
      dyz     :     0.019941
      dx2y2   :     0.029749
      dxy     :     0.035069
 11 S s       :     5.840843  s :     5.840843
      pz      :     3.556646  p :    10.304115
      px      :     3.104655
      py      :     3.642814
      dz2     :     0.010601  d :     0.072098
      dxz     :     0.012208
      dyz     :     0.007885
      dx2y2   :     0.028084
      dxy     :     0.013320
 12 C s       :     3.124152  s :     3.124152
      pz      :     1.024173  p :     3.030006
      px      :     1.077139
      py      :     0.928693
      dz2     :     0.001860  d :     0.027831
      dxz     :     0.006936
      dyz     :     0.008818
      dx2y2   :     0.006146
      dxy     :     0.004071
 13 C s       :     3.095844  s :     3.095844
      pz      :     1.058876  p :     3.010993
      px      :     0.979589
      py      :     0.972529
      dz2     :     0.007065  d :     0.028829
      dxz     :     0.005861
      dyz     :     0.002601
      dx2y2   :     0.006660
      dxy     :     0.006641
 14 C s       :     3.013259  s :     3.013259
      pz      :     1.083301  p :     3.047009
      px      :     0.991955
      py      :     0.971754
      dz2     :     0.007370  d :     0.039196
      dxz     :     0.005965
      dyz     :     0.007165
      dx2y2   :     0.007962
      dxy     :     0.010733
 15 C s       :     3.098541  s :     3.098541
      pz      :     1.069511  p :     3.016630
      px      :     0.888930
      py      :     1.058190
      dz2     :     0.005365  d :     0.028618
      dxz     :     0.005337
      dyz     :     0.004908
      dx2y2   :     0.007399
      dxy     :     0.005609
 16 H s       :     0.908513  s :     0.908513
      pz      :     0.005400  p :     0.024328
      px      :     0.006207
      py      :     0.012720
 17 H s       :     0.886031  s :     0.886031
      pz      :     0.014400  p :     0.023587
      px      :     0.004757
      py      :     0.004430
 18 H s       :     0.887075  s :     0.887075
      pz      :     0.007691  p :     0.023724
      px      :     0.011454
      py      :     0.004579
 19 H s       :     0.861908  s :     0.861908
      pz      :     0.009299  p :     0.024574
      px      :     0.010621
      py      :     0.004653
 20 H s       :     0.863586  s :     0.863586
      pz      :     0.008349  p :     0.025030
      px      :     0.011540
      py      :     0.005141
 21 H s       :     0.891348  s :     0.891348
      pz      :     0.008381  p :     0.023365
      px      :     0.005246
      py      :     0.009738
 22 H s       :     0.883960  s :     0.883960
      pz      :     0.013583  p :     0.024592
      px      :     0.006365
      py      :     0.004643
 23 H s       :     0.897607  s :     0.897607
      pz      :     0.005554  p :     0.029435
      px      :     0.013028
      py      :     0.010853
 24 H s       :     0.879531  s :     0.879531
      pz      :     0.008135  p :     0.023847
      px      :     0.008797
      py      :     0.006915
 25 H s       :     0.887168  s :     0.887168
      pz      :     0.011952  p :     0.023837
      px      :     0.005442
      py      :     0.006443
 26 H s       :     0.910964  s :     0.910964
      pz      :     0.005056  p :     0.024071
      px      :     0.005225
      py      :     0.013790
 27 H s       :     0.885657  s :     0.885657
      pz      :     0.011446  p :     0.023582
      px      :     0.004416
      py      :     0.007720

SPIN
  0 Nis       :     0.022163  s :     0.022163
      pz      :    -0.006530  p :     0.037802
      px      :    -0.001918
      py      :     0.046250
      dz2     :     0.194480  d :     1.498908
      dxz     :     0.245618
      dyz     :     0.663464
      dx2y2   :     0.378425
      dxy     :     0.016922
      f0      :    -0.000005  f :    -0.000004
      f+1     :    -0.000001
      f-1     :     0.000005
      f+2     :    -0.000001
      f-2     :     0.000000
      f+3     :    -0.000003
      f-3     :     0.000000
  1 Fes       :     0.117743  s :     0.117743
      pz      :     0.164164  p :     0.250842
      px      :     0.036370
      py      :     0.050308
      dz2     :     0.767056  d :     3.211316
      dxz     :     0.740941
      dyz     :     0.781366
      dx2y2   :     0.307625
      dxy     :     0.614329
      f0      :     0.000016  f :     0.000050
      f+1     :     0.000008
      f-1     :     0.000013
      f+2     :     0.000002
      f-2     :     0.000012
      f+3     :     0.000004
      f-3     :    -0.000007
  2 C s       :     0.041815  s :     0.041815
      pz      :     0.124916  p :     0.112765
      px      :    -0.020347
      py      :     0.008195
      dz2     :     0.001311  d :     0.006178
      dxz     :     0.001160
      dyz     :     0.001523
      dx2y2   :     0.000191
      dxy     :     0.001992
  3 C s       :     0.070633  s :     0.070633
      pz      :     0.077174  p :     0.130381
      px      :    -0.013229
      py      :     0.066436
      dz2     :     0.001851  d :     0.006600
      dxz     :     0.001362
      dyz     :     0.001725
      dx2y2   :     0.000761
      dxy     :     0.000901
  4 C s       :     0.024437  s :     0.024437
      pz      :     0.148159  p :     0.132290
      px      :    -0.005840
      py      :    -0.010029
      dz2     :     0.002315  d :     0.007246
      dxz     :     0.003144
      dyz     :     0.000073
      dx2y2   :     0.000636
      dxy     :     0.001077
  5 O s       :    -0.002261  s :    -0.002261
      pz      :     0.077043  p :     0.076258
      px      :    -0.016286
      py      :     0.015501
      dz2     :    -0.000003  d :     0.000001
      dxz     :    -0.000006
      dyz     :    -0.000032
      dx2y2   :     0.000000
      dxy     :     0.000042
  6 O s       :     0.001004  s :     0.001004
      pz      :     0.012628  p :     0.090001
      px      :     0.012659
      py      :     0.064714
      dz2     :    -0.000012  d :     0.000003
      dxz     :     0.000006
      dyz     :     0.000029
      dx2y2   :    -0.000011
      dxy     :    -0.000009
  7 O s       :    -0.001759  s :    -0.001759
      pz      :     0.102293  p :     0.101276
      px      :     0.005333
      py      :    -0.006349
      dz2     :    -0.000030  d :    -0.000022
      dxz     :    -0.000025
      dyz     :     0.000012
      dx2y2   :     0.000030
      dxy     :    -0.000008
  8 S s       :     0.024887  s :     0.024887
      pz      :     0.102715  p :     0.678909
      px      :     0.478208
      py      :     0.097985
      dz2     :    -0.000709  d :    -0.001841
      dxz     :    -0.000587
      dyz     :    -0.000929
      dx2y2   :     0.000124
      dxy     :     0.000260
  9 S s       :     0.009424  s :     0.009424
      pz      :     0.174539  p :     0.306341
      px      :     0.090980
      py      :     0.040822
      dz2     :    -0.000029  d :     0.000786
      dxz     :     0.000828
      dyz     :    -0.000235
      dx2y2   :     0.000098
      dxy     :     0.000124
 10 S s       :     0.034108  s :     0.034108
      pz      :     0.197051  p :     0.541645
      px      :     0.204822
      py      :     0.139772
      dz2     :     0.000200  d :     0.000615
      dxz     :    -0.000516
      dyz     :     0.000743
      dx2y2   :    -0.000999
      dxy     :     0.001187
 11 S s       :     0.011623  s :     0.011623
      pz      :     0.226403  p :     0.349467
      px      :     0.013128
      py      :     0.109936
      dz2     :     0.001103  d :     0.000712
      dxz     :     0.000189
      dyz     :    -0.000343
      dx2y2   :    -0.000976
      dxy     :     0.000739
 12 C s       :    -0.008831  s :    -0.008831
      pz      :    -0.010459  p :    -0.026824
      px      :    -0.004796
      py      :    -0.011569
      dz2     :     0.000260  d :     0.002566
      dxz     :     0.001019
      dyz     :     0.000332
      dx2y2   :     0.000332
      dxy     :     0.000623
 13 C s       :    -0.003386  s :    -0.003386
      pz      :    -0.002028  p :    -0.007432
      px      :    -0.004536
      py      :    -0.000867
      dz2     :     0.000276  d :     0.001718
      dxz     :     0.000465
      dyz     :     0.000252
      dx2y2   :     0.000684
      dxy     :     0.000041
 14 C s       :    -0.009966  s :    -0.009966
      pz      :    -0.010315  p :    -0.007171
      px      :     0.000528
      py      :     0.002616
      dz2     :     0.001008  d :     0.004792
      dxz     :     0.001109
      dyz     :     0.000722
      dx2y2   :     0.000442
      dxy     :     0.001511
 15 C s       :    -0.003880  s :    -0.003880
      pz      :    -0.003087  p :    -0.009849
      px      :    -0.005201
      py      :    -0.001561
      dz2     :     0.000019  d :     0.001898
      dxz     :     0.001085
      dyz     :     0.000129
      dx2y2   :     0.000000
      dxy     :     0.000664
 16 H s       :     0.009815  s :     0.009815
      pz      :     0.000067  p :     0.000032
      px      :     0.000032
      py      :    -0.000068
 17 H s       :     0.004805  s :     0.004805
      pz      :    -0.000024  p :     0.000113
      px      :    -0.000001
      py      :     0.000138
 18 H s       :     0.006613  s :     0.006613
      pz      :     0.000007  p :     0.000010
      px      :    -0.000037
      py      :     0.000040
 19 H s       :     0.025933  s :     0.025933
      pz      :     0.000045  p :     0.000073
      px      :     0.000080
      py      :    -0.000052
 20 H s       :     0.014703  s :     0.014703
      pz      :     0.000039  p :    -0.000017
      px      :    -0.000008
      py      :    -0.000048
 21 H s       :     0.005698  s :     0.005698
      pz      :     0.000040  p :     0.000037
      px      :     0.000049
      py      :    -0.000052
 22 H s       :     0.029879  s :     0.029879
      pz      :     0.000060  p :    -0.000005
      px      :     0.000011
      py      :    -0.000076
 23 H s       :     0.034609  s :     0.034609
      pz      :    -0.000025  p :     0.000888
      px      :     0.000990
      py      :    -0.000077
 24 H s       :     0.018275  s :     0.018275
      pz      :     0.000004  p :     0.000114
      px      :     0.000112
      py      :    -0.000001
 25 H s       :     0.009362  s :     0.009362
      pz      :     0.000148  p :     0.000220
      px      :     0.000023
      py      :     0.000050
 26 H s       :     0.006544  s :     0.006544
      pz      :     0.000033  p :    -0.000084
      px      :    -0.000055
      py      :    -0.000062
 27 H s       :     0.006375  s :     0.006375
      pz      :    -0.000007  p :     0.000033
      px      :     0.000014
      py      :     0.000026


                     *******************************
                     * LOEWDIN POPULATION ANALYSIS *
                     *******************************

-------------------------------------------
LOEWDIN ATOMIC CHARGES AND SPIN POPULATIONS
-------------------------------------------
   0 Ni:   -0.031524    1.588889
   1 Fe:   -0.414689    3.396597
   2 C :    0.023711    0.179686
   3 C :    0.019323    0.240425
   4 C :    0.013712    0.192172
   5 O :    0.049186    0.091254
   6 O :    0.074741    0.106933
   7 O :    0.016179    0.116258
   8 S :    0.193813    0.662172
   9 S :    0.136573    0.330579
  10 S :    0.225574    0.548744
  11 S :    0.151803    0.369763
  12 C :   -0.189601   -0.005401
  13 C :   -0.191877    0.001330
  14 C :   -0.246546    0.025036
  15 C :   -0.192729   -0.000254
  16 H :    0.019429    0.007707
  17 H :    0.032904    0.005661
  18 H :    0.035299    0.006577
  19 H :    0.034217    0.020872
  20 H :    0.026640    0.013153
  21 H :    0.029590    0.005799
  22 H :    0.033760    0.026276
  23 H :    0.036378    0.034270
  24 H :    0.034141    0.014182
  25 H :    0.027844    0.009561
  26 H :    0.017030    0.005303
  27 H :    0.035118    0.006456

----------------------------------------------------
LOEWDIN REDUCED ORBITAL CHARGES AND SPIN POPULATIONS
----------------------------------------------------
CHARGE
  0 Nis       :     6.636867  s :     6.636867
      pz      :     4.357697  p :    12.902155
      px      :     4.355789
      py      :     4.188669
      dz2     :     1.803977  d :     8.492174
      dxz     :     1.758463
      dyz     :     1.337539
      dx2y2   :     1.623818
      dxy     :     1.968377
      f0      :     0.000039  f :     0.000328
      f+1     :     0.000036
      f-1     :     0.000080
      f+2     :     0.000085
      f-2     :     0.000029
      f+3     :     0.000044
      f-3     :     0.000015
  1 Fes       :     6.464127  s :     6.464127
      pz      :     4.431338  p :    13.340443
      px      :     4.465533
      py      :     4.443572
      dz2     :     1.196060  d :     6.607153
      dxz     :     1.230959
      dyz     :     1.207741
      dx2y2   :     1.561058
      dxy     :     1.411335
      f0      :     0.000327  f :     0.002966
      f+1     :     0.000357
      f-1     :     0.000482
      f+2     :     0.000337
      f-2     :     0.000662
      f+3     :     0.000473
      f-3     :     0.000326
  2 C s       :     3.166267  s :     3.166267
      pz      :     0.801434  p :     2.633629
      px      :     0.770808
      py      :     1.061388
      dz2     :     0.022318  d :     0.176392
      dxz     :     0.013510
      dyz     :     0.042298
      dx2y2   :     0.049163
      dxy     :     0.049105
  3 C s       :     3.138716  s :     3.138716
      pz      :     1.132784  p :     2.658177
      px      :     0.732359
      py      :     0.793034
      dz2     :     0.058683  d :     0.183784
      dxz     :     0.050574
      dyz     :     0.056200
      dx2y2   :     0.008271
      dxy     :     0.010057
  4 C s       :     3.150615  s :     3.150615
      pz      :     0.875814  p :     2.664182
      px      :     1.020974
      py      :     0.767394
      dz2     :     0.025120  d :     0.171491
      dxz     :     0.043408
      dyz     :     0.016736
      dx2y2   :     0.043442
      dxy     :     0.042784
  5 O s       :     3.511833  s :     3.511833
      pz      :     1.434561  p :     4.401118
      px      :     1.443434
      py      :     1.523123
      dz2     :     0.004984  d :     0.037863
      dxz     :     0.002752
      dyz     :     0.009362
      dx2y2   :     0.010122
      dxy     :     0.010643
  6 O s       :     3.493523  s :     3.493523
      pz      :     1.548737  p :     4.391370
      px      :     1.394116
      py      :     1.448517
      dz2     :     0.016725  d :     0.040366
      dxz     :     0.011090
      dyz     :     0.009614
      dx2y2   :     0.001356
      dxy     :     0.001581
  7 O s       :     3.527825  s :     3.527825
      pz      :     1.462351  p :     4.420217
      px      :     1.511935
      py      :     1.445930
      dz2     :     0.005100  d :     0.035779
      dxz     :     0.010207
      dyz     :     0.003074
      dx2y2   :     0.008287
      dxy     :     0.009111
  8 S s       :     5.637891  s :     5.637891
      pz      :     3.511719  p :    10.087809
      px      :     3.373561
      py      :     3.202528
      dz2     :     0.011947  d :     0.080487
      dxz     :     0.009646
      dyz     :     0.029799
      dx2y2   :     0.014283
      dxy     :     0.014813
  9 S s       :     5.585345  s :     5.585345
      pz      :     3.500783  p :    10.190933
      px      :     3.243712
      py      :     3.446438
      dz2     :     0.012638  d :     0.087149
      dxz     :     0.016908
      dyz     :     0.011302
      dx2y2   :     0.014799
      dxy     :     0.031503
 10 S s       :     5.507079  s :     5.507079
      pz      :     3.575593  p :    10.121280
      px      :     3.283239
      py      :     3.262448
      dz2     :     0.017871  d :     0.146067
      dxz     :     0.017189
      dyz     :     0.025104
      dx2y2   :     0.038722
      dxy     :     0.047180
 11 S s       :     5.582761  s :     5.582761
      pz      :     3.490923  p :    10.178048
      px      :     3.096421
      py      :     3.590704
      dz2     :     0.013671  d :     0.087388
      dxz     :     0.013698
      dyz     :     0.009066
      dx2y2   :     0.034692
      dxy     :     0.016261
 12 C s       :     2.911488  s :     2.911488
      pz      :     1.081969  p :     3.210117
      px      :     1.108055
      py      :     1.020093
      dz2     :     0.003451  d :     0.067996
      dxz     :     0.018462
      dyz     :     0.021653
      dx2y2   :     0.014882
      dxy     :     0.009548
 13 C s       :     2.904174  s :     2.904174
      pz      :     1.100222  p :     3.216207
      px      :     1.059768
      py      :     1.056217
      dz2     :     0.018570  d :     0.071496
      dxz     :     0.014488
      dyz     :     0.005593
      dx2y2   :     0.016509
      dxy     :     0.016336
 14 C s       :     2.869575  s :     2.869575
      pz      :     1.108403  p :     3.276489
      px      :     1.068509
      py      :     1.099577
      dz2     :     0.018541  d :     0.100482
      dxz     :     0.017910
      dyz     :     0.017676
      dx2y2   :     0.016983
      dxy     :     0.029373
 15 C s       :     2.904393  s :     2.904393
      pz      :     1.107933  p :     3.217649
      px      :     1.008031
      py      :     1.101684
      dz2     :     0.013514  d :     0.070687
      dxz     :     0.012893
      dyz     :     0.012540
      dx2y2   :     0.018385
      dxy     :     0.013354
 16 H s       :     0.908908  s :     0.908908
      pz      :     0.014493  p :     0.071663
      px      :     0.017419
      py      :     0.039751
 17 H s       :     0.897522  s :     0.897522
      pz      :     0.042218  p :     0.069574
      px      :     0.014478
      py      :     0.012878
 18 H s       :     0.895245  s :     0.895245
      pz      :     0.021218  p :     0.069456
      px      :     0.035182
      py      :     0.013055
 19 H s       :     0.892206  s :     0.892206
      pz      :     0.027351  p :     0.073577
      px      :     0.031046
      py      :     0.015179
 20 H s       :     0.897663  s :     0.897663
      pz      :     0.025255  p :     0.075697
      px      :     0.035277
      py      :     0.015165
 21 H s       :     0.900539  s :     0.900539
      pz      :     0.023822  p :     0.069871
      px      :     0.015245
      py      :     0.030804
 22 H s       :     0.894234  s :     0.894234
      pz      :     0.039575  p :     0.072006
      px      :     0.017981
      py      :     0.014450
 23 H s       :     0.881341  s :     0.881341
      pz      :     0.014595  p :     0.082281
      px      :     0.037190
      py      :     0.030496
 24 H s       :     0.895369  s :     0.895369
      pz      :     0.023228  p :     0.070490
      px      :     0.025332
      py      :     0.021930
 25 H s       :     0.901657  s :     0.901657
      pz      :     0.033826  p :     0.070499
      px      :     0.018632
      py      :     0.018041
 26 H s       :     0.912044  s :     0.912044
      pz      :     0.013444  p :     0.070926
      px      :     0.017249
      py      :     0.040233
 27 H s       :     0.895535  s :     0.895535
      pz      :     0.033065  p :     0.069347
      px      :     0.015020
      py      :     0.021262

SPIN
  0 Nis       :     0.020935  s :     0.020935
      pz      :     0.005906  p :     0.077115
      px      :     0.008422
      py      :     0.062787
      dz2     :     0.193036  d :     1.490822
      dxz     :     0.245217
      dyz     :     0.660811
      dx2y2   :     0.375107
      dxy     :     0.016651
      f0      :    -0.000004  f :     0.000017
      f+1     :     0.000003
      f-1     :     0.000012
      f+2     :     0.000004
      f-2     :     0.000001
      f+3     :    -0.000001
      f-3     :     0.000001
  1 Fes       :     0.041836  s :     0.041836
      pz      :     0.098460  p :     0.159692
      px      :     0.025952
      py      :     0.035280
      dz2     :     0.759515  d :     3.194958
      dxz     :     0.734377
      dyz     :     0.787666
      dx2y2   :     0.302413
      dxy     :     0.610987
      f0      :     0.000015  f :     0.000111
      f+1     :     0.000017
      f-1     :     0.000048
      f+2     :     0.000000
      f-2     :     0.000037
      f+3     :     0.000010
      f-3     :    -0.000016
  2 C s       :     0.036740  s :     0.036740
      pz      :     0.113227  p :     0.123588
      px      :    -0.013901
      py      :     0.024262
      dz2     :     0.004370  d :     0.019358
      dxz     :     0.003166
      dyz     :     0.004635
      dx2y2   :     0.000895
      dxy     :     0.006292
  3 C s       :     0.064775  s :     0.064775
      pz      :     0.069519  p :     0.152968
      px      :    -0.002869
      py      :     0.086318
      dz2     :     0.004362  d :     0.022682
      dxz     :     0.004481
      dyz     :     0.009757
      dx2y2   :     0.001394
      dxy     :     0.002687
  4 C s       :     0.029904  s :     0.029904
      pz      :     0.138689  p :     0.141399
      px      :     0.007288
      py      :    -0.004578
      dz2     :     0.006570  d :     0.020869
      dxz     :     0.008966
      dyz     :     0.000403
      dx2y2   :     0.001748
      dxy     :     0.003181
  5 O s       :     0.004078  s :     0.004078
      pz      :     0.081513  p :     0.085772
      px      :    -0.014718
      py      :     0.018977
      dz2     :     0.000335  d :     0.001404
      dxz     :     0.000242
      dyz     :     0.000576
      dx2y2   :     0.000284
      dxy     :    -0.000032
  6 O s       :     0.004983  s :     0.004983
      pz      :     0.018024  p :     0.100274
      px      :     0.012785
      py      :     0.069465
      dz2     :     0.000545  d :     0.001676
      dxz     :    -0.000017
      dyz     :     0.000972
      dx2y2   :     0.000005
      dxy     :     0.000171
  7 O s       :     0.004345  s :     0.004345
      pz      :     0.107654  p :     0.110438
      px      :     0.007931
      py      :    -0.005147
      dz2     :     0.000686  d :     0.001475
      dxz     :     0.000591
      dyz     :     0.000050
      dx2y2   :    -0.000020
      dxy     :     0.000168
  8 S s       :     0.012725  s :     0.012725
      pz      :     0.096014  p :     0.650853
      px      :     0.463057
      py      :     0.091782
      dz2     :    -0.000607  d :    -0.001406
      dxz     :    -0.000267
      dyz     :    -0.001183
      dx2y2   :     0.000247
      dxy     :     0.000404
  9 S s       :     0.023086  s :     0.023086
      pz      :     0.169652  p :     0.304055
      px      :     0.089137
      py      :     0.045265
      dz2     :     0.000049  d :     0.003438
      dxz     :     0.002329
      dyz     :     0.000172
      dx2y2   :     0.000233
      dxy     :     0.000655
 10 S s       :     0.020814  s :     0.020814
      pz      :     0.186305  p :     0.526220
      px      :     0.193302
      py      :     0.146613
      dz2     :     0.000482  d :     0.001711
      dxz     :    -0.000274
      dyz     :     0.001055
      dx2y2   :    -0.001253
      dxy     :     0.001700
 11 S s       :     0.024744  s :     0.024744
      pz      :     0.215857  p :     0.341853
      px      :     0.013148
      py      :     0.112848
      dz2     :     0.001658  d :     0.003166
      dxz     :     0.000218
      dyz     :     0.000663
      dx2y2   :    -0.001022
      dxy     :     0.001650
 12 C s       :    -0.002901  s :    -0.002901
      pz      :    -0.004888  p :    -0.008699
      px      :     0.001774
      py      :    -0.005584
      dz2     :     0.000545  d :     0.006199
      dxz     :     0.002461
      dyz     :     0.000958
      dx2y2   :     0.000892
      dxy     :     0.001344
 13 C s       :    -0.000916  s :    -0.000916
      pz      :     0.000309  p :    -0.002143
      px      :    -0.002804
      py      :     0.000352
      dz2     :     0.000706  d :     0.004389
      dxz     :     0.001150
      dyz     :     0.000569
      dx2y2   :     0.001651
      dxy     :     0.000313
 14 C s       :     0.000777  s :     0.000777
      pz      :    -0.003606  p :     0.012051
      px      :     0.007562
      py      :     0.008096
      dz2     :     0.002813  d :     0.012208
      dxz     :     0.002713
      dyz     :     0.001477
      dx2y2   :     0.001238
      dxy     :     0.003967
 15 C s       :    -0.001796  s :    -0.001796
      pz      :     0.000351  p :    -0.003209
      px      :    -0.002952
      py      :    -0.000608
      dz2     :     0.000142  d :     0.004751
      dxz     :     0.002314
      dyz     :     0.000364
      dx2y2   :     0.000336
      dxy     :     0.001595
 16 H s       :     0.006678  s :     0.006678
      pz      :     0.000284  p :     0.001029
      px      :     0.000411
      py      :     0.000334
 17 H s       :     0.005367  s :     0.005367
      pz      :    -0.000105  p :     0.000294
      px      :    -0.000028
      py      :     0.000428
 18 H s       :     0.006575  s :     0.006575
      pz      :    -0.000020  p :     0.000002
      px      :    -0.000150
      py      :     0.000172
 19 H s       :     0.020843  s :     0.020843
      pz      :     0.000201  p :     0.000029
      px      :    -0.000101
      py      :    -0.000071
 20 H s       :     0.013372  s :     0.013372
      pz      :     0.000043  p :    -0.000218
      px      :    -0.000157
      py      :    -0.000105
 21 H s       :     0.005832  s :     0.005832
      pz      :    -0.000023  p :    -0.000032
      px      :     0.000133
      py      :    -0.000142
 22 H s       :     0.026578  s :     0.026578
      pz      :    -0.000280  p :    -0.000301
      px      :     0.000065
      py      :    -0.000086
 23 H s       :     0.031497  s :     0.031497
      pz      :    -0.000171  p :     0.002773
      px      :     0.001920
      py      :     0.001023
 24 H s       :     0.013571  s :     0.013571
      pz      :    -0.000115  p :     0.000611
      px      :     0.000462
      py      :     0.000263
 25 H s       :     0.008953  s :     0.008953
      pz      :     0.000293  p :     0.000607
      px      :     0.000335
      py      :    -0.000021
 26 H s       :     0.005128  s :     0.005128
      pz      :     0.000064  p :     0.000175
      px      :    -0.000117
      py      :     0.000228
 27 H s       :     0.006453  s :     0.006453
      pz      :    -0.000072  p :     0.000003
      px      :     0.000103
      py      :    -0.000028


                      *****************************
                      * MAYER POPULATION ANALYSIS *
                      *****************************

  NA   - Mulliken gross atomic population
  ZA   - Total nuclear charge
  QA   - Mulliken gross atomic charge
  VA   - Mayer's total valence
  BVA  - Mayer's bonded valence
  FA   - Mayer's free valence

  ATOM       NA         ZA         QA         VA         BVA        FA
  0 Ni    27.7063    28.0000     0.2937     4.3289     3.2654     1.0635
  1 Fe    26.5061    26.0000    -0.5061     7.7017     5.0004     2.7014
  2 C      5.9046     6.0000     0.0954     3.6175     3.5864     0.0311
  3 C      5.7353     6.0000     0.2647     3.5355     3.4559     0.0796
  4 C      5.8743     6.0000     0.1257     3.6820     3.6436     0.0383
  5 O      8.0140     8.0000    -0.0140     2.5750     2.5648     0.0102
  6 O      7.9914     8.0000     0.0086     2.5979     2.5892     0.0087
  7 O      8.0492     8.0000    -0.0492     2.5471     2.5286     0.0185
  8 S     16.1017    16.0000    -0.1017     2.5461     2.2531     0.2930
  9 S     16.2271    16.0000    -0.2271     2.3893     2.3313     0.0580
 10 S     16.1748    16.0000    -0.1748     2.5214     2.3048     0.2166
 11 S     16.2171    16.0000    -0.2171     2.3927     2.3152     0.0775
 12 C      6.1820     6.0000    -0.1820     3.8542     3.8534     0.0008
 13 C      6.1357     6.0000    -0.1357     3.9116     3.9115     0.0001
 14 C      6.0995     6.0000    -0.0995     3.8384     3.8375     0.0009
 15 C      6.1438     6.0000    -0.1438     3.9166     3.9164     0.0001
 16 H      0.9328     1.0000     0.0672     0.9973     0.9972     0.0001
 17 H      0.9096     1.0000     0.0904     0.9780     0.9779     0.0000
 18 H      0.9108     1.0000     0.0892     0.9757     0.9756     0.0000
 19 H      0.8865     1.0000     0.1135     1.0053     1.0047     0.0006
 20 H      0.8886     1.0000     0.1114     1.0033     1.0031     0.0002
 21 H      0.9147     1.0000     0.0853     0.9782     0.9782     0.0000
 22 H      0.9086     1.0000     0.0914     0.9826     0.9817     0.0009
 23 H      0.9270     1.0000     0.0730     1.0082     1.0072     0.0010
 24 H      0.9034     1.0000     0.0966     0.9717     0.9714     0.0003
 25 H      0.9110     1.0000     0.0890     0.9888     0.9887     0.0001
 26 H      0.9350     1.0000     0.0650     1.0004     1.0003     0.0001
 27 H      0.9092     1.0000     0.0908     0.9765     0.9765     0.0000

  Mayer bond orders larger than 0.100000
B(  0-Ni,  1-Fe) :   0.1819 B(  0-Ni,  8-S ) :   0.9847 B(  0-Ni,  9-S ) :   0.4194 
B(  0-Ni, 10-S ) :   0.9451 B(  0-Ni, 11-S ) :   0.4620 B(  1-Fe,  2-C ) :   0.9875 
B(  1-Fe,  3-C ) :   0.9162 B(  1-Fe,  4-C ) :   1.0889 B(  1-Fe,  9-S ) :   0.7727 
B(  1-Fe, 11-S ) :   0.7398 B(  2-C ,  5-O ) :   2.3853 B(  3-C ,  6-O ) :   2.4322 
B(  4-C ,  7-O ) :   2.3194 B(  8-S , 10-S ) :   0.2007 B(  8-S , 12-C ) :   0.9777 
B(  9-S , 13-C ) :   0.9930 B( 10-S , 14-C ) :   1.0078 B( 11-S , 15-C ) :   0.9899 
B( 12-C , 19-H ) :   0.9449 B( 12-C , 20-H ) :   0.9401 B( 12-C , 21-H ) :   0.9629 
B( 13-C , 16-H ) :   0.9517 B( 13-C , 17-H ) :   0.9656 B( 13-C , 18-H ) :   0.9636 
B( 14-C , 22-H ) :   0.9223 B( 14-C , 23-H ) :   0.9278 B( 14-C , 24-H ) :   0.9434 
B( 15-C , 25-H ) :   0.9606 B( 15-C , 26-H ) :   0.9546 B( 15-C , 27-H ) :   0.9628 


Environment variable NBOEXE for nbo6.exe or nbo5.exe not set! Skipping NBO-Analysis

-------
TIMINGS
-------

Total SCF time: 0 days 0 hours 43 min 24 sec 

Total time                  ....    2604.086 sec
Sum of individual times     ....    2602.844 sec  (100.0%)

Fock matrix formation       ....    2592.753 sec  ( 99.6%)
  XC integration            ....      85.602 sec  (  3.3% of F)
    Basis function eval.    ....      24.373 sec  ( 28.5% of XC)
    Density eval.           ....      26.284 sec  ( 30.7% of XC)
    XC-Functional eval.     ....       4.261 sec  (  5.0% of XC)
    XC-Potential eval.      ....      28.686 sec  ( 33.5% of XC)
Diagonalization             ....       4.257 sec  (  0.2%)
Density matrix formation    ....       0.909 sec  (  0.0%)
Population analysis         ....       0.023 sec  (  0.0%)
Initial guess               ....       0.948 sec  (  0.0%)
Orbital Transformation      ....       0.000 sec  (  0.0%)
Orbital Orthonormalization  ....       0.000 sec  (  0.0%)
DIIS solution               ....       1.667 sec  (  0.1%)
Grid generation             ....       2.286 sec  (  0.1%)

-------------------------   --------------------
FINAL SINGLE POINT ENERGY     -4861.476676047091
-------------------------   --------------------


                            ***************************************
                            *     ORCA property calculations      *
                            ***************************************

                                    ---------------------
                                    Active property flags
                                    ---------------------
   (+) Dipole Moment


------------------------------------------------------------------------------
                       ORCA ELECTRIC PROPERTIES CALCULATION
------------------------------------------------------------------------------

Dipole Moment Calculation                       ... on
Quadrupole Moment Calculation                   ... off
Polarizability Calculation                      ... off
GBWName                                         ... 1e3d_chainsAB_catalytic_center.gbw
Electron density file                           ... 1e3d_chainsAB_catalytic_center.scfp
The origin for moment calculation is the CENTER OF MASS  = (14.864053, 68.422011 28.981096)

-------------
DIPOLE MOMENT
-------------
                                X             Y             Z
Electronic contribution:     -5.26148      -6.44347      10.47627
Nuclear contribution   :      5.50522       5.85189     -10.70265
                        -----------------------------------------
Total Dipole Moment    :      0.24375      -0.59159      -0.22639
                        -----------------------------------------
Magnitude (a.u.)       :      0.67870
Magnitude (Debye)      :      1.72513


--------------------
Rotational spectrum 
--------------------
 
Rotational constants in cm-1:     0.013341     0.007864     0.006733 
Rotational constants in MHz :   399.963138   235.744703   201.840495 

 Dipole components along the rotational axes: 
x,y,z [a.u.] :    -0.106693     0.277457    -0.610141 
x,y,z [Debye]:    -0.271191     0.705240    -1.550856 

 
------------------------------------------------------------------------------
                      ORCA CHELPG CHARGES GENERATION
------------------------------------------------------------------------------

GBW file                           ... 1e3d_chainsAB_catalytic_center.gbw

Reading the GBW file               ... done

Grid spacing                       ...     0.300000
Point Cut-Off                      ...     2.800000
Van-der-Waals Radii                ...        COSMO
Total charge                       ...            0


Number of points X direction       ...           44
Number of points Y direction       ...           40
Number of points Z direction       ...           41
Maximum number of possible points  ...        72160
Final number of points             ...        17380


CHELPG Charges            
--------------------------------
  0   Ni  :       0.655827
  1   Fe  :      -0.654186
  2   C   :       0.436121
  3   C   :       0.455349
  4   C   :       0.410787
  5   O   :      -0.249713
  6   O   :      -0.231024
  7   O   :      -0.275630
  8   S   :      -0.313076
  9   S   :      -0.204770
 10   S   :      -0.237132
 11   S   :      -0.276826
 12   C   :       0.142983
 13   C   :      -0.216705
 14   C   :      -0.094716
 15   C   :      -0.087566
 16   H   :       0.069213
 17   H   :       0.089977
 18   H   :       0.131036
 19   H   :      -0.000782
 20   H   :      -0.034435
 21   H   :       0.042108
 22   H   :       0.069052
 23   H   :       0.030504
 24   H   :       0.104867
 25   H   :       0.075310
 26   H   :       0.080933
 27   H   :       0.082493
--------------------------------
Total charge:     0.000000
--------------------------------

CHELPG charges calculated...

Timings for individual parts in CHELPG calculation:
Grid generation                 ...        0.005 sec (=   0.000 min)
Potential calculation           ...        9.787 sec (=   0.163 min)
Fit to the potential            ...        0.035 sec (=   0.001 min)
------------------------------------------------------------------------------

------------------------------------------------------------------------------
                      ORCA CHELPG CHARGES GENERATION
------------------------------------------------------------------------------

GBW file                           ... 1e3d_chainsAB_catalytic_center.gbw

Density file                       ... 1e3d_chainsAB_catalytic_center.scfp

Reading the GBW file               ... done

Reading the density               ... Done!
Grid spacing                       ...     0.300000
Point Cut-Off                      ...     2.800000
Van-der-Waals Radii                ...        COSMO
Total charge                       ...            0


Number of points X direction       ...           44
Number of points Y direction       ...           40
Number of points Z direction       ...           41
Maximum number of possible points  ...        72160
Final number of points             ...        17380


CHELPG Charges            
--------------------------------
  0   Ni  :       0.655827
  1   Fe  :      -0.654186
  2   C   :       0.436121
  3   C   :       0.455349
  4   C   :       0.410787
  5   O   :      -0.249713
  6   O   :      -0.231024
  7   O   :      -0.275630
  8   S   :      -0.313076
  9   S   :      -0.204770
 10   S   :      -0.237132
 11   S   :      -0.276826
 12   C   :       0.142983
 13   C   :      -0.216705
 14   C   :      -0.094716
 15   C   :      -0.087566
 16   H   :       0.069213
 17   H   :       0.089977
 18   H   :       0.131036
 19   H   :      -0.000782
 20   H   :      -0.034435
 21   H   :       0.042108
 22   H   :       0.069052
 23   H   :       0.030504
 24   H   :       0.104867
 25   H   :       0.075310
 26   H   :       0.080933
 27   H   :       0.082493
--------------------------------
Total charge:     0.000000
--------------------------------

CHELPG charges calculated...

Timings for individual parts in CHELPG calculation:
Grid generation                 ...        0.005 sec (=   0.000 min)
Potential calculation           ...        9.862 sec (=   0.164 min)
Fit to the potential            ...        0.029 sec (=   0.000 min)
------------------------------------------------------------------------------


Timings for individual modules:

Sum of individual times         ...     2614.261 sec (=  43.571 min)
GTO integral calculation        ...        0.231 sec (=   0.004 min)   0.0 %
SCF iterations                  ...     2604.098 sec (=  43.402 min)  99.6 %
CHELPG charge generation        ...        9.932 sec (=   0.166 min)   0.4 %
                             ****ORCA TERMINATED NORMALLY****
TOTAL RUN TIME: 0 days 0 hours 43 minutes 44 seconds 591 msec
