# Supplementary material for: Modeling of the Electrostatic Interaction and Catalytic Activity of [NiFe] Hydrogenases on a Planar Electrode
Source: J Phys Chem B. 2022 Oct 21;126(43):8777–90. doi: 10.1021/acs.jpcb.2c05371 (PMC9639099; doi:10.1021/acs.jpcb.2c05371)
Supplement: Supplementary file 1 — jp2c05371_si_001.zip [file jp2c05371_si_001.zip › Supplementary data/Metallic clusters orca/Catalytic center/catalytic center_c1_m6/1e3d_chainsAB_catalytic_center.out]

                                 *****************
                                 * O   R   C   A *
                                 *****************

           --- An Ab Initio, DFT and Semiempirical electronic structure package ---

                  #######################################################
                  #                        -***-                        #
                  #          Department of theory and spectroscopy      #
                  #               Directorship: Frank Neese             #
                  #        Max Planck Institute fuer Kohlenforschung    #
                  #                Kaiser Wilhelm Platz 1               #
                  #                 D-45470 Muelheim/Ruhr               #
                  #                      Germany                        #
                  #                                                     #
                  #                  All rights reserved                #
                  #                        -***-                        #
                  #######################################################


                         Program Version 4.2.1 -  RELEASE  -


 With contributions from (in alphabetic order):
   Daniel Aravena         : Magnetic Suceptibility
   Michael Atanasov       : Ab Initio Ligand Field Theory (pilot matlab implementation)
   Alexander A. Auer      : GIAO ZORA, VPT2
   Ute Becker             : Parallelization
   Giovanni Bistoni       : ED, misc. LED, open-shell LED, HFLD
   Martin Brehm           : Molecular dynamics
   Dmytro Bykov           : SCF Hessian
   Vijay G. Chilkuri      : MRCI spin determinant printing, contributions to CSF-ICE
   Dipayan Datta          : RHF DLPNO-CCSD density
   Achintya Kumar Dutta   : EOM-CC, STEOM-CC
   Dmitry Ganyushin       : Spin-Orbit,Spin-Spin,Magnetic field MRCI
   Miquel Garcia          : C-PCM Hessian, Gaussian charge scheme
   Yang Guo               : DLPNO-NEVPT2, CIM, IAO-localization
   Andreas Hansen         : Spin unrestricted coupled pair/coupled cluster methods
   Benjamin Helmich-Paris : CASSCF linear response (MC-RPA)
   Lee Huntington         : MR-EOM, pCC
   Robert Izsak           : Overlap fitted RIJCOSX, COSX-SCS-MP3, EOM
   Christian Kollmar      : KDIIS, OOCD, Brueckner-CCSD(T), CCSD density
   Simone Kossmann        : Meta GGA functionals, TD-DFT gradient, OOMP2, MP2 Hessian
   Martin Krupicka        : AUTO-CI
   Lucas Lang             : DCDCAS
   Dagmar Lenk            : GEPOL surface, SMD
   Dimitrios Liakos       : Extrapolation schemes; Compound Job, initial MDCI parallelization
   Dimitrios Manganas     : Further ROCIS development; embedding schemes
   Dimitrios Pantazis     : SARC Basis sets
   Taras Petrenko         : DFT Hessian,TD-DFT gradient, ASA, ECA, R-Raman, ABS, FL, XAS/XES, NRVS
   Peter Pinski           : DLPNO-MP2, DLPNO-MP2 Gradient
   Christoph Reimann      : Effective Core Potentials
   Marius Retegan         : Local ZFS, SOC
   Christoph Riplinger    : Optimizer, TS searches, QM/MM, DLPNO-CCSD(T), (RO)-DLPNO pert. Triples
   Tobias Risthaus        : Range-separated hybrids, TD-DFT gradient, RPA, STAB
   Michael Roemelt        : Original ROCIS implementation
   Masaaki Saitow         : Open-shell DLPNO-CCSD energy and density
   Barbara Sandhoefer     : DKH picture change effects
   Avijit Sen             : IP-ROCIS
   Kantharuban Sivalingam : CASSCF convergence, NEVPT2, FIC-MRCI
   Bernardo de Souza      : ESD, SOC TD-DFT
   Georgi Stoychev        : AutoAux, RI-MP2 NMR
   Willem Van den Heuvel  : Paramagnetic NMR
   Boris Wezisla          : Elementary symmetry handling
   Frank Wennmohs         : Technical directorship


 We gratefully acknowledge several colleagues who have allowed us to
 interface, adapt or use parts of their codes:
   Stefan Grimme, W. Hujo, H. Kruse,             : VdW corrections, initial TS optimization,
                  C. Bannwarth                     DFT functionals, gCP, sTDA/sTD-DF
   Ed Valeev, F. Pavosevic, A. Kumar             : LibInt (2-el integral package), F12 methods
   Garnet Chan, S. Sharma, J. Yang, R. Olivares  : DMRG
   Ulf Ekstrom                                   : XCFun DFT Library
   Mihaly Kallay                                 : mrcc  (arbitrary order and MRCC methods)
   Andreas Klamt, Michael Diedenhofen            : otool_cosmo (COSMO solvation model)
   Jiri Pittner, Ondrej Demel                    : Mk-CCSD
   Frank Weinhold                                : gennbo (NPA and NBO analysis)
   Christopher J. Cramer and Donald G. Truhlar   : smd solvation model
   Lars Goerigk                                  : TD-DFT with DH, B97 family of functionals
   V. Asgeirsson, H. Jonsson                     : NEB implementation
   FAccTs GmbH                                   : IRC, NEB, NEB-TS, Multilevel, MM, QM/MM, CI optimization
   S Lehtola, MJT Oliveira, MAL Marques          : LibXC Library


 Your calculation uses the libint2 library for the computation of 2-el integrals
 For citations please refer to: http://libint.valeyev.net

 Your ORCA version has been built with support for libXC version: 4.2.3
 For citations please refer to: https://tddft.org/programs/libxc/

 This ORCA versions uses:
   CBLAS   interface :  Fast vector & matrix operations
   LAPACKE interface :  Fast linear algebra routines
   SCALAPACK package :  Parallel linear algebra routines


----- Orbital basis set information -----
Your calculation utilizes the basis: def2-SVP
   F. Weigend and R. Ahlrichs, Phys. Chem. Chem. Phys. 7, 3297 (2005).

================================================================================
                                        WARNINGS
                       Please study these warnings very carefully!
================================================================================


INFO   : the flag for use of LIBINT has been found!

================================================================================
                                       INPUT FILE
================================================================================
NAME = 1e3d_chainsAB_catalytic_center.inp
|  1> #Catalytic center
|  2> 
|  3> ! AllPop
|  4> ! CHELPG
|  5> ! Angs
|  6> ! PBE0 def2-SVP TightSCF UHF
|  7> %scf
|  8> 	MaxIter 1500
|  9> 
| 10> end
| 11> * xyz 1 6
| 12> Ni 8.060   36.237  13.909
| 13> Fe 7.465   35.722  16.702
| 14> C1 6.451   34.219  17.096
| 15> C2 6.799   36.559  18.161
| 16> C3 8.961   35.108  17.491
| 17> O  6.001   33.252  17.438
| 18> O  6.437   36.754  19.176
| 19> O  9.912   34.679  17.963
| 20> S  7.694   37.504  12.192
| 21> S  5.890   36.524  15.267
| 22> S 10.081   36.152  13.041
| 23> S  8.545   37.599  15.988
| 24> C  7.202   38.961  13.149
| 25> C  4.698   35.256  14.828
| 26> C 10.780   34.829  13.498
| 27> C 10.339   37.616  16.165
| 28> H  5.123   34.264  15.041
| 29> H  4.460   35.331  13.757
| 30> H  3.780   35.396  15.418
| 31> H  8.030   39.267  13.805
| 32> H  6.321   38.716  13.762
| 33> H  6.953   39.784  12.464
| 34> H 11.220   34.923  14.501
| 35> H  9.820   34.295  13.567
| 36> H  11.465  34.266  12.847
| 37> H  10.792  38.076  15.273
| 38> H  10.706  36.585  16.271
| 39> H  10.614  38.198  17.057
| 40> *
| 41> 
| 42>                          ****END OF INPUT****
================================================================================

                       ****************************
                       * Single Point Calculation *
                       ****************************

---------------------------------
CARTESIAN COORDINATES (ANGSTROEM)
---------------------------------
  Ni     8.060000   36.237000   13.909000
  Fe     7.465000   35.722000   16.702000
  C      6.451000   34.219000   17.096000
  C      6.799000   36.559000   18.161000
  C      8.961000   35.108000   17.491000
  O      6.001000   33.252000   17.438000
  O      6.437000   36.754000   19.176000
  O      9.912000   34.679000   17.963000
  S      7.694000   37.504000   12.192000
  S      5.890000   36.524000   15.267000
  S     10.081000   36.152000   13.041000
  S      8.545000   37.599000   15.988000
  C      7.202000   38.961000   13.149000
  C      4.698000   35.256000   14.828000
  C     10.780000   34.829000   13.498000
  C     10.339000   37.616000   16.165000
  H      5.123000   34.264000   15.041000
  H      4.460000   35.331000   13.757000
  H      3.780000   35.396000   15.418000
  H      8.030000   39.267000   13.805000
  H      6.321000   38.716000   13.762000
  H      6.953000   39.784000   12.464000
  H     11.220000   34.923000   14.501000
  H      9.820000   34.295000   13.567000
  H     11.465000   34.266000   12.847000
  H     10.792000   38.076000   15.273000
  H     10.706000   36.585000   16.271000
  H     10.614000   38.198000   17.057000

----------------------------
CARTESIAN COORDINATES (A.U.)
----------------------------
  NO LB      ZA    FRAG     MASS         X           Y           Z
   0 Ni   28.0000    0    58.700   15.231193   68.478006   26.284201
   1 Fe   26.0000    0    55.850   14.106806   67.504797   31.562206
   2 C     6.0000    0    12.011   12.190623   64.664539   32.306758
   3 C     6.0000    0    12.011   12.848248   69.086498   34.319316
   4 C     6.0000    0    12.011   16.933836   66.344505   33.053200
   5 O     8.0000    0    15.999   11.340247   62.837173   32.953044
   6 O     8.0000    0    15.999   12.164167   69.454994   36.237388
   7 O     8.0000    0    15.999   18.730965   65.533813   33.945151
   8 S    16.0000    0    32.060   14.539553   70.872289   23.039541
   9 S    16.0000    0    32.060   11.130487   69.020357   28.850449
  10 S    16.0000    0    32.060   19.050329   68.317379   24.643919
  11 S    16.0000    0    32.060   16.147710   71.051813   30.212941
  12 C     6.0000    0    12.011   13.609808   73.625620   24.848009
  13 C     6.0000    0    12.011    8.877933   66.624185   28.020859
  14 C     6.0000    0    12.011   20.371248   65.817272   25.507523
  15 C     6.0000    0    12.011   19.537878   71.083938   30.547423
  16 H     1.0000    0     1.008    9.681067   64.749576   28.423371
  17 H     1.0000    0     1.008    8.428179   66.765914   25.996962
  18 H     1.0000    0     1.008    7.143165   66.888746   29.135798
  19 H     1.0000    0     1.008   15.174501   74.203876   26.087669
  20 H     1.0000    0     1.008   11.944959   73.162637   26.006411
  21 H     1.0000    0     1.008   13.139266   75.180865   23.553547
  22 H     1.0000    0     1.008   21.202727   65.994906   27.402919
  23 H     1.0000    0     1.008   18.557111   64.808158   25.637914
  24 H     1.0000    0     1.008   21.665710   64.753356   24.277312
  25 H     1.0000    0     1.008   20.393924   71.953212   28.861787
  26 H     1.0000    0     1.008   20.231408   69.135631   30.747734
  27 H     1.0000    0     1.008   20.057553   72.183759   32.233059

--------------------------------
INTERNAL COORDINATES (ANGSTROEM)
--------------------------------
 Ni     0   0   0     0.000000000000     0.00000000     0.00000000
 Fe     1   0   0     2.901740684486     0.00000000     0.00000000
 C      2   1   0     1.855381631902   117.40211767     0.00000000
 C      2   1   3     1.809089826404   140.32105026   231.02353750
 C      2   1   3     1.799314591727   108.18869475   105.71884867
 O      3   2   1     1.120068301489   169.66678101   118.80678019
 O      4   2   1     1.095122824162   162.09213777   176.38328706
 O      5   2   1     1.145087769562   177.56320327   297.92901534
 S      1   2   3     2.165025173064   146.36080033   109.84105851
 S      2   1   3     2.276632161769    58.17257911   285.49969684
 S      1   2   3     2.201156514199   124.12317285   246.24414116
 S      2   1   3     2.280202841854    57.00184213   185.19042564
 C      9   1   2     1.811287387468    95.60370454    24.22088016
 C     10   2   1     1.794828404054   111.39220796   106.03285934
 C     11   1   2     1.564537950962   109.12794982    47.99066986
 C     12   2   1     1.802790614575   116.63796401   259.78433694
 H     14  10   2     1.100026363320   109.45981630   340.69022675
 H     14  10   2     1.099686318911   109.49736083   220.65381434
 H     14  10   2     1.100192710392   109.45604765   100.67066110
 H     13   9   1     1.099798163301   109.53960577    59.91579154
 H     13   9   1     1.100888277710   109.42407946   299.98118113
 H     13   9   1     1.099342985605   109.54240705   180.04316755
 H     15  11   1     1.099292954585   111.90261043   277.72525729
 H     15  11   1     1.100689329466    92.22891775    29.76449039
 H     15  11   1     1.099997727270   122.55807453   144.53348342
 H     16  12   2     1.101123517141   109.49937614   139.71321515
 H     16  12   2     1.099493519763   109.43793226    19.77772442
 H     16  12   2     1.100005909075   109.47432266   259.70910455

---------------------------
INTERNAL COORDINATES (A.U.)
---------------------------
 Ni     0   0   0     0.000000000000     0.00000000     0.00000000
 Fe     1   0   0     5.483495205335     0.00000000     0.00000000
 C      2   1   0     3.506163158203   117.40211767     0.00000000
 C      2   1   3     3.418684323568   140.32105026   231.02353750
 C      2   1   3     3.400211807131   108.18869475   105.71884867
 O      3   2   1     2.116622341100   169.66678101   118.80678019
 O      4   2   1     2.069482220672   162.09213777   176.38328706
 O      5   2   1     2.163902283775   177.56320327   297.92901534
 S      1   2   3     4.091304650136   146.36080033   109.84105851
 S      2   1   3     4.302211293420    58.17257911   285.49969684
 S      1   2   3     4.159582989733   124.12317285   246.24414116
 S      2   1   3     4.308958900893    57.00184213   185.19042564
 C      9   1   2     3.422837112140    95.60370454    24.22088016
 C     10   2   1     3.391734141046   111.39220796   106.03285934
 C     11   1   2     2.956548253444   109.12794982    47.99066986
 C     12   2   1     3.406780538350   116.63796401   259.78433694
 H     14  10   2     2.078748566769   109.45981630   340.69022675
 H     14  10   2     2.078105975962   109.49736083   220.65381434
 H     14  10   2     2.079062917178   109.45604765   100.67066110
 H     13   9   1     2.078317331228   109.53960577    59.91579154
 H     13   9   1     2.080377348917   109.42407946   299.98118113
 H     13   9   1     2.077457170042   109.54240705   180.04316755
 H     15  11   1     2.077362625115   111.90261043   277.72525729
 H     15  11   1     2.080001391220    92.22891775    29.76449039
 H     15  11   1     2.078694452477   122.55807453   144.53348342
 H     16  12   2     2.080821887016   109.49937614   139.71321515
 H     16  12   2     2.077741638372   109.43793226    19.77772442
 H     16  12   2     2.078709913847   109.47432266   259.70910455

---------------------
BASIS SET INFORMATION
---------------------
There are 6 groups of distinct atoms

 Group   1 Type Ni  : 14s9p5d1f contracted to 5s3p2d1f pattern {63311/531/41/1}
 Group   2 Type Fe  : 14s9p5d1f contracted to 5s3p2d1f pattern {63311/531/41/1}
 Group   3 Type C   : 7s4p1d contracted to 3s2p1d pattern {511/31/1}
 Group   4 Type O   : 7s4p1d contracted to 3s2p1d pattern {511/31/1}
 Group   5 Type S   : 10s7p1d contracted to 4s3p1d pattern {5311/511/1}
 Group   6 Type H   : 4s1p contracted to 2s1p pattern {31/1}

Atom   0Ni   basis set group =>   1
Atom   1Fe   basis set group =>   2
Atom   2C    basis set group =>   3
Atom   3C    basis set group =>   3
Atom   4C    basis set group =>   3
Atom   5O    basis set group =>   4
Atom   6O    basis set group =>   4
Atom   7O    basis set group =>   4
Atom   8S    basis set group =>   5
Atom   9S    basis set group =>   5
Atom  10S    basis set group =>   5
Atom  11S    basis set group =>   5
Atom  12C    basis set group =>   3
Atom  13C    basis set group =>   3
Atom  14C    basis set group =>   3
Atom  15C    basis set group =>   3
Atom  16H    basis set group =>   6
Atom  17H    basis set group =>   6
Atom  18H    basis set group =>   6
Atom  19H    basis set group =>   6
Atom  20H    basis set group =>   6
Atom  21H    basis set group =>   6
Atom  22H    basis set group =>   6
Atom  23H    basis set group =>   6
Atom  24H    basis set group =>   6
Atom  25H    basis set group =>   6
Atom  26H    basis set group =>   6
Atom  27H    basis set group =>   6
------------------------------------------------------------------------------
                           ORCA GTO INTEGRAL CALCULATION
------------------------------------------------------------------------------

                         BASIS SET STATISTICS AND STARTUP INFO

 # of primitive gaussian shells          ...  310
 # of primitive gaussian functions       ...  614
 # of contracted shells                  ...  150
 # of contracted basis functions         ...  334
 Highest angular momentum                ...    3
 Maximum contraction depth               ...    6
 Integral package used                   ... LIBINT
 Integral threshhold            Thresh   ...  2.500e-11
 Primitive cut-off              TCut     ...  2.500e-12


------------------------------ INTEGRAL EVALUATION ----------------------------


 * One electron integrals 
 Pre-screening matrix                    ... done
 Shell pair data                         ... done (   0.002 sec)

-------------------------------------------------------------------------------
                                 ORCA SCF
-------------------------------------------------------------------------------

------------
SCF SETTINGS
------------
Hamiltonian:
 Density Functional     Method          .... DFT(GTOs)
 Exchange Functional    Exchange        .... PBE
   PBE kappa parameter   XKappa         ....  0.804000
   PBE mue parameter    XMuePBE         ....  0.219520
 Correlation Functional Correlation     .... PBE
   PBE beta parameter  CBetaPBE         ....  0.066725
 LDA part of GGA corr.  LDAOpt          .... PW91-LDA
 Gradients option       PostSCFGGA      .... off
 Hybrid DFT is turned on
   Fraction HF Exchange ScalHFX         ....  0.250000
   Scaling of DF-GGA-X  ScalDFX         ....  0.750000
   Scaling of DF-GGA-C  ScalDFC         ....  1.000000
   Scaling of DF-LDA-C  ScalLDAC        ....  1.000000
   Perturbative correction              ....  0.000000
   Density functional embedding theory  .... OFF
   NL short-range parameter             ....  6.900000


General Settings:
 Integral files         IntName         .... 1e3d_chainsAB_catalytic_center
 Hartree-Fock type      HFTyp           .... UHF
 Total Charge           Charge          ....    1
 Multiplicity           Mult            ....    6
 Number of Electrons    NEL             ....  195
 Basis Dimension        Dim             ....  334
 Nuclear Repulsion      ENuc            ....   2795.4486099635 Eh

Convergence Acceleration:
 DIIS                   CNVDIIS         .... on
   Start iteration      DIISMaxIt       ....    12
   Startup error        DIISStart       ....  0.200000
   # of expansion vecs  DIISMaxEq       ....     5
   Bias factor          DIISBfac        ....   1.050
   Max. coefficient     DIISMaxC        ....  10.000
 Newton-Raphson         CNVNR           .... off
 SOSCF                  CNVSOSCF        .... off
 Level Shifting         CNVShift        .... on
   Level shift para.    LevelShift      ....    0.2500
   Turn off err/grad.   ShiftErr        ....    0.0010
 Zerner damping         CNVZerner       .... off
 Static damping         CNVDamp         .... on
   Fraction old density DampFac         ....    0.7000
   Max. Damping (<1)    DampMax         ....    0.9800
   Min. Damping (>=0)   DampMin         ....    0.0000
   Turn off err/grad.   DampErr         ....    0.1000
 Fernandez-Rico         CNVRico         .... off

SCF Procedure:
 Maximum # iterations   MaxIter         ....  1500
 SCF integral mode      SCFMode         .... Direct
   Integral package                     .... LIBINT
 Reset frequency        DirectResetFreq ....    20
 Integral Threshold     Thresh          ....  2.500e-11 Eh
 Primitive CutOff       TCut            ....  2.500e-12 Eh

Convergence Tolerance:
 Convergence Check Mode ConvCheckMode   .... Total+1el-Energy
 Convergence forced     ConvForced      .... 0
 Energy Change          TolE            ....  1.000e-08 Eh
 1-El. energy change                    ....  1.000e-05 Eh
 DIIS Error             TolErr          ....  5.000e-07


Diagonalization of the overlap matrix:
Smallest eigenvalue                        ... 1.227e-03
Time for diagonalization                   ...    0.008 sec
Threshold for overlap eigenvalues          ... 1.000e-08
Number of eigenvalues below threshold      ... 0
Time for construction of square roots      ...    0.004 sec
Total time needed                          ...    0.012 sec

-------------------
DFT GRID GENERATION
-------------------

General Integration Accuracy     IntAcc      ...  4.340
Radial Grid Type                 RadialGrid  ... Gauss-Chebyshev
Angular Grid (max. acc.)         AngularGrid ... Lebedev-110
Angular grid pruning method      GridPruning ... 3 (G Style)
Weight generation scheme         WeightScheme... Becke
Basis function cutoff            BFCut       ...    1.0000e-11
Integration weight cutoff        WCut        ...    1.0000e-14
Grids for H and He will be reduced by one unit

# of grid points (after initial pruning)     ...  39316 (   0.0 sec)
# of grid points (after weights+screening)   ...  35965 (   0.1 sec)
nearest neighbour list constructed           ...    0.0 sec
Grid point re-assignment to atoms done       ...    0.0 sec
Grid point division into batches done        ...    0.0 sec
Reduced shell lists constructed in    0.3 sec

Total number of grid points                  ...    35965
Total number of batches                      ...      575
Average number of points per batch           ...       62
Average number of grid points per atom       ...     1284
Average number of shells per batch           ...    74.90 (49.93%)
Average number of basis functions per batch  ...   157.11 (47.04%)
Average number of large shells per batch     ...    49.44 (66.01%)
Average number of large basis fcns per batch ...   102.34 (65.14%)
Maximum spatial batch extension              ...  19.45, 20.11, 20.94 au
Average spatial batch extension              ...   3.63,  3.59,  3.42 au

Time for grid setup =    0.430 sec

------------------------------
INITIAL GUESS: MODEL POTENTIAL
------------------------------
Loading Hartree-Fock densities                     ... done
Calculating cut-offs                               ... done
Setting up the integral package                    ... done
Initializing the effective Hamiltonian             ... done
Starting the Coulomb interaction                   ... done (   0.5 sec)
Reading the grid                                   ... done
Mapping shells                                     ... done
Starting the XC term evaluation                    ... done (   0.3 sec)
  promolecular density results
     # of electrons  =    195.991394013
     EX              =   -279.240242898
     EC              =     -7.566034121
     EX+EC           =   -286.806277019
Transforming the Hamiltonian                       ... done (   0.0 sec)
Diagonalizing the Hamiltonian                      ... done (   0.0 sec)
Back transforming the eigenvectors                 ... done (   0.0 sec)
Now organizing SCF variables                       ... done
                      ------------------
                      INITIAL GUESS DONE (   1.3 sec)
                      ------------------
--------------
SCF ITERATIONS
--------------
ITER       Energy         Delta-E        Max-DP      RMS-DP      [F,P]     Damp
               ***  Starting incremental Fock matrix formation  ***
  0  -4861.0623937799   0.000000000000 0.09180525  0.00082076  0.1413714 0.7000
  1  -4861.1900886253  -0.127694845403 0.05536241  0.00047524  0.0769973 0.7000
                               ***Turning on DIIS***
  2  -4861.2455524618  -0.055463836546 0.12276291  0.00101722  0.0573940 0.0000
  3  -4861.3202158563  -0.074663394414 0.01202636  0.00012809  0.1305537 0.7000
  4  -4861.3406030220  -0.020387165769 0.04070323  0.00038055  0.0829439 0.0000
  5  -4861.3637159974  -0.023112975339 0.01429606  0.00015387  0.0446872 0.0000
  6  -4861.3681629400  -0.004446942610 0.01123088  0.00009079  0.0085834 0.0000
  7  -4861.3696571265  -0.001494186576 0.00579608  0.00007090  0.0068208 0.0000
  8  -4861.3706986741  -0.001041547594 0.00631341  0.00006240  0.0048471 0.0000
  9  -4861.3715672367  -0.000868562516 0.00772764  0.00006692  0.0037798 0.0000
 10  -4861.3724449349  -0.000877698248 0.00779064  0.00007823  0.0038853 0.0000
 11  -4861.3733428067  -0.000897871808 0.00711083  0.00005228  0.0029159 0.0000
 12  -4861.3738764680  -0.000533661286 0.00709876  0.00007165  0.0041401 0.0000
 13  -4861.3745566880  -0.000680220015 0.00450076  0.00004235  0.0026716 0.0000
 14  -4861.3748940831  -0.000337395039 0.00649905  0.00006236  0.0033726 0.0000
 15  -4861.3753943452  -0.000500262175 0.00564961  0.00005715  0.0021176 0.0000
 16  -4861.3758042735  -0.000409928266 0.00410571  0.00003993  0.0017116 0.0000
 17  -4861.3760744709  -0.000270197453 0.00351312  0.00004063  0.0019134 0.0000
 18  -4861.3763339947  -0.000259523804 0.00321686  0.00003613  0.0011883 0.0000
 19  -4861.3765556746  -0.000221679849 0.00355943  0.00004298  0.0013956 0.0000
               *** Restarting incremental Fock matrix formation ***
                                   *** Resetting DIIS ***
 20  -4861.3768004372  -0.000244762597 0.00234109  0.00003118  0.0011433 0.0000
 21  -4861.3769278604  -0.000127423207 0.00152595  0.00002282  0.0042535 0.0000
 22  -4861.3770615778  -0.000133717350 0.00147244  0.00001997  0.0015685 0.0000
 23  -4861.3771677816  -0.000106203890 0.00626727  0.00009225  0.0009309 0.0000
 24  -4861.3775679464  -0.000400164805 0.00046062  0.00000559  0.0032401 0.0000
 25  -4861.3775435612   0.000024385246 0.00045096  0.00000557  0.0030555 0.0000
 26  -4861.3775703222  -0.000026760979 0.00069675  0.00000846  0.0022708 0.0000
 27  -4861.3776107914  -0.000040469215 0.00237063  0.00002869  0.0019500 0.0000
 28  -4861.3777378618  -0.000127070405 0.00469023  0.00006835  0.0008748 0.0000
 29  -4861.3779667734  -0.000228911573 0.00216037  0.00002623  0.0034209 0.0000
 30  -4861.3780666664  -0.000099893021 0.00804520  0.00011124  0.0006920 0.0000
 31  -4861.3783189653  -0.000252298914 0.00084261  0.00000981  0.0034721 0.0000
 32  -4861.3783516457  -0.000032680350 0.00191941  0.00001978  0.0012316 0.0000
 33  -4861.3783860367  -0.000034391062 0.00221360  0.00002857  0.0009295 0.0000
 34  -4861.3784165285  -0.000030491814 0.00177157  0.00001895  0.0017674 0.0000
 35  -4861.3784407348  -0.000024206309 0.00095313  0.00001353  0.0004017 0.0000
 36  -4861.3784517300  -0.000010995115 0.00282336  0.00002946  0.0003107 0.0000
 37  -4861.3784703874  -0.000018657444 0.00019666  0.00000261  0.0005821 0.0000
 38  -4861.3784718365  -0.000001449053 0.00161694  0.00001548  0.0002122 0.0000
 39  -4861.3784777991  -0.000005962677 0.00040271  0.00000398  0.0003127 0.0000
               *** Restarting incremental Fock matrix formation ***
                                   *** Resetting DIIS ***
 40  -4861.3784789574  -0.000001158305 0.00058200  0.00000728  0.0002814 0.0000
 41  -4861.3784731307   0.000005826747 0.00032111  0.00000303  0.0016595 0.0000
 42  -4861.3784787489  -0.000005618173 0.00024507  0.00000273  0.0007371 0.0000
 43  -4861.3784806506  -0.000001901754 0.00014532  0.00000126  0.0001385 0.0000
 44  -4861.3784810035  -0.000000352882 0.00046514  0.00000351  0.0001338 0.0000
 45  -4861.3784820318  -0.000001028345 0.00047350  0.00000337  0.0001246 0.0000
 46  -4861.3784829558  -0.000000923955 0.00075497  0.00000526  0.0001137 0.0000
 47  -4861.3784841880  -0.000001232152 0.00107458  0.00000734  0.0000972 0.0000
 48  -4861.3784855025  -0.000001314505 0.00013008  0.00000104  0.0001159 0.0000
 49  -4861.3784856486  -0.000000146183 0.00047462  0.00000313  0.0000970 0.0000
 50  -4861.3784861182  -0.000000469512 0.00069216  0.00000454  0.0000732 0.0000
 51  -4861.3784866104  -0.000000492276 0.00012695  0.00000120  0.0001034 0.0000
 52  -4861.3784865795   0.000000030909 0.00018109  0.00000118  0.0000652 0.0000
 53  -4861.3784867170  -0.000000137519 0.00023794  0.00000153  0.0000611 0.0000
 54  -4861.3784868742  -0.000000157163 0.00012781  0.00000087  0.0000563 0.0000
 55  -4861.3784867959   0.000000078349 0.00017555  0.00000116  0.0000676 0.0000
 56  -4861.3784869209  -0.000000124999 0.00012124  0.00000083  0.0000534 0.0000
 57  -4861.3784869962  -0.000000075357 0.00008156  0.00000056  0.0000498 0.0000
 58  -4861.3784870453  -0.000000049078 0.00007688  0.00000050  0.0000474 0.0000
 59  -4861.3784870884  -0.000000043121 0.00011591  0.00000081  0.0000451 0.0000
               *** Restarting incremental Fock matrix formation ***
                                   *** Resetting DIIS ***
 60  -4861.3784871731  -0.000000084743 0.00009014  0.00000066  0.0000415 0.0000
 61  -4861.3784872048  -0.000000031688 0.00002401  0.00000030  0.0000875 0.0000
 62  -4861.3784872238  -0.000000018948 0.00002922  0.00000022  0.0000384 0.0000
 63  -4861.3784872401  -0.000000016273 0.00013860  0.00000094  0.0000375 0.0000
 64  -4861.3784873020  -0.000000061904 0.00004101  0.00000027  0.0000333 0.0000
 65  -4861.3784873184  -0.000000016416 0.00021873  0.00000150  0.0000323 0.0000
 66  -4861.3784874015  -0.000000083109 0.00034520  0.00000238  0.0000258 0.0000
 67  -4861.3784874993  -0.000000097821 0.00031872  0.00000220  0.0000156 0.0000
 68  -4861.3784875495  -0.000000050233 0.00013898  0.00000095  0.0000071 0.0000
 69  -4861.3784875597  -0.000000010159 0.00001795  0.00000014  0.0000156 0.0000
 70  -4861.3784875613  -0.000000001615 0.00003656  0.00000025  0.0000160 0.0000
 71  -4861.3784875633  -0.000000001960 0.00009152  0.00000062  0.0000111 0.0000
 72  -4861.3784875575   0.000000005740 0.00006174  0.00000042  0.0000122 0.0000
                 **** Energy Check signals convergence ****

               *****************************************************
               *                     SUCCESS                       *
               *           SCF CONVERGED AFTER  73 CYCLES          *
               *****************************************************

Setting up the final grid:

General Integration Accuracy     IntAcc      ...  4.670
Radial Grid Type                 RadialGrid  ... Gauss-Chebyshev
Angular Grid (max. acc.)         AngularGrid ... Lebedev-302
Angular grid pruning method      GridPruning ... 3 (G Style)
Weight generation scheme         WeightScheme... Becke
Basis function cutoff            BFCut       ...    1.0000e-11
Integration weight cutoff        WCut        ...    1.0000e-14
Grids for H and He will be reduced by one unit

# of grid points (after initial pruning)     ... 149536 (   0.0 sec)
# of grid points (after weights+screening)   ... 134396 (   0.5 sec)
nearest neighbour list constructed           ...    0.0 sec
Grid point re-assignment to atoms done       ...    0.0 sec
Grid point division into batches done        ...    0.4 sec
Reduced shell lists constructed in    1.3 sec

Total number of grid points                  ...   134396
Total number of batches                      ...     2114
Average number of points per batch           ...       63
Average number of grid points per atom       ...     4800
Average number of shells per batch           ...    67.70 (45.13%)
Average number of basis functions per batch  ...   139.61 (41.80%)
Average number of large shells per batch     ...    44.00 (64.99%)
Average number of large basis fcns per batch ...    89.89 (64.39%)
Maximum spatial batch extension              ...  22.48, 22.86, 19.90 au
Average spatial batch extension              ...   2.37,  2.35,  2.28 au

Final grid set up in    1.8 sec
Final integration                            ... done (   2.0 sec)
Change in XC energy                          ...     0.000327744
Integrated number of electrons               ...   195.000307809
Previous integrated no of electrons          ...   195.000012584

----------------
TOTAL SCF ENERGY
----------------

Total Energy       :        -4861.37815982 Eh         -132284.82496 eV

Components:
Nuclear Repulsion  :         2795.44860996 Eh           76068.02390 eV
Electronic Energy  :        -7656.82676978 Eh         -208352.84886 eV
One Electron Energy:       -12268.47542460 Eh         -333842.18851 eV
Two Electron Energy:         4611.64865481 Eh          125489.33965 eV

Virial components:
Potential Energy   :        -9711.44993448 Eh         -264261.98754 eV
Kinetic Energy     :         4850.07177467 Eh          131977.16258 eV
Virial Ratio       :            2.00233118


DFT components:
N(Alpha)           :      100.000157814117 electrons
N(Beta)            :       95.000149994973 electrons
N(Total)           :      195.000307809090 electrons
E(X)               :     -210.112509762485 Eh       
E(C)               :       -7.554668748499 Eh       
E(XC)              :     -217.667178510984 Eh       
DFET-embed. en.    :        0.000000000000 Eh       

---------------
SCF CONVERGENCE
---------------

  Last Energy change         ...   -5.9681e-09  Tolerance :   1.0000e-08
  Last MAX-Density change    ...    4.0986e-06  Tolerance :   1.0000e-07
  Last RMS-Density change    ...    3.5697e-08  Tolerance :   5.0000e-09
  Last DIIS Error            ...    3.4978e-06  Tolerance :   5.0000e-07

             **** THE GBW FILE WAS UPDATED (1e3d_chainsAB_catalytic_center.gbw) ****
             **** DENSITY FILE WAS UPDATED (1e3d_chainsAB_catalytic_center.scfp) ****
             **** ENERGY FILE WAS UPDATED (1e3d_chainsAB_catalytic_center.en.tmp) ****
----------------------
UHF SPIN CONTAMINATION
----------------------

Warning: in a DFT calculation there is little theoretical justification to 
         calculate <S**2> as in Hartree-Fock theory. We will do it anyways
         but you should keep in mind that the values have only limited relevance

Expectation value of <S**2>     :     8.791044
Ideal value S*(S+1) for S=2.5   :     8.750000
Deviation                       :     0.041044

             **** THE GBW FILE WAS UPDATED (1e3d_chainsAB_catalytic_center.gbw) ****
             **** DENSITY FILE WAS UPDATED (1e3d_chainsAB_catalytic_center.scfp) ****
----------------
ORBITAL ENERGIES
----------------
                 SPIN UP ORBITALS
  NO   OCC          E(Eh)            E(eV) 
   0   1.0000    -300.366466     -8173.3871 
   1   1.0000    -256.524274     -6980.3804 
   2   1.0000     -89.196681     -2427.1651 
   3   1.0000     -89.189464     -2426.9687 
   4   1.0000     -89.157964     -2426.1115 
   5   1.0000     -89.147953     -2425.8391 
   6   1.0000     -36.136564      -983.3259 
   7   1.0000     -31.537164      -858.1699 
   8   1.0000     -31.533876      -858.0804 
   9   1.0000     -31.525119      -857.8421 
  10   1.0000     -30.313379      -824.8690 
  11   1.0000     -26.148966      -711.5495 
  12   1.0000     -26.147605      -711.5125 
  13   1.0000     -26.145404      -711.4526 
  14   1.0000     -19.430511      -528.7311 
  15   1.0000     -19.419392      -528.4285 
  16   1.0000     -19.415503      -528.3227 
  17   1.0000     -10.484191      -285.2893 
  18   1.0000     -10.478788      -285.1423 
  19   1.0000     -10.462275      -284.6930 
  20   1.0000     -10.413534      -283.3667 
  21   1.0000     -10.402739      -283.0729 
  22   1.0000     -10.393254      -282.8148 
  23   1.0000     -10.384918      -282.5880 
  24   1.0000      -8.196619      -223.0413 
  25   1.0000      -8.194459      -222.9826 
  26   1.0000      -8.154292      -221.8896 
  27   1.0000      -8.144722      -221.6291 
  28   1.0000      -6.141951      -167.1310 
  29   1.0000      -6.138579      -167.0392 
  30   1.0000      -6.134555      -166.9297 
  31   1.0000      -6.132994      -166.8872 
  32   1.0000      -6.130348      -166.8153 
  33   1.0000      -6.127286      -166.7319 
  34   1.0000      -6.095228      -165.8596 
  35   1.0000      -6.093509      -165.8128 
  36   1.0000      -6.089524      -165.7044 
  37   1.0000      -6.085628      -165.5984 
  38   1.0000      -6.083350      -165.5364 
  39   1.0000      -6.080120      -165.4485 
  40   1.0000      -4.322730      -117.6275 
  41   1.0000      -3.649882       -99.3183 
  42   1.0000      -2.908642       -79.1482 
  43   1.0000      -2.903151       -78.9988 
  44   1.0000      -2.885326       -78.5137 
  45   1.0000      -2.412645       -65.6514 
  46   1.0000      -2.408938       -65.5505 
  47   1.0000      -2.404294       -65.4242 
  48   1.0000      -1.306391       -35.5487 
  49   1.0000      -1.304597       -35.4999 
  50   1.0000      -1.280823       -34.8530 
  51   1.0000      -1.047136       -28.4940 
  52   1.0000      -0.968173       -26.3453 
  53   1.0000      -0.937873       -25.5208 
  54   1.0000      -0.926969       -25.2241 
  55   1.0000      -0.814700       -22.1691 
  56   1.0000      -0.794333       -21.6149 
  57   1.0000      -0.789507       -21.4836 
  58   1.0000      -0.763575       -20.7779 
  59   1.0000      -0.721382       -19.6298 
  60   1.0000      -0.700141       -19.0518 
  61   1.0000      -0.694211       -18.8904 
  62   1.0000      -0.657885       -17.9020 
  63   1.0000      -0.637673       -17.3520 
  64   1.0000      -0.636302       -17.3147 
  65   1.0000      -0.626382       -17.0447 
  66   1.0000      -0.625314       -17.0157 
  67   1.0000      -0.624626       -16.9970 
  68   1.0000      -0.618892       -16.8409 
  69   1.0000      -0.613370       -16.6907 
  70   1.0000      -0.606621       -16.5070 
  71   1.0000      -0.605136       -16.4666 
  72   1.0000      -0.599069       -16.3015 
  73   1.0000      -0.594629       -16.1807 
  74   1.0000      -0.589011       -16.0278 
  75   1.0000      -0.585931       -15.9440 
  76   1.0000      -0.580987       -15.8095 
  77   1.0000      -0.577896       -15.7253 
  78   1.0000      -0.571980       -15.5644 
  79   1.0000      -0.567039       -15.4299 
  80   1.0000      -0.564169       -15.3518 
  81   1.0000      -0.560478       -15.2514 
  82   1.0000      -0.557016       -15.1572 
  83   1.0000      -0.543664       -14.7938 
  84   1.0000      -0.530305       -14.4303 
  85   1.0000      -0.523315       -14.2401 
  86   1.0000      -0.515455       -14.0262 
  87   1.0000      -0.494031       -13.4433 
  88   1.0000      -0.481435       -13.1005 
  89   1.0000      -0.452743       -12.3198 
  90   1.0000      -0.451550       -12.2873 
  91   1.0000      -0.442117       -12.0306 
  92   1.0000      -0.435653       -11.8547 
  93   1.0000      -0.432068       -11.7572 
  94   1.0000      -0.426210       -11.5978 
  95   1.0000      -0.414546       -11.2804 
  96   1.0000      -0.403413       -10.9774 
  97   1.0000      -0.398440       -10.8421 
  98   1.0000      -0.373219       -10.1558 
  99   1.0000      -0.338302        -9.2057 
 100   0.0000      -0.185523        -5.0483 
 101   0.0000      -0.178590        -4.8597 
 102   0.0000      -0.153321        -4.1721 
 103   0.0000      -0.145733        -3.9656 
 104   0.0000      -0.133804        -3.6410 
 105   0.0000      -0.107212        -2.9174 
 106   0.0000      -0.102781        -2.7968 
 107   0.0000      -0.097496        -2.6530 
 108   0.0000      -0.093482        -2.5438 
 109   0.0000      -0.084524        -2.3000 
 110   0.0000      -0.072465        -1.9719 
 111   0.0000      -0.059736        -1.6255 
 112   0.0000      -0.052650        -1.4327 
 113   0.0000      -0.043570        -1.1856 
 114   0.0000      -0.033800        -0.9197 
 115   0.0000      -0.018149        -0.4938 
 116   0.0000      -0.016611        -0.4520 
 117   0.0000      -0.005355        -0.1457 
 118   0.0000       0.000876         0.0238 
 119   0.0000       0.009860         0.2683 
 120   0.0000       0.012486         0.3397 
 121   0.0000       0.019143         0.5209 
 122   0.0000       0.024279         0.6607 
 123   0.0000       0.024779         0.6743 
 124   0.0000       0.040413         1.0997 
 125   0.0000       0.046471         1.2645 
 126   0.0000       0.052309         1.4234 
 127   0.0000       0.072344         1.9686 
 128   0.0000       0.091225         2.4824 
 129   0.0000       0.140126         3.8130 
 130   0.0000       0.153299         4.1715 
 131   0.0000       0.162094         4.4108 
 132   0.0000       0.194427         5.2906 
 133   0.0000       0.200464         5.4549 
 134   0.0000       0.227301         6.1852 
 135   0.0000       0.238866         6.4999 
 136   0.0000       0.261667         7.1203 
 137   0.0000       0.272802         7.4233 
 138   0.0000       0.277160         7.5419 
 139   0.0000       0.278496         7.5783 
 140   0.0000       0.283283         7.7085 
 141   0.0000       0.300788         8.1849 
 142   0.0000       0.309348         8.4178 
 143   0.0000       0.314931         8.5697 
 144   0.0000       0.326380         8.8813 
 145   0.0000       0.328478         8.9383 
 146   0.0000       0.355213         9.6658 
 147   0.0000       0.357456         9.7269 
 148   0.0000       0.363448         9.8899 
 149   0.0000       0.367519        10.0007 
 150   0.0000       0.374335        10.1862 
 151   0.0000       0.397888        10.8271 
 152   0.0000       0.406550        11.0628 
 153   0.0000       0.411346        11.1933 
 154   0.0000       0.425666        11.5830 
 155   0.0000       0.434480        11.8228 
 156   0.0000       0.438600        11.9349 
 157   0.0000       0.453674        12.3451 
 158   0.0000       0.471130        12.8201 
 159   0.0000       0.473077        12.8731 
 160   0.0000       0.496578        13.5126 
 161   0.0000       0.498460        13.5638 
 162   0.0000       0.499372        13.5886 
 163   0.0000       0.504179        13.7194 
 164   0.0000       0.514275        13.9941 
 165   0.0000       0.516776        14.0622 
 166   0.0000       0.530367        14.4320 
 167   0.0000       0.533333        14.5127 
 168   0.0000       0.535987        14.5849 
 169   0.0000       0.544083        14.8053 
 170   0.0000       0.545742        14.8504 
 171   0.0000       0.549501        14.9527 
 172   0.0000       0.556025        15.1302 
 173   0.0000       0.562432        15.3045 
 174   0.0000       0.564667        15.3654 
 175   0.0000       0.571541        15.5524 
 176   0.0000       0.572873        15.5887 
 177   0.0000       0.577988        15.7279 
 178   0.0000       0.584546        15.9063 
 179   0.0000       0.587869        15.9967 
 180   0.0000       0.590535        16.0693 
 181   0.0000       0.599052        16.3010 
 182   0.0000       0.601799        16.3758 
 183   0.0000       0.615439        16.7470 
 184   0.0000       0.620971        16.8975 
 185   0.0000       0.624846        17.0029 
 186   0.0000       0.631906        17.1950 
 187   0.0000       0.640675        17.4337 
 188   0.0000       0.651012        17.7149 
 189   0.0000       0.659861        17.9557 
 190   0.0000       0.666431        18.1345 
 191   0.0000       0.675239        18.3742 
 192   0.0000       0.677977        18.4487 
 193   0.0000       0.686162        18.6714 
 194   0.0000       0.694538        18.8993 
 195   0.0000       0.699463        19.0334 
 196   0.0000       0.716891        19.5076 
 197   0.0000       0.732568        19.9342 
 198   0.0000       0.741120        20.1669 
 199   0.0000       0.759516        20.6675 
 200   0.0000       0.773685        21.0530 
 201   0.0000       0.795353        21.6427 
 202   0.0000       0.815943        22.2029 
 203   0.0000       0.851245        23.1635 
 204   0.0000       0.861277        23.4365 
 205   0.0000       0.879280        23.9264 
 206   0.0000       0.895447        24.3664 
 207   0.0000       0.911750        24.8100 
 208   0.0000       0.924072        25.1453 
 209   0.0000       0.937501        25.5107 
 210   0.0000       0.957064        26.0430 
 211   0.0000       0.961396        26.1609 
 212   0.0000       0.975930        26.5564 
 213   0.0000       0.978888        26.6369 
 214   0.0000       0.990257        26.9463 
 215   0.0000       1.002103        27.2686 
 216   0.0000       1.006202        27.3801 
 217   0.0000       1.015250        27.6264 
 218   0.0000       1.027053        27.9475 
 219   0.0000       1.045817        28.4581 
 220   0.0000       1.051888        28.6233 
 221   0.0000       1.083043        29.4711 
 222   0.0000       1.100600        29.9488 
 223   0.0000       1.112234        30.2654 
 224   0.0000       1.114239        30.3200 
 225   0.0000       1.135817        30.9071 
 226   0.0000       1.155950        31.4550 
 227   0.0000       1.168502        31.7965 
 228   0.0000       1.176707        32.0198 
 229   0.0000       1.200529        32.6680 
 230   0.0000       1.204312        32.7710 
 231   0.0000       1.242937        33.8220 
 232   0.0000       1.269865        34.5548 
 233   0.0000       1.279273        34.8108 
 234   0.0000       1.356758        36.9193 
 235   0.0000       1.365216        37.1494 
 236   0.0000       1.368120        37.2284 
 237   0.0000       1.381284        37.5867 
 238   0.0000       1.399832        38.0914 
 239   0.0000       1.410513        38.3820 
 240   0.0000       1.440266        39.1916 
 241   0.0000       1.457672        39.6653 
 242   0.0000       1.461521        39.7700 
 243   0.0000       1.490037        40.5460 
 244   0.0000       1.494812        40.6759 
 245   0.0000       1.498992        40.7897 
 246   0.0000       1.517885        41.3037 
 247   0.0000       1.529690        41.6250 
 248   0.0000       1.536799        41.8184 
 249   0.0000       1.558725        42.4151 
 250   0.0000       1.567969        42.6666 
 251   0.0000       1.574773        42.8518 
 252   0.0000       1.585969        43.1564 
 253   0.0000       1.588073        43.2137 
 254   0.0000       1.599871        43.5347 
 255   0.0000       1.614477        43.9322 
 256   0.0000       1.629148        44.3314 
 257   0.0000       1.641438        44.6658 
 258   0.0000       1.646515        44.8039 
 259   0.0000       1.652714        44.9726 
 260   0.0000       1.656318        45.0707 
 261   0.0000       1.665603        45.3234 
 262   0.0000       1.700545        46.2742 
 263   0.0000       1.726127        46.9703 
 264   0.0000       1.734619        47.2014 
 265   0.0000       1.749408        47.6038 
 266   0.0000       1.753057        47.7031 
 267   0.0000       1.794654        48.8350 
 268   0.0000       1.803041        49.0632 
 269   0.0000       1.810354        49.2622 
 270   0.0000       1.821087        49.5543 
 271   0.0000       1.833826        49.9009 
 272   0.0000       1.840483        50.0821 
 273   0.0000       1.841471        50.1090 
 274   0.0000       1.853767        50.4436 
 275   0.0000       1.861727        50.6602 
 276   0.0000       1.884548        51.2812 
 277   0.0000       1.909114        51.9496 
 278   0.0000       2.078241        56.5518 
 279   0.0000       2.087964        56.8164 
 280   0.0000       2.091861        56.9224 
 281   0.0000       2.097106        57.0651 
 282   0.0000       2.246362        61.1266 
 283   0.0000       2.279245        62.0214 
 284   0.0000       2.287566        62.2478 
 285   0.0000       2.289589        62.3029 
 286   0.0000       2.296755        62.4979 
 287   0.0000       2.303299        62.6760 
 288   0.0000       2.309033        62.8320 
 289   0.0000       2.310916        62.8832 
 290   0.0000       2.419828        65.8469 
 291   0.0000       2.495541        67.9071 
 292   0.0000       2.498515        67.9881 
 293   0.0000       2.498948        67.9998 
 294   0.0000       2.502350        68.0924 
 295   0.0000       2.515186        68.4417 
 296   0.0000       2.518856        68.5416 
 297   0.0000       2.542161        69.1757 
 298   0.0000       2.561918        69.7133 
 299   0.0000       2.572252        69.9945 
 300   0.0000       2.580690        70.2241 
 301   0.0000       2.591061        70.5064 
 302   0.0000       2.602108        70.8070 
 303   0.0000       2.730322        74.2958 
 304   0.0000       2.747510        74.7635 
 305   0.0000       2.773023        75.4578 
 306   0.0000       2.781376        75.6851 
 307   0.0000       2.789868        75.9162 
 308   0.0000       2.796921        76.1081 
 309   0.0000       2.798780        76.1587 
 310   0.0000       2.802940        76.2719 
 311   0.0000       3.059141        83.2435 
 312   0.0000       3.067330        83.4663 
 313   0.0000       3.084514        83.9339 
 314   0.0000       3.122677        84.9724 
 315   0.0000       3.157120        85.9096 
 316   0.0000       3.162570        86.0579 
 317   0.0000       3.510812        95.5340 
 318   0.0000       3.538585        96.2898 
 319   0.0000       3.577044        97.3363 
 320   0.0000       3.985227       108.4435 
 321   0.0000       4.005709       109.0009 
 322   0.0000       4.011144       109.1488 
 323   0.0000       4.020211       109.3955 
 324   0.0000       4.156399       113.1014 
 325   0.0000       4.168013       113.4174 
 326   0.0000       4.205546       114.4387 
 327   0.0000       5.302143       144.2786 
 328   0.0000       5.312723       144.5666 
 329   0.0000       5.319709       144.7567 
 330   0.0000       5.327456       144.9675 
 331   0.0000       5.331920       145.0889 
 332   0.0000       5.337285       145.2349 
 333   0.0000       5.345859       145.4682 

                 SPIN DOWN ORBITALS
  NO   OCC          E(Eh)            E(eV) 
   0   1.0000    -300.365970     -8173.3736 
   1   1.0000    -256.523798     -6980.3674 
   2   1.0000     -89.190949     -2427.0091 
   3   1.0000     -89.184262     -2426.8271 
   4   1.0000     -89.155873     -2426.0547 
   5   1.0000     -89.146449     -2425.7982 
   6   1.0000     -36.095808      -982.2169 
   7   1.0000     -31.499977      -857.1580 
   8   1.0000     -31.499345      -857.1408 
   9   1.0000     -31.495068      -857.0244 
  10   1.0000     -30.294308      -824.3500 
  11   1.0000     -26.136328      -711.2056 
  12   1.0000     -26.135757      -711.1901 
  13   1.0000     -26.121543      -710.8033 
  14   1.0000     -19.430532      -528.7316 
  15   1.0000     -19.419300      -528.4260 
  16   1.0000     -19.415806      -528.3309 
  17   1.0000     -10.484872      -285.3079 
  18   1.0000     -10.479497      -285.1616 
  19   1.0000     -10.461349      -284.6678 
  20   1.0000     -10.413090      -283.3546 
  21   1.0000     -10.403019      -283.0805 
  22   1.0000     -10.393343      -282.8173 
  23   1.0000     -10.384925      -282.5882 
  24   1.0000      -8.190750      -222.8816 
  25   1.0000      -8.189041      -222.8351 
  26   1.0000      -8.152158      -221.8315 
  27   1.0000      -8.143176      -221.5871 
  28   1.0000      -6.130571      -166.8213 
  29   1.0000      -6.129463      -166.7912 
  30   1.0000      -6.125187      -166.6748 
  31   1.0000      -6.124651      -166.6602 
  32   1.0000      -6.123187      -166.6204 
  33   1.0000      -6.122441      -166.6001 
  34   1.0000      -6.093537      -165.8136 
  35   1.0000      -6.088346      -165.6723 
  36   1.0000      -6.086816      -165.6307 
  37   1.0000      -6.084522      -165.5683 
  38   1.0000      -6.079545      -165.4328 
  39   1.0000      -6.078175      -165.3955 
  40   1.0000      -4.233230      -115.1921 
  41   1.0000      -3.602930       -98.0407 
  42   1.0000      -2.804888       -76.3249 
  43   1.0000      -2.803111       -76.2765 
  44   1.0000      -2.799853       -76.1879 
  45   1.0000      -2.369769       -64.4847 
  46   1.0000      -2.368075       -64.4386 
  47   1.0000      -2.336641       -63.5832 
  48   1.0000      -1.306120       -35.5413 
  49   1.0000      -1.304652       -35.5014 
  50   1.0000      -1.280673       -34.8489 
  51   1.0000      -1.027378       -27.9564 
  52   1.0000      -0.943744       -25.6806 
  53   1.0000      -0.929709       -25.2987 
  54   1.0000      -0.921077       -25.0638 
  55   1.0000      -0.793047       -21.5799 
  56   1.0000      -0.787116       -21.4185 
  57   1.0000      -0.765018       -20.8172 
  58   1.0000      -0.756196       -20.5771 
  59   1.0000      -0.721096       -19.6220 
  60   1.0000      -0.700236       -19.0544 
  61   1.0000      -0.692550       -18.8453 
  62   1.0000      -0.638017       -17.3613 
  63   1.0000      -0.636325       -17.3153 
  64   1.0000      -0.626832       -17.0570 
  65   1.0000      -0.624802       -17.0017 
  66   1.0000      -0.623277       -16.9602 
  67   1.0000      -0.617730       -16.8093 
  68   1.0000      -0.613029       -16.6814 
  69   1.0000      -0.607182       -16.5223 
  70   1.0000      -0.604711       -16.4550 
  71   1.0000      -0.597275       -16.2527 
  72   1.0000      -0.587555       -15.9882 
  73   1.0000      -0.579461       -15.7679 
  74   1.0000      -0.577486       -15.7142 
  75   1.0000      -0.574626       -15.6364 
  76   1.0000      -0.571040       -15.5388 
  77   1.0000      -0.566291       -15.4096 
  78   1.0000      -0.564490       -15.3606 
  79   1.0000      -0.558481       -15.1970 
  80   1.0000      -0.549823       -14.9614 
  81   1.0000      -0.538096       -14.6423 
  82   1.0000      -0.495238       -13.4761 
  83   1.0000      -0.489562       -13.3217 
  84   1.0000      -0.478857       -13.0304 
  85   1.0000      -0.475164       -12.9299 
  86   1.0000      -0.464400       -12.6370 
  87   1.0000      -0.444771       -12.1028 
  88   1.0000      -0.426703       -11.6112 
  89   1.0000      -0.423792       -11.5320 
  90   1.0000      -0.417589       -11.3632 
  91   1.0000      -0.415176       -11.2975 
  92   1.0000      -0.392780       -10.6881 
  93   1.0000      -0.376824       -10.2539 
  94   1.0000      -0.371495       -10.1089 
  95   0.0000      -0.311715        -8.4822 
  96   0.0000      -0.302053        -8.2193 
  97   0.0000      -0.254009        -6.9119 
  98   0.0000      -0.245392        -6.6775 
  99   0.0000      -0.193264        -5.2590 
 100   0.0000      -0.161823        -4.4034 
 101   0.0000      -0.149443        -4.0665 
 102   0.0000      -0.143816        -3.9134 
 103   0.0000      -0.134924        -3.6715 
 104   0.0000      -0.124192        -3.3794 
 105   0.0000      -0.101180        -2.7532 
 106   0.0000      -0.095705        -2.6043 
 107   0.0000      -0.090693        -2.4679 
 108   0.0000      -0.084684        -2.3044 
 109   0.0000      -0.070522        -1.9190 
 110   0.0000      -0.065519        -1.7829 
 111   0.0000      -0.050411        -1.3718 
 112   0.0000      -0.046227        -1.2579 
 113   0.0000      -0.032820        -0.8931 
 114   0.0000      -0.019414        -0.5283 
 115   0.0000      -0.011072        -0.3013 
 116   0.0000      -0.003200        -0.0871 
 117   0.0000       0.000769         0.0209 
 118   0.0000       0.009559         0.2601 
 119   0.0000       0.015384         0.4186 
 120   0.0000       0.016249         0.4422 
 121   0.0000       0.022783         0.6199 
 122   0.0000       0.028000         0.7619 
 123   0.0000       0.032374         0.8809 
 124   0.0000       0.048742         1.3263 
 125   0.0000       0.052824         1.4374 
 126   0.0000       0.061823         1.6823 
 127   0.0000       0.081109         2.2071 
 128   0.0000       0.103786         2.8242 
 129   0.0000       0.150358         4.0915 
 130   0.0000       0.161684         4.3996 
 131   0.0000       0.168399         4.5824 
 132   0.0000       0.200189         5.4474 
 133   0.0000       0.210402         5.7253 
 134   0.0000       0.241081         6.5601 
 135   0.0000       0.250566         6.8182 
 136   0.0000       0.272516         7.4155 
 137   0.0000       0.278508         7.5786 
 138   0.0000       0.284868         7.7517 
 139   0.0000       0.287542         7.8244 
 140   0.0000       0.297049         8.0831 
 141   0.0000       0.310497         8.4490 
 142   0.0000       0.315774         8.5926 
 143   0.0000       0.321605         8.7513 
 144   0.0000       0.335203         9.1213 
 145   0.0000       0.337329         9.1792 
 146   0.0000       0.363066         9.8795 
 147   0.0000       0.365554         9.9472 
 148   0.0000       0.372898        10.1471 
 149   0.0000       0.382777        10.4159 
 150   0.0000       0.387262        10.5379 
 151   0.0000       0.406764        11.0686 
 152   0.0000       0.415636        11.3100 
 153   0.0000       0.431675        11.7465 
 154   0.0000       0.434824        11.8322 
 155   0.0000       0.445749        12.1294 
 156   0.0000       0.463972        12.6253 
 157   0.0000       0.473192        12.8762 
 158   0.0000       0.487384        13.2624 
 159   0.0000       0.495965        13.4959 
 160   0.0000       0.505269        13.7491 
 161   0.0000       0.511376        13.9152 
 162   0.0000       0.517071        14.0702 
 163   0.0000       0.520259        14.1570 
 164   0.0000       0.523231        14.2378 
 165   0.0000       0.528792        14.3892 
 166   0.0000       0.536894        14.6096 
 167   0.0000       0.541921        14.7464 
 168   0.0000       0.548687        14.9305 
 169   0.0000       0.550135        14.9699 
 170   0.0000       0.555448        15.1145 
 171   0.0000       0.557439        15.1687 
 172   0.0000       0.559187        15.2163 
 173   0.0000       0.569517        15.4974 
 174   0.0000       0.573556        15.6073 
 175   0.0000       0.578292        15.7361 
 176   0.0000       0.580592        15.7987 
 177   0.0000       0.583217        15.8701 
 178   0.0000       0.589431        16.0392 
 179   0.0000       0.595251        16.1976 
 180   0.0000       0.601524        16.3683 
 181   0.0000       0.611402        16.6371 
 182   0.0000       0.614653        16.7256 
 183   0.0000       0.624109        16.9829 
 184   0.0000       0.627345        17.0709 
 185   0.0000       0.637642        17.3511 
 186   0.0000       0.641861        17.4659 
 187   0.0000       0.647535        17.6203 
 188   0.0000       0.657514        17.8919 
 189   0.0000       0.665360        18.1054 
 190   0.0000       0.679592        18.4926 
 191   0.0000       0.683239        18.5919 
 192   0.0000       0.684496        18.6261 
 193   0.0000       0.693625        18.8745 
 194   0.0000       0.705466        19.1967 
 195   0.0000       0.708735        19.2857 
 196   0.0000       0.724182        19.7060 
 197   0.0000       0.744070        20.2472 
 198   0.0000       0.752911        20.4877 
 199   0.0000       0.769679        20.9440 
 200   0.0000       0.784712        21.3531 
 201   0.0000       0.811021        22.0690 
 202   0.0000       0.826399        22.4875 
 203   0.0000       0.859449        23.3868 
 204   0.0000       0.868264        23.6267 
 205   0.0000       0.890862        24.2416 
 206   0.0000       0.905181        24.6312 
 207   0.0000       0.919093        25.0098 
 208   0.0000       0.933150        25.3923 
 209   0.0000       0.944410        25.6987 
 210   0.0000       0.964218        26.2377 
 211   0.0000       0.969835        26.3906 
 212   0.0000       0.979694        26.6588 
 213   0.0000       0.983718        26.7683 
 214   0.0000       1.003256        27.3000 
 215   0.0000       1.007977        27.4284 
 216   0.0000       1.011289        27.5186 
 217   0.0000       1.022239        27.8165 
 218   0.0000       1.038259        28.2525 
 219   0.0000       1.056790        28.7567 
 220   0.0000       1.060022        28.8447 
 221   0.0000       1.090796        29.6821 
 222   0.0000       1.109372        30.1875 
 223   0.0000       1.118779        30.4435 
 224   0.0000       1.124170        30.5902 
 225   0.0000       1.144297        31.1379 
 226   0.0000       1.163646        31.6644 
 227   0.0000       1.180710        32.1288 
 228   0.0000       1.186560        32.2879 
 229   0.0000       1.208306        32.8797 
 230   0.0000       1.213868        33.0310 
 231   0.0000       1.254281        34.1307 
 232   0.0000       1.286628        35.0109 
 233   0.0000       1.288988        35.0751 
 234   0.0000       1.365303        37.1518 
 235   0.0000       1.369698        37.2714 
 236   0.0000       1.376667        37.4610 
 237   0.0000       1.382297        37.6142 
 238   0.0000       1.402716        38.1698 
 239   0.0000       1.417124        38.5619 
 240   0.0000       1.443510        39.2799 
 241   0.0000       1.465137        39.8684 
 242   0.0000       1.473703        40.1015 
 243   0.0000       1.495139        40.6848 
 244   0.0000       1.498447        40.7748 
 245   0.0000       1.505127        40.9566 
 246   0.0000       1.524716        41.4896 
 247   0.0000       1.539159        41.8826 
 248   0.0000       1.548430        42.1349 
 249   0.0000       1.567890        42.6645 
 250   0.0000       1.572855        42.7996 
 251   0.0000       1.586379        43.1676 
 252   0.0000       1.592228        43.3267 
 253   0.0000       1.602793        43.6142 
 254   0.0000       1.605091        43.6767 
 255   0.0000       1.618126        44.0315 
 256   0.0000       1.630740        44.3747 
 257   0.0000       1.644553        44.7506 
 258   0.0000       1.652047        44.9545 
 259   0.0000       1.655858        45.0582 
 260   0.0000       1.660163        45.1753 
 261   0.0000       1.669745        45.4361 
 262   0.0000       1.707426        46.4614 
 263   0.0000       1.734537        47.1991 
 264   0.0000       1.740723        47.3675 
 265   0.0000       1.751348        47.6566 
 266   0.0000       1.755052        47.7574 
 267   0.0000       1.798225        48.9322 
 268   0.0000       1.806180        49.1487 
 269   0.0000       1.814494        49.3749 
 270   0.0000       1.825739        49.6809 
 271   0.0000       1.836189        49.9652 
 272   0.0000       1.842691        50.1422 
 273   0.0000       1.843295        50.1586 
 274   0.0000       1.854593        50.4660 
 275   0.0000       1.863840        50.7177 
 276   0.0000       1.891375        51.4669 
 277   0.0000       1.914565        52.0980 
 278   0.0000       2.080518        56.6138 
 279   0.0000       2.088524        56.8316 
 280   0.0000       2.095518        57.0219 
 281   0.0000       2.099729        57.1365 
 282   0.0000       2.251131        61.2564 
 283   0.0000       2.280666        62.0601 
 284   0.0000       2.288967        62.2860 
 285   0.0000       2.291104        62.3441 
 286   0.0000       2.297589        62.5206 
 287   0.0000       2.303965        62.6941 
 288   0.0000       2.310016        62.8587 
 289   0.0000       2.314538        62.9818 
 290   0.0000       2.421785        65.9001 
 291   0.0000       2.495409        67.9035 
 292   0.0000       2.498419        67.9854 
 293   0.0000       2.499033        68.0022 
 294   0.0000       2.502489        68.0962 
 295   0.0000       2.513930        68.4075 
 296   0.0000       2.517635        68.5083 
 297   0.0000       2.547932        69.3328 
 298   0.0000       2.564605        69.7865 
 299   0.0000       2.576188        70.1016 
 300   0.0000       2.582116        70.2629 
 301   0.0000       2.595058        70.6151 
 302   0.0000       2.604512        70.8724 
 303   0.0000       2.736262        74.4575 
 304   0.0000       2.751070        74.8604 
 305   0.0000       2.775664        75.5297 
 306   0.0000       2.781916        75.6998 
 307   0.0000       2.790607        75.9363 
 308   0.0000       2.797501        76.1239 
 309   0.0000       2.799586        76.1806 
 310   0.0000       2.803946        76.2992 
 311   0.0000       3.060133        83.2705 
 312   0.0000       3.066735        83.4501 
 313   0.0000       3.085050        83.9485 
 314   0.0000       3.122171        84.9586 
 315   0.0000       3.157988        85.9332 
 316   0.0000       3.162994        86.0694 
 317   0.0000       3.513058        95.5952 
 318   0.0000       3.540443        96.3403 
 319   0.0000       3.580786        97.4381 
 320   0.0000       4.003783       108.9485 
 321   0.0000       4.036466       109.8378 
 322   0.0000       4.044265       110.0500 
 323   0.0000       4.050458       110.2186 
 324   0.0000       4.187304       113.9423 
 325   0.0000       4.214958       114.6948 
 326   0.0000       4.248536       115.6085 
 327   0.0000       5.365357       145.9988 
 328   0.0000       5.383713       146.4983 
 329   0.0000       5.385313       146.5418 
 330   0.0000       5.391189       146.7017 
 331   0.0000       5.407806       147.1539 
 332   0.0000       5.416865       147.4004 
 333   0.0000       5.419717       147.4780 

                    ********************************
                    * MULLIKEN POPULATION ANALYSIS *
                    ********************************

--------------------------------------------
MULLIKEN ATOMIC CHARGES AND SPIN POPULATIONS
--------------------------------------------
   0 Ni:    0.329514    1.522767
   1 Fe:   -0.566690    1.082193
   2 C :    0.166501   -0.039624
   3 C :    0.272323    0.025240
   4 C :    0.192326   -0.038774
   5 O :    0.012292   -0.001045
   6 O :    0.036533   -0.021169
   7 O :   -0.035042    0.000595
   8 S :    0.063726    0.962416
   9 S :   -0.165954    0.214404
  10 S :   -0.007265    0.848843
  11 S :   -0.128643    0.306477
  12 C :   -0.201800   -0.042391
  13 C :   -0.147152   -0.007962
  14 C :   -0.130164   -0.021150
  15 C :   -0.160907   -0.012015
  16 H :    0.092568    0.001590
  17 H :    0.109114    0.005367
  18 H :    0.125505    0.009611
  19 H :    0.140425    0.032281
  20 H :    0.146101    0.027701
  21 H :    0.137830    0.006314
  22 H :    0.145701    0.065877
  23 H :    0.095416    0.034943
  24 H :    0.155190    0.022596
  25 H :    0.106791    0.007449
  26 H :    0.083010    0.000847
  27 H :    0.132754    0.006619
Sum of atomic charges         :    1.0000000
Sum of atomic spin populations:    5.0000000

-----------------------------------------------------
MULLIKEN REDUCED ORBITAL CHARGES AND SPIN POPULATIONS
-----------------------------------------------------
CHARGE
  0 Nis       :     6.606131  s :     6.606131
      pz      :     4.263546  p :    12.671633
      px      :     4.268547
      py      :     4.139540
      dz2     :     1.795908  d :     8.392497
      dxz     :     1.733429
      dyz     :     1.408984
      dx2y2   :     1.711712
      dxy     :     1.742464
      f0      :     0.000028  f :     0.000225
      f+1     :     0.000020
      f-1     :     0.000052
      f+2     :     0.000052
      f-2     :     0.000029
      f+3     :     0.000032
      f-3     :     0.000012
  1 Fes       :     6.655087  s :     6.655087
      pz      :     4.433741  p :    13.230559
      px      :     4.406795
      py      :     4.390023
      dz2     :     1.416702  d :     6.679748
      dxz     :     1.254246
      dyz     :     1.408392
      dx2y2   :     1.487660
      dxy     :     1.112748
      f0      :     0.000138  f :     0.001296
      f+1     :     0.000169
      f-1     :     0.000203
      f+2     :     0.000146
      f-2     :     0.000269
      f+3     :     0.000220
      f-3     :     0.000151
  2 C s       :     3.352345  s :     3.352345
      pz      :     0.741919  p :     2.397387
      px      :     0.735756
      py      :     0.919712
      dz2     :     0.010159  d :     0.083767
      dxz     :     0.007577
      dyz     :     0.022180
      dx2y2   :     0.024788
      dxy     :     0.019063
  3 C s       :     3.308805  s :     3.308805
      pz      :     0.948130  p :     2.329242
      px      :     0.709480
      py      :     0.671632
      dz2     :     0.027858  d :     0.089630
      dxz     :     0.025109
      dyz     :     0.025674
      dx2y2   :     0.005786
      dxy     :     0.005203
  4 C s       :     3.316793  s :     3.316793
      pz      :     0.786913  p :     2.408262
      px      :     0.892373
      py      :     0.728976
      dz2     :     0.014361  d :     0.082620
      dxz     :     0.019523
      dyz     :     0.008239
      dx2y2   :     0.020008
      dxy     :     0.020489
  5 O s       :     3.725261  s :     3.725261
      pz      :     1.433622  p :     4.237826
      px      :     1.430199
      py      :     1.374005
      dz2     :     0.003181  d :     0.024621
      dxz     :     0.001866
      dyz     :     0.006223
      dx2y2   :     0.006719
      dxy     :     0.006632
  6 O s       :     3.705426  s :     3.705426
      pz      :     1.372620  p :     4.232112
      px      :     1.429743
      py      :     1.429749
      dz2     :     0.009209  d :     0.025929
      dxz     :     0.007521
      dyz     :     0.006997
      dx2y2   :     0.001104
      dxy     :     0.001098
  7 O s       :     3.735982  s :     3.735982
      pz      :     1.450362  p :     4.276187
      px      :     1.387732
      py      :     1.438093
      dz2     :     0.003508  d :     0.022874
      dxz     :     0.005826
      dyz     :     0.002206
      dx2y2   :     0.005659
      dxy     :     0.005675
  8 S s       :     5.897796  s :     5.897796
      pz      :     3.562517  p :     9.965810
      px      :     3.174183
      py      :     3.229110
      dz2     :     0.012087  d :     0.072668
      dxz     :     0.009816
      dyz     :     0.025530
      dx2y2   :     0.012724
      dxy     :     0.012511
  9 S s       :     5.848994  s :     5.848994
      pz      :     3.522546  p :    10.241757
      px      :     3.255922
      py      :     3.463289
      dz2     :     0.011944  d :     0.075204
      dxz     :     0.012867
      dyz     :     0.010668
      dx2y2   :     0.014151
      dxy     :     0.025575
 10 S s       :     5.867243  s :     5.867243
      pz      :     3.477926  p :    10.021218
      px      :     3.311771
      py      :     3.231521
      dz2     :     0.014387  d :     0.118805
      dxz     :     0.016134
      dyz     :     0.021071
      dx2y2   :     0.032041
      dxy     :     0.035172
 11 S s       :     5.852343  s :     5.852343
      pz      :     3.509290  p :    10.199080
      px      :     3.141790
      py      :     3.548001
      dz2     :     0.012569  d :     0.077219
      dxz     :     0.013062
      dyz     :     0.008164
      dx2y2   :     0.029935
      dxy     :     0.013490
 12 C s       :     3.145392  s :     3.145392
      pz      :     1.033522  p :     3.029880
      px      :     1.078721
      py      :     0.917637
      dz2     :     0.001892  d :     0.026528
      dxz     :     0.006191
      dyz     :     0.008637
      dx2y2   :     0.005950
      dxy     :     0.003858
 13 C s       :     3.112526  s :     3.112526
      pz      :     1.076152  p :     3.006786
      px      :     0.978339
      py      :     0.952295
      dz2     :     0.006926  d :     0.027840
      dxz     :     0.005530
      dyz     :     0.002572
      dx2y2   :     0.005725
      dxy     :     0.007088
 14 C s       :     3.046000  s :     3.046000
      pz      :     1.102763  p :     3.047533
      px      :     0.998546
      py      :     0.946224
      dz2     :     0.006515  d :     0.036632
      dxz     :     0.004586
      dyz     :     0.006712
      dx2y2   :     0.008140
      dxy     :     0.010678
 15 C s       :     3.115151  s :     3.115151
      pz      :     1.098254  p :     3.018114
      px      :     0.848595
      py      :     1.071265
      dz2     :     0.005530  d :     0.027642
      dxz     :     0.004926
      dyz     :     0.004705
      dx2y2   :     0.007804
      dxy     :     0.004677
 16 H s       :     0.883189  s :     0.883189
      pz      :     0.005258  p :     0.024244
      px      :     0.005903
      py      :     0.013082
 17 H s       :     0.867114  s :     0.867114
      pz      :     0.014718  p :     0.023772
      px      :     0.004798
      py      :     0.004256
 18 H s       :     0.850486  s :     0.850486
      pz      :     0.007650  p :     0.024009
      px      :     0.012046
      py      :     0.004313
 19 H s       :     0.834639  s :     0.834639
      pz      :     0.009345  p :     0.024935
      px      :     0.010689
      py      :     0.004901
 20 H s       :     0.828492  s :     0.828492
      pz      :     0.008565  p :     0.025407
      px      :     0.012018
      py      :     0.004825
 21 H s       :     0.838592  s :     0.838592
      pz      :     0.008393  p :     0.023578
      px      :     0.004883
      py      :     0.010302
 22 H s       :     0.828607  s :     0.828607
      pz      :     0.014253  p :     0.025692
      px      :     0.006781
      py      :     0.004658
 23 H s       :     0.875150  s :     0.875150
      pz      :     0.005587  p :     0.029434
      px      :     0.012635
      py      :     0.011213
 24 H s       :     0.820378  s :     0.820378
      pz      :     0.008284  p :     0.024432
      px      :     0.009012
      py      :     0.007135
 25 H s       :     0.869334  s :     0.869334
      pz      :     0.011561  p :     0.023875
      px      :     0.005671
      py      :     0.006642
 26 H s       :     0.892875  s :     0.892875
      pz      :     0.005057  p :     0.024115
      px      :     0.005350
      py      :     0.013707
 27 H s       :     0.843412  s :     0.843412
      pz      :     0.011828  p :     0.023834
      px      :     0.004271
      py      :     0.007735

SPIN
  0 Nis       :    -0.011425  s :    -0.011425
      pz      :     0.015218  p :     0.037477
      px      :    -0.019174
      py      :     0.041434
      dz2     :     0.185895  d :     1.496719
      dxz     :     0.245210
      dyz     :     0.563061
      dx2y2   :     0.264949
      dxy     :     0.237603
      f0      :    -0.000004  f :    -0.000004
      f+1     :     0.000006
      f-1     :    -0.000003
      f+2     :    -0.000001
      f-2     :     0.000000
      f+3     :    -0.000001
      f-3     :    -0.000001
  1 Fes       :     0.053297  s :     0.053297
      pz      :     0.073748  p :     0.167101
      px      :     0.032828
      py      :     0.060526
      dz2     :     0.313988  d :     0.861841
      dxz     :     0.174988
      dyz     :     0.230031
      dx2y2   :     0.071293
      dxy     :     0.071540
      f0      :     0.000002  f :    -0.000046
      f+1     :    -0.000012
      f-1     :    -0.000029
      f+2     :    -0.000003
      f-2     :    -0.000005
      f+3     :     0.000000
      f-3     :     0.000001
  2 C s       :    -0.015872  s :    -0.015872
      pz      :    -0.004054  p :    -0.024147
      px      :    -0.009104
      py      :    -0.010989
      dz2     :     0.000267  d :     0.000395
      dxz     :     0.000026
      dyz     :    -0.000138
      dx2y2   :     0.000153
      dxy     :     0.000086
  3 C s       :     0.030913  s :     0.030913
      pz      :     0.012620  p :    -0.007951
      px      :    -0.012637
      py      :    -0.007934
      dz2     :     0.000190  d :     0.002278
      dxz     :     0.000810
      dyz     :     0.000946
      dx2y2   :    -0.000042
      dxy     :     0.000373
  4 C s       :    -0.014778  s :    -0.014778
      pz      :    -0.002912  p :    -0.024861
      px      :    -0.010942
      py      :    -0.011007
      dz2     :     0.000505  d :     0.000865
      dxz     :     0.000007
      dyz     :    -0.000014
      dx2y2   :     0.000014
      dxy     :     0.000353
  5 O s       :    -0.000649  s :    -0.000649
      pz      :     0.003494  p :    -0.000384
      px      :    -0.003690
      py      :    -0.000189
      dz2     :    -0.000004  d :    -0.000012
      dxz     :    -0.000004
      dyz     :    -0.000003
      dx2y2   :    -0.000007
      dxy     :     0.000006
  6 O s       :    -0.003501  s :    -0.003501
      pz      :     0.002950  p :    -0.017804
      px      :    -0.012021
      py      :    -0.008733
      dz2     :     0.000018  d :     0.000136
      dxz     :     0.000054
      dyz     :     0.000056
      dx2y2   :     0.000004
      dxy     :     0.000003
  7 O s       :    -0.001277  s :    -0.001277
      pz      :     0.009228  p :     0.001886
      px      :    -0.002750
      py      :    -0.004592
      dz2     :    -0.000012  d :    -0.000014
      dxz     :    -0.000014
      dyz     :     0.000008
      dx2y2   :     0.000010
      dxy     :    -0.000006
  8 S s       :     0.031797  s :     0.031797
      pz      :     0.084040  p :     0.931269
      px      :     0.715305
      py      :     0.131924
      dz2     :    -0.000140  d :    -0.000650
      dxz     :    -0.000523
      dyz     :    -0.000640
      dx2y2   :     0.000272
      dxy     :     0.000381
  9 S s       :     0.006581  s :     0.006581
      pz      :     0.128198  p :     0.207474
      px      :     0.069367
      py      :     0.009909
      dz2     :     0.000343  d :     0.000349
      dxz     :    -0.000276
      dyz     :    -0.000217
      dx2y2   :    -0.000181
      dxy     :     0.000680
 10 S s       :     0.049435  s :     0.049435
      pz      :     0.348214  p :     0.797458
      px      :     0.230581
      py      :     0.218663
      dz2     :     0.000217  d :     0.001950
      dxz     :    -0.000740
      dyz     :     0.001483
      dx2y2   :    -0.000851
      dxy     :     0.001841
 11 S s       :     0.006426  s :     0.006426
      pz      :     0.247436  p :     0.300621
      px      :     0.003601
      py      :     0.049583
      dz2     :    -0.000733  d :    -0.000570
      dxz     :     0.000201
      dyz     :    -0.000428
      dx2y2   :     0.000386
      dxy     :     0.000005
 12 C s       :    -0.012836  s :    -0.012836
      pz      :    -0.013585  p :    -0.032927
      px      :    -0.002423
      py      :    -0.016920
      dz2     :     0.000218  d :     0.003373
      dxz     :     0.001545
      dyz     :     0.000447
      dx2y2   :     0.000479
      dxy     :     0.000684
 13 C s       :    -0.002391  s :    -0.002391
      pz      :    -0.001914  p :    -0.006707
      px      :    -0.001871
      py      :    -0.002923
      dz2     :     0.000188  d :     0.001136
      dxz     :     0.000382
      dyz     :     0.000151
      dx2y2   :     0.000366
      dxy     :     0.000049
 14 C s       :    -0.016415  s :    -0.016415
      pz      :    -0.014973  p :    -0.011284
      px      :     0.003294
      py      :     0.000395
      dz2     :     0.001783  d :     0.006550
      dxz     :     0.001966
      dyz     :     0.000952
      dx2y2   :     0.000541
      dxy     :     0.001308
 15 C s       :    -0.002629  s :    -0.002629
      pz      :    -0.002934  p :    -0.010536
      px      :    -0.007583
      py      :    -0.000018
      dz2     :    -0.000010  d :     0.001149
      dxz     :     0.000957
      dyz     :     0.000093
      dx2y2   :    -0.000026
      dxy     :     0.000136
 16 H s       :     0.001582  s :     0.001582
      pz      :     0.000020  p :     0.000008
      px      :    -0.000010
      py      :    -0.000002
 17 H s       :     0.005367  s :     0.005367
      pz      :    -0.000040  p :    -0.000000
      px      :     0.000001
      py      :     0.000038
 18 H s       :     0.009581  s :     0.009581
      pz      :     0.000026  p :     0.000030
      px      :    -0.000052
      py      :     0.000056
 19 H s       :     0.032312  s :     0.032312
      pz      :     0.000045  p :    -0.000031
      px      :     0.000014
      py      :    -0.000090
 20 H s       :     0.027712  s :     0.027712
      pz      :     0.000026  p :    -0.000011
      px      :    -0.000068
      py      :     0.000030
 21 H s       :     0.006272  s :     0.006272
      pz      :     0.000026  p :     0.000042
      px      :     0.000091
      py      :    -0.000075
 22 H s       :     0.065962  s :     0.065962
      pz      :     0.000094  p :    -0.000085
      px      :    -0.000100
      py      :    -0.000079
 23 H s       :     0.034260  s :     0.034260
      pz      :    -0.000111  p :     0.000683
      px      :     0.001087
      py      :    -0.000293
 24 H s       :     0.022423  s :     0.022423
      pz      :    -0.000034  p :     0.000173
      px      :     0.000289
      py      :    -0.000082
 25 H s       :     0.007274  s :     0.007274
      pz      :     0.000106  p :     0.000175
      px      :    -0.000003
      py      :     0.000072
 26 H s       :     0.000856  s :     0.000856
      pz      :     0.000033  p :    -0.000009
      px      :    -0.000043
      py      :     0.000001
 27 H s       :     0.006556  s :     0.006556
      pz      :     0.000044  p :     0.000062
      px      :    -0.000015
      py      :     0.000033


                     *******************************
                     * LOEWDIN POPULATION ANALYSIS *
                     *******************************

-------------------------------------------
LOEWDIN ATOMIC CHARGES AND SPIN POPULATIONS
-------------------------------------------
   0 Ni:    0.009474    1.566507
   1 Fe:   -0.706923    0.991148
   2 C :    0.126045   -0.015417
   3 C :    0.108157    0.032292
   4 C :    0.116965   -0.009810
   5 O :    0.084547   -0.000522
   6 O :    0.102393   -0.013524
   7 O :    0.037248    0.002572
   8 S :    0.377762    0.915928
   9 S :    0.240516    0.213729
  10 S :    0.405400    0.799229
  11 S :    0.280419    0.296431
  12 C :   -0.170331   -0.003582
  13 C :   -0.180175    0.001862
  14 C :   -0.228363    0.034578
  15 C :   -0.184856   -0.000822
  16 H :    0.031824    0.001097
  17 H :    0.043109    0.004205
  18 H :    0.052795    0.008566
  19 H :    0.050309    0.026402
  20 H :    0.046195    0.022496
  21 H :    0.053633    0.005816
  22 H :    0.069859    0.053093
  23 H :    0.051674    0.035601
  24 H :    0.065277    0.018806
  25 H :    0.036753    0.006134
  26 H :    0.025429    0.000564
  27 H :    0.054866    0.006619

----------------------------------------------------
LOEWDIN REDUCED ORBITAL CHARGES AND SPIN POPULATIONS
----------------------------------------------------
CHARGE
  0 Nis       :     6.610358  s :     6.610358
      pz      :     4.340479  p :    12.887142
      px      :     4.366509
      py      :     4.180154
      dz2     :     1.813530  d :     8.492706
      dxz     :     1.756378
      dyz     :     1.436360
      dx2y2   :     1.736360
      dxy     :     1.750078
      f0      :     0.000039  f :     0.000320
      f+1     :     0.000030
      f-1     :     0.000074
      f+2     :     0.000081
      f-2     :     0.000037
      f+3     :     0.000044
      f-3     :     0.000016
  1 Fes       :     6.434516  s :     6.434516
      pz      :     4.409328  p :    13.290732
      px      :     4.446868
      py      :     4.434536
      dz2     :     1.457745  d :     6.978888
      dxz     :     1.324499
      dyz     :     1.465186
      dx2y2   :     1.528187
      dxy     :     1.203271
      f0      :     0.000298  f :     0.002788
      f+1     :     0.000342
      f-1     :     0.000434
      f+2     :     0.000315
      f-2     :     0.000603
      f+3     :     0.000468
      f-3     :     0.000328
  2 C s       :     3.130184  s :     3.130184
      pz      :     0.760394  p :     2.570852
      px      :     0.776371
      py      :     1.034087
      dz2     :     0.021373  d :     0.172919
      dxz     :     0.014594
      dyz     :     0.044137
      dx2y2   :     0.050478
      dxy     :     0.042337
  3 C s       :     3.124408  s :     3.124408
      pz      :     1.105479  p :     2.577256
      px      :     0.756207
      py      :     0.715570
      dz2     :     0.065112  d :     0.190179
      dxz     :     0.053047
      dyz     :     0.050830
      dx2y2   :     0.010879
      dxy     :     0.010311
  4 C s       :     3.122703  s :     3.122703
      pz      :     0.814598  p :     2.587499
      px      :     1.004311
      py      :     0.768589
      dz2     :     0.028332  d :     0.172833
      dxz     :     0.043047
      dyz     :     0.016415
      dx2y2   :     0.041456
      dxy     :     0.043584
  5 O s       :     3.512759  s :     3.512759
      pz      :     1.425134  p :     4.364291
      px      :     1.433125
      py      :     1.506033
      dz2     :     0.004950  d :     0.038403
      dxz     :     0.002661
      dyz     :     0.009364
      dx2y2   :     0.010348
      dxy     :     0.011079
  6 O s       :     3.495722  s :     3.495722
      pz      :     1.535885  p :     4.361604
      px      :     1.421145
      py      :     1.404574
      dz2     :     0.016931  d :     0.040281
      dxz     :     0.011584
      dyz     :     0.008998
      dx2y2   :     0.001365
      dxy     :     0.001403
  7 O s       :     3.528219  s :     3.528219
      pz      :     1.458859  p :     4.398576
      px      :     1.499951
      py      :     1.439766
      dz2     :     0.004731  d :     0.035957
      dxz     :     0.010113
      dyz     :     0.003204
      dx2y2   :     0.008603
      dxy     :     0.009306
  8 S s       :     5.643536  s :     5.643536
      pz      :     3.541825  p :     9.896468
      px      :     3.150816
      py      :     3.203827
      dz2     :     0.012570  d :     0.082234
      dxz     :     0.010219
      dyz     :     0.029661
      dx2y2   :     0.014969
      dxy     :     0.014814
  9 S s       :     5.577346  s :     5.577346
      pz      :     3.462202  p :    10.095289
      px      :     3.199797
      py      :     3.433290
      dz2     :     0.013577  d :     0.086849
      dxz     :     0.015734
      dyz     :     0.011332
      dx2y2   :     0.015675
      dxy     :     0.030531
 10 S s       :     5.511717  s :     5.511717
      pz      :     3.440218  p :     9.934385
      px      :     3.271503
      py      :     3.222664
      dz2     :     0.018121  d :     0.148497
      dxz     :     0.018392
      dyz     :     0.026059
      dx2y2   :     0.040101
      dxy     :     0.045824
 11 S s       :     5.579848  s :     5.579848
      pz      :     3.446306  p :    10.050216
      px      :     3.118233
      py      :     3.485677
      dz2     :     0.015142  d :     0.089517
      dxz     :     0.014357
      dyz     :     0.008707
      dx2y2   :     0.035904
      dxy     :     0.015409
 12 C s       :     2.914541  s :     2.914541
      pz      :     1.081826  p :     3.191034
      px      :     1.100945
      py      :     1.008263
      dz2     :     0.003501  d :     0.064755
      dxz     :     0.016606
      dyz     :     0.021136
      dx2y2   :     0.014497
      dxy     :     0.009015
 13 C s       :     2.905812  s :     2.905812
      pz      :     1.107751  p :     3.205517
      px      :     1.055745
      py      :     1.042021
      dz2     :     0.018102  d :     0.068846
      dxz     :     0.013663
      dyz     :     0.005464
      dx2y2   :     0.014483
      dxy     :     0.017133
 14 C s       :     2.870849  s :     2.870849
      pz      :     1.111618  p :     3.263452
      px      :     1.069064
      py      :     1.082769
      dz2     :     0.016568  d :     0.094063
      dxz     :     0.014175
      dyz     :     0.016609
      dx2y2   :     0.017337
      dxy     :     0.029374
 15 C s       :     2.906257  s :     2.906257
      pz      :     1.120020  p :     3.210447
      px      :     0.983450
      py      :     1.106977
      dz2     :     0.013718  d :     0.068152
      dxz     :     0.012092
      dyz     :     0.011884
      dx2y2   :     0.019074
      dxy     :     0.011384
 16 H s       :     0.897296  s :     0.897296
      pz      :     0.014354  p :     0.070880
      px      :     0.016468
      py      :     0.040058
 17 H s       :     0.887021  s :     0.887021
      pz      :     0.043163  p :     0.069870
      px      :     0.014583
      py      :     0.012123
 18 H s       :     0.876774  s :     0.876774
      pz      :     0.021483  p :     0.070431
      px      :     0.036645
      py      :     0.012303
 19 H s       :     0.875531  s :     0.875531
      pz      :     0.027402  p :     0.074160
      px      :     0.031245
      py      :     0.015513
 20 H s       :     0.877565  s :     0.877565
      pz      :     0.025580  p :     0.076240
      px      :     0.036439
      py      :     0.014221
 21 H s       :     0.875015  s :     0.875015
      pz      :     0.024199  p :     0.071352
      px      :     0.014831
      py      :     0.032322
 22 H s       :     0.856941  s :     0.856941
      pz      :     0.040894  p :     0.073200
      px      :     0.018626
      py      :     0.013679
 23 H s       :     0.866340  s :     0.866340
      pz      :     0.014945  p :     0.081986
      px      :     0.036705
      py      :     0.030336
 24 H s       :     0.862569  s :     0.862569
      pz      :     0.023569  p :     0.072154
      px      :     0.026317
      py      :     0.022267
 25 H s       :     0.893030  s :     0.893030
      pz      :     0.033255  p :     0.070216
      px      :     0.018269
      py      :     0.018693
 26 H s       :     0.903600  s :     0.903600
      pz      :     0.013929  p :     0.070972
      px      :     0.016940
      py      :     0.040103
 27 H s       :     0.874549  s :     0.874549
      pz      :     0.034470  p :     0.070584
      px      :     0.014361
      py      :     0.021753

SPIN
  0 Nis       :     0.000194  s :     0.000194
      pz      :     0.023349  p :     0.073588
      px      :    -0.006418
      py      :     0.056656
      dz2     :     0.185219  d :     1.492705
      dxz     :     0.244019
      dyz     :     0.563620
      dx2y2   :     0.262716
      dxy     :     0.237129
      f0      :    -0.000003  f :     0.000021
      f+1     :     0.000010
      f-1     :     0.000003
      f+2     :     0.000007
      f-2     :     0.000003
      f+3     :     0.000001
      f-3     :     0.000000
  1 Fes       :     0.020928  s :     0.020928
      pz      :     0.064153  p :     0.124895
      px      :     0.019955
      py      :     0.040787
      dz2     :     0.309960  d :     0.845389
      dxz     :     0.171627
      dyz     :     0.227343
      dx2y2   :     0.068511
      dxy     :     0.067948
      f0      :    -0.000001  f :    -0.000064
      f+1     :    -0.000015
      f-1     :    -0.000032
      f+2     :    -0.000007
      f-2     :    -0.000003
      f+3     :    -0.000004
      f-3     :    -0.000002
  2 C s       :    -0.005480  s :    -0.005480
      pz      :     0.001851  p :    -0.010517
      px      :    -0.004046
      py      :    -0.008322
      dz2     :     0.000550  d :     0.000580
      dxz     :     0.000150
      dyz     :    -0.000342
      dx2y2   :     0.000369
      dxy     :    -0.000147
  3 C s       :     0.025419  s :     0.025419
      pz      :     0.019102  p :     0.001977
      px      :    -0.010056
      py      :    -0.007069
      dz2     :     0.000017  d :     0.004896
      dxz     :     0.001711
      dyz     :     0.002492
      dx2y2   :    -0.000149
      dxy     :     0.000824
  4 C s       :    -0.002965  s :    -0.002965
      pz      :     0.009568  p :    -0.008556
      px      :    -0.008288
      py      :    -0.009837
      dz2     :     0.001230  d :     0.001712
      dxz     :     0.000078
      dyz     :    -0.000080
      dx2y2   :    -0.000267
      dxy     :     0.000750
  5 O s       :    -0.000024  s :    -0.000024
      pz      :     0.003793  p :    -0.000367
      px      :    -0.003638
      py      :    -0.000522
      dz2     :    -0.000010  d :    -0.000131
      dxz     :    -0.000012
      dyz     :    -0.000034
      dx2y2   :    -0.000036
      dxy     :    -0.000040
  6 O s       :     0.001579  s :     0.001579
      pz      :     0.005439  p :    -0.015169
      px      :    -0.011591
      py      :    -0.009016
      dz2     :     0.000018  d :     0.000067
      dxz     :     0.000009
      dyz     :     0.000045
      dx2y2   :    -0.000007
      dxy     :     0.000002
  7 O s       :     0.000190  s :     0.000190
      pz      :     0.009963  p :     0.002504
      px      :    -0.002911
      py      :    -0.004548
      dz2     :    -0.000011  d :    -0.000121
      dxz     :    -0.000022
      dyz     :    -0.000012
      dx2y2   :    -0.000047
      dxy     :    -0.000029
  8 S s       :     0.017373  s :     0.017373
      pz      :     0.078501  p :     0.898388
      px      :     0.697553
      py      :     0.122333
      dz2     :    -0.000058  d :     0.000168
      dxz     :    -0.000358
      dyz     :    -0.000725
      dx2y2   :     0.000730
      dxy     :     0.000578
  9 S s       :     0.005103  s :     0.005103
      pz      :     0.126512  p :     0.207722
      px      :     0.068257
      py      :     0.012953
      dz2     :     0.000526  d :     0.000904
      dxz     :    -0.000093
      dyz     :    -0.000258
      dx2y2   :    -0.000193
      dxy     :     0.000922
 10 S s       :     0.025220  s :     0.025220
      pz      :     0.337484  p :     0.769662
      px      :     0.219880
      py      :     0.212299
      dz2     :     0.000900  d :     0.004347
      dxz     :    -0.000519
      dyz     :     0.002039
      dx2y2   :    -0.000652
      dxy     :     0.002580
 11 S s       :     0.005925  s :     0.005925
      pz      :     0.234647  p :     0.290778
      px      :     0.003459
      py      :     0.052672
      dz2     :    -0.000895  d :    -0.000272
      dxz     :     0.000123
      dyz     :    -0.000038
      dx2y2   :     0.000428
      dxy     :     0.000109
 12 C s       :    -0.003151  s :    -0.003151
      pz      :    -0.006951  p :    -0.008611
      px      :     0.007758
      py      :    -0.009418
      dz2     :     0.000479  d :     0.008179
      dxz     :     0.003702
      dyz     :     0.001183
      dx2y2   :     0.001154
      dxy     :     0.001662
 13 C s       :    -0.000134  s :    -0.000134
      pz      :     0.000343  p :    -0.000624
      px      :     0.000161
      py      :    -0.001128
      dz2     :     0.000442  d :     0.002620
      dxz     :     0.000923
      dyz     :     0.000306
      dx2y2   :     0.000801
      dxy     :     0.000148
 14 C s       :    -0.000639  s :    -0.000639
      pz      :    -0.001962  p :     0.017969
      px      :     0.011783
      py      :     0.008148
      dz2     :     0.004704  d :     0.017249
      dxz     :     0.005122
      dyz     :     0.002168
      dx2y2   :     0.001580
      dxy     :     0.003673
 15 C s       :    -0.000362  s :    -0.000362
      pz      :     0.000231  p :    -0.003083
      px      :    -0.004188
      py      :     0.000874
      dz2     :     0.000011  d :     0.002623
      dxz     :     0.002035
      dyz     :     0.000259
      dx2y2   :     0.000067
      dxy     :     0.000250
 16 H s       :     0.001023  s :     0.001023
      pz      :    -0.000006  p :     0.000074
      px      :    -0.000019
      py      :     0.000099
 17 H s       :     0.004261  s :     0.004261
      pz      :    -0.000100  p :    -0.000056
      px      :    -0.000021
      py      :     0.000065
 18 H s       :     0.008672  s :     0.008672
      pz      :    -0.000028  p :    -0.000106
      px      :    -0.000156
      py      :     0.000078
 19 H s       :     0.027097  s :     0.027097
      pz      :    -0.000130  p :    -0.000695
      px      :    -0.000358
      py      :    -0.000206
 20 H s       :     0.023136  s :     0.023136
      pz      :    -0.000196  p :    -0.000639
      px      :    -0.000478
      py      :     0.000034
 21 H s       :     0.005791  s :     0.005791
      pz      :    -0.000062  p :     0.000024
      px      :     0.000272
      py      :    -0.000186
 22 H s       :     0.053932  s :     0.053932
      pz      :    -0.000728  p :    -0.000839
      px      :    -0.000029
      py      :    -0.000082
 23 H s       :     0.033687  s :     0.033687
      pz      :    -0.000435  p :     0.001914
      px      :     0.001756
      py      :     0.000594
 24 H s       :     0.018175  s :     0.018175
      pz      :    -0.000156  p :     0.000631
      px      :     0.000696
      py      :     0.000090
 25 H s       :     0.005651  s :     0.005651
      pz      :     0.000382  p :     0.000483
      px      :     0.000030
      py      :     0.000071
 26 H s       :     0.000549  s :     0.000549
      pz      :     0.000060  p :     0.000015
      px      :    -0.000062
      py      :     0.000017
 27 H s       :     0.006649  s :     0.006649
      pz      :     0.000010  p :    -0.000029
      px      :    -0.000051
      py      :     0.000012


                      *****************************
                      * MAYER POPULATION ANALYSIS *
                      *****************************

  NA   - Mulliken gross atomic population
  ZA   - Total nuclear charge
  QA   - Mulliken gross atomic charge
  VA   - Mayer's total valence
  BVA  - Mayer's bonded valence
  FA   - Mayer's free valence

  ATOM       NA         ZA         QA         VA         BVA        FA
  0 Ni    27.6705    28.0000     0.3295     4.2697     3.1532     1.1165
  1 Fe    26.5667    26.0000    -0.5667     6.4761     5.8541     0.6219
  2 C      5.8335     6.0000     0.1665     3.6551     3.6546     0.0005
  3 C      5.7277     6.0000     0.2723     3.5759     3.5703     0.0055
  4 C      5.8077     6.0000     0.1923     3.6932     3.6928     0.0004
  5 O      7.9877     8.0000     0.0123     2.6123     2.6121     0.0001
  6 O      7.9635     8.0000     0.0365     2.6166     2.6163     0.0003
  7 O      8.0350     8.0000    -0.0350     2.5678     2.5676     0.0002
  8 S     15.9363    16.0000     0.0637     2.6667     2.0431     0.6236
  9 S     16.1660    16.0000    -0.1660     2.5451     2.4921     0.0530
 10 S     16.0073    16.0000    -0.0073     2.6891     2.1792     0.5099
 11 S     16.1286    16.0000    -0.1286     2.5893     2.4922     0.0971
 12 C      6.2018     6.0000    -0.2018     3.8345     3.8332     0.0013
 13 C      6.1472     6.0000    -0.1472     3.8899     3.8898     0.0001
 14 C      6.1302     6.0000    -0.1302     3.8390     3.8369     0.0022
 15 C      6.1609     6.0000    -0.1609     3.8899     3.8898     0.0001
 16 H      0.9074     1.0000     0.0926     0.9890     0.9890     0.0000
 17 H      0.8909     1.0000     0.1091     0.9788     0.9788     0.0000
 18 H      0.8745     1.0000     0.1255     0.9731     0.9730     0.0001
 19 H      0.8596     1.0000     0.1404     0.9919     0.9909     0.0010
 20 H      0.8539     1.0000     0.1461     0.9970     0.9963     0.0008
 21 H      0.8622     1.0000     0.1378     0.9730     0.9729     0.0000
 22 H      0.8543     1.0000     0.1457     0.9858     0.9814     0.0043
 23 H      0.9046     1.0000     0.0954     1.0034     1.0021     0.0013
 24 H      0.8448     1.0000     0.1552     0.9677     0.9672     0.0005
 25 H      0.8932     1.0000     0.1068     0.9800     0.9799     0.0000
 26 H      0.9170     1.0000     0.0830     1.0001     1.0001     0.0000
 27 H      0.8672     1.0000     0.1328     0.9736     0.9735     0.0000

  Mayer bond orders larger than 0.100000
B(  0-Ni,  1-Fe) :   0.1937 B(  0-Ni,  8-S ) :   0.8597 B(  0-Ni,  9-S ) :   0.5134 
B(  0-Ni, 10-S ) :   0.8418 B(  0-Ni, 11-S ) :   0.5571 B(  1-Fe,  2-C ) :   1.1479 
B(  1-Fe,  3-C ) :   1.1270 B(  1-Fe,  4-C ) :   1.2703 B(  1-Fe,  5-O ) :   0.1273 
B(  1-Fe,  6-O ) :   0.1041 B(  1-Fe,  7-O ) :   0.1517 B(  1-Fe,  9-S ) :   0.8063 
B(  1-Fe, 11-S ) :   0.7970 B(  2-C ,  5-O ) :   2.4422 B(  3-C ,  6-O ) :   2.4801 
B(  4-C ,  7-O ) :   2.3610 B(  8-S , 12-C ) :   0.9851 B(  9-S , 13-C ) :   0.9736 
B( 10-S , 14-C ) :   1.0477 B( 11-S , 15-C ) :   0.9732 B( 12-C , 19-H ) :   0.9316 
B( 12-C , 20-H ) :   0.9294 B( 12-C , 21-H ) :   0.9547 B( 13-C , 16-H ) :   0.9574 
B( 13-C , 17-H ) :   0.9619 B( 13-C , 18-H ) :   0.9557 B( 14-C , 22-H ) :   0.9044 
B( 14-C , 23-H ) :   0.9165 B( 14-C , 24-H ) :   0.9331 B( 15-C , 25-H ) :   0.9593 
B( 15-C , 26-H ) :   0.9553 B( 15-C , 27-H ) :   0.9544 

Environment variable NBOEXE for nbo6.exe or nbo5.exe not set! Skipping NBO-Analysis

-------
TIMINGS
-------

Total SCF time: 0 days 0 hours 16 min 52 sec 

Total time                  ....    1012.636 sec
Sum of individual times     ....    1012.050 sec  ( 99.9%)

Fock matrix formation       ....    1006.290 sec  ( 99.4%)
  XC integration            ....      34.608 sec  (  3.4% of F)
    Basis function eval.    ....       9.760 sec  ( 28.2% of XC)
    Density eval.           ....      10.508 sec  ( 30.4% of XC)
    XC-Functional eval.     ....       1.709 sec  (  4.9% of XC)
    XC-Potential eval.      ....      11.840 sec  ( 34.2% of XC)
Diagonalization             ....       1.649 sec  (  0.2%)
Density matrix formation    ....       0.354 sec  (  0.0%)
Population analysis         ....       0.021 sec  (  0.0%)
Initial guess               ....       0.859 sec  (  0.1%)
Orbital Transformation      ....       0.000 sec  (  0.0%)
Orbital Orthonormalization  ....       0.000 sec  (  0.0%)
DIIS solution               ....       0.627 sec  (  0.1%)
Grid generation             ....       2.249 sec  (  0.2%)

-------------------------   --------------------
FINAL SINGLE POINT ENERGY     -4861.378159819852
-------------------------   --------------------


                            ***************************************
                            *     ORCA property calculations      *
                            ***************************************

                                    ---------------------
                                    Active property flags
                                    ---------------------
   (+) Dipole Moment


------------------------------------------------------------------------------
                       ORCA ELECTRIC PROPERTIES CALCULATION
------------------------------------------------------------------------------

Dipole Moment Calculation                       ... on
Quadrupole Moment Calculation                   ... off
Polarizability Calculation                      ... off
GBWName                                         ... 1e3d_chainsAB_catalytic_center.gbw
Electron density file                           ... 1e3d_chainsAB_catalytic_center.scfp
The origin for moment calculation is the CENTER OF MASS  = (14.864053, 68.422011 28.981096)

-------------
DIPOLE MOMENT
-------------
                                X             Y             Z
Electronic contribution:     -4.64355      -6.00976       8.88307
Nuclear contribution   :      5.50522       5.85189     -10.70265
                        -----------------------------------------
Total Dipole Moment    :      0.86168      -0.15788      -1.81958
                        -----------------------------------------
Magnitude (a.u.)       :      2.01948
Magnitude (Debye)      :      5.13311


--------------------
Rotational spectrum 
--------------------
 
Rotational constants in cm-1:     0.013341     0.007864     0.006733 
Rotational constants in MHz :   399.963138   235.744703   201.840495 

 Dipole components along the rotational axes: 
x,y,z [a.u.] :    -1.866848     0.309580    -0.705216 
x,y,z [Debye]:    -4.745151     0.786890    -1.792517 

 
------------------------------------------------------------------------------
                      ORCA CHELPG CHARGES GENERATION
------------------------------------------------------------------------------

GBW file                           ... 1e3d_chainsAB_catalytic_center.gbw

Reading the GBW file               ... done

Grid spacing                       ...     0.300000
Point Cut-Off                      ...     2.800000
Van-der-Waals Radii                ...        COSMO
Total charge                       ...            1


Number of points X direction       ...           44
Number of points Y direction       ...           40
Number of points Z direction       ...           41
Maximum number of possible points  ...        72160
Final number of points             ...        17380


CHELPG Charges            
--------------------------------
  0   Ni  :       0.741973
  1   Fe  :      -0.945733
  2   C   :       0.520620
  3   C   :       0.585527
  4   C   :       0.448147
  5   O   :      -0.206941
  6   O   :      -0.227453
  7   O   :      -0.226913
  8   S   :      -0.122694
  9   S   :      -0.085796
 10   S   :      -0.068516
 11   S   :      -0.126084
 12   C   :       0.068966
 13   C   :      -0.281325
 14   C   :      -0.130860
 15   C   :      -0.138744
 16   H   :       0.105691
 17   H   :       0.123785
 18   H   :       0.172130
 19   H   :       0.020554
 20   H   :       0.006981
 21   H   :       0.099374
 22   H   :       0.122521
 23   H   :       0.070915
 24   H   :       0.157545
 25   H   :       0.090862
 26   H   :       0.093387
 27   H   :       0.132083
--------------------------------
Total charge:     1.000000
--------------------------------

CHELPG charges calculated...

Timings for individual parts in CHELPG calculation:
Grid generation                 ...        0.005 sec (=   0.000 min)
Potential calculation           ...        9.886 sec (=   0.165 min)
Fit to the potential            ...        0.032 sec (=   0.001 min)
------------------------------------------------------------------------------

------------------------------------------------------------------------------
                      ORCA CHELPG CHARGES GENERATION
------------------------------------------------------------------------------

GBW file                           ... 1e3d_chainsAB_catalytic_center.gbw

Density file                       ... 1e3d_chainsAB_catalytic_center.scfp

Reading the GBW file               ... done

Reading the density               ... Done!
Grid spacing                       ...     0.300000
Point Cut-Off                      ...     2.800000
Van-der-Waals Radii                ...        COSMO
Total charge                       ...            1


Number of points X direction       ...           44
Number of points Y direction       ...           40
Number of points Z direction       ...           41
Maximum number of possible points  ...        72160
Final number of points             ...        17380


CHELPG Charges            
--------------------------------
  0   Ni  :       0.741973
  1   Fe  :      -0.945733
  2   C   :       0.520620
  3   C   :       0.585527
  4   C   :       0.448147
  5   O   :      -0.206941
  6   O   :      -0.227453
  7   O   :      -0.226913
  8   S   :      -0.122694
  9   S   :      -0.085796
 10   S   :      -0.068516
 11   S   :      -0.126084
 12   C   :       0.068966
 13   C   :      -0.281325
 14   C   :      -0.130860
 15   C   :      -0.138744
 16   H   :       0.105691
 17   H   :       0.123785
 18   H   :       0.172130
 19   H   :       0.020554
 20   H   :       0.006981
 21   H   :       0.099374
 22   H   :       0.122521
 23   H   :       0.070915
 24   H   :       0.157545
 25   H   :       0.090862
 26   H   :       0.093387
 27   H   :       0.132083
--------------------------------
Total charge:     1.000000
--------------------------------

CHELPG charges calculated...

Timings for individual parts in CHELPG calculation:
Grid generation                 ...        0.005 sec (=   0.000 min)
Potential calculation           ...        9.792 sec (=   0.163 min)
Fit to the potential            ...        0.032 sec (=   0.001 min)
------------------------------------------------------------------------------


Timings for individual modules:

Sum of individual times         ...     1022.734 sec (=  17.046 min)
GTO integral calculation        ...        0.225 sec (=   0.004 min)   0.0 %
SCF iterations                  ...     1012.647 sec (=  16.877 min)  99.0 %
CHELPG charge generation        ...        9.861 sec (=   0.164 min)   1.0 %
                             ****ORCA TERMINATED NORMALLY****
TOTAL RUN TIME: 0 days 0 hours 17 minutes 12 seconds 826 msec
