# Supplementary material for: Modeling of the Electrostatic Interaction and Catalytic Activity of [NiFe] Hydrogenases on a Planar Electrode
Source: J Phys Chem B. 2022 Oct 21;126(43):8777–90. doi: 10.1021/acs.jpcb.2c05371 (PMC9639099; doi:10.1021/acs.jpcb.2c05371)
Supplement: Supplementary file 1 — jp2c05371_si_001.zip [file jp2c05371_si_001.zip › Supplementary data/Metallic clusters orca/Catalytic center/catalytic center_c1_m8/1e3d_chainsAB_catalytic_center.out]

                                 *****************
                                 * O   R   C   A *
                                 *****************

           --- An Ab Initio, DFT and Semiempirical electronic structure package ---

                  #######################################################
                  #                        -***-                        #
                  #          Department of theory and spectroscopy      #
                  #               Directorship: Frank Neese             #
                  #        Max Planck Institute fuer Kohlenforschung    #
                  #                Kaiser Wilhelm Platz 1               #
                  #                 D-45470 Muelheim/Ruhr               #
                  #                      Germany                        #
                  #                                                     #
                  #                  All rights reserved                #
                  #                        -***-                        #
                  #######################################################


                         Program Version 4.2.1 -  RELEASE  -


 With contributions from (in alphabetic order):
   Daniel Aravena         : Magnetic Suceptibility
   Michael Atanasov       : Ab Initio Ligand Field Theory (pilot matlab implementation)
   Alexander A. Auer      : GIAO ZORA, VPT2
   Ute Becker             : Parallelization
   Giovanni Bistoni       : ED, misc. LED, open-shell LED, HFLD
   Martin Brehm           : Molecular dynamics
   Dmytro Bykov           : SCF Hessian
   Vijay G. Chilkuri      : MRCI spin determinant printing, contributions to CSF-ICE
   Dipayan Datta          : RHF DLPNO-CCSD density
   Achintya Kumar Dutta   : EOM-CC, STEOM-CC
   Dmitry Ganyushin       : Spin-Orbit,Spin-Spin,Magnetic field MRCI
   Miquel Garcia          : C-PCM Hessian, Gaussian charge scheme
   Yang Guo               : DLPNO-NEVPT2, CIM, IAO-localization
   Andreas Hansen         : Spin unrestricted coupled pair/coupled cluster methods
   Benjamin Helmich-Paris : CASSCF linear response (MC-RPA)
   Lee Huntington         : MR-EOM, pCC
   Robert Izsak           : Overlap fitted RIJCOSX, COSX-SCS-MP3, EOM
   Christian Kollmar      : KDIIS, OOCD, Brueckner-CCSD(T), CCSD density
   Simone Kossmann        : Meta GGA functionals, TD-DFT gradient, OOMP2, MP2 Hessian
   Martin Krupicka        : AUTO-CI
   Lucas Lang             : DCDCAS
   Dagmar Lenk            : GEPOL surface, SMD
   Dimitrios Liakos       : Extrapolation schemes; Compound Job, initial MDCI parallelization
   Dimitrios Manganas     : Further ROCIS development; embedding schemes
   Dimitrios Pantazis     : SARC Basis sets
   Taras Petrenko         : DFT Hessian,TD-DFT gradient, ASA, ECA, R-Raman, ABS, FL, XAS/XES, NRVS
   Peter Pinski           : DLPNO-MP2, DLPNO-MP2 Gradient
   Christoph Reimann      : Effective Core Potentials
   Marius Retegan         : Local ZFS, SOC
   Christoph Riplinger    : Optimizer, TS searches, QM/MM, DLPNO-CCSD(T), (RO)-DLPNO pert. Triples
   Tobias Risthaus        : Range-separated hybrids, TD-DFT gradient, RPA, STAB
   Michael Roemelt        : Original ROCIS implementation
   Masaaki Saitow         : Open-shell DLPNO-CCSD energy and density
   Barbara Sandhoefer     : DKH picture change effects
   Avijit Sen             : IP-ROCIS
   Kantharuban Sivalingam : CASSCF convergence, NEVPT2, FIC-MRCI
   Bernardo de Souza      : ESD, SOC TD-DFT
   Georgi Stoychev        : AutoAux, RI-MP2 NMR
   Willem Van den Heuvel  : Paramagnetic NMR
   Boris Wezisla          : Elementary symmetry handling
   Frank Wennmohs         : Technical directorship


 We gratefully acknowledge several colleagues who have allowed us to
 interface, adapt or use parts of their codes:
   Stefan Grimme, W. Hujo, H. Kruse,             : VdW corrections, initial TS optimization,
                  C. Bannwarth                     DFT functionals, gCP, sTDA/sTD-DF
   Ed Valeev, F. Pavosevic, A. Kumar             : LibInt (2-el integral package), F12 methods
   Garnet Chan, S. Sharma, J. Yang, R. Olivares  : DMRG
   Ulf Ekstrom                                   : XCFun DFT Library
   Mihaly Kallay                                 : mrcc  (arbitrary order and MRCC methods)
   Andreas Klamt, Michael Diedenhofen            : otool_cosmo (COSMO solvation model)
   Jiri Pittner, Ondrej Demel                    : Mk-CCSD
   Frank Weinhold                                : gennbo (NPA and NBO analysis)
   Christopher J. Cramer and Donald G. Truhlar   : smd solvation model
   Lars Goerigk                                  : TD-DFT with DH, B97 family of functionals
   V. Asgeirsson, H. Jonsson                     : NEB implementation
   FAccTs GmbH                                   : IRC, NEB, NEB-TS, Multilevel, MM, QM/MM, CI optimization
   S Lehtola, MJT Oliveira, MAL Marques          : LibXC Library


 Your calculation uses the libint2 library for the computation of 2-el integrals
 For citations please refer to: http://libint.valeyev.net

 Your ORCA version has been built with support for libXC version: 4.2.3
 For citations please refer to: https://tddft.org/programs/libxc/

 This ORCA versions uses:
   CBLAS   interface :  Fast vector & matrix operations
   LAPACKE interface :  Fast linear algebra routines
   SCALAPACK package :  Parallel linear algebra routines


----- Orbital basis set information -----
Your calculation utilizes the basis: def2-SVP
   F. Weigend and R. Ahlrichs, Phys. Chem. Chem. Phys. 7, 3297 (2005).

================================================================================
                                        WARNINGS
                       Please study these warnings very carefully!
================================================================================


INFO   : the flag for use of LIBINT has been found!

================================================================================
                                       INPUT FILE
================================================================================
NAME = 1e3d_chainsAB_catalytic_center.inp
|  1> #Catalytic center
|  2> 
|  3> ! AllPop
|  4> ! CHELPG
|  5> ! Angs
|  6> ! PBE0 def2-SVP TightSCF UHF
|  7> %scf
|  8> 	MaxIter 1500
|  9> 
| 10> end
| 11> * xyz 1 8
| 12> Ni 8.060   36.237  13.909
| 13> Fe 7.465   35.722  16.702
| 14> C1 6.451   34.219  17.096
| 15> C2 6.799   36.559  18.161
| 16> C3 8.961   35.108  17.491
| 17> O  6.001   33.252  17.438
| 18> O  6.437   36.754  19.176
| 19> O  9.912   34.679  17.963
| 20> S  7.694   37.504  12.192
| 21> S  5.890   36.524  15.267
| 22> S 10.081   36.152  13.041
| 23> S  8.545   37.599  15.988
| 24> C  7.202   38.961  13.149
| 25> C  4.698   35.256  14.828
| 26> C 10.780   34.829  13.498
| 27> C 10.339   37.616  16.165
| 28> H  5.123   34.264  15.041
| 29> H  4.460   35.331  13.757
| 30> H  3.780   35.396  15.418
| 31> H  8.030   39.267  13.805
| 32> H  6.321   38.716  13.762
| 33> H  6.953   39.784  12.464
| 34> H 11.220   34.923  14.501
| 35> H  9.820   34.295  13.567
| 36> H  11.465  34.266  12.847
| 37> H  10.792  38.076  15.273
| 38> H  10.706  36.585  16.271
| 39> H  10.614  38.198  17.057
| 40> *
| 41> 
| 42>                          ****END OF INPUT****
================================================================================

                       ****************************
                       * Single Point Calculation *
                       ****************************

---------------------------------
CARTESIAN COORDINATES (ANGSTROEM)
---------------------------------
  Ni     8.060000   36.237000   13.909000
  Fe     7.465000   35.722000   16.702000
  C      6.451000   34.219000   17.096000
  C      6.799000   36.559000   18.161000
  C      8.961000   35.108000   17.491000
  O      6.001000   33.252000   17.438000
  O      6.437000   36.754000   19.176000
  O      9.912000   34.679000   17.963000
  S      7.694000   37.504000   12.192000
  S      5.890000   36.524000   15.267000
  S     10.081000   36.152000   13.041000
  S      8.545000   37.599000   15.988000
  C      7.202000   38.961000   13.149000
  C      4.698000   35.256000   14.828000
  C     10.780000   34.829000   13.498000
  C     10.339000   37.616000   16.165000
  H      5.123000   34.264000   15.041000
  H      4.460000   35.331000   13.757000
  H      3.780000   35.396000   15.418000
  H      8.030000   39.267000   13.805000
  H      6.321000   38.716000   13.762000
  H      6.953000   39.784000   12.464000
  H     11.220000   34.923000   14.501000
  H      9.820000   34.295000   13.567000
  H     11.465000   34.266000   12.847000
  H     10.792000   38.076000   15.273000
  H     10.706000   36.585000   16.271000
  H     10.614000   38.198000   17.057000

----------------------------
CARTESIAN COORDINATES (A.U.)
----------------------------
  NO LB      ZA    FRAG     MASS         X           Y           Z
   0 Ni   28.0000    0    58.700   15.231193   68.478006   26.284201
   1 Fe   26.0000    0    55.850   14.106806   67.504797   31.562206
   2 C     6.0000    0    12.011   12.190623   64.664539   32.306758
   3 C     6.0000    0    12.011   12.848248   69.086498   34.319316
   4 C     6.0000    0    12.011   16.933836   66.344505   33.053200
   5 O     8.0000    0    15.999   11.340247   62.837173   32.953044
   6 O     8.0000    0    15.999   12.164167   69.454994   36.237388
   7 O     8.0000    0    15.999   18.730965   65.533813   33.945151
   8 S    16.0000    0    32.060   14.539553   70.872289   23.039541
   9 S    16.0000    0    32.060   11.130487   69.020357   28.850449
  10 S    16.0000    0    32.060   19.050329   68.317379   24.643919
  11 S    16.0000    0    32.060   16.147710   71.051813   30.212941
  12 C     6.0000    0    12.011   13.609808   73.625620   24.848009
  13 C     6.0000    0    12.011    8.877933   66.624185   28.020859
  14 C     6.0000    0    12.011   20.371248   65.817272   25.507523
  15 C     6.0000    0    12.011   19.537878   71.083938   30.547423
  16 H     1.0000    0     1.008    9.681067   64.749576   28.423371
  17 H     1.0000    0     1.008    8.428179   66.765914   25.996962
  18 H     1.0000    0     1.008    7.143165   66.888746   29.135798
  19 H     1.0000    0     1.008   15.174501   74.203876   26.087669
  20 H     1.0000    0     1.008   11.944959   73.162637   26.006411
  21 H     1.0000    0     1.008   13.139266   75.180865   23.553547
  22 H     1.0000    0     1.008   21.202727   65.994906   27.402919
  23 H     1.0000    0     1.008   18.557111   64.808158   25.637914
  24 H     1.0000    0     1.008   21.665710   64.753356   24.277312
  25 H     1.0000    0     1.008   20.393924   71.953212   28.861787
  26 H     1.0000    0     1.008   20.231408   69.135631   30.747734
  27 H     1.0000    0     1.008   20.057553   72.183759   32.233059

--------------------------------
INTERNAL COORDINATES (ANGSTROEM)
--------------------------------
 Ni     0   0   0     0.000000000000     0.00000000     0.00000000
 Fe     1   0   0     2.901740684486     0.00000000     0.00000000
 C      2   1   0     1.855381631902   117.40211767     0.00000000
 C      2   1   3     1.809089826404   140.32105026   231.02353750
 C      2   1   3     1.799314591727   108.18869475   105.71884867
 O      3   2   1     1.120068301489   169.66678101   118.80678019
 O      4   2   1     1.095122824162   162.09213777   176.38328706
 O      5   2   1     1.145087769562   177.56320327   297.92901534
 S      1   2   3     2.165025173064   146.36080033   109.84105851
 S      2   1   3     2.276632161769    58.17257911   285.49969684
 S      1   2   3     2.201156514199   124.12317285   246.24414116
 S      2   1   3     2.280202841854    57.00184213   185.19042564
 C      9   1   2     1.811287387468    95.60370454    24.22088016
 C     10   2   1     1.794828404054   111.39220796   106.03285934
 C     11   1   2     1.564537950962   109.12794982    47.99066986
 C     12   2   1     1.802790614575   116.63796401   259.78433694
 H     14  10   2     1.100026363320   109.45981630   340.69022675
 H     14  10   2     1.099686318911   109.49736083   220.65381434
 H     14  10   2     1.100192710392   109.45604765   100.67066110
 H     13   9   1     1.099798163301   109.53960577    59.91579154
 H     13   9   1     1.100888277710   109.42407946   299.98118113
 H     13   9   1     1.099342985605   109.54240705   180.04316755
 H     15  11   1     1.099292954585   111.90261043   277.72525729
 H     15  11   1     1.100689329466    92.22891775    29.76449039
 H     15  11   1     1.099997727270   122.55807453   144.53348342
 H     16  12   2     1.101123517141   109.49937614   139.71321515
 H     16  12   2     1.099493519763   109.43793226    19.77772442
 H     16  12   2     1.100005909075   109.47432266   259.70910455

---------------------------
INTERNAL COORDINATES (A.U.)
---------------------------
 Ni     0   0   0     0.000000000000     0.00000000     0.00000000
 Fe     1   0   0     5.483495205335     0.00000000     0.00000000
 C      2   1   0     3.506163158203   117.40211767     0.00000000
 C      2   1   3     3.418684323568   140.32105026   231.02353750
 C      2   1   3     3.400211807131   108.18869475   105.71884867
 O      3   2   1     2.116622341100   169.66678101   118.80678019
 O      4   2   1     2.069482220672   162.09213777   176.38328706
 O      5   2   1     2.163902283775   177.56320327   297.92901534
 S      1   2   3     4.091304650136   146.36080033   109.84105851
 S      2   1   3     4.302211293420    58.17257911   285.49969684
 S      1   2   3     4.159582989733   124.12317285   246.24414116
 S      2   1   3     4.308958900893    57.00184213   185.19042564
 C      9   1   2     3.422837112140    95.60370454    24.22088016
 C     10   2   1     3.391734141046   111.39220796   106.03285934
 C     11   1   2     2.956548253444   109.12794982    47.99066986
 C     12   2   1     3.406780538350   116.63796401   259.78433694
 H     14  10   2     2.078748566769   109.45981630   340.69022675
 H     14  10   2     2.078105975962   109.49736083   220.65381434
 H     14  10   2     2.079062917178   109.45604765   100.67066110
 H     13   9   1     2.078317331228   109.53960577    59.91579154
 H     13   9   1     2.080377348917   109.42407946   299.98118113
 H     13   9   1     2.077457170042   109.54240705   180.04316755
 H     15  11   1     2.077362625115   111.90261043   277.72525729
 H     15  11   1     2.080001391220    92.22891775    29.76449039
 H     15  11   1     2.078694452477   122.55807453   144.53348342
 H     16  12   2     2.080821887016   109.49937614   139.71321515
 H     16  12   2     2.077741638372   109.43793226    19.77772442
 H     16  12   2     2.078709913847   109.47432266   259.70910455

---------------------
BASIS SET INFORMATION
---------------------
There are 6 groups of distinct atoms

 Group   1 Type Ni  : 14s9p5d1f contracted to 5s3p2d1f pattern {63311/531/41/1}
 Group   2 Type Fe  : 14s9p5d1f contracted to 5s3p2d1f pattern {63311/531/41/1}
 Group   3 Type C   : 7s4p1d contracted to 3s2p1d pattern {511/31/1}
 Group   4 Type O   : 7s4p1d contracted to 3s2p1d pattern {511/31/1}
 Group   5 Type S   : 10s7p1d contracted to 4s3p1d pattern {5311/511/1}
 Group   6 Type H   : 4s1p contracted to 2s1p pattern {31/1}

Atom   0Ni   basis set group =>   1
Atom   1Fe   basis set group =>   2
Atom   2C    basis set group =>   3
Atom   3C    basis set group =>   3
Atom   4C    basis set group =>   3
Atom   5O    basis set group =>   4
Atom   6O    basis set group =>   4
Atom   7O    basis set group =>   4
Atom   8S    basis set group =>   5
Atom   9S    basis set group =>   5
Atom  10S    basis set group =>   5
Atom  11S    basis set group =>   5
Atom  12C    basis set group =>   3
Atom  13C    basis set group =>   3
Atom  14C    basis set group =>   3
Atom  15C    basis set group =>   3
Atom  16H    basis set group =>   6
Atom  17H    basis set group =>   6
Atom  18H    basis set group =>   6
Atom  19H    basis set group =>   6
Atom  20H    basis set group =>   6
Atom  21H    basis set group =>   6
Atom  22H    basis set group =>   6
Atom  23H    basis set group =>   6
Atom  24H    basis set group =>   6
Atom  25H    basis set group =>   6
Atom  26H    basis set group =>   6
Atom  27H    basis set group =>   6
------------------------------------------------------------------------------
                           ORCA GTO INTEGRAL CALCULATION
------------------------------------------------------------------------------

                         BASIS SET STATISTICS AND STARTUP INFO

 # of primitive gaussian shells          ...  310
 # of primitive gaussian functions       ...  614
 # of contracted shells                  ...  150
 # of contracted basis functions         ...  334
 Highest angular momentum                ...    3
 Maximum contraction depth               ...    6
 Integral package used                   ... LIBINT
 Integral threshhold            Thresh   ...  2.500e-11
 Primitive cut-off              TCut     ...  2.500e-12


------------------------------ INTEGRAL EVALUATION ----------------------------


 * One electron integrals 
 Pre-screening matrix                    ... done
 Shell pair data                         ... done (   0.002 sec)

-------------------------------------------------------------------------------
                                 ORCA SCF
-------------------------------------------------------------------------------

------------
SCF SETTINGS
------------
Hamiltonian:
 Density Functional     Method          .... DFT(GTOs)
 Exchange Functional    Exchange        .... PBE
   PBE kappa parameter   XKappa         ....  0.804000
   PBE mue parameter    XMuePBE         ....  0.219520
 Correlation Functional Correlation     .... PBE
   PBE beta parameter  CBetaPBE         ....  0.066725
 LDA part of GGA corr.  LDAOpt          .... PW91-LDA
 Gradients option       PostSCFGGA      .... off
 Hybrid DFT is turned on
   Fraction HF Exchange ScalHFX         ....  0.250000
   Scaling of DF-GGA-X  ScalDFX         ....  0.750000
   Scaling of DF-GGA-C  ScalDFC         ....  1.000000
   Scaling of DF-LDA-C  ScalLDAC        ....  1.000000
   Perturbative correction              ....  0.000000
   Density functional embedding theory  .... OFF
   NL short-range parameter             ....  6.900000


General Settings:
 Integral files         IntName         .... 1e3d_chainsAB_catalytic_center
 Hartree-Fock type      HFTyp           .... UHF
 Total Charge           Charge          ....    1
 Multiplicity           Mult            ....    8
 Number of Electrons    NEL             ....  195
 Basis Dimension        Dim             ....  334
 Nuclear Repulsion      ENuc            ....   2795.4486099635 Eh

Convergence Acceleration:
 DIIS                   CNVDIIS         .... on
   Start iteration      DIISMaxIt       ....    12
   Startup error        DIISStart       ....  0.200000
   # of expansion vecs  DIISMaxEq       ....     5
   Bias factor          DIISBfac        ....   1.050
   Max. coefficient     DIISMaxC        ....  10.000
 Newton-Raphson         CNVNR           .... off
 SOSCF                  CNVSOSCF        .... off
 Level Shifting         CNVShift        .... on
   Level shift para.    LevelShift      ....    0.2500
   Turn off err/grad.   ShiftErr        ....    0.0010
 Zerner damping         CNVZerner       .... off
 Static damping         CNVDamp         .... on
   Fraction old density DampFac         ....    0.7000
   Max. Damping (<1)    DampMax         ....    0.9800
   Min. Damping (>=0)   DampMin         ....    0.0000
   Turn off err/grad.   DampErr         ....    0.1000
 Fernandez-Rico         CNVRico         .... off

SCF Procedure:
 Maximum # iterations   MaxIter         ....  1500
 SCF integral mode      SCFMode         .... Direct
   Integral package                     .... LIBINT
 Reset frequency        DirectResetFreq ....    20
 Integral Threshold     Thresh          ....  2.500e-11 Eh
 Primitive CutOff       TCut            ....  2.500e-12 Eh

Convergence Tolerance:
 Convergence Check Mode ConvCheckMode   .... Total+1el-Energy
 Convergence forced     ConvForced      .... 0
 Energy Change          TolE            ....  1.000e-08 Eh
 1-El. energy change                    ....  1.000e-05 Eh
 DIIS Error             TolErr          ....  5.000e-07


Diagonalization of the overlap matrix:
Smallest eigenvalue                        ... 1.227e-03
Time for diagonalization                   ...    0.009 sec
Threshold for overlap eigenvalues          ... 1.000e-08
Number of eigenvalues below threshold      ... 0
Time for construction of square roots      ...    0.004 sec
Total time needed                          ...    0.013 sec

-------------------
DFT GRID GENERATION
-------------------

General Integration Accuracy     IntAcc      ...  4.340
Radial Grid Type                 RadialGrid  ... Gauss-Chebyshev
Angular Grid (max. acc.)         AngularGrid ... Lebedev-110
Angular grid pruning method      GridPruning ... 3 (G Style)
Weight generation scheme         WeightScheme... Becke
Basis function cutoff            BFCut       ...    1.0000e-11
Integration weight cutoff        WCut        ...    1.0000e-14
Grids for H and He will be reduced by one unit

# of grid points (after initial pruning)     ...  39316 (   0.0 sec)
# of grid points (after weights+screening)   ...  35965 (   0.1 sec)
nearest neighbour list constructed           ...    0.0 sec
Grid point re-assignment to atoms done       ...    0.0 sec
Grid point division into batches done        ...    0.0 sec
Reduced shell lists constructed in    0.3 sec

Total number of grid points                  ...    35965
Total number of batches                      ...      575
Average number of points per batch           ...       62
Average number of grid points per atom       ...     1284
Average number of shells per batch           ...    74.90 (49.93%)
Average number of basis functions per batch  ...   157.11 (47.04%)
Average number of large shells per batch     ...    49.44 (66.01%)
Average number of large basis fcns per batch ...   102.34 (65.14%)
Maximum spatial batch extension              ...  19.45, 20.11, 20.94 au
Average spatial batch extension              ...   3.63,  3.59,  3.42 au

Time for grid setup =    0.436 sec

------------------------------
INITIAL GUESS: MODEL POTENTIAL
------------------------------
Loading Hartree-Fock densities                     ... done
Calculating cut-offs                               ... done
Setting up the integral package                    ... done
Initializing the effective Hamiltonian             ... done
Starting the Coulomb interaction                   ... done (   0.5 sec)
Reading the grid                                   ... done
Mapping shells                                     ... done
Starting the XC term evaluation                    ... done (   0.3 sec)
  promolecular density results
     # of electrons  =    195.991394013
     EX              =   -279.240242898
     EC              =     -7.566034121
     EX+EC           =   -286.806277019
Transforming the Hamiltonian                       ... done (   0.0 sec)
Diagonalizing the Hamiltonian                      ... done (   0.0 sec)
Back transforming the eigenvectors                 ... done (   0.0 sec)
Now organizing SCF variables                       ... done
                      ------------------
                      INITIAL GUESS DONE (   1.3 sec)
                      ------------------
--------------
SCF ITERATIONS
--------------
ITER       Energy         Delta-E        Max-DP      RMS-DP      [F,P]     Damp
               ***  Starting incremental Fock matrix formation  ***
  0  -4860.8636646886   0.000000000000 0.12103714  0.00113906  0.1468490 0.7000
  1  -4861.0221204918  -0.158455803201 0.04601374  0.00055659  0.1274974 0.7000
                               ***Turning on DIIS***
  2  -4861.1040643075  -0.081943815709 0.09302675  0.00121063  0.0620177 0.0000
  3  -4861.1792536325  -0.075189324946 0.02538956  0.00021274  0.1962654 0.7000
  4  -4861.2206404259  -0.041386793401 0.01749081  0.00018520  0.1337747 0.7000
  5  -4861.2496756987  -0.029035272786 0.03364578  0.00046617  0.0797250 0.0000
  6  -4861.2847262789  -0.035050580283 0.01652383  0.00022015  0.0336782 0.0000
  7  -4861.2892739470  -0.004547668093 0.01271562  0.00015590  0.0338757 0.0000
  8  -4861.2940214660  -0.004747518911 0.01004949  0.00011924  0.0093823 0.0000
  9  -4861.2966499278  -0.002628461802 0.01005723  0.00013361  0.0039103 0.0000
 10  -4861.2989879102  -0.002337982423 0.00837952  0.00011494  0.0034002 0.0000
 11  -4861.3005898883  -0.001601978072 0.00578545  0.00008540  0.0026169 0.0000
 12  -4861.3015072424  -0.000917354126 0.00406228  0.00007042  0.0044698 0.0000
 13  -4861.3021329404  -0.000625698058 0.00363781  0.00005280  0.0048783 0.0000
 14  -4861.3025496449  -0.000416704459 0.00412390  0.00005329  0.0029769 0.0000
 15  -4861.3029013891  -0.000351744171 0.00283302  0.00004096  0.0017311 0.0000
 16  -4861.3031457120  -0.000244322944 0.00253590  0.00003547  0.0010828 0.0000
 17  -4861.3033302648  -0.000184552804 0.00157562  0.00002588  0.0016572 0.0000
 18  -4861.3034496509  -0.000119386135 0.00158504  0.00001888  0.0018820 0.0000
 19  -4861.3035287279  -0.000079076985 0.00215417  0.00002741  0.0018336 0.0000
               *** Restarting incremental Fock matrix formation ***
                                   *** Resetting DIIS ***
 20  -4861.3036561204  -0.000127392479 0.00469908  0.00007816  0.0007333 0.0000
 21  -4861.3039403102  -0.000284189787 0.00091535  0.00000768  0.0039052 0.0000
 22  -4861.3039821542  -0.000041844017 0.00063283  0.00000807  0.0013282 0.0000
 23  -4861.3040192354  -0.000037081176 0.00321034  0.00004502  0.0008305 0.0000
 24  -4861.3042033668  -0.000184131454 0.00215308  0.00003127  0.0008738 0.0000
 25  -4861.3040708346   0.000132532200 0.00187211  0.00002393  0.0012883 0.0000
 26  -4861.3041755343  -0.000104699626 0.00377853  0.00005465  0.0008060 0.0000
 27  -4861.3043913471  -0.000215812865 0.00019169  0.00000178  0.0014195 0.0000
 28  -4861.3043835930   0.000007754114 0.00061164  0.00000657  0.0016196 0.0000
 29  -4861.3044091816  -0.000025588602 0.00045088  0.00000452  0.0017136 0.0000
 30  -4861.3044305986  -0.000021416963 0.00053665  0.00000641  0.0010456 0.0000
 31  -4861.3044587746  -0.000028175986 0.00309720  0.00003127  0.0010528 0.0000
 32  -4861.3045888382  -0.000130063660 0.00161898  0.00001680  0.0016346 0.0000
 33  -4861.3046630427  -0.000074204464 0.00581248  0.00007145  0.0007949 0.0000
 34  -4861.3049405887  -0.000277546032 0.00007164  0.00000097  0.0026996 0.0000
 35  -4861.3049442974  -0.000003708687 0.00014725  0.00000148  0.0027497 0.0000
 36  -4861.3049517099  -0.000007412524 0.00002595  0.00000033  0.0026862 0.0000
 37  -4861.3049510802   0.000000629693 0.00029472  0.00000310  0.0027205 0.0000
 38  -4861.3049384849   0.000012595372 0.00428107  0.00003757  0.0025747 0.0000
 39  -4861.3049689373  -0.000030452377 0.00240114  0.00002096  0.0077376 0.0000
               *** Restarting incremental Fock matrix formation ***
                                   *** Resetting DIIS ***
 40  -4861.3051186293  -0.000149692042 0.00397358  0.00003220  0.0023276 0.0000
 41  -4861.3051466407  -0.000028011419 0.00204998  0.00002028  0.0071650 0.0000
 42  -4861.3052771124  -0.000130471721 0.00153031  0.00001563  0.0035639 0.0000
 43  -4861.3053566890  -0.000079576558 0.00127517  0.00001368  0.0024804 0.0000
 44  -4861.3054209124  -0.000064223402 0.00102994  0.00001166  0.0021243 0.0000
 45  -4861.3054732937  -0.000052381338 0.00351284  0.00003157  0.0020088 0.0000
 46  -4861.3056174501  -0.000144156403 0.00650298  0.00007573  0.0007950 0.0000
 47  -4861.3059225243  -0.000305074139 0.00058064  0.00000605  0.0028569 0.0000
 48  -4861.3059546538  -0.000032129503 0.00049426  0.00000474  0.0020068 0.0000
 49  -4861.3059789532  -0.000024299438 0.00027264  0.00000297  0.0017492 0.0000
 50  -4861.3059927067  -0.000013753506 0.00020045  0.00000190  0.0017165 0.0000
 51  -4861.3059849438   0.000007762940 0.00402820  0.00003274  0.0018533 0.0000
 52  -4861.3061136075  -0.000128663742 0.00261635  0.00001976  0.0033857 0.0000
 53  -4861.3061981134  -0.000084505839 0.00149295  0.00001664  0.0018718 0.0000
 54  -4861.3062748700  -0.000076756687 0.00219829  0.00002090  0.0016471 0.0000
 55  -4861.3063736565  -0.000098786431 0.00255148  0.00002403  0.0012327 0.0000
 56  -4861.3064866456  -0.000112989155 0.00172544  0.00001685  0.0010088 0.0000
 57  -4861.3065634482  -0.000076802527 0.00166806  0.00001554  0.0013358 0.0000
 58  -4861.3066310634  -0.000067615287 0.00144415  0.00001255  0.0011329 0.0000
 59  -4861.3066862549  -0.000055191495 0.00186375  0.00001728  0.0010416 0.0000
               *** Restarting incremental Fock matrix formation ***
                                   *** Resetting DIIS ***
 60  -4861.3067669312  -0.000080676213 0.00257747  0.00002277  0.0010564 0.0000
 61  -4861.3068669594  -0.000100028234 0.00220550  0.00001797  0.0015805 0.0000
 62  -4861.3069513565  -0.000084397084 0.00699216  0.00007006  0.0009097 0.0000
 63  -4861.3072300282  -0.000278671688 0.00092797  0.00000792  0.0037376 0.0000
 64  -4861.3071850136   0.000045014534 0.00030817  0.00000337  0.0044923 0.0000
 65  -4861.3071683607   0.000016652931 0.00075094  0.00000615  0.0045422 0.0000
 66  -4861.3072023607  -0.000034000042 0.00021990  0.00000192  0.0040799 0.0000
 67  -4861.3072097295  -0.000007368791 0.00455668  0.00003707  0.0040179 0.0000
 68  -4861.3073211277  -0.000111398132 0.00354385  0.00002900  0.0049723 0.0000
 69  -4861.3074008180  -0.000079690291 0.00205813  0.00001891  0.0039357 0.0000
 70  -4861.3074950565  -0.000094238576 0.00728503  0.00006816  0.0009714 0.0000
 71  -4861.3077443751  -0.000249318558 0.00083762  0.00000819  0.0045488 0.0000
 72  -4861.3077904310  -0.000046055957 0.00035633  0.00000386  0.0038760 0.0000
 73  -4861.3078100967  -0.000019665666 0.00077668  0.00000537  0.0036768 0.0000
 74  -4861.3078094307   0.000000665964 0.00031069  0.00000266  0.0028461 0.0000
 75  -4861.3078179202  -0.000008489421 0.00387208  0.00003802  0.0031994 0.0000
 76  -4861.3079001226  -0.000082202463 0.00222233  0.00001987  0.0051967 0.0000
 77  -4861.3080133165  -0.000113193901 0.00213693  0.00001718  0.0011683 0.0000
 78  -4861.3080917031  -0.000078386550 0.00697999  0.00006998  0.0009701 0.0000
 79  -4861.3083467622  -0.000255059108 0.00019839  0.00000227  0.0035523 0.0000
               *** Restarting incremental Fock matrix formation ***
                                   *** Resetting DIIS ***
 80  -4861.3083580174  -0.000011255250 0.00378271  0.00004160  0.0034958 0.0000
 81  -4861.3083350235   0.000022993971 0.00255701  0.00002288  0.0080627 0.0000
 82  -4861.3085052137  -0.000170190187 0.00210313  0.00001656  0.0026205 0.0000
 83  -4861.3085860425  -0.000080828799 0.00573345  0.00006066  0.0009521 0.0000
 84  -4861.3087860937  -0.000200051280 0.00092916  0.00001000  0.0032193 0.0000
 85  -4861.3088356848  -0.000049591074 0.00044828  0.00000527  0.0029709 0.0000
 86  -4861.3088599407  -0.000024255864 0.00025162  0.00000318  0.0026316 0.0000
 87  -4861.3088715653  -0.000011624625 0.00045165  0.00000493  0.0026794 0.0000
 88  -4861.3088494340   0.000022131268 0.00303239  0.00003261  0.0027422 0.0000
 89  -4861.3089527605  -0.000103326460 0.00185103  0.00001853  0.0041836 0.0000
 90  -4861.3090188315  -0.000066070987 0.00127073  0.00001402  0.0024368 0.0000
 91  -4861.3090739037  -0.000055072266 0.00532654  0.00006304  0.0009137 0.0000
 92  -4861.3092845380  -0.000210634294 0.00072556  0.00000815  0.0031162 0.0000
 93  -4861.3093219205  -0.000037382450 0.00018865  0.00000270  0.0024402 0.0000
 94  -4861.3093317124  -0.000009791930 0.00063574  0.00000575  0.0023661 0.0000
 95  -4861.3093157371   0.000015975319 0.00021699  0.00000274  0.0018328 0.0000
 96  -4861.3093063685   0.000009368547 0.00230088  0.00002689  0.0020785 0.0000
 97  -4861.3094043220  -0.000097953442 0.00145549  0.00001440  0.0021787 0.0000
 98  -4861.3094634429  -0.000059120953 0.00427616  0.00005631  0.0008535 0.0000
 99  -4861.3096390798  -0.000175636845 0.00072483  0.00000769  0.0028857 0.0000
               *** Restarting incremental Fock matrix formation ***
                                   *** Resetting DIIS ***
100  -4861.3096728516  -0.000033771799 0.00271169  0.00002523  0.0021353 0.0000
101  -4861.3096997979  -0.000026946320 0.00134651  0.00001530  0.0048469 0.0000
102  -4861.3097762049  -0.000076407018 0.00123918  0.00001325  0.0012003 0.0000
103  -4861.3098255654  -0.000049360461 0.00398616  0.00005076  0.0008304 0.0000
104  -4861.3099740313  -0.000148465950 0.00045058  0.00000488  0.0020551 0.0000
105  -4861.3099935595  -0.000019528125 0.00015273  0.00000200  0.0019913 0.0000
106  -4861.3100007481  -0.000007188592 0.00004214  0.00000077  0.0018744 0.0000
107  -4861.3100006660   0.000000082073 0.00025583  0.00000272  0.0019576 0.0000
108  -4861.3099926509   0.000008015090 0.00231103  0.00002254  0.0016098 0.0000
109  -4861.3100486037  -0.000055952798 0.00113816  0.00001323  0.0033710 0.0000
110  -4861.3101004366  -0.000051832949 0.00097243  0.00001110  0.0010849 0.0000
111  -4861.3101371970  -0.000036760324 0.00528576  0.00006235  0.0008160 0.0000
112  -4861.3103215350  -0.000184338000 0.00019250  0.00000243  0.0020132 0.0000
113  -4861.3103298512  -0.000008316203 0.00042754  0.00000329  0.0017813 0.0000
114  -4861.3103180758   0.000011775313 0.00042668  0.00000409  0.0018889 0.0000
115  -4861.3103044026   0.000013673243 0.00033056  0.00000343  0.0016966 0.0000
116  -4861.3102936689   0.000010733751 0.00255569  0.00002582  0.0016502 0.0000
117  -4861.3103422950  -0.000048626109 0.00131924  0.00001475  0.0037087 0.0000
118  -4861.3104014109  -0.000059115916 0.00106052  0.00001142  0.0011000 0.0000
119  -4861.3104374785  -0.000036067607 0.00364050  0.00004479  0.0007724 0.0000
               *** Restarting incremental Fock matrix formation ***
                                   *** Resetting DIIS ***
120  -4861.3105556336  -0.000118155080 0.00222737  0.00002436  0.0016022 0.0000
121  -4861.3105694140  -0.000013780482 0.00175851  0.00001510  0.0038455 0.0000
122  -4861.3106302226  -0.000060808569 0.00110681  0.00001122  0.0010250 0.0000
123  -4861.3106655456  -0.000035322945 0.00318482  0.00003943  0.0007395 0.0000
124  -4861.3107634888  -0.000097943222 0.00105844  0.00000930  0.0012934 0.0000
125  -4861.3107936659  -0.000030177125 0.00172333  0.00002174  0.0009765 0.0000
126  -4861.3108501319  -0.000056465989 0.00155604  0.00001728  0.0009092 0.0000
127  -4861.3108013104   0.000048821459 0.00016593  0.00000200  0.0011571 0.0000
128  -4861.3107978749   0.000003435589 0.00620142  0.00006907  0.0007943 0.0000
129  -4861.3109813952  -0.000183520386 0.00057011  0.00000616  0.0016770 0.0000
130  -4861.3109962680  -0.000014872714 0.00178094  0.00002147  0.0007325 0.0000
131  -4861.3110407520  -0.000044484048 0.00286104  0.00002457  0.0014329 0.0000
132  -4861.3111115180  -0.000070765996 0.00271073  0.00003610  0.0006180 0.0000
133  -4861.3111911619  -0.000079643874 0.00014771  0.00000207  0.0009199 0.0000
134  -4861.3111895444   0.000001617444 0.00076650  0.00000828  0.0007495 0.0000
135  -4861.3112084246  -0.000018880208 0.00195675  0.00002131  0.0006750 0.0000
136  -4861.3112586232  -0.000050198563 0.00252873  0.00002803  0.0007405 0.0000
137  -4861.3113228302  -0.000064207009 0.00173992  0.00002067  0.0006423 0.0000
138  -4861.3113648516  -0.000042021369 0.00589970  0.00006496  0.0009599 0.0000
139  -4861.3115030121  -0.000138160513 0.00393933  0.00004423  0.0006205 0.0000
               *** Restarting incremental Fock matrix formation ***
                                   *** Resetting DIIS ***
140  -4861.3115877244  -0.000084712303 0.00227037  0.00002732  0.0007738 0.0000
141  -4861.3116130485  -0.000025324093 0.00092142  0.00000773  0.0027361 0.0000
142  -4861.3116354419  -0.000022393435 0.00151702  0.00001734  0.0007896 0.0000
143  -4861.3116630987  -0.000027656800 0.00037382  0.00000378  0.0011473 0.0000
144  -4861.3116706929  -0.000007594154 0.00365772  0.00004193  0.0006382 0.0000
145  -4861.3117424519  -0.000071759036 0.00094017  0.00001062  0.0004754 0.0000
146  -4861.3117247760   0.000017675919 0.00105093  0.00001199  0.0006724 0.0000
147  -4861.3117448891  -0.000020113157 0.00702464  0.00007979  0.0005958 0.0000
148  -4861.3118675103  -0.000122621185 0.00725695  0.00008069  0.0004523 0.0000
149  -4861.3119714636  -0.000103953232 0.00520505  0.00005798  0.0005255 0.0000
150  -4861.3120346181  -0.000063154564 0.00915374  0.00009389  0.0005225 0.0000
151  -4861.3121137452  -0.000079127106 0.00075096  0.00000814  0.0006853 0.0000
152  -4861.3121217945  -0.000008049222 0.00160009  0.00001654  0.0003952 0.0000
153  -4861.3121347819  -0.000012987439 0.00593502  0.00006052  0.0003760 0.0000
154  -4861.3121722124  -0.000037430498 0.00363213  0.00003733  0.0003377 0.0000
155  -4861.3121922278  -0.000020015365 0.00386510  0.00003836  0.0002972 0.0000
156  -4861.3122096857  -0.000017457974 0.00146236  0.00001418  0.0002527 0.0000
157  -4861.3122154356  -0.000005749895 0.00266707  0.00002547  0.0002946 0.0000
158  -4861.3122253092  -0.000009873574 0.00145271  0.00001380  0.0001978 0.0000
159  -4861.3122306447  -0.000005335492 0.00202254  0.00001977  0.0001738 0.0000
               *** Restarting incremental Fock matrix formation ***
                                   *** Resetting DIIS ***
160  -4861.3122378835  -0.000007238830 0.00061534  0.00000582  0.0001776 0.0000
161  -4861.3122396272  -0.000001743661 0.00024860  0.00000242  0.0007185 0.0000
162  -4861.3122409857  -0.000001358487 0.00027916  0.00000246  0.0001552 0.0000
163  -4861.3122421314  -0.000001145742 0.00056412  0.00000464  0.0001540 0.0000
164  -4861.3122442306  -0.000002099202 0.00022165  0.00000204  0.0001583 0.0000
165  -4861.3122451738  -0.000000943171 0.00098382  0.00000825  0.0001524 0.0000
166  -4861.3122488796  -0.000003705831 0.00105151  0.00000897  0.0001516 0.0000
167  -4861.3122528142  -0.000003934579 0.00047246  0.00000397  0.0001502 0.0000
168  -4861.3122545168  -0.000001702635 0.00136712  0.00001169  0.0001506 0.0000
169  -4861.3122594949  -0.000004978066 0.00055132  0.00000477  0.0001502 0.0000
170  -4861.3122614515  -0.000001956640 0.00047202  0.00000402  0.0001500 0.0000
171  -4861.3122631314  -0.000001679889 0.00160398  0.00001385  0.0001503 0.0000
172  -4861.3122688164  -0.000005684932 0.00026969  0.00000224  0.0001505 0.0000
173  -4861.3122696664  -0.000000849999 0.00003787  0.00000045  0.0001506 0.0000
174  -4861.3122695820   0.000000084317 0.00060965  0.00000524  0.0001504 0.0000
175  -4861.3122716959  -0.000002113908 0.00141726  0.00001217  0.0001506 0.0000
176  -4861.3122765546  -0.000004858607 0.00048103  0.00000414  0.0001509 0.0000
177  -4861.3122781734  -0.000001618841 0.00004952  0.00000041  0.0001505 0.0000
178  -4861.3122780906   0.000000082811 0.00005998  0.00000055  0.0001507 0.0000
179  -4861.3122782700  -0.000000179468 0.00050706  0.00000432  0.0001504 0.0000
               *** Restarting incremental Fock matrix formation ***
                                   *** Resetting DIIS ***
180  -4861.3122799903  -0.000001720238 0.00051967  0.00000481  0.0001507 0.0000
181  -4861.3122816119  -0.000001621622 0.00012448  0.00000145  0.0002998 0.0000
182  -4861.3122821418  -0.000000529856 0.00045754  0.00000397  0.0001506 0.0000
183  -4861.3122836775  -0.000001535702 0.00005875  0.00000057  0.0001503 0.0000
184  -4861.3122838656  -0.000000188168 0.00055508  0.00000479  0.0001504 0.0000
185  -4861.3122857181  -0.000001852488 0.00041184  0.00000353  0.0001502 0.0000
186  -4861.3122870802  -0.000001362060 0.00131834  0.00001147  0.0001501 0.0000
187  -4861.3122914700  -0.000004389782 0.00034818  0.00000314  0.0001495 0.0000
188  -4861.3122902795   0.000001190469 0.00050503  0.00000438  0.0001497 0.0000
189  -4861.3122919553  -0.000001675839 0.00086080  0.00000753  0.0001495 0.0000
190  -4861.3122948177  -0.000002862347 0.00078583  0.00000683  0.0001490 0.0000
191  -4861.3122973847  -0.000002566991 0.00031173  0.00000274  0.0001487 0.0000
192  -4861.3122963633   0.000001021402 0.00111643  0.00000982  0.0001487 0.0000
193  -4861.3123000525  -0.000003689192 0.00061740  0.00000540  0.0001480 0.0000
194  -4861.3123020620  -0.000002009565 0.00008842  0.00000082  0.0001477 0.0000
195  -4861.3123023423  -0.000000280268 0.00023099  0.00000200  0.0001474 0.0000
196  -4861.3123030710  -0.000000728712 0.00063861  0.00000569  0.0001474 0.0000
197  -4861.3123051847  -0.000002113703 0.00098059  0.00000872  0.0001469 0.0000
198  -4861.3123083874  -0.000003202647 0.00002882  0.00000031  0.0001460 0.0000
199  -4861.3123083054   0.000000081994 0.00066429  0.00000596  0.0001461 0.0000
               *** Restarting incremental Fock matrix formation ***
                                   *** Resetting DIIS ***
200  -4861.3123105224  -0.000002217029 0.00048323  0.00000437  0.0001454 0.0000
201  -4861.3123121037  -0.000001581315 0.00021334  0.00000190  0.0001448 0.0000
202  -4861.3123127688  -0.000000665079 0.00020564  0.00000193  0.0001449 0.0000
203  -4861.3123134704  -0.000000701602 0.00047895  0.00000430  0.0001444 0.0000
204  -4861.3123150096  -0.000001539229 0.00020620  0.00000185  0.0001440 0.0000
205  -4861.3123143554   0.000000654173 0.00023561  0.00000213  0.0001442 0.0000
206  -4861.3123151233  -0.000000767826 0.00060378  0.00000548  0.0001439 0.0000
207  -4861.3123170901  -0.000001966850 0.00053984  0.00000495  0.0001433 0.0000
208  -4861.3123188589  -0.000001768759 0.00029340  0.00000266  0.0001426 0.0000
209  -4861.3123197890  -0.000000930153 0.00017456  0.00000158  0.0001424 0.0000
210  -4861.3123192477   0.000000541359 0.00039859  0.00000365  0.0001424 0.0000
211  -4861.3123205446  -0.000001296918 0.00061926  0.00000571  0.0001420 0.0000
212  -4861.3123225625  -0.000002017938 0.00017532  0.00000164  0.0001413 0.0000
213  -4861.3123231232  -0.000000560651 0.00005601  0.00000055  0.0001410 0.0000
214  -4861.3123229560   0.000000167165 0.00010925  0.00000101  0.0001411 0.0000
215  -4861.3123233126  -0.000000356566 0.00058258  0.00000540  0.0001409 0.0000
216  -4861.3123252054  -0.000001892769 0.00004709  0.00000046  0.0001403 0.0000
217  -4861.3123250658   0.000000139579 0.00046708  0.00000435  0.0001401 0.0000
218  -4861.3123265880  -0.000001522244 0.00093417  0.00000878  0.0001396 0.0000
219  -4861.3123296365  -0.000003048455 0.00045970  0.00000438  0.0001384 0.0000
               *** Restarting incremental Fock matrix formation ***
                                   *** Resetting DIIS ***
220  -4861.3123311717  -0.000001535189 0.00043781  0.00000417  0.0001376 0.0000
221  -4861.3123325265  -0.000001354880 0.00010223  0.00000105  0.0001859 0.0000
222  -4861.3123328808  -0.000000354231 0.00040951  0.00000388  0.0001368 0.0000
223  -4861.3123341936  -0.000001312806 0.00008706  0.00000083  0.0001363 0.0000
224  -4861.3123339344   0.000000259221 0.00016050  0.00000154  0.0001363 0.0000
225  -4861.3123344567  -0.000000522306 0.00044431  0.00000427  0.0001361 0.0000
226  -4861.3123359091  -0.000001452476 0.00061986  0.00000601  0.0001354 0.0000
227  -4861.3123379426  -0.000002033451 0.00114319  0.00001117  0.0001344 0.0000
228  -4861.3123416823  -0.000003739716 0.00083356  0.00000812  0.0001327 0.0000
229  -4861.3123389642   0.000002718130 0.00119155  0.00001168  0.0001337 0.0000
230  -4861.3123428672  -0.000003903058 0.00005867  0.00000061  0.0001318 0.0000
231  -4861.3123426826   0.000000184619 0.00029928  0.00000297  0.0001320 0.0000
232  -4861.3123436686  -0.000000985951 0.00053015  0.00000529  0.0001315 0.0000
233  -4861.3123454106  -0.000001742032 0.00020317  0.00000204  0.0001304 0.0000
234  -4861.3123460792  -0.000000668632 0.00063233  0.00000632  0.0001301 0.0000
235  -4861.3123481373  -0.000002058027 0.00036023  0.00000359  0.0001290 0.0000
236  -4861.3123469735   0.000001163757 0.00028394  0.00000283  0.0001295 0.0000
237  -4861.3123478963  -0.000000922779 0.00018315  0.00000183  0.0001291 0.0000
238  -4861.3123484922  -0.000000595897 0.00049062  0.00000490  0.0001287 0.0000
239  -4861.3123500789  -0.000001586677 0.00064931  0.00000647  0.0001278 0.0000
               *** Restarting incremental Fock matrix formation ***
                                   *** Resetting DIIS ***
240  -4861.3123521901  -0.000002111279 0.00039717  0.00000387  0.0001267 0.0000
241  -4861.3123533751  -0.000001184972 0.00008349  0.00000095  0.0001384 0.0000
242  -4861.3123536625  -0.000000287411 0.00026257  0.00000256  0.0001258 0.0000
243  -4861.3123544726  -0.000000810120 0.00016307  0.00000162  0.0001251 0.0000
244  -4861.3123549733  -0.000000500622 0.00015305  0.00000149  0.0001250 0.0000
245  -4861.3123554498  -0.000000476508 0.00047289  0.00000468  0.0001246 0.0000
246  -4861.3123569250  -0.000001475242 0.00053527  0.00000529  0.0001237 0.0000
247  -4861.3123585836  -0.000001658598 0.00019572  0.00000194  0.0001226 0.0000
248  -4861.3123591782  -0.000000594568 0.00017530  0.00000174  0.0001221 0.0000
249  -4861.3123597163  -0.000000538135 0.00057772  0.00000571  0.0001220 0.0000
250  -4861.3123614836  -0.000001767297 0.00003145  0.00000032  0.0001206 0.0000
251  -4861.3123615202  -0.000000036548 0.00019354  0.00000185  0.0001208 0.0000
252  -4861.3123620928  -0.000000572665 0.00049122  0.00000482  0.0001203 0.0000
253  -4861.3123635643  -0.000001471463 0.00016489  0.00000162  0.0001194 0.0000
254  -4861.3123630769   0.000000487347 0.00021849  0.00000214  0.0001196 0.0000
255  -4861.3123637319  -0.000000654955 0.00060837  0.00000597  0.0001192 0.0000
256  -4861.3123655445  -0.000001812587 0.00017644  0.00000175  0.0001179 0.0000
257  -4861.3123650204   0.000000524068 0.00040011  0.00000392  0.0001183 0.0000
258  -4861.3123662084  -0.000001188009 0.00062330  0.00000612  0.0001175 0.0000
259  -4861.3123680414  -0.000001832963 0.00027294  0.00000254  0.0001160 0.0000
               *** Restarting incremental Fock matrix formation ***
                                   *** Resetting DIIS ***
260  -4861.3123673220   0.000000719361 0.00043073  0.00000376  0.0001168 0.0000
261  -4861.3123682036  -0.000000881573 0.00012082  0.00000126  0.0003160 0.0000
262  -4861.3123685785  -0.000000374875 0.00037508  0.00000367  0.0001159 0.0000
263  -4861.3123696727  -0.000001094249 0.00012529  0.00000124  0.0001151 0.0000
264  -4861.3123700295  -0.000000356813 0.00022146  0.00000218  0.0001149 0.0000
265  -4861.3123706713  -0.000000641749 0.00018713  0.00000183  0.0001143 0.0000
266  -4861.3123712097  -0.000000538376 0.00067496  0.00000656  0.0001140 0.0000
267  -4861.3123731196  -0.000001909954 0.00028421  0.00000262  0.0001123 0.0000
268  -4861.3123723714   0.000000748166 0.00027293  0.00000266  0.0001132 0.0000
269  -4861.3123731481  -0.000000776628 0.00064556  0.00000628  0.0001126 0.0000
270  -4861.3123749766  -0.000001828533 0.00121534  0.00001178  0.0001112 0.0000
271  -4861.3123783577  -0.000003381084 0.00164271  0.00001589  0.0001087 0.0000
272  -4861.3123828126  -0.000004454897 0.00042673  0.00000414  0.0001050 0.0000
273  -4861.3123816697   0.000001142867 0.00160179  0.00001543  0.0001059 0.0000
274  -4861.3123859251  -0.000004255352 0.00049680  0.00000474  0.0001026 0.0000
275  -4861.3123872066  -0.000001281496 0.00101329  0.00000971  0.0001012 0.0000
276  -4861.3123898009  -0.000002594318 0.00071658  0.00000688  0.0000991 0.0000
277  -4861.3123916189  -0.000001817997 0.00058354  0.00000557  0.0000972 0.0000
278  -4861.3123930658  -0.000001446874 0.00065307  0.00000625  0.0000958 0.0000
279  -4861.3123946731  -0.000001607375 0.00032798  0.00000314  0.0000942 0.0000
               *** Restarting incremental Fock matrix formation ***
                                   *** Resetting DIIS ***
280  -4861.3123955142  -0.000000841062 0.00031741  0.00000304  0.0000934 0.0000
281  -4861.3123962642  -0.000000750028 0.00006714  0.00000066  0.0001087 0.0000
282  -4861.3123964294  -0.000000165208 0.00034029  0.00000324  0.0000926 0.0000
283  -4861.3123972408  -0.000000811358 0.00009032  0.00000087  0.0000919 0.0000
284  -4861.3123970313   0.000000209460 0.00018941  0.00000181  0.0000920 0.0000
285  -4861.3123974832  -0.000000451835 0.00046575  0.00000445  0.0000916 0.0000
286  -4861.3123985906  -0.000001107435 0.00024720  0.00000236  0.0000907 0.0000
287  -4861.3123991725  -0.000000581889 0.00004560  0.00000049  0.0000901 0.0000
288  -4861.3123992771  -0.000000104566 0.00023370  0.00000224  0.0000900 0.0000
289  -4861.3123998310  -0.000000553994 0.00074426  0.00000711  0.0000895 0.0000
290  -4861.3124015659  -0.000001734820 0.00093906  0.00000897  0.0000880 0.0000
291  -4861.3124037226  -0.000002156692 0.00113821  0.00001086  0.0000860 0.0000
292  -4861.3124062742  -0.000002551664 0.00017324  0.00000155  0.0000834 0.0000
293  -4861.3124059174   0.000000356781 0.00114775  0.00001095  0.0000840 0.0000
294  -4861.3124084510  -0.000002533551 0.00178484  0.00001699  0.0000814 0.0000
295  -4861.3124122480  -0.000003796962 0.00102591  0.00000976  0.0000775 0.0000
296  -4861.3124143588  -0.000002110839 0.00117312  0.00001116  0.0000750 0.0000
297  -4861.3124167116  -0.000002352779 0.00125400  0.00001191  0.0000723 0.0000
298  -4861.3124191464  -0.000002434832 0.00211848  0.00002015  0.0000695 0.0000
299  -4861.3124230855  -0.000003939073 0.00074659  0.00000707  0.0000643 0.0000
               *** Restarting incremental Fock matrix formation ***
                                   *** Resetting DIIS ***
300  -4861.3124244554  -0.000001369885 0.00026725  0.00000232  0.0000619 0.0000
301  -4861.3124247899  -0.000000334543 0.00007901  0.00000083  0.0001902 0.0000
302  -4861.3124249352  -0.000000145306 0.00012853  0.00000121  0.0000614 0.0000
303  -4861.3124251576  -0.000000222353 0.00015640  0.00000150  0.0000607 0.0000
304  -4861.3124254262  -0.000000268623 0.00010489  0.00000102  0.0000606 0.0000
305  -4861.3124256099  -0.000000183666 0.00019579  0.00000187  0.0000603 0.0000
306  -4861.3124259486  -0.000000338735 0.00044461  0.00000426  0.0000599 0.0000
307  -4861.3124267123  -0.000000763666 0.00006305  0.00000058  0.0000591 0.0000
308  -4861.3124266140   0.000000098291 0.00027139  0.00000260  0.0000591 0.0000
309  -4861.3124270757  -0.000000461736 0.00055779  0.00000536  0.0000587 0.0000
310  -4861.3124280155  -0.000000939832 0.00006501  0.00000055  0.0000576 0.0000
311  -4861.3124279247   0.000000090837 0.00056961  0.00000547  0.0000579 0.0000
312  -4861.3124288724  -0.000000947683 0.00022812  0.00000217  0.0000568 0.0000
313  -4861.3124292391  -0.000000366741 0.00010565  0.00000104  0.0000563 0.0000
314  -4861.3124294121  -0.000000173006 0.00043022  0.00000414  0.0000561 0.0000
315  -4861.3124301091  -0.000000696944 0.00088695  0.00000853  0.0000553 0.0000
316  -4861.3124315127  -0.000001403601 0.00003199  0.00000027  0.0000536 0.0000
317  -4861.3124315419  -0.000000029268 0.00059568  0.00000574  0.0000535 0.0000
318  -4861.3124324618  -0.000000919871 0.00124272  0.00001198  0.0000525 0.0000
319  -4861.3124343200  -0.000001858232 0.00102330  0.00000987  0.0000498 0.0000
               *** Restarting incremental Fock matrix formation ***
                                   *** Resetting DIIS ***
320  -4861.3124358182  -0.000001498165 0.00020392  0.00000184  0.0000479 0.0000
321  -4861.3124360039  -0.000000185680 0.00005720  0.00000072  0.0001606 0.0000
322  -4861.3124361133  -0.000000109407 0.00006662  0.00000057  0.0000472 0.0000
323  -4861.3124361938  -0.000000080549 0.00012214  0.00000119  0.0000470 0.0000
324  -4861.3124363590  -0.000000165113 0.00007151  0.00000068  0.0000468 0.0000
325  -4861.3124364552  -0.000000096203 0.00023320  0.00000225  0.0000466 0.0000
326  -4861.3124367721  -0.000000316944 0.00040847  0.00000395  0.0000461 0.0000
327  -4861.3124373220  -0.000000549903 0.00050622  0.00000489  0.0000452 0.0000
328  -4861.3124379899  -0.000000667908 0.00009270  0.00000091  0.0000441 0.0000
329  -4861.3124381081  -0.000000118178 0.00043327  0.00000419  0.0000440 0.0000
330  -4861.3124386639  -0.000000555816 0.00023240  0.00000226  0.0000430 0.0000
331  -4861.3124389581  -0.000000294151 0.00088919  0.00000861  0.0000426 0.0000
332  -4861.3124400597  -0.000001101618 0.00049130  0.00000477  0.0000406 0.0000
333  -4861.3124406399  -0.000000580185 0.00039293  0.00000381  0.0000677 0.0000
334  -4861.3124411027  -0.000000462839 0.00173687  0.00001685  0.0000387 0.0000
335  -4861.3124430211  -0.000001918442 0.00019708  0.00000192  0.0000349 0.0000
336  -4861.3124432236  -0.000000202470 0.00309878  0.00003018  0.0000371 0.0000
337  -4861.3124461179  -0.000002894272 0.00095763  0.00000935  0.0000579 0.0000
338  -4861.3124452992   0.000000818638 0.00292478  0.00002856  0.0000299 0.0000
339  -4861.3124476279  -0.000002328614 0.00029367  0.00000289  0.0000373 0.0000
               *** Restarting incremental Fock matrix formation ***
                                   *** Resetting DIIS ***
340  -4861.3124474575   0.000000170360 0.00009528  0.00000118  0.0000533 0.0000
341  -4861.3124474279   0.000000029610 0.00006336  0.00000066  0.0002290 0.0000
342  -4861.3124475370  -0.000000109135 0.00003441  0.00000036  0.0000235 0.0000
343  -4861.3124475581  -0.000000021028 0.00004591  0.00000044  0.0000346 0.0000
344  -4861.3124475915  -0.000000033404 0.00006826  0.00000067  0.0000233 0.0000
345  -4861.3124476367  -0.000000045249 0.00007878  0.00000077  0.0000232 0.0000
346  -4861.3124476897  -0.000000052989 0.00018181  0.00000178  0.0000229 0.0000
347  -4861.3124478113  -0.000000121558 0.00020209  0.00000198  0.0000225 0.0000
348  -4861.3124479446  -0.000000133390 0.00008009  0.00000075  0.0000220 0.0000
349  -4861.3124479916  -0.000000046978 0.00005110  0.00000052  0.0000256 0.0000
350  -4861.3124480244  -0.000000032755 0.00038156  0.00000375  0.0000217 0.0000
351  -4861.3124482681  -0.000000243753 0.00016454  0.00000163  0.0000207 0.0000
352  -4861.3124483676  -0.000000099517 0.00016013  0.00000158  0.0000256 0.0000
353  -4861.3124484637  -0.000000096034 0.00053739  0.00000530  0.0000199 0.0000
354  -4861.3124487770  -0.000000313297 0.00050417  0.00000498  0.0000185 0.0000
355  -4861.3124490513  -0.000000274342 0.00053346  0.00000528  0.0000199 0.0000
356  -4861.3124493197  -0.000000268417 0.00032590  0.00000322  0.0000250 0.0000
357  -4861.3124494736  -0.000000153904 0.00120700  0.00001187  0.0000154 0.0000
358  -4861.3124499730  -0.000000499344 0.00047500  0.00000465  0.0000234 0.0000
359  -4861.3124497937   0.000000179296 0.00015494  0.00000153  0.0000291 0.0000
               *** Restarting incremental Fock matrix formation ***
                                   *** Resetting DIIS ***
360  -4861.3124498911  -0.000000097368 0.00005850  0.00000052  0.0000136 0.0000
361  -4861.3124499020  -0.000000010917 0.00002518  0.00000026  0.0000566 0.0000
362  -4861.3124499106  -0.000000008660 0.00001648  0.00000015  0.0000198 0.0000
363  -4861.3124499198  -0.000000009187 0.00003705  0.00000037  0.0000129 0.0000
364  -4861.3124499340  -0.000000014173 0.00001413  0.00000014  0.0000128 0.0000
365  -4861.3124499432  -0.000000009197 0.00005829  0.00000058  0.0000127 0.0000
366  -4861.3124499644  -0.000000021228 0.00009269  0.00000092  0.0000126 0.0000
367  -4861.3124499965  -0.000000032124 0.00002733  0.00000027  0.0000122 0.0000
368  -4861.3124500073  -0.000000010723 0.00008547  0.00000085  0.0000122 0.0000
369  -4861.3124500351  -0.000000027875 0.00014505  0.00000144  0.0000119 0.0000
370  -4861.3124500849  -0.000000049785 0.00001004  0.00000011  0.0000115 0.0000
371  -4861.3124500876  -0.000000002661 0.00024620  0.00000244  0.0000115 0.0000
372  -4861.3124501701  -0.000000082509 0.00047420  0.00000470  0.0000109 0.0000
373  -4861.3124503165  -0.000000146398 0.00006471  0.00000065  0.0000170 0.0000
374  -4861.3124502994   0.000000017142 0.00080161  0.00000795  0.0000103 0.0000
375  -4861.3124505109  -0.000000211507 0.00077511  0.00000765  0.0000078 0.0000
376  -4861.3124506635  -0.000000152633 0.00098446  0.00000966  0.0000065 0.0000
377  -4861.3124507853  -0.000000121841 0.00009331  0.00000087  0.0000077 0.0000
378  -4861.3124507892  -0.000000003900 0.00004175  0.00000039  0.0000071 0.0000
379  -4861.3124507922  -0.000000003007 0.00048736  0.00000472  0.0000104 0.0000
               *** Restarting incremental Fock matrix formation ***
                                   *** Resetting DIIS ***
380  -4861.3124508400  -0.000000047758 0.00001236  0.00000014  0.0000044 0.0000
381  -4861.3124508382   0.000000001801 0.00000955  0.00000009  0.0000277 0.0000
382  -4861.3124508402  -0.000000002017 0.00000379  0.00000004  0.0000028 0.0000
383  -4861.3124508381   0.000000002105 0.00000541  0.00000005  0.0000036 0.0000
384  -4861.3124508400  -0.000000001867 0.00000983  0.00000009  0.0000021 0.0000
                 **** Energy Check signals convergence ****

               *****************************************************
               *                     SUCCESS                       *
               *           SCF CONVERGED AFTER 385 CYCLES          *
               *****************************************************

Setting up the final grid:

General Integration Accuracy     IntAcc      ...  4.670
Radial Grid Type                 RadialGrid  ... Gauss-Chebyshev
Angular Grid (max. acc.)         AngularGrid ... Lebedev-302
Angular grid pruning method      GridPruning ... 3 (G Style)
Weight generation scheme         WeightScheme... Becke
Basis function cutoff            BFCut       ...    1.0000e-11
Integration weight cutoff        WCut        ...    1.0000e-14
Grids for H and He will be reduced by one unit

# of grid points (after initial pruning)     ... 149536 (   0.0 sec)
# of grid points (after weights+screening)   ... 134396 (   0.5 sec)
nearest neighbour list constructed           ...    0.0 sec
Grid point re-assignment to atoms done       ...    0.0 sec
Grid point division into batches done        ...    0.4 sec
Reduced shell lists constructed in    1.2 sec

Total number of grid points                  ...   134396
Total number of batches                      ...     2114
Average number of points per batch           ...       63
Average number of grid points per atom       ...     4800
Average number of shells per batch           ...    67.70 (45.13%)
Average number of basis functions per batch  ...   139.61 (41.80%)
Average number of large shells per batch     ...    44.00 (64.99%)
Average number of large basis fcns per batch ...    89.89 (64.39%)
Maximum spatial batch extension              ...  22.48, 22.86, 19.90 au
Average spatial batch extension              ...   2.37,  2.35,  2.28 au

Final grid set up in    1.7 sec
Final integration                            ... done (   1.9 sec)
Change in XC energy                          ...     0.000311886
Integrated number of electrons               ...   195.000302142
Previous integrated no of electrons          ...   194.999835667

----------------
TOTAL SCF ENERGY
----------------

Total Energy       :        -4861.31213895 Eh         -132283.02844 eV

Components:
Nuclear Repulsion  :         2795.44860996 Eh           76068.02390 eV
Electronic Energy  :        -7656.76074892 Eh         -208351.05234 eV
One Electron Energy:       -12268.30677733 Eh         -333837.59939 eV
Two Electron Energy:         4611.54602841 Eh          125486.54705 eV

Virial components:
Potential Energy   :        -9712.30917064 Eh         -264285.36854 eV
Kinetic Energy     :         4850.99703169 Eh          132002.34010 eV
Virial Ratio       :            2.00212639


DFT components:
N(Alpha)           :      101.000159526550 electrons
N(Beta)            :       94.000142615919 electrons
N(Total)           :      195.000302142469 electrons
E(X)               :     -210.195902387005 Eh       
E(C)               :       -7.547067920879 Eh       
E(XC)              :     -217.742970307885 Eh       
DFET-embed. en.    :        0.000000000000 Eh       

---------------
SCF CONVERGENCE
---------------

  Last Energy change         ...   -4.2928e-10  Tolerance :   1.0000e-08
  Last MAX-Density change    ...    1.7000e-05  Tolerance :   1.0000e-07
  Last RMS-Density change    ...    1.4950e-07  Tolerance :   5.0000e-09
  Last DIIS Error            ...    1.8673e-06  Tolerance :   5.0000e-07

             **** THE GBW FILE WAS UPDATED (1e3d_chainsAB_catalytic_center.gbw) ****
             **** DENSITY FILE WAS UPDATED (1e3d_chainsAB_catalytic_center.scfp) ****
             **** ENERGY FILE WAS UPDATED (1e3d_chainsAB_catalytic_center.en.tmp) ****
----------------------
UHF SPIN CONTAMINATION
----------------------

Warning: in a DFT calculation there is little theoretical justification to 
         calculate <S**2> as in Hartree-Fock theory. We will do it anyways
         but you should keep in mind that the values have only limited relevance

Expectation value of <S**2>     :    15.865886
Ideal value S*(S+1) for S=3.5   :    15.750000
Deviation                       :     0.115886

             **** THE GBW FILE WAS UPDATED (1e3d_chainsAB_catalytic_center.gbw) ****
             **** DENSITY FILE WAS UPDATED (1e3d_chainsAB_catalytic_center.scfp) ****
----------------
ORBITAL ENERGIES
----------------
                 SPIN UP ORBITALS
  NO   OCC          E(Eh)            E(eV) 
   0   1.0000    -300.367464     -8173.4142 
   1   1.0000    -256.514676     -6980.1192 
   2   1.0000     -89.189879     -2426.9800 
   3   1.0000     -89.184049     -2426.8213 
   4   1.0000     -89.139952     -2425.6214 
   5   1.0000     -89.138072     -2425.5702 
   6   1.0000     -36.137777      -983.3589 
   7   1.0000     -31.539563      -858.2351 
   8   1.0000     -31.533163      -858.0610 
   9   1.0000     -31.526975      -857.8926 
  10   1.0000     -30.325696      -825.2041 
  11   1.0000     -26.163799      -711.9532 
  12   1.0000     -26.158931      -711.8207 
  13   1.0000     -26.144867      -711.4380 
  14   1.0000     -19.444141      -529.1020 
  15   1.0000     -19.434637      -528.8434 
  16   1.0000     -19.423010      -528.5270 
  17   1.0000     -10.486098      -285.3412 
  18   1.0000     -10.476268      -285.0737 
  19   1.0000     -10.475856      -285.0625 
  20   1.0000     -10.413976      -283.3787 
  21   1.0000     -10.394129      -282.8386 
  22   1.0000     -10.386773      -282.6385 
  23   1.0000     -10.384613      -282.5797 
  24   1.0000      -8.194834      -222.9928 
  25   1.0000      -8.184021      -222.6985 
  26   1.0000      -8.137947      -221.4448 
  27   1.0000      -8.136370      -221.4019 
  28   1.0000      -6.139241      -167.0572 
  29   1.0000      -6.133307      -166.8958 
  30   1.0000      -6.128113      -166.7544 
  31   1.0000      -6.127444      -166.7362 
  32   1.0000      -6.122284      -166.5958 
  33   1.0000      -6.118466      -166.4919 
  34   1.0000      -6.078908      -165.4155 
  35   1.0000      -6.077287      -165.3714 
  36   1.0000      -6.077260      -165.3707 
  37   1.0000      -6.075476      -165.3221 
  38   1.0000      -6.072969      -165.2539 
  39   1.0000      -6.071818      -165.2226 
  40   1.0000      -4.324043      -117.6632 
  41   1.0000      -3.711462      -100.9940 
  42   1.0000      -2.911916       -79.2373 
  43   1.0000      -2.900616       -78.9298 
  44   1.0000      -2.888443       -78.5985 
  45   1.0000      -2.490712       -67.7757 
  46   1.0000      -2.481980       -67.5381 
  47   1.0000      -2.449604       -66.6571 
  48   1.0000      -1.323199       -36.0061 
  49   1.0000      -1.316456       -35.8226 
  50   1.0000      -1.283192       -34.9174 
  51   1.0000      -1.047500       -28.5039 
  52   1.0000      -0.957475       -26.0542 
  53   1.0000      -0.932585       -25.3769 
  54   1.0000      -0.924166       -25.1478 
  55   1.0000      -0.810195       -22.0465 
  56   1.0000      -0.791464       -21.5368 
  57   1.0000      -0.785266       -21.3682 
  58   1.0000      -0.762197       -20.7404 
  59   1.0000      -0.735993       -20.0274 
  60   1.0000      -0.713704       -19.4209 
  61   1.0000      -0.706656       -19.2291 
  62   1.0000      -0.659215       -17.9381 
  63   1.0000      -0.653823       -17.7914 
  64   1.0000      -0.639294       -17.3961 
  65   1.0000      -0.637881       -17.3576 
  66   1.0000      -0.637215       -17.3395 
  67   1.0000      -0.634364       -17.2619 
  68   1.0000      -0.625285       -17.0149 
  69   1.0000      -0.621932       -16.9236 
  70   1.0000      -0.617380       -16.7998 
  71   1.0000      -0.616687       -16.7809 
  72   1.0000      -0.608795       -16.5662 
  73   1.0000      -0.601567       -16.3695 
  74   1.0000      -0.598226       -16.2786 
  75   1.0000      -0.588135       -16.0040 
  76   1.0000      -0.584666       -15.9096 
  77   1.0000      -0.573984       -15.6189 
  78   1.0000      -0.572140       -15.5687 
  79   1.0000      -0.566935       -15.4271 
  80   1.0000      -0.565160       -15.3788 
  81   1.0000      -0.561167       -15.2701 
  82   1.0000      -0.557130       -15.1603 
  83   1.0000      -0.541707       -14.7406 
  84   1.0000      -0.530565       -14.4374 
  85   1.0000      -0.522241       -14.2109 
  86   1.0000      -0.514323       -13.9955 
  87   1.0000      -0.504463       -13.7271 
  88   1.0000      -0.493382       -13.4256 
  89   1.0000      -0.483217       -13.1490 
  90   1.0000      -0.465638       -12.6707 
  91   1.0000      -0.457544       -12.4504 
  92   1.0000      -0.446211       -12.1420 
  93   1.0000      -0.444474       -12.0947 
  94   1.0000      -0.437173       -11.8961 
  95   1.0000      -0.431880       -11.7521 
  96   1.0000      -0.417696       -11.3661 
  97   1.0000      -0.407166       -11.0796 
  98   1.0000      -0.376187       -10.2366 
  99   1.0000      -0.362309        -9.8589 
 100   1.0000      -0.305799        -8.3212 
 101   0.0000      -0.195395        -5.3170 
 102   0.0000      -0.171821        -4.6755 
 103   0.0000      -0.158478        -4.3124 
 104   0.0000      -0.148529        -4.0417 
 105   0.0000      -0.123179        -3.3519 
 106   0.0000      -0.109160        -2.9704 
 107   0.0000      -0.106746        -2.9047 
 108   0.0000      -0.095551        -2.6001 
 109   0.0000      -0.085234        -2.3193 
 110   0.0000      -0.072079        -1.9614 
 111   0.0000      -0.058583        -1.5941 
 112   0.0000      -0.056606        -1.5403 
 113   0.0000      -0.041844        -1.1386 
 114   0.0000      -0.035156        -0.9566 
 115   0.0000      -0.018135        -0.4935 
 116   0.0000      -0.015062        -0.4099 
 117   0.0000      -0.002334        -0.0635 
 118   0.0000       0.004852         0.1320 
 119   0.0000       0.013115         0.3569 
 120   0.0000       0.015484         0.4213 
 121   0.0000       0.020582         0.5601 
 122   0.0000       0.023792         0.6474 
 123   0.0000       0.025516         0.6943 
 124   0.0000       0.041209         1.1214 
 125   0.0000       0.050857         1.3839 
 126   0.0000       0.054273         1.4769 
 127   0.0000       0.072327         1.9681 
 128   0.0000       0.090146         2.4530 
 129   0.0000       0.134865         3.6699 
 130   0.0000       0.147930         4.0254 
 131   0.0000       0.152467         4.1489 
 132   0.0000       0.187390         5.0991 
 133   0.0000       0.198584         5.4037 
 134   0.0000       0.219244         5.9659 
 135   0.0000       0.239937         6.5290 
 136   0.0000       0.259727         7.0675 
 137   0.0000       0.272880         7.4254 
 138   0.0000       0.281022         7.6470 
 139   0.0000       0.282639         7.6910 
 140   0.0000       0.287635         7.8269 
 141   0.0000       0.305185         8.3045 
 142   0.0000       0.310877         8.4594 
 143   0.0000       0.314787         8.5658 
 144   0.0000       0.324165         8.8210 
 145   0.0000       0.327839         8.9210 
 146   0.0000       0.353397         9.6164 
 147   0.0000       0.354922         9.6579 
 148   0.0000       0.362646         9.8681 
 149   0.0000       0.370140        10.0720 
 150   0.0000       0.374705        10.1962 
 151   0.0000       0.394719        10.7409 
 152   0.0000       0.400289        10.8924 
 153   0.0000       0.411332        11.1929 
 154   0.0000       0.423349        11.5199 
 155   0.0000       0.435470        11.8498 
 156   0.0000       0.437867        11.9150 
 157   0.0000       0.453288        12.3346 
 158   0.0000       0.473640        12.8884 
 159   0.0000       0.476076        12.9547 
 160   0.0000       0.497558        13.5392 
 161   0.0000       0.501419        13.6443 
 162   0.0000       0.503609        13.7039 
 163   0.0000       0.504068        13.7164 
 164   0.0000       0.516805        14.0630 
 165   0.0000       0.517928        14.0935 
 166   0.0000       0.531378        14.4595 
 167   0.0000       0.532497        14.4900 
 168   0.0000       0.537516        14.6265 
 169   0.0000       0.545361        14.8400 
 170   0.0000       0.546045        14.8586 
 171   0.0000       0.550011        14.9666 
 172   0.0000       0.558857        15.2073 
 173   0.0000       0.562240        15.2993 
 174   0.0000       0.565797        15.3961 
 175   0.0000       0.573769        15.6130 
 176   0.0000       0.574920        15.6444 
 177   0.0000       0.577541        15.7157 
 178   0.0000       0.585393        15.9294 
 179   0.0000       0.588863        16.0238 
 180   0.0000       0.595975        16.2173 
 181   0.0000       0.602992        16.4082 
 182   0.0000       0.604401        16.4466 
 183   0.0000       0.614824        16.7302 
 184   0.0000       0.621140        16.9021 
 185   0.0000       0.627443        17.0736 
 186   0.0000       0.631856        17.1937 
 187   0.0000       0.635821        17.3016 
 188   0.0000       0.648873        17.6567 
 189   0.0000       0.657508        17.8917 
 190   0.0000       0.667559        18.1652 
 191   0.0000       0.672902        18.3106 
 192   0.0000       0.674876        18.3643 
 193   0.0000       0.679088        18.4789 
 194   0.0000       0.689988        18.7755 
 195   0.0000       0.698853        19.0167 
 196   0.0000       0.716417        19.4947 
 197   0.0000       0.734015        19.9736 
 198   0.0000       0.737349        20.0643 
 199   0.0000       0.760061        20.6823 
 200   0.0000       0.772700        21.0262 
 201   0.0000       0.799498        21.7554 
 202   0.0000       0.817278        22.2393 
 203   0.0000       0.849463        23.1151 
 204   0.0000       0.850592        23.1458 
 205   0.0000       0.865693        23.5567 
 206   0.0000       0.892431        24.2843 
 207   0.0000       0.906769        24.6744 
 208   0.0000       0.920748        25.0548 
 209   0.0000       0.931831        25.3564 
 210   0.0000       0.952281        25.9129 
 211   0.0000       0.956658        26.0320 
 212   0.0000       0.968647        26.3582 
 213   0.0000       0.971951        26.4481 
 214   0.0000       0.988614        26.9016 
 215   0.0000       0.994385        27.0586 
 216   0.0000       0.999590        27.2002 
 217   0.0000       1.006165        27.3791 
 218   0.0000       1.027818        27.9684 
 219   0.0000       1.035201        28.1692 
 220   0.0000       1.052193        28.6316 
 221   0.0000       1.080643        29.4058 
 222   0.0000       1.099891        29.9295 
 223   0.0000       1.113944        30.3120 
 224   0.0000       1.117576        30.4108 
 225   0.0000       1.137951        30.9652 
 226   0.0000       1.155705        31.4483 
 227   0.0000       1.171093        31.8671 
 228   0.0000       1.179737        32.1023 
 229   0.0000       1.201451        32.6932 
 230   0.0000       1.205907        32.8144 
 231   0.0000       1.245863        33.9017 
 232   0.0000       1.266500        34.4632 
 233   0.0000       1.276036        34.7227 
 234   0.0000       1.355747        36.8918 
 235   0.0000       1.363462        37.1017 
 236   0.0000       1.364337        37.1255 
 237   0.0000       1.377365        37.4800 
 238   0.0000       1.390661        37.8418 
 239   0.0000       1.410748        38.3884 
 240   0.0000       1.434791        39.0427 
 241   0.0000       1.447154        39.3791 
 242   0.0000       1.458929        39.6995 
 243   0.0000       1.478870        40.2421 
 244   0.0000       1.483289        40.3623 
 245   0.0000       1.493362        40.6365 
 246   0.0000       1.509481        41.0751 
 247   0.0000       1.521006        41.3887 
 248   0.0000       1.527050        41.5531 
 249   0.0000       1.548180        42.1281 
 250   0.0000       1.559172        42.4272 
 251   0.0000       1.571539        42.7637 
 252   0.0000       1.581865        43.0447 
 253   0.0000       1.585002        43.1301 
 254   0.0000       1.605208        43.6799 
 255   0.0000       1.611621        43.8544 
 256   0.0000       1.622968        44.1632 
 257   0.0000       1.639459        44.6119 
 258   0.0000       1.644018        44.7360 
 259   0.0000       1.650767        44.9196 
 260   0.0000       1.658843        45.1394 
 261   0.0000       1.667900        45.3859 
 262   0.0000       1.700515        46.2734 
 263   0.0000       1.716716        46.7142 
 264   0.0000       1.742357        47.4119 
 265   0.0000       1.750114        47.6230 
 266   0.0000       1.756982        47.8099 
 267   0.0000       1.779190        48.4142 
 268   0.0000       1.793384        48.8004 
 269   0.0000       1.812013        49.3074 
 270   0.0000       1.827357        49.7249 
 271   0.0000       1.839262        50.0489 
 272   0.0000       1.844261        50.1849 
 273   0.0000       1.846829        50.2548 
 274   0.0000       1.854478        50.4629 
 275   0.0000       1.863805        50.7167 
 276   0.0000       1.883438        51.2510 
 277   0.0000       1.892392        51.4946 
 278   0.0000       2.086545        56.7778 
 279   0.0000       2.091471        56.9118 
 280   0.0000       2.093828        56.9760 
 281   0.0000       2.098111        57.0925 
 282   0.0000       2.245799        61.1113 
 283   0.0000       2.285872        62.2017 
 284   0.0000       2.292324        62.3773 
 285   0.0000       2.297755        62.5251 
 286   0.0000       2.300124        62.5896 
 287   0.0000       2.308773        62.8249 
 288   0.0000       2.310774        62.8794 
 289   0.0000       2.311970        62.9119 
 290   0.0000       2.408734        65.5450 
 291   0.0000       2.482045        67.5399 
 292   0.0000       2.485045        67.6215 
 293   0.0000       2.496005        67.9197 
 294   0.0000       2.497704        67.9660 
 295   0.0000       2.499661        68.0192 
 296   0.0000       2.502978        68.1095 
 297   0.0000       2.541686        69.1628 
 298   0.0000       2.556733        69.5722 
 299   0.0000       2.569887        69.9302 
 300   0.0000       2.581340        70.2418 
 301   0.0000       2.587175        70.4006 
 302   0.0000       2.593792        70.5807 
 303   0.0000       2.729625        74.2769 
 304   0.0000       2.747792        74.7712 
 305   0.0000       2.780001        75.6477 
 306   0.0000       2.783749        75.7497 
 307   0.0000       2.796324        76.0918 
 308   0.0000       2.800124        76.1952 
 309   0.0000       2.804395        76.3115 
 310   0.0000       2.808649        76.4272 
 311   0.0000       3.053632        83.0936 
 312   0.0000       3.060657        83.2847 
 313   0.0000       3.068952        83.5104 
 314   0.0000       3.112333        84.6909 
 315   0.0000       3.141894        85.4953 
 316   0.0000       3.144762        85.5733 
 317   0.0000       3.504242        95.3553 
 318   0.0000       3.523342        95.8750 
 319   0.0000       3.558026        96.8188 
 320   0.0000       3.925960       106.8308 
 321   0.0000       3.938580       107.1742 
 322   0.0000       3.951341       107.5215 
 323   0.0000       3.966047       107.9216 
 324   0.0000       4.095848       111.4537 
 325   0.0000       4.119558       112.0989 
 326   0.0000       4.154574       113.0517 
 327   0.0000       5.298602       144.1823 
 328   0.0000       5.312707       144.5661 
 329   0.0000       5.317605       144.6994 
 330   0.0000       5.326404       144.9388 
 331   0.0000       5.331481       145.0770 
 332   0.0000       5.337483       145.2403 
 333   0.0000       5.344333       145.4267 

                 SPIN DOWN ORBITALS
  NO   OCC          E(Eh)            E(eV) 
   0   1.0000    -300.366979     -8173.4010 
   1   1.0000    -256.513792     -6980.0951 
   2   1.0000     -89.184638     -2426.8374 
   3   1.0000     -89.178634     -2426.6740 
   4   1.0000     -89.137302     -2425.5493 
   5   1.0000     -89.135078     -2425.4888 
   6   1.0000     -36.096945      -982.2478 
   7   1.0000     -31.501647      -857.2034 
   8   1.0000     -31.499763      -857.1521 
   9   1.0000     -31.496345      -857.0591 
  10   1.0000     -30.268406      -823.6452 
  11   1.0000     -26.112376      -710.5539 
  12   1.0000     -26.107004      -710.4077 
  13   1.0000     -26.103703      -710.3179 
  14   1.0000     -19.443052      -529.0724 
  15   1.0000     -19.434939      -528.8516 
  16   1.0000     -19.423726      -528.5465 
  17   1.0000     -10.485220      -285.3173 
  18   1.0000     -10.476719      -285.0860 
  19   1.0000     -10.475241      -285.0458 
  20   1.0000     -10.413503      -283.3658 
  21   1.0000     -10.394278      -282.8427 
  22   1.0000     -10.386947      -282.6432 
  23   1.0000     -10.384629      -282.5801 
  24   1.0000      -8.189377      -222.8443 
  25   1.0000      -8.178493      -222.5481 
  26   1.0000      -8.135161      -221.3690 
  27   1.0000      -8.133210      -221.3159 
  28   1.0000      -6.129781      -166.7998 
  29   1.0000      -6.123636      -166.6326 
  30   1.0000      -6.122605      -166.6046 
  31   1.0000      -6.118439      -166.4912 
  32   1.0000      -6.112804      -166.3378 
  33   1.0000      -6.112687      -166.3347 
  34   1.0000      -6.076610      -165.3530 
  35   1.0000      -6.074815      -165.3041 
  36   1.0000      -6.071175      -165.2051 
  37   1.0000      -6.069443      -165.1579 
  38   1.0000      -6.068512      -165.1326 
  39   1.0000      -6.067792      -165.1130 
  40   1.0000      -4.234282      -115.2207 
  41   1.0000      -3.570520       -97.1588 
  42   1.0000      -2.805797       -76.3496 
  43   1.0000      -2.804116       -76.3039 
  44   1.0000      -2.800874       -76.2157 
  45   1.0000      -2.329244       -63.3819 
  46   1.0000      -2.321531       -63.1721 
  47   1.0000      -2.318406       -63.0870 
  48   1.0000      -1.322712       -35.9928 
  49   1.0000      -1.313712       -35.7479 
  50   1.0000      -1.283514       -34.9262 
  51   1.0000      -1.027599       -27.9624 
  52   1.0000      -0.934702       -25.4345 
  53   1.0000      -0.921157       -25.0660 
  54   1.0000      -0.914218       -24.8771 
  55   1.0000      -0.788317       -21.4512 
  56   1.0000      -0.782031       -21.2801 
  57   1.0000      -0.761131       -20.7114 
  58   1.0000      -0.749342       -20.3906 
  59   1.0000      -0.731985       -19.9183 
  60   1.0000      -0.709695       -19.3118 
  61   1.0000      -0.704320       -19.1655 
  62   1.0000      -0.649316       -17.6688 
  63   1.0000      -0.638480       -17.3739 
  64   1.0000      -0.637198       -17.3391 
  65   1.0000      -0.632084       -17.1999 
  66   1.0000      -0.628335       -17.0979 
  67   1.0000      -0.624572       -16.9955 
  68   1.0000      -0.619732       -16.8638 
  69   1.0000      -0.611832       -16.6488 
  70   1.0000      -0.605283       -16.4706 
  71   1.0000      -0.603028       -16.4092 
  72   1.0000      -0.586393       -15.9566 
  73   1.0000      -0.581696       -15.8287 
  74   1.0000      -0.579875       -15.7792 
  75   1.0000      -0.570533       -15.5250 
  76   1.0000      -0.565720       -15.3940 
  77   1.0000      -0.564539       -15.3619 
  78   1.0000      -0.558352       -15.1935 
  79   1.0000      -0.557214       -15.1626 
  80   1.0000      -0.547363       -14.8945 
  81   1.0000      -0.532470       -14.4893 
  82   1.0000      -0.490972       -13.3600 
  83   1.0000      -0.487385       -13.2624 
  84   1.0000      -0.479871       -13.0579 
  85   1.0000      -0.473421       -12.8824 
  86   1.0000      -0.458819       -12.4851 
  87   1.0000      -0.445082       -12.1113 
  88   1.0000      -0.420242       -11.4354 
  89   1.0000      -0.411328       -11.1928 
  90   1.0000      -0.408215       -11.1081 
  91   1.0000      -0.404881       -11.0174 
  92   1.0000      -0.375052       -10.2057 
  93   1.0000      -0.360703        -9.8152 
  94   0.0000      -0.309487        -8.4216 
  95   0.0000      -0.300047        -8.1647 
  96   0.0000      -0.264509        -7.1977 
  97   0.0000      -0.252586        -6.8732 
  98   0.0000      -0.235321        -6.4034 
  99   0.0000      -0.197462        -5.3732 
 100   0.0000      -0.152655        -4.1540 
 101   0.0000      -0.146674        -3.9912 
 102   0.0000      -0.134264        -3.6535 
 103   0.0000      -0.127442        -3.4679 
 104   0.0000      -0.110857        -3.0166 
 105   0.0000      -0.103520        -2.8169 
 106   0.0000      -0.090700        -2.4681 
 107   0.0000      -0.083239        -2.2650 
 108   0.0000      -0.077576        -2.1109 
 109   0.0000      -0.070046        -1.9060 
 110   0.0000      -0.063761        -1.7350 
 111   0.0000      -0.051871        -1.4115 
 112   0.0000      -0.045794        -1.2461 
 113   0.0000      -0.031420        -0.8550 
 114   0.0000      -0.018848        -0.5129 
 115   0.0000      -0.009300        -0.2531 
 116   0.0000       0.000459         0.0125 
 117   0.0000       0.005369         0.1461 
 118   0.0000       0.013380         0.3641 
 119   0.0000       0.019447         0.5292 
 120   0.0000       0.021331         0.5805 
 121   0.0000       0.025527         0.6946 
 122   0.0000       0.028652         0.7797 
 123   0.0000       0.034586         0.9411 
 124   0.0000       0.051182         1.3927 
 125   0.0000       0.058313         1.5868 
 126   0.0000       0.065250         1.7755 
 127   0.0000       0.082532         2.2458 
 128   0.0000       0.104080         2.8322 
 129   0.0000       0.148310         4.0357 
 130   0.0000       0.159475         4.3395 
 131   0.0000       0.165497         4.5034 
 132   0.0000       0.196328         5.3424 
 133   0.0000       0.210345         5.7238 
 134   0.0000       0.239570         6.5190 
 135   0.0000       0.255374         6.9491 
 136   0.0000       0.274871         7.4796 
 137   0.0000       0.280349         7.6287 
 138   0.0000       0.287960         7.8358 
 139   0.0000       0.292311         7.9542 
 140   0.0000       0.302854         8.2411 
 141   0.0000       0.314840         8.5672 
 142   0.0000       0.319080         8.6826 
 143   0.0000       0.323815         8.8115 
 144   0.0000       0.332893         9.0585 
 145   0.0000       0.336809         9.1650 
 146   0.0000       0.360959         9.8222 
 147   0.0000       0.367108         9.9895 
 148   0.0000       0.373565        10.1652 
 149   0.0000       0.386624        10.5206 
 150   0.0000       0.388435        10.5698 
 151   0.0000       0.405405        11.0316 
 152   0.0000       0.412920        11.2361 
 153   0.0000       0.432025        11.7560 
 154   0.0000       0.435954        11.8629 
 155   0.0000       0.443891        12.0789 
 156   0.0000       0.465946        12.6790 
 157   0.0000       0.474417        12.9095 
 158   0.0000       0.491309        13.3692 
 159   0.0000       0.500341        13.6150 
 160   0.0000       0.508603        13.8398 
 161   0.0000       0.514688        14.0054 
 162   0.0000       0.518421        14.1069 
 163   0.0000       0.525000        14.2860 
 164   0.0000       0.525232        14.2923 
 165   0.0000       0.531187        14.4543 
 166   0.0000       0.538938        14.6652 
 167   0.0000       0.541629        14.7385 
 168   0.0000       0.551523        15.0077 
 169   0.0000       0.554807        15.0971 
 170   0.0000       0.558874        15.2077 
 171   0.0000       0.562115        15.2959 
 172   0.0000       0.562696        15.3117 
 173   0.0000       0.572921        15.5900 
 174   0.0000       0.576039        15.6748 
 175   0.0000       0.581489        15.8231 
 176   0.0000       0.586423        15.9574 
 177   0.0000       0.586956        15.9719 
 178   0.0000       0.591521        16.0961 
 179   0.0000       0.597852        16.2684 
 180   0.0000       0.607550        16.5323 
 181   0.0000       0.615125        16.7384 
 182   0.0000       0.617887        16.8136 
 183   0.0000       0.627036        17.0625 
 184   0.0000       0.629335        17.1251 
 185   0.0000       0.635923        17.3043 
 186   0.0000       0.644348        17.5336 
 187   0.0000       0.646256        17.5855 
 188   0.0000       0.656686        17.8693 
 189   0.0000       0.668554        18.1923 
 190   0.0000       0.679568        18.4920 
 191   0.0000       0.682687        18.5769 
 192   0.0000       0.683289        18.5932 
 193   0.0000       0.694417        18.8961 
 194   0.0000       0.705405        19.1950 
 195   0.0000       0.710708        19.3393 
 196   0.0000       0.726326        19.7643 
 197   0.0000       0.744052        20.2467 
 198   0.0000       0.755110        20.5476 
 199   0.0000       0.773560        21.0496 
 200   0.0000       0.788040        21.4437 
 201   0.0000       0.816717        22.2240 
 202   0.0000       0.830995        22.6125 
 203   0.0000       0.860137        23.4055 
 204   0.0000       0.863894        23.5078 
 205   0.0000       0.886257        24.1163 
 206   0.0000       0.906341        24.6628 
 207   0.0000       0.918979        25.0067 
 208   0.0000       0.932576        25.3767 
 209   0.0000       0.940507        25.5925 
 210   0.0000       0.961046        26.1514 
 211   0.0000       0.969215        26.3737 
 212   0.0000       0.975112        26.5341 
 213   0.0000       0.980057        26.6687 
 214   0.0000       1.004540        27.3349 
 215   0.0000       1.008306        27.4374 
 216   0.0000       1.014212        27.5981 
 217   0.0000       1.021086        27.7852 
 218   0.0000       1.040464        28.3125 
 219   0.0000       1.054615        28.6975 
 220   0.0000       1.062620        28.9153 
 221   0.0000       1.091265        29.6948 
 222   0.0000       1.112069        30.2609 
 223   0.0000       1.124954        30.6116 
 224   0.0000       1.128759        30.7151 
 225   0.0000       1.147788        31.2329 
 226   0.0000       1.165951        31.7271 
 227   0.0000       1.182270        32.1712 
 228   0.0000       1.190963        32.4077 
 229   0.0000       1.211673        32.9713 
 230   0.0000       1.216407        33.1001 
 231   0.0000       1.257121        34.2080 
 232   0.0000       1.287513        35.0350 
 233   0.0000       1.291678        35.1483 
 234   0.0000       1.364460        37.1289 
 235   0.0000       1.367716        37.2175 
 236   0.0000       1.375536        37.4302 
 237   0.0000       1.379290        37.5324 
 238   0.0000       1.394050        37.9340 
 239   0.0000       1.422367        38.7046 
 240   0.0000       1.440193        39.1897 
 241   0.0000       1.463245        39.8169 
 242   0.0000       1.465274        39.8721 
 243   0.0000       1.487609        40.4799 
 244   0.0000       1.490879        40.5689 
 245   0.0000       1.498763        40.7834 
 246   0.0000       1.518114        41.3100 
 247   0.0000       1.537407        41.8350 
 248   0.0000       1.541738        41.9528 
 249   0.0000       1.566485        42.6262 
 250   0.0000       1.568815        42.6896 
 251   0.0000       1.583826        43.0981 
 252   0.0000       1.591492        43.3067 
 253   0.0000       1.602314        43.6012 
 254   0.0000       1.610291        43.8182 
 255   0.0000       1.619130        44.0588 
 256   0.0000       1.626824        44.2681 
 257   0.0000       1.642081        44.6833 
 258   0.0000       1.654137        45.0113 
 259   0.0000       1.655252        45.0417 
 260   0.0000       1.662947        45.2511 
 261   0.0000       1.672457        45.5099 
 262   0.0000       1.708504        46.4908 
 263   0.0000       1.736354        47.2486 
 264   0.0000       1.748144        47.5694 
 265   0.0000       1.753580        47.7174 
 266   0.0000       1.759721        47.8844 
 267   0.0000       1.789444        48.6933 
 268   0.0000       1.801223        49.0138 
 269   0.0000       1.817921        49.4682 
 270   0.0000       1.831316        49.8326 
 271   0.0000       1.841354        50.1058 
 272   0.0000       1.846376        50.2424 
 273   0.0000       1.849296        50.3219 
 274   0.0000       1.856656        50.5222 
 275   0.0000       1.866829        50.7990 
 276   0.0000       1.890788        51.4510 
 277   0.0000       1.903719        51.8028 
 278   0.0000       2.089002        56.8446 
 279   0.0000       2.094524        56.9949 
 280   0.0000       2.096601        57.0514 
 281   0.0000       2.100174        57.1487 
 282   0.0000       2.250680        61.2441 
 283   0.0000       2.287479        62.2455 
 284   0.0000       2.293787        62.4171 
 285   0.0000       2.299341        62.5682 
 286   0.0000       2.301796        62.6351 
 287   0.0000       2.309816        62.8533 
 288   0.0000       2.311693        62.9044 
 289   0.0000       2.315490        63.0077 
 290   0.0000       2.416167        65.7473 
 291   0.0000       2.484329        67.6020 
 292   0.0000       2.487262        67.6818 
 293   0.0000       2.492996        67.8379 
 294   0.0000       2.495750        67.9128 
 295   0.0000       2.497682        67.9654 
 296   0.0000       2.501249        68.0624 
 297   0.0000       2.547530        69.3218 
 298   0.0000       2.565971        69.8236 
 299   0.0000       2.572647        70.0053 
 300   0.0000       2.584649        70.3319 
 301   0.0000       2.592729        70.5517 
 302   0.0000       2.600664        70.7677 
 303   0.0000       2.735763        74.4439 
 304   0.0000       2.751333        74.8676 
 305   0.0000       2.781345        75.6842 
 306   0.0000       2.786001        75.8109 
 307   0.0000       2.797344        76.1196 
 308   0.0000       2.800992        76.2189 
 309   0.0000       2.805320        76.3366 
 310   0.0000       2.809819        76.4591 
 311   0.0000       3.053421        83.0878 
 312   0.0000       3.060790        83.2883 
 313   0.0000       3.072569        83.6088 
 314   0.0000       3.113628        84.7261 
 315   0.0000       3.142397        85.5090 
 316   0.0000       3.147197        85.6396 
 317   0.0000       3.510724        95.5317 
 318   0.0000       3.531488        96.0967 
 319   0.0000       3.565404        97.0196 
 320   0.0000       4.016345       109.2903 
 321   0.0000       4.044683       110.0614 
 322   0.0000       4.060000       110.4782 
 323   0.0000       4.065892       110.6385 
 324   0.0000       4.202967       114.3685 
 325   0.0000       4.210071       114.5619 
 326   0.0000       4.262816       115.9971 
 327   0.0000       5.363844       145.9576 
 328   0.0000       5.380478       146.4102 
 329   0.0000       5.386110       146.5635 
 330   0.0000       5.390254       146.6763 
 331   0.0000       5.408679       147.1776 
 332   0.0000       5.416394       147.3876 
 333   0.0000       5.417992       147.4311 

                    ********************************
                    * MULLIKEN POPULATION ANALYSIS *
                    ********************************

--------------------------------------------
MULLIKEN ATOMIC CHARGES AND SPIN POPULATIONS
--------------------------------------------
   0 Ni:    0.327233    1.507631
   1 Fe:   -0.487271    2.893657
   2 C :    0.143768    0.020174
   3 C :    0.296627   -0.032682
   4 C :    0.176120   -0.072061
   5 O :    0.037137    0.021439
   6 O :    0.055163   -0.020203
   7 O :   -0.020724   -0.036503
   8 S :    0.030572    0.903249
   9 S :   -0.180759    0.380238
  10 S :    0.009146    0.860452
  11 S :   -0.187227    0.415518
  12 C :   -0.198628   -0.036076
  13 C :   -0.145154   -0.007892
  14 C :   -0.128677   -0.019561
  15 C :   -0.157160   -0.014037
  16 H :    0.081296    0.005795
  17 H :    0.111844    0.005622
  18 H :    0.125217    0.012774
  19 H :    0.137919    0.033226
  20 H :    0.141916    0.025778
  21 H :    0.134701    0.007649
  22 H :    0.145336    0.064677
  23 H :    0.093224    0.036951
  24 H :    0.154280    0.020404
  25 H :    0.102926    0.008537
  26 H :    0.072060    0.008088
  27 H :    0.129115    0.007157
Sum of atomic charges         :    1.0000000
Sum of atomic spin populations:    7.0000000

-----------------------------------------------------
MULLIKEN REDUCED ORBITAL CHARGES AND SPIN POPULATIONS
-----------------------------------------------------
CHARGE
  0 Nis       :     6.605476  s :     6.605476
      pz      :     4.273853  p :    12.682883
      px      :     4.273386
      py      :     4.135645
      dz2     :     1.824648  d :     8.384178
      dxz     :     1.773024
      dyz     :     1.331841
      dx2y2   :     1.676774
      dxy     :     1.777891
      f0      :     0.000027  f :     0.000230
      f+1     :     0.000021
      f-1     :     0.000052
      f+2     :     0.000055
      f-2     :     0.000028
      f+3     :     0.000033
      f-3     :     0.000013
  1 Fes       :     6.694685  s :     6.694685
      pz      :     4.454491  p :    13.285956
      px      :     4.428300
      py      :     4.403164
      dz2     :     1.384926  d :     6.505319
      dxz     :     1.260738
      dyz     :     0.993051
      dx2y2   :     1.514236
      dxy     :     1.352367
      f0      :     0.000146  f :     0.001311
      f+1     :     0.000176
      f-1     :     0.000196
      f+2     :     0.000150
      f-2     :     0.000274
      f+3     :     0.000216
      f-3     :     0.000151
  2 C s       :     3.406703  s :     3.406703
      pz      :     0.691954  p :     2.366589
      px      :     0.742212
      py      :     0.932423
      dz2     :     0.010249  d :     0.082940
      dxz     :     0.006493
      dyz     :     0.019866
      dx2y2   :     0.024843
      dxy     :     0.021489
  3 C s       :     3.301449  s :     3.301449
      pz      :     0.945869  p :     2.314777
      px      :     0.706177
      py      :     0.662732
      dz2     :     0.027645  d :     0.087147
      dxz     :     0.024604
      dyz     :     0.024985
      dx2y2   :     0.004697
      dxy     :     0.005216
  4 C s       :     3.351338  s :     3.351338
      pz      :     0.775341  p :     2.389354
      px      :     0.889388
      py      :     0.724626
      dz2     :     0.014047  d :     0.083188
      dxz     :     0.019999
      dyz     :     0.008360
      dx2y2   :     0.020093
      dxy     :     0.020689
  5 O s       :     3.725737  s :     3.725737
      pz      :     1.386999  p :     4.212686
      px      :     1.445254
      py      :     1.380432
      dz2     :     0.003157  d :     0.024441
      dxz     :     0.001886
      dyz     :     0.006177
      dx2y2   :     0.006636
      dxy     :     0.006584
  6 O s       :     3.709774  s :     3.709774
      pz      :     1.374439  p :     4.208915
      px      :     1.429580
      py      :     1.404896
      dz2     :     0.009234  d :     0.026148
      dxz     :     0.007569
      dyz     :     0.007101
      dx2y2   :     0.001128
      dxy     :     0.001117
  7 O s       :     3.734776  s :     3.734776
      pz      :     1.439778  p :     4.263298
      px      :     1.387073
      py      :     1.436447
      dz2     :     0.003474  d :     0.022650
      dxz     :     0.005776
      dyz     :     0.002162
      dx2y2   :     0.005612
      dxy     :     0.005626
  8 S s       :     5.896376  s :     5.896376
      pz      :     3.541569  p :    10.001435
      px      :     3.234881
      py      :     3.224985
      dz2     :     0.011774  d :     0.071617
      dxz     :     0.009722
      dyz     :     0.025510
      dx2y2   :     0.012393
      dxy     :     0.012217
  9 S s       :     5.849656  s :     5.849656
      pz      :     3.527702  p :    10.256001
      px      :     3.250044
      py      :     3.478255
      dz2     :     0.011945  d :     0.075102
      dxz     :     0.013952
      dyz     :     0.010587
      dx2y2   :     0.013714
      dxy     :     0.024904
 10 S s       :     5.870876  s :     5.870876
      pz      :     3.496669  p :    10.000310
      px      :     3.287884
      py      :     3.215757
      dz2     :     0.014500  d :     0.119668
      dxz     :     0.016232
      dyz     :     0.021203
      dx2y2   :     0.031983
      dxy     :     0.035750
 11 S s       :     5.849460  s :     5.849460
      pz      :     3.533921  p :    10.263585
      px      :     3.137878
      py      :     3.591786
      dz2     :     0.010551  d :     0.074183
      dxz     :     0.012611
      dyz     :     0.008433
      dx2y2   :     0.028743
      dxy     :     0.013844
 12 C s       :     3.143936  s :     3.143936
      pz      :     1.032202  p :     3.028024
      px      :     1.079999
      py      :     0.915823
      dz2     :     0.001854  d :     0.026668
      dxz     :     0.006347
      dyz     :     0.008587
      dx2y2   :     0.005989
      dxy     :     0.003892
 13 C s       :     3.109862  s :     3.109862
      pz      :     1.079030  p :     3.007207
      px      :     0.976293
      py      :     0.951884
      dz2     :     0.006937  d :     0.028085
      dxz     :     0.005544
      dyz     :     0.002639
      dx2y2   :     0.005940
      dxy     :     0.007026
 14 C s       :     3.045419  s :     3.045419
      pz      :     1.105123  p :     3.046469
      px      :     0.995049
      py      :     0.946296
      dz2     :     0.006603  d :     0.036790
      dxz     :     0.004638
      dyz     :     0.006818
      dx2y2   :     0.008091
      dxy     :     0.010640
 15 C s       :     3.111844  s :     3.111844
      pz      :     1.095313  p :     3.017210
      px      :     0.858150
      py      :     1.063747
      dz2     :     0.005498  d :     0.028107
      dxz     :     0.005050
      dyz     :     0.004664
      dx2y2   :     0.007728
      dxy     :     0.005166
 16 H s       :     0.894427  s :     0.894427
      pz      :     0.005347  p :     0.024277
      px      :     0.005899
      py      :     0.013031
 17 H s       :     0.864396  s :     0.864396
      pz      :     0.014723  p :     0.023759
      px      :     0.004733
      py      :     0.004304
 18 H s       :     0.850714  s :     0.850714
      pz      :     0.007641  p :     0.024068
      px      :     0.012066
      py      :     0.004362
 19 H s       :     0.837059  s :     0.837059
      pz      :     0.009453  p :     0.025021
      px      :     0.010690
      py      :     0.004878
 20 H s       :     0.832730  s :     0.832730
      pz      :     0.008496  p :     0.025354
      px      :     0.011987
      py      :     0.004871
 21 H s       :     0.841678  s :     0.841678
      pz      :     0.008386  p :     0.023622
      px      :     0.004957
      py      :     0.010279
 22 H s       :     0.828984  s :     0.828984
      pz      :     0.014262  p :     0.025680
      px      :     0.006757
      py      :     0.004661
 23 H s       :     0.877256  s :     0.877256
      pz      :     0.005660  p :     0.029520
      px      :     0.012559
      py      :     0.011302
 24 H s       :     0.821361  s :     0.821361
      pz      :     0.008286  p :     0.024359
      px      :     0.008996
      py      :     0.007077
 25 H s       :     0.873244  s :     0.873244
      pz      :     0.011471  p :     0.023829
      px      :     0.005687
      py      :     0.006672
 26 H s       :     0.903876  s :     0.903876
      pz      :     0.005087  p :     0.024064
      px      :     0.005386
      py      :     0.013591
 27 H s       :     0.847069  s :     0.847069
      pz      :     0.011741  p :     0.023816
      px      :     0.004319
      py      :     0.007756

SPIN
  0 Nis       :    -0.019872  s :    -0.019872
      pz      :     0.007650  p :     0.023405
      px      :    -0.023072
      py      :     0.038827
      dz2     :     0.157338  d :     1.504101
      dxz     :     0.205723
      dyz     :     0.640420
      dx2y2   :     0.298225
      dxy     :     0.202394
      f0      :    -0.000002  f :    -0.000003
      f+1     :     0.000005
      f-1     :    -0.000006
      f+2     :     0.000000
      f-2     :     0.000003
      f+3     :    -0.000003
      f-3     :    -0.000000
  1 Fes       :     0.107822  s :     0.107822
      pz      :     0.082463  p :     0.176158
      px      :     0.040032
      py      :     0.053664
      dz2     :     0.475676  d :     2.609711
      dxz     :     0.569080
      dyz     :     0.799061
      dx2y2   :     0.251729
      dxy     :     0.514165
      f0      :    -0.000009  f :    -0.000034
      f+1     :     0.000003
      f-1     :    -0.000005
      f+2     :    -0.000009
      f-2     :    -0.000012
      f+3     :     0.000010
      f-3     :    -0.000011
  2 C s       :     0.032328  s :     0.032328
      pz      :     0.027001  p :    -0.017814
      px      :    -0.032465
      py      :    -0.012351
      dz2     :     0.001424  d :     0.005661
      dxz     :     0.000726
      dyz     :     0.001339
      dx2y2   :    -0.000209
      dxy     :     0.002381
  3 C s       :     0.015199  s :     0.015199
      pz      :    -0.008688  p :    -0.051174
      px      :    -0.024274
      py      :    -0.018213
      dz2     :     0.000395  d :     0.003294
      dxz     :     0.000958
      dyz     :     0.001214
      dx2y2   :     0.000586
      dxy     :     0.000140
  4 C s       :     0.007545  s :     0.007545
      pz      :    -0.029885  p :    -0.083031
      px      :    -0.025177
      py      :    -0.027969
      dz2     :     0.000460  d :     0.003424
      dxz     :     0.000909
      dyz     :    -0.000047
      dx2y2   :     0.001307
      dxy     :     0.000795
  5 O s       :    -0.002715  s :    -0.002715
      pz      :     0.039006  p :     0.024162
      px      :    -0.017499
      py      :     0.002655
      dz2     :    -0.000007  d :    -0.000009
      dxz     :    -0.000009
      dyz     :    -0.000063
      dx2y2   :     0.000018
      dxy     :     0.000052
  6 O s       :    -0.004129  s :    -0.004129
      pz      :     0.000453  p :    -0.016214
      px      :    -0.018205
      py      :     0.001537
      dz2     :     0.000040  d :     0.000140
      dxz     :     0.000063
      dyz     :     0.000028
      dx2y2   :     0.000001
      dxy     :     0.000008
  7 O s       :    -0.005322  s :    -0.005322
      pz      :    -0.009777  p :    -0.031349
      px      :    -0.004926
      py      :    -0.016646
      dz2     :     0.000028  d :     0.000167
      dxz     :     0.000033
      dyz     :     0.000022
      dx2y2   :     0.000046
      dxy     :     0.000038
  8 S s       :     0.028756  s :     0.028756
      pz      :     0.097407  p :     0.875411
      px      :     0.649688
      py      :     0.128316
      dz2     :    -0.000156  d :    -0.000919
      dxz     :    -0.000614
      dyz     :    -0.000751
      dx2y2   :     0.000258
      dxy     :     0.000343
  9 S s       :     0.013817  s :     0.013817
      pz      :     0.221935  p :     0.365308
      px      :     0.104747
      py      :     0.038626
      dz2     :    -0.000226  d :     0.001112
      dxz     :     0.001003
      dyz     :    -0.000114
      dx2y2   :     0.000150
      dxy     :     0.000300
 10 S s       :     0.049431  s :     0.049431
      pz      :     0.327195  p :     0.808958
      px      :     0.248606
      py      :     0.233156
      dz2     :     0.000183  d :     0.002063
      dxz     :    -0.000772
      dyz     :     0.001486
      dx2y2   :    -0.000851
      dxy     :     0.002017
 11 S s       :     0.011702  s :     0.011702
      pz      :     0.242439  p :     0.402326
      px      :     0.011294
      py      :     0.148593
      dz2     :     0.001204  d :     0.001490
      dxz     :     0.000114
      dyz     :    -0.000228
      dx2y2   :    -0.000814
      dxy     :     0.001215
 12 C s       :    -0.011769  s :    -0.011769
      pz      :    -0.012722  p :    -0.027507
      px      :    -0.000603
      py      :    -0.014182
      dz2     :     0.000243  d :     0.003200
      dxz     :     0.001371
      dyz     :     0.000490
      dx2y2   :     0.000434
      dxy     :     0.000661
 13 C s       :    -0.003230  s :    -0.003230
      pz      :    -0.002499  p :    -0.006454
      px      :    -0.001823
      py      :    -0.002131
      dz2     :     0.000247  d :     0.001791
      dxz     :     0.000504
      dyz     :     0.000295
      dx2y2   :     0.000709
      dxy     :     0.000036
 14 C s       :    -0.016052  s :    -0.016052
      pz      :    -0.015085  p :    -0.009989
      px      :     0.004485
      py      :     0.000611
      dz2     :     0.001740  d :     0.006481
      dxz     :     0.001915
      dyz     :     0.000865
      dx2y2   :     0.000558
      dxy     :     0.001403
 15 C s       :    -0.004030  s :    -0.004030
      pz      :    -0.003127  p :    -0.011838
      px      :    -0.007720
      py      :    -0.000991
      dz2     :     0.000012  d :     0.001831
      dxz     :     0.001020
      dyz     :     0.000115
      dx2y2   :     0.000000
      dxy     :     0.000683
 16 H s       :     0.005774  s :     0.005774
      pz      :     0.000095  p :     0.000021
      px      :    -0.000048
      py      :    -0.000026
 17 H s       :     0.005533  s :     0.005533
      pz      :    -0.000038  p :     0.000089
      px      :     0.000022
      py      :     0.000105
 18 H s       :     0.012757  s :     0.012757
      pz      :     0.000051  p :     0.000017
      px      :    -0.000081
      py      :     0.000047
 19 H s       :     0.033109  s :     0.033109
      pz      :     0.000144  p :     0.000118
      px      :     0.000056
      py      :    -0.000082
 20 H s       :     0.025764  s :     0.025764
      pz      :     0.000038  p :     0.000014
      px      :    -0.000045
      py      :     0.000021
 21 H s       :     0.007597  s :     0.007597
      pz      :     0.000041  p :     0.000052
      px      :     0.000087
      py      :    -0.000076
 22 H s       :     0.064741  s :     0.064741
      pz      :     0.000128  p :    -0.000064
      px      :    -0.000103
      py      :    -0.000089
 23 H s       :     0.036195  s :     0.036195
      pz      :    -0.000112  p :     0.000756
      px      :     0.001163
      py      :    -0.000296
 24 H s       :     0.020210  s :     0.020210
      pz      :    -0.000028  p :     0.000194
      px      :     0.000288
      py      :    -0.000067
 25 H s       :     0.008277  s :     0.008277
      pz      :     0.000169  p :     0.000260
      px      :     0.000026
      py      :     0.000065
 26 H s       :     0.008180  s :     0.008180
      pz      :     0.000042  p :    -0.000092
      px      :    -0.000064
      py      :    -0.000069
 27 H s       :     0.007129  s :     0.007129
      pz      :     0.000025  p :     0.000028
      px      :    -0.000021
      py      :     0.000025


                     *******************************
                     * LOEWDIN POPULATION ANALYSIS *
                     *******************************

-------------------------------------------
LOEWDIN ATOMIC CHARGES AND SPIN POPULATIONS
-------------------------------------------
   0 Ni:    0.013028    1.556969
   1 Fe:   -0.541371    2.712189
   2 C :    0.091924    0.053902
   3 C :    0.107804    0.008628
   4 C :    0.083484   -0.020546
   5 O :    0.103626    0.029075
   6 O :    0.122123   -0.013430
   7 O :    0.046446   -0.027925
   8 S :    0.341683    0.860580
   9 S :    0.211255    0.374244
  10 S :    0.419795    0.808967
  11 S :    0.205011    0.410856
  12 C :   -0.170955    0.000628
  13 C :   -0.180085    0.004715
  14 C :   -0.227990    0.035743
  15 C :   -0.186477   -0.000231
  16 H :    0.026257    0.005094
  17 H :    0.043983    0.005372
  18 H :    0.053978    0.011319
  19 H :    0.048113    0.027334
  20 H :    0.042611    0.021012
  21 H :    0.052735    0.007061
  22 H :    0.069279    0.052441
  23 H :    0.052411    0.037895
  24 H :    0.063966    0.017050
  25 H :    0.034105    0.008316
  26 H :    0.019772    0.005748
  27 H :    0.053490    0.006992

----------------------------------------------------
LOEWDIN REDUCED ORBITAL CHARGES AND SPIN POPULATIONS
----------------------------------------------------
CHARGE
  0 Nis       :     6.610136  s :     6.610136
      pz      :     4.348215  p :    12.894171
      px      :     4.370009
      py      :     4.175948
      dz2     :     1.842402  d :     8.482340
      dxz     :     1.795225
      dyz     :     1.358125
      dx2y2   :     1.701390
      dxy     :     1.785199
      f0      :     0.000039  f :     0.000324
      f+1     :     0.000031
      f-1     :     0.000074
      f+2     :     0.000084
      f-2     :     0.000036
      f+3     :     0.000045
      f-3     :     0.000017
  1 Fes       :     6.435279  s :     6.435279
      pz      :     4.411807  p :    13.306117
      px      :     4.457795
      py      :     4.436514
      dz2     :     1.424975  d :     6.797177
      dxz     :     1.331506
      dyz     :     1.041067
      dx2y2   :     1.554879
      dxy     :     1.444750
      f0      :     0.000305  f :     0.002798
      f+1     :     0.000360
      f-1     :     0.000423
      f+2     :     0.000319
      f-2     :     0.000611
      f+3     :     0.000454
      f-3     :     0.000326
  2 C s       :     3.173353  s :     3.173353
      pz      :     0.721156  p :     2.559688
      px      :     0.787284
      py      :     1.051248
      dz2     :     0.021842  d :     0.175035
      dxz     :     0.012734
      dyz     :     0.039416
      dx2y2   :     0.051125
      dxy     :     0.049918
  3 C s       :     3.129821  s :     3.129821
      pz      :     1.111312  p :     2.577091
      px      :     0.758928
      py      :     0.706852
      dz2     :     0.064981  d :     0.185283
      dxz     :     0.052136
      dyz     :     0.048853
      dx2y2   :     0.008942
      dxy     :     0.010372
  4 C s       :     3.156280  s :     3.156280
      pz      :     0.804729  p :     2.582774
      px      :     1.010250
      py      :     0.767795
      dz2     :     0.028032  d :     0.177462
      dxz     :     0.044987
      dyz     :     0.016762
      dx2y2   :     0.042917
      dxy     :     0.044763
  5 O s       :     3.516599  s :     3.516599
      pz      :     1.379205  p :     4.341842
      px      :     1.449326
      py      :     1.513310
      dz2     :     0.004824  d :     0.037933
      dxz     :     0.002616
      dyz     :     0.009128
      dx2y2   :     0.010297
      dxy     :     0.011068
  6 O s       :     3.497452  s :     3.497452
      pz      :     1.538073  p :     4.339990
      px      :     1.421352
      py      :     1.380565
      dz2     :     0.016992  d :     0.040435
      dxz     :     0.011646
      dyz     :     0.009002
      dx2y2   :     0.001371
      dxy     :     0.001424
  7 O s       :     3.530890  s :     3.530890
      pz      :     1.448249  p :     4.387109
      px      :     1.500580
      py      :     1.438279
      dz2     :     0.004651  d :     0.035555
      dxz     :     0.009993
      dyz     :     0.003155
      dx2y2   :     0.008547
      dxy     :     0.009208
  8 S s       :     5.641566  s :     5.641566
      pz      :     3.523928  p :     9.935679
      px      :     3.209997
      py      :     3.201755
      dz2     :     0.012213  d :     0.081071
      dxz     :     0.010091
      dyz     :     0.029669
      dx2y2   :     0.014594
      dxy     :     0.014505
  9 S s       :     5.584245  s :     5.584245
      pz      :     3.469919  p :    10.115501
      px      :     3.197501
      py      :     3.448081
      dz2     :     0.013647  d :     0.089000
      dxz     :     0.018246
      dyz     :     0.011883
      dx2y2   :     0.015336
      dxy     :     0.029888
 10 S s       :     5.513121  s :     5.513121
      pz      :     3.459538  p :     9.917391
      px      :     3.249468
      py      :     3.208385
      dz2     :     0.018302  d :     0.149693
      dxz     :     0.018496
      dyz     :     0.026242
      dx2y2   :     0.039988
      dxy     :     0.046666
 11 S s       :     5.583488  s :     5.583488
      pz      :     3.471207  p :    10.122872
      px      :     3.116820
      py      :     3.534845
      dz2     :     0.013362  d :     0.088629
      dxz     :     0.014023
      dyz     :     0.009739
      dx2y2   :     0.034878
      dxy     :     0.016628
 12 C s       :     2.913372  s :     2.913372
      pz      :     1.081383  p :     3.192497
      px      :     1.103594
      py      :     1.007519
      dz2     :     0.003424  d :     0.065086
      dxz     :     0.017011
      dyz     :     0.021037
      dx2y2   :     0.014545
      dxy     :     0.009070
 13 C s       :     2.904754  s :     2.904754
      pz      :     1.108927  p :     3.205792
      px      :     1.053830
      py      :     1.043035
      dz2     :     0.018127  d :     0.069540
      dxz     :     0.013656
      dyz     :     0.005661
      dx2y2   :     0.015009
      dxy     :     0.017088
 14 C s       :     2.871321  s :     2.871321
      pz      :     1.113065  p :     3.262196
      px      :     1.066698
      py      :     1.082432
      dz2     :     0.016732  d :     0.094473
      dxz     :     0.014353
      dyz     :     0.016846
      dx2y2   :     0.017256
      dxy     :     0.029286
 15 C s       :     2.904924  s :     2.904924
      pz      :     1.118411  p :     3.212194
      px      :     0.990144
      py      :     1.103639
      dz2     :     0.013675  d :     0.069359
      dxz     :     0.012301
      dyz     :     0.011810
      dx2y2   :     0.019068
      dxy     :     0.012505
 16 H s       :     0.902555  s :     0.902555
      pz      :     0.014684  p :     0.071189
      px      :     0.016613
      py      :     0.039891
 17 H s       :     0.885854  s :     0.885854
      pz      :     0.043301  p :     0.070162
      px      :     0.014550
      py      :     0.012312
 18 H s       :     0.875609  s :     0.875609
      pz      :     0.021479  p :     0.070412
      px      :     0.036601
      py      :     0.012332
 19 H s       :     0.877393  s :     0.877393
      pz      :     0.027749  p :     0.074494
      px      :     0.031271
      py      :     0.015474
 20 H s       :     0.881130  s :     0.881130
      pz      :     0.025591  p :     0.076259
      px      :     0.036360
      py      :     0.014308
 21 H s       :     0.876005  s :     0.876005
      pz      :     0.024113  p :     0.071260
      px      :     0.014995
      py      :     0.032152
 22 H s       :     0.857414  s :     0.857414
      pz      :     0.040995  p :     0.073306
      px      :     0.018575
      py      :     0.013736
 23 H s       :     0.865890  s :     0.865890
      pz      :     0.015023  p :     0.081699
      px      :     0.036351
      py      :     0.030326
 24 H s       :     0.863944  s :     0.863944
      pz      :     0.023628  p :     0.072089
      px      :     0.026254
      py      :     0.022208
 25 H s       :     0.895646  s :     0.895646
      pz      :     0.033057  p :     0.070250
      px      :     0.018529
      py      :     0.018663
 26 H s       :     0.909275  s :     0.909275
      pz      :     0.013974  p :     0.070954
      px      :     0.017018
      py      :     0.039961
 27 H s       :     0.876123  s :     0.876123
      pz      :     0.034190  p :     0.070386
      px      :     0.014536
      py      :     0.021660

SPIN
  0 Nis       :    -0.006096  s :    -0.006096
      pz      :     0.018251  p :     0.061432
      px      :    -0.008742
      py      :     0.051923
      dz2     :     0.156577  d :     1.501609
      dxz     :     0.205568
      dyz     :     0.641456
      dx2y2   :     0.295803
      dxy     :     0.202204
      f0      :    -0.000000  f :     0.000024
      f+1     :     0.000010
      f-1     :    -0.000000
      f+2     :     0.000008
      f-2     :     0.000006
      f+3     :    -0.000001
      f-3     :     0.000001
  1 Fes       :     0.021939  s :     0.021939
      pz      :     0.059052  p :     0.119640
      px      :     0.024369
      py      :     0.036219
      dz2     :     0.470140  d :     2.570676
      dxz     :     0.558646
      dyz     :     0.794053
      dx2y2   :     0.244053
      dxy     :     0.503784
      f0      :    -0.000014  f :    -0.000066
      f+1     :     0.000008
      f-1     :    -0.000003
      f+2     :    -0.000019
      f-2     :    -0.000021
      f+3     :     0.000002
      f-3     :    -0.000019
  2 C s       :     0.033291  s :     0.033291
      pz      :     0.028572  p :     0.005437
      px      :    -0.024178
      py      :     0.001043
      dz2     :     0.004107  d :     0.015174
      dxz     :     0.001559
      dyz     :     0.002979
      dx2y2   :    -0.000633
      dxy     :     0.007161
  3 C s       :     0.026244  s :     0.026244
      pz      :     0.009051  p :    -0.024718
      px      :    -0.020510
      py      :    -0.013260
      dz2     :     0.000374  d :     0.007102
      dxz     :     0.001880
      dyz     :     0.003356
      dx2y2   :     0.001050
      dxy     :     0.000441
  4 C s       :     0.021946  s :     0.021946
      pz      :    -0.014581  p :    -0.050452
      px      :    -0.013543
      py      :    -0.022328
      dz2     :     0.001021  d :     0.007960
      dxz     :     0.002352
      dyz     :    -0.000051
      dx2y2   :     0.002815
      dxy     :     0.001822
  5 O s       :     0.002968  s :     0.002968
      pz      :     0.038832  p :     0.026206
      px      :    -0.017040
      py      :     0.004415
      dz2     :     0.000007  d :    -0.000099
      dxz     :    -0.000022
      dyz     :     0.000011
      dx2y2   :    -0.000030
      dxy     :    -0.000065
  6 O s       :     0.001836  s :     0.001836
      pz      :     0.002744  p :    -0.015036
      px      :    -0.018234
      py      :     0.000454
      dz2     :    -0.000046  d :    -0.000231
      dxz     :    -0.000090
      dyz     :    -0.000059
      dx2y2   :    -0.000019
      dxy     :    -0.000017
  7 O s       :     0.001901  s :     0.001901
      pz      :    -0.009074  p :    -0.029501
      px      :    -0.004009
      py      :    -0.016419
      dz2     :    -0.000078  d :    -0.000325
      dxz     :    -0.000090
      dyz     :    -0.000027
      dx2y2   :    -0.000065
      dxy     :    -0.000065
  8 S s       :     0.016158  s :     0.016158
      pz      :     0.092128  p :     0.844507
      px      :     0.633762
      py      :     0.118617
      dz2     :    -0.000065  d :    -0.000085
      dxz     :    -0.000409
      dyz     :    -0.000862
      dx2y2   :     0.000696
      dxy     :     0.000555
  9 S s       :     0.015225  s :     0.015225
      pz      :     0.214140  p :     0.355327
      px      :     0.099887
      py      :     0.041300
      dz2     :    -0.000130  d :     0.003691
      dxz     :     0.002563
      dyz     :     0.000486
      dx2y2   :     0.000223
      dxy     :     0.000550
 10 S s       :     0.024924  s :     0.024924
      pz      :     0.316795  p :     0.779582
      px      :     0.237202
      py      :     0.225584
      dz2     :     0.000803  d :     0.004461
      dxz     :    -0.000565
      dyz     :     0.002067
      dx2y2   :    -0.000636
      dxy     :     0.002792
 11 S s       :     0.018461  s :     0.018461
      pz      :     0.231052  p :     0.388401
      px      :     0.011081
      py      :     0.146269
      dz2     :     0.001709  d :     0.003994
      dxz     :     0.000057
      dyz     :     0.000843
      dx2y2   :    -0.000816
      dxy     :     0.002201
 12 C s       :    -0.002409  s :    -0.002409
      pz      :    -0.006209  p :    -0.004681
      px      :     0.008898
      py      :    -0.007371
      dz2     :     0.000522  d :     0.007719
      dxz     :     0.003268
      dyz     :     0.001267
      dx2y2   :     0.001063
      dxy     :     0.001599
 13 C s       :    -0.000423  s :    -0.000423
      pz      :     0.000149  p :     0.000754
      px      :     0.001009
      py      :    -0.000404
      dz2     :     0.000619  d :     0.004385
      dxz     :     0.001236
      dyz     :     0.000643
      dx2y2   :     0.001664
      dxy     :     0.000222
 14 C s       :    -0.000718  s :    -0.000718
      pz      :    -0.002387  p :     0.019387
      px      :     0.013120
      py      :     0.008655
      dz2     :     0.004615  d :     0.017074
      dxz     :     0.004964
      dyz     :     0.001953
      dx2y2   :     0.001648
      dxy     :     0.003895
 15 C s       :    -0.001046  s :    -0.001046
      pz      :     0.000478  p :    -0.003675
      px      :    -0.004420
      py      :     0.000267
      dz2     :     0.000109  d :     0.004491
      dxz     :     0.002176
      dyz     :     0.000309
      dx2y2   :     0.000291
      dxy     :     0.001606
 16 H s       :     0.004511  s :     0.004511
      pz      :     0.000347  p :     0.000583
      px      :     0.000052
      py      :     0.000184
 17 H s       :     0.005152  s :     0.005152
      pz      :    -0.000110  p :     0.000220
      px      :     0.000011
      py      :     0.000320
 18 H s       :     0.011414  s :     0.011414
      pz      :    -0.000000  p :    -0.000095
      px      :    -0.000219
      py      :     0.000124
 19 H s       :     0.027353  s :     0.027353
      pz      :     0.000354  p :    -0.000020
      px      :    -0.000200
      py      :    -0.000173
 20 H s       :     0.021198  s :     0.021198
      pz      :     0.000043  p :    -0.000186
      px      :    -0.000309
      py      :     0.000080
 21 H s       :     0.006922  s :     0.006922
      pz      :    -0.000035  p :     0.000140
      px      :     0.000348
      py      :    -0.000174
 22 H s       :     0.053209  s :     0.053209
      pz      :    -0.000661  p :    -0.000768
      px      :     0.000004
      py      :    -0.000110
 23 H s       :     0.035916  s :     0.035916
      pz      :    -0.000446  p :     0.001979
      px      :     0.001778
      py      :     0.000646
 24 H s       :     0.016298  s :     0.016298
      pz      :    -0.000134  p :     0.000752
      px      :     0.000749
      py      :     0.000137
 25 H s       :     0.007575  s :     0.007575
      pz      :     0.000443  p :     0.000741
      px      :     0.000260
      py      :     0.000037
 26 H s       :     0.005699  s :     0.005699
      pz      :     0.000091  p :     0.000049
      px      :    -0.000157
      py      :     0.000115
 27 H s       :     0.007012  s :     0.007012
      pz      :    -0.000006  p :    -0.000019
      px      :     0.000012
      py      :    -0.000025


                      *****************************
                      * MAYER POPULATION ANALYSIS *
                      *****************************

  NA   - Mulliken gross atomic population
  ZA   - Total nuclear charge
  QA   - Mulliken gross atomic charge
  VA   - Mayer's total valence
  BVA  - Mayer's bonded valence
  FA   - Mayer's free valence

  ATOM       NA         ZA         QA         VA         BVA        FA
  0 Ni    27.6728    28.0000     0.3272     4.2610     3.1089     1.1520
  1 Fe    26.4873    26.0000    -0.4873     7.2170     5.1778     2.0392
  2 C      5.8562     6.0000     0.1438     3.5403     3.5274     0.0129
  3 C      5.7034     6.0000     0.2966     3.5599     3.5548     0.0051
  4 C      5.8239     6.0000     0.1761     3.6274     3.6248     0.0026
  5 O      7.9629     8.0000     0.0371     2.6241     2.6221     0.0021
  6 O      7.9448     8.0000     0.0552     2.6343     2.6335     0.0008
  7 O      8.0207     8.0000    -0.0207     2.5749     2.5742     0.0007
  8 S     15.9694    16.0000     0.0306     2.6719     2.1491     0.5229
  9 S     16.1808    16.0000    -0.1808     2.4961     2.4023     0.0938
 10 S     15.9909    16.0000     0.0091     2.6949     2.1606     0.5343
 11 S     16.1872    16.0000    -0.1872     2.4873     2.3874     0.0999
 12 C      6.1986     6.0000    -0.1986     3.8345     3.8333     0.0011
 13 C      6.1452     6.0000    -0.1452     3.8942     3.8941     0.0001
 14 C      6.1287     6.0000    -0.1287     3.8368     3.8345     0.0023
 15 C      6.1572     6.0000    -0.1572     3.8989     3.8988     0.0002
 16 H      0.9187     1.0000     0.0813     0.9934     0.9933     0.0000
 17 H      0.8882     1.0000     0.1118     0.9790     0.9790     0.0000
 18 H      0.8748     1.0000     0.1252     0.9738     0.9736     0.0002
 19 H      0.8621     1.0000     0.1379     0.9966     0.9957     0.0009
 20 H      0.8581     1.0000     0.1419     0.9975     0.9969     0.0006
 21 H      0.8653     1.0000     0.1347     0.9737     0.9736     0.0001
 22 H      0.8547     1.0000     0.1453     0.9861     0.9820     0.0041
 23 H      0.9068     1.0000     0.0932     1.0025     1.0009     0.0016
 24 H      0.8457     1.0000     0.1543     0.9669     0.9665     0.0004
 25 H      0.8971     1.0000     0.1029     0.9790     0.9790     0.0000
 26 H      0.9279     1.0000     0.0721     1.0009     1.0008     0.0001
 27 H      0.8709     1.0000     0.1291     0.9747     0.9747     0.0001

  Mayer bond orders larger than 0.100000
B(  0-Ni,  1-Fe) :   0.1606 B(  0-Ni,  8-S ) :   0.8963 B(  0-Ni,  9-S ) :   0.5094 
B(  0-Ni, 10-S ) :   0.8182 B(  0-Ni, 11-S ) :   0.5393 B(  1-Fe,  2-C ) :   0.9735 
B(  1-Fe,  3-C ) :   1.0617 B(  1-Fe,  4-C ) :   1.1578 B(  1-Fe,  7-O ) :   0.1229 
B(  1-Fe,  9-S ) :   0.6943 B(  1-Fe, 11-S ) :   0.6866 B(  2-C ,  5-O ) :   2.4849 
B(  3-C ,  6-O ) :   2.5024 B(  4-C ,  7-O ) :   2.3847 B(  8-S , 12-C ) :   0.9818 
B(  9-S , 13-C ) :   0.9799 B( 10-S , 14-C ) :   1.0497 B( 11-S , 15-C ) :   0.9789 
B( 12-C , 19-H ) :   0.9313 B( 12-C , 20-H ) :   0.9312 B( 12-C , 21-H ) :   0.9551 
B( 13-C , 16-H ) :   0.9527 B( 13-C , 17-H ) :   0.9619 B( 13-C , 18-H ) :   0.9540 
B( 14-C , 22-H ) :   0.9041 B( 14-C , 23-H ) :   0.9133 B( 14-C , 24-H ) :   0.9332 
B( 15-C , 25-H ) :   0.9607 B( 15-C , 26-H ) :   0.9522 B( 15-C , 27-H ) :   0.9568 


Environment variable NBOEXE for nbo6.exe or nbo5.exe not set! Skipping NBO-Analysis

-------
TIMINGS
-------

Total SCF time: 0 days 1 hours 22 min 4 sec 

Total time                  ....    4924.172 sec
Sum of individual times     ....    4921.896 sec  (100.0%)

Fock matrix formation       ....    4905.461 sec  ( 99.6%)
  XC integration            ....     167.975 sec  (  3.4% of F)
    Basis function eval.    ....      48.162 sec  ( 28.7% of XC)
    Density eval.           ....      50.292 sec  ( 29.9% of XC)
    XC-Functional eval.     ....       8.909 sec  (  5.3% of XC)
    XC-Potential eval.      ....      56.327 sec  ( 33.5% of XC)
Diagonalization             ....       8.361 sec  (  0.2%)
Density matrix formation    ....       1.775 sec  (  0.0%)
Population analysis         ....       0.020 sec  (  0.0%)
Initial guess               ....       0.877 sec  (  0.0%)
Orbital Transformation      ....       0.000 sec  (  0.0%)
Orbital Orthonormalization  ....       0.000 sec  (  0.0%)
DIIS solution               ....       3.225 sec  (  0.1%)
Grid generation             ....       2.178 sec  (  0.0%)

-------------------------   --------------------
FINAL SINGLE POINT ENERGY     -4861.312138954345
-------------------------   --------------------


                            ***************************************
                            *     ORCA property calculations      *
                            ***************************************

                                    ---------------------
                                    Active property flags
                                    ---------------------
   (+) Dipole Moment


------------------------------------------------------------------------------
                       ORCA ELECTRIC PROPERTIES CALCULATION
------------------------------------------------------------------------------

Dipole Moment Calculation                       ... on
Quadrupole Moment Calculation                   ... off
Polarizability Calculation                      ... off
GBWName                                         ... 1e3d_chainsAB_catalytic_center.gbw
Electron density file                           ... 1e3d_chainsAB_catalytic_center.scfp
The origin for moment calculation is the CENTER OF MASS  = (14.864053, 68.422011 28.981096)

-------------
DIPOLE MOMENT
-------------
                                X             Y             Z
Electronic contribution:     -4.74688      -6.41505       9.36671
Nuclear contribution   :      5.50522       5.85189     -10.70265
                        -----------------------------------------
Total Dipole Moment    :      0.75834      -0.56316      -1.33594
                        -----------------------------------------
Magnitude (a.u.)       :      1.63615
Magnitude (Debye)      :      4.15876


--------------------
Rotational spectrum 
--------------------
 
Rotational constants in cm-1:     0.013341     0.007864     0.006733 
Rotational constants in MHz :   399.963138   235.744703   201.840495 

 Dipole components along the rotational axes: 
x,y,z [a.u.] :    -1.278858     0.431876    -0.924655 
x,y,z [Debye]:    -3.250598     1.097742    -2.350286 

 
------------------------------------------------------------------------------
                      ORCA CHELPG CHARGES GENERATION
------------------------------------------------------------------------------

GBW file                           ... 1e3d_chainsAB_catalytic_center.gbw

Reading the GBW file               ... done

Grid spacing                       ...     0.300000
Point Cut-Off                      ...     2.800000
Van-der-Waals Radii                ...        COSMO
Total charge                       ...            1


Number of points X direction       ...           44
Number of points Y direction       ...           40
Number of points Z direction       ...           41
Maximum number of possible points  ...        72160
Final number of points             ...        17380


CHELPG Charges            
--------------------------------
  0   Ni  :       0.744369
  1   Fe  :      -0.670227
  2   C   :       0.457633
  3   C   :       0.538689
  4   C   :       0.377680
  5   O   :      -0.177638
  6   O   :      -0.189518
  7   O   :      -0.209971
  8   S   :      -0.161158
  9   S   :      -0.128286
 10   S   :      -0.049663
 11   S   :      -0.198303
 12   C   :       0.076268
 13   C   :      -0.333370
 14   C   :      -0.138142
 15   C   :      -0.171076
 16   H   :       0.114429
 17   H   :       0.137483
 18   H   :       0.184373
 19   H   :       0.014613
 20   H   :      -0.001020
 21   H   :       0.101279
 22   H   :       0.122086
 23   H   :       0.073539
 24   H   :       0.157017
 25   H   :       0.100362
 26   H   :       0.090295
 27   H   :       0.138259
--------------------------------
Total charge:     1.000000
--------------------------------

CHELPG charges calculated...

Timings for individual parts in CHELPG calculation:
Grid generation                 ...        0.005 sec (=   0.000 min)
Potential calculation           ...        9.294 sec (=   0.155 min)
Fit to the potential            ...        0.028 sec (=   0.000 min)
------------------------------------------------------------------------------

------------------------------------------------------------------------------
                      ORCA CHELPG CHARGES GENERATION
------------------------------------------------------------------------------

GBW file                           ... 1e3d_chainsAB_catalytic_center.gbw

Density file                       ... 1e3d_chainsAB_catalytic_center.scfp

Reading the GBW file               ... done

Reading the density               ... Done!
Grid spacing                       ...     0.300000
Point Cut-Off                      ...     2.800000
Van-der-Waals Radii                ...        COSMO
Total charge                       ...            1


Number of points X direction       ...           44
Number of points Y direction       ...           40
Number of points Z direction       ...           41
Maximum number of possible points  ...        72160
Final number of points             ...        17380


CHELPG Charges            
--------------------------------
  0   Ni  :       0.744369
  1   Fe  :      -0.670227
  2   C   :       0.457633
  3   C   :       0.538689
  4   C   :       0.377680
  5   O   :      -0.177638
  6   O   :      -0.189518
  7   O   :      -0.209971
  8   S   :      -0.161158
  9   S   :      -0.128286
 10   S   :      -0.049663
 11   S   :      -0.198303
 12   C   :       0.076268
 13   C   :      -0.333370
 14   C   :      -0.138142
 15   C   :      -0.171076
 16   H   :       0.114429
 17   H   :       0.137483
 18   H   :       0.184373
 19   H   :       0.014613
 20   H   :      -0.001020
 21   H   :       0.101279
 22   H   :       0.122086
 23   H   :       0.073539
 24   H   :       0.157017
 25   H   :       0.100362
 26   H   :       0.090295
 27   H   :       0.138259
--------------------------------
Total charge:     1.000000
--------------------------------

CHELPG charges calculated...

Timings for individual parts in CHELPG calculation:
Grid generation                 ...        0.005 sec (=   0.000 min)
Potential calculation           ...        9.272 sec (=   0.155 min)
Fit to the potential            ...        0.028 sec (=   0.000 min)
------------------------------------------------------------------------------


Timings for individual modules:

Sum of individual times         ...     4933.751 sec (=  82.229 min)
GTO integral calculation        ...        0.230 sec (=   0.004 min)   0.0 %
SCF iterations                  ...     4924.184 sec (=  82.070 min)  99.8 %
CHELPG charge generation        ...        9.337 sec (=   0.156 min)   0.2 %
                             ****ORCA TERMINATED NORMALLY****
TOTAL RUN TIME: 0 days 1 hours 22 minutes 23 seconds 248 msec
