# Supplementary material for: Modeling of the Electrostatic Interaction and Catalytic Activity of [NiFe] Hydrogenases on a Planar Electrode
Source: J Phys Chem B. 2022 Oct 21;126(43):8777–90. doi: 10.1021/acs.jpcb.2c05371 (PMC9639099; doi:10.1021/acs.jpcb.2c05371)
Supplement: Supplementary file 1 — jp2c05371_si_001.zip [file jp2c05371_si_001.zip › Supplementary data/Metallic clusters orca/Distal cluster/Distal cluster_c0_m1/1e3d_chainsAB_distal_cluster.out]

                                 *****************
                                 * O   R   C   A *
                                 *****************

           --- An Ab Initio, DFT and Semiempirical electronic structure package ---

                  #######################################################
                  #                        -***-                        #
                  #          Department of theory and spectroscopy      #
                  #               Directorship: Frank Neese             #
                  #        Max Planck Institute fuer Kohlenforschung    #
                  #                Kaiser Wilhelm Platz 1               #
                  #                 D-45470 Muelheim/Ruhr               #
                  #                      Germany                        #
                  #                                                     #
                  #                  All rights reserved                #
                  #                        -***-                        #
                  #######################################################


                         Program Version 4.2.1 -  RELEASE  -


 With contributions from (in alphabetic order):
   Daniel Aravena         : Magnetic Suceptibility
   Michael Atanasov       : Ab Initio Ligand Field Theory (pilot matlab implementation)
   Alexander A. Auer      : GIAO ZORA, VPT2
   Ute Becker             : Parallelization
   Giovanni Bistoni       : ED, misc. LED, open-shell LED, HFLD
   Martin Brehm           : Molecular dynamics
   Dmytro Bykov           : SCF Hessian
   Vijay G. Chilkuri      : MRCI spin determinant printing, contributions to CSF-ICE
   Dipayan Datta          : RHF DLPNO-CCSD density
   Achintya Kumar Dutta   : EOM-CC, STEOM-CC
   Dmitry Ganyushin       : Spin-Orbit,Spin-Spin,Magnetic field MRCI
   Miquel Garcia          : C-PCM Hessian, Gaussian charge scheme
   Yang Guo               : DLPNO-NEVPT2, CIM, IAO-localization
   Andreas Hansen         : Spin unrestricted coupled pair/coupled cluster methods
   Benjamin Helmich-Paris : CASSCF linear response (MC-RPA)
   Lee Huntington         : MR-EOM, pCC
   Robert Izsak           : Overlap fitted RIJCOSX, COSX-SCS-MP3, EOM
   Christian Kollmar      : KDIIS, OOCD, Brueckner-CCSD(T), CCSD density
   Simone Kossmann        : Meta GGA functionals, TD-DFT gradient, OOMP2, MP2 Hessian
   Martin Krupicka        : AUTO-CI
   Lucas Lang             : DCDCAS
   Dagmar Lenk            : GEPOL surface, SMD
   Dimitrios Liakos       : Extrapolation schemes; Compound Job, initial MDCI parallelization
   Dimitrios Manganas     : Further ROCIS development; embedding schemes
   Dimitrios Pantazis     : SARC Basis sets
   Taras Petrenko         : DFT Hessian,TD-DFT gradient, ASA, ECA, R-Raman, ABS, FL, XAS/XES, NRVS
   Peter Pinski           : DLPNO-MP2, DLPNO-MP2 Gradient
   Christoph Reimann      : Effective Core Potentials
   Marius Retegan         : Local ZFS, SOC
   Christoph Riplinger    : Optimizer, TS searches, QM/MM, DLPNO-CCSD(T), (RO)-DLPNO pert. Triples
   Tobias Risthaus        : Range-separated hybrids, TD-DFT gradient, RPA, STAB
   Michael Roemelt        : Original ROCIS implementation
   Masaaki Saitow         : Open-shell DLPNO-CCSD energy and density
   Barbara Sandhoefer     : DKH picture change effects
   Avijit Sen             : IP-ROCIS
   Kantharuban Sivalingam : CASSCF convergence, NEVPT2, FIC-MRCI
   Bernardo de Souza      : ESD, SOC TD-DFT
   Georgi Stoychev        : AutoAux, RI-MP2 NMR
   Willem Van den Heuvel  : Paramagnetic NMR
   Boris Wezisla          : Elementary symmetry handling
   Frank Wennmohs         : Technical directorship


 We gratefully acknowledge several colleagues who have allowed us to
 interface, adapt or use parts of their codes:
   Stefan Grimme, W. Hujo, H. Kruse,             : VdW corrections, initial TS optimization,
                  C. Bannwarth                     DFT functionals, gCP, sTDA/sTD-DF
   Ed Valeev, F. Pavosevic, A. Kumar             : LibInt (2-el integral package), F12 methods
   Garnet Chan, S. Sharma, J. Yang, R. Olivares  : DMRG
   Ulf Ekstrom                                   : XCFun DFT Library
   Mihaly Kallay                                 : mrcc  (arbitrary order and MRCC methods)
   Andreas Klamt, Michael Diedenhofen            : otool_cosmo (COSMO solvation model)
   Jiri Pittner, Ondrej Demel                    : Mk-CCSD
   Frank Weinhold                                : gennbo (NPA and NBO analysis)
   Christopher J. Cramer and Donald G. Truhlar   : smd solvation model
   Lars Goerigk                                  : TD-DFT with DH, B97 family of functionals
   V. Asgeirsson, H. Jonsson                     : NEB implementation
   FAccTs GmbH                                   : IRC, NEB, NEB-TS, Multilevel, MM, QM/MM, CI optimization
   S Lehtola, MJT Oliveira, MAL Marques          : LibXC Library


 Your calculation uses the libint2 library for the computation of 2-el integrals
 For citations please refer to: http://libint.valeyev.net

 Your ORCA version has been built with support for libXC version: 4.2.3
 For citations please refer to: https://tddft.org/programs/libxc/

 This ORCA versions uses:
   CBLAS   interface :  Fast vector & matrix operations
   LAPACKE interface :  Fast linear algebra routines
   SCALAPACK package :  Parallel linear algebra routines


----- Orbital basis set information -----
Your calculation utilizes the basis: def2-SVP
   F. Weigend and R. Ahlrichs, Phys. Chem. Chem. Phys. 7, 3297 (2005).

================================================================================
                                        WARNINGS
                       Please study these warnings very carefully!
================================================================================


INFO   : the flag for use of LIBINT has been found!

================================================================================
                                       INPUT FILE
================================================================================
NAME = 1e3d_chainsAB_distal_cluster.inp
|  1> # avogadro generated ORCA input file 
|  2> #Distal Cluster
|  3> 
|  4> ! AllPop
|  5> ! CHELPG
|  6> ! Angs
|  7> ! PBE0 def2-SVP TightSCF UHF
|  8> %scf
|  9> 	MaxIter 1500
| 10> 
| 11> end
| 12> * xyz 0 1
| 13>   Fe      -33.53200       46.21000        1.37100
| 14>   Fe      -31.57300       46.80900       -0.37000
| 15>   Fe      -33.99600       47.96600       -0.70500
| 16>   Fe      -32.54400       48.70600        1.32500
| 17>    S      -32.04400       49.02000       -0.96600
| 18>    S      -34.74100       48.15500        1.42300
| 19>    S      -31.41000       46.76300        1.96100
| 20>    S      -33.39700       45.69300       -0.97200
| 21>    C      -28.46600       47.22000        0.03300
| 22>    S      -29.44100       46.20700       -1.10300
| 23>    C      -35.59800       48.54300       -3.67900
| 24>    S      -35.80000       48.71000       -1.89900
| 25>    C      -36.27500       44.69900        2.36700
| 26>    S      -34.51600       44.62400        2.69300
| 27>    C      -30.52700       49.86000        4.04500
| 28>    C      -31.12500       50.86500        3.11400
| 29>    N      -31.90100       50.50900        2.03000
| 30>    C      -31.08400       52.22300        3.09400
| 31>    C      -32.30300       51.58600        1.38500
| 32>    N      -31.81600       52.65400        2.01100
| 33>    H      -30.63900       52.76500        3.70500
| 34>    H      -32.83600       51.59800        0.62300
| 35>    H      -27.42400       47.07000       -0.16000
| 36>    H      -28.68600       46.93700        1.04100
| 37>    H      -28.71100       48.25200       -0.11000
| 38>    H      -36.47400       48.90800       -4.17300
| 39>    H      -35.45200       47.51200       -3.92600
| 40>    H      -34.74700       49.10900       -3.99600
| 41>    H      -36.78000       43.97100        2.96600
| 42>    H      -36.45500       44.49600        1.33200
| 43>    H      -36.64100       45.67500        2.60800
| 44>    H      -29.96900       50.36600        4.80500
| 45>    H      -29.87600       49.21000        3.49800
| 46>    H      -31.30700       49.28500        4.49800
| 47> *
| 48> 
| 49> 
| 50>                          ****END OF INPUT****
================================================================================

                       ****************************
                       * Single Point Calculation *
                       ****************************

---------------------------------
CARTESIAN COORDINATES (ANGSTROEM)
---------------------------------
  Fe   -33.532000   46.210000    1.371000
  Fe   -31.573000   46.809000   -0.370000
  Fe   -33.996000   47.966000   -0.705000
  Fe   -32.544000   48.706000    1.325000
  S    -32.044000   49.020000   -0.966000
  S    -34.741000   48.155000    1.423000
  S    -31.410000   46.763000    1.961000
  S    -33.397000   45.693000   -0.972000
  C    -28.466000   47.220000    0.033000
  S    -29.441000   46.207000   -1.103000
  C    -35.598000   48.543000   -3.679000
  S    -35.800000   48.710000   -1.899000
  C    -36.275000   44.699000    2.367000
  S    -34.516000   44.624000    2.693000
  C    -30.527000   49.860000    4.045000
  C    -31.125000   50.865000    3.114000
  N    -31.901000   50.509000    2.030000
  C    -31.084000   52.223000    3.094000
  C    -32.303000   51.586000    1.385000
  N    -31.816000   52.654000    2.011000
  H    -30.639000   52.765000    3.705000
  H    -32.836000   51.598000    0.623000
  H    -27.424000   47.070000   -0.160000
  H    -28.686000   46.937000    1.041000
  H    -28.711000   48.252000   -0.110000
  H    -36.474000   48.908000   -4.173000
  H    -35.452000   47.512000   -3.926000
  H    -34.747000   49.109000   -3.996000
  H    -36.780000   43.971000    2.966000
  H    -36.455000   44.496000    1.332000
  H    -36.641000   45.675000    2.608000
  H    -29.969000   50.366000    4.805000
  H    -29.876000   49.210000    3.498000
  H    -31.307000   49.285000    4.498000

----------------------------
CARTESIAN COORDINATES (A.U.)
----------------------------
  NO LB      ZA    FRAG     MASS         X           Y           Z
   0 Fe   26.0000    0    55.850  -63.366297   87.324245    2.590815
   1 Fe   26.0000    0    55.850  -59.664323   88.456191   -0.699199
   2 Fe   26.0000    0    55.850  -64.243130   90.642604   -1.332257
   3 Fe   26.0000    0    55.850  -61.499247   92.041001    2.503887
   4 S    16.0000    0    32.060  -60.554384   92.634375   -1.825475
   5 S    16.0000    0    32.060  -65.650976   90.999762    2.689080
   6 S    16.0000    0    32.060  -59.356298   88.369263    3.705753
   7 S    16.0000    0    32.060  -63.111184   86.347256   -1.836814
   8 C     6.0000    0    12.011  -53.792944   89.232868    0.062361
   9 S    16.0000    0    32.060  -55.635427   87.318575   -2.084368
  10 C     6.0000    0    12.011  -67.270471   91.732976   -6.952302
  11 S    16.0000    0    32.060  -67.652196   92.048560   -3.588590
  12 C     6.0000    0    12.011  -68.549816   84.468868    4.472982
  13 S    16.0000    0    32.060  -65.225787   84.327139    5.089032
  14 C     6.0000    0    12.011  -57.687670   94.221745    7.643942
  15 C     6.0000    0    12.011  -58.817726   96.120920    5.884607
  16 N     7.0000    0    14.007  -60.284153   95.448177    3.836144
  17 C     6.0000    0    12.011  -58.740247   98.687168    5.846813
  18 C     6.0000    0    12.011  -61.043823   97.483412    2.617271
  19 N     7.0000    0    14.007  -60.123527   99.501640    3.800239
  20 H     1.0000    0     1.008  -57.899319   99.711399    7.001435
  21 H     1.0000    0     1.008  -62.051047   97.506089    1.177299
  22 H     1.0000    0     1.008  -51.823849   88.949409   -0.302356
  23 H     1.0000    0     1.008  -54.208684   88.698076    1.967205
  24 H     1.0000    0     1.008  -54.255927   91.183065   -0.207870
  25 H     1.0000    0     1.008  -68.925871   92.422726   -7.885827
  26 H     1.0000    0     1.008  -66.994571   89.784668   -7.419065
  27 H     1.0000    0     1.008  -65.662314   92.802561   -7.551346
  28 H     1.0000    0     1.008  -69.504127   83.093148    5.604928
  29 H     1.0000    0     1.008  -68.889966   84.085254    2.517115
  30 H     1.0000    0     1.008  -69.241455   86.313241    4.928406
  31 H     1.0000    0     1.008  -56.633203   95.177946    9.080134
  32 H     1.0000    0     1.008  -56.457458   92.993423    6.610262
  33 H     1.0000    0     1.008  -59.161656   93.135153    8.499988

--------------------------------
INTERNAL COORDINATES (ANGSTROEM)
--------------------------------
 Fe     0   0   0     0.000000000000     0.00000000     0.00000000
 Fe     1   0   0     2.688412728730     0.00000000     0.00000000
 Fe     2   1   0     2.705883035166    61.50651453     0.00000000
 Fe     3   2   1     2.603229532715    61.67623474    70.23948829
 S      3   2   1     2.233683281041    55.50718695   139.09077744
 S      3   2   1     2.262549446973   102.36432427    31.97249841
 S      1   2   3     2.270857327090    55.46418952   226.93682293
 S      2   1   3     2.221449076616    57.67305231   293.73133827
 C      2   1   3     3.159870092266   131.51980145   142.83910589
 S      9   2   1     1.807564659978    46.88843078   128.74706344
 C      3   2   1     3.426953311617   126.72918173   219.41703676
 S     11   3   2     1.799192318792    37.77178681   177.53030027
 C      1   2   3     3.286211496541   155.08778438    77.41886459
 S     13   1   2     1.790525621152    41.79268007   108.17792894
 C      4   3   2     3.577485849029   177.51288411   109.80539976
 C     15   4   6     1.494787610331    61.16944157   262.83529417
 N     16  15   4     1.379843469383   122.73919034   359.15820106
 C     16  15   4     1.358765984267   131.99404825   178.41629186
 C     17  16  15     1.318164633117   110.18894463   179.71202438
 N     19  17  16     1.330289066331   108.30322364   359.95901854
 H     18  16  15     0.930112896373   125.95600035     0.25900297
 H     19  17  16     0.929987634326   125.89190677   179.97908719
 H      9   2   1     1.070286410266   156.35591865   128.69878520
 H      9   2   1     1.069837838179    83.31334644     4.06705388
 H      9   2   1     1.070279402773    83.29798517   253.44174793
 H     11   3   2     1.069877095745   147.23589725   177.52766882
 H     11   3   2     1.070180358631    88.52815950    52.28184231
 H     11   3   2     1.070068222124    88.53174069   302.79554408
 H     13   1   2     1.069490532917   151.26720963   108.17488125
 H     13   1   2     1.069969158434    86.24313945   343.08753567
 H     13   1   2     1.069865879445    86.23665184   233.26015877
 H     15   4  17     1.070046727952   170.59411601     5.41134632
 H     15   4  17     1.070285008771    76.02203510   238.74930337
 H     15   4  17     1.069688739774    74.77974550   123.66824079

---------------------------
INTERNAL COORDINATES (A.U.)
---------------------------
 Fe     0   0   0     0.000000000000     0.00000000     0.00000000
 Fe     1   0   0     5.080363792249     0.00000000     0.00000000
 Fe     2   1   0     5.113377886888    61.50651453     0.00000000
 Fe     3   2   1     4.919390880567    61.67623474    70.23948829
 S      3   2   1     4.221049671085    55.50718695   139.09077744
 S      3   2   1     4.275598819235   102.36432427    31.97249841
 S      1   2   3     4.291298437409    55.46418952   226.93682293
 S      2   1   3     4.197930375257    57.67305231   293.73133827
 C      2   1   3     5.971289093152   131.51980145   142.83910589
 S      9   2   1     3.415802176712    46.88843078   128.74706344
 C      3   2   1     6.476003232690   126.72918173   219.41703676
 S     11   3   2     3.399980744772    37.77178681   177.53030027
 C      1   2   3     6.210039746607   155.08778438    77.41886459
 S     13   1   2     3.383603059746    41.79268007   108.17792894
 C      4   3   2     6.760468502643   177.51288411   109.80539976
 C     15   4   6     2.824739211905    61.16944157   262.83529417
 N     16  15   4     2.607526264814   122.73919034   359.15820106
 C     16  15   4     2.567695590352   131.99404825   178.41629186
 C     17  16  15     2.490970156012   110.18894463   179.71202438
 N     19  17  16     2.513882014316   108.30322364   359.95901854
 H     18  16  15     1.757658647774   125.95600035     0.25900297
 H     19  17  16     1.757421936810   125.89190677   179.97908719
 H      9   2   1     2.022548200260   156.35591865   128.69878520
 H      9   2   1     2.021700521865    83.31334644     4.06705388
 H      9   2   1     2.022534958018    83.29798517   253.44174793
 H     11   3   2     2.021774707913   147.23589725   177.52766882
 H     11   3   2     2.022347791715    88.52815950    52.28184231
 H     11   3   2     2.022135884427    88.53174069   302.79554408
 H     13   1   2     2.021044210035   151.26720963   108.17488125
 H     13   1   2     2.021948681182    86.24313945   343.08753567
 H     13   1   2     2.021753512177    86.23665184   233.26015877
 H     15   4  17     2.022095266327   170.59411601     5.41134632
 H     15   4  17     2.022545551819    76.02203510   238.74930337
 H     15   4  17     2.021418766713    74.77974550   123.66824079

---------------------
BASIS SET INFORMATION
---------------------
There are 5 groups of distinct atoms

 Group   1 Type Fe  : 14s9p5d1f contracted to 5s3p2d1f pattern {63311/531/41/1}
 Group   2 Type S   : 10s7p1d contracted to 4s3p1d pattern {5311/511/1}
 Group   3 Type C   : 7s4p1d contracted to 3s2p1d pattern {511/31/1}
 Group   4 Type N   : 7s4p1d contracted to 3s2p1d pattern {511/31/1}
 Group   5 Type H   : 4s1p contracted to 2s1p pattern {31/1}

Atom   0Fe   basis set group =>   1
Atom   1Fe   basis set group =>   1
Atom   2Fe   basis set group =>   1
Atom   3Fe   basis set group =>   1
Atom   4S    basis set group =>   2
Atom   5S    basis set group =>   2
Atom   6S    basis set group =>   2
Atom   7S    basis set group =>   2
Atom   8C    basis set group =>   3
Atom   9S    basis set group =>   2
Atom  10C    basis set group =>   3
Atom  11S    basis set group =>   2
Atom  12C    basis set group =>   3
Atom  13S    basis set group =>   2
Atom  14C    basis set group =>   3
Atom  15C    basis set group =>   3
Atom  16N    basis set group =>   4
Atom  17C    basis set group =>   3
Atom  18C    basis set group =>   3
Atom  19N    basis set group =>   4
Atom  20H    basis set group =>   5
Atom  21H    basis set group =>   5
Atom  22H    basis set group =>   5
Atom  23H    basis set group =>   5
Atom  24H    basis set group =>   5
Atom  25H    basis set group =>   5
Atom  26H    basis set group =>   5
Atom  27H    basis set group =>   5
Atom  28H    basis set group =>   5
Atom  29H    basis set group =>   5
Atom  30H    basis set group =>   5
Atom  31H    basis set group =>   5
Atom  32H    basis set group =>   5
Atom  33H    basis set group =>   5
------------------------------------------------------------------------------
                           ORCA GTO INTEGRAL CALCULATION
------------------------------------------------------------------------------

                         BASIS SET STATISTICS AND STARTUP INFO

 # of primitive gaussian shells          ...  420
 # of primitive gaussian functions       ...  858
 # of contracted shells                  ...  196
 # of contracted basis functions         ...  446
 Highest angular momentum                ...    3
 Maximum contraction depth               ...    6
 Integral package used                   ... LIBINT
 Integral threshhold            Thresh   ...  2.500e-11
 Primitive cut-off              TCut     ...  2.500e-12


------------------------------ INTEGRAL EVALUATION ----------------------------


 * One electron integrals 
 Pre-screening matrix                    ... done
 Shell pair data                         ... done (   0.003 sec)

-------------------------------------------------------------------------------
                                 ORCA SCF
-------------------------------------------------------------------------------

------------
SCF SETTINGS
------------
Hamiltonian:
 Density Functional     Method          .... DFT(GTOs)
 Exchange Functional    Exchange        .... PBE
   PBE kappa parameter   XKappa         ....  0.804000
   PBE mue parameter    XMuePBE         ....  0.219520
 Correlation Functional Correlation     .... PBE
   PBE beta parameter  CBetaPBE         ....  0.066725
 LDA part of GGA corr.  LDAOpt          .... PW91-LDA
 Gradients option       PostSCFGGA      .... off
 Hybrid DFT is turned on
   Fraction HF Exchange ScalHFX         ....  0.250000
   Scaling of DF-GGA-X  ScalDFX         ....  0.750000
   Scaling of DF-GGA-C  ScalDFC         ....  1.000000
   Scaling of DF-LDA-C  ScalLDAC        ....  1.000000
   Perturbative correction              ....  0.000000
   Density functional embedding theory  .... OFF
   NL short-range parameter             ....  6.900000


General Settings:
 Integral files         IntName         .... 1e3d_chainsAB_distal_cluster
 Hartree-Fock type      HFTyp           .... UHF
 Total Charge           Charge          ....    0
 Multiplicity           Mult            ....    1
 Number of Electrons    NEL             ....  286
 Basis Dimension        Dim             ....  446
 Nuclear Repulsion      ENuc            ....   5523.5531225332 Eh

Convergence Acceleration:
 DIIS                   CNVDIIS         .... on
   Start iteration      DIISMaxIt       ....    12
   Startup error        DIISStart       ....  0.200000
   # of expansion vecs  DIISMaxEq       ....     5
   Bias factor          DIISBfac        ....   1.050
   Max. coefficient     DIISMaxC        ....  10.000
 Newton-Raphson         CNVNR           .... off
 SOSCF                  CNVSOSCF        .... off
 Level Shifting         CNVShift        .... on
   Level shift para.    LevelShift      ....    0.2500
   Turn off err/grad.   ShiftErr        ....    0.0010
 Zerner damping         CNVZerner       .... off
 Static damping         CNVDamp         .... on
   Fraction old density DampFac         ....    0.7000
   Max. Damping (<1)    DampMax         ....    0.9800
   Min. Damping (>=0)   DampMin         ....    0.0000
   Turn off err/grad.   DampErr         ....    0.1000
 Fernandez-Rico         CNVRico         .... off

SCF Procedure:
 Maximum # iterations   MaxIter         ....  1500
 SCF integral mode      SCFMode         .... Direct
   Integral package                     .... LIBINT
 Reset frequency        DirectResetFreq ....    20
 Integral Threshold     Thresh          ....  2.500e-11 Eh
 Primitive CutOff       TCut            ....  2.500e-12 Eh

Convergence Tolerance:
 Convergence Check Mode ConvCheckMode   .... Total+1el-Energy
 Convergence forced     ConvForced      .... 0
 Energy Change          TolE            ....  1.000e-08 Eh
 1-El. energy change                    ....  1.000e-05 Eh
 DIIS Error             TolErr          ....  5.000e-07


Diagonalization of the overlap matrix:
Smallest eigenvalue                        ... 1.305e-03
Time for diagonalization                   ...    0.017 sec
Threshold for overlap eigenvalues          ... 1.000e-08
Number of eigenvalues below threshold      ... 0
Time for construction of square roots      ...    0.009 sec
Total time needed                          ...    0.026 sec

-------------------
DFT GRID GENERATION
-------------------

General Integration Accuracy     IntAcc      ...  4.340
Radial Grid Type                 RadialGrid  ... Gauss-Chebyshev
Angular Grid (max. acc.)         AngularGrid ... Lebedev-110
Angular grid pruning method      GridPruning ... 3 (G Style)
Weight generation scheme         WeightScheme... Becke
Basis function cutoff            BFCut       ...    1.0000e-11
Integration weight cutoff        WCut        ...    1.0000e-14
Grids for H and He will be reduced by one unit

# of grid points (after initial pruning)     ...  50402 (   0.0 sec)
# of grid points (after weights+screening)   ...  45880 (   0.2 sec)
nearest neighbour list constructed           ...    0.0 sec
Grid point re-assignment to atoms done       ...    0.0 sec
Grid point division into batches done        ...    0.0 sec
Reduced shell lists constructed in    0.4 sec

Total number of grid points                  ...    45880
Total number of batches                      ...      735
Average number of points per batch           ...       62
Average number of grid points per atom       ...     1349
Average number of shells per batch           ...    80.62 (41.13%)
Average number of basis functions per batch  ...   173.77 (38.96%)
Average number of large shells per batch     ...    51.79 (64.24%)
Average number of large basis fcns per batch ...   110.66 (63.68%)
Maximum spatial batch extension              ...  21.00, 25.60, 21.21 au
Average spatial batch extension              ...   3.49,  3.54,  3.45 au

Time for grid setup =    0.666 sec

------------------------------
INITIAL GUESS: MODEL POTENTIAL
------------------------------
Loading Hartree-Fock densities                     ... done
Calculating cut-offs                               ... done
Setting up the integral package                    ... done
Initializing the effective Hamiltonian             ... done
Starting the Coulomb interaction                   ... done (   0.9 sec)
Reading the grid                                   ... done
Mapping shells                                     ... done
Starting the XC term evaluation                    ... done (   0.5 sec)
  promolecular density results
     # of electrons  =    285.986252102
     EX              =   -444.308191805
     EC              =    -11.416869916
     EX+EC           =   -455.725061721
Transforming the Hamiltonian                       ... done (   0.0 sec)
Diagonalizing the Hamiltonian                      ... done (   0.0 sec)
Back transforming the eigenvectors                 ... done (   0.0 sec)
Now organizing SCF variables                       ... done
                      ------------------
                      INITIAL GUESS DONE (   2.2 sec)
                      ------------------
--------------
SCF ITERATIONS
--------------
ITER       Energy         Delta-E        Max-DP      RMS-DP      [F,P]     Damp
               ***  Starting incremental Fock matrix formation  ***
  0  -8222.0988180671   0.000000000000 0.06578311  0.00087784  0.1705987 0.7000
  1  -8222.2229825951  -0.124164528035 0.08609521  0.00079981  0.2356691 0.7000
  2  -8222.2762876222  -0.053305027082 0.07187140  0.00067811  0.2304246 0.7000
  3  -8222.2672762026   0.009011419603 0.08625774  0.00069989  0.2588126 0.7000
  4  -8222.2667651702   0.000511032395 0.09540539  0.00079152  0.2785064 0.7000
  5  -8222.1084324559   0.158332714296 0.12104741  0.00106133  0.3747663 0.7000
  6  -8221.7609015578   0.347530898096 0.15174735  0.00133119  0.4662294 0.7000
  7  -8221.3680036089   0.392897948905 0.17859413  0.00139745  0.4340267 0.7000
  8  -8221.1899954600   0.178008148945 0.18724152  0.00136706  0.3324460 0.7000
  9  -8221.0274265831   0.162568876847 0.18288512  0.00135454  0.3148228 0.7000
 10  -8220.9389000904   0.088526492695 0.18084855  0.00134554  0.3159861 0.7000
 11  -8220.8609688710   0.077931219414 0.16590078  0.00132877  0.3196806 0.7000
                               ***Turning on DIIS***
 12  -8220.8225611214   0.038407749646 0.16428728  0.00133047  0.3198507 0.7000
 13  -8220.7803860628   0.042175058574 0.06669994  0.00072395  0.3216540 0.7000
 14  -8219.5372458734   1.243140189457 0.04265320  0.00070530  0.5871514 0.7000
 15  -8219.3676120210   0.169633852340 0.07056617  0.00068976  0.8046166 0.7000
 16  -8219.1236468981   0.243965122965 0.06670042  0.00060131  0.9749434 0.7000
 17  -8218.4146397400   0.709007158006 0.10635608  0.00079051  1.0984383 0.7000
 18  -8217.3083663223   1.106273417769 0.32329933  0.00187680  1.1207515 0.7000
 19  -8218.6408530273  -1.332486705011 0.14585756  0.00115406  1.0684138 0.7000
               *** Restarting incremental Fock matrix formation ***
                                   *** Resetting DIIS ***
 20  -8217.4279370682   1.212915959124 0.92936179  0.00408366  1.1331093 0.7000
 21  -8219.4236465236  -1.995709455416 0.28811722  0.00148860  0.3964222 0.7000
 22  -8218.0726817589   1.350964764717 0.22882610  0.00109346  0.5039735 0.7000
 23  -8216.9679636642   1.104718094679 0.16494309  0.00082434  0.5528265 0.7000
 24  -8217.0781177436  -0.110154079390 0.11346243  0.00062982  0.9098119 0.7000
 25  -8217.7678013017  -0.689683558108 0.07571261  0.00060696  1.1289613 0.7000
 26  -8218.3188618960  -0.551060594271 0.34087581  0.00193425  1.1755182 0.7000
 27  -8220.6058150723  -2.286953176383 0.23644201  0.00141177  0.3181061 0.7000
 28  -8220.1740641323   0.431750940035 0.08068768  0.00092333  0.4798371 0.7000
 29  -8219.5338114658   0.640252666462 0.10564630  0.00084831  0.7812473 0.7000
 30  -8219.2168852982   0.316926167679 0.13165303  0.00079135  0.9450967 0.7000
 31  -8219.1901471831   0.026738115052 0.11719582  0.00080741  0.9387164 0.7000
 32  -8219.0223742921   0.167772890976 0.14972698  0.00128757  0.7868254 0.7000
 33  -8219.4379860792  -0.415611787068 0.12075280  0.00111624  0.9628478 0.7000
 34  -8218.9437677207   0.494218358544 0.15259056  0.00138773  0.7374221 0.7000
 35  -8217.7739780226   1.169789698093 0.10644131  0.00112434  0.5625814 0.7000
 36  -8218.8346604346  -1.060682412060 0.09166676  0.00089806  0.5887393 0.7000
 37  -8219.6054798604  -0.770819425772 0.08535579  0.00086124  0.5166219 0.7000
 38  -8220.1814764209  -0.575996560481 0.06660832  0.00073734  0.5172735 0.7000
 39  -8220.4009574149  -0.219480994032 0.13503002  0.00113289  0.4110732 0.7000
               *** Restarting incremental Fock matrix formation ***
                                   *** Resetting DIIS ***
 40  -8219.8715813575   0.529376057450 0.26739783  0.00233950  0.7027682 0.7000
 41  -8219.6491955282   0.222385829244 0.13887237  0.00130169  0.3435694 0.7000
 42  -8217.2181267516   2.431068776565 0.07495275  0.00083757  0.5886288 0.7000
 43  -8217.5411348735  -0.323008121868 0.07165421  0.00072358  0.7522674 0.7000
 44  -8219.3989032563  -1.857768382812 0.05843045  0.00063156  0.7242711 0.7000
 45  -8220.9393379481  -1.540434691786 0.08254461  0.00080281  0.5513517 0.7000
 46  -8221.3053233931  -0.365985444940 0.13741670  0.00116683  0.4260120 0.7000
 47  -8220.9381836995   0.367139693510 0.08812910  0.00083027  0.4799077 0.7000
 48  -8219.4507264015   1.487457298055 0.05527097  0.00066497  0.6854999 0.7000
 49  -8218.6141313100   0.836595091469 0.05061093  0.00056360  0.7592791 0.7000
 50  -8218.6232839358  -0.009152625773 0.14110812  0.00122756  0.8298360 0.7000
 51  -8219.4481376150  -0.824853679234 0.08276718  0.00092596  1.0511752 0.7000
 52  -8219.6258459170  -0.177708301992 0.15945083  0.00119446  0.7512975 0.7000
 53  -8220.5800168611  -0.954170944045 0.09670910  0.00102438  0.5516729 0.7000
 54  -8220.5602487343   0.019768126722 0.06396653  0.00072482  0.5757124 0.7000
 55  -8220.8792407585  -0.318992024115 0.06995445  0.00066947  0.4691203 0.7000
 56  -8220.8945213071  -0.015280548654 0.06321321  0.00059810  0.5005666 0.7000
 57  -8220.9550885259  -0.060567218792 0.09937471  0.00081979  0.5206589 0.7000
 58  -8220.8506588579   0.104429667967 0.09556998  0.00086975  0.6037971 0.7000
 59  -8220.0619173500   0.788741507929 0.06937577  0.00080446  0.7863512 0.7000
               *** Restarting incremental Fock matrix formation ***
                                   *** Resetting DIIS ***
 60  -8219.6302291379   0.431688212157 1.52894848  0.00549216  0.7493144 0.7000
 61  -8219.9094056533  -0.279176515445 0.41751522  0.00179545  0.3355036 0.7000
 62  -8219.4885407304   0.420864922875 0.32381568  0.00129105  0.5161154 0.7000
 63  -8220.2554582252  -0.766917494806 0.23555164  0.00094795  0.5100290 0.7000
 64  -8220.9410790793  -0.685620854039 0.16843619  0.00070978  0.3955586 0.7000
 65  -8221.2458161591  -0.304737079841 0.12527704  0.00059875  0.4336454 0.7000
 66  -8221.1724042011   0.073411958019 0.10800117  0.00105631  0.4597785 0.7000
 67  -8220.5633778581   0.609026343040 0.08574197  0.00076372  0.6498212 0.7000
 68  -8219.2580417530   1.305336105081 0.06677178  0.00074593  0.7862839 0.7000
 69  -8218.8598107115   0.398231041501 0.09236638  0.00081397  0.8313019 0.7000
 70  -8219.0740452068  -0.214234495326 0.11495083  0.00094408  0.7665351 0.7000
 71  -8218.9476420485   0.126403158265 0.10518572  0.00097043  0.7755640 0.7000
 72  -8219.6663174229  -0.718675374374 0.13275508  0.00107531  0.7258908 0.7000
 73  -8220.1469398852  -0.480622462283 0.09064282  0.00099239  0.8135016 0.7000
 74  -8220.7535453883  -0.606605503101 0.06853441  0.00068548  0.5848518 0.7000
 75  -8221.1380515549  -0.384506166576 0.06910256  0.00063719  0.5305151 0.7000
 76  -8221.3489636025  -0.210912047623 0.04813864  0.00055508  0.5833187 0.7000
 77  -8221.4755574185  -0.126593816000 0.05688346  0.00052034  0.4026746 0.7000
 78  -8221.4027431526   0.072814265872 0.07837511  0.00068574  0.5413057 0.7000
 79  -8221.2029073400   0.199835812569 0.07358030  0.00061871  0.5664025 0.7000
               *** Restarting incremental Fock matrix formation ***
                                   *** Resetting DIIS ***
 80  -8220.7685416809   0.434365659159 0.22900214  0.00214613  0.5470012 0.7000
 81  -8220.6135298615   0.155011819425 0.10225784  0.00096772  0.4407670 0.7000
 82  -8219.0550946989   1.558435162551 0.05268855  0.00069961  0.6323668 0.7000
 83  -8219.3134586954  -0.258363996450 0.05001234  0.00061654  0.6722058 0.7000
 84  -8220.1847688659  -0.871310170574 0.04653027  0.00051108  0.6593848 0.7000
 85  -8220.8908140465  -0.706045180537 0.09214574  0.00088373  0.5545315 0.7000
 86  -8221.3936397352  -0.502825688689 0.13405288  0.00130040  0.5959871 0.7000
 87  -8221.4761061918  -0.082466456663 0.06729519  0.00067565  0.4527038 0.7000
 88  -8220.5949496871   0.881156504694 0.05048575  0.00056317  0.5804756 0.7000
 89  -8220.5073953174   0.087554369758 0.06814388  0.00060779  0.5841440 0.7000
 90  -8221.0777978134  -0.570402495998 0.08542597  0.00078019  0.4420386 0.7000
 91  -8221.1065958779  -0.028798064546 0.05277739  0.00053257  0.5989578 0.7000
 92  -8221.2236920038  -0.117096125930 0.11462023  0.00096777  0.5966874 0.7000
 93  -8220.9995429230   0.224149080837 0.07771712  0.00082910  0.5502095 0.7000
 94  -8220.7296379161   0.269905006897 0.05430254  0.00059876  0.5499822 0.7000
 95  -8220.6586570583   0.070980857816 0.08488765  0.00075672  0.5981988 0.7000
 96  -8221.0885967949  -0.429939736654 0.05718602  0.00062300  0.7199502 0.7000
 97  -8221.2640588101  -0.175462015193 0.11665544  0.00098528  0.5950352 0.7000
 98  -8221.6118186831  -0.347759872933 0.07070327  0.00064321  0.5773079 0.7000
 99  -8221.5125681393   0.099250543764 0.05238169  0.00057180  0.4692902 0.7000
               *** Restarting incremental Fock matrix formation ***
                                   *** Resetting DIIS ***
100  -8221.4975219166   0.015046222732 0.18444997  0.00173866  0.5119014 0.7000
101  -8220.9671384180   0.530383498583 0.07353503  0.00075502  0.4015021 0.7000
102  -8220.0057980159   0.961340402144 0.04586762  0.00057122  0.6108130 0.7000
103  -8220.1891437158  -0.183345699912 0.03997868  0.00046646  0.7438754 0.7000
104  -8220.7395850205  -0.550441304720 0.03957371  0.00041820  0.7199381 0.7000
105  -8221.3426598124  -0.603074791956 0.06812937  0.00065029  0.5886775 0.7000
106  -8221.8558493538  -0.513189541347 0.10545427  0.00080930  0.2964714 0.7000
107  -8221.7825473918   0.073301961978 0.07494794  0.00068557  0.4137872 0.7000
108  -8221.1339794559   0.648567935887 0.04126884  0.00055992  0.6312919 0.7000
109  -8220.7515659578   0.382413498133 0.04095203  0.00042825  0.7175085 0.7000
110  -8220.8626181422  -0.111052184433 0.07058022  0.00057885  0.6435586 0.7000
111  -8221.0253918937  -0.162773751459 0.08368435  0.00076002  0.5615595 0.7000
112  -8221.3166037387  -0.291211844995 0.09901640  0.00080165  0.4632151 0.7000
113  -8221.6331202912  -0.316516552515 0.05355703  0.00080178  0.4290001 0.7000
114  -8221.7564958930  -0.123375601792 0.03816585  0.00041789  0.4461153 0.7000
115  -8221.8916250043  -0.135129111364 0.03612396  0.00039386  0.4725119 0.7000
116  -8222.0925582671  -0.200933262788 0.04639731  0.00046031  0.3680397 0.7000
117  -8222.2256332729  -0.133075005759 0.05753278  0.00050631  0.3004544 0.7000
118  -8222.2325035570  -0.006870284069 0.04687488  0.00046220  0.2649777 0.7000
119  -8222.1494261990   0.083077358011 0.03036188  0.00034019  0.3550263 0.7000
               *** Restarting incremental Fock matrix formation ***
                                   *** Resetting DIIS ***
120  -8222.0357200120   0.113706186990 0.17092620  0.00131097  0.4192922 0.7000
121  -8221.8634978928   0.172222119196 0.06750035  0.00061002  0.3520105 0.7000
122  -8221.4746401968   0.388857695962 0.02924939  0.00035619  0.5508328 0.7000
123  -8221.5325125079  -0.057872311092 0.03765480  0.00030131  0.6028785 0.7000
124  -8221.8463568758  -0.313844367882 0.03449055  0.00027437  0.5191611 0.7000
125  -8222.1616477816  -0.315290905824 0.04368596  0.00034871  0.3870845 0.7000
126  -8222.3579830907  -0.196335309116 0.07474750  0.00066750  0.2252752 0.7000
127  -8222.4592670132  -0.101283922526 0.03881758  0.00034026  0.1383866 0.7000
128  -8222.2863757855   0.172891227732 0.01946166  0.00022758  0.2779364 0.7000
129  -8222.2247639276   0.061611857933 0.01228971  0.00015635  0.3123730 0.7000
130  -8222.2622933501  -0.037529422474 0.01969847  0.00018451  0.2985326 0.7000
131  -8222.3466976381  -0.084404288000 0.02633535  0.00025674  0.2301973 0.7000
132  -8222.4713678059  -0.124670167816 0.03873482  0.00038993  0.1593835 0.7000
133  -8222.5974716672  -0.126103861361 0.06480154  0.00096681  0.0888703 0.0000
134  -8222.2601475403   0.337324126924 0.01333617  0.00012027  0.3221657 0.7000
135  -8222.3609013213  -0.100753780956 0.02191791  0.00018314  0.2612030 0.7000
136  -8222.4548378594  -0.093936538149 0.01739370  0.00017952  0.2412604 0.7000
137  -8222.5197067230  -0.064868863614 0.01975242  0.00019056  0.2014615 0.7000
138  -8222.5582122804  -0.038505557350 0.05484746  0.00061008  0.1462097 0.7000
139  -8222.6064400090  -0.048227728579 0.02004697  0.00023422  0.1068698 0.7000
               *** Restarting incremental Fock matrix formation ***
                                   *** Resetting DIIS ***
140  -8222.5691837743   0.037256234702 0.04690496  0.00047421  0.1288954 0.7000
141  -8222.6035018224  -0.034318048114 0.04579756  0.00072269  0.0902150 0.0000
142  -8222.3399335875   0.263568234828 0.00900884  0.00010588  0.2329902 0.7000
143  -8222.4328727684  -0.092939180884 0.01110359  0.00012537  0.1955911 0.7000
144  -8222.5280688263  -0.095196057842 0.01058220  0.00011751  0.1512887 0.7000
145  -8222.6003701183  -0.072301292083 0.02135490  0.00018295  0.1152195 0.7000
146  -8222.6522516470  -0.051881528689 0.02862864  0.00028475  0.1054098 0.7000
147  -8222.6961375801  -0.043885933057 0.03557696  0.00038439  0.0278922 0.0000
148  -8222.6533058644   0.042831715684 0.00509910  0.00005043  0.1295673 0.7000
149  -8222.6705753735  -0.017269509121 0.00740353  0.00006666  0.1063888 0.7000
150  -8222.6883255522  -0.017750178715 0.02774542  0.00025432  0.0772063 0.0000
151  -8222.6999330029  -0.011607450655 0.01548344  0.00012278  0.0714834 0.0000
152  -8222.7143476952  -0.014414692319 0.06661522  0.00064109  0.0561372 0.0000
153  -8222.5294354722   0.184912223056 0.00766263  0.00007852  0.2240600 0.7000
154  -8222.5766400796  -0.047204607406 0.00823069  0.00008663  0.1918932 0.7000
155  -8222.6239615668  -0.047321487222 0.00899414  0.00009256  0.1573156 0.7000
156  -8222.6578281300  -0.033866563226 0.00793750  0.00007870  0.1310459 0.7000
157  -8222.6801028231  -0.022274693047 0.03116446  0.00027435  0.1089656 0.7000
158  -8222.7019112326  -0.021808409570 0.04659857  0.00038910  0.0651630 0.0000
159  -8222.6148942915   0.087016941097 0.00831778  0.00006567  0.1540784 0.7000
               *** Restarting incremental Fock matrix formation ***
                                   *** Resetting DIIS ***
160  -8222.6433330840  -0.028438792451 0.07292177  0.00059111  0.1321039 0.7000
161  -8222.6077703152   0.035562768806 0.02564960  0.00021687  0.1361705 0.7000
162  -8222.4915623566   0.116207958576 0.00551722  0.00009288  0.2191962 0.7000
163  -8222.4785364177   0.013025938864 0.00631777  0.00007251  0.2311590 0.7000
164  -8222.5197857479  -0.041249330156 0.00831129  0.00007528  0.2120233 0.7000
165  -8222.5739611216  -0.054175373671 0.02383112  0.00017402  0.1806310 0.7000
166  -8222.6388664814  -0.064905359794 0.04023303  0.00038524  0.1199303 0.7000
167  -8222.6870644750  -0.048197993683 0.06628088  0.00055074  0.0520961 0.0000
168  -8222.5159732435   0.171091231565 0.00585844  0.00007483  0.2233843 0.7000
169  -8222.5611028401  -0.045129596660 0.00776085  0.00009047  0.1977688 0.7000
170  -8222.6084310940  -0.047328253811 0.00797208  0.00008250  0.1660243 0.7000
171  -8222.6461626345  -0.037731540531 0.00992501  0.00009875  0.1349413 0.7000
172  -8222.6726079008  -0.026445266285 0.03323187  0.00036630  0.1040319 0.7000
173  -8222.6865395906  -0.013931689828 0.04724704  0.00049886  0.0728968 0.0000
174  -8222.5320605038   0.154479086797 0.00868779  0.00008155  0.1847928 0.7000
175  -8222.5795119485  -0.047451444692 0.01223471  0.00010464  0.1702965 0.7000
176  -8222.6255316913  -0.046019742858 0.00983426  0.00009155  0.1525227 0.7000
177  -8222.6597633761  -0.034231684756 0.01386187  0.00011288  0.1289019 0.7000
178  -8222.6880657732  -0.028302397106 0.10792272  0.00102340  0.0902077 0.0000
179  -8222.3228195946   0.365246178644 0.01005442  0.00012730  0.3270678 0.7000
               *** Restarting incremental Fock matrix formation ***
                                   *** Resetting DIIS ***
180  -8222.4293278715  -0.106508276931 0.11792805  0.00103710  0.2743529 0.7000
181  -8222.4300902247  -0.000762353236 0.03212208  0.00032692  0.1938399 0.7000
182  -8222.2279445197   0.202145705014 0.01140951  0.00014973  0.3086270 0.7000
183  -8222.2530875905  -0.025143070794 0.01300658  0.00013929  0.3034215 0.7000
184  -8222.3705034648  -0.117415874267 0.01652852  0.00013809  0.2524052 0.7000
185  -8222.4897037477  -0.119200282930 0.02375795  0.00020863  0.1896268 0.7000
186  -8222.6207847334  -0.131080985726 0.06399172  0.00069679  0.0966480 0.0000
187  -8222.6400351480  -0.019250414536 0.00750180  0.00009406  0.1265003 0.7000
188  -8222.6691969217  -0.029161773733 0.00910873  0.00009813  0.1006637 0.7000
189  -8222.6914253195  -0.022228397811 0.01678358  0.00023909  0.0875199 0.0000
190  -8222.7241115312  -0.032686211664 0.00972108  0.00008518  0.0451036 0.0000
191  -8222.7335121786  -0.009400647377 0.02401013  0.00021052  0.0317092 0.0000
192  -8222.7190673996   0.014444778939 0.00925830  0.00008399  0.0908483 0.0000
193  -8222.7311055515  -0.012038151915 0.00445716  0.00004189  0.0464757 0.0000
194  -8222.7349893675  -0.003883815969 0.00386868  0.00004968  0.0269296 0.0000
195  -8222.7366059109  -0.001616543437 0.00254422  0.00003011  0.0150123 0.0000
196  -8222.7372098898  -0.000603978820 0.00773921  0.00007909  0.0051922 0.0000
197  -8222.7347509286   0.002458961128 0.00274799  0.00003355  0.0250839 0.0000
198  -8222.7366598008  -0.001908872191 0.00116500  0.00001688  0.0126630 0.0000
199  -8222.7372614567  -0.000601655918 0.00157582  0.00001863  0.0079038 0.0000
               *** Restarting incremental Fock matrix formation ***
                                   *** Resetting DIIS ***
200  -8222.7374988172  -0.000237360484 0.00867298  0.00007982  0.0066053 0.0000
201  -8222.7344145879   0.003084229375 0.00309431  0.00003390  0.0299625 0.0000
202  -8222.7366612418  -0.002246653909 0.00158127  0.00001614  0.0151828 0.0000
203  -8222.7373635945  -0.000702352767 0.00100823  0.00001034  0.0088940 0.0000
204  -8222.7376353308  -0.000271736224 0.00105819  0.00001048  0.0053431 0.0000
205  -8222.7377747886  -0.000139457858 0.00129411  0.00001234  0.0025923 0.0000
206  -8222.7378262767  -0.000051488068 0.00112294  0.00000990  0.0025048 0.0000
207  -8222.7378657929  -0.000039516208 0.00089881  0.00000830  0.0012864 0.0000
208  -8222.7378838572  -0.000018064318 0.00035500  0.00000622  0.0015270 0.0000
209  -8222.7379046605  -0.000020803247 0.00145397  0.00002287  0.0009268 0.0000
210  -8222.7379532805  -0.000048620033 0.00026676  0.00000323  0.0016394 0.0000
211  -8222.7379456517   0.000007628823 0.00036856  0.00000358  0.0017016 0.0000
212  -8222.7379449931   0.000000658525 0.00053229  0.00000525  0.0020939 0.0000
213  -8222.7379553991  -0.000010405973 0.00043907  0.00000424  0.0014287 0.0000
214  -8222.7379682042  -0.000012805067 0.00215807  0.00002384  0.0005637 0.0000
215  -8222.7379657975   0.000002406712 0.00050735  0.00000443  0.0027591 0.0000
216  -8222.7379992753  -0.000033477825 0.00018839  0.00000256  0.0021699 0.0000
217  -8222.7380136681  -0.000014392826 0.00021823  0.00000276  0.0012726 0.0000
218  -8222.7380211728  -0.000007504701 0.00023280  0.00000253  0.0010041 0.0000
219  -8222.7380252376  -0.000004064783 0.00146255  0.00002087  0.0005904 0.0000
               *** Restarting incremental Fock matrix formation ***
                                   *** Resetting DIIS ***
220  -8222.7380363772  -0.000011139560 0.00288220  0.00003001  0.0025313 0.0000
221  -8222.7376226003   0.000413776857 0.00109233  0.00001253  0.0115712 0.0000
222  -8222.7379279848  -0.000305384454 0.00064688  0.00000618  0.0060302 0.0000
223  -8222.7380254272  -0.000097442422 0.00043111  0.00000411  0.0034586 0.0000
224  -8222.7380641746  -0.000038747374 0.00035387  0.00000442  0.0019869 0.0000
225  -8222.7380846527  -0.000020478155 0.00185297  0.00002003  0.0009342 0.0000
226  -8222.7380862549  -0.000001602157 0.00023775  0.00000221  0.0025911 0.0000
227  -8222.7380985876  -0.000012332775 0.00015058  0.00000180  0.0016553 0.0000
228  -8222.7381069326  -0.000008344921 0.00016668  0.00000167  0.0014611 0.0000
229  -8222.7381124934  -0.000005560838 0.00046832  0.00000472  0.0008988 0.0000
230  -8222.7381186052  -0.000006111830 0.00088699  0.00000775  0.0014027 0.0000
231  -8222.7381162505   0.000002354716 0.00034995  0.00000455  0.0025241 0.0000
232  -8222.7381283430  -0.000012092465 0.00027545  0.00000310  0.0012640 0.0000
233  -8222.7381363623  -0.000008019293 0.00105119  0.00001091  0.0004649 0.0000
234  -8222.7381425347  -0.000006172475 0.00014750  0.00000132  0.0016814 0.0000
235  -8222.7381463972  -0.000003862489 0.00016987  0.00000195  0.0011830 0.0000
236  -8222.7381499695  -0.000003572282 0.00053713  0.00000656  0.0008583 0.0000
237  -8222.7381491199   0.000000849614 0.00011736  0.00000114  0.0014946 0.0000
238  -8222.7381539217  -0.000004801837 0.00180000  0.00001781  0.0009810 0.0000
239  -8222.7380402654   0.000113656321 0.00071829  0.00000548  0.0067950 0.0000
               *** Restarting incremental Fock matrix formation ***
                                   *** Resetting DIIS ***
240  -8222.7381237793  -0.000083513831 0.00474792  0.00004042  0.0034970 0.0000
241  -8222.7373184362   0.000805343068 0.00156807  0.00001635  0.0175551 0.0000
242  -8222.7378676746  -0.000549238450 0.00071114  0.00000731  0.0095240 0.0000
243  -8222.7380434293  -0.000175754638 0.00041054  0.00000432  0.0060716 0.0000
244  -8222.7381153917  -0.000071962475 0.00026738  0.00000288  0.0041589 0.0000
245  -8222.7381485326  -0.000033140892 0.00052994  0.00000641  0.0029704 0.0000
246  -8222.7381818027  -0.000033270084 0.00110113  0.00001393  0.0009936 0.0000
247  -8222.7381763480   0.000005454738 0.00030446  0.00000296  0.0019827 0.0000
248  -8222.7381914141  -0.000015066153 0.00044770  0.00000562  0.0008151 0.0000
249  -8222.7381991866  -0.000007772467 0.00034088  0.00000369  0.0006212 0.0000
250  -8222.7382003824  -0.000001195760 0.00072296  0.00000568  0.0008044 0.0000
251  -8222.7382051780  -0.000004795664 0.00055237  0.00000570  0.0007311 0.0000
252  -8222.7382074142  -0.000002236135 0.00021175  0.00000162  0.0009983 0.0000
253  -8222.7382107447  -0.000003330517 0.00021901  0.00000244  0.0005830 0.0000
254  -8222.7382120691  -0.000001324426 0.00035678  0.00000502  0.0006242 0.0000
255  -8222.7382109585   0.000001110586 0.00045001  0.00000415  0.0010591 0.0000
256  -8222.7382127155  -0.000001757016 0.00025522  0.00000202  0.0011569 0.0000
257  -8222.7382182676  -0.000005552074 0.00065943  0.00000635  0.0004641 0.0000
258  -8222.7382214515  -0.000003183846 0.00030863  0.00000364  0.0007633 0.0000
259  -8222.7382251502  -0.000003698762 0.00040738  0.00000346  0.0006002 0.0000
               *** Restarting incremental Fock matrix formation ***
                                   *** Resetting DIIS ***
260  -8222.7382258055  -0.000000655313 0.00146099  0.00001074  0.0011384 0.0000
261  -8222.7381730086   0.000052796971 0.00056157  0.00000461  0.0052111 0.0000
262  -8222.7382135496  -0.000040541010 0.00034242  0.00000234  0.0026420 0.0000
263  -8222.7382264205  -0.000012870911 0.00028421  0.00000204  0.0014932 0.0000
264  -8222.7382324356  -0.000006015129 0.00079320  0.00000755  0.0006919 0.0000
265  -8222.7382362460  -0.000003810401 0.00041569  0.00000396  0.0008760 0.0000
266  -8222.7382370094  -0.000000763375 0.00021018  0.00000139  0.0010495 0.0000
267  -8222.7382399819  -0.000002972505 0.00045928  0.00000305  0.0008328 0.0000
268  -8222.7382423308  -0.000002348948 0.00025690  0.00000244  0.0006426 0.0000
269  -8222.7382445085  -0.000002177643 0.00130792  0.00001339  0.0004852 0.0000
270  -8222.7382465483  -0.000002039820 0.00021060  0.00000231  0.0015958 0.0000
271  -8222.7382533064  -0.000006758133 0.00048744  0.00000329  0.0007542 0.0000
272  -8222.7382539580  -0.000000651562 0.00043059  0.00000310  0.0006263 0.0000
273  -8222.7382520394   0.000001918601 0.00033395  0.00000158  0.0012092 0.0000
274  -8222.7382562488  -0.000004209400 0.00204192  0.00001040  0.0007532 0.0000
275  -8222.7382689990  -0.000012750243 0.00048434  0.00000297  0.0008145 0.0000
276  -8222.7382743652  -0.000005366190 0.00435673  0.00002663  0.0004976 0.0000
277  -8222.7382984589  -0.000024093648 0.00050038  0.00000409  0.0032014 0.0000
278  -8222.7383177031  -0.000019244218 0.00025804  0.00000197  0.0019493 0.0000
279  -8222.7383253141  -0.000007610986 0.00075962  0.00000443  0.0010331 0.0000
               *** Restarting incremental Fock matrix formation ***
                                   *** Resetting DIIS ***
280  -8222.7383395836  -0.000014269543 0.00980568  0.00004623  0.0007009 0.0000
281  -8222.7381422956   0.000197288055 0.00105852  0.00000846  0.0080800 0.0000
282  -8222.7383814767  -0.000239181119 0.00088704  0.00000536  0.0049066 0.0000
283  -8222.7384811537  -0.000099677010 0.00090921  0.00000438  0.0031228 0.0000
284  -8222.7385350978  -0.000053944063 0.00115154  0.00000537  0.0020402 0.0000
285  -8222.7385828603  -0.000047762569 0.00444540  0.00002240  0.0013363 0.0000
286  -8222.7387629431  -0.000180082789 0.01593691  0.00009540  0.0007458 0.0000
287  -8222.7397948898  -0.001031946704 0.00187523  0.00000943  0.0023668 0.0000
288  -8222.7399449052  -0.000150015352 0.00294514  0.00001508  0.0013864 0.0000
289  -8222.7401875146  -0.000242609378 0.00717920  0.00004577  0.0009157 0.0000
290  -8222.7409258124  -0.000738297835 0.00031923  0.00000172  0.0015243 0.0000
291  -8222.7408921815   0.000033630889 0.00782468  0.00003567  0.0017503 0.0000
292  -8222.7415542894  -0.000662107932 0.00611849  0.00003163  0.0034290 0.0000
293  -8222.7422722565  -0.000717967092 0.00460053  0.00002608  0.0022569 0.0000
294  -8222.7428918044  -0.000619547918 0.00450322  0.00002288  0.0015100 0.0000
295  -8222.7424153745   0.000476429943 0.01321361  0.00008622  0.0006470 0.0000
296  -8222.7443941187  -0.001978744198 0.00907167  0.00004681  0.0032211 0.0000
297  -8222.7457691147  -0.001374996022 0.00635912  0.00003585  0.0033069 0.0000
298  -8222.7468764639  -0.001107349148 0.00322891  0.00002003  0.0038569 0.0000
299  -8222.7474735672  -0.000597103301 0.00218311  0.00001423  0.0042219 0.0000
               *** Restarting incremental Fock matrix formation ***
                                   *** Resetting DIIS ***
300  -8222.7478879227  -0.000414355563 0.02026619  0.00010553  0.0045583 0.0000
301  -8222.7501841624  -0.002296239643 0.01226601  0.00007408  0.0174223 0.0000
302  -8222.7537133683  -0.003529205937 0.01028958  0.00006252  0.0051385 0.0000
303  -8222.7562724024  -0.002559034074 0.00441120  0.00003276  0.0021325 0.0000
304  -8222.7574257303  -0.001153327943 0.00119816  0.00001607  0.0035754 0.0000
305  -8222.7576466143  -0.000220884016 0.01673679  0.00010060  0.0077542 0.0000
306  -8222.7617706338  -0.004124019413 0.00936434  0.00006685  0.0090268 0.0000
307  -8222.7644890334  -0.002718399604 0.00568543  0.00004487  0.0098577 0.0000
308  -8222.7662166433  -0.001727609932 0.00109918  0.00001715  0.0112049 0.0000
309  -8222.7663108813  -0.000094238045 0.00337564  0.00002470  0.0122809 0.0000
310  -8222.7660611876   0.000249693736 0.00722473  0.00004237  0.0073410 0.0000
311  -8222.7678365539  -0.001775366294 0.01342644  0.00010379  0.0056706 0.0000
312  -8222.7720130423  -0.004176488443 0.01132578  0.00009316  0.0035048 0.0000
313  -8222.7757320574  -0.003719015082 0.00898291  0.00007635  0.0035119 0.0000
314  -8222.7786609767  -0.002928919279 0.00723066  0.00006805  0.0048468 0.0000
315  -8222.7812122599  -0.002551283254 0.00530669  0.00005258  0.0030957 0.0000
316  -8222.7830948781  -0.001882618115 0.00350013  0.00003681  0.0046759 0.0000
317  -8222.7843684641  -0.001273586058 0.00496990  0.00005558  0.0049970 0.0000
318  -8222.7861679367  -0.001799472602 0.00563180  0.00004828  0.0078448 0.0000
319  -8222.7876042911  -0.001436354363 0.00617547  0.00005351  0.0061083 0.0000
               *** Restarting incremental Fock matrix formation ***
                                   *** Resetting DIIS ***
320  -8222.7895333740  -0.001929082895 0.00826882  0.00009087  0.0024911 0.0000
321  -8222.7924900152  -0.002956641201 0.00683269  0.00006309  0.0053843 0.0000
322  -8222.7946989139  -0.002208898673 0.00629517  0.00006515  0.0017257 0.0000
323  -8222.7969096610  -0.002210747180 0.00967170  0.00009414  0.0014249 0.0000
324  -8222.8000996493  -0.003189988280 0.00883337  0.00009430  0.0026479 0.0000
325  -8222.8033486522  -0.003249002875 0.00556224  0.00006091  0.0020727 0.0000
326  -8222.8054357456  -0.002087093384 0.00326913  0.00004019  0.0021984 0.0000
327  -8222.8067785230  -0.001342777417 0.00084567  0.00001344  0.0026854 0.0000
328  -8222.8068606876  -0.000082164621 0.00674264  0.00006339  0.0035950 0.0000
329  -8222.8090918533  -0.002231165723 0.00332744  0.00003652  0.0028724 0.0000
330  -8222.8103753954  -0.001283542084 0.00508426  0.00005011  0.0022898 0.0000
331  -8222.8121151634  -0.001739768015 0.00640249  0.00006558  0.0025026 0.0000
332  -8222.8144824813  -0.002367317884 0.00793610  0.00007991  0.0016138 0.0000
333  -8222.8173519167  -0.002869435344 0.00700714  0.00007290  0.0023018 0.0000
334  -8222.8199859973  -0.002634080594 0.00272010  0.00003564  0.0023848 0.0000
335  -8222.8211577490  -0.001171751699 0.00229863  0.00002802  0.0036687 0.0000
336  -8222.8220474006  -0.000889651634 0.00140259  0.00001876  0.0049479 0.0000
337  -8222.8226076302  -0.000560229566 0.00336939  0.00003382  0.0057054 0.0000
338  -8222.8237394216  -0.001131791407 0.00496414  0.00004719  0.0059884 0.0000
339  -8222.8254951065  -0.001755684956 0.00693545  0.00006615  0.0037114 0.0000
               *** Restarting incremental Fock matrix formation ***
                                   *** Resetting DIIS ***
340  -8222.8279011510  -0.002406044501 0.00939883  0.00008954  0.0018766 0.0000
341  -8222.8309963397  -0.003095188646 0.00594738  0.00006400  0.0044130 0.0000
342  -8222.8332355001  -0.002239160434 0.00502302  0.00005311  0.0019574 0.0000
343  -8222.8350312544  -0.001795754348 0.00238041  0.00002941  0.0020054 0.0000
344  -8222.8359363479  -0.000905093431 0.00201263  0.00002046  0.0020501 0.0000
345  -8222.8353802125   0.000556135361 0.00811843  0.00007474  0.0050026 0.0000
346  -8222.8378996985  -0.002519485988 0.00485299  0.00004898  0.0045582 0.0000
347  -8222.8394955565  -0.001595857952 0.00406392  0.00004182  0.0037644 0.0000
348  -8222.8407973649  -0.001301808488 0.00452318  0.00004556  0.0044503 0.0000
349  -8222.8422237891  -0.001426424140 0.01301142  0.00012730  0.0027388 0.0000
350  -8222.8457605700  -0.003536780940 0.00345281  0.00004701  0.0080975 0.0000
351  -8222.8470759208  -0.001315350732 0.00452883  0.00004870  0.0022032 0.0000
352  -8222.8483572023  -0.001281281513 0.00844043  0.00008748  0.0022134 0.0000
353  -8222.8505833903  -0.002226188075 0.00736042  0.00007628  0.0021757 0.0000
354  -8222.8523648555  -0.001781465124 0.00362514  0.00004514  0.0021670 0.0000
355  -8222.8533400831  -0.000975227622 0.00773603  0.00008489  0.0022073 0.0000
356  -8222.8550745353  -0.001734452160 0.00377929  0.00004638  0.0021319 0.0000
357  -8222.8559466140  -0.000872078721 0.00685897  0.00007661  0.0021536 0.0000
358  -8222.8572892186  -0.001342604592 0.00530254  0.00005641  0.0020603 0.0000
359  -8222.8582046927  -0.000915474120 0.00385204  0.00004312  0.0020443 0.0000
               *** Restarting incremental Fock matrix formation ***
                                   *** Resetting DIIS ***
360  -8222.8588663826  -0.000661689917 0.00363290  0.00003771  0.0020405 0.0000
361  -8222.8593668099  -0.000500427335 0.00296452  0.00002752  0.0037083 0.0000
362  -8222.8597710013  -0.000404191313 0.00364965  0.00003118  0.0020433 0.0000
363  -8222.8601960763  -0.000425075075 0.00405836  0.00003423  0.0020146 0.0000
364  -8222.8606465532  -0.000450476922 0.00510635  0.00004085  0.0019704 0.0000
365  -8222.8611756002  -0.000529046913 0.00496635  0.00003749  0.0018886 0.0000
366  -8222.8616426436  -0.000467043448 0.00446935  0.00003551  0.0018303 0.0000
367  -8222.8620706663  -0.000428022729 0.00473262  0.00003321  0.0017798 0.0000
368  -8222.8624596074  -0.000388941058 0.00537747  0.00003918  0.0017558 0.0000
369  -8222.8629133317  -0.000453724353 0.00570420  0.00003954  0.0017180 0.0000
370  -8222.8633582571  -0.000444925312 0.00369125  0.00002670  0.0016838 0.0000
371  -8222.8636519323  -0.000293675283 0.00472099  0.00003282  0.0017265 0.0000
372  -8222.8640115443  -0.000359611991 0.00504904  0.00003273  0.0017037 0.0000
373  -8222.8643649020  -0.000353357698 0.00276750  0.00002107  0.0016844 0.0000
374  -8222.8645854333  -0.000220531230 0.00335771  0.00002225  0.0017334 0.0000
375  -8222.8648205066  -0.000235073292 0.00318484  0.00002188  0.0017419 0.0000
376  -8222.8650514943  -0.000230987762 0.00268774  0.00001812  0.0017466 0.0000
377  -8222.8652370499  -0.000185555564 0.00290458  0.00002020  0.0017652 0.0000
378  -8222.8654490599  -0.000212009985 0.00304611  0.00001959  0.0017624 0.0000
379  -8222.8656529170  -0.000203857111 0.00284766  0.00001960  0.0017604 0.0000
               *** Restarting incremental Fock matrix formation ***
                                   *** Resetting DIIS ***
380  -8222.8658583793  -0.000205462356 0.00396648  0.00002610  0.0017572 0.0000
381  -8222.8661325129  -0.000274133594 0.00315454  0.00002120  0.0017197 0.0000
382  -8222.8663535981  -0.000221085196 0.00330384  0.00002235  0.0017211 0.0000
383  -8222.8665890695  -0.000235471422 0.00299459  0.00002044  0.0017068 0.0000
384  -8222.8668028489  -0.000213779376 0.00132445  0.00001081  0.0017041 0.0000
385  -8222.8668990727  -0.000096223779 0.00089730  0.00000753  0.0017533 0.0000
386  -8222.8669550862  -0.000056013507 0.00200480  0.00001343  0.0017824 0.0000
387  -8222.8670884550  -0.000133368831 0.00173496  0.00001239  0.0017676 0.0000
388  -8222.8672193200  -0.000130864924 0.00184637  0.00001351  0.0017509 0.0000
389  -8222.8673634297  -0.000144109687 0.00213601  0.00001605  0.0017418 0.0000
390  -8222.8675363364  -0.000172906730 0.00356722  0.00002518  0.0017299 0.0000
391  -8222.8678033093  -0.000266972911 0.00337587  0.00002374  0.0016848 0.0000
392  -8222.8680613213  -0.000258011962 0.00282490  0.00002096  0.0016917 0.0000
393  -8222.8682871494  -0.000225828173 0.00263390  0.00001966  0.0017113 0.0000
394  -8222.8684994861  -0.000212336658 0.00112803  0.00000844  0.0017294 0.0000
395  -8222.8684510275   0.000048458614 0.00313971  0.00002110  0.0018305 0.0000
396  -8222.8686898185  -0.000238791028 0.00124703  0.00000991  0.0017602 0.0000
397  -8222.8687853264  -0.000095507870 0.00161462  0.00001188  0.0017921 0.0000
398  -8222.8689072357  -0.000121909294 0.00165959  0.00001311  0.0022423 0.0000
399  -8222.8690487171  -0.000141481432 0.00158082  0.00001353  0.0021554 0.0000
               *** Restarting incremental Fock matrix formation ***
                                   *** Resetting DIIS ***
400  -8222.8691946941  -0.000145976992 0.00394458  0.00003291  0.0018204 0.0000
401  -8222.8694469783  -0.000252284237 0.00284604  0.00002306  0.0048120 0.0000
402  -8222.8697698081  -0.000322829823 0.00256514  0.00001999  0.0018015 0.0000
403  -8222.8700109926  -0.000241184483 0.00179188  0.00001419  0.0018119 0.0000
404  -8222.8701690339  -0.000158041254 0.00066793  0.00000670  0.0018405 0.0000
405  -8222.8701581829   0.000010850981 0.00418499  0.00002987  0.0024003 0.0000
406  -8222.8705304042  -0.000372221275 0.00277657  0.00002092  0.0021565 0.0000
407  -8222.8707854143  -0.000255010164 0.00189515  0.00001453  0.0019532 0.0000
408  -8222.8709538270  -0.000168412691 0.00059760  0.00000702  0.0024246 0.0000
409  -8222.8710027397  -0.000048912620 0.00155588  0.00000995  0.0024461 0.0000
410  -8222.8710637319  -0.000060992266 0.00219831  0.00001723  0.0021496 0.0000
411  -8222.8712849257  -0.000221193790 0.00419785  0.00002974  0.0018621 0.0000
412  -8222.8716878837  -0.000402957987 0.00472233  0.00003340  0.0018687 0.0000
413  -8222.8721523241  -0.000464440360 0.00227302  0.00001774  0.0019596 0.0000
414  -8222.8723782234  -0.000225899388 0.00181104  0.00001262  0.0025296 0.0000
415  -8222.8725016778  -0.000123454356 0.00182720  0.00001375  0.0043289 0.0000
416  -8222.8726637325  -0.000162054679 0.00181513  0.00001351  0.0046588 0.0000
417  -8222.8728530266  -0.000189294171 0.00260932  0.00001920  0.0045918 0.0000
418  -8222.8731526377  -0.000299611040 0.00309805  0.00002128  0.0038519 0.0000
419  -8222.8735081156  -0.000355477936 0.00456193  0.00003436  0.0024859 0.0000
               *** Restarting incremental Fock matrix formation ***
                                   *** Resetting DIIS ***
420  -8222.8740750648  -0.000566949142 0.00742440  0.00004830  0.0023808 0.0000
421  -8222.8748402251  -0.000765160314 0.00609347  0.00003710  0.0039046 0.0000
422  -8222.8755473147  -0.000707089604 0.00204597  0.00001469  0.0026385 0.0000
423  -8222.8757073280  -0.000160013316 0.00353038  0.00001705  0.0041521 0.0000
424  -8222.8759415531  -0.000234225119 0.00252037  0.00001292  0.0069053 0.0000
425  -8222.8761068054  -0.000165252268 0.00837116  0.00004699  0.0084986 0.0000
426  -8222.8770382549  -0.000931449547 0.00621272  0.00003429  0.0077406 0.0000
427  -8222.8777844819  -0.000746227004 0.00296611  0.00002107  0.0074797 0.0000
428  -8222.8782548211  -0.000470339208 0.00849241  0.00005155  0.0043729 0.0000
429  -8222.8794428132  -0.001187992100 0.01272346  0.00006286  0.0032579 0.0000
430  -8222.8809236713  -0.001480858038 0.01050605  0.00005038  0.0045241 0.0000
431  -8222.8822179733  -0.001294302019 0.00195239  0.00001790  0.0035474 0.0000
432  -8222.8823191504  -0.000101177144 0.00556888  0.00002496  0.0069659 0.0000
433  -8222.8828794690  -0.000560318520 0.00702511  0.00003120  0.0091282 0.0000
434  -8222.8836200368  -0.000740567853 0.01084029  0.00005617  0.0119799 0.0000
435  -8222.8848789442  -0.001258907374 0.00828371  0.00004369  0.0123453 0.0000
436  -8222.8863054414  -0.001426497238 0.00952084  0.00005503  0.0110198 0.0000
437  -8222.8877093022  -0.001403860751 0.01077245  0.00005545  0.0086416 0.0000
438  -8222.8894590951  -0.001749792902 0.01630972  0.00007647  0.0048785 0.0000
439  -8222.8918823375  -0.002423242418 0.01432196  0.00007269  0.0039848 0.0000
               *** Restarting incremental Fock matrix formation ***
                                   *** Resetting DIIS ***
440  -8222.8942098979  -0.002327560409 0.01451287  0.00009724  0.0045564 0.0000
441  -8222.8970726408  -0.002862742866 0.01339170  0.00007364  0.0070817 0.0000
442  -8222.8996469578  -0.002574317070 0.01093891  0.00006564  0.0049941 0.0000
443  -8222.9018143478  -0.002167389968 0.00582876  0.00004153  0.0039608 0.0000
444  -8222.9030854472  -0.001271099356 0.00323897  0.00002528  0.0045331 0.0000
445  -8222.9036459206  -0.000560473434 0.00903128  0.00005878  0.0066790 0.0000
446  -8222.9055625466  -0.001916626032 0.00567728  0.00003823  0.0086867 0.0000
447  -8222.9067139978  -0.001151451121 0.00647567  0.00004173  0.0108776 0.0000
448  -8222.9078964402  -0.001182442424 0.00482739  0.00004228  0.0138460 0.0000
449  -8222.9093587992  -0.001462358987 0.00829043  0.00005793  0.0102592 0.0000
450  -8222.9112076134  -0.001848814205 0.01258143  0.00008268  0.0050377 0.0000
451  -8222.9140359767  -0.002828363371 0.01529932  0.00009110  0.0041847 0.0000
452  -8222.9171407861  -0.003104809330 0.01195009  0.00007610  0.0062568 0.0000
453  -8222.9197241936  -0.002583407551 0.00523022  0.00003748  0.0079742 0.0000
454  -8222.9206204587  -0.000896265086 0.00449145  0.00003009  0.0126905 0.0000
455  -8222.9212330754  -0.000612616668 0.00602338  0.00004393  0.0164640 0.0000
456  -8222.9225111394  -0.001278064030 0.00570111  0.00003811  0.0146497 0.0000
457  -8222.9239129446  -0.001401805181 0.00881228  0.00005153  0.0127534 0.0000
458  -8222.9259015492  -0.001988604581 0.01447464  0.00009334  0.0077995 0.0000
459  -8222.9291227304  -0.003221181236 0.01479951  0.00009675  0.0050792 0.0000
               *** Restarting incremental Fock matrix formation ***
                                   *** Resetting DIIS ***
460  -8222.9320989737  -0.002976243268 0.01273274  0.00010741  0.0094395 0.0000
461  -8222.9338566106  -0.001757636972 0.00992871  0.00007061  0.0221394 0.0000
462  -8222.9366903112  -0.002833700573 0.00969818  0.00006840  0.0068851 0.0000
463  -8222.9387007485  -0.002010437229 0.01211372  0.00008438  0.0037289 0.0000
464  -8222.9407317041  -0.002030955628 0.01223213  0.00008783  0.0075320 0.0000
465  -8222.9428427331  -0.002111029047 0.00924803  0.00006609  0.0027858 0.0000
466  -8222.9442347918  -0.001392058693 0.01066308  0.00006983  0.0034763 0.0000
467  -8222.9455836361  -0.001348844249 0.01316998  0.00008095  0.0024796 0.0000
468  -8222.9471021692  -0.001518533132 0.00907659  0.00005501  0.0021100 0.0000
469  -8222.9480881952  -0.000986026000 0.00796334  0.00005145  0.0021624 0.0000
470  -8222.9489947602  -0.000906564997 0.00607038  0.00003232  0.0032637 0.0000
471  -8222.9495231568  -0.000528396587 0.00545823  0.00003100  0.0026108 0.0000
472  -8222.9500470351  -0.000523878309 0.00447781  0.00002473  0.0028481 0.0000
473  -8222.9504511303  -0.000404095181 0.00554051  0.00003096  0.0035046 0.0000
474  -8222.9509628845  -0.000511754219 0.00490734  0.00002457  0.0053960 0.0000
475  -8222.9513707480  -0.000407863467 0.00481252  0.00002315  0.0040534 0.0000
476  -8222.9509945278   0.000376220200 0.00119712  0.00001157  0.0061336 0.0000
477  -8222.9510328336  -0.000038305836 0.00606251  0.00003745  0.0045138 0.0000
478  -8222.9517004025  -0.000667568931 0.00905108  0.00004622  0.0031022 0.0000
479  -8222.9525190506  -0.000818648119 0.01040461  0.00005486  0.0023723 0.0000
               *** Restarting incremental Fock matrix formation ***
                                   *** Resetting DIIS ***
480  -8222.9534539184  -0.000934867734 0.00831307  0.00005152  0.0029091 0.0000
481  -8222.9541758130  -0.000721894594 0.00780048  0.00003823  0.0064635 0.0000
482  -8222.9548913826  -0.000715569662 0.00583960  0.00002862  0.0024799 0.0000
483  -8222.9553485731  -0.000457190465 0.00342655  0.00001652  0.0027444 0.0000
484  -8222.9555317548  -0.000183181703 0.00322155  0.00001424  0.0044651 0.0000
485  -8222.9556613432  -0.000129588383 0.00634178  0.00003351  0.0060366 0.0000
486  -8222.9562068976  -0.000545554363 0.00437562  0.00002349  0.0050042 0.0000
487  -8222.9565909823  -0.000384084771 0.00271820  0.00001485  0.0056950 0.0000
488  -8222.9568052190  -0.000214236647 0.00350527  0.00002910  0.0053364 0.0000
489  -8222.9572299724  -0.000424753405 0.00792564  0.00003660  0.0044595 0.0000
490  -8222.9578009757  -0.000571003313 0.00891256  0.00003991  0.0034159 0.0000
491  -8222.9584213105  -0.000620334833 0.00809676  0.00003891  0.0031691 0.0000
492  -8222.9590183932  -0.000597082699 0.00719091  0.00003399  0.0036038 0.0000
493  -8222.9595284513  -0.000510058078 0.00138823  0.00001287  0.0035522 0.0000
494  -8222.9594155202   0.000112931097 0.00331999  0.00002036  0.0054002 0.0000
495  -8222.9597057470  -0.000290226801 0.00179975  0.00001549  0.0050435 0.0000
496  -8222.9599464894  -0.000240742436 0.00595857  0.00003452  0.0030926 0.0000
497  -8222.9604634526  -0.000516963208 0.00802280  0.00004028  0.0023280 0.0000
498  -8222.9610247076  -0.000561254972 0.00779260  0.00003745  0.0024493 0.0000
499  -8222.9615579079  -0.000533200257 0.00394190  0.00002225  0.0021917 0.0000
               *** Restarting incremental Fock matrix formation ***
                                   *** Resetting DIIS ***
500  -8222.9618522823  -0.000294374417 0.00589904  0.00004053  0.0022647 0.0000
501  -8222.9623316481  -0.000479365817 0.00611148  0.00002945  0.0032218 0.0000
502  -8222.9627506451  -0.000418996968 0.00730184  0.00003782  0.0022703 0.0000
503  -8222.9632455010  -0.000494855893 0.00829950  0.00004214  0.0022422 0.0000
504  -8222.9637735627  -0.000528061724 0.00704661  0.00004043  0.0022058 0.0000
505  -8222.9642724508  -0.000498888088 0.00970850  0.00005643  0.0021766 0.0000
506  -8222.9649255949  -0.000653144158 0.00633902  0.00003759  0.0020232 0.0000
507  -8222.9653507700  -0.000425175080 0.00673096  0.00004179  0.0020484 0.0000
508  -8222.9657953656  -0.000444595575 0.00598094  0.00004051  0.0019785 0.0000
509  -8222.9662198561  -0.000424490490 0.00752356  0.00005621  0.0019183 0.0000
510  -8222.9667397633  -0.000519907182 0.00398928  0.00002920  0.0022259 0.0000
511  -8222.9670312876  -0.000291524304 0.00352870  0.00002895  0.0017934 0.0000
512  -8222.9672887352  -0.000257447678 0.00270660  0.00002607  0.0017832 0.0000
513  -8222.9675198890  -0.000231153746 0.00435046  0.00003802  0.0017617 0.0000
514  -8222.9678473629  -0.000327473914 0.00249562  0.00002581  0.0016068 0.0000
515  -8222.9680583991  -0.000211036157 0.00383045  0.00003773  0.0016007 0.0000
516  -8222.9683566593  -0.000298260264 0.00138640  0.00001609  0.0014379 0.0000
517  -8222.9684653297  -0.000108670343 0.00298135  0.00002953  0.0015503 0.0000
518  -8222.9686893711  -0.000224041412 0.00227730  0.00002346  0.0014112 0.0000
519  -8222.9688592096  -0.000169838495 0.00219353  0.00002279  0.0013751 0.0000
               *** Restarting incremental Fock matrix formation ***
                                   *** Resetting DIIS ***
520  -8222.9690221792  -0.000162969649 0.00177632  0.00001958  0.0013223 0.0000
521  -8222.9691512602  -0.000129080981 0.00138182  0.00001535  0.0013040 0.0000
522  -8222.9692559996  -0.000104739360 0.00225939  0.00002229  0.0013028 0.0000
523  -8222.9694037032  -0.000147703622 0.00276937  0.00002743  0.0012208 0.0000
524  -8222.9695767944  -0.000173091257 0.00206727  0.00002227  0.0011100 0.0000
525  -8222.9697141400  -0.000137345523 0.00397829  0.00003679  0.0010713 0.0000
526  -8222.9699224914  -0.000208351434 0.00563591  0.00007133  0.0008699 0.0000
527  -8222.9702179056  -0.000295414244 0.00108175  0.00000968  0.0016349 0.0000
528  -8222.9702814136  -0.000063507916 0.00101491  0.00000883  0.0012119 0.0000
529  -8222.9703322697  -0.000050856088 0.00098298  0.00001016  0.0011716 0.0000
530  -8222.9703860052  -0.000053735534 0.00107519  0.00000959  0.0010044 0.0000
531  -8222.9704314443  -0.000045439127 0.00518270  0.00005678  0.0009938 0.0000
532  -8222.9706640347  -0.000232590413 0.00077474  0.00000612  0.0010527 0.0000
533  -8222.9706941170  -0.000030082228 0.00299750  0.00002567  0.0010176 0.0000
534  -8222.9708006712  -0.000106554211 0.00493448  0.00005447  0.0008778 0.0000
535  -8222.9709783770  -0.000177705804 0.00190163  0.00001508  0.0010599 0.0000
536  -8222.9710379215  -0.000059544509 0.00227282  0.00002652  0.0009461 0.0000
537  -8222.9711111102  -0.000073188728 0.00217507  0.00001604  0.0013094 0.0000
538  -8222.9711712364  -0.000060126216 0.00265035  0.00002249  0.0009166 0.0000
539  -8222.9712275956  -0.000056359131 0.00024590  0.00000212  0.0010154 0.0000
               *** Restarting incremental Fock matrix formation ***
                                   *** Resetting DIIS ***
540  -8222.9712348674  -0.000007271867 0.00113264  0.00001036  0.0010089 0.0000
541  -8222.9712574722  -0.000022604754 0.00095559  0.00000689  0.0012340 0.0000
542  -8222.9712826687  -0.000025196488 0.00238942  0.00002328  0.0009505 0.0000
543  -8222.9713408737  -0.000058205078 0.00042441  0.00000291  0.0010234 0.0000
544  -8222.9713504089  -0.000009535153 0.00348599  0.00003194  0.0009974 0.0000
545  -8222.9714384124  -0.000088003497 0.00018781  0.00000151  0.0010050 0.0000
546  -8222.9714355683   0.000002844112 0.00016570  0.00000122  0.0010163 0.0000
547  -8222.9714389233  -0.000003355048 0.00253913  0.00001716  0.0010038 0.0000
548  -8222.9714880139  -0.000049090544 0.00295391  0.00002784  0.0008562 0.0000
549  -8222.9715530820  -0.000065068156 0.00043127  0.00000260  0.0009730 0.0000
550  -8222.9715527095   0.000000372498 0.00169187  0.00001354  0.0009710 0.0000
551  -8222.9715873375  -0.000034628014 0.00165340  0.00001291  0.0009616 0.0000
552  -8222.9716200796  -0.000032742086 0.00029824  0.00000273  0.0009563 0.0000
553  -8222.9716160359   0.000004043710 0.00472742  0.00003734  0.0009637 0.0000
554  -8222.9717081228  -0.000092086915 0.00399734  0.00002983  0.0009568 0.0000
555  -8222.9717775157  -0.000069392903 0.00094078  0.00000744  0.0009473 0.0000
556  -8222.9717941110  -0.000016595281 0.00411411  0.00002991  0.0009465 0.0000
557  -8222.9718620695  -0.000067958525 0.00040083  0.00000309  0.0009290 0.0000
558  -8222.9718674078  -0.000005338306 0.00462204  0.00003384  0.0009337 0.0000
559  -8222.9719429033  -0.000075495418 0.00058586  0.00000479  0.0009119 0.0000
               *** Restarting incremental Fock matrix formation ***
                                   *** Resetting DIIS ***
560  -8222.9719512497  -0.000008346427 0.00216734  0.00001642  0.0009142 0.0000
561  -8222.9719648982  -0.000013648461 0.00047267  0.00000404  0.0014160 0.0000
562  -8222.9719824726  -0.000017574424 0.00076328  0.00000748  0.0008842 0.0000
563  -8222.9719982348  -0.000015762234 0.00169723  0.00001159  0.0009002 0.0000
564  -8222.9720238458  -0.000025611023 0.00055521  0.00000444  0.0008932 0.0000
565  -8222.9720327734  -0.000008927529 0.00126450  0.00000839  0.0008925 0.0000
566  -8222.9720511833  -0.000018409977 0.00098954  0.00000717  0.0008863 0.0000
567  -8222.9720666829  -0.000015499572 0.00311525  0.00002160  0.0008856 0.0000
568  -8222.9721124424  -0.000045759483 0.00022153  0.00000196  0.0008683 0.0000
569  -8222.9721115807   0.000000861681 0.00171449  0.00001209  0.0008744 0.0000
570  -8222.9721372006  -0.000025619915 0.00258112  0.00001760  0.0008685 0.0000
571  -8222.9721741884  -0.000036987758 0.00021480  0.00000162  0.0008578 0.0000
572  -8222.9721728098   0.000001378605 0.00238621  0.00001625  0.0008606 0.0000
573  -8222.9722068486  -0.000034038811 0.00140827  0.00000984  0.0008507 0.0000
574  -8222.9722271960  -0.000020347363 0.00261026  0.00001812  0.0008464 0.0000
575  -8222.9722640327  -0.000036836776 0.00067518  0.00000497  0.0008367 0.0000
576  -8222.9722736845  -0.000009651727 0.00173105  0.00001212  0.0008339 0.0000
577  -8222.9722979969  -0.000024312423 0.00195291  0.00001342  0.0008299 0.0000
578  -8222.9723247988  -0.000026801936 0.00015311  0.00000138  0.0008211 0.0000
579  -8222.9723251204  -0.000000321626 0.00232097  0.00001597  0.0008229 0.0000
               *** Restarting incremental Fock matrix formation ***
                                   *** Resetting DIIS ***
580  -8222.9723570775  -0.000031957010 0.00173214  0.00001225  0.0008144 0.0000
581  -8222.9723805300  -0.000023452583 0.00044349  0.00000293  0.0008090 0.0000
582  -8222.9723860346  -0.000005504597 0.00130438  0.00000921  0.0008067 0.0000
583  -8222.9724039133  -0.000017878698 0.00066471  0.00000465  0.0008046 0.0000
584  -8222.9724128208  -0.000008907477 0.00161603  0.00001135  0.0007996 0.0000
585  -8222.9724347757  -0.000021954880 0.00087934  0.00000626  0.0007965 0.0000
586  -8222.9724465017  -0.000011725981 0.00066470  0.00000452  0.0007924 0.0000
587  -8222.9724551912  -0.000008689518 0.00172217  0.00001211  0.0007900 0.0000
588  -8222.9724779763  -0.000022785118 0.00017960  0.00000155  0.0007864 0.0000
589  -8222.9724757849   0.000002191446 0.00080006  0.00000557  0.0007855 0.0000
590  -8222.9724863897  -0.000010604868 0.00229221  0.00001602  0.0007829 0.0000
591  -8222.9725164321  -0.000030042385 0.00108732  0.00000769  0.0007767 0.0000
592  -8222.9725022198   0.000014212299 0.00176118  0.00001226  0.0007790 0.0000
593  -8222.9725253472  -0.000023127375 0.00283552  0.00001982  0.0007730 0.0000
594  -8222.9725622276  -0.000036880425 0.00044180  0.00000327  0.0007649 0.0000
595  -8222.9725564262   0.000005801421 0.00222808  0.00001555  0.0007650 0.0000
596  -8222.9725853707  -0.000028944476 0.00095750  0.00000675  0.0007585 0.0000
597  -8222.9725975422  -0.000012171542 0.00097733  0.00000698  0.0007536 0.0000
598  -8222.9726100888  -0.000012546569 0.00125819  0.00000875  0.0007537 0.0000
599  -8222.9726261723  -0.000016083468 0.00212191  0.00001485  0.0007480 0.0000
               *** Restarting incremental Fock matrix formation ***
                                   *** Resetting DIIS ***
600  -8222.9726529326  -0.000026760319 0.00158099  0.00001189  0.0007414 0.0000
601  -8222.9726660838  -0.000013151221 0.00031845  0.00000217  0.0015217 0.0000
602  -8222.9726728071  -0.000006723338 0.00054154  0.00000456  0.0007285 0.0000
603  -8222.9726810369  -0.000008229727 0.00129911  0.00000905  0.0007336 0.0000
604  -8222.9726972135  -0.000016176597 0.00034207  0.00000268  0.0007290 0.0000
605  -8222.9727013965  -0.000004183021 0.00097936  0.00000683  0.0007294 0.0000
606  -8222.9727137397  -0.000012343184 0.00158211  0.00001105  0.0007256 0.0000
607  -8222.9727332144  -0.000019474714 0.00050170  0.00000366  0.0007212 0.0000
608  -8222.9727393322  -0.000006117853 0.00026405  0.00000205  0.0007195 0.0000
609  -8222.9727427031  -0.000003370908 0.00229707  0.00001609  0.0007186 0.0000
610  -8222.9727710469  -0.000028343811 0.00199452  0.00001404  0.0007118 0.0000
611  -8222.9727953397  -0.000024292789 0.00012742  0.00000098  0.0007038 0.0000
612  -8222.9727955054  -0.000000165623 0.00104877  0.00000741  0.0007066 0.0000
613  -8222.9728082635  -0.000012758162 0.00171434  0.00001214  0.0007013 0.0000
614  -8222.9728292264  -0.000020962869 0.00083533  0.00000590  0.0006968 0.0000
615  -8222.9728393451  -0.000010118752 0.00149932  0.00001062  0.0006943 0.0000
616  -8222.9728575232  -0.000018178047 0.00020300  0.00000172  0.0006888 0.0000
617  -8222.9728598645  -0.000002341339 0.00059024  0.00000419  0.0006899 0.0000
618  -8222.9728671659  -0.000007301340 0.00208285  0.00001481  0.0006872 0.0000
619  -8222.9728922454  -0.000025079542 0.00056699  0.00000414  0.0006807 0.0000
               *** Restarting incremental Fock matrix formation ***
                                   *** Resetting DIIS ***
620  -8222.9728854440   0.000006801383 0.00144683  0.00001056  0.0006827 0.0000
621  -8222.9729011210  -0.000015676971 0.00037015  0.00000285  0.0006774 0.0000
622  -8222.9729058932  -0.000004772251 0.00094689  0.00000680  0.0006768 0.0000
623  -8222.9729172534  -0.000011360176 0.00033442  0.00000248  0.0006756 0.0000
624  -8222.9729213409  -0.000004087464 0.00154673  0.00001110  0.0006729 0.0000
625  -8222.9729399017  -0.000018560784 0.00005758  0.00000074  0.0006687 0.0000
626  -8222.9729394178   0.000000483855 0.00126191  0.00000905  0.0006689 0.0000
627  -8222.9729545227  -0.000015104935 0.00030016  0.00000228  0.0006646 0.0000
628  -8222.9729581136  -0.000003590838 0.00100069  0.00000720  0.0006639 0.0000
629  -8222.9729701908  -0.000012077198 0.00139034  0.00001000  0.0006611 0.0000
630  -8222.9729867678  -0.000016577060 0.00024760  0.00000190  0.0006557 0.0000
631  -8222.9729838748   0.000002893083 0.00118287  0.00000853  0.0006581 0.0000
632  -8222.9729980845  -0.000014209720 0.00140095  0.00001016  0.0006542 0.0000
633  -8222.9730147544  -0.000016669936 0.00020129  0.00000166  0.0006486 0.0000
634  -8222.9730124094   0.000002344968 0.00090408  0.00000659  0.0006499 0.0000
635  -8222.9730232819  -0.000010872423 0.00088106  0.00000642  0.0006475 0.0000
636  -8222.9730337993  -0.000010517408 0.00061876  0.00000455  0.0006443 0.0000
637  -8222.9730411727  -0.000007373443 0.00046943  0.00000347  0.0006423 0.0000
638  -8222.9730468705  -0.000005697753 0.00090501  0.00000660  0.0006413 0.0000
639  -8222.9730576513  -0.000010780814 0.00050749  0.00000377  0.0006374 0.0000
               *** Restarting incremental Fock matrix formation ***
                                   *** Resetting DIIS ***
640  -8222.9730637899  -0.000006138604 0.00133938  0.00000996  0.0006372 0.0000
641  -8222.9730785450  -0.000014755151 0.00032028  0.00000249  0.0006290 0.0000
642  -8222.9730826326  -0.000004087529 0.00093248  0.00000690  0.0006315 0.0000
643  -8222.9730936754  -0.000011042863 0.00018478  0.00000154  0.0006292 0.0000
644  -8222.9730960281  -0.000002352623 0.00165955  0.00001216  0.0006279 0.0000
645  -8222.9731157396  -0.000019711504 0.00010981  0.00000111  0.0006224 0.0000
646  -8222.9731169639  -0.000001224345 0.00046334  0.00000341  0.0006231 0.0000
647  -8222.9731225308  -0.000005566893 0.00104193  0.00000755  0.0006202 0.0000
648  -8222.9731346062  -0.000012075358 0.00007136  0.00000070  0.0006185 0.0000
649  -8222.9731351411  -0.000000534965 0.00149142  0.00001074  0.0006170 0.0000
650  -8222.9731524432  -0.000017302027 0.00077364  0.00000559  0.0006131 0.0000
651  -8222.9731613318  -0.000008888688 0.00009356  0.00000078  0.0006097 0.0000
652  -8222.9731610521   0.000000279757 0.00128838  0.00000922  0.0006103 0.0000
653  -8222.9731758610  -0.000014808877 0.00123374  0.00000876  0.0006063 0.0000
654  -8222.9731898628  -0.000014001871 0.00044396  0.00000330  0.0006017 0.0000
655  -8222.9731948048  -0.000004941950 0.00017250  0.00000121  0.0006012 0.0000
656  -8222.9731966884  -0.000001883574 0.00187603  0.00001330  0.0006002 0.0000
657  -8222.9732177273  -0.000021038941 0.00037915  0.00000284  0.0005936 0.0000
658  -8222.9732134006   0.000004326679 0.00115913  0.00000814  0.0005959 0.0000
659  -8222.9732263511  -0.000012950508 0.00163174  0.00001146  0.0005920 0.0000
               *** Restarting incremental Fock matrix formation ***
                                   *** Resetting DIIS ***
660  -8222.9732443625  -0.000018011384 0.00132008  0.00000929  0.0005856 0.0000
661  -8222.9732570065  -0.000012643990 0.00021987  0.00000262  0.0005846 0.0000
662  -8222.9732610958  -0.000004089288 0.00063722  0.00000447  0.0005818 0.0000
663  -8222.9732679511  -0.000006855302 0.00063220  0.00000439  0.0005780 0.0000
664  -8222.9732748183  -0.000006867172 0.00097776  0.00000670  0.0005777 0.0000
665  -8222.9732853442  -0.000010525968 0.00080110  0.00000558  0.0005740 0.0000
666  -8222.9732938285  -0.000008484274 0.00007156  0.00000064  0.0005710 0.0000
667  -8222.9732936816   0.000000146902 0.00071845  0.00000489  0.0005713 0.0000
668  -8222.9733013289  -0.000007647302 0.00206725  0.00001407  0.0005692 0.0000
669  -8222.9733231494  -0.000021820497 0.00072074  0.00000485  0.0005617 0.0000
670  -8222.9733306072  -0.000007457787 0.00010784  0.00000086  0.0005608 0.0000
671  -8222.9733314740  -0.000000866783 0.00084097  0.00000575  0.0005589 0.0000
672  -8222.9733401851  -0.000008711089 0.00034039  0.00000231  0.0005572 0.0000
673  -8222.9733437904  -0.000003605359 0.00118391  0.00000795  0.0005556 0.0000
674  -8222.9733560071  -0.000012216640 0.00020814  0.00000154  0.0005517 0.0000
675  -8222.9733581196  -0.000002112563 0.00069214  0.00000465  0.0005509 0.0000
676  -8222.9733652639  -0.000007144256 0.00091845  0.00000614  0.0005487 0.0000
677  -8222.9733746315  -0.000009367650 0.00032341  0.00000227  0.0005451 0.0000
678  -8222.9733779069  -0.000003275378 0.00078077  0.00000519  0.0005448 0.0000
679  -8222.9733858793  -0.000007972365 0.00107637  0.00000718  0.0005418 0.0000
               *** Restarting incremental Fock matrix formation ***
                                   *** Resetting DIIS ***
680  -8222.9733967822  -0.000010902953 0.00130289  0.00000874  0.0005381 0.0000
681  -8222.9734073249  -0.000010542677 0.00025691  0.00000267  0.0006437 0.0000
682  -8222.9734116742  -0.000004349311 0.00110409  0.00000726  0.0005331 0.0000
683  -8222.9734226431  -0.000010968875 0.00024839  0.00000177  0.0005294 0.0000
684  -8222.9734250056  -0.000002362533 0.00088174  0.00000585  0.0005285 0.0000
685  -8222.9734338341  -0.000008828472 0.00052959  0.00000345  0.0005256 0.0000
686  -8222.9734390550  -0.000005220882 0.00134129  0.00000880  0.0005235 0.0000
687  -8222.9734521386  -0.000013083582 0.00037528  0.00000249  0.0005200 0.0000
688  -8222.9734485961   0.000003542480 0.00090843  0.00000590  0.0005201 0.0000
689  -8222.9734574837  -0.000008887644 0.00167111  0.00001090  0.0005173 0.0000
690  -8222.9734736431  -0.000016159420 0.00069368  0.00000457  0.0005116 0.0000
691  -8222.9734669882   0.000006654949 0.00102887  0.00000666  0.0005141 0.0000
692  -8222.9734769565  -0.000009968266 0.00163859  0.00001068  0.0005105 0.0000
693  -8222.9734926784  -0.000015721933 0.00062250  0.00000416  0.0005041 0.0000
694  -8222.9734867283   0.000005950122 0.00094859  0.00000613  0.0005069 0.0000
695  -8222.9734958409  -0.000009112664 0.00105657  0.00000684  0.0005039 0.0000
696  -8222.9735058977  -0.000010056769 0.00020394  0.00000141  0.0004990 0.0000
697  -8222.9735076213  -0.000001723572 0.00085886  0.00000552  0.0004999 0.0000
698  -8222.9735158171  -0.000008195788 0.00111143  0.00000718  0.0004962 0.0000
699  -8222.9735263080  -0.000010490910 0.00008958  0.00000089  0.0004926 0.0000
               *** Restarting incremental Fock matrix formation ***
                                   *** Resetting DIIS ***
700  -8222.9735254831   0.000000824875 0.00119107  0.00000803  0.0004930 0.0000
701  -8222.9735357907  -0.000010307653 0.00029121  0.00000220  0.0005030 0.0000
702  -8222.9735389613  -0.000003170560 0.00102655  0.00000665  0.0004877 0.0000
703  -8222.9735484968  -0.000009535444 0.00007777  0.00000082  0.0004850 0.0000
704  -8222.9735493228  -0.000000826019 0.00169509  0.00001082  0.0004837 0.0000
705  -8222.9735650413  -0.000015718504 0.00051348  0.00000342  0.0004785 0.0000
706  -8222.9735697434  -0.000004702157 0.00008819  0.00000094  0.0004760 0.0000
707  -8222.9735706282  -0.000000884729 0.00067263  0.00000428  0.0004754 0.0000
708  -8222.9735767666  -0.000006138478 0.00089939  0.00000580  0.0004740 0.0000
709  -8222.9735851214  -0.000008354769 0.00137546  0.00000875  0.0004703 0.0000
710  -8222.9735976213  -0.000012499844 0.00020636  0.00000142  0.0004654 0.0000
711  -8222.9735957995   0.000001821783 0.00088335  0.00000563  0.0004668 0.0000
712  -8222.9736038748  -0.000008075280 0.00201979  0.00001286  0.0004632 0.0000
713  -8222.9736221032  -0.000018228473 0.00092066  0.00000589  0.0004566 0.0000
714  -8222.9736138480   0.000008255267 0.00107491  0.00000685  0.0004590 0.0000
715  -8222.9736235779  -0.000009729985 0.00124444  0.00000793  0.0004556 0.0000
716  -8222.9736347426  -0.000011164653 0.00024863  0.00000172  0.0004513 0.0000
717  -8222.9736324949   0.000002247694 0.00085661  0.00000546  0.0004525 0.0000
718  -8222.9736402250  -0.000007730063 0.00068825  0.00000440  0.0004492 0.0000
719  -8222.9736464198  -0.000006194825 0.00051511  0.00000331  0.0004470 0.0000
               *** Restarting incremental Fock matrix formation ***
                                   *** Resetting DIIS ***
720  -8222.9736509623  -0.000004542484 0.00111318  0.00000766  0.0004448 0.0000
721  -8222.9736589506  -0.000007988298 0.00036682  0.00000255  0.0008996 0.0000
722  -8222.9736627797  -0.000003829158 0.00101378  0.00000655  0.0004406 0.0000
723  -8222.9736717116  -0.000008931858 0.00006523  0.00000067  0.0004367 0.0000
724  -8222.9736720661  -0.000000354468 0.00108952  0.00000694  0.0004368 0.0000
725  -8222.9736816690  -0.000009602929 0.00036476  0.00000250  0.0004334 0.0000
726  -8222.9736849264  -0.000003257437 0.00065880  0.00000422  0.0004313 0.0000
727  -8222.9736907353  -0.000005808868 0.00036146  0.00000236  0.0004300 0.0000
728  -8222.9736938979  -0.000003162619 0.00079422  0.00000513  0.0004281 0.0000
729  -8222.9737009374  -0.000007039460 0.00116137  0.00000743  0.0004257 0.0000
730  -8222.9737110820  -0.000010144664 0.00049644  0.00000325  0.0004218 0.0000
731  -8222.9737154737  -0.000004391677 0.00046313  0.00000297  0.0004196 0.0000
732  -8222.9737194139  -0.000003940211 0.00055186  0.00000359  0.0004192 0.0000
733  -8222.9737243126  -0.000004898639 0.00162514  0.00001050  0.0004165 0.0000
734  -8222.9737384177  -0.000014105181 0.00046860  0.00000309  0.0004116 0.0000
735  -8222.9737343788   0.000004038913 0.00091835  0.00000594  0.0004128 0.0000
736  -8222.9737423709  -0.000007992065 0.00133526  0.00000869  0.0004096 0.0000
737  -8222.9737539069  -0.000011536045 0.00048176  0.00000318  0.0004056 0.0000
738  -8222.9737497700   0.000004136955 0.00078327  0.00000508  0.0004065 0.0000
739  -8222.9737565605  -0.000006790540 0.00062736  0.00000411  0.0004042 0.0000
               *** Restarting incremental Fock matrix formation ***
                                   *** Resetting DIIS ***
740  -8222.9737620427  -0.000005482170 0.00106582  0.00000701  0.0004018 0.0000
741  -8222.9737707025  -0.000008659837 0.00016073  0.00000146  0.0004000 0.0000
742  -8222.9737726350  -0.000001932514 0.00072205  0.00000473  0.0003982 0.0000
743  -8222.9737787982  -0.000006163125 0.00019731  0.00000149  0.0003956 0.0000
744  -8222.9737805315  -0.000001733355 0.00075466  0.00000496  0.0003956 0.0000
745  -8222.9737870582  -0.000006526632 0.00099838  0.00000656  0.0003925 0.0000
746  -8222.9737956391  -0.000008580915 0.00008094  0.00000073  0.0003901 0.0000
747  -8222.9737956763  -0.000000037195 0.00050261  0.00000332  0.0003884 0.0000
748  -8222.9737999853  -0.000004309079 0.00107423  0.00000711  0.0003880 0.0000
749  -8222.9738092536  -0.000009268208 0.00100090  0.00000671  0.0003845 0.0000
750  -8222.9738177879  -0.000008534338 0.00041176  0.00000281  0.0003810 0.0000
751  -8222.9738143091   0.000003478792 0.00059702  0.00000398  0.0003826 0.0000
752  -8222.9738194557  -0.000005146594 0.00108216  0.00000726  0.0003809 0.0000
753  -8222.9738287207  -0.000009264963 0.00005625  0.00000057  0.0003764 0.0000
754  -8222.9738290785  -0.000000357819 0.00089857  0.00000604  0.0003774 0.0000
755  -8222.9738367684  -0.000007689963 0.00019376  0.00000142  0.0003743 0.0000
756  -8222.9738384789  -0.000001710490 0.00070802  0.00000479  0.0003735 0.0000
757  -8222.9738445116  -0.000006032686 0.00019593  0.00000138  0.0003716 0.0000
758  -8222.9738462421  -0.000001730439 0.00079575  0.00000543  0.0003710 0.0000
759  -8222.9738530693  -0.000006827218 0.00012032  0.00000088  0.0003680 0.0000
               *** Restarting incremental Fock matrix formation ***
                                   *** Resetting DIIS ***
760  -8222.9738540434  -0.000000974142 0.00095974  0.00000670  0.0003684 0.0000
761  -8222.9738618585  -0.000007815135 0.00021271  0.00000176  0.0003704 0.0000
762  -8222.9738639074  -0.000002048848 0.00067590  0.00000467  0.0003646 0.0000
763  -8222.9738696720  -0.000005764654 0.00014179  0.00000108  0.0003633 0.0000
764  -8222.9738709800  -0.000001307933 0.00128700  0.00000889  0.0003621 0.0000
765  -8222.9738820113  -0.000011031305 0.00036084  0.00000250  0.0003585 0.0000
766  -8222.9738789537   0.000003057547 0.00110223  0.00000767  0.0003596 0.0000
767  -8222.9738884389  -0.000009485113 0.00008419  0.00000075  0.0003556 0.0000
768  -8222.9738889948  -0.000000555954 0.00065236  0.00000458  0.0003562 0.0000
769  -8222.9738946841  -0.000005689328 0.00115285  0.00000810  0.0003541 0.0000
770  -8222.9739046232  -0.000009939024 0.00021908  0.00000160  0.0003505 0.0000
771  -8222.9739027303   0.000001892900 0.00084643  0.00000598  0.0003517 0.0000
772  -8222.9739100701  -0.000007339793 0.00055306  0.00000396  0.0003493 0.0000
773  -8222.9739148383  -0.000004768212 0.00028300  0.00000210  0.0003468 0.0000
774  -8222.9739173450  -0.000002506726 0.00076330  0.00000547  0.0003466 0.0000
775  -8222.9739239254  -0.000006580403 0.00033476  0.00000242  0.0003446 0.0000
776  -8222.9739268958  -0.000002970375 0.00075045  0.00000543  0.0003434 0.0000
777  -8222.9739333958  -0.000006500062 0.00020802  0.00000154  0.0003416 0.0000
778  -8222.9739316145   0.000001781371 0.00066240  0.00000481  0.0003419 0.0000
779  -8222.9739374056  -0.000005791186 0.00058111  0.00000426  0.0003397 0.0000
               *** Restarting incremental Fock matrix formation ***
                                   *** Resetting DIIS ***
780  -8222.9739424622  -0.000005056521 0.00088639  0.00000677  0.0003390 0.0000
781  -8222.9739492435  -0.000006781287 0.00019544  0.00000206  0.0003570 0.0000
782  -8222.9739516709  -0.000002427418 0.00046129  0.00000347  0.0003356 0.0000
783  -8222.9739556441  -0.000003973264 0.00031981  0.00000238  0.0003350 0.0000
784  -8222.9739585245  -0.000002880366 0.00099892  0.00000744  0.0003337 0.0000
785  -8222.9739673112  -0.000008786668 0.00005858  0.00000063  0.0003310 0.0000
786  -8222.9739677545  -0.000000443342 0.00031700  0.00000239  0.0003313 0.0000
787  -8222.9739705688  -0.000002814311 0.00049675  0.00000375  0.0003297 0.0000
788  -8222.9739749258  -0.000004357023 0.00045075  0.00000340  0.0003292 0.0000
789  -8222.9739789274  -0.000004001538 0.00080983  0.00000612  0.0003275 0.0000
790  -8222.9739860571  -0.000007129765 0.00006056  0.00000053  0.0003260 0.0000
791  -8222.9739865857  -0.000000528564 0.00066335  0.00000507  0.0003253 0.0000
792  -8222.9739924279  -0.000005842163 0.00007172  0.00000058  0.0003241 0.0000
793  -8222.9739930754  -0.000000647547 0.00079931  0.00000613  0.0003236 0.0000
794  -8222.9740000979  -0.000007022509 0.00022806  0.00000179  0.0003223 0.0000
795  -8222.9739981185   0.000001979464 0.00017510  0.00000134  0.0003223 0.0000
796  -8222.9739996624  -0.000001543900 0.00048411  0.00000368  0.0003221 0.0000
797  -8222.9740039330  -0.000004270631 0.00047596  0.00000368  0.0003208 0.0000
798  -8222.9740081236  -0.000004190602 0.00025587  0.00000196  0.0003198 0.0000
799  -8222.9740103978  -0.000002274219 0.00092935  0.00000720  0.0003190 0.0000
               *** Restarting incremental Fock matrix formation ***
                                   *** Resetting DIIS ***
800  -8222.9740186446  -0.000008246750 0.00085914  0.00000661  0.0003173 0.0000
801  -8222.9740254325  -0.000006787919 0.00021719  0.00000207  0.0003609 0.0000
802  -8222.9740275759  -0.000002143412 0.00052309  0.00000411  0.0003147 0.0000
803  -8222.9740322034  -0.000004627496 0.00016577  0.00000134  0.0003144 0.0000
804  -8222.9740337325  -0.000001529101 0.00091306  0.00000716  0.0003133 0.0000
805  -8222.9740418550  -0.000008122515 0.00015555  0.00000126  0.0003116 0.0000
806  -8222.9740404666   0.000001388400 0.00123725  0.00000965  0.0003119 0.0000
807  -8222.9740512542  -0.000010787573 0.00026820  0.00000221  0.0003081 0.0000
808  -8222.9740491084   0.000002145753 0.00029919  0.00000237  0.0003099 0.0000
809  -8222.9740517917  -0.000002683279 0.00078967  0.00000625  0.0003094 0.0000
810  -8222.9740588883  -0.000007096540 0.00069090  0.00000553  0.0003075 0.0000
811  -8222.9740650788  -0.000006190519 0.00013609  0.00000115  0.0003066 0.0000
812  -8222.9740638557   0.000001223099 0.00135586  0.00001080  0.0003064 0.0000
813  -8222.9740758352  -0.000011979566 0.00026014  0.00000224  0.0003024 0.0000
814  -8222.9740737233   0.000002111939 0.00033042  0.00000269  0.0003049 0.0000
815  -8222.9740767255  -0.000003002218 0.00052269  0.00000422  0.0003041 0.0000
816  -8222.9740814750  -0.000004749505 0.00078751  0.00000643  0.0003030 0.0000
817  -8222.9740886292  -0.000007154209 0.00006314  0.00000057  0.0003015 0.0000
818  -8222.9740880579   0.000000571359 0.00100227  0.00000813  0.0003016 0.0000
819  -8222.9740968665  -0.000008808584 0.00012644  0.00000140  0.0002987 0.0000
               *** Restarting incremental Fock matrix formation ***
                                   *** Resetting DIIS ***
820  -8222.9740960413   0.000000825188 0.00082014  0.00000690  0.0002998 0.0000
821  -8222.9741015882  -0.000005546930 0.00026397  0.00000245  0.0006483 0.0000
822  -8222.9741046521  -0.000003063864 0.00073136  0.00000611  0.0002982 0.0000
823  -8222.9741113448  -0.000006692706 0.00008973  0.00000086  0.0002972 0.0000
824  -8222.9741105691   0.000000775632 0.00035662  0.00000298  0.0002972 0.0000
825  -8222.9741138627  -0.000003293586 0.00075310  0.00000633  0.0002966 0.0000
826  -8222.9741208257  -0.000006963002 0.00077499  0.00000652  0.0002955 0.0000
827  -8222.9741277809  -0.000006955197 0.00028347  0.00000248  0.0002942 0.0000
828  -8222.9741253837   0.000002397222 0.00029725  0.00000255  0.0002947 0.0000
829  -8222.9741281630  -0.000002779350 0.00051306  0.00000434  0.0002943 0.0000
830  -8222.9741329559  -0.000004792895 0.00051414  0.00000442  0.0002935 0.0000
831  -8222.9741377462  -0.000004790221 0.00007245  0.00000067  0.0002929 0.0000
832  -8222.9741370965   0.000000649699 0.00058105  0.00000496  0.0002929 0.0000
833  -8222.9741423493  -0.000005252878 0.00007600  0.00000091  0.0002920 0.0000
834  -8222.9741428673  -0.000000517935 0.00057929  0.00000504  0.0002920 0.0000
835  -8222.9741483300  -0.000005462734 0.00008522  0.00000076  0.0002913 0.0000
836  -8222.9741491518  -0.000000821781 0.00050264  0.00000438  0.0002912 0.0000
837  -8222.9741538924  -0.000004740648 0.00006405  0.00000062  0.0002905 0.0000
838  -8222.9741533069   0.000000585507 0.00066390  0.00000575  0.0002906 0.0000
839  -8222.9741592204  -0.000005913462 0.00017017  0.00000155  0.0003023 0.0000
               *** Restarting incremental Fock matrix formation ***
                                   *** Resetting DIIS ***
840  -8222.9741606676  -0.000001447224 0.00077305  0.00000686  0.0002895 0.0000
841  -8222.9741669200  -0.000006252372 0.00024007  0.00000214  0.0005220 0.0000
842  -8222.9741692554  -0.000002335393 0.00052917  0.00000466  0.0002885 0.0000
843  -8222.9741743164  -0.000005061036 0.00015652  0.00000152  0.0002878 0.0000
844  -8222.9741758378  -0.000001521386 0.00039188  0.00000349  0.0002877 0.0000
845  -8222.9741796438  -0.000003805972 0.00046038  0.00000410  0.0002872 0.0000
846  -8222.9741840891  -0.000004445341 0.00076877  0.00000696  0.0002866 0.0000
847  -8222.9741912922  -0.000007203125 0.00017944  0.00000182  0.0002861 0.0000
848  -8222.9741898229   0.000001469358 0.00051425  0.00000466  0.0002860 0.0000
849  -8222.9741948332  -0.000005010270 0.00049185  0.00000446  0.0002855 0.0000
850  -8222.9741996582  -0.000004825009 0.00078066  0.00000711  0.0002850 0.0000
851  -8222.9742073249  -0.000007666742 0.00003094  0.00000045  0.0002843 0.0000
852  -8222.9742076337  -0.000000308744 0.00029533  0.00000269  0.0002842 0.0000
853  -8222.9742105100  -0.000002876321 0.00021682  0.00000200  0.0002839 0.0000
854  -8222.9742125818  -0.000002071785 0.00045772  0.00000424  0.0002837 0.0000
855  -8222.9742171400  -0.000004558275 0.00026427  0.00000243  0.0002834 0.0000
856  -8222.9742197657  -0.000002625700 0.00081513  0.00000754  0.0002830 0.0000
857  -8222.9742276942  -0.000007928455 0.00069374  0.00000643  0.0002829 0.0000
858  -8222.9742208262   0.000006867955 0.00042870  0.00000394  0.0002834 0.0000
859  -8222.9742250874  -0.000004261212 0.00004641  0.00000050  0.0002828 0.0000
               *** Restarting incremental Fock matrix formation ***
                                   *** Resetting DIIS ***
860  -8222.9742254137  -0.000000326254 0.00072425  0.00000663  0.0002830 0.0000
861  -8222.9742319804  -0.000006566748 0.00023497  0.00000263  0.0003169 0.0000
862  -8222.9742341181  -0.000002137660 0.00038706  0.00000370  0.0002823 0.0000
863  -8222.9742380182  -0.000003900079 0.00016022  0.00000139  0.0002824 0.0000
864  -8222.9742395042  -0.000001485994 0.00050107  0.00000456  0.0002818 0.0000
865  -8222.9742443655  -0.000004861326 0.00012847  0.00000122  0.0002817 0.0000
866  -8222.9742456045  -0.000001238979 0.00112527  0.00001029  0.0002814 0.0000
867  -8222.9742560077  -0.000010403222 0.00032374  0.00000350  0.0002787 0.0000
868  -8222.9742535103   0.000002497451 0.00037738  0.00000333  0.0002811 0.0000
869  -8222.9742570266  -0.000003516347 0.00045444  0.00000400  0.0002808 0.0000
870  -8222.9742613517  -0.000004325113 0.00051725  0.00000466  0.0002803 0.0000
871  -8222.9742662517  -0.000004899966 0.00002329  0.00000040  0.0002801 0.0000
872  -8222.9742661660   0.000000085727 0.00139164  0.00001234  0.0002799 0.0000
873  -8222.9742788750  -0.000012708995 0.00044462  0.00000438  0.0002770 0.0000
874  -8222.9742750174   0.000003857509 0.00032950  0.00000294  0.0002795 0.0000
875  -8222.9742781018  -0.000003084344 0.00035217  0.00000303  0.0002795 0.0000
876  -8222.9742813204  -0.000003218567 0.00070470  0.00000604  0.0002792 0.0000
877  -8222.9742877647  -0.000006444334 0.00016009  0.00000143  0.0002786 0.0000
878  -8222.9742892450  -0.000001480279 0.00165975  0.00001419  0.0002787 0.0000
879  -8222.9743036552  -0.000014410183 0.00052446  0.00000495  0.0003748 0.0000
               *** Restarting incremental Fock matrix formation ***
                                   *** Resetting DIIS ***
880  -8222.9742992747   0.000004380490 0.00077154  0.00000710  0.0002776 0.0000
881  -8222.9743021461  -0.000002871480 0.00018157  0.00000158  0.0010718 0.0000
882  -8222.9743058043  -0.000003658150 0.00028055  0.00000282  0.0004395 0.0000
883  -8222.9743087561  -0.000002951798 0.00057614  0.00000485  0.0002771 0.0000
884  -8222.9743139243  -0.000005168218 0.00039403  0.00000324  0.0002762 0.0000
885  -8222.9743170518  -0.000003127449 0.00018659  0.00000162  0.0002770 0.0000
886  -8222.9743188407  -0.000001788911 0.00036122  0.00000295  0.0002767 0.0000
887  -8222.9743219483  -0.000003107605 0.00126185  0.00001065  0.0002763 0.0000
888  -8222.9743328862  -0.000010937894 0.00054592  0.00000494  0.0002764 0.0000
889  -8222.9743279894   0.000004896774 0.00071318  0.00000599  0.0002754 0.0000
890  -8222.9743341924  -0.000006203019 0.00077845  0.00000628  0.0002752 0.0000
891  -8222.9743407107  -0.000006518309 0.00019647  0.00000162  0.0002753 0.0000
892  -8222.9743424322  -0.000001721477 0.00106523  0.00000850  0.0002749 0.0000
893  -8222.9743511590  -0.000008726784 0.00024985  0.00000190  0.0002747 0.0000
894  -8222.9743492798   0.000001879163 0.00007814  0.00000069  0.0002747 0.0000
895  -8222.9743488595   0.000000420363 0.00042221  0.00000343  0.0002746 0.0000
896  -8222.9743523815  -0.000003522016 0.00018835  0.00000148  0.0002744 0.0000
897  -8222.9743538893  -0.000001507835 0.00066607  0.00000532  0.0002741 0.0000
898  -8222.9743593913  -0.000005502010 0.00069890  0.00000542  0.0002739 0.0000
899  -8222.9743649881  -0.000005596812 0.00066695  0.00000559  0.0002729 0.0000
               *** Restarting incremental Fock matrix formation ***
                                   *** Resetting DIIS ***
900  -8222.9743703730  -0.000005384836 0.00091664  0.00000743  0.0002741 0.0000
901  -8222.9743718011  -0.000001428149 0.00028257  0.00000414  0.0008197 0.0000
902  -8222.9743778808  -0.000006079668 0.00036300  0.00000286  0.0002722 0.0000
903  -8222.9743804378  -0.000002557023 0.00043388  0.00000337  0.0002731 0.0000
904  -8222.9743840488  -0.000003610961 0.00060710  0.00000468  0.0002723 0.0000
905  -8222.9743887316  -0.000004682850 0.00004316  0.00000043  0.0002719 0.0000
906  -8222.9743886743   0.000000057302 0.00027768  0.00000205  0.0002720 0.0000
907  -8222.9743907098  -0.000002035482 0.00077543  0.00000611  0.0002712 0.0000
908  -8222.9743968519  -0.000006142112 0.00075265  0.00000553  0.0002712 0.0000
909  -8222.9744024553  -0.000005603395 0.00157108  0.00001184  0.0002703 0.0000
910  -8222.9744143055  -0.000011850196 0.00084794  0.00000608  0.0002696 0.0000
911  -8222.9744202213  -0.000005915774 0.00091444  0.00000668  0.0002685 0.0000
912  -8222.9744137432   0.000006478047 0.00074864  0.00000556  0.0002687 0.0000
913  -8222.9744191521  -0.000005408834 0.00014173  0.00000104  0.0002691 0.0000
914  -8222.9744202019  -0.000001049828 0.00010296  0.00000075  0.0002689 0.0000
915  -8222.9744209515  -0.000000749618 0.00023145  0.00000179  0.0002688 0.0000
916  -8222.9744227027  -0.000001751192 0.00006051  0.00000057  0.0002686 0.0000
917  -8222.9744230649  -0.000000362157 0.00090754  0.00000665  0.0002684 0.0000
918  -8222.9744293657  -0.000006300894 0.00013384  0.00000171  0.0002657 0.0000
919  -8222.9744304046  -0.000001038894 0.00074000  0.00000523  0.0002677 0.0000
               *** Restarting incremental Fock matrix formation ***
                                   *** Resetting DIIS ***
920  -8222.9744355244  -0.000005119775 0.00077712  0.00000593  0.0002668 0.0000
921  -8222.9744393829  -0.000003858508 0.00032348  0.00000268  0.0007261 0.0000
922  -8222.9744420944  -0.000002711455 0.00043205  0.00000324  0.0002657 0.0000
923  -8222.9744452479  -0.000003153531 0.00032207  0.00000224  0.0002657 0.0000
924  -8222.9744474100  -0.000002162069 0.00063792  0.00000465  0.0002647 0.0000
925  -8222.9744518491  -0.000004439098 0.00004736  0.00000049  0.0002643 0.0000
926  -8222.9744521781  -0.000000328999 0.00163844  0.00001191  0.0002643 0.0000
927  -8222.9744632451  -0.000011067061 0.00071996  0.00000550  0.0002947 0.0000
928  -8222.9744583957   0.000004849466 0.00053345  0.00000375  0.0002634 0.0000
929  -8222.9744620120  -0.000003616369 0.00048045  0.00000336  0.0002628 0.0000
930  -8222.9744651831  -0.000003171033 0.00032916  0.00000239  0.0002620 0.0000
931  -8222.9744674864  -0.000002303344 0.00068058  0.00000470  0.0002617 0.0000
932  -8222.9744718827  -0.000004396328 0.00140923  0.00001020  0.0002605 0.0000
933  -8222.9744811522  -0.000009269439 0.00063017  0.00000479  0.0003187 0.0000
934  -8222.9744770571   0.000004095098 0.00064390  0.00000454  0.0002595 0.0000
935  -8222.9744812599  -0.000004202768 0.00075038  0.00000515  0.0002589 0.0000
936  -8222.9744860790  -0.000004819145 0.00025978  0.00000192  0.0002574 0.0000
937  -8222.9744877731  -0.000001694088 0.00035617  0.00000243  0.0002574 0.0000
938  -8222.9744900018  -0.000002228740 0.00197040  0.00001376  0.0002567 0.0000
939  -8222.9745022924  -0.000012290535 0.00078923  0.00000578  0.0002678 0.0000
               *** Restarting incremental Fock matrix formation ***
                                   *** Resetting DIIS ***
940  -8222.9744973422   0.000004950132 0.00074423  0.00000583  0.0002549 0.0000
941  -8222.9744990610  -0.000001718749 0.00026650  0.00000330  0.0005966 0.0000
942  -8222.9745027976  -0.000003736586 0.00037764  0.00000283  0.0002531 0.0000
943  -8222.9745051658  -0.000002368273 0.00038440  0.00000257  0.0002527 0.0000
944  -8222.9745075149  -0.000002349090 0.00087053  0.00000586  0.0002518 0.0000
945  -8222.9745127330  -0.000005218113 0.00012633  0.00000120  0.0002503 0.0000
946  -8222.9745135180  -0.000000784914 0.00119058  0.00000812  0.0002501 0.0000
947  -8222.9745203369  -0.000006818982 0.00035035  0.00000279  0.0002469 0.0000
948  -8222.9745184727   0.000001864228 0.00054078  0.00000362  0.0002485 0.0000
949  -8222.9745216218  -0.000003149047 0.00047405  0.00000322  0.0002475 0.0000
950  -8222.9745244496  -0.000002827841 0.00080945  0.00000533  0.0002465 0.0000
951  -8222.9745289047  -0.000004455091 0.00034927  0.00000233  0.0002449 0.0000
952  -8222.9745270230   0.000001881670 0.00107761  0.00000736  0.0002455 0.0000
953  -8222.9745331014  -0.000006078382 0.00034211  0.00000257  0.0002425 0.0000
954  -8222.9745312686   0.000001832826 0.00036212  0.00000246  0.0002440 0.0000
955  -8222.9745333311  -0.000002062568 0.00086454  0.00000573  0.0002433 0.0000
956  -8222.9745382091  -0.000004877922 0.00034726  0.00000256  0.0002412 0.0000
957  -8222.9745401134  -0.000001904315 0.00020039  0.00000134  0.0002408 0.0000
958  -8222.9745412365  -0.000001123124 0.00242846  0.00001610  0.0002400 0.0000
959  -8222.9745544322  -0.000013195728 0.00080914  0.00000549  0.0002344 0.0000
               *** Restarting incremental Fock matrix formation ***
                                   *** Resetting DIIS ***
960  -8222.9745499927   0.000004439502 0.00067207  0.00000562  0.0002365 0.0000
961  -8222.9745513789  -0.000001386212 0.00033637  0.00000368  0.0004983 0.0000
962  -8222.9745542888  -0.000002909857 0.00025467  0.00000204  0.0002344 0.0000
963  -8222.9745557520  -0.000001463233 0.00045300  0.00000291  0.0002338 0.0000
964  -8222.9745581121  -0.000002360090 0.00045106  0.00000301  0.0002324 0.0000
965  -8222.9745604667  -0.000002354571 0.00024468  0.00000165  0.0002316 0.0000
966  -8222.9745617568  -0.000001290129 0.00153947  0.00001016  0.0002307 0.0000
967  -8222.9745692623  -0.000007505480 0.00064346  0.00000458  0.0002254 0.0000
968  -8222.9745663565   0.000002905768 0.00038850  0.00000249  0.0002286 0.0000
969  -8222.9745682589  -0.000001902377 0.00045423  0.00000297  0.0002273 0.0000
970  -8222.9745705655  -0.000002306571 0.00044800  0.00000299  0.0002261 0.0000
971  -8222.9745728582  -0.000002292694 0.00014036  0.00000094  0.0002248 0.0000
972  -8222.9745735151  -0.000000656948 0.00166112  0.00001091  0.0002244 0.0000
973  -8222.9745815379  -0.000008022733 0.00033137  0.00000244  0.0002516 0.0000
974  -8222.9745800156   0.000001522307 0.00026087  0.00000193  0.0002202 0.0000
975  -8222.9745813180  -0.000001302447 0.00062239  0.00000396  0.0002200 0.0000
976  -8222.9745842479  -0.000002929934 0.00010554  0.00000076  0.0002181 0.0000
977  -8222.9745838006   0.000000447322 0.00017843  0.00000121  0.0002182 0.0000
978  -8222.9745846546  -0.000000853976 0.00074838  0.00000492  0.0002178 0.0000
979  -8222.9745882174  -0.000003562767 0.00016850  0.00000122  0.0002149 0.0000
               *** Restarting incremental Fock matrix formation ***
                                   *** Resetting DIIS ***
980  -8222.9745888978  -0.000000680406 0.00059194  0.00000482  0.0002149 0.0000
981  -8222.9745890384  -0.000000140673 0.00029889  0.00000254  0.0008218 0.0000
982  -8222.9745922071  -0.000003168700 0.00024135  0.00000169  0.0002124 0.0000
983  -8222.9745933580  -0.000001150845 0.00046892  0.00000301  0.0002118 0.0000
984  -8222.9745954535  -0.000002095490 0.00035714  0.00000236  0.0002103 0.0000
985  -8222.9745971058  -0.000001652345 0.00042807  0.00000277  0.0002088 0.0000
986  -8222.9745989926  -0.000001886820 0.00024695  0.00000167  0.0002080 0.0000
987  -8222.9746001270  -0.000001134369 0.00004014  0.00000042  0.0002066 0.0000
988  -8222.9746001428  -0.000000015772 0.00085953  0.00000561  0.0002069 0.0000
989  -8222.9746039882  -0.000003845451 0.00038896  0.00000246  0.0002040 0.0000
990  -8222.9746055537  -0.000001565440 0.00020106  0.00000139  0.0002025 0.0000
991  -8222.9746065200  -0.000000966351 0.00096057  0.00000616  0.0002019 0.0000
992  -8222.9746105928  -0.000004072821 0.00026746  0.00000196  0.0001986 0.0000
993  -8222.9746117501  -0.000001157303 0.00039067  0.00000248  0.0001975 0.0000
994  -8222.9746133634  -0.000001613280 0.00061633  0.00000400  0.0001962 0.0000
995  -8222.9746159263  -0.000002562840 0.00119187  0.00000781  0.0001941 0.0000
996  -8222.9746207710  -0.000004844771 0.00045067  0.00000311  0.0001895 0.0000
997  -8222.9746188776   0.000001893450 0.00079601  0.00000513  0.0001914 0.0000
998  -8222.9746220824  -0.000003204863 0.00068401  0.00000449  0.0001883 0.0000
999  -8222.9746247996  -0.000002717137 0.00045597  0.00000296  0.0001861 0.0000
               *** Restarting incremental Fock matrix formation ***
                                   *** Resetting DIIS ***
1000  -8222.9746230476   0.000001751947 0.00048336  0.00000348  0.0001873 0.0000
1001  -8222.9746245973  -0.000001549675 0.00012716  0.00000141  0.0003226 0.0000
1002  -8222.9746253962  -0.000000798855 0.00025875  0.00000180  0.0001851 0.0000
1003  -8222.9746264300  -0.000001033863 0.00036013  0.00000231  0.0001838 0.0000
1004  -8222.9746278050  -0.000001374943 0.00043880  0.00000292  0.0001825 0.0000
1005  -8222.9746294902  -0.000001685210 0.00007994  0.00000057  0.0001809 0.0000
1006  -8222.9746297826  -0.000000292410 0.00119063  0.00000779  0.0001803 0.0000
1007  -8222.9746342479  -0.000004465302 0.00039829  0.00000273  0.0001757 0.0000
1008  -8222.9746327280   0.000001519915 0.00043415  0.00000285  0.0001772 0.0000
1009  -8222.9746343565  -0.000001628552 0.00084859  0.00000547  0.0001754 0.0000
1010  -8222.9746374075  -0.000003050976 0.00023942  0.00000155  0.0001720 0.0000
1011  -8222.9746365903   0.000000817176 0.00032504  0.00000214  0.0001729 0.0000
1012  -8222.9746377672  -0.000001176844 0.00133808  0.00000866  0.0001716 0.0000
1013  -8222.9746424497  -0.000004682573 0.00005353  0.00000067  0.0001660 0.0000
1014  -8222.9746424209   0.000000028836 0.00039499  0.00000249  0.0001661 0.0000
1015  -8222.9746437325  -0.000001311599 0.00042946  0.00000287  0.0001644 0.0000
1016  -8222.9746452510  -0.000001518489 0.00047463  0.00000306  0.0001624 0.0000
1017  -8222.9746467935  -0.000001542514 0.00016859  0.00000116  0.0001606 0.0000
1018  -8222.9746473964  -0.000000602915 0.00055635  0.00000369  0.0001597 0.0000
1019  -8222.9746492201  -0.000001823690 0.00025866  0.00000169  0.0001570 0.0000
               *** Restarting incremental Fock matrix formation ***
                                   *** Resetting DIIS ***
1020  -8222.9746500762  -0.000000856042 0.00039921  0.00000278  0.0001561 0.0000
1021  -8222.9746512343  -0.000001158171 0.00011603  0.00000089  0.0002049 0.0000
1022  -8222.9746516400  -0.000000405629 0.00017074  0.00000117  0.0001537 0.0000
1023  -8222.9746522128  -0.000000572822 0.00040228  0.00000266  0.0001530 0.0000
1024  -8222.9746534667  -0.000001253949 0.00010986  0.00000076  0.0001510 0.0000
1025  -8222.9746538251  -0.000000358323 0.00021129  0.00000141  0.0001505 0.0000
1026  -8222.9746544938  -0.000000668717 0.00074373  0.00000500  0.0001496 0.0000
1027  -8222.9746567803  -0.000002286564 0.00021502  0.00000155  0.0001458 0.0000
1028  -8222.9746561419   0.000000638447 0.00039288  0.00000257  0.0001469 0.0000
1029  -8222.9746573142  -0.000001172268 0.00043509  0.00000294  0.0001453 0.0000
1030  -8222.9746586598  -0.000001345637 0.00010983  0.00000076  0.0001431 0.0000
1031  -8222.9746589417  -0.000000281892 0.00031591  0.00000212  0.0001424 0.0000
1032  -8222.9746599111  -0.000000969376 0.00067318  0.00000446  0.0001410 0.0000
1033  -8222.9746618690  -0.000001957900 0.00009065  0.00000086  0.0001377 0.0000
1034  -8222.9746620797  -0.000000210699 0.00029621  0.00000201  0.0001374 0.0000
1035  -8222.9746629642  -0.000000884536 0.00039700  0.00000261  0.0001358 0.0000
1036  -8222.9746640653  -0.000001101062 0.00042187  0.00000289  0.0001340 0.0000
1037  -8222.9746652481  -0.000001182811 0.00011286  0.00000083  0.0001320 0.0000
1038  -8222.9746649461   0.000000301998 0.00058294  0.00000387  0.0001323 0.0000
1039  -8222.9746665273  -0.000001581206 0.00008833  0.00000081  0.0001296 0.0000
               *** Restarting incremental Fock matrix formation ***
                                   *** Resetting DIIS ***
1040  -8222.9746663067   0.000000220569 0.00036535  0.00000359  0.0001297 0.0000
1041  -8222.9746663258  -0.000000019121 0.00021566  0.00000196  0.0002601 0.0000
1042  -8222.9746673569  -0.000001031076 0.00014531  0.00000097  0.0001279 0.0000
1043  -8222.9746677208  -0.000000363883 0.00014678  0.00000108  0.0001273 0.0000
1044  -8222.9746681386  -0.000000417785 0.00016523  0.00000108  0.0001265 0.0000
1045  -8222.9746685563  -0.000000417776 0.00019693  0.00000138  0.0001255 0.0000
1046  -8222.9746690970  -0.000000540682 0.00081003  0.00000544  0.0001247 0.0000
1047  -8222.9746711492  -0.000002052160 0.00030059  0.00000204  0.0001203 0.0000
1048  -8222.9746704209   0.000000728254 0.00019678  0.00000136  0.0001218 0.0000
1049  -8222.9746709044  -0.000000483422 0.00037471  0.00000255  0.0001211 0.0000
1050  -8222.9746718680  -0.000000963610 0.00005049  0.00000042  0.0001191 0.0000
1051  -8222.9746719963  -0.000000128301 0.00007871  0.00000057  0.0001188 0.0000
1052  -8222.9746721820  -0.000000185746 0.00039061  0.00000265  0.0001184 0.0000
1053  -8222.9746731510  -0.000000968990 0.00019649  0.00000139  0.0001161 0.0000
1054  -8222.9746736421  -0.000000491071 0.00010571  0.00000081  0.0001152 0.0000
1055  -8222.9746738970  -0.000000254884 0.00022929  0.00000153  0.0001148 0.0000
1056  -8222.9746744504  -0.000000553402 0.00036296  0.00000253  0.0001135 0.0000
1057  -8222.9746753369  -0.000000886568 0.00035980  0.00000244  0.0001115 0.0000
1058  -8222.9746761542  -0.000000817261 0.00008418  0.00000068  0.0001096 0.0000
1059  -8222.9746762382  -0.000000084041 0.00047379  0.00000324  0.0001095 0.0000
               *** Restarting incremental Fock matrix formation ***
                                   *** Resetting DIIS ***
1060  -8222.9746773577  -0.000001119492 0.00025640  0.00000191  0.0001069 0.0000
1061  -8222.9746778250  -0.000000467297 0.00005749  0.00000065  0.0001492 0.0000
1062  -8222.9746780596  -0.000000234566 0.00020582  0.00000146  0.0001052 0.0000
1063  -8222.9746785172  -0.000000457594 0.00006406  0.00000048  0.0001040 0.0000
1064  -8222.9746786681  -0.000000150914 0.00042731  0.00000293  0.0001037 0.0000
1065  -8222.9746795976  -0.000000929480 0.00013731  0.00000093  0.0001014 0.0000
1066  -8222.9746793142   0.000000283366 0.00040496  0.00000278  0.0001020 0.0000
1067  -8222.9746801876  -0.000000873435 0.00007443  0.00000055  0.0000998 0.0000
1068  -8222.9746803522  -0.000000164562 0.00049091  0.00000339  0.0000994 0.0000
1069  -8222.9746813844  -0.000001032209 0.00010134  0.00000069  0.0000968 0.0000
1070  -8222.9746811843   0.000000200087 0.00019675  0.00000139  0.0000972 0.0000
1071  -8222.9746815968  -0.000000412463 0.00030011  0.00000206  0.0000961 0.0000
1072  -8222.9746822079  -0.000000611095 0.00006305  0.00000043  0.0000946 0.0000
1073  -8222.9746823319  -0.000000124011 0.00015488  0.00000111  0.0000942 0.0000
1074  -8222.9746826282  -0.000000296262 0.00002082  0.00000018  0.0000933 0.0000
1075  -8222.9746826509  -0.000000022726 0.00022723  0.00000161  0.0000933 0.0000
1076  -8222.9746831098  -0.000000458955 0.00003649  0.00000029  0.0000920 0.0000
1077  -8222.9746831793  -0.000000069498 0.00020216  0.00000145  0.0000918 0.0000
1078  -8222.9746835910  -0.000000411612 0.00027159  0.00000188  0.0000906 0.0000
1079  -8222.9746841067  -0.000000515769 0.00008116  0.00000057  0.0000890 0.0000
               *** Restarting incremental Fock matrix formation ***
                                   *** Resetting DIIS ***
1080  -8222.9746842584  -0.000000151644 0.00027032  0.00000203  0.0000887 0.0000
1081  -8222.9746842324   0.000000025946 0.00011614  0.00000095  0.0003777 0.0000
1082  -8222.9746847368  -0.000000504362 0.00009263  0.00000068  0.0000872 0.0000
1083  -8222.9746849114  -0.000000174638 0.00008449  0.00000062  0.0000869 0.0000
1084  -8222.9746850773  -0.000000165899 0.00011893  0.00000085  0.0000863 0.0000
1085  -8222.9746853010  -0.000000223699 0.00012984  0.00000093  0.0000856 0.0000
1086  -8222.9746855493  -0.000000248248 0.00042181  0.00000306  0.0000849 0.0000
1087  -8222.9746863396  -0.000000790356 0.00008020  0.00000058  0.0000824 0.0000
1088  -8222.9746862044   0.000000135182 0.00013276  0.00000095  0.0000828 0.0000
1089  -8222.9746864482  -0.000000243797 0.00035696  0.00000258  0.0000821 0.0000
1090  -8222.9746871055  -0.000000657297 0.00074250  0.00000535  0.0000800 0.0000
1091  -8222.9746883922  -0.000001286640 0.00047094  0.00000342  0.0000760 0.0000
1092  -8222.9746875872   0.000000805012 0.00061406  0.00000444  0.0000784 0.0000
1093  -8222.9746886467  -0.000001059539 0.00016520  0.00000121  0.0000748 0.0000
1094  -8222.9746889244  -0.000000277687 0.00013510  0.00000101  0.0000739 0.0000
1095  -8222.9746891414  -0.000000217035 0.00021803  0.00000158  0.0000731 0.0000
1096  -8222.9746895022  -0.000000360735 0.00013612  0.00000098  0.0000718 0.0000
1097  -8222.9746897182  -0.000000216063 0.00008921  0.00000075  0.0000709 0.0000
1098  -8222.9746898549  -0.000000136648 0.00001720  0.00000024  0.0000707 0.0000
1099  -8222.9746898728  -0.000000017963 0.00017567  0.00000129  0.0000705 0.0000
               *** Restarting incremental Fock matrix formation ***
                                   *** Resetting DIIS ***
1100  -8222.9746901682  -0.000000295331 0.00016712  0.00000122  0.0000694 0.0000
1101  -8222.9746904026  -0.000000234410 0.00004150  0.00000037  0.0000794 0.0000
1102  -8222.9746904730  -0.000000070464 0.00013239  0.00000096  0.0000682 0.0000
1103  -8222.9746906753  -0.000000202275 0.00005515  0.00000040  0.0000675 0.0000
1104  -8222.9746907574  -0.000000082096 0.00022446  0.00000165  0.0000671 0.0000
1105  -8222.9746910977  -0.000000340255 0.00008072  0.00000058  0.0000658 0.0000
1106  -8222.9746912103  -0.000000112628 0.00020264  0.00000146  0.0000654 0.0000
1107  -8222.9746915070  -0.000000296724 0.00003060  0.00000028  0.0000641 0.0000
1108  -8222.9746915451  -0.000000038084 0.00026089  0.00000192  0.0000641 0.0000
1109  -8222.9746919282  -0.000000383117 0.00013668  0.00000106  0.0000625 0.0000
1110  -8222.9746921175  -0.000000189319 0.00002724  0.00000025  0.0000616 0.0000
1111  -8222.9746921663  -0.000000048723 0.00011412  0.00000082  0.0000615 0.0000
1112  -8222.9746923176  -0.000000151309 0.00020647  0.00000151  0.0000609 0.0000
1113  -8222.9746926046  -0.000000287018 0.00018166  0.00000135  0.0000595 0.0000
1114  -8222.9746928527  -0.000000248132 0.00011537  0.00000086  0.0000586 0.0000
1115  -8222.9746930102  -0.000000157484 0.00023142  0.00000175  0.0000577 0.0000
1116  -8222.9746933204  -0.000000310210 0.00001903  0.00000017  0.0000564 0.0000
1117  -8222.9746933121   0.000000008269 0.00013684  0.00000103  0.0000564 0.0000
1118  -8222.9746934913  -0.000000179207 0.00003197  0.00000022  0.0000557 0.0000
1119  -8222.9746935364  -0.000000045082 0.00000839  0.00000012  0.0000555 0.0000
               *** Restarting incremental Fock matrix formation ***
                                   *** Resetting DIIS ***
1120  -8222.9746935395  -0.000000003103 0.00014620  0.00000107  0.0000554 0.0000
1121  -8222.9746936674  -0.000000127897 0.00004637  0.00000040  0.0001004 0.0000
1122  -8222.9746937364  -0.000000068932 0.00006550  0.00000047  0.0000546 0.0000
1123  -8222.9746938168  -0.000000080398 0.00010340  0.00000079  0.0000541 0.0000
1124  -8222.9746939453  -0.000000128492 0.00006711  0.00000049  0.0000536 0.0000
1125  -8222.9746940298  -0.000000084536 0.00009908  0.00000076  0.0000532 0.0000
1126  -8222.9746941569  -0.000000127142 0.00003670  0.00000027  0.0000526 0.0000
1127  -8222.9746942004  -0.000000043476 0.00003282  0.00000025  0.0000524 0.0000
1128  -8222.9746942401  -0.000000039656 0.00021425  0.00000159  0.0000522 0.0000
1129  -8222.9746944980  -0.000000257913 0.00015372  0.00000117  0.0000509 0.0000
1130  -8222.9746946849  -0.000000186918 0.00022438  0.00000166  0.0000501 0.0000
1131  -8222.9746949447  -0.000000259834 0.00014442  0.00000112  0.0000486 0.0000
1132  -8222.9746951144  -0.000000169674 0.00036469  0.00000273  0.0000479 0.0000
1133  -8222.9746955210  -0.000000406610 0.00022289  0.00000169  0.0000457 0.0000
1134  -8222.9746957591  -0.000000238131 0.00042401  0.00000320  0.0000443 0.0000
1135  -8222.9746962004  -0.000000441232 0.00040761  0.00000303  0.0000420 0.0000
1136  -8222.9746965952  -0.000000394833 0.00008193  0.00000056  0.0000395 0.0000
1137  -8222.9746965257   0.000000069469 0.00029939  0.00000222  0.0000427 0.0000
1138  -8222.9746968023  -0.000000276552 0.00013755  0.00000103  0.0000381 0.0000
1139  -8222.9746966777   0.000000124579 0.00008285  0.00000063  0.0000391 0.0000
               *** Restarting incremental Fock matrix formation ***
                                   *** Resetting DIIS ***
1140  -8222.9746967724  -0.000000094644 0.00010036  0.00000075  0.0000385 0.0000
1141  -8222.9746968338  -0.000000061487 0.00002850  0.00000032  0.0000595 0.0000
1142  -8222.9746968717  -0.000000037842 0.00004526  0.00000034  0.0000378 0.0000
1143  -8222.9746969161  -0.000000044376 0.00007365  0.00000057  0.0000376 0.0000
1144  -8222.9746969856  -0.000000069533 0.00008635  0.00000066  0.0000371 0.0000
1145  -8222.9746970639  -0.000000078262 0.00001074  0.00000011  0.0000367 0.0000
1146  -8222.9746970673  -0.000000003418 0.00021416  0.00000161  0.0000366 0.0000
1147  -8222.9746972555  -0.000000188233 0.00008075  0.00000058  0.0000353 0.0000
1148  -8222.9746971888   0.000000066662 0.00006986  0.00000052  0.0000359 0.0000
1149  -8222.9746972520  -0.000000063181 0.00012768  0.00000095  0.0000355 0.0000
1150  -8222.9746973625  -0.000000110480 0.00010751  0.00000080  0.0000348 0.0000
1151  -8222.9746974521  -0.000000089598 0.00001797  0.00000021  0.0000341 0.0000
1152  -8222.9746974406   0.000000011540 0.00022810  0.00000170  0.0000343 0.0000
1153  -8222.9746976265  -0.000000185946 0.00001236  0.00000013  0.0000330 0.0000
1154  -8222.9746976248   0.000000001661 0.00006201  0.00000044  0.0000330 0.0000
1155  -8222.9746976720  -0.000000047163 0.00009006  0.00000066  0.0000327 0.0000
1156  -8222.9746977431  -0.000000071108 0.00016638  0.00000120  0.0000322 0.0000
1157  -8222.9746978680  -0.000000124837 0.00005887  0.00000044  0.0000313 0.0000
1158  -8222.9746979094  -0.000000041407 0.00008172  0.00000060  0.0000309 0.0000
1159  -8222.9746979716  -0.000000062239 0.00017184  0.00000124  0.0000306 0.0000
               *** Restarting incremental Fock matrix formation ***
                                   *** Resetting DIIS ***
1160  -8222.9746980900  -0.000000118387 0.00008068  0.00000057  0.0000296 0.0000
1161  -8222.9746981413  -0.000000051361 0.00002001  0.00000015  0.0000306 0.0000
1162  -8222.9746981578  -0.000000016404 0.00003524  0.00000025  0.0000291 0.0000
1163  -8222.9746981818  -0.000000024032 0.00006982  0.00000048  0.0000289 0.0000
1164  -8222.9746982304  -0.000000048605 0.00003998  0.00000028  0.0000286 0.0000
1165  -8222.9746982592  -0.000000028833 0.00007216  0.00000052  0.0000284 0.0000
1166  -8222.9746983069  -0.000000047654 0.00001534  0.00000012  0.0000281 0.0000
1167  -8222.9746983225  -0.000000015594 0.00009947  0.00000070  0.0000280 0.0000
1168  -8222.9746983881  -0.000000065660 0.00002539  0.00000019  0.0000274 0.0000
1169  -8222.9746983723   0.000000015854 0.00005094  0.00000035  0.0000276 0.0000
1170  -8222.9746984086  -0.000000036345 0.00017094  0.00000120  0.0000273 0.0000
1171  -8222.9746985166  -0.000000107953 0.00007346  0.00000053  0.0000265 0.0000
1172  -8222.9746984696   0.000000047008 0.00011419  0.00000080  0.0000268 0.0000
1173  -8222.9746985394  -0.000000069838 0.00002039  0.00000013  0.0000263 0.0000
1174  -8222.9746985255   0.000000013941 0.00008524  0.00000059  0.0000264 0.0000
1175  -8222.9746985789  -0.000000053458 0.00006803  0.00000046  0.0000259 0.0000
1176  -8222.9746986212  -0.000000042268 0.00001587  0.00000012  0.0000256 0.0000
1177  -8222.9746986315  -0.000000010294 0.00011745  0.00000080  0.0000255 0.0000
1178  -8222.9746987003  -0.000000068832 0.00004101  0.00000027  0.0000250 0.0000
1179  -8222.9746986718   0.000000028500 0.00008577  0.00000058  0.0000252 0.0000
               *** Restarting incremental Fock matrix formation ***
                                   *** Resetting DIIS ***
1180  -8222.9746987073  -0.000000035518 0.00007106  0.00000055  0.0000248 0.0000
1181  -8222.9746987367  -0.000000029362 0.00002902  0.00000030  0.0000243 0.0000
1182  -8222.9746987510  -0.000000014299 0.00004420  0.00000030  0.0000244 0.0000
1183  -8222.9746987782  -0.000000027203 0.00003638  0.00000024  0.0000242 0.0000
1184  -8222.9746988002  -0.000000021982 0.00005596  0.00000038  0.0000240 0.0000
1185  -8222.9746988354  -0.000000035237 0.00003829  0.00000025  0.0000238 0.0000
1186  -8222.9746988562  -0.000000020791 0.00009949  0.00000068  0.0000235 0.0000
1187  -8222.9746989107  -0.000000054528 0.00002302  0.00000017  0.0000231 0.0000
1188  -8222.9746989004   0.000000010379 0.00008327  0.00000057  0.0000232 0.0000
1189  -8222.9746989458  -0.000000045444 0.00004821  0.00000032  0.0000228 0.0000
1190  -8222.9746989729  -0.000000027097 0.00000758  0.00000008  0.0000226 0.0000
1191  -8222.9746989728   0.000000000144 0.00006315  0.00000043  0.0000226 0.0000
1192  -8222.9746990097  -0.000000036915 0.00010910  0.00000072  0.0000223 0.0000
1193  -8222.9746990657  -0.000000056032 0.00001877  0.00000014  0.0000217 0.0000
1194  -8222.9746990802  -0.000000014457 0.00004310  0.00000028  0.0000217 0.0000
1195  -8222.9746991035  -0.000000023343 0.00012766  0.00000085  0.0000215 0.0000
1196  -8222.9746991669  -0.000000063363 0.00008541  0.00000057  0.0000209 0.0000
1197  -8222.9746992065  -0.000000039599 0.00001825  0.00000011  0.0000205 0.0000
1198  -8222.9746992231  -0.000000016620 0.00004635  0.00000031  0.0000205 0.0000
1199  -8222.9746992442  -0.000000021095 0.00011579  0.00000075  0.0000203 0.0000
               *** Restarting incremental Fock matrix formation ***
                                   *** Resetting DIIS ***
1200  -8222.9746992643  -0.000000020158 0.00006204  0.00000041  0.0000197 0.0000
1201  -8222.9746992886  -0.000000024258 0.00001472  0.00000012  0.0000244 0.0000
1202  -8222.9746992959  -0.000000007281 0.00002625  0.00000017  0.0000195 0.0000
1203  -8222.9746993109  -0.000000015012 0.00005181  0.00000033  0.0000193 0.0000
1204  -8222.9746993374  -0.000000026477 0.00002560  0.00000016  0.0000191 0.0000
1205  -8222.9746993542  -0.000000016837 0.00005177  0.00000034  0.0000190 0.0000
1206  -8222.9746993780  -0.000000023818 0.00002580  0.00000017  0.0000188 0.0000
1207  -8222.9746993945  -0.000000016513 0.00010936  0.00000070  0.0000187 0.0000
1208  -8222.9746994408  -0.000000046239 0.00003367  0.00000022  0.0000182 0.0000
1209  -8222.9746994243   0.000000016465 0.00007788  0.00000050  0.0000184 0.0000
1210  -8222.9746994572  -0.000000032922 0.00013378  0.00000086  0.0000180 0.0000
1211  -8222.9746995121  -0.000000054892 0.00003425  0.00000024  0.0000175 0.0000
1212  -8222.9746994943   0.000000017859 0.00008091  0.00000052  0.0000176 0.0000
1213  -8222.9746995282  -0.000000033968 0.00002076  0.00000013  0.0000173 0.0000
1214  -8222.9746995167   0.000000011498 0.00007580  0.00000048  0.0000174 0.0000
1215  -8222.9746995474  -0.000000030645 0.00005139  0.00000032  0.0000170 0.0000
1216  -8222.9746995722  -0.000000024844 0.00000525  0.00000004  0.0000169 0.0000
1217  -8222.9746995731  -0.000000000851 0.00008307  0.00000052  0.0000168 0.0000
1218  -8222.9746996057  -0.000000032634 0.00002215  0.00000013  0.0000165 0.0000
1219  -8222.9746995911   0.000000014565 0.00011702  0.00000073  0.0000166 0.0000
               *** Restarting incremental Fock matrix formation ***
                                   *** Resetting DIIS ***
1220  -8222.9746996167  -0.000000025597 0.00005430  0.00000039  0.0000161 0.0000
1221  -8222.9746996287  -0.000000011963 0.00002208  0.00000021  0.0000252 0.0000
1222  -8222.9746996369  -0.000000008224 0.00004033  0.00000026  0.0000159 0.0000
1223  -8222.9746996563  -0.000000019380 0.00001397  0.00000010  0.0000157 0.0000
1224  -8222.9746996630  -0.000000006665 0.00006625  0.00000042  0.0000157 0.0000
1225  -8222.9746996901  -0.000000027172 0.00001087  0.00000007  0.0000154 0.0000
1226  -8222.9746996950  -0.000000004875 0.00008297  0.00000053  0.0000154 0.0000
1227  -8222.9746997237  -0.000000028696 0.00001905  0.00000015  0.0000150 0.0000
1228  -8222.9746997152   0.000000008491 0.00004872  0.00000031  0.0000151 0.0000
1229  -8222.9746997368  -0.000000021597 0.00004701  0.00000029  0.0000149 0.0000
1230  -8222.9746997582  -0.000000021386 0.00001286  0.00000008  0.0000147 0.0000
1231  -8222.9746997634  -0.000000005231 0.00005059  0.00000032  0.0000147 0.0000
1232  -8222.9746997852  -0.000000021735 0.00007267  0.00000044  0.0000145 0.0000
1233  -8222.9746998078  -0.000000022674 0.00000770  0.00000008  0.0000142 0.0000
1234  -8222.9746998097  -0.000000001837 0.00008571  0.00000053  0.0000142 0.0000
1235  -8222.9746998389  -0.000000029228 0.00000516  0.00000005  0.0000139 0.0000
1236  -8222.9746998386   0.000000000349 0.00006979  0.00000042  0.0000139 0.0000
1237  -8222.9746998642  -0.000000025664 0.00000934  0.00000006  0.0000136 0.0000
1238  -8222.9746998586   0.000000005666 0.00007816  0.00000048  0.0000136 0.0000
1239  -8222.9746998848  -0.000000026193 0.00009851  0.00000061  0.0000133 0.0000
               *** Restarting incremental Fock matrix formation ***
                                   *** Resetting DIIS ***
1240  -8222.9746998825   0.000000002263 0.00004805  0.00000035  0.0000130 0.0000
1241  -8222.9746998896  -0.000000007136 0.00002011  0.00000021  0.0000263 0.0000
1242  -8222.9746998978  -0.000000008145 0.00004573  0.00000027  0.0000128 0.0000
1243  -8222.9746999153  -0.000000017490 0.00000412  0.00000003  0.0000126 0.0000
1244  -8222.9746999201  -0.000000004829 0.00006654  0.00000040  0.0000126 0.0000
1245  -8222.9746999420  -0.000000021921 0.00001309  0.00000008  0.0000124 0.0000
1246  -8222.9746999341   0.000000007891 0.00007471  0.00000045  0.0000124 0.0000
1247  -8222.9746999557  -0.000000021540 0.00000764  0.00000007  0.0000121 0.0000
1248  -8222.9746999537   0.000000001924 0.00004356  0.00000026  0.0000122 0.0000
1249  -8222.9746999715  -0.000000017721 0.00003678  0.00000022  0.0000120 0.0000
1250  -8222.9746999895  -0.000000017997 0.00000344  0.00000003  0.0000119 0.0000
1251  -8222.9746999909  -0.000000001422 0.00004560  0.00000027  0.0000119 0.0000
1252  -8222.9747000103  -0.000000019423 0.00004298  0.00000026  0.0000117 0.0000
1253  -8222.9747000258  -0.000000015478 0.00003051  0.00000018  0.0000115 0.0000
1254  -8222.9747000385  -0.000000012731 0.00002522  0.00000015  0.0000115 0.0000
1255  -8222.9747000528  -0.000000014290 0.00006059  0.00000036  0.0000114 0.0000
1256  -8222.9747000727  -0.000000019911 0.00000555  0.00000004  0.0000112 0.0000
1257  -8222.9747000783  -0.000000005552 0.00001023  0.00000007  0.0000111 0.0000
1258  -8222.9747000798  -0.000000001510 0.00005604  0.00000033  0.0000111 0.0000
1259  -8222.9747000977  -0.000000017902 0.00008338  0.00000050  0.0000109 0.0000
               *** Restarting incremental Fock matrix formation ***
                                   *** Resetting DIIS ***
1260  -8222.9747000558   0.000000041826 0.00004203  0.00000026  0.0000106 0.0000
1261  -8222.9747000613  -0.000000005461 0.00000939  0.00000012  0.0000244 0.0000
1262  -8222.9747000683  -0.000000006956 0.00001799  0.00000011  0.0000105 0.0000
1263  -8222.9747000773  -0.000000009055 0.00002621  0.00000015  0.0000104 0.0000
1264  -8222.9747000901  -0.000000012780 0.00002878  0.00000017  0.0000103 0.0000
1265  -8222.9747001044  -0.000000014345 0.00000928  0.00000006  0.0000102 0.0000
1266  -8222.9747001112  -0.000000006719 0.00009025  0.00000053  0.0000102 0.0000
1267  -8222.9747001335  -0.000000022343 0.00000589  0.00000004  0.0000099 0.0000
1268  -8222.9747001282   0.000000005279 0.00009388  0.00000056  0.0000099 0.0000
1269  -8222.9747001507  -0.000000022525 0.00000528  0.00000003  0.0000096 0.0000
1270  -8222.9747001533  -0.000000002590 0.00011012  0.00000065  0.0000096 0.0000
1271  -8222.9747001770  -0.000000023651 0.00003501  0.00000020  0.0000092 0.0000
1272  -8222.9747001652   0.000000011813 0.00004874  0.00000029  0.0000093 0.0000
1273  -8222.9747001817  -0.000000016542 0.00006041  0.00000036  0.0000092 0.0000
1274  -8222.9747001972  -0.000000015476 0.00001052  0.00000007  0.0000089 0.0000
                 **** Energy Check signals convergence ****

               *****************************************************
               *                     SUCCESS                       *
               *           SCF CONVERGED AFTER 1275 CYCLES          *
               *****************************************************

Setting up the final grid:

General Integration Accuracy     IntAcc      ...  4.670
Radial Grid Type                 RadialGrid  ... Gauss-Chebyshev
Angular Grid (max. acc.)         AngularGrid ... Lebedev-302
Angular grid pruning method      GridPruning ... 3 (G Style)
Weight generation scheme         WeightScheme... Becke
Basis function cutoff            BFCut       ...    1.0000e-11
Integration weight cutoff        WCut        ...    1.0000e-14
Grids for H and He will be reduced by one unit

# of grid points (after initial pruning)     ... 189906 (   0.0 sec)
# of grid points (after weights+screening)   ... 170286 (   0.8 sec)
nearest neighbour list constructed           ...    0.0 sec
Grid point re-assignment to atoms done       ...    0.0 sec
Grid point division into batches done        ...    0.5 sec
Reduced shell lists constructed in    1.8 sec

Total number of grid points                  ...   170286
Total number of batches                      ...     2677
Average number of points per batch           ...       63
Average number of grid points per atom       ...     5008
Average number of shells per batch           ...    72.44 (36.96%)
Average number of basis functions per batch  ...   153.92 (34.51%)
Average number of large shells per batch     ...    46.06 (63.58%)
Average number of large basis fcns per batch ...    96.64 (62.79%)
Maximum spatial batch extension              ...  20.67, 20.64, 22.36 au
Average spatial batch extension              ...   2.36,  2.32,  2.29 au

Final grid set up in    2.7 sec
Final integration                            ... done (   2.9 sec)
Change in XC energy                          ...     0.000675680
Integrated number of electrons               ...   285.999948888
Previous integrated no of electrons          ...   286.002934780

----------------
TOTAL SCF ENERGY
----------------

Total Energy       :        -8222.97402451 Eh         -223758.49887 eV

Components:
Nuclear Repulsion  :         5523.55312253 Eh          150303.52175 eV
Electronic Energy  :       -13746.52714705 Eh         -374062.02062 eV
One Electron Energy:       -22377.32830659 Eh         -608918.06002 eV
Two Electron Energy:         8630.80115954 Eh          234856.03940 eV

Virial components:
Potential Energy   :       -16428.23544487 Eh         -447035.01328 eV
Kinetic Energy     :         8205.26142036 Eh          223276.51441 eV
Virial Ratio       :            2.00215869


DFT components:
N(Alpha)           :      142.999977576110 electrons
N(Beta)            :      142.999971312185 electrons
N(Total)           :      285.999948888296 electrons
E(X)               :     -334.273652231457 Eh       
E(C)               :      -11.412784683639 Eh       
E(XC)              :     -345.686436915096 Eh       
DFET-embed. en.    :        0.000000000000 Eh       

---------------
SCF CONVERGENCE
---------------

  Last Energy change         ...    4.1073e-09  Tolerance :   1.0000e-08
  Last MAX-Density change    ...    3.8169e-05  Tolerance :   1.0000e-07
  Last RMS-Density change    ...    2.2473e-07  Tolerance :   5.0000e-09
  Last DIIS Error            ...    8.9901e-06  Tolerance :   5.0000e-07

             **** THE GBW FILE WAS UPDATED (1e3d_chainsAB_distal_cluster.gbw) ****
             **** DENSITY FILE WAS UPDATED (1e3d_chainsAB_distal_cluster.scfp) ****
             **** ENERGY FILE WAS UPDATED (1e3d_chainsAB_distal_cluster.en.tmp) ****
----------------------
UHF SPIN CONTAMINATION
----------------------

Warning: in a DFT calculation there is little theoretical justification to 
         calculate <S**2> as in Hartree-Fock theory. We will do it anyways
         but you should keep in mind that the values have only limited relevance

Expectation value of <S**2>     :     7.859404
Ideal value S*(S+1) for S=0.0   :     0.000000
Deviation                       :     7.859404

             **** THE GBW FILE WAS UPDATED (1e3d_chainsAB_distal_cluster.gbw) ****
             **** DENSITY FILE WAS UPDATED (1e3d_chainsAB_distal_cluster.scfp) ****
----------------
ORBITAL ENERGIES
----------------
                 SPIN UP ORBITALS
  NO   OCC          E(Eh)            E(eV) 
   0   1.0000    -256.490808     -6979.4697 
   1   1.0000    -256.433096     -6977.8993 
   2   1.0000    -256.426352     -6977.7158 
   3   1.0000    -256.423808     -6977.6465 
   4   1.0000     -89.042839     -2422.9788 
   5   1.0000     -89.038005     -2422.8473 
   6   1.0000     -89.036124     -2422.7961 
   7   1.0000     -89.028652     -2422.5928 
   8   1.0000     -89.025884     -2422.5175 
   9   1.0000     -89.015689     -2422.2400 
  10   1.0000     -89.013605     -2422.1833 
  11   1.0000     -30.242773      -822.9477 
  12   1.0000     -30.228491      -822.5591 
  13   1.0000     -30.217523      -822.2606 
  14   1.0000     -30.216352      -822.2287 
  15   1.0000     -26.090183      -709.9500 
  16   1.0000     -26.070712      -709.4202 
  17   1.0000     -26.070379      -709.4111 
  18   1.0000     -26.069575      -709.3892 
  19   1.0000     -26.067691      -709.3379 
  20   1.0000     -26.060308      -709.1370 
  21   1.0000     -26.058302      -709.0825 
  22   1.0000     -26.056786      -709.0412 
  23   1.0000     -26.050632      -708.8737 
  24   1.0000     -26.049515      -708.8433 
  25   1.0000     -26.043666      -708.6842 
  26   1.0000     -26.039951      -708.5831 
  27   1.0000     -14.398144      -391.7934 
  28   1.0000     -14.341626      -390.2555 
  29   1.0000     -10.275996      -279.6241 
  30   1.0000     -10.274701      -279.5888 
  31   1.0000     -10.274578      -279.5855 
  32   1.0000     -10.248458      -278.8747 
  33   1.0000     -10.246420      -278.8193 
  34   1.0000     -10.225943      -278.2620 
  35   1.0000     -10.213176      -277.9147 
  36   1.0000      -8.041370      -218.8168 
  37   1.0000      -8.036479      -218.6837 
  38   1.0000      -8.035484      -218.6566 
  39   1.0000      -8.025737      -218.3914 
  40   1.0000      -8.023698      -218.3359 
  41   1.0000      -8.014786      -218.0934 
  42   1.0000      -8.011982      -218.0171 
  43   1.0000      -5.982129      -162.7820 
  44   1.0000      -5.977528      -162.6568 
  45   1.0000      -5.976462      -162.6278 
  46   1.0000      -5.976314      -162.6238 
  47   1.0000      -5.975627      -162.6051 
  48   1.0000      -5.971149      -162.4832 
  49   1.0000      -5.971074      -162.4812 
  50   1.0000      -5.970667      -162.4701 
  51   1.0000      -5.970107      -162.4549 
  52   1.0000      -5.964300      -162.2968 
  53   1.0000      -5.962785      -162.2556 
  54   1.0000      -5.962447      -162.2464 
  55   1.0000      -5.961798      -162.2288 
  56   1.0000      -5.960703      -162.1990 
  57   1.0000      -5.960365      -162.1898 
  58   1.0000      -5.953146      -161.9933 
  59   1.0000      -5.951901      -161.9595 
  60   1.0000      -5.951676      -161.9533 
  61   1.0000      -5.950398      -161.9186 
  62   1.0000      -5.949388      -161.8911 
  63   1.0000      -5.948988      -161.8802 
  64   1.0000      -3.636481       -98.9537 
  65   1.0000      -3.581367       -97.4539 
  66   1.0000      -3.580982       -97.4435 
  67   1.0000      -3.503440       -95.3334 
  68   1.0000      -2.435420       -66.2711 
  69   1.0000      -2.387157       -64.9578 
  70   1.0000      -2.372723       -64.5651 
  71   1.0000      -2.361497       -64.2596 
  72   1.0000      -2.358247       -64.1712 
  73   1.0000      -2.346550       -63.8529 
  74   1.0000      -2.336151       -63.5699 
  75   1.0000      -2.324127       -63.2427 
  76   1.0000      -2.316695       -63.0405 
  77   1.0000      -2.250358       -61.2353 
  78   1.0000      -2.249661       -61.2164 
  79   1.0000      -2.248828       -61.1937 
  80   1.0000      -1.008720       -27.4487 
  81   1.0000      -0.833155       -22.6713 
  82   1.0000      -0.817163       -22.2361 
  83   1.0000      -0.814145       -22.1540 
  84   1.0000      -0.813409       -22.1340 
  85   1.0000      -0.784878       -21.3576 
  86   1.0000      -0.741628       -20.1807 
  87   1.0000      -0.718347       -19.5472 
  88   1.0000      -0.715598       -19.4724 
  89   1.0000      -0.715006       -19.4563 
  90   1.0000      -0.702863       -19.1259 
  91   1.0000      -0.655692       -17.8423 
  92   1.0000      -0.654580       -17.8120 
  93   1.0000      -0.653756       -17.7896 
  94   1.0000      -0.611625       -16.6432 
  95   1.0000      -0.559640       -15.2286 
  96   1.0000      -0.518359       -14.1053 
  97   1.0000      -0.475290       -12.9333 
  98   1.0000      -0.473438       -12.8829 
  99   1.0000      -0.471967       -12.8429 
 100   1.0000      -0.467639       -12.7251 
 101   1.0000      -0.467236       -12.7141 
 102   1.0000      -0.465313       -12.6618 
 103   1.0000      -0.451940       -12.2979 
 104   1.0000      -0.450582       -12.2610 
 105   1.0000      -0.442698       -12.0464 
 106   1.0000      -0.439678       -11.9642 
 107   1.0000      -0.434451       -11.8220 
 108   1.0000      -0.428465       -11.6591 
 109   1.0000      -0.425440       -11.5768 
 110   1.0000      -0.419596       -11.4178 
 111   1.0000      -0.412199       -11.2165 
 112   1.0000      -0.410467       -11.1694 
 113   1.0000      -0.406912       -11.0726 
 114   1.0000      -0.405823       -11.0430 
 115   1.0000      -0.403895       -10.9905 
 116   1.0000      -0.403034       -10.9671 
 117   1.0000      -0.400208       -10.8902 
 118   1.0000      -0.396210       -10.7814 
 119   1.0000      -0.393515       -10.7081 
 120   1.0000      -0.389499       -10.5988 
 121   1.0000      -0.375154       -10.2085 
 122   1.0000      -0.368346       -10.0232 
 123   1.0000      -0.365259        -9.9392 
 124   1.0000      -0.355612        -9.6767 
 125   1.0000      -0.344881        -9.3847 
 126   1.0000      -0.334923        -9.1137 
 127   1.0000      -0.332443        -9.0462 
 128   1.0000      -0.326582        -8.8867 
 129   1.0000      -0.318445        -8.6653 
 130   1.0000      -0.309275        -8.4158 
 131   1.0000      -0.304722        -8.2919 
 132   1.0000      -0.300597        -8.1797 
 133   1.0000      -0.290926        -7.9165 
 134   1.0000      -0.285182        -7.7602 
 135   1.0000      -0.280170        -7.6238 
 136   1.0000      -0.268733        -7.3126 
 137   1.0000      -0.266340        -7.2475 
 138   1.0000      -0.254989        -6.9386 
 139   1.0000      -0.248097        -6.7511 
 140   1.0000      -0.242200        -6.5906 
 141   1.0000      -0.238883        -6.5003 
 142   1.0000      -0.211097        -5.7443 
 143   0.0000      -0.188868        -5.1394 
 144   0.0000      -0.181307        -4.9336 
 145   0.0000      -0.166853        -4.5403 
 146   0.0000      -0.143883        -3.9152 
 147   0.0000      -0.132078        -3.5940 
 148   0.0000      -0.114071        -3.1040 
 149   0.0000      -0.110923        -3.0184 
 150   0.0000      -0.108082        -2.9411 
 151   0.0000      -0.104662        -2.8480 
 152   0.0000      -0.102170        -2.7802 
 153   0.0000       0.008570         0.2332 
 154   0.0000       0.027344         0.7441 
 155   0.0000       0.034117         0.9284 
 156   0.0000       0.040728         1.1083 
 157   0.0000       0.054598         1.4857 
 158   0.0000       0.061616         1.6767 
 159   0.0000       0.064757         1.7621 
 160   0.0000       0.071953         1.9579 
 161   0.0000       0.092864         2.5269 
 162   0.0000       0.094883         2.5819 
 163   0.0000       0.099605         2.7104 
 164   0.0000       0.103053         2.8042 
 165   0.0000       0.106503         2.8981 
 166   0.0000       0.114917         3.1270 
 167   0.0000       0.116913         3.1814 
 168   0.0000       0.118736         3.2310 
 169   0.0000       0.122531         3.3342 
 170   0.0000       0.123834         3.3697 
 171   0.0000       0.125261         3.4085 
 172   0.0000       0.129580         3.5261 
 173   0.0000       0.136211         3.7065 
 174   0.0000       0.138678         3.7736 
 175   0.0000       0.148316         4.0359 
 176   0.0000       0.153161         4.1677 
 177   0.0000       0.160187         4.3589 
 178   0.0000       0.163419         4.4468 
 179   0.0000       0.171094         4.6557 
 180   0.0000       0.174283         4.7425 
 181   0.0000       0.176368         4.7992 
 182   0.0000       0.181132         4.9289 
 183   0.0000       0.184117         5.0101 
 184   0.0000       0.190477         5.1831 
 185   0.0000       0.198236         5.3943 
 186   0.0000       0.211659         5.7595 
 187   0.0000       0.219328         5.9682 
 188   0.0000       0.225784         6.1439 
 189   0.0000       0.244379         6.6499 
 190   0.0000       0.253173         6.8892 
 191   0.0000       0.280166         7.6237 
 192   0.0000       0.287527         7.8240 
 193   0.0000       0.304538         8.2869 
 194   0.0000       0.319370         8.6905 
 195   0.0000       0.348005         9.4697 
 196   0.0000       0.391033        10.6405 
 197   0.0000       0.397801        10.8247 
 198   0.0000       0.400876        10.9084 
 199   0.0000       0.404165        10.9979 
 200   0.0000       0.405108        11.0235 
 201   0.0000       0.407850        11.0982 
 202   0.0000       0.408911        11.1270 
 203   0.0000       0.417190        11.3523 
 204   0.0000       0.426925        11.6172 
 205   0.0000       0.433141        11.7864 
 206   0.0000       0.439044        11.9470 
 207   0.0000       0.462130        12.5752 
 208   0.0000       0.464425        12.6377 
 209   0.0000       0.471213        12.8224 
 210   0.0000       0.479258        13.0413 
 211   0.0000       0.486549        13.2397 
 212   0.0000       0.498136        13.5550 
 213   0.0000       0.520299        14.1581 
 214   0.0000       0.529094        14.3974 
 215   0.0000       0.539128        14.6704 
 216   0.0000       0.543114        14.7789 
 217   0.0000       0.559429        15.2228 
 218   0.0000       0.563686        15.3387 
 219   0.0000       0.567043        15.4300 
 220   0.0000       0.571790        15.5592 
 221   0.0000       0.572070        15.5668 
 222   0.0000       0.572724        15.5846 
 223   0.0000       0.579802        15.7772 
 224   0.0000       0.586062        15.9476 
 225   0.0000       0.587736        15.9931 
 226   0.0000       0.601746        16.3744 
 227   0.0000       0.605475        16.4758 
 228   0.0000       0.615539        16.7497 
 229   0.0000       0.622340        16.9347 
 230   0.0000       0.626189        17.0395 
 231   0.0000       0.633992        17.2518 
 232   0.0000       0.639233        17.3944 
 233   0.0000       0.642679        17.4882 
 234   0.0000       0.646761        17.5993 
 235   0.0000       0.648228        17.6392 
 236   0.0000       0.654954        17.8222 
 237   0.0000       0.660613        17.9762 
 238   0.0000       0.664222        18.0744 
 239   0.0000       0.665680        18.1141 
 240   0.0000       0.669688        18.2231 
 241   0.0000       0.673734        18.3332 
 242   0.0000       0.676043        18.3961 
 243   0.0000       0.676174        18.3996 
 244   0.0000       0.680742        18.5239 
 245   0.0000       0.682084        18.5604 
 246   0.0000       0.686425        18.6786 
 247   0.0000       0.688646        18.7390 
 248   0.0000       0.692059        18.8319 
 249   0.0000       0.696145        18.9431 
 250   0.0000       0.699381        19.0311 
 251   0.0000       0.703322        19.1384 
 252   0.0000       0.706336        19.2204 
 253   0.0000       0.708772        19.2867 
 254   0.0000       0.709428        19.3045 
 255   0.0000       0.715091        19.4586 
 256   0.0000       0.717096        19.5132 
 257   0.0000       0.722400        19.6575 
 258   0.0000       0.723674        19.6922 
 259   0.0000       0.728537        19.8245 
 260   0.0000       0.731126        19.8949 
 261   0.0000       0.737913        20.0796 
 262   0.0000       0.743723        20.2377 
 263   0.0000       0.748127        20.3576 
 264   0.0000       0.756410        20.5830 
 265   0.0000       0.756778        20.5930 
 266   0.0000       0.761105        20.7107 
 267   0.0000       0.766296        20.8520 
 268   0.0000       0.768987        20.9252 
 269   0.0000       0.778924        21.1956 
 270   0.0000       0.784416        21.3451 
 271   0.0000       0.787785        21.4367 
 272   0.0000       0.791983        21.5509 
 273   0.0000       0.798173        21.7194 
 274   0.0000       0.806176        21.9372 
 275   0.0000       0.815495        22.1907 
 276   0.0000       0.822005        22.3679 
 277   0.0000       0.827685        22.5224 
 278   0.0000       0.831667        22.6308 
 279   0.0000       0.851309        23.1653 
 280   0.0000       0.853554        23.2264 
 281   0.0000       0.875384        23.8204 
 282   0.0000       0.884747        24.0752 
 283   0.0000       0.891144        24.2493 
 284   0.0000       0.896794        24.4030 
 285   0.0000       0.904039        24.6002 
 286   0.0000       0.909054        24.7366 
 287   0.0000       0.916426        24.9372 
 288   0.0000       0.923889        25.1403 
 289   0.0000       0.938234        25.5306 
 290   0.0000       0.941434        25.6177 
 291   0.0000       0.944955        25.7135 
 292   0.0000       0.976234        26.5647 
 293   0.0000       1.007904        27.4265 
 294   0.0000       1.024615        27.8812 
 295   0.0000       1.028962        27.9995 
 296   0.0000       1.039132        28.2762 
 297   0.0000       1.049641        28.5622 
 298   0.0000       1.064008        28.9531 
 299   0.0000       1.066863        29.0308 
 300   0.0000       1.100598        29.9488 
 301   0.0000       1.126328        30.6490 
 302   0.0000       1.128307        30.7028 
 303   0.0000       1.134059        30.8593 
 304   0.0000       1.150529        31.3075 
 305   0.0000       1.156144        31.4603 
 306   0.0000       1.166410        31.7396 
 307   0.0000       1.177805        32.0497 
 308   0.0000       1.185725        32.2652 
 309   0.0000       1.194712        32.5098 
 310   0.0000       1.201891        32.7051 
 311   0.0000       1.209335        32.9077 
 312   0.0000       1.219386        33.1812 
 313   0.0000       1.227244        33.3950 
 314   0.0000       1.231693        33.5161 
 315   0.0000       1.239017        33.7154 
 316   0.0000       1.243944        33.8494 
 317   0.0000       1.271204        34.5912 
 318   0.0000       1.281944        34.8835 
 319   0.0000       1.287253        35.0279 
 320   0.0000       1.288901        35.0728 
 321   0.0000       1.312074        35.7034 
 322   0.0000       1.324654        36.0457 
 323   0.0000       1.330149        36.1952 
 324   0.0000       1.338871        36.4325 
 325   0.0000       1.363116        37.0923 
 326   0.0000       1.375872        37.4394 
 327   0.0000       1.383133        37.6370 
 328   0.0000       1.404148        38.2088 
 329   0.0000       1.432898        38.9911 
 330   0.0000       1.458111        39.6772 
 331   0.0000       1.490095        40.5475 
 332   0.0000       1.502633        40.8887 
 333   0.0000       1.516140        41.2563 
 334   0.0000       1.518679        41.3253 
 335   0.0000       1.523652        41.4607 
 336   0.0000       1.525998        41.5245 
 337   0.0000       1.540267        41.9128 
 338   0.0000       1.545050        42.0429 
 339   0.0000       1.548604        42.1397 
 340   0.0000       1.561124        42.4803 
 341   0.0000       1.577646        42.9299 
 342   0.0000       1.583638        43.0930 
 343   0.0000       1.607634        43.7460 
 344   0.0000       1.625966        44.2448 
 345   0.0000       1.643657        44.7262 
 346   0.0000       1.670275        45.4505 
 347   0.0000       1.695616        46.1401 
 348   0.0000       1.723551        46.9002 
 349   0.0000       1.739181        47.3255 
 350   0.0000       1.740258        47.3548 
 351   0.0000       1.741078        47.3771 
 352   0.0000       1.750302        47.6281 
 353   0.0000       1.755462        47.7686 
 354   0.0000       1.762347        47.9559 
 355   0.0000       1.777862        48.3781 
 356   0.0000       1.780406        48.4473 
 357   0.0000       1.817977        49.4697 
 358   0.0000       1.827515        49.7292 
 359   0.0000       1.842231        50.1296 
 360   0.0000       1.846256        50.2392 
 361   0.0000       1.849515        50.3279 
 362   0.0000       1.904558        51.8257 
 363   0.0000       1.954648        53.1887 
 364   0.0000       1.970966        53.6327 
 365   0.0000       1.973107        53.6910 
 366   0.0000       1.976140        53.7735 
 367   0.0000       1.978164        53.8286 
 368   0.0000       1.979233        53.8577 
 369   0.0000       1.984064        53.9891 
 370   0.0000       1.996549        54.3288 
 371   0.0000       2.019273        54.9472 
 372   0.0000       2.057334        55.9829 
 373   0.0000       2.074635        56.4537 
 374   0.0000       2.138616        58.1947 
 375   0.0000       2.143352        58.3236 
 376   0.0000       2.184896        59.4540 
 377   0.0000       2.208520        60.0969 
 378   0.0000       2.225789        60.5668 
 379   0.0000       2.231038        60.7096 
 380   0.0000       2.231925        60.7338 
 381   0.0000       2.348601        63.9087 
 382   0.0000       2.390945        65.0609 
 383   0.0000       2.432765        66.1989 
 384   0.0000       2.434919        66.2575 
 385   0.0000       2.438427        66.3530 
 386   0.0000       2.439440        66.3805 
 387   0.0000       2.441172        66.4277 
 388   0.0000       2.445945        66.5576 
 389   0.0000       2.457744        66.8786 
 390   0.0000       2.506251        68.1986 
 391   0.0000       2.514123        68.4128 
 392   0.0000       2.565129        69.8007 
 393   0.0000       2.597916        70.6929 
 394   0.0000       2.708814        73.7106 
 395   0.0000       2.744881        74.6920 
 396   0.0000       2.746107        74.7254 
 397   0.0000       2.749934        74.8295 
 398   0.0000       2.752050        74.8871 
 399   0.0000       2.755817        74.9896 
 400   0.0000       2.780326        75.6565 
 401   0.0000       2.830215        77.0141 
 402   0.0000       2.875885        78.2568 
 403   0.0000       2.926234        79.6269 
 404   0.0000       2.931080        79.7587 
 405   0.0000       2.933612        79.8276 
 406   0.0000       2.939072        79.9762 
 407   0.0000       2.940799        80.0232 
 408   0.0000       2.950421        80.2850 
 409   0.0000       2.954961        80.4086 
 410   0.0000       2.999982        81.6337 
 411   0.0000       3.060947        83.2926 
 412   0.0000       3.094171        84.1967 
 413   0.0000       3.109524        84.6144 
 414   0.0000       3.204240        87.1918 
 415   0.0000       3.454658        94.0060 
 416   0.0000       3.592608        97.7598 
 417   0.0000       3.674842        99.9975 
 418   0.0000       3.980453       108.3136 
 419   0.0000       3.981904       108.3531 
 420   0.0000       3.987513       108.5057 
 421   0.0000       4.008131       109.0668 
 422   0.0000       4.013760       109.2200 
 423   0.0000       4.015174       109.2584 
 424   0.0000       4.021257       109.4240 
 425   0.0000       4.031069       109.6910 
 426   0.0000       4.031779       109.7103 
 427   0.0000       4.036337       109.8343 
 428   0.0000       4.040798       109.9557 
 429   0.0000       4.045581       110.0858 
 430   0.0000       4.049815       110.2011 
 431   0.0000       4.053274       110.2952 
 432   0.0000       4.060891       110.5025 
 433   0.0000       4.065226       110.6204 
 434   0.0000       4.068491       110.7093 
 435   0.0000       4.070115       110.7535 
 436   0.0000       4.076546       110.9285 
 437   0.0000       4.085358       111.1682 
 438   0.0000       4.094200       111.4088 
 439   0.0000       4.097802       111.5069 
 440   0.0000       4.105837       111.7255 
 441   0.0000       4.110900       111.8633 
 442   0.0000       4.117802       112.0511 
 443   0.0000       4.125848       112.2700 
 444   0.0000       4.130369       112.3931 
 445   0.0000       4.174055       113.5818 

                 SPIN DOWN ORBITALS
  NO   OCC          E(Eh)            E(eV) 
   0   1.0000    -256.491916     -6979.4999 
   1   1.0000    -256.432085     -6977.8718 
   2   1.0000    -256.425829     -6977.7015 
   3   1.0000    -256.423266     -6977.6318 
   4   1.0000     -89.046647     -2423.0825 
   5   1.0000     -89.041580     -2422.9446 
   6   1.0000     -89.039089     -2422.8768 
   7   1.0000     -89.030244     -2422.6361 
   8   1.0000     -89.028008     -2422.5752 
   9   1.0000     -89.016839     -2422.2713 
  10   1.0000     -89.014462     -2422.2066 
  11   1.0000     -30.311181      -824.8092 
  12   1.0000     -30.185084      -821.3779 
  13   1.0000     -30.181787      -821.2882 
  14   1.0000     -30.175972      -821.1299 
  15   1.0000     -26.141053      -711.3342 
  16   1.0000     -26.140164      -711.3100 
  17   1.0000     -26.137977      -711.2505 
  18   1.0000     -26.028327      -708.2668 
  19   1.0000     -26.026395      -708.2142 
  20   1.0000     -26.023603      -708.1382 
  21   1.0000     -26.023436      -708.1337 
  22   1.0000     -26.022824      -708.1170 
  23   1.0000     -26.017884      -707.9826 
  24   1.0000     -26.015679      -707.9226 
  25   1.0000     -26.011290      -707.8032 
  26   1.0000     -26.010543      -707.7829 
  27   1.0000     -14.400906      -391.8686 
  28   1.0000     -14.342058      -390.2672 
  29   1.0000     -10.275654      -279.6148 
  30   1.0000     -10.274497      -279.5833 
  31   1.0000     -10.274232      -279.5761 
  32   1.0000     -10.250001      -278.9167 
  33   1.0000     -10.247474      -278.8479 
  34   1.0000     -10.225911      -278.2612 
  35   1.0000     -10.214566      -277.9525 
  36   1.0000      -8.045234      -218.9220 
  37   1.0000      -8.040087      -218.7819 
  38   1.0000      -8.038468      -218.7378 
  39   1.0000      -8.027302      -218.4340 
  40   1.0000      -8.025821      -218.3937 
  41   1.0000      -8.015911      -218.1240 
  42   1.0000      -8.012827      -218.0401 
  43   1.0000      -5.988245      -162.9484 
  44   1.0000      -5.984545      -162.8477 
  45   1.0000      -5.981822      -162.7737 
  46   1.0000      -5.980299      -162.7322 
  47   1.0000      -5.979870      -162.7205 
  48   1.0000      -5.979036      -162.6978 
  49   1.0000      -5.978148      -162.6737 
  50   1.0000      -5.974580      -162.5766 
  51   1.0000      -5.972391      -162.5170 
  52   1.0000      -5.966653      -162.3609 
  53   1.0000      -5.966320      -162.3518 
  54   1.0000      -5.965569      -162.3314 
  55   1.0000      -5.964007      -162.2889 
  56   1.0000      -5.963864      -162.2850 
  57   1.0000      -5.963253      -162.2684 
  58   1.0000      -5.955049      -162.0451 
  59   1.0000      -5.953839      -162.0122 
  60   1.0000      -5.953192      -161.9946 
  61   1.0000      -5.951461      -161.9475 
  62   1.0000      -5.951069      -161.9368 
  63   1.0000      -5.950223      -161.9138 
  64   1.0000      -3.706171      -100.8500 
  65   1.0000      -3.498872       -95.2091 
  66   1.0000      -3.493250       -95.0562 
  67   1.0000      -3.468725       -94.3888 
  68   1.0000      -2.470413       -67.2234 
  69   1.0000      -2.468548       -67.1726 
  70   1.0000      -2.463979       -67.0483 
  71   1.0000      -2.264701       -61.6256 
  72   1.0000      -2.261757       -61.5455 
  73   1.0000      -2.258032       -61.4442 
  74   1.0000      -2.254483       -61.3476 
  75   1.0000      -2.232386       -60.7463 
  76   1.0000      -2.221800       -60.4583 
  77   1.0000      -2.220949       -60.4351 
  78   1.0000      -2.218563       -60.3702 
  79   1.0000      -2.213856       -60.2421 
  80   1.0000      -1.013631       -27.5823 
  81   1.0000      -0.837391       -22.7866 
  82   1.0000      -0.826933       -22.5020 
  83   1.0000      -0.826350       -22.4861 
  84   1.0000      -0.825792       -22.4709 
  85   1.0000      -0.788386       -21.4531 
  86   1.0000      -0.750541       -20.4233 
  87   1.0000      -0.729595       -19.8533 
  88   1.0000      -0.725805       -19.7502 
  89   1.0000      -0.721408       -19.6305 
  90   1.0000      -0.705266       -19.1913 
  91   1.0000      -0.670648       -18.2493 
  92   1.0000      -0.670410       -18.2428 
  93   1.0000      -0.668475       -18.1901 
  94   1.0000      -0.615271       -16.7424 
  95   1.0000      -0.564710       -15.3666 
  96   1.0000      -0.528422       -14.3791 
  97   1.0000      -0.483011       -13.1434 
  98   1.0000      -0.481449       -13.1009 
  99   1.0000      -0.477387       -12.9903 
 100   1.0000      -0.476116       -12.9558 
 101   1.0000      -0.474967       -12.9245 
 102   1.0000      -0.474505       -12.9119 
 103   1.0000      -0.473746       -12.8913 
 104   1.0000      -0.473543       -12.8857 
 105   1.0000      -0.471981       -12.8433 
 106   1.0000      -0.468994       -12.7620 
 107   1.0000      -0.467154       -12.7119 
 108   1.0000      -0.451551       -12.2873 
 109   1.0000      -0.440084       -11.9753 
 110   1.0000      -0.424668       -11.5558 
 111   1.0000      -0.420969       -11.4551 
 112   1.0000      -0.419083       -11.4038 
 113   1.0000      -0.415778       -11.3139 
 114   1.0000      -0.409638       -11.1468 
 115   1.0000      -0.405884       -11.0447 
 116   1.0000      -0.405183       -11.0256 
 117   1.0000      -0.392525       -10.6811 
 118   1.0000      -0.382644       -10.4123 
 119   1.0000      -0.371816       -10.1176 
 120   1.0000      -0.362058        -9.8521 
 121   1.0000      -0.354366        -9.6428 
 122   1.0000      -0.346917        -9.4401 
 123   1.0000      -0.342551        -9.3213 
 124   1.0000      -0.336404        -9.1540 
 125   1.0000      -0.333366        -9.0714 
 126   1.0000      -0.323848        -8.8124 
 127   1.0000      -0.320478        -8.7207 
 128   1.0000      -0.313716        -8.5366 
 129   1.0000      -0.313455        -8.5295 
 130   1.0000      -0.309186        -8.4134 
 131   1.0000      -0.307791        -8.3754 
 132   1.0000      -0.302937        -8.2433 
 133   1.0000      -0.297829        -8.1043 
 134   1.0000      -0.293100        -7.9757 
 135   1.0000      -0.282483        -7.6868 
 136   1.0000      -0.273444        -7.4408 
 137   1.0000      -0.268660        -7.3106 
 138   1.0000      -0.264170        -7.1884 
 139   1.0000      -0.257676        -7.0117 
 140   1.0000      -0.248058        -6.7500 
 141   1.0000      -0.240487        -6.5440 
 142   1.0000      -0.227702        -6.1961 
 143   0.0000      -0.109763        -2.9868 
 144   0.0000      -0.095371        -2.5952 
 145   0.0000      -0.091712        -2.4956 
 146   0.0000      -0.086747        -2.3605 
 147   0.0000      -0.077244        -2.1019 
 148   0.0000      -0.072861        -1.9826 
 149   0.0000      -0.067356        -1.8328 
 150   0.0000      -0.066841        -1.8188 
 151   0.0000      -0.058747        -1.5986 
 152   0.0000      -0.046057        -1.2533 
 153   0.0000       0.007366         0.2004 
 154   0.0000       0.027844         0.7577 
 155   0.0000       0.035004         0.9525 
 156   0.0000       0.038113         1.0371 
 157   0.0000       0.050304         1.3688 
 158   0.0000       0.056166         1.5284 
 159   0.0000       0.059712         1.6248 
 160   0.0000       0.067403         1.8341 
 161   0.0000       0.085724         2.3327 
 162   0.0000       0.093458         2.5431 
 163   0.0000       0.102491         2.7889 
 164   0.0000       0.108024         2.9395 
 165   0.0000       0.109481         2.9791 
 166   0.0000       0.111995         3.0475 
 167   0.0000       0.117603         3.2001 
 168   0.0000       0.117922         3.2088 
 169   0.0000       0.122496         3.3333 
 170   0.0000       0.123372         3.3571 
 171   0.0000       0.125122         3.4047 
 172   0.0000       0.129381         3.5206 
 173   0.0000       0.136637         3.7181 
 174   0.0000       0.144395         3.9292 
 175   0.0000       0.148922         4.0524 
 176   0.0000       0.153458         4.1758 
 177   0.0000       0.160412         4.3650 
 178   0.0000       0.166866         4.5407 
 179   0.0000       0.169583         4.6146 
 180   0.0000       0.177640         4.8338 
 181   0.0000       0.178244         4.8503 
 182   0.0000       0.182407         4.9636 
 183   0.0000       0.189884         5.1670 
 184   0.0000       0.193541         5.2665 
 185   0.0000       0.201038         5.4705 
 186   0.0000       0.215027         5.8512 
 187   0.0000       0.221649         6.0314 
 188   0.0000       0.229087         6.2338 
 189   0.0000       0.242466         6.5978 
 190   0.0000       0.250744         6.8231 
 191   0.0000       0.280235         7.6256 
 192   0.0000       0.290736         7.9113 
 193   0.0000       0.302790         8.2393 
 194   0.0000       0.317047         8.6273 
 195   0.0000       0.344145         9.3647 
 196   0.0000       0.387826        10.5533 
 197   0.0000       0.391936        10.6651 
 198   0.0000       0.394631        10.7385 
 199   0.0000       0.396765        10.7965 
 200   0.0000       0.397392        10.8136 
 201   0.0000       0.400762        10.9053 
 202   0.0000       0.404565        11.0088 
 203   0.0000       0.412630        11.2282 
 204   0.0000       0.424862        11.5611 
 205   0.0000       0.429659        11.6916 
 206   0.0000       0.438419        11.9300 
 207   0.0000       0.459244        12.4967 
 208   0.0000       0.460522        12.5314 
 209   0.0000       0.468130        12.7385 
 210   0.0000       0.472255        12.8507 
 211   0.0000       0.481727        13.1085 
 212   0.0000       0.490817        13.3558 
 213   0.0000       0.511917        13.9300 
 214   0.0000       0.523075        14.2336 
 215   0.0000       0.533830        14.5263 
 216   0.0000       0.541680        14.7399 
 217   0.0000       0.553748        15.0682 
 218   0.0000       0.556142        15.1334 
 219   0.0000       0.563982        15.3467 
 220   0.0000       0.564514        15.3612 
 221   0.0000       0.571052        15.5391 
 222   0.0000       0.574576        15.6350 
 223   0.0000       0.575365        15.6565 
 224   0.0000       0.580544        15.7974 
 225   0.0000       0.583889        15.8884 
 226   0.0000       0.595645        16.2083 
 227   0.0000       0.600317        16.3355 
 228   0.0000       0.611278        16.6337 
 229   0.0000       0.614436        16.7196 
 230   0.0000       0.618992        16.8436 
 231   0.0000       0.624629        16.9970 
 232   0.0000       0.626481        17.0474 
 233   0.0000       0.630308        17.1516 
 234   0.0000       0.632156        17.2018 
 235   0.0000       0.633808        17.2468 
 236   0.0000       0.638915        17.3858 
 237   0.0000       0.642829        17.4923 
 238   0.0000       0.654441        17.8082 
 239   0.0000       0.657585        17.8938 
 240   0.0000       0.663717        18.0607 
 241   0.0000       0.664973        18.0948 
 242   0.0000       0.667868        18.1736 
 243   0.0000       0.669410        18.2156 
 244   0.0000       0.672679        18.3045 
 245   0.0000       0.673868        18.3369 
 246   0.0000       0.675439        18.3796 
 247   0.0000       0.681702        18.5501 
 248   0.0000       0.684422        18.6241 
 249   0.0000       0.689909        18.7734 
 250   0.0000       0.693449        18.8697 
 251   0.0000       0.697385        18.9768 
 252   0.0000       0.700125        19.0514 
 253   0.0000       0.702469        19.1152 
 254   0.0000       0.706398        19.2221 
 255   0.0000       0.707036        19.2394 
 256   0.0000       0.710772        19.3411 
 257   0.0000       0.714246        19.4356 
 258   0.0000       0.717639        19.5279 
 259   0.0000       0.722480        19.6597 
 260   0.0000       0.723468        19.6866 
 261   0.0000       0.730186        19.8694 
 262   0.0000       0.735909        20.0251 
 263   0.0000       0.744663        20.2633 
 264   0.0000       0.746627        20.3168 
 265   0.0000       0.750442        20.4206 
 266   0.0000       0.755649        20.5622 
 267   0.0000       0.756571        20.5873 
 268   0.0000       0.758451        20.6385 
 269   0.0000       0.769010        20.9258 
 270   0.0000       0.778744        21.1907 
 271   0.0000       0.782218        21.2852 
 272   0.0000       0.787566        21.4308 
 273   0.0000       0.791879        21.5481 
 274   0.0000       0.801356        21.8060 
 275   0.0000       0.808931        22.0121 
 276   0.0000       0.814995        22.1771 
 277   0.0000       0.823890        22.4192 
 278   0.0000       0.828697        22.5500 
 279   0.0000       0.848243        23.0819 
 280   0.0000       0.848785        23.0966 
 281   0.0000       0.867093        23.5948 
 282   0.0000       0.880094        23.9486 
 283   0.0000       0.886606        24.1258 
 284   0.0000       0.894195        24.3323 
 285   0.0000       0.905741        24.6465 
 286   0.0000       0.911279        24.7972 
 287   0.0000       0.915144        24.9023 
 288   0.0000       0.921104        25.0645 
 289   0.0000       0.935013        25.4430 
 290   0.0000       0.939260        25.5586 
 291   0.0000       0.942596        25.6493 
 292   0.0000       0.969160        26.3722 
 293   0.0000       1.004104        27.3231 
 294   0.0000       1.025668        27.9099 
 295   0.0000       1.028629        27.9904 
 296   0.0000       1.043765        28.4023 
 297   0.0000       1.049377        28.5550 
 298   0.0000       1.057466        28.7751 
 299   0.0000       1.064738        28.9730 
 300   0.0000       1.098869        29.9018 
 301   0.0000       1.115570        30.3562 
 302   0.0000       1.125199        30.6182 
 303   0.0000       1.130669        30.7671 
 304   0.0000       1.145942        31.1827 
 305   0.0000       1.156046        31.4576 
 306   0.0000       1.165271        31.7086 
 307   0.0000       1.176498        32.0141 
 308   0.0000       1.185651        32.2632 
 309   0.0000       1.195158        32.5219 
 310   0.0000       1.198634        32.6165 
 311   0.0000       1.209780        32.9198 
 312   0.0000       1.224520        33.3209 
 313   0.0000       1.226817        33.3834 
 314   0.0000       1.230632        33.4872 
 315   0.0000       1.235706        33.6253 
 316   0.0000       1.245298        33.8863 
 317   0.0000       1.270162        34.5629 
 318   0.0000       1.285211        34.9724 
 319   0.0000       1.289270        35.0828 
 320   0.0000       1.297495        35.3066 
 321   0.0000       1.313295        35.7366 
 322   0.0000       1.327529        36.1239 
 323   0.0000       1.334808        36.3220 
 324   0.0000       1.344242        36.5787 
 325   0.0000       1.361294        37.0427 
 326   0.0000       1.372936        37.3595 
 327   0.0000       1.385913        37.7126 
 328   0.0000       1.399096        38.0713 
 329   0.0000       1.441846        39.2346 
 330   0.0000       1.472267        40.0624 
 331   0.0000       1.502745        40.8918 
 332   0.0000       1.513053        41.1723 
 333   0.0000       1.516413        41.2637 
 334   0.0000       1.519301        41.3423 
 335   0.0000       1.529471        41.6190 
 336   0.0000       1.536246        41.8034 
 337   0.0000       1.541735        41.9527 
 338   0.0000       1.546480        42.0819 
 339   0.0000       1.556350        42.3504 
 340   0.0000       1.575093        42.8605 
 341   0.0000       1.583534        43.0901 
 342   0.0000       1.598377        43.4941 
 343   0.0000       1.623266        44.1713 
 344   0.0000       1.638586        44.5882 
 345   0.0000       1.656778        45.0832 
 346   0.0000       1.683389        45.8074 
 347   0.0000       1.687383        45.9160 
 348   0.0000       1.721644        46.8483 
 349   0.0000       1.736664        47.2570 
 350   0.0000       1.737907        47.2909 
 351   0.0000       1.738346        47.3028 
 352   0.0000       1.746158        47.5154 
 353   0.0000       1.752549        47.6893 
 354   0.0000       1.761309        47.9277 
 355   0.0000       1.775755        48.3207 
 356   0.0000       1.777907        48.3793 
 357   0.0000       1.816870        49.4395 
 358   0.0000       1.826388        49.6985 
 359   0.0000       1.840826        50.0914 
 360   0.0000       1.845432        50.2168 
 361   0.0000       1.848428        50.2983 
 362   0.0000       1.898708        51.6665 
 363   0.0000       1.951970        53.1158 
 364   0.0000       1.969116        53.5824 
 365   0.0000       1.972440        53.6728 
 366   0.0000       1.974798        53.7370 
 367   0.0000       1.976551        53.7847 
 368   0.0000       1.978202        53.8296 
 369   0.0000       1.983027        53.9609 
 370   0.0000       1.988251        54.1031 
 371   0.0000       2.016128        54.8616 
 372   0.0000       2.053417        55.8763 
 373   0.0000       2.072418        56.3933 
 374   0.0000       2.133837        58.0646 
 375   0.0000       2.140735        58.2524 
 376   0.0000       2.180790        59.3423 
 377   0.0000       2.203988        59.9736 
 378   0.0000       2.224920        60.5432 
 379   0.0000       2.230025        60.6821 
 380   0.0000       2.230927        60.7066 
 381   0.0000       2.344793        63.8051 
 382   0.0000       2.387000        64.9536 
 383   0.0000       2.432027        66.1788 
 384   0.0000       2.434118        66.2357 
 385   0.0000       2.437835        66.3369 
 386   0.0000       2.438595        66.3575 
 387   0.0000       2.440625        66.4128 
 388   0.0000       2.445324        66.5406 
 389   0.0000       2.455519        66.8181 
 390   0.0000       2.502590        68.0989 
 391   0.0000       2.512406        68.3660 
 392   0.0000       2.561555        69.7035 
 393   0.0000       2.595462        70.6261 
 394   0.0000       2.707070        73.6631 
 395   0.0000       2.741245        74.5931 
 396   0.0000       2.744146        74.6720 
 397   0.0000       2.747813        74.7718 
 398   0.0000       2.749905        74.8287 
 399   0.0000       2.754092        74.9427 
 400   0.0000       2.776034        75.5397 
 401   0.0000       2.825999        76.8993 
 402   0.0000       2.874300        78.2137 
 403   0.0000       2.924713        79.5855 
 404   0.0000       2.929396        79.7129 
 405   0.0000       2.933305        79.8193 
 406   0.0000       2.937465        79.9325 
 407   0.0000       2.940803        80.0233 
 408   0.0000       2.950014        80.2740 
 409   0.0000       2.953598        80.3715 
 410   0.0000       2.999279        81.6145 
 411   0.0000       3.059208        83.2453 
 412   0.0000       3.093050        84.1662 
 413   0.0000       3.107390        84.5564 
 414   0.0000       3.200512        87.0904 
 415   0.0000       3.451946        93.9322 
 416   0.0000       3.590446        97.7010 
 417   0.0000       3.673362        99.9573 
 418   0.0000       3.939967       107.2119 
 419   0.0000       3.942376       107.2775 
 420   0.0000       3.949941       107.4834 
 421   0.0000       3.953256       107.5736 
 422   0.0000       3.962613       107.8282 
 423   0.0000       3.969570       108.0175 
 424   0.0000       4.022933       109.4696 
 425   0.0000       4.082578       111.0926 
 426   0.0000       4.089061       111.2690 
 427   0.0000       4.093799       111.3979 
 428   0.0000       4.095251       111.4374 
 429   0.0000       4.104808       111.6975 
 430   0.0000       4.109756       111.8321 
 431   0.0000       4.113933       111.9458 
 432   0.0000       4.116044       112.0032 
 433   0.0000       4.121705       112.1573 
 434   0.0000       4.124695       112.2387 
 435   0.0000       4.126252       112.2810 
 436   0.0000       4.131634       112.4275 
 437   0.0000       4.135358       112.5288 
 438   0.0000       4.137176       112.5783 
 439   0.0000       4.140397       112.6659 
 440   0.0000       4.142300       112.7177 
 441   0.0000       4.148845       112.8958 
 442   0.0000       4.158447       113.1571 
 443   0.0000       4.170090       113.4739 
 444   0.0000       4.172292       113.5338 
 445   0.0000       4.206420       114.4625 

                    ********************************
                    * MULLIKEN POPULATION ANALYSIS *
                    ********************************

--------------------------------------------
MULLIKEN ATOMIC CHARGES AND SPIN POPULATIONS
--------------------------------------------
   0 Fe:    0.335400    3.480828
   1 Fe:    0.291665    1.785849
   2 Fe:    0.255661    1.901081
   3 Fe:    0.493267   -3.952443
   4 S :   -0.265069   -0.361283
   5 S :   -0.293541   -0.207809
   6 S :   -0.349512   -0.155264
   7 S :   -0.269184   -0.316962
   8 C :   -0.173095    0.030922
   9 S :   -0.088259   -0.662190
  10 C :   -0.149006    0.031848
  11 S :   -0.105144   -0.634806
  12 C :   -0.146428    0.023289
  13 S :   -0.120415   -0.547623
  14 C :    0.093123    0.005365
  15 C :   -0.091060   -0.059907
  16 N :   -0.412158   -0.067376
  17 C :    0.119383   -0.086527
  18 C :    0.293270   -0.085513
  19 N :   -0.261813   -0.014355
  20 H :   -0.107973    0.002862
  21 H :   -0.082260    0.002976
  22 H :    0.094860   -0.001759
  23 H :    0.113407   -0.014041
  24 H :    0.114624   -0.022975
  25 H :    0.093279   -0.002714
  26 H :    0.098096   -0.012346
  27 H :    0.103776   -0.021250
  28 H :    0.092099    0.001273
  29 H :    0.099718   -0.013884
  30 H :    0.106197   -0.019250
  31 H :    0.028886    0.000526
  32 H :    0.041044   -0.003001
  33 H :    0.047162   -0.003542
Sum of atomic charges         :   -0.0000000
Sum of atomic spin populations:   -0.0000000

-----------------------------------------------------
MULLIKEN REDUCED ORBITAL CHARGES AND SPIN POPULATIONS
-----------------------------------------------------
CHARGE
  0 Fes       :     6.533531  s :     6.533531
      pz      :     4.270763  p :    12.820076
      px      :     4.267076
      py      :     4.282237
      dz2     :     1.042050  d :     6.310295
      dxz     :     1.469128
      dyz     :     1.429503
      dx2y2   :     1.224603
      dxy     :     1.145010
      f0      :     0.000108  f :     0.000698
      f+1     :     0.000087
      f-1     :     0.000099
      f+2     :     0.000081
      f-2     :     0.000106
      f+3     :     0.000122
      f-3     :     0.000095
  1 Fes       :     6.532338  s :     6.532338
      pz      :     4.236708  p :    12.775990
      px      :     4.300601
      py      :     4.238680
      dz2     :     1.077554  d :     6.399185
      dxz     :     1.385130
      dyz     :     1.416499
      dx2y2   :     1.303212
      dxy     :     1.216791
      f0      :     0.000156  f :     0.000823
      f+1     :     0.000145
      f-1     :     0.000076
      f+2     :     0.000106
      f-2     :     0.000096
      f+3     :     0.000108
      f-3     :     0.000137
  2 Fes       :     6.522358  s :     6.522358
      pz      :     4.257642  p :    12.791504
      px      :     4.284800
      py      :     4.249062
      dz2     :     1.362876  d :     6.429637
      dxz     :     1.104721
      dyz     :     1.338074
      dx2y2   :     1.289516
      dxy     :     1.334449
      f0      :     0.000132  f :     0.000839
      f+1     :     0.000129
      f-1     :     0.000118
      f+2     :     0.000103
      f-2     :     0.000104
      f+3     :     0.000105
      f-3     :     0.000148
  3 Fes       :     6.574033  s :     6.574033
      pz      :     4.245303  p :    12.825348
      px      :     4.261614
      py      :     4.318432
      dz2     :     1.226958  d :     6.106606
      dxz     :     1.194815
      dyz     :     1.231937
      dx2y2   :     1.228230
      dxy     :     1.224666
      f0      :     0.000120  f :     0.000746
      f+1     :     0.000088
      f-1     :     0.000088
      f+2     :     0.000096
      f-2     :     0.000081
      f+3     :     0.000159
      f-3     :     0.000114
  4 S s       :     5.900855  s :     5.900855
      pz      :     3.478384  p :    10.318054
      px      :     3.444798
      py      :     3.394872
      dz2     :     0.009936  d :     0.046159
      dxz     :     0.007432
      dyz     :     0.008654
      dx2y2   :     0.010366
      dxy     :     0.009771
  5 S s       :     5.892536  s :     5.892536
      pz      :     3.487048  p :    10.351513
      px      :     3.432130
      py      :     3.432335
      dz2     :     0.009852  d :     0.049491
      dxz     :     0.010991
      dyz     :     0.007910
      dx2y2   :     0.010216
      dxy     :     0.010522
  6 S s       :     5.900012  s :     5.900012
      pz      :     3.468479  p :    10.406426
      px      :     3.456498
      py      :     3.481449
      dz2     :     0.010372  d :     0.043074
      dxz     :     0.009933
      dyz     :     0.006904
      dx2y2   :     0.007990
      dxy     :     0.007875
  7 S s       :     5.901634  s :     5.901634
      pz      :     3.426868  p :    10.323683
      px      :     3.505011
      py      :     3.391804
      dz2     :     0.009226  d :     0.043868
      dxz     :     0.006980
      dyz     :     0.008461
      dx2y2   :     0.008980
      dxy     :     0.010220
  8 C s       :     3.095620  s :     3.095620
      pz      :     1.008802  p :     3.048859
      px      :     1.021386
      py      :     1.018672
      dz2     :     0.007732  d :     0.028616
      dxz     :     0.004239
      dyz     :     0.004460
      dx2y2   :     0.008387
      dxy     :     0.003799
  9 S s       :     5.911381  s :     5.911381
      pz      :     3.405475  p :    10.117287
      px      :     3.406164
      py      :     3.305649
      dz2     :     0.008867  d :     0.059591
      dxz     :     0.014548
      dyz     :     0.013108
      dx2y2   :     0.009282
      dxy     :     0.013786
 10 C s       :     3.081447  s :     3.081447
      pz      :     0.879147  p :     3.039046
      px      :     1.080143
      py      :     1.079756
      dz2     :     0.008449  d :     0.028513
      dxz     :     0.006054
      dyz     :     0.004314
      dx2y2   :     0.005183
      dxy     :     0.004514
 11 S s       :     5.895894  s :     5.895894
      pz      :     3.097308  p :    10.145927
      px      :     3.543340
      py      :     3.505279
      dz2     :     0.031585  d :     0.063323
      dxz     :     0.013880
      dyz     :     0.010491
      dx2y2   :     0.004059
      dxy     :     0.003307
 12 C s       :     3.078388  s :     3.078388
      pz      :     1.075094  p :     3.038911
      px      :     0.877379
      py      :     1.086438
      dz2     :     0.006965  d :     0.029129
      dxz     :     0.005022
      dyz     :     0.003886
      dx2y2   :     0.007267
      dxy     :     0.005989
 13 S s       :     5.901404  s :     5.901404
      pz      :     3.557157  p :    10.156606
      px      :     3.107607
      py      :     3.491842
      dz2     :     0.008690  d :     0.062405
      dxz     :     0.013289
      dyz     :     0.004654
      dx2y2   :     0.023867
      dxy     :     0.011904
 14 C s       :     2.880805  s :     2.880805
      pz      :     0.997250  p :     2.997826
      px      :     1.014986
      py      :     0.985591
      dz2     :     0.002585  d :     0.028246
      dxz     :     0.007042
      dyz     :     0.008234
      dx2y2   :     0.001752
      dxy     :     0.008634
 15 C s       :     3.092603  s :     3.092603
      pz      :     0.980826  p :     2.937515
      px      :     1.011488
      py      :     0.945201
      dz2     :     0.013171  d :     0.060943
      dxz     :     0.010564
      dyz     :     0.014513
      dx2y2   :     0.010931
      dxy     :     0.011764
 16 N s       :     3.480972  s :     3.480972
      pz      :     1.232073  p :     3.904403
      px      :     1.328809
      py      :     1.343520
      dz2     :     0.006254  d :     0.026783
      dxz     :     0.003818
      dyz     :     0.006672
      dx2y2   :     0.005111
      dxy     :     0.004927
 17 C s       :     3.122424  s :     3.122424
      pz      :     0.874480  p :     2.704620
      px      :     0.954090
      py      :     0.876050
      dz2     :     0.010668  d :     0.053573
      dxz     :     0.008995
      dyz     :     0.014420
      dx2y2   :     0.009020
      dxy     :     0.010470
 18 C s       :     2.989275  s :     2.989275
      pz      :     0.886757  p :     2.641420
      px      :     0.946183
      py      :     0.808481
      dz2     :     0.013180  d :     0.076034
      dxz     :     0.009659
      dyz     :     0.020016
      dx2y2   :     0.015877
      dxy     :     0.017303
 19 N s       :     3.540100  s :     3.540100
      pz      :     1.091266  p :     3.691843
      px      :     1.128375
      py      :     1.472202
      dz2     :     0.005454  d :     0.029870
      dxz     :     0.003617
      dyz     :     0.008318
      dx2y2   :     0.005611
      dxy     :     0.006870
 20 H s       :     1.076580  s :     1.076580
      pz      :     0.010934  p :     0.031393
      px      :     0.009970
      py      :     0.010489
 21 H s       :     1.051628  s :     1.051628
      pz      :     0.015773  p :     0.030632
      px      :     0.011825
      py      :     0.003034
 22 H s       :     0.880167  s :     0.880167
      pz      :     0.004984  p :     0.024973
      px      :     0.015072
      py      :     0.004918
 23 H s       :     0.860639  s :     0.860639
      pz      :     0.014739  p :     0.025955
      px      :     0.005619
      py      :     0.005597
 24 H s       :     0.859830  s :     0.859830
      pz      :     0.005053  p :     0.025546
      px      :     0.005446
      py      :     0.015047
 25 H s       :     0.881629  s :     0.881629
      pz      :     0.006130  p :     0.025092
      px      :     0.012522
      py      :     0.006439
 26 H s       :     0.876433  s :     0.876433
      pz      :     0.004672  p :     0.025471
      px      :     0.005477
      py      :     0.015322
 27 H s       :     0.870579  s :     0.870579
      pz      :     0.005097  p :     0.025645
      px      :     0.012202
      py      :     0.008346
 28 H s       :     0.882832  s :     0.882832
      pz      :     0.008580  p :     0.025069
      px      :     0.006250
      py      :     0.010239
 29 H s       :     0.874815  s :     0.874815
      pz      :     0.015346  p :     0.025466
      px      :     0.004465
      py      :     0.005655
 30 H s       :     0.868069  s :     0.868069
      pz      :     0.005751  p :     0.025734
      px      :     0.005320
      py      :     0.014663
 31 H s       :     0.945493  s :     0.945493
      pz      :     0.010191  p :     0.025621
      px      :     0.008114
      py      :     0.007317
 32 H s       :     0.932864  s :     0.932864
      pz      :     0.007929  p :     0.026092
      px      :     0.009069
      py      :     0.009094
 33 H s       :     0.926757  s :     0.926757
      pz      :     0.007175  p :     0.026081
      px      :     0.010683
      py      :     0.008223

SPIN
  0 Fes       :     0.081802  s :     0.081802
      pz      :     0.056071  p :     0.196182
      px      :     0.065986
      py      :     0.074125
      dz2     :     0.806377  d :     3.202898
      dxz     :     0.422067
      dyz     :     0.489983
      dx2y2   :     0.709095
      dxy     :     0.775377
      f0      :    -0.000013  f :    -0.000055
      f+1     :    -0.000010
      f-1     :    -0.000014
      f+2     :    -0.000001
      f-2     :     0.000009
      f+3     :    -0.000018
      f-3     :    -0.000008
  1 Fes       :     0.050315  s :     0.050315
      pz      :     0.055094  p :     0.128152
      px      :     0.022706
      py      :     0.050353
      dz2     :     0.726057  d :     1.607471
      dxz     :    -0.394498
      dyz     :     0.370892
      dx2y2   :     0.431049
      dxy     :     0.473972
      f0      :    -0.000012  f :    -0.000089
      f+1     :    -0.000018
      f-1     :    -0.000005
      f+2     :    -0.000017
      f-2     :    -0.000002
      f+3     :    -0.000017
      f-3     :    -0.000018
  2 Fes       :     0.056623  s :     0.056623
      pz      :     0.064116  p :     0.133300
      px      :     0.025481
      py      :     0.043702
      dz2     :     0.513556  d :     1.711244
      dxz     :     0.541412
      dyz     :     0.086912
      dx2y2   :     0.238922
      dxy     :     0.330442
      f0      :    -0.000013  f :    -0.000085
      f+1     :    -0.000035
      f-1     :    -0.000013
      f+2     :    -0.000014
      f-2     :    -0.000003
      f+3     :    -0.000016
      f-3     :     0.000008
  3 Fes       :    -0.063834  s :    -0.063834
      pz      :    -0.038942  p :    -0.129996
      px      :    -0.042941
      py      :    -0.048113
      dz2     :    -0.759287  d :    -3.758666
      dxz     :    -0.773139
      dyz     :    -0.738034
      dx2y2   :    -0.738011
      dxy     :    -0.750194
      f0      :     0.000010  f :     0.000054
      f+1     :     0.000016
      f-1     :     0.000005
      f+2     :    -0.000005
      f-2     :    -0.000001
      f+3     :     0.000022
      f-3     :     0.000006
  4 S s       :    -0.008105  s :    -0.008105
      pz      :    -0.061350  p :    -0.358320
      px      :    -0.083318
      py      :    -0.213652
      dz2     :     0.001301  d :     0.005142
      dxz     :     0.001258
      dyz     :     0.000903
      dx2y2   :     0.000929
      dxy     :     0.000750
  5 S s       :    -0.002791  s :    -0.002791
      pz      :    -0.051727  p :    -0.208538
      px      :    -0.024069
      py      :    -0.132742
      dz2     :     0.001150  d :     0.003520
      dxz     :     0.000658
      dyz     :     0.000033
      dx2y2   :     0.000492
      dxy     :     0.001187
  6 S s       :    -0.004711  s :    -0.004711
      pz      :    -0.033120  p :    -0.153748
      px      :    -0.085449
      py      :    -0.035179
      dz2     :     0.001079  d :     0.003195
      dxz     :    -0.000296
      dyz     :     0.000865
      dx2y2   :     0.000805
      dxy     :     0.000743
  7 S s       :    -0.009507  s :    -0.009507
      pz      :    -0.186244  p :    -0.310276
      px      :    -0.045608
      py      :    -0.078424
      dz2     :     0.001475  d :     0.002821
      dxz     :     0.000327
      dyz     :     0.000216
      dx2y2   :     0.000656
      dxy     :     0.000146
  8 C s       :     0.008549  s :     0.008549
      pz      :     0.010222  p :     0.024652
      px      :     0.006457
      py      :     0.007973
      dz2     :    -0.001329  d :    -0.002280
      dxz     :    -0.000015
      dyz     :    -0.000056
      dx2y2   :    -0.000939
      dxy     :     0.000059
  9 S s       :    -0.023810  s :    -0.023810
      pz      :    -0.207262  p :    -0.640079
      px      :    -0.052280
      py      :    -0.380536
      dz2     :     0.000124  d :     0.001698
      dxz     :     0.001235
      dyz     :    -0.000415
      dx2y2   :     0.000149
      dxy     :     0.000605
 10 C s       :     0.008721  s :     0.008721
      pz      :     0.018581  p :     0.025400
      px      :     0.003924
      py      :     0.002896
      dz2     :     0.000039  d :    -0.002274
      dxz     :    -0.000884
      dyz     :    -0.000952
      dx2y2   :    -0.000260
      dxy     :    -0.000217
 11 S s       :    -0.021420  s :    -0.021420
      pz      :    -0.021681  p :    -0.615774
      px      :    -0.246220
      py      :    -0.347872
      dz2     :     0.000396  d :     0.002387
      dxz     :     0.000290
      dyz     :     0.000414
      dx2y2   :     0.000719
      dxy     :     0.000569
 12 C s       :     0.006946  s :     0.006946
      pz      :     0.002213  p :     0.018000
      px      :     0.013857
      py      :     0.001931
      dz2     :    -0.000444  d :    -0.001657
      dxz     :    -0.000451
      dyz     :    -0.000015
      dx2y2   :     0.000013
      dxy     :    -0.000759
 13 S s       :    -0.020074  s :    -0.020074
      pz      :    -0.223190  p :    -0.529266
      px      :    -0.014831
      py      :    -0.291245
      dz2     :     0.001098  d :     0.001717
      dxz     :     0.000158
      dyz     :     0.000144
      dx2y2   :    -0.000049
      dxy     :     0.000365
 14 C s       :     0.001904  s :     0.001904
      pz      :     0.001322  p :     0.003819
      px      :     0.000743
      py      :     0.001753
      dz2     :    -0.000038  d :    -0.000358
      dxz     :    -0.000021
      dyz     :    -0.000112
      dx2y2   :    -0.000003
      dxy     :    -0.000184
 15 C s       :    -0.005491  s :    -0.005491
      pz      :    -0.020433  p :    -0.052993
      px      :    -0.031447
      py      :    -0.001114
      dz2     :    -0.000330  d :    -0.001423
      dxz     :    -0.000064
      dyz     :    -0.000377
      dx2y2   :    -0.000172
      dxy     :    -0.000479
 16 N s       :    -0.002546  s :    -0.002546
      pz      :    -0.008265  p :    -0.063655
      px      :    -0.011930
      py      :    -0.043461
      dz2     :    -0.000274  d :    -0.001175
      dxz     :    -0.000131
      dyz     :    -0.000264
      dx2y2   :    -0.000157
      dxy     :    -0.000349
 17 C s       :    -0.008664  s :    -0.008664
      pz      :    -0.024348  p :    -0.077520
      px      :    -0.051493
      py      :    -0.001679
      dz2     :    -0.000066  d :    -0.000343
      dxz     :     0.000152
      dyz     :    -0.000161
      dx2y2   :     0.000043
      dxy     :    -0.000311
 18 C s       :    -0.008508  s :    -0.008508
      pz      :    -0.026050  p :    -0.076096
      px      :    -0.048397
      py      :    -0.001650
      dz2     :    -0.000087  d :    -0.000909
      dxz     :     0.000207
      dyz     :    -0.000476
      dx2y2   :    -0.000002
      dxy     :    -0.000550
 19 N s       :     0.001848  s :     0.001848
      pz      :     0.002971  p :    -0.015663
      px      :    -0.003071
      py      :    -0.015563
      dz2     :    -0.000295  d :    -0.000540
      dxz     :    -0.000041
      dyz     :    -0.000052
      dx2y2   :    -0.000104
      dxy     :    -0.000049
 20 H s       :     0.003500  s :     0.003500
      pz      :    -0.000222  p :    -0.000639
      px      :    -0.000414
      py      :    -0.000002
 21 H s       :     0.003665  s :     0.003665
      pz      :    -0.000255  p :    -0.000689
      px      :    -0.000432
      py      :    -0.000002
 22 H s       :    -0.001761  s :    -0.001761
      pz      :    -0.000029  p :     0.000002
      px      :     0.000043
      py      :    -0.000012
 23 H s       :    -0.014112  s :    -0.014112
      pz      :     0.000074  p :     0.000071
      px      :    -0.000086
      py      :     0.000084
 24 H s       :    -0.023083  s :    -0.023083
      pz      :     0.000047  p :     0.000109
      px      :    -0.000091
      py      :     0.000153
 25 H s       :    -0.002742  s :    -0.002742
      pz      :     0.000101  p :     0.000028
      px      :     0.000003
      py      :    -0.000076
 26 H s       :    -0.012416  s :    -0.012416
      pz      :     0.000128  p :     0.000070
      px      :    -0.000057
      py      :    -0.000002
 27 H s       :    -0.021329  s :    -0.021329
      pz      :     0.000133  p :     0.000079
      px      :    -0.000048
      py      :    -0.000006
 28 H s       :     0.001257  s :     0.001257
      pz      :    -0.000047  p :     0.000017
      px      :     0.000079
      py      :    -0.000016
 29 H s       :    -0.013924  s :    -0.013924
      pz      :    -0.000051  p :     0.000040
      px      :     0.000103
      py      :    -0.000013
 30 H s       :    -0.019289  s :    -0.019289
      pz      :     0.000000  p :     0.000039
      px      :     0.000118
      py      :    -0.000080
 31 H s       :     0.000528  s :     0.000528
      pz      :    -0.000005  p :    -0.000002
      px      :    -0.000005
      py      :     0.000008
 32 H s       :    -0.003022  s :    -0.003022
      pz      :    -0.000003  p :     0.000021
      px      :     0.000004
      py      :     0.000020
 33 H s       :    -0.003526  s :    -0.003526
      pz      :     0.000005  p :    -0.000016
      px      :    -0.000023
      py      :     0.000002


                     *******************************
                     * LOEWDIN POPULATION ANALYSIS *
                     *******************************

-------------------------------------------
LOEWDIN ATOMIC CHARGES AND SPIN POPULATIONS
-------------------------------------------
   0 Fe:   -0.082303    3.329097
   1 Fe:   -0.148998    1.699569
   2 Fe:   -0.206684    1.804574
   3 Fe:    0.217306   -3.844380
   4 S :    0.027218   -0.316389
   5 S :    0.001192   -0.176111
   6 S :   -0.054926   -0.127453
   7 S :    0.016288   -0.258944
   8 C :   -0.169268    0.007047
   9 S :    0.236419   -0.621712
  10 C :   -0.170522    0.007031
  11 S :    0.233660   -0.585805
  12 C :   -0.169598    0.003393
  13 S :    0.215606   -0.498612
  14 C :   -0.058321   -0.000017
  15 C :   -0.034424   -0.057281
  16 N :   -0.119286   -0.090746
  17 C :   -0.007608   -0.075936
  18 C :    0.028997   -0.078715
  19 N :   -0.143912   -0.020701
  20 H :   -0.024385   -0.001728
  21 H :   -0.030307   -0.001736
  22 H :    0.032842   -0.001864
  23 H :    0.032709   -0.011985
  24 H :    0.043388   -0.018367
  25 H :    0.034850   -0.002760
  26 H :    0.038275   -0.010465
  27 H :    0.042710   -0.017267
  28 H :    0.033033    0.000870
  29 H :    0.038742   -0.012014
  30 H :    0.041019   -0.016010
  31 H :    0.037450    0.000307
  32 H :    0.032034   -0.002061
  33 H :    0.036806   -0.002827

----------------------------------------------------
LOEWDIN REDUCED ORBITAL CHARGES AND SPIN POPULATIONS
----------------------------------------------------
CHARGE
  0 Fes       :     6.534613  s :     6.534613
      pz      :     4.352085  p :    13.068104
      px      :     4.354931
      py      :     4.361088
      dz2     :     1.076906  d :     6.478518
      dxz     :     1.497596
      dyz     :     1.460164
      dx2y2   :     1.258114
      dxy     :     1.185738
      f0      :     0.000163  f :     0.001069
      f+1     :     0.000136
      f-1     :     0.000150
      f+2     :     0.000121
      f-2     :     0.000157
      f+3     :     0.000197
      f-3     :     0.000144
  1 Fes       :     6.530723  s :     6.530723
      pz      :     4.332605  p :    13.039930
      px      :     4.371210
      py      :     4.336115
      dz2     :     1.120114  d :     6.577150
      dxz     :     1.417747
      dyz     :     1.442394
      dx2y2   :     1.342301
      dxy     :     1.254594
      f0      :     0.000222  f :     0.001195
      f+1     :     0.000192
      f-1     :     0.000119
      f+2     :     0.000150
      f-2     :     0.000138
      f+3     :     0.000156
      f-3     :     0.000219
  2 Fes       :     6.526412  s :     6.526412
      pz      :     4.343452  p :    13.063287
      px      :     4.380375
      py      :     4.339460
      dz2     :     1.400434  d :     6.615744
      dxz     :     1.151969
      dyz     :     1.362718
      dx2y2   :     1.327845
      dxy     :     1.372777
      f0      :     0.000192  f :     0.001241
      f+1     :     0.000202
      f-1     :     0.000170
      f+2     :     0.000150
      f-2     :     0.000150
      f+3     :     0.000156
      f-3     :     0.000221
  3 Fes       :     6.518566  s :     6.518566
      pz      :     4.310466  p :    12.992683
      px      :     4.342594
      py      :     4.339623
      dz2     :     1.261717  d :     6.270307
      dxz     :     1.220152
      dyz     :     1.262730
      dx2y2   :     1.265839
      dxy     :     1.259868
      f0      :     0.000180  f :     0.001139
      f+1     :     0.000146
      f-1     :     0.000133
      f+2     :     0.000143
      f-2     :     0.000123
      f+3     :     0.000244
      f-3     :     0.000169
  4 S s       :     5.680943  s :     5.680943
      pz      :     3.448267  p :    10.240670
      px      :     3.425915
      py      :     3.366488
      dz2     :     0.011314  d :     0.051169
      dxz     :     0.008179
      dyz     :     0.009318
      dx2y2   :     0.011448
      dxy     :     0.010910
  5 S s       :     5.654599  s :     5.654599
      pz      :     3.461288  p :    10.288531
      px      :     3.419329
      py      :     3.407914
      dz2     :     0.011115  d :     0.055678
      dxz     :     0.012057
      dyz     :     0.008841
      dx2y2   :     0.011817
      dxy     :     0.011848
  6 S s       :     5.677925  s :     5.677925
      pz      :     3.437444  p :    10.328885
      px      :     3.431748
      py      :     3.459693
      dz2     :     0.011373  d :     0.048116
      dxz     :     0.011115
      dyz     :     0.007560
      dx2y2   :     0.009139
      dxy     :     0.008929
  7 S s       :     5.687184  s :     5.687184
      pz      :     3.396857  p :    10.248091
      px      :     3.483848
      py      :     3.367386
      dz2     :     0.010088  d :     0.048437
      dxz     :     0.007933
      dyz     :     0.009180
      dx2y2   :     0.009392
      dxy     :     0.011843
  8 C s       :     2.883254  s :     2.883254
      pz      :     1.067513  p :     3.215677
      px      :     1.076731
      py      :     1.071433
      dz2     :     0.019993  d :     0.070338
      dxz     :     0.009743
      dyz     :     0.010526
      dx2y2   :     0.021381
      dxy     :     0.008694
  9 S s       :     5.653133  s :     5.653133
      pz      :     3.398182  p :    10.043344
      px      :     3.351801
      py      :     3.293361
      dz2     :     0.009124  d :     0.067104
      dxz     :     0.016825
      dyz     :     0.015060
      dx2y2   :     0.009972
      dxy     :     0.016123
 10 C s       :     2.882075  s :     2.882075
      pz      :     0.993507  p :     3.217670
      px      :     1.112854
      py      :     1.111309
      dz2     :     0.020753  d :     0.070777
      dxz     :     0.014858
      dyz     :     0.010084
      dx2y2   :     0.013537
      dxy     :     0.011545
 11 S s       :     5.627795  s :     5.627795
      pz      :     3.097081  p :    10.065524
      px      :     3.497973
      py      :     3.470471
      dz2     :     0.039418  d :     0.073020
      dxz     :     0.015239
      dyz     :     0.011434
      dx2y2   :     0.003875
      dxy     :     0.003054
 12 C s       :     2.879803  s :     2.879803
      pz      :     1.109528  p :     3.217623
      px      :     0.993485
      py      :     1.114610
      dz2     :     0.018030  d :     0.072172
      dxz     :     0.011772
      dyz     :     0.009797
      dx2y2   :     0.017959
      dxy     :     0.014614
 13 S s       :     5.627724  s :     5.627724
      pz      :     3.521120  p :    10.085119
      px      :     3.112870
      py      :     3.451129
      dz2     :     0.010074  d :     0.071551
      dxz     :     0.014656
      dyz     :     0.004447
      dx2y2   :     0.029332
      dxy     :     0.013042
 14 C s       :     2.811468  s :     2.811468
      pz      :     1.055052  p :     3.171077
      px      :     1.065642
      py      :     1.050383
      dz2     :     0.005946  d :     0.075776
      dxz     :     0.019197
      dyz     :     0.023028
      dx2y2   :     0.004217
      dxy     :     0.023387
 15 C s       :     2.852632  s :     2.852632
      pz      :     0.973524  p :     3.038840
      px      :     0.997105
      py      :     1.068212
      dz2     :     0.029808  d :     0.142951
      dxz     :     0.024142
      dyz     :     0.035253
      dx2y2   :     0.027829
      dxy     :     0.025918
 16 N s       :     3.150867  s :     3.150867
      pz      :     1.252332  p :     3.908046
      px      :     1.317213
      py      :     1.338502
      dz2     :     0.014170  d :     0.060373
      dxz     :     0.009244
      dyz     :     0.015400
      dx2y2   :     0.011680
      dxy     :     0.009879
 17 C s       :     2.818855  s :     2.818855
      pz      :     1.002282  p :     3.055729
      px      :     1.007972
      py      :     1.045475
      dz2     :     0.025486  d :     0.133023
      dxz     :     0.020923
      dyz     :     0.035886
      dx2y2   :     0.025805
      dxy     :     0.024923
 18 C s       :     2.803131  s :     2.803131
      pz      :     1.020550  p :     2.987510
      px      :     0.998989
      py      :     0.967971
      dz2     :     0.027932  d :     0.180362
      dxz     :     0.020122
      dyz     :     0.053069
      dx2y2   :     0.037928
      dxy     :     0.041311
 19 N s       :     3.245009  s :     3.245009
      pz      :     1.161444  p :     3.839400
      px      :     1.163537
      py      :     1.514419
      dz2     :     0.011760  d :     0.059504
      dxz     :     0.008612
      dyz     :     0.016902
      dx2y2   :     0.010354
      dxy     :     0.011875
 20 H s       :     0.922109  s :     0.922109
      pz      :     0.036017  p :     0.102276
      px      :     0.033211
      py      :     0.033047
 21 H s       :     0.929418  s :     0.929418
      pz      :     0.046018  p :     0.100889
      px      :     0.037034
      py      :     0.017837
 22 H s       :     0.892665  s :     0.892665
      pz      :     0.015040  p :     0.074493
      px      :     0.044776
      py      :     0.014677
 23 H s       :     0.890013  s :     0.890013
      pz      :     0.044842  p :     0.077279
      px      :     0.016184
      py      :     0.016252
 24 H s       :     0.880790  s :     0.880790
      pz      :     0.014894  p :     0.075822
      px      :     0.015838
      py      :     0.045090
 25 H s       :     0.890751  s :     0.890751
      pz      :     0.021329  p :     0.074399
      px      :     0.034920
      py      :     0.018150
 26 H s       :     0.886705  s :     0.886705
      pz      :     0.016309  p :     0.075021
      px      :     0.015319
      py      :     0.043393
 27 H s       :     0.882043  s :     0.882043
      pz      :     0.017598  p :     0.075247
      px      :     0.034486
      py      :     0.023163
 28 H s       :     0.892563  s :     0.892563
      pz      :     0.023955  p :     0.074404
      px      :     0.021621
      py      :     0.028828
 29 H s       :     0.886210  s :     0.886210
      pz      :     0.043799  p :     0.075048
      px      :     0.015366
      py      :     0.015883
 30 H s       :     0.883205  s :     0.883205
      pz      :     0.016155  p :     0.075776
      px      :     0.018527
      py      :     0.041094
 31 H s       :     0.892322  s :     0.892322
      pz      :     0.028162  p :     0.070227
      px      :     0.021709
      py      :     0.020356
 32 H s       :     0.895900  s :     0.895900
      pz      :     0.022101  p :     0.072066
      px      :     0.024832
      py      :     0.025133
 33 H s       :     0.891299  s :     0.891299
      pz      :     0.019747  p :     0.071896
      px      :     0.029497
      py      :     0.022652

SPIN
  0 Fes       :     0.030165  s :     0.030165
      pz      :     0.040046  p :     0.136588
      px      :     0.048024
      py      :     0.048518
      dz2     :     0.796911  d :     3.162462
      dxz     :     0.414750
      dyz     :     0.483425
      dx2y2   :     0.702139
      dxy     :     0.765236
      f0      :    -0.000021  f :    -0.000118
      f+1     :    -0.000016
      f-1     :    -0.000027
      f+2     :    -0.000008
      f-2     :     0.000006
      f+3     :    -0.000037
      f-3     :    -0.000015
  1 Fes       :     0.021401  s :     0.021401
      pz      :     0.042959  p :     0.087828
      px      :     0.011816
      py      :     0.033053
      dz2     :     0.720808  d :     1.590474
      dxz     :    -0.390036
      dyz     :     0.365679
      dx2y2   :     0.423911
      dxy     :     0.470112
      f0      :    -0.000017  f :    -0.000134
      f+1     :    -0.000022
      f-1     :    -0.000010
      f+2     :    -0.000026
      f-2     :    -0.000005
      f+3     :    -0.000026
      f-3     :    -0.000028
  2 Fes       :     0.024829  s :     0.024829
      pz      :     0.046625  p :     0.087911
      px      :     0.011841
      py      :     0.029446
      dz2     :     0.510228  d :     1.691968
      dxz     :     0.532345
      dyz     :     0.087744
      dx2y2   :     0.236073
      dxy     :     0.325577
      f0      :    -0.000019  f :    -0.000134
      f+1     :    -0.000049
      f-1     :    -0.000018
      f+2     :    -0.000020
      f-2     :    -0.000014
      f+3     :    -0.000021
      f-3     :     0.000007
  3 Fes       :    -0.020806  s :    -0.020806
      pz      :    -0.034271  p :    -0.100906
      px      :    -0.037640
      py      :    -0.028996
      dz2     :    -0.753731  d :    -3.722745
      dxz     :    -0.765699
      dyz     :    -0.730584
      dx2y2   :    -0.729576
      dxy     :    -0.743154
      f0      :     0.000011  f :     0.000077
      f+1     :     0.000025
      f-1     :     0.000009
      f+2     :    -0.000007
      f-2     :    -0.000000
      f+3     :     0.000032
      f-3     :     0.000007
  4 S s       :    -0.002068  s :    -0.002068
      pz      :    -0.070034  p :    -0.320679
      px      :    -0.068851
      py      :    -0.181794
      dz2     :     0.001007  d :     0.006358
      dxz     :     0.001647
      dyz     :     0.001016
      dx2y2   :     0.001332
      dxy     :     0.001357
  5 S s       :    -0.000198  s :    -0.000198
      pz      :    -0.035663  p :    -0.180521
      px      :    -0.032166
      py      :    -0.112693
      dz2     :     0.001829  d :     0.004608
      dxz     :     0.000832
      dyz     :     0.000153
      dx2y2   :     0.000102
      dxy     :     0.001693
  6 S s       :    -0.000922  s :    -0.000922
      pz      :    -0.024187  p :    -0.131119
      px      :    -0.064773
      py      :    -0.042159
      dz2     :     0.001730  d :     0.004589
      dxz     :    -0.000056
      dyz     :     0.000917
      dx2y2   :     0.001432
      dxy     :     0.000565
  7 S s       :    -0.000542  s :    -0.000542
      pz      :    -0.156678  p :    -0.263281
      px      :    -0.034577
      py      :    -0.072027
      dz2     :     0.002031  d :     0.004880
      dxz     :     0.000699
      dyz     :     0.000631
      dx2y2   :     0.001294
      dxy     :     0.000225
  8 C s       :     0.002986  s :     0.002986
      pz      :     0.005254  p :     0.009758
      px      :     0.003943
      py      :     0.000561
      dz2     :    -0.003129  d :    -0.005697
      dxz     :    -0.000123
      dyz     :    -0.000202
      dx2y2   :    -0.002221
      dxy     :    -0.000022
  9 S s       :    -0.010233  s :    -0.010233
      pz      :    -0.198155  p :    -0.614041
      px      :    -0.040477
      py      :    -0.375410
      dz2     :     0.000133  d :     0.002562
      dxz     :     0.001955
      dyz     :    -0.000602
      dx2y2   :     0.000102
      dxy     :     0.000974
 10 C s       :     0.002670  s :     0.002670
      pz      :     0.011972  p :     0.009816
      px      :    -0.000034
      py      :    -0.002122
      dz2     :    -0.000186  d :    -0.005455
      dxz     :    -0.001914
      dyz     :    -0.002071
      dx2y2   :    -0.000662
      dxy     :    -0.000622
 11 S s       :    -0.007989  s :    -0.007989
      pz      :    -0.014282  p :    -0.581051
      px      :    -0.229819
      py      :    -0.336951
      dz2     :     0.000487  d :     0.003236
      dxz     :     0.000784
      dyz     :     0.000602
      dx2y2   :     0.000754
      dxy     :     0.000609
 12 C s       :     0.002063  s :     0.002063
      pz      :    -0.001033  p :     0.005584
      px      :     0.008737
      py      :    -0.002120
      dz2     :    -0.001244  d :    -0.004254
      dxz     :    -0.001047
      dyz     :    -0.000021
      dx2y2   :    -0.000189
      dxy     :    -0.001752
 13 S s       :    -0.007345  s :    -0.007345
      pz      :    -0.209047  p :    -0.493878
      px      :    -0.009960
      py      :    -0.274871
      dz2     :     0.001372  d :     0.002611
      dxz     :     0.000347
      dyz     :     0.000398
      dx2y2   :    -0.000026
      dxy     :     0.000519
 14 C s       :     0.000426  s :     0.000426
      pz      :     0.000228  p :     0.000454
      px      :    -0.000631
      py      :     0.000858
      dz2     :    -0.000099  d :    -0.000897
      dxz     :    -0.000049
      dyz     :    -0.000295
      dx2y2   :    -0.000014
      dxy     :    -0.000440
 15 C s       :    -0.002263  s :    -0.002263
      pz      :    -0.019535  p :    -0.052231
      px      :    -0.031053
      py      :    -0.001643
      dz2     :    -0.000540  d :    -0.002787
      dxz     :    -0.000143
      dyz     :    -0.000707
      dx2y2   :    -0.000477
      dxy     :    -0.000920
 16 N s       :    -0.008611  s :    -0.008611
      pz      :    -0.011919  p :    -0.079748
      px      :    -0.015433
      py      :    -0.052396
      dz2     :    -0.000595  d :    -0.002388
      dxz     :    -0.000445
      dyz     :    -0.000480
      dx2y2   :    -0.000292
      dxy     :    -0.000576
 17 C s       :    -0.002669  s :    -0.002669
      pz      :    -0.022389  p :    -0.072274
      px      :    -0.047908
      py      :    -0.001977
      dz2     :    -0.000164  d :    -0.000993
      dxz     :     0.000165
      dyz     :    -0.000362
      dx2y2   :    -0.000015
      dxy     :    -0.000617
 18 C s       :    -0.002092  s :    -0.002092
      pz      :    -0.023413  p :    -0.074873
      px      :    -0.046269
      py      :    -0.005192
      dz2     :    -0.000112  d :    -0.001750
      dxz     :     0.000222
      dyz     :    -0.000910
      dx2y2   :    -0.000009
      dxy     :    -0.000941
 19 N s       :    -0.000237  s :    -0.000237
      pz      :     0.000872  p :    -0.019025
      px      :    -0.004903
      py      :    -0.014994
      dz2     :    -0.000788  d :    -0.001439
      dxz     :    -0.000129
      dyz     :    -0.000134
      dx2y2   :    -0.000246
      dxy     :    -0.000143
 20 H s       :     0.001152  s :     0.001152
      pz      :    -0.000933  p :    -0.002881
      px      :    -0.001781
      py      :    -0.000167
 21 H s       :     0.001197  s :     0.001197
      pz      :    -0.001037  p :    -0.002933
      px      :    -0.001897
      py      :     0.000001
 22 H s       :    -0.001956  s :    -0.001956
      pz      :    -0.000009  p :     0.000092
      px      :     0.000100
      py      :     0.000001
 23 H s       :    -0.012584  s :    -0.012584
      pz      :     0.000434  p :     0.000599
      px      :    -0.000093
      py      :     0.000258
 24 H s       :    -0.019046  s :    -0.019046
      pz      :     0.000195  p :     0.000679
      px      :    -0.000068
      py      :     0.000551
 25 H s       :    -0.002914  s :    -0.002914
      pz      :     0.000249  p :     0.000154
      px      :     0.000046
      py      :    -0.000141
 26 H s       :    -0.010932  s :    -0.010932
      pz      :     0.000309  p :     0.000467
      px      :    -0.000059
      py      :     0.000217
 27 H s       :    -0.017836  s :    -0.017836
      pz      :     0.000282  p :     0.000569
      px      :     0.000147
      py      :     0.000140
 28 H s       :     0.000926  s :     0.000926
      pz      :    -0.000132  p :    -0.000056
      px      :     0.000138
      py      :    -0.000062
 29 H s       :    -0.012417  s :    -0.012417
      pz      :     0.000150  p :     0.000404
      px      :     0.000263
      py      :    -0.000010
 30 H s       :    -0.016415  s :    -0.016415
      pz      :     0.000072  p :     0.000404
      px      :     0.000195
      py      :     0.000137
 31 H s       :     0.000282  s :     0.000282
      pz      :     0.000003  p :     0.000024
      px      :    -0.000012
      py      :     0.000034
 32 H s       :    -0.002239  s :    -0.002239
      pz      :     0.000050  p :     0.000178
      px      :     0.000032
      py      :     0.000097
 33 H s       :    -0.002928  s :    -0.002928
      pz      :     0.000019  p :     0.000101
      px      :     0.000033
      py      :     0.000048


                      *****************************
                      * MAYER POPULATION ANALYSIS *
                      *****************************

  NA   - Mulliken gross atomic population
  ZA   - Total nuclear charge
  QA   - Mulliken gross atomic charge
  VA   - Mayer's total valence
  BVA  - Mayer's bonded valence
  FA   - Mayer's free valence

  ATOM       NA         ZA         QA         VA         BVA        FA
  0 Fe    25.6646    26.0000     0.3354     6.4471     3.6879     2.7591
  1 Fe    25.7083    26.0000     0.2917     6.3361     4.0900     2.2461
  2 Fe    25.7443    26.0000     0.2557     6.2056     4.1584     2.0471
  3 Fe    25.5067    26.0000     0.4933     7.1702     4.0992     3.0711
  4 S     16.2651    16.0000    -0.2651     2.5259     2.4673     0.0586
  5 S     16.2935    16.0000    -0.2935     2.5062     2.4785     0.0277
  6 S     16.3495    16.0000    -0.3495     2.4517     2.4381     0.0136
  7 S     16.2692    16.0000    -0.2692     2.5288     2.4837     0.0451
  8 C      6.1731     6.0000    -0.1731     3.8878     3.8871     0.0007
  9 S     16.0883    16.0000    -0.0883     2.5453     2.1854     0.3599
 10 C      6.1490     6.0000    -0.1490     3.9029     3.9022     0.0007
 11 S     16.1051    16.0000    -0.1051     2.5652     2.2999     0.2653
 12 C      6.1464     6.0000    -0.1464     3.8994     3.8989     0.0005
 13 S     16.1204    16.0000    -0.1204     2.5403     2.2836     0.2567
 14 C      5.9069     6.0000     0.0931     3.9016     3.9015     0.0000
 15 C      6.0911     6.0000    -0.0911     4.0234     4.0208     0.0026
 16 N      7.4122     7.0000    -0.4122     3.2659     3.2623     0.0036
 17 C      5.8806     6.0000     0.1194     4.0091     4.0035     0.0057
 18 C      5.7067     6.0000     0.2933     3.9437     3.9380     0.0056
 19 N      7.2618     7.0000    -0.2618     3.1133     3.1129     0.0004
 20 H      1.1080     1.0000    -0.1080     1.0093     1.0093     0.0000
 21 H      1.0823     1.0000    -0.0823     1.0290     1.0289     0.0000
 22 H      0.9051     1.0000     0.0949     0.9807     0.9807     0.0000
 23 H      0.8866     1.0000     0.1134     0.9933     0.9931     0.0002
 24 H      0.8854     1.0000     0.1146     0.9937     0.9931     0.0006
 25 H      0.9067     1.0000     0.0933     0.9786     0.9785     0.0000
 26 H      0.9019     1.0000     0.0981     0.9874     0.9872     0.0002
 27 H      0.8962     1.0000     0.1038     0.9891     0.9887     0.0005
 28 H      0.9079     1.0000     0.0921     0.9797     0.9797     0.0000
 29 H      0.9003     1.0000     0.0997     0.9876     0.9874     0.0002
 30 H      0.8938     1.0000     0.1062     0.9914     0.9911     0.0004
 31 H      0.9711     1.0000     0.0289     0.9995     0.9995     0.0000
 32 H      0.9590     1.0000     0.0410     1.0031     1.0031     0.0000
 33 H      0.9528     1.0000     0.0472     1.0006     1.0006     0.0000

  Mayer bond orders larger than 0.100000
B(  0-Fe,  1-Fe) :   0.2615 B(  0-Fe,  2-Fe) :   0.2078 B(  0-Fe,  3-Fe) :   0.2103 
B(  0-Fe,  5-S ) :   0.6671 B(  0-Fe,  6-S ) :   0.7457 B(  0-Fe,  7-S ) :   0.6013 
B(  0-Fe, 13-S ) :   0.8681 B(  1-Fe,  2-Fe) :   0.2550 B(  1-Fe,  3-Fe) :   0.2233 
B(  1-Fe,  4-S ) :   0.6700 B(  1-Fe,  6-S ) :   0.7026 B(  1-Fe,  7-S ) :   0.8773 
B(  1-Fe,  9-S ) :   0.9527 B(  2-Fe,  3-Fe) :   0.2846 B(  2-Fe,  4-S ) :   0.8056 
B(  2-Fe,  5-S ) :   0.7249 B(  2-Fe,  7-S ) :   0.7319 B(  2-Fe, 11-S ) :   0.9995 
B(  3-Fe,  4-S ) :   0.7415 B(  3-Fe,  5-S ) :   0.9011 B(  3-Fe,  6-S ) :   0.8211 
B(  3-Fe, 16-N ) :   0.6838 B(  8-C ,  9-S ) :   0.9856 B(  8-C , 22-H ) :   0.9664 
B(  8-C , 23-H ) :   0.9550 B(  8-C , 24-H ) :   0.9544 B( 10-C , 11-S ) :   0.9884 
B( 10-C , 25-H ) :   0.9649 B( 10-C , 26-H ) :   0.9618 B( 10-C , 27-H ) :   0.9585 
B( 12-C , 13-S ) :   0.9915 B( 12-C , 28-H ) :   0.9666 B( 12-C , 29-H ) :   0.9595 
B( 12-C , 30-H ) :   0.9544 B( 14-C , 15-C ) :   1.0620 B( 14-C , 31-H ) :   0.9474 
B( 14-C , 32-H ) :   0.9483 B( 14-C , 33-H ) :   0.9487 B( 15-C , 16-N ) :   1.2466 
B( 15-C , 17-C ) :   1.4677 B( 16-N , 18-C ) :   1.2205 B( 17-C , 19-N ) :   1.3933 
B( 17-C , 20-H ) :   1.0201 B( 18-C , 19-N ) :   1.5650 B( 18-C , 21-H ) :   0.9915 


Environment variable NBOEXE for nbo6.exe or nbo5.exe not set! Skipping NBO-Analysis

-------
TIMINGS
-------

Total SCF time: 0 days 10 hours 44 min 46 sec 

Total time                  ....   38686.805 sec
Sum of individual times     ....   38673.622 sec  (100.0%)

Fock matrix formation       ....   38564.946 sec  ( 99.7%)
  XC integration            ....     833.581 sec  (  2.2% of F)
    Basis function eval.    ....     226.615 sec  ( 27.2% of XC)
    Density eval.           ....     263.805 sec  ( 31.6% of XC)
    XC-Functional eval.     ....      35.289 sec  (  4.2% of XC)
    XC-Potential eval.      ....     288.000 sec  ( 34.5% of XC)
Diagonalization             ....      61.879 sec  (  0.2%)
Density matrix formation    ....      16.787 sec  (  0.0%)
Population analysis         ....       0.044 sec  (  0.0%)
Initial guess               ....       1.533 sec  (  0.0%)
Orbital Transformation      ....       0.000 sec  (  0.0%)
Orbital Orthonormalization  ....       0.000 sec  (  0.0%)
DIIS solution               ....      25.106 sec  (  0.1%)
Grid generation             ....       3.327 sec  (  0.0%)

-------------------------   --------------------
FINAL SINGLE POINT ENERGY     -8222.974024513200
-------------------------   --------------------


                            ***************************************
                            *     ORCA property calculations      *
                            ***************************************

                                    ---------------------
                                    Active property flags
                                    ---------------------
   (+) Dipole Moment


------------------------------------------------------------------------------
                       ORCA ELECTRIC PROPERTIES CALCULATION
------------------------------------------------------------------------------

Dipole Moment Calculation                       ... on
Quadrupole Moment Calculation                   ... off
Polarizability Calculation                      ... off
GBWName                                         ... 1e3d_chainsAB_distal_cluster.gbw
Electron density file                           ... 1e3d_chainsAB_distal_cluster.scfp
The origin for moment calculation is the CENTER OF MASS  = (-61.985032, 90.258141  1.056170)

-------------
DIPOLE MOMENT
-------------
                                X             Y             Z
Electronic contribution:     -5.09391     -13.08453      -7.77516
Nuclear contribution   :      4.66175      11.14810       6.88679
                        -----------------------------------------
Total Dipole Moment    :     -0.43216      -1.93642      -0.88837
                        -----------------------------------------
Magnitude (a.u.)       :      2.17387
Magnitude (Debye)      :      5.52553


--------------------
Rotational spectrum 
--------------------
 
Rotational constants in cm-1:     0.005367     0.004203     0.004006 
Rotational constants in MHz :   160.907173   126.017097   120.111732 

 Dipole components along the rotational axes: 
x,y,z [a.u.] :    -1.964420     0.773445    -0.518204 
x,y,z [Debye]:    -4.993158     1.965941    -1.317170 

 
------------------------------------------------------------------------------
                      ORCA CHELPG CHARGES GENERATION
------------------------------------------------------------------------------

GBW file                           ... 1e3d_chainsAB_distal_cluster.gbw

Reading the GBW file               ... done

Grid spacing                       ...     0.300000
Point Cut-Off                      ...     2.800000
Van-der-Waals Radii                ...        COSMO
Total charge                       ...            0


Number of points X direction       ...           49
Number of points Y direction       ...           47
Number of points Z direction       ...           48
Maximum number of possible points  ...       110544
Final number of points             ...        20726


CHELPG Charges            
--------------------------------
  0   Fe  :       0.379901
  1   Fe  :       0.279200
  2   Fe  :       0.269176
  3   Fe  :       0.413387
  4   S   :      -0.258951
  5   S   :      -0.329533
  6   S   :      -0.332963
  7   S   :      -0.269056
  8   C   :      -0.074765
  9   S   :      -0.127123
 10   C   :      -0.095807
 11   S   :      -0.150515
 12   C   :      -0.072125
 13   S   :      -0.175722
 14   C   :      -0.552769
 15   C   :       0.130089
 16   N   :      -0.256137
 17   C   :       0.121721
 18   C   :       0.259474
 19   N   :      -0.611889
 20   H   :       0.091271
 21   H   :       0.096939
 22   H   :       0.082147
 23   H   :       0.092626
 24   H   :       0.081513
 25   H   :       0.095127
 26   H   :       0.084784
 27   H   :       0.089301
 28   H   :       0.089010
 29   H   :       0.077927
 30   H   :       0.086458
 31   H   :       0.161474
 32   H   :       0.148944
 33   H   :       0.176889
--------------------------------
Total charge:    -0.000000
--------------------------------

CHELPG charges calculated...

Timings for individual parts in CHELPG calculation:
Grid generation                 ...        0.009 sec (=   0.000 min)
Potential calculation           ...       17.771 sec (=   0.296 min)
Fit to the potential            ...        0.059 sec (=   0.001 min)
------------------------------------------------------------------------------

------------------------------------------------------------------------------
                      ORCA CHELPG CHARGES GENERATION
------------------------------------------------------------------------------

GBW file                           ... 1e3d_chainsAB_distal_cluster.gbw

Density file                       ... 1e3d_chainsAB_distal_cluster.scfp

Reading the GBW file               ... done

Reading the density               ... Done!
Grid spacing                       ...     0.300000
Point Cut-Off                      ...     2.800000
Van-der-Waals Radii                ...        COSMO
Total charge                       ...            0


Number of points X direction       ...           49
Number of points Y direction       ...           47
Number of points Z direction       ...           48
Maximum number of possible points  ...       110544
Final number of points             ...        20726


CHELPG Charges            
--------------------------------
  0   Fe  :       0.379901
  1   Fe  :       0.279200
  2   Fe  :       0.269176
  3   Fe  :       0.413387
  4   S   :      -0.258951
  5   S   :      -0.329533
  6   S   :      -0.332963
  7   S   :      -0.269056
  8   C   :      -0.074765
  9   S   :      -0.127123
 10   C   :      -0.095807
 11   S   :      -0.150515
 12   C   :      -0.072125
 13   S   :      -0.175722
 14   C   :      -0.552769
 15   C   :       0.130089
 16   N   :      -0.256137
 17   C   :       0.121721
 18   C   :       0.259474
 19   N   :      -0.611889
 20   H   :       0.091271
 21   H   :       0.096939
 22   H   :       0.082147
 23   H   :       0.092626
 24   H   :       0.081513
 25   H   :       0.095127
 26   H   :       0.084784
 27   H   :       0.089301
 28   H   :       0.089010
 29   H   :       0.077927
 30   H   :       0.086458
 31   H   :       0.161474
 32   H   :       0.148944
 33   H   :       0.176889
--------------------------------
Total charge:    -0.000000
--------------------------------

CHELPG charges calculated...

Timings for individual parts in CHELPG calculation:
Grid generation                 ...        0.009 sec (=   0.000 min)
Potential calculation           ...       17.780 sec (=   0.296 min)
Fit to the potential            ...        0.054 sec (=   0.001 min)
------------------------------------------------------------------------------


Timings for individual modules:

Sum of individual times         ...    38705.060 sec (= 645.084 min)
GTO integral calculation        ...        0.356 sec (=   0.006 min)   0.0 %
SCF iterations                  ...    38686.819 sec (= 644.780 min) 100.0 %
CHELPG charge generation        ...       17.885 sec (=   0.298 min)   0.0 %
                             ****ORCA TERMINATED NORMALLY****
TOTAL RUN TIME: 0 days 10 hours 45 minutes 23 seconds 494 msec
