# Supplementary material for: Modeling of the Electrostatic Interaction and Catalytic Activity of [NiFe] Hydrogenases on a Planar Electrode
Source: J Phys Chem B. 2022 Oct 21;126(43):8777–90. doi: 10.1021/acs.jpcb.2c05371 (PMC9639099; doi:10.1021/acs.jpcb.2c05371)
Supplement: Supplementary file 1 — jp2c05371_si_001.zip [file jp2c05371_si_001.zip › Supplementary data/Metallic clusters orca/Distal cluster/Distal cluster_c0_m5/1e3d_chainsAB_distal_cluster.inp]

# avogadro generated ORCA input file 
#Distal Cluster

! AllPop
! CHELPG
! Angs
! PBE0 def2-SVP TightSCF UHF
%scf
	MaxIter 5500

end
* xyz 0 5
  Fe      -33.53200       46.21000        1.37100
  Fe      -31.57300       46.80900       -0.37000
  Fe      -33.99600       47.96600       -0.70500
  Fe      -32.54400       48.70600        1.32500
   S      -32.04400       49.02000       -0.96600
   S      -34.74100       48.15500        1.42300
   S      -31.41000       46.76300        1.96100
   S      -33.39700       45.69300       -0.97200
   C      -28.46600       47.22000        0.03300
   S      -29.44100       46.20700       -1.10300
   C      -35.59800       48.54300       -3.67900
   S      -35.80000       48.71000       -1.89900
   C      -36.27500       44.69900        2.36700
   S      -34.51600       44.62400        2.69300
   C      -30.52700       49.86000        4.04500
   C      -31.12500       50.86500        3.11400
   N      -31.90100       50.50900        2.03000
   C      -31.08400       52.22300        3.09400
   C      -32.30300       51.58600        1.38500
   N      -31.81600       52.65400        2.01100
   H      -30.63900       52.76500        3.70500
   H      -32.83600       51.59800        0.62300
   H      -27.42400       47.07000       -0.16000
   H      -28.68600       46.93700        1.04100
   H      -28.71100       48.25200       -0.11000
   H      -36.47400       48.90800       -4.17300
   H      -35.45200       47.51200       -3.92600
   H      -34.74700       49.10900       -3.99600
   H      -36.78000       43.97100        2.96600
   H      -36.45500       44.49600        1.33200
   H      -36.64100       45.67500        2.60800
   H      -29.96900       50.36600        4.80500
   H      -29.87600       49.21000        3.49800
   H      -31.30700       49.28500        4.49800
*
