# Supplementary material for: Modeling of the Electrostatic Interaction and Catalytic Activity of [NiFe] Hydrogenases on a Planar Electrode
Source: J Phys Chem B. 2022 Oct 21;126(43):8777–90. doi: 10.1021/acs.jpcb.2c05371 (PMC9639099; doi:10.1021/acs.jpcb.2c05371)
Supplement: Supplementary file 1 — jp2c05371_si_001.zip [file jp2c05371_si_001.zip › Supplementary data/Metallic clusters orca/Distal cluster/Distal cluster_c0_m5/1e3d_chainsAB_distal_cluster.out]

                                 *****************
                                 * O   R   C   A *
                                 *****************

           --- An Ab Initio, DFT and Semiempirical electronic structure package ---

                  #######################################################
                  #                        -***-                        #
                  #          Department of theory and spectroscopy      #
                  #               Directorship: Frank Neese             #
                  #        Max Planck Institute fuer Kohlenforschung    #
                  #                Kaiser Wilhelm Platz 1               #
                  #                 D-45470 Muelheim/Ruhr               #
                  #                      Germany                        #
                  #                                                     #
                  #                  All rights reserved                #
                  #                        -***-                        #
                  #######################################################


                         Program Version 4.2.1 -  RELEASE  -


 With contributions from (in alphabetic order):
   Daniel Aravena         : Magnetic Suceptibility
   Michael Atanasov       : Ab Initio Ligand Field Theory (pilot matlab implementation)
   Alexander A. Auer      : GIAO ZORA, VPT2
   Ute Becker             : Parallelization
   Giovanni Bistoni       : ED, misc. LED, open-shell LED, HFLD
   Martin Brehm           : Molecular dynamics
   Dmytro Bykov           : SCF Hessian
   Vijay G. Chilkuri      : MRCI spin determinant printing, contributions to CSF-ICE
   Dipayan Datta          : RHF DLPNO-CCSD density
   Achintya Kumar Dutta   : EOM-CC, STEOM-CC
   Dmitry Ganyushin       : Spin-Orbit,Spin-Spin,Magnetic field MRCI
   Miquel Garcia          : C-PCM Hessian, Gaussian charge scheme
   Yang Guo               : DLPNO-NEVPT2, CIM, IAO-localization
   Andreas Hansen         : Spin unrestricted coupled pair/coupled cluster methods
   Benjamin Helmich-Paris : CASSCF linear response (MC-RPA)
   Lee Huntington         : MR-EOM, pCC
   Robert Izsak           : Overlap fitted RIJCOSX, COSX-SCS-MP3, EOM
   Christian Kollmar      : KDIIS, OOCD, Brueckner-CCSD(T), CCSD density
   Simone Kossmann        : Meta GGA functionals, TD-DFT gradient, OOMP2, MP2 Hessian
   Martin Krupicka        : AUTO-CI
   Lucas Lang             : DCDCAS
   Dagmar Lenk            : GEPOL surface, SMD
   Dimitrios Liakos       : Extrapolation schemes; Compound Job, initial MDCI parallelization
   Dimitrios Manganas     : Further ROCIS development; embedding schemes
   Dimitrios Pantazis     : SARC Basis sets
   Taras Petrenko         : DFT Hessian,TD-DFT gradient, ASA, ECA, R-Raman, ABS, FL, XAS/XES, NRVS
   Peter Pinski           : DLPNO-MP2, DLPNO-MP2 Gradient
   Christoph Reimann      : Effective Core Potentials
   Marius Retegan         : Local ZFS, SOC
   Christoph Riplinger    : Optimizer, TS searches, QM/MM, DLPNO-CCSD(T), (RO)-DLPNO pert. Triples
   Tobias Risthaus        : Range-separated hybrids, TD-DFT gradient, RPA, STAB
   Michael Roemelt        : Original ROCIS implementation
   Masaaki Saitow         : Open-shell DLPNO-CCSD energy and density
   Barbara Sandhoefer     : DKH picture change effects
   Avijit Sen             : IP-ROCIS
   Kantharuban Sivalingam : CASSCF convergence, NEVPT2, FIC-MRCI
   Bernardo de Souza      : ESD, SOC TD-DFT
   Georgi Stoychev        : AutoAux, RI-MP2 NMR
   Willem Van den Heuvel  : Paramagnetic NMR
   Boris Wezisla          : Elementary symmetry handling
   Frank Wennmohs         : Technical directorship


 We gratefully acknowledge several colleagues who have allowed us to
 interface, adapt or use parts of their codes:
   Stefan Grimme, W. Hujo, H. Kruse,             : VdW corrections, initial TS optimization,
                  C. Bannwarth                     DFT functionals, gCP, sTDA/sTD-DF
   Ed Valeev, F. Pavosevic, A. Kumar             : LibInt (2-el integral package), F12 methods
   Garnet Chan, S. Sharma, J. Yang, R. Olivares  : DMRG
   Ulf Ekstrom                                   : XCFun DFT Library
   Mihaly Kallay                                 : mrcc  (arbitrary order and MRCC methods)
   Andreas Klamt, Michael Diedenhofen            : otool_cosmo (COSMO solvation model)
   Jiri Pittner, Ondrej Demel                    : Mk-CCSD
   Frank Weinhold                                : gennbo (NPA and NBO analysis)
   Christopher J. Cramer and Donald G. Truhlar   : smd solvation model
   Lars Goerigk                                  : TD-DFT with DH, B97 family of functionals
   V. Asgeirsson, H. Jonsson                     : NEB implementation
   FAccTs GmbH                                   : IRC, NEB, NEB-TS, Multilevel, MM, QM/MM, CI optimization
   S Lehtola, MJT Oliveira, MAL Marques          : LibXC Library


 Your calculation uses the libint2 library for the computation of 2-el integrals
 For citations please refer to: http://libint.valeyev.net

 Your ORCA version has been built with support for libXC version: 4.2.3
 For citations please refer to: https://tddft.org/programs/libxc/

 This ORCA versions uses:
   CBLAS   interface :  Fast vector & matrix operations
   LAPACKE interface :  Fast linear algebra routines
   SCALAPACK package :  Parallel linear algebra routines


----- Orbital basis set information -----
Your calculation utilizes the basis: def2-SVP
   F. Weigend and R. Ahlrichs, Phys. Chem. Chem. Phys. 7, 3297 (2005).

================================================================================
                                        WARNINGS
                       Please study these warnings very carefully!
================================================================================


INFO   : the flag for use of LIBINT has been found!

================================================================================
                                       INPUT FILE
================================================================================
NAME = 1e3d_chainsAB_distal_cluster.inp
|  1> # avogadro generated ORCA input file 
|  2> #Distal Cluster
|  3> 
|  4> ! AllPop
|  5> ! CHELPG
|  6> ! Angs
|  7> ! PBE0 def2-SVP TightSCF UHF
|  8> %scf
|  9> 	MaxIter 5500
| 10> 
| 11> end
| 12> * xyz 0 5
| 13>   Fe      -33.53200       46.21000        1.37100
| 14>   Fe      -31.57300       46.80900       -0.37000
| 15>   Fe      -33.99600       47.96600       -0.70500
| 16>   Fe      -32.54400       48.70600        1.32500
| 17>    S      -32.04400       49.02000       -0.96600
| 18>    S      -34.74100       48.15500        1.42300
| 19>    S      -31.41000       46.76300        1.96100
| 20>    S      -33.39700       45.69300       -0.97200
| 21>    C      -28.46600       47.22000        0.03300
| 22>    S      -29.44100       46.20700       -1.10300
| 23>    C      -35.59800       48.54300       -3.67900
| 24>    S      -35.80000       48.71000       -1.89900
| 25>    C      -36.27500       44.69900        2.36700
| 26>    S      -34.51600       44.62400        2.69300
| 27>    C      -30.52700       49.86000        4.04500
| 28>    C      -31.12500       50.86500        3.11400
| 29>    N      -31.90100       50.50900        2.03000
| 30>    C      -31.08400       52.22300        3.09400
| 31>    C      -32.30300       51.58600        1.38500
| 32>    N      -31.81600       52.65400        2.01100
| 33>    H      -30.63900       52.76500        3.70500
| 34>    H      -32.83600       51.59800        0.62300
| 35>    H      -27.42400       47.07000       -0.16000
| 36>    H      -28.68600       46.93700        1.04100
| 37>    H      -28.71100       48.25200       -0.11000
| 38>    H      -36.47400       48.90800       -4.17300
| 39>    H      -35.45200       47.51200       -3.92600
| 40>    H      -34.74700       49.10900       -3.99600
| 41>    H      -36.78000       43.97100        2.96600
| 42>    H      -36.45500       44.49600        1.33200
| 43>    H      -36.64100       45.67500        2.60800
| 44>    H      -29.96900       50.36600        4.80500
| 45>    H      -29.87600       49.21000        3.49800
| 46>    H      -31.30700       49.28500        4.49800
| 47> *
| 48> 
| 49> 
| 50>                          ****END OF INPUT****
================================================================================

                       ****************************
                       * Single Point Calculation *
                       ****************************

---------------------------------
CARTESIAN COORDINATES (ANGSTROEM)
---------------------------------
  Fe   -33.532000   46.210000    1.371000
  Fe   -31.573000   46.809000   -0.370000
  Fe   -33.996000   47.966000   -0.705000
  Fe   -32.544000   48.706000    1.325000
  S    -32.044000   49.020000   -0.966000
  S    -34.741000   48.155000    1.423000
  S    -31.410000   46.763000    1.961000
  S    -33.397000   45.693000   -0.972000
  C    -28.466000   47.220000    0.033000
  S    -29.441000   46.207000   -1.103000
  C    -35.598000   48.543000   -3.679000
  S    -35.800000   48.710000   -1.899000
  C    -36.275000   44.699000    2.367000
  S    -34.516000   44.624000    2.693000
  C    -30.527000   49.860000    4.045000
  C    -31.125000   50.865000    3.114000
  N    -31.901000   50.509000    2.030000
  C    -31.084000   52.223000    3.094000
  C    -32.303000   51.586000    1.385000
  N    -31.816000   52.654000    2.011000
  H    -30.639000   52.765000    3.705000
  H    -32.836000   51.598000    0.623000
  H    -27.424000   47.070000   -0.160000
  H    -28.686000   46.937000    1.041000
  H    -28.711000   48.252000   -0.110000
  H    -36.474000   48.908000   -4.173000
  H    -35.452000   47.512000   -3.926000
  H    -34.747000   49.109000   -3.996000
  H    -36.780000   43.971000    2.966000
  H    -36.455000   44.496000    1.332000
  H    -36.641000   45.675000    2.608000
  H    -29.969000   50.366000    4.805000
  H    -29.876000   49.210000    3.498000
  H    -31.307000   49.285000    4.498000

----------------------------
CARTESIAN COORDINATES (A.U.)
----------------------------
  NO LB      ZA    FRAG     MASS         X           Y           Z
   0 Fe   26.0000    0    55.850  -63.366297   87.324245    2.590815
   1 Fe   26.0000    0    55.850  -59.664323   88.456191   -0.699199
   2 Fe   26.0000    0    55.850  -64.243130   90.642604   -1.332257
   3 Fe   26.0000    0    55.850  -61.499247   92.041001    2.503887
   4 S    16.0000    0    32.060  -60.554384   92.634375   -1.825475
   5 S    16.0000    0    32.060  -65.650976   90.999762    2.689080
   6 S    16.0000    0    32.060  -59.356298   88.369263    3.705753
   7 S    16.0000    0    32.060  -63.111184   86.347256   -1.836814
   8 C     6.0000    0    12.011  -53.792944   89.232868    0.062361
   9 S    16.0000    0    32.060  -55.635427   87.318575   -2.084368
  10 C     6.0000    0    12.011  -67.270471   91.732976   -6.952302
  11 S    16.0000    0    32.060  -67.652196   92.048560   -3.588590
  12 C     6.0000    0    12.011  -68.549816   84.468868    4.472982
  13 S    16.0000    0    32.060  -65.225787   84.327139    5.089032
  14 C     6.0000    0    12.011  -57.687670   94.221745    7.643942
  15 C     6.0000    0    12.011  -58.817726   96.120920    5.884607
  16 N     7.0000    0    14.007  -60.284153   95.448177    3.836144
  17 C     6.0000    0    12.011  -58.740247   98.687168    5.846813
  18 C     6.0000    0    12.011  -61.043823   97.483412    2.617271
  19 N     7.0000    0    14.007  -60.123527   99.501640    3.800239
  20 H     1.0000    0     1.008  -57.899319   99.711399    7.001435
  21 H     1.0000    0     1.008  -62.051047   97.506089    1.177299
  22 H     1.0000    0     1.008  -51.823849   88.949409   -0.302356
  23 H     1.0000    0     1.008  -54.208684   88.698076    1.967205
  24 H     1.0000    0     1.008  -54.255927   91.183065   -0.207870
  25 H     1.0000    0     1.008  -68.925871   92.422726   -7.885827
  26 H     1.0000    0     1.008  -66.994571   89.784668   -7.419065
  27 H     1.0000    0     1.008  -65.662314   92.802561   -7.551346
  28 H     1.0000    0     1.008  -69.504127   83.093148    5.604928
  29 H     1.0000    0     1.008  -68.889966   84.085254    2.517115
  30 H     1.0000    0     1.008  -69.241455   86.313241    4.928406
  31 H     1.0000    0     1.008  -56.633203   95.177946    9.080134
  32 H     1.0000    0     1.008  -56.457458   92.993423    6.610262
  33 H     1.0000    0     1.008  -59.161656   93.135153    8.499988

--------------------------------
INTERNAL COORDINATES (ANGSTROEM)
--------------------------------
 Fe     0   0   0     0.000000000000     0.00000000     0.00000000
 Fe     1   0   0     2.688412728730     0.00000000     0.00000000
 Fe     2   1   0     2.705883035166    61.50651453     0.00000000
 Fe     3   2   1     2.603229532715    61.67623474    70.23948829
 S      3   2   1     2.233683281041    55.50718695   139.09077744
 S      3   2   1     2.262549446973   102.36432427    31.97249841
 S      1   2   3     2.270857327090    55.46418952   226.93682293
 S      2   1   3     2.221449076616    57.67305231   293.73133827
 C      2   1   3     3.159870092266   131.51980145   142.83910589
 S      9   2   1     1.807564659978    46.88843078   128.74706344
 C      3   2   1     3.426953311617   126.72918173   219.41703676
 S     11   3   2     1.799192318792    37.77178681   177.53030027
 C      1   2   3     3.286211496541   155.08778438    77.41886459
 S     13   1   2     1.790525621152    41.79268007   108.17792894
 C      4   3   2     3.577485849029   177.51288411   109.80539976
 C     15   4   6     1.494787610331    61.16944157   262.83529417
 N     16  15   4     1.379843469383   122.73919034   359.15820106
 C     16  15   4     1.358765984267   131.99404825   178.41629186
 C     17  16  15     1.318164633117   110.18894463   179.71202438
 N     19  17  16     1.330289066331   108.30322364   359.95901854
 H     18  16  15     0.930112896373   125.95600035     0.25900297
 H     19  17  16     0.929987634326   125.89190677   179.97908719
 H      9   2   1     1.070286410266   156.35591865   128.69878520
 H      9   2   1     1.069837838179    83.31334644     4.06705388
 H      9   2   1     1.070279402773    83.29798517   253.44174793
 H     11   3   2     1.069877095745   147.23589725   177.52766882
 H     11   3   2     1.070180358631    88.52815950    52.28184231
 H     11   3   2     1.070068222124    88.53174069   302.79554408
 H     13   1   2     1.069490532917   151.26720963   108.17488125
 H     13   1   2     1.069969158434    86.24313945   343.08753567
 H     13   1   2     1.069865879445    86.23665184   233.26015877
 H     15   4  17     1.070046727952   170.59411601     5.41134632
 H     15   4  17     1.070285008771    76.02203510   238.74930337
 H     15   4  17     1.069688739774    74.77974550   123.66824079

---------------------------
INTERNAL COORDINATES (A.U.)
---------------------------
 Fe     0   0   0     0.000000000000     0.00000000     0.00000000
 Fe     1   0   0     5.080363792249     0.00000000     0.00000000
 Fe     2   1   0     5.113377886888    61.50651453     0.00000000
 Fe     3   2   1     4.919390880567    61.67623474    70.23948829
 S      3   2   1     4.221049671085    55.50718695   139.09077744
 S      3   2   1     4.275598819235   102.36432427    31.97249841
 S      1   2   3     4.291298437409    55.46418952   226.93682293
 S      2   1   3     4.197930375257    57.67305231   293.73133827
 C      2   1   3     5.971289093152   131.51980145   142.83910589
 S      9   2   1     3.415802176712    46.88843078   128.74706344
 C      3   2   1     6.476003232690   126.72918173   219.41703676
 S     11   3   2     3.399980744772    37.77178681   177.53030027
 C      1   2   3     6.210039746607   155.08778438    77.41886459
 S     13   1   2     3.383603059746    41.79268007   108.17792894
 C      4   3   2     6.760468502643   177.51288411   109.80539976
 C     15   4   6     2.824739211905    61.16944157   262.83529417
 N     16  15   4     2.607526264814   122.73919034   359.15820106
 C     16  15   4     2.567695590352   131.99404825   178.41629186
 C     17  16  15     2.490970156012   110.18894463   179.71202438
 N     19  17  16     2.513882014316   108.30322364   359.95901854
 H     18  16  15     1.757658647774   125.95600035     0.25900297
 H     19  17  16     1.757421936810   125.89190677   179.97908719
 H      9   2   1     2.022548200260   156.35591865   128.69878520
 H      9   2   1     2.021700521865    83.31334644     4.06705388
 H      9   2   1     2.022534958018    83.29798517   253.44174793
 H     11   3   2     2.021774707913   147.23589725   177.52766882
 H     11   3   2     2.022347791715    88.52815950    52.28184231
 H     11   3   2     2.022135884427    88.53174069   302.79554408
 H     13   1   2     2.021044210035   151.26720963   108.17488125
 H     13   1   2     2.021948681182    86.24313945   343.08753567
 H     13   1   2     2.021753512177    86.23665184   233.26015877
 H     15   4  17     2.022095266327   170.59411601     5.41134632
 H     15   4  17     2.022545551819    76.02203510   238.74930337
 H     15   4  17     2.021418766713    74.77974550   123.66824079

---------------------
BASIS SET INFORMATION
---------------------
There are 5 groups of distinct atoms

 Group   1 Type Fe  : 14s9p5d1f contracted to 5s3p2d1f pattern {63311/531/41/1}
 Group   2 Type S   : 10s7p1d contracted to 4s3p1d pattern {5311/511/1}
 Group   3 Type C   : 7s4p1d contracted to 3s2p1d pattern {511/31/1}
 Group   4 Type N   : 7s4p1d contracted to 3s2p1d pattern {511/31/1}
 Group   5 Type H   : 4s1p contracted to 2s1p pattern {31/1}

Atom   0Fe   basis set group =>   1
Atom   1Fe   basis set group =>   1
Atom   2Fe   basis set group =>   1
Atom   3Fe   basis set group =>   1
Atom   4S    basis set group =>   2
Atom   5S    basis set group =>   2
Atom   6S    basis set group =>   2
Atom   7S    basis set group =>   2
Atom   8C    basis set group =>   3
Atom   9S    basis set group =>   2
Atom  10C    basis set group =>   3
Atom  11S    basis set group =>   2
Atom  12C    basis set group =>   3
Atom  13S    basis set group =>   2
Atom  14C    basis set group =>   3
Atom  15C    basis set group =>   3
Atom  16N    basis set group =>   4
Atom  17C    basis set group =>   3
Atom  18C    basis set group =>   3
Atom  19N    basis set group =>   4
Atom  20H    basis set group =>   5
Atom  21H    basis set group =>   5
Atom  22H    basis set group =>   5
Atom  23H    basis set group =>   5
Atom  24H    basis set group =>   5
Atom  25H    basis set group =>   5
Atom  26H    basis set group =>   5
Atom  27H    basis set group =>   5
Atom  28H    basis set group =>   5
Atom  29H    basis set group =>   5
Atom  30H    basis set group =>   5
Atom  31H    basis set group =>   5
Atom  32H    basis set group =>   5
Atom  33H    basis set group =>   5
------------------------------------------------------------------------------
                           ORCA GTO INTEGRAL CALCULATION
------------------------------------------------------------------------------

                         BASIS SET STATISTICS AND STARTUP INFO

 # of primitive gaussian shells          ...  420
 # of primitive gaussian functions       ...  858
 # of contracted shells                  ...  196
 # of contracted basis functions         ...  446
 Highest angular momentum                ...    3
 Maximum contraction depth               ...    6
 Integral package used                   ... LIBINT
 Integral threshhold            Thresh   ...  2.500e-11
 Primitive cut-off              TCut     ...  2.500e-12


------------------------------ INTEGRAL EVALUATION ----------------------------


 * One electron integrals 
 Pre-screening matrix                    ... done
 Shell pair data                         ... done (   0.003 sec)

-------------------------------------------------------------------------------
                                 ORCA SCF
-------------------------------------------------------------------------------

------------
SCF SETTINGS
------------
Hamiltonian:
 Density Functional     Method          .... DFT(GTOs)
 Exchange Functional    Exchange        .... PBE
   PBE kappa parameter   XKappa         ....  0.804000
   PBE mue parameter    XMuePBE         ....  0.219520
 Correlation Functional Correlation     .... PBE
   PBE beta parameter  CBetaPBE         ....  0.066725
 LDA part of GGA corr.  LDAOpt          .... PW91-LDA
 Gradients option       PostSCFGGA      .... off
 Hybrid DFT is turned on
   Fraction HF Exchange ScalHFX         ....  0.250000
   Scaling of DF-GGA-X  ScalDFX         ....  0.750000
   Scaling of DF-GGA-C  ScalDFC         ....  1.000000
   Scaling of DF-LDA-C  ScalLDAC        ....  1.000000
   Perturbative correction              ....  0.000000
   Density functional embedding theory  .... OFF
   NL short-range parameter             ....  6.900000


General Settings:
 Integral files         IntName         .... 1e3d_chainsAB_distal_cluster
 Hartree-Fock type      HFTyp           .... UHF
 Total Charge           Charge          ....    0
 Multiplicity           Mult            ....    5
 Number of Electrons    NEL             ....  286
 Basis Dimension        Dim             ....  446
 Nuclear Repulsion      ENuc            ....   5523.5531225332 Eh

Convergence Acceleration:
 DIIS                   CNVDIIS         .... on
   Start iteration      DIISMaxIt       ....    12
   Startup error        DIISStart       ....  0.200000
   # of expansion vecs  DIISMaxEq       ....     5
   Bias factor          DIISBfac        ....   1.050
   Max. coefficient     DIISMaxC        ....  10.000
 Newton-Raphson         CNVNR           .... off
 SOSCF                  CNVSOSCF        .... off
 Level Shifting         CNVShift        .... on
   Level shift para.    LevelShift      ....    0.2500
   Turn off err/grad.   ShiftErr        ....    0.0010
 Zerner damping         CNVZerner       .... off
 Static damping         CNVDamp         .... on
   Fraction old density DampFac         ....    0.7000
   Max. Damping (<1)    DampMax         ....    0.9800
   Min. Damping (>=0)   DampMin         ....    0.0000
   Turn off err/grad.   DampErr         ....    0.1000
 Fernandez-Rico         CNVRico         .... off

SCF Procedure:
 Maximum # iterations   MaxIter         ....  5500
 SCF integral mode      SCFMode         .... Direct
   Integral package                     .... LIBINT
 Reset frequency        DirectResetFreq ....    20
 Integral Threshold     Thresh          ....  2.500e-11 Eh
 Primitive CutOff       TCut            ....  2.500e-12 Eh

Convergence Tolerance:
 Convergence Check Mode ConvCheckMode   .... Total+1el-Energy
 Convergence forced     ConvForced      .... 0
 Energy Change          TolE            ....  1.000e-08 Eh
 1-El. energy change                    ....  1.000e-05 Eh
 DIIS Error             TolErr          ....  5.000e-07


Diagonalization of the overlap matrix:
Smallest eigenvalue                        ... 1.305e-03
Time for diagonalization                   ...    0.034 sec
Threshold for overlap eigenvalues          ... 1.000e-08
Number of eigenvalues below threshold      ... 0
Time for construction of square roots      ...    0.010 sec
Total time needed                          ...    0.046 sec

-------------------
DFT GRID GENERATION
-------------------

General Integration Accuracy     IntAcc      ...  4.340
Radial Grid Type                 RadialGrid  ... Gauss-Chebyshev
Angular Grid (max. acc.)         AngularGrid ... Lebedev-110
Angular grid pruning method      GridPruning ... 3 (G Style)
Weight generation scheme         WeightScheme... Becke
Basis function cutoff            BFCut       ...    1.0000e-11
Integration weight cutoff        WCut        ...    1.0000e-14
Grids for H and He will be reduced by one unit

# of grid points (after initial pruning)     ...  50402 (   0.0 sec)
# of grid points (after weights+screening)   ...  45880 (   0.2 sec)
nearest neighbour list constructed           ...    0.0 sec
Grid point re-assignment to atoms done       ...    0.0 sec
Grid point division into batches done        ...    0.0 sec
Reduced shell lists constructed in    0.4 sec

Total number of grid points                  ...    45880
Total number of batches                      ...      735
Average number of points per batch           ...       62
Average number of grid points per atom       ...     1349
Average number of shells per batch           ...    80.62 (41.13%)
Average number of basis functions per batch  ...   173.77 (38.96%)
Average number of large shells per batch     ...    51.79 (64.24%)
Average number of large basis fcns per batch ...   110.66 (63.68%)
Maximum spatial batch extension              ...  21.00, 25.60, 21.21 au
Average spatial batch extension              ...   3.49,  3.54,  3.45 au

Time for grid setup =    0.668 sec

------------------------------
INITIAL GUESS: MODEL POTENTIAL
------------------------------
Loading Hartree-Fock densities                     ... done
Calculating cut-offs                               ... done
Setting up the integral package                    ... done
Initializing the effective Hamiltonian             ... done
Starting the Coulomb interaction                   ... done (   0.9 sec)
Reading the grid                                   ... done
Mapping shells                                     ... done
Starting the XC term evaluation                    ... done (   0.5 sec)
  promolecular density results
     # of electrons  =    285.986252102
     EX              =   -444.308191805
     EC              =    -11.416869916
     EX+EC           =   -455.725061721
Transforming the Hamiltonian                       ... done (   0.0 sec)
Diagonalizing the Hamiltonian                      ... done (   0.0 sec)
Back transforming the eigenvectors                 ... done (   0.0 sec)
Now organizing SCF variables                       ... done
                      ------------------
                      INITIAL GUESS DONE (   2.2 sec)
                      ------------------
--------------
SCF ITERATIONS
--------------
ITER       Energy         Delta-E        Max-DP      RMS-DP      [F,P]     Damp
               ***  Starting incremental Fock matrix formation  ***
  0  -8222.1569131585   0.000000000000 0.05404014  0.00077510  0.1700246 0.7000
  1  -8222.3631211439  -0.206207985411 0.04373694  0.00055791  0.1105331 0.7000
                               ***Turning on DIIS***
  2  -8222.4697262463  -0.106605102421 0.09994529  0.00106662  0.0997411 0.0000
  3  -8222.4793999337  -0.009673687418 0.01801533  0.00014445  0.3222531 0.7000
  4  -8222.5708056861  -0.091405752348 0.02088536  0.00015677  0.2414205 0.7000
  5  -8222.6465114658  -0.075705779716 0.01789435  0.00013687  0.1548749 0.7000
  6  -8222.6876604672  -0.041149001383 0.04916634  0.00038284  0.0945150 0.0000
  7  -8222.7387398257  -0.051079358538 0.02119211  0.00021694  0.0235516 0.0000
  8  -8222.7416311208  -0.002891295098 0.01739996  0.00013954  0.0585055 0.0000
  9  -8222.7575140526  -0.015882931795 0.01439550  0.00013881  0.0146297 0.0000
 10  -8222.7655463412  -0.008032288577 0.01134906  0.00011261  0.0161936 0.0000
 11  -8222.7724561487  -0.006909807546 0.01260368  0.00013924  0.0088957 0.0000
 12  -8222.7802279378  -0.007771789105 0.00879161  0.00009487  0.0115616 0.0000
 13  -8222.7856713964  -0.005443458544 0.01126804  0.00012319  0.0075793 0.0000
 14  -8222.7925515178  -0.006880121380 0.01957546  0.00021879  0.0093878 0.0000
 15  -8222.8040165789  -0.011465061090 0.00751776  0.00007809  0.0141997 0.0000
 16  -8222.8083482081  -0.004331629258 0.00904447  0.00008563  0.0058603 0.0000
 17  -8222.8130686730  -0.004720464916 0.00958540  0.00010325  0.0065660 0.0000
 18  -8222.8188624867  -0.005793813705 0.01278448  0.00012713  0.0082920 0.0000
 19  -8222.8257016295  -0.006839142794 0.00777897  0.00008257  0.0112520 0.0000
               *** Restarting incremental Fock matrix formation ***
                                   *** Resetting DIIS ***
 20  -8222.8305060239  -0.004804394355 0.01935727  0.00018647  0.0099414 0.0000
 21  -8222.8351145025  -0.004608478603 0.01644940  0.00012045  0.0423477 0.0000
 22  -8222.8453379997  -0.010223497164 0.01169009  0.00010379  0.0129187 0.0000
 23  -8222.8517903018  -0.006452302108 0.01099033  0.00009721  0.0045080 0.0000
 24  -8222.8573199141  -0.005529612334 0.00855520  0.00008374  0.0043996 0.0000
 25  -8222.8619437480  -0.004623833895 0.01228023  0.00011969  0.0062720 0.0000
 26  -8222.8686336100  -0.006689861992 0.01012908  0.00010404  0.0079338 0.0000
 27  -8222.8743460004  -0.005712390441 0.00272952  0.00003740  0.0073760 0.0000
 28  -8222.8757610937  -0.001415093278 0.00238061  0.00002646  0.0095123 0.0000
 29  -8222.8753080412   0.000453052477 0.00528753  0.00004569  0.0061654 0.0000
 30  -8222.8767966947  -0.001488653450 0.01506327  0.00011634  0.0110214 0.0000
 31  -8222.8829143284  -0.006117633724 0.01308084  0.00011816  0.0082361 0.0000
 32  -8222.8893238075  -0.006409479101 0.01410600  0.00013664  0.0041128 0.0000
 33  -8222.8961407709  -0.006816963365 0.01532747  0.00013446  0.0063106 0.0000
 34  -8222.9027388226  -0.006598051752 0.00859983  0.00007940  0.0055689 0.0000
 35  -8222.9064427430  -0.003703920345 0.00970731  0.00009890  0.0045461 0.0000
 36  -8222.9108545345  -0.004411791548 0.01474434  0.00009775  0.0078240 0.0000
 37  -8222.9151629619  -0.004308427377 0.01269140  0.00009955  0.0065699 0.0000
 38  -8222.9194956067  -0.004332644807 0.01128861  0.00009024  0.0080992 0.0000
 39  -8222.9233172851  -0.003821678387 0.00773246  0.00006525  0.0088532 0.0000
               *** Restarting incremental Fock matrix formation ***
                                   *** Resetting DIIS ***
 40  -8222.9259390012  -0.002621716125 0.01466854  0.00013274  0.0088934 0.0000
 41  -8222.9289254359  -0.002986434647 0.01462728  0.00009140  0.0217379 0.0000
 42  -8222.9337321319  -0.004806696021 0.01455030  0.00009503  0.0078810 0.0000
 43  -8222.9373332801  -0.003601148206 0.01107488  0.00008588  0.0065711 0.0000
 44  -8222.9403958459  -0.003062565822 0.01120575  0.00009532  0.0080967 0.0000
 45  -8222.9438379261  -0.003442080149 0.00733073  0.00006321  0.0082530 0.0000
 46  -8222.9459839634  -0.002146037392 0.00308653  0.00003232  0.0093134 0.0000
 47  -8222.9466867264  -0.000702762998 0.00456418  0.00003473  0.0122839 0.0000
 48  -8222.9457350008   0.000951725686 0.00635471  0.00005391  0.0138045 0.0000
 49  -8222.9468046231  -0.001069622311 0.01097413  0.00007566  0.0169564 0.0000
 50  -8222.9496620191  -0.002857396055 0.01315658  0.00008799  0.0062123 0.0000
 51  -8222.9526455882  -0.002983569109 0.01251706  0.00008143  0.0056492 0.0000
 52  -8222.9552585307  -0.002612942513 0.01235585  0.00009023  0.0048547 0.0000
 53  -8222.9582503666  -0.002991835841 0.00706002  0.00005337  0.0044113 0.0000
 54  -8222.9599285746  -0.001678208009 0.00880838  0.00006538  0.0046438 0.0000
 55  -8222.9619993004  -0.002070725777 0.00735815  0.00005155  0.0053941 0.0000
 56  -8222.9636795494  -0.001680249045 0.00717557  0.00004955  0.0044060 0.0000
 57  -8222.9650945288  -0.001414979422 0.00978083  0.00005901  0.0046796 0.0000
 58  -8222.9671312398  -0.002036710976 0.00881549  0.00005779  0.0033394 0.0000
 59  -8222.9690926952  -0.001961455355 0.00791823  0.00005119  0.0033666 0.0000
               *** Restarting incremental Fock matrix formation ***
                                   *** Resetting DIIS ***
 60  -8222.9708105229  -0.001717827776 0.01752338  0.00010738  0.0052357 0.0000
 61  -8222.9739533262  -0.003142803302 0.01411616  0.00008109  0.0132352 0.0000
 62  -8222.9772823054  -0.003328979124 0.01079945  0.00006679  0.0040397 0.0000
 63  -8222.9797137655  -0.002431460143 0.00580023  0.00003720  0.0059094 0.0000
 64  -8222.9806033933  -0.000889627803 0.00509431  0.00003130  0.0109731 0.0000
 65  -8222.9812703697  -0.000666976430 0.01101497  0.00007397  0.0152328 0.0000
 66  -8222.9842360517  -0.002965681968 0.00728021  0.00005014  0.0142033 0.0000
 67  -8222.9861313838  -0.001895332050 0.00370901  0.00003014  0.0140546 0.0000
 68  -8222.9871662582  -0.001034874411 0.00513732  0.00003972  0.0137031 0.0000
 69  -8222.9877332714  -0.000567013190 0.01325570  0.00008979  0.0052835 0.0000
 70  -8222.9910224912  -0.003289219876 0.01348899  0.00008847  0.0052704 0.0000
 71  -8222.9943896275  -0.003367136211 0.01181626  0.00007971  0.0052490 0.0000
 72  -8222.9973577951  -0.002968167650 0.01615436  0.00011563  0.0040566 0.0000
 73  -8223.0013396186  -0.003981823473 0.01225109  0.00010143  0.0040554 0.0000
 74  -8223.0043070261  -0.002967407541 0.00828647  0.00006196  0.0047025 0.0000
 75  -8223.0059352738  -0.001628247725 0.01211612  0.00010978  0.0039456 0.0000
 76  -8223.0083110041  -0.002375730210 0.00719428  0.00007610  0.0035394 0.0000
 77  -8223.0096599678  -0.001348963724 0.00588513  0.00005902  0.0037518 0.0000
 78  -8223.0105768284  -0.000916860643 0.00297499  0.00003714  0.0023813 0.0000
 79  -8223.0110184156  -0.000441587179 0.00380489  0.00003777  0.0034037 0.0000
               *** Restarting incremental Fock matrix formation ***
                                   *** Resetting DIIS ***
 80  -8223.0114527923  -0.000434376670 0.00336170  0.00003855  0.0022871 0.0000
 81  -8223.0116887376  -0.000235945292 0.00333609  0.00002615  0.0053999 0.0000
 82  -8223.0120386907  -0.000349953123 0.00210543  0.00002047  0.0018456 0.0000
 83  -8223.0122429444  -0.000204253723 0.00347296  0.00002893  0.0014152 0.0000
 84  -8223.0125046995  -0.000261755125 0.00375201  0.00003301  0.0015670 0.0000
 85  -8223.0127887552  -0.000284055684 0.00235352  0.00001863  0.0016479 0.0000
 86  -8223.0129315609  -0.000142805662 0.00391598  0.00003141  0.0015297 0.0000
 87  -8223.0131675567  -0.000235995774 0.00412226  0.00003129  0.0013650 0.0000
 88  -8223.0133904443  -0.000222887687 0.01069862  0.00009581  0.0009924 0.0000
 89  -8223.0138681613  -0.000477716940 0.00060571  0.00000550  0.0031706 0.0000
 90  -8223.0138994722  -0.000031310921 0.00187404  0.00001311  0.0018609 0.0000
 91  -8223.0139834918  -0.000084019641 0.00195499  0.00001253  0.0013849 0.0000
 92  -8223.0140504049  -0.000066913033 0.00480513  0.00004783  0.0007965 0.0000
 93  -8223.0142236289  -0.000173224069 0.00068705  0.00000440  0.0026355 0.0000
 94  -8223.0142489536  -0.000025324662 0.00268346  0.00001500  0.0016284 0.0000
 95  -8223.0143137719  -0.000064818279 0.00361522  0.00003841  0.0006756 0.0000
 96  -8223.0144231075  -0.000109335664 0.00290609  0.00001625  0.0018464 0.0000
 97  -8223.0144853853  -0.000062277757 0.00208535  0.00001593  0.0005620 0.0000
 98  -8223.0145090031  -0.000023617835 0.00568392  0.00004316  0.0009415 0.0000
 99  -8223.0146237398  -0.000114736655 0.00130895  0.00001058  0.0007246 0.0000
               *** Restarting incremental Fock matrix formation ***
                                   *** Resetting DIIS ***
100  -8223.0146057969   0.000017942863 0.00619833  0.00003935  0.0007744 0.0000
101  -8223.0144437428   0.000162054173 0.00097188  0.00000827  0.0044381 0.0000
102  -8223.0145604610  -0.000116718231 0.00058201  0.00000441  0.0022856 0.0000
103  -8223.0146025962  -0.000042135258 0.00046249  0.00000310  0.0014275 0.0000
104  -8223.0146233711  -0.000020774893 0.00045089  0.00000285  0.0010101 0.0000
105  -8223.0146379949  -0.000014623713 0.00594502  0.00003913  0.0008407 0.0000
106  -8223.0146275606   0.000010434254 0.00039729  0.00000417  0.0020212 0.0000
107  -8223.0146498942  -0.000022333586 0.00045056  0.00000404  0.0015708 0.0000
108  -8223.0146695008  -0.000019606618 0.00041175  0.00000295  0.0011279 0.0000
109  -8223.0146835174  -0.000014016590 0.00334619  0.00001815  0.0009351 0.0000
110  -8223.0147149200  -0.000031402624 0.00202287  0.00001574  0.0007206 0.0000
111  -8223.0147124676   0.000002452387 0.00057584  0.00000417  0.0021382 0.0000
112  -8223.0147326123  -0.000020144676 0.00098240  0.00000871  0.0007750 0.0000
113  -8223.0147474094  -0.000014797113 0.00070703  0.00000478  0.0008064 0.0000
114  -8223.0147546294  -0.000007220029 0.00319535  0.00002436  0.0005269 0.0000
115  -8223.0147865050  -0.000031875590 0.00109527  0.00000859  0.0005227 0.0000
116  -8223.0147825292   0.000003975820 0.00042366  0.00000379  0.0007103 0.0000
117  -8223.0147880532  -0.000005524020 0.00480027  0.00003297  0.0003944 0.0000
118  -8223.0148308998  -0.000042846546 0.00052041  0.00000421  0.0002941 0.0000
119  -8223.0148345880  -0.000003688208 0.00228251  0.00001597  0.0004517 0.0000
               *** Restarting incremental Fock matrix formation ***
                                   *** Resetting DIIS ***
120  -8223.0148510604  -0.000016472379 0.00142109  0.00000967  0.0004768 0.0000
121  -8223.0148348591   0.000016201284 0.00048167  0.00000354  0.0026481 0.0000
122  -8223.0148526401  -0.000017781043 0.00025294  0.00000191  0.0010996 0.0000
123  -8223.0148575268  -0.000004886639 0.00053338  0.00000471  0.0004456 0.0000
124  -8223.0148611927  -0.000003665906 0.00037795  0.00000215  0.0002756 0.0000
125  -8223.0148618727  -0.000000680049 0.00067385  0.00000474  0.0002545 0.0000
126  -8223.0148660655  -0.000004192734 0.00030199  0.00000216  0.0002318 0.0000
127  -8223.0148677371  -0.000001671593 0.00040530  0.00000281  0.0002290 0.0000
128  -8223.0148704008  -0.000002663735 0.00178881  0.00001196  0.0002236 0.0000
129  -8223.0148802292  -0.000009828422 0.00019459  0.00000157  0.0002534 0.0000
130  -8223.0148804265  -0.000000197284 0.00028679  0.00000228  0.0002011 0.0000
131  -8223.0148817055  -0.000001278991 0.00240058  0.00001657  0.0001983 0.0000
132  -8223.0148938467  -0.000012141230 0.00070976  0.00000544  0.0001670 0.0000
133  -8223.0148898817   0.000003964973 0.00054531  0.00000414  0.0003170 0.0000
134  -8223.0148930308  -0.000003149040 0.00144255  0.00001006  0.0001793 0.0000
135  -8223.0148997859  -0.000006755095 0.00118991  0.00000815  0.0001505 0.0000
136  -8223.0149045410  -0.000004755075 0.00031744  0.00000253  0.0001850 0.0000
137  -8223.0149033713   0.000001169679 0.00032223  0.00000261  0.0002250 0.0000
138  -8223.0149047963  -0.000001425058 0.00145828  0.00001032  0.0001357 0.0000
139  -8223.0149104456  -0.000005649268 0.00051797  0.00000378  0.0001172 0.0000
               *** Restarting incremental Fock matrix formation ***
                                   *** Resetting DIIS ***
140  -8223.0149084750   0.000001970557 0.00137800  0.00000874  0.0001868 0.0000
141  -8223.0148995338   0.000008941222 0.00016440  0.00000179  0.0010148 0.0000
142  -8223.0149052076  -0.000005673752 0.00122500  0.00000682  0.0004930 0.0000
143  -8223.0149103092  -0.000005101676 0.00018477  0.00000140  0.0001741 0.0000
144  -8223.0149108889  -0.000000579610 0.00028231  0.00000212  0.0001171 0.0000
145  -8223.0149119221  -0.000001033286 0.00017405  0.00000130  0.0001330 0.0000
146  -8223.0149126162  -0.000000694037 0.00040293  0.00000288  0.0001121 0.0000
147  -8223.0149140466  -0.000001430424 0.00022296  0.00000178  0.0001105 0.0000
148  -8223.0149148074  -0.000000760789 0.00018424  0.00000143  0.0001092 0.0000
149  -8223.0149154769  -0.000000669512 0.00035369  0.00000255  0.0001087 0.0000
150  -8223.0149166783  -0.000001201352 0.00017604  0.00000131  0.0001072 0.0000
151  -8223.0149172373  -0.000000559050 0.00015514  0.00000117  0.0001104 0.0000
152  -8223.0149177699  -0.000000532629 0.00047904  0.00000338  0.0001061 0.0000
153  -8223.0149193135  -0.000001543542 0.00018556  0.00000160  0.0001042 0.0000
154  -8223.0149197998  -0.000000486276 0.00019295  0.00000110  0.0001039 0.0000
155  -8223.0149198448  -0.000000045051 0.00051004  0.00000355  0.0001036 0.0000
156  -8223.0149214174  -0.000001572567 0.00019329  0.00000140  0.0001020 0.0000
157  -8223.0149219670  -0.000000549631 0.00005385  0.00000042  0.0001014 0.0000
158  -8223.0149219750  -0.000000008013 0.00031242  0.00000218  0.0001012 0.0000
159  -8223.0149229036  -0.000000928616 0.00085701  0.00000586  0.0001005 0.0000
               *** Restarting incremental Fock matrix formation ***
                                   *** Resetting DIIS ***
160  -8223.0149253297  -0.000002426097 0.00033764  0.00000262  0.0000979 0.0000
161  -8223.0149259375  -0.000000607803 0.00015379  0.00000106  0.0001916 0.0000
162  -8223.0149263607  -0.000000423199 0.00012725  0.00000091  0.0000972 0.0000
163  -8223.0149266759  -0.000000315124 0.00015277  0.00000106  0.0000965 0.0000
164  -8223.0149270834  -0.000000407525 0.00011712  0.00000082  0.0000965 0.0000
165  -8223.0149273744  -0.000000290991 0.00027163  0.00000183  0.0000961 0.0000
166  -8223.0149280602  -0.000000685788 0.00021302  0.00000144  0.0000956 0.0000
167  -8223.0149285638  -0.000000503642 0.00005970  0.00000055  0.0000952 0.0000
168  -8223.0149287274  -0.000000163644 0.00039688  0.00000259  0.0000951 0.0000
169  -8223.0149296895  -0.000000962056 0.00005210  0.00000044  0.0000943 0.0000
170  -8223.0149295681   0.000000121425 0.00026228  0.00000169  0.0000944 0.0000
171  -8223.0149301927  -0.000000624615 0.00019704  0.00000128  0.0000939 0.0000
172  -8223.0149306443  -0.000000451571 0.00039219  0.00000253  0.0000937 0.0000
173  -8223.0149315491  -0.000000904845 0.00004339  0.00000040  0.0000928 0.0000
174  -8223.0149316411  -0.000000092017 0.00024976  0.00000158  0.0000928 0.0000
175  -8223.0149322016  -0.000000560451 0.00031623  0.00000202  0.0000925 0.0000
176  -8223.0149328914  -0.000000689810 0.00004908  0.00000037  0.0000919 0.0000
177  -8223.0149330020  -0.000000110567 0.00046731  0.00000293  0.0000919 0.0000
178  -8223.0149339907  -0.000000988786 0.00008645  0.00000059  0.0000910 0.0000
179  -8223.0149338864   0.000000104386 0.00015019  0.00000095  0.0000913 0.0000
               *** Restarting incremental Fock matrix formation ***
                                   *** Resetting DIIS ***
180  -8223.0149342195  -0.000000333177 0.00030530  0.00000202  0.0000912 0.0000
181  -8223.0149346566  -0.000000437107 0.00007650  0.00000070  0.0002624 0.0000
182  -8223.0149349463  -0.000000289638 0.00025894  0.00000158  0.0000906 0.0000
183  -8223.0149354605  -0.000000514246 0.00001935  0.00000019  0.0000903 0.0000
184  -8223.0149355011  -0.000000040602 0.00041569  0.00000251  0.0000903 0.0000
185  -8223.0149363255  -0.000000824410 0.00007890  0.00000052  0.0000898 0.0000
186  -8223.0149361707   0.000000154872 0.00032192  0.00000194  0.0000898 0.0000
187  -8223.0149367971  -0.000000626402 0.00003710  0.00000030  0.0000897 0.0000
188  -8223.0149368713  -0.000000074242 0.00034837  0.00000207  0.0000894 0.0000
189  -8223.0149375411  -0.000000669836 0.00042073  0.00000250  0.0000891 0.0000
190  -8223.0149383224  -0.000000781281 0.00022866  0.00000139  0.0000886 0.0000
191  -8223.0149379036   0.000000418851 0.00023671  0.00000139  0.0000889 0.0000
192  -8223.0149383431  -0.000000439521 0.00065930  0.00000386  0.0000887 0.0000
193  -8223.0149395498  -0.000001206716 0.00022225  0.00000135  0.0000880 0.0000
194  -8223.0149391353   0.000000414502 0.00039174  0.00000228  0.0000884 0.0000
195  -8223.0149398505  -0.000000715228 0.00001989  0.00000015  0.0000879 0.0000
196  -8223.0149398321   0.000000018419 0.00033005  0.00000191  0.0000880 0.0000
197  -8223.0149404188  -0.000000586646 0.00020941  0.00000119  0.0000877 0.0000
198  -8223.0149407774  -0.000000358614 0.00010639  0.00000063  0.0000875 0.0000
199  -8223.0149409586  -0.000000181219 0.00014306  0.00000082  0.0000875 0.0000
               *** Restarting incremental Fock matrix formation ***
                                   *** Resetting DIIS ***
200  -8223.0149412192  -0.000000260614 0.00029241  0.00000175  0.0000873 0.0000
201  -8223.0149416713  -0.000000452053 0.00010733  0.00000066  0.0000874 0.0000
202  -8223.0149417883  -0.000000116999 0.00015116  0.00000087  0.0000871 0.0000
203  -8223.0149420368  -0.000000248587 0.00013502  0.00000077  0.0000871 0.0000
204  -8223.0149422667  -0.000000229888 0.00034087  0.00000190  0.0000869 0.0000
205  -8223.0149428285  -0.000000561768 0.00002213  0.00000016  0.0000867 0.0000
206  -8223.0149428193   0.000000009233 0.00028424  0.00000158  0.0000867 0.0000
207  -8223.0149432844  -0.000000465176 0.00048739  0.00000269  0.0000866 0.0000
208  -8223.0149440708  -0.000000786353 0.00030120  0.00000165  0.0000863 0.0000
209  -8223.0149445448  -0.000000474054 0.00018918  0.00000105  0.0000861 0.0000
210  -8223.0149442464   0.000000298485 0.00028340  0.00000155  0.0000863 0.0000
211  -8223.0149446914  -0.000000445039 0.00023954  0.00000131  0.0000861 0.0000
212  -8223.0149450641  -0.000000372678 0.00003410  0.00000023  0.0000859 0.0000
213  -8223.0149450898  -0.000000025730 0.00015989  0.00000088  0.0000860 0.0000
214  -8223.0149453353  -0.000000245469 0.00007239  0.00000044  0.0000858 0.0000
215  -8223.0149454451  -0.000000109798 0.00016867  0.00000092  0.0000859 0.0000
216  -8223.0149457034  -0.000000258307 0.00024391  0.00000131  0.0000858 0.0000
217  -8223.0149460755  -0.000000372085 0.00005092  0.00000029  0.0000857 0.0000
218  -8223.0149461468  -0.000000071286 0.00015635  0.00000085  0.0000857 0.0000
219  -8223.0149463823  -0.000000235575 0.00011558  0.00000062  0.0000856 0.0000
               *** Restarting incremental Fock matrix formation ***
                                   *** Resetting DIIS ***
220  -8223.0149465950  -0.000000212682 0.00029073  0.00000157  0.0000856 0.0000
221  -8223.0149470031  -0.000000408068 0.00004951  0.00000041  0.0000854 0.0000
222  -8223.0149470917  -0.000000088599 0.00018813  0.00000103  0.0000854 0.0000
223  -8223.0149473644  -0.000000272736 0.00004143  0.00000032  0.0000855 0.0000
224  -8223.0149474278  -0.000000063406 0.00021014  0.00000112  0.0000853 0.0000
225  -8223.0149477347  -0.000000306858 0.00010078  0.00000056  0.0000853 0.0000
226  -8223.0149478831  -0.000000148380 0.00010954  0.00000058  0.0000852 0.0000
227  -8223.0149480398  -0.000000156782 0.00026733  0.00000140  0.0000852 0.0000
228  -8223.0149484271  -0.000000387241 0.00005954  0.00000034  0.0000851 0.0000
229  -8223.0149483430   0.000000084065 0.00019594  0.00000102  0.0000851 0.0000
230  -8223.0149486269  -0.000000283893 0.00026073  0.00000138  0.0000851 0.0000
231  -8223.0149489976  -0.000000370705 0.00005755  0.00000038  0.0000851 0.0000
232  -8223.0149489202   0.000000077449 0.00017836  0.00000093  0.0000850 0.0000
233  -8223.0149491756  -0.000000255466 0.00029526  0.00000153  0.0000850 0.0000
234  -8223.0149495972  -0.000000421574 0.00008771  0.00000047  0.0000850 0.0000
235  -8223.0149497178  -0.000000120581 0.00004145  0.00000023  0.0000848 0.0000
236  -8223.0149497723  -0.000000054471 0.00024270  0.00000126  0.0000849 0.0000
237  -8223.0149501107  -0.000000338403 0.00003543  0.00000026  0.0000848 0.0000
238  -8223.0149500647   0.000000045959 0.00017229  0.00000089  0.0000848 0.0000
239  -8223.0149503059  -0.000000241151 0.00028894  0.00000149  0.0000848 0.0000
               *** Restarting incremental Fock matrix formation ***
                                   *** Resetting DIIS ***
240  -8223.0149507456  -0.000000439766 0.00028899  0.00000172  0.0000848 0.0000
241  -8223.0149510589  -0.000000313234 0.00015684  0.00000091  0.0000844 0.0000
242  -8223.0149512047  -0.000000145832 0.00009091  0.00000050  0.0000848 0.0000
243  -8223.0149513270  -0.000000122356 0.00018889  0.00000097  0.0000846 0.0000
244  -8223.0149515886  -0.000000261585 0.00026630  0.00000135  0.0000846 0.0000
245  -8223.0149519546  -0.000000365990 0.00011347  0.00000058  0.0000846 0.0000
246  -8223.0149521080  -0.000000153334 0.00004809  0.00000027  0.0000845 0.0000
247  -8223.0149521694  -0.000000061491 0.00013480  0.00000072  0.0000846 0.0000
248  -8223.0149523517  -0.000000182277 0.00010477  0.00000056  0.0000846 0.0000
249  -8223.0149524941  -0.000000142343 0.00020919  0.00000107  0.0000845 0.0000
250  -8223.0149527753  -0.000000281216 0.00004098  0.00000025  0.0000846 0.0000
251  -8223.0149528287  -0.000000053442 0.00014236  0.00000072  0.0000845 0.0000
252  -8223.0149530201  -0.000000191336 0.00015400  0.00000078  0.0000845 0.0000
253  -8223.0149532250  -0.000000204976 0.00009237  0.00000048  0.0000845 0.0000
254  -8223.0149533486  -0.000000123528 0.00015835  0.00000080  0.0000844 0.0000
255  -8223.0149535576  -0.000000209051 0.00010764  0.00000058  0.0000845 0.0000
256  -8223.0149536974  -0.000000139778 0.00006486  0.00000038  0.0000845 0.0000
257  -8223.0149537827  -0.000000085318 0.00018221  0.00000092  0.0000844 0.0000
258  -8223.0149540229  -0.000000240174 0.00007565  0.00000040  0.0000845 0.0000
259  -8223.0149541204  -0.000000097561 0.00013736  0.00000069  0.0000844 0.0000
               *** Restarting incremental Fock matrix formation ***
                                   *** Resetting DIIS ***
260  -8223.0149543589  -0.000000238433 0.00029097  0.00000146  0.0000844 0.0000
261  -8223.0149547311  -0.000000372271 0.00005523  0.00000038  0.0000843 0.0000
262  -8223.0149548148  -0.000000083621 0.00014323  0.00000075  0.0000845 0.0000
263  -8223.0149550008  -0.000000186008 0.00009041  0.00000050  0.0000843 0.0000
264  -8223.0149551204  -0.000000119671 0.00020890  0.00000104  0.0000844 0.0000
265  -8223.0149553944  -0.000000273969 0.00008475  0.00000045  0.0000844 0.0000
266  -8223.0149555027  -0.000000108299 0.00009677  0.00000049  0.0000844 0.0000
267  -8223.0149556253  -0.000000122605 0.00015356  0.00000077  0.0000844 0.0000
268  -8223.0149558248  -0.000000199439 0.00007201  0.00000037  0.0000844 0.0000
269  -8223.0149559159  -0.000000091110 0.00015566  0.00000078  0.0000843 0.0000
270  -8223.0149561168  -0.000000200918 0.00011521  0.00000060  0.0000844 0.0000
271  -8223.0149562641  -0.000000147309 0.00009629  0.00000051  0.0000843 0.0000
272  -8223.0149563868  -0.000000122685 0.00016963  0.00000085  0.0000844 0.0000
273  -8223.0149566052  -0.000000218441 0.00008466  0.00000044  0.0000844 0.0000
274  -8223.0149567126  -0.000000107364 0.00009858  0.00000049  0.0000844 0.0000
275  -8223.0149568370  -0.000000124375 0.00018033  0.00000089  0.0000844 0.0000
276  -8223.0149570682  -0.000000231228 0.00005592  0.00000030  0.0000844 0.0000
277  -8223.0149571374  -0.000000069236 0.00012721  0.00000064  0.0000843 0.0000
278  -8223.0149572985  -0.000000161061 0.00013926  0.00000071  0.0000845 0.0000
279  -8223.0149574748  -0.000000176291 0.00009102  0.00000049  0.0000844 0.0000
               *** Restarting incremental Fock matrix formation ***
                                   *** Resetting DIIS ***
280  -8223.0149576584  -0.000000183580 0.00029092  0.00000153  0.0000844 0.0000
281  -8223.0149579919  -0.000000333504 0.00010985  0.00000066  0.0000843 0.0000
282  -8223.0149580900  -0.000000098102 0.00014009  0.00000070  0.0000845 0.0000
283  -8223.0149582672  -0.000000177193 0.00009223  0.00000047  0.0000844 0.0000
284  -8223.0149583850  -0.000000117792 0.00024894  0.00000121  0.0000845 0.0000
285  -8223.0149587044  -0.000000319402 0.00001394  0.00000013  0.0000844 0.0000
286  -8223.0149587190  -0.000000014679 0.00021749  0.00000108  0.0000845 0.0000
287  -8223.0149589946  -0.000000275599 0.00004611  0.00000029  0.0000844 0.0000
288  -8223.0149590305  -0.000000035881 0.00017753  0.00000087  0.0000845 0.0000
289  -8223.0149592566  -0.000000226106 0.00010101  0.00000051  0.0000845 0.0000
290  -8223.0149593814  -0.000000124799 0.00012052  0.00000059  0.0000846 0.0000
291  -8223.0149595331  -0.000000151686 0.00009154  0.00000045  0.0000845 0.0000
292  -8223.0149596444  -0.000000111344 0.00014436  0.00000071  0.0000846 0.0000
293  -8223.0149598263  -0.000000181837 0.00007008  0.00000038  0.0000845 0.0000
294  -8223.0149599141  -0.000000087839 0.00021541  0.00000105  0.0000846 0.0000
295  -8223.0149601868  -0.000000272657 0.00006191  0.00000037  0.0000846 0.0000
296  -8223.0149602620  -0.000000075221 0.00007512  0.00000039  0.0000847 0.0000
297  -8223.0149603541  -0.000000092134 0.00016934  0.00000082  0.0000846 0.0000
298  -8223.0149605660  -0.000000211892 0.00009187  0.00000045  0.0000847 0.0000
299  -8223.0149606793  -0.000000113323 0.00010635  0.00000052  0.0000846 0.0000
               *** Restarting incremental Fock matrix formation ***
                                   *** Resetting DIIS ***
300  -8223.0149608700  -0.000000190654 0.00029314  0.00000144  0.0000847 0.0000
301  -8223.0149612242  -0.000000354230 0.00005164  0.00000042  0.0000845 0.0000
302  -8223.0149612997  -0.000000075479 0.00019634  0.00000096  0.0000848 0.0000
303  -8223.0149615442  -0.000000244472 0.00002302  0.00000018  0.0000847 0.0000
304  -8223.0149615643  -0.000000020151 0.00022665  0.00000109  0.0000848 0.0000
305  -8223.0149618494  -0.000000285076 0.00009470  0.00000049  0.0000848 0.0000
306  -8223.0149619663  -0.000000116910 0.00007930  0.00000042  0.0000848 0.0000
307  -8223.0149620622  -0.000000095895 0.00011539  0.00000058  0.0000848 0.0000
308  -8223.0149622030  -0.000000140830 0.00010360  0.00000051  0.0000849 0.0000
309  -8223.0149623322  -0.000000129150 0.00014581  0.00000071  0.0000848 0.0000
310  -8223.0149625134  -0.000000181222 0.00012748  0.00000063  0.0000850 0.0000
311  -8223.0149626703  -0.000000156862 0.00006364  0.00000033  0.0000849 0.0000
312  -8223.0149627504  -0.000000080076 0.00017498  0.00000085  0.0000850 0.0000
313  -8223.0149629669  -0.000000216536 0.00006879  0.00000039  0.0000850 0.0000
314  -8223.0149630513  -0.000000084427 0.00013140  0.00000064  0.0000850 0.0000
315  -8223.0149632154  -0.000000164100 0.00013153  0.00000065  0.0000850 0.0000
316  -8223.0149633756  -0.000000160182 0.00007730  0.00000039  0.0000851 0.0000
317  -8223.0149634697  -0.000000094093 0.00012938  0.00000063  0.0000850 0.0000
318  -8223.0149636296  -0.000000159900 0.00014085  0.00000069  0.0000851 0.0000
319  -8223.0149638018  -0.000000172187 0.00006221  0.00000034  0.0000851 0.0000
               *** Restarting incremental Fock matrix formation ***
                                   *** Resetting DIIS ***
320  -8223.0149639432  -0.000000141399 0.00029604  0.00000147  0.0000852 0.0000
321  -8223.0149642909  -0.000000347754 0.00007706  0.00000051  0.0000852 0.0000
322  -8223.0149643728  -0.000000081895 0.00019261  0.00000093  0.0000853 0.0000
323  -8223.0149646133  -0.000000240463 0.00001805  0.00000016  0.0000852 0.0000
324  -8223.0149646344  -0.000000021097 0.00024582  0.00000117  0.0000853 0.0000
325  -8223.0149649428  -0.000000308395 0.00008614  0.00000043  0.0000853 0.0000
326  -8223.0149650450  -0.000000102184 0.00011432  0.00000059  0.0000854 0.0000
327  -8223.0149651828  -0.000000137867 0.00006594  0.00000040  0.0000854 0.0000
328  -8223.0149652642  -0.000000081362 0.00015490  0.00000074  0.0000855 0.0000
329  -8223.0149654577  -0.000000193471 0.00011011  0.00000053  0.0000854 0.0000
330  -8223.0149655928  -0.000000135096 0.00015981  0.00000077  0.0000855 0.0000
331  -8223.0149657922  -0.000000199478 0.00003690  0.00000021  0.0000855 0.0000
332  -8223.0149658344  -0.000000042202 0.00017096  0.00000083  0.0000856 0.0000
333  -8223.0149660451  -0.000000210655 0.00006026  0.00000037  0.0000856 0.0000
334  -8223.0149661204  -0.000000075253 0.00020093  0.00000096  0.0000856 0.0000
335  -8223.0149663708  -0.000000250451 0.00007728  0.00000040  0.0000857 0.0000
336  -8223.0149664635  -0.000000092728 0.00008429  0.00000042  0.0000857 0.0000
337  -8223.0149665657  -0.000000102129 0.00013094  0.00000063  0.0000857 0.0000
338  -8223.0149667261  -0.000000160439 0.00012783  0.00000063  0.0000858 0.0000
339  -8223.0149668828  -0.000000156660 0.00008182  0.00000042  0.0000857 0.0000
               *** Restarting incremental Fock matrix formation ***
                                   *** Resetting DIIS ***
340  -8223.0149670447  -0.000000161905 0.00029957  0.00000146  0.0000859 0.0000
341  -8223.0149674064  -0.000000361744 0.00007091  0.00000049  0.0000858 0.0000
342  -8223.0149674837  -0.000000077333 0.00017313  0.00000084  0.0000860 0.0000
343  -8223.0149676985  -0.000000214710 0.00004230  0.00000024  0.0000859 0.0000
344  -8223.0149677505  -0.000000052052 0.00023526  0.00000111  0.0000860 0.0000
345  -8223.0149680449  -0.000000294356 0.00008913  0.00000044  0.0000861 0.0000
346  -8223.0149681516  -0.000000106731 0.00010397  0.00000053  0.0000861 0.0000
347  -8223.0149682752  -0.000000123619 0.00008145  0.00000045  0.0000861 0.0000
348  -8223.0149683753  -0.000000100106 0.00013651  0.00000066  0.0000862 0.0000
349  -8223.0149685451  -0.000000169784 0.00011836  0.00000057  0.0000862 0.0000
350  -8223.0149686896  -0.000000144501 0.00017124  0.00000081  0.0000863 0.0000
351  -8223.0149689030  -0.000000213433 0.00002564  0.00000016  0.0000863 0.0000
352  -8223.0149689363  -0.000000033262 0.00017226  0.00000083  0.0000863 0.0000
353  -8223.0149691477  -0.000000211454 0.00006115  0.00000036  0.0000864 0.0000
354  -8223.0149692250  -0.000000077262 0.00020064  0.00000095  0.0000864 0.0000
355  -8223.0149694762  -0.000000251155 0.00008438  0.00000043  0.0000865 0.0000
356  -8223.0149695743  -0.000000098153 0.00007310  0.00000037  0.0000866 0.0000
357  -8223.0149696628  -0.000000088517 0.00013471  0.00000064  0.0000865 0.0000
358  -8223.0149698294  -0.000000166587 0.00014174  0.00000068  0.0000866 0.0000
359  -8223.0149700024  -0.000000173013 0.00007048  0.00000036  0.0000867 0.0000
               *** Restarting incremental Fock matrix formation ***
                                   *** Resetting DIIS ***
360  -8223.0149701560  -0.000000153535 0.00030370  0.00000145  0.0000867 0.0000
361  -8223.0149705229  -0.000000366879 0.00005400  0.00000042  0.0000868 0.0000
362  -8223.0149706009  -0.000000078035 0.00021480  0.00000102  0.0000869 0.0000
363  -8223.0149708700  -0.000000269065 0.00002179  0.00000016  0.0000868 0.0000
364  -8223.0149708656   0.000000004300 0.00009608  0.00000045  0.0000869 0.0000
365  -8223.0149709811  -0.000000115464 0.00028153  0.00000132  0.0000870 0.0000
366  -8223.0149713364  -0.000000355300 0.00014684  0.00000070  0.0000870 0.0000
367  -8223.0149715163  -0.000000179904 0.00003532  0.00000020  0.0000871 0.0000
368  -8223.0149715067   0.000000009602 0.00014443  0.00000068  0.0000871 0.0000
369  -8223.0149716860  -0.000000179329 0.00009338  0.00000044  0.0000872 0.0000
370  -8223.0149717973  -0.000000111293 0.00016933  0.00000080  0.0000873 0.0000
371  -8223.0149720100  -0.000000212680 0.00007586  0.00000037  0.0000872 0.0000
372  -8223.0149721005  -0.000000090477 0.00025303  0.00000119  0.0000874 0.0000
373  -8223.0149724189  -0.000000318381 0.00003177  0.00000021  0.0000874 0.0000
374  -8223.0149724578  -0.000000038906 0.00013324  0.00000063  0.0000875 0.0000
375  -8223.0149726242  -0.000000166390 0.00019598  0.00000092  0.0000875 0.0000
376  -8223.0149728685  -0.000000244305 0.00002229  0.00000014  0.0000876 0.0000
377  -8223.0149728627   0.000000005797 0.00015409  0.00000072  0.0000876 0.0000
378  -8223.0149730529  -0.000000190252 0.00014478  0.00000070  0.0000877 0.0000
379  -8223.0149732332  -0.000000180280 0.00006848  0.00000036  0.0000876 0.0000
               *** Restarting incremental Fock matrix formation ***
                                   *** Resetting DIIS ***
380  -8223.0149733655  -0.000000132306 0.00030846  0.00000147  0.0000878 0.0000
381  -8223.0149737393  -0.000000373762 0.00005012  0.00000040  0.0000877 0.0000
382  -8223.0149738159  -0.000000076630 0.00022249  0.00000106  0.0000880 0.0000
383  -8223.0149740944  -0.000000278469 0.00002729  0.00000019  0.0000879 0.0000
384  -8223.0149740800   0.000000014386 0.00009805  0.00000046  0.0000880 0.0000
385  -8223.0149741982  -0.000000118200 0.00029178  0.00000137  0.0000881 0.0000
386  -8223.0149745691  -0.000000370874 0.00011253  0.00000053  0.0000882 0.0000
387  -8223.0149747078  -0.000000138734 0.00002886  0.00000022  0.0000882 0.0000
388  -8223.0149747384  -0.000000030561 0.00013864  0.00000066  0.0000883 0.0000
389  -8223.0149749115  -0.000000173144 0.00006931  0.00000035  0.0000883 0.0000
390  -8223.0149749951  -0.000000083593 0.00019290  0.00000091  0.0000884 0.0000
391  -8223.0149752386  -0.000000243552 0.00010176  0.00000049  0.0000884 0.0000
392  -8223.0149753652  -0.000000126502 0.00013738  0.00000066  0.0000885 0.0000
393  -8223.0149755343  -0.000000169161 0.00007889  0.00000040  0.0000886 0.0000
394  -8223.0149756326  -0.000000098258 0.00014251  0.00000067  0.0000886 0.0000
395  -8223.0149758113  -0.000000178730 0.00017310  0.00000083  0.0000886 0.0000
396  -8223.0149760282  -0.000000216853 0.00002786  0.00000018  0.0000888 0.0000
397  -8223.0149760473  -0.000000019172 0.00014161  0.00000067  0.0000887 0.0000
398  -8223.0149762254  -0.000000178061 0.00013055  0.00000063  0.0000889 0.0000
399  -8223.0149763878  -0.000000162461 0.00010487  0.00000051  0.0000889 0.0000
               *** Restarting incremental Fock matrix formation ***
                                   *** Resetting DIIS ***
400  -8223.0149765804  -0.000000192558 0.00031348  0.00000149  0.0000889 0.0000
401  -8223.0149769629  -0.000000382461 0.00005543  0.00000043  0.0000892 0.0000
402  -8223.0149770507  -0.000000087883 0.00022357  0.00000105  0.0000891 0.0000
403  -8223.0149773341  -0.000000283311 0.00002131  0.00000017  0.0000892 0.0000
404  -8223.0149773187   0.000000015389 0.00009186  0.00000043  0.0000893 0.0000
405  -8223.0149774304  -0.000000111759 0.00028545  0.00000133  0.0000893 0.0000
406  -8223.0149777966  -0.000000366213 0.00009140  0.00000046  0.0000894 0.0000
407  -8223.0149779058  -0.000000109118 0.00003763  0.00000028  0.0000895 0.0000
408  -8223.0149779535  -0.000000047783 0.00019575  0.00000092  0.0000895 0.0000
409  -8223.0149782035  -0.000000249967 0.00002805  0.00000019  0.0000896 0.0000
410  -8223.0149782371  -0.000000033608 0.00018765  0.00000088  0.0000897 0.0000
411  -8223.0149784782  -0.000000241103 0.00006902  0.00000034  0.0000897 0.0000
412  -8223.0149785613  -0.000000083110 0.00019932  0.00000094  0.0000898 0.0000
413  -8223.0149788175  -0.000000256139 0.00004650  0.00000028  0.0000898 0.0000
414  -8223.0149788762  -0.000000058750 0.00019300  0.00000090  0.0000899 0.0000
415  -8223.0149791255  -0.000000249305 0.00022414  0.00000105  0.0000900 0.0000
416  -8223.0149794138  -0.000000288268 0.00005510  0.00000030  0.0000902 0.0000
417  -8223.0149793459   0.000000067910 0.00013791  0.00000064  0.0000901 0.0000
418  -8223.0149795215  -0.000000175663 0.00018712  0.00000088  0.0000902 0.0000
419  -8223.0149797624  -0.000000240845 0.00007629  0.00000038  0.0000902 0.0000
               *** Restarting incremental Fock matrix formation ***
                                   *** Resetting DIIS ***
420  -8223.0149798983  -0.000000135940 0.00031921  0.00000153  0.0000904 0.0000
421  -8223.0149802852  -0.000000386848 0.00006452  0.00000048  0.0000902 0.0000
422  -8223.0149803731  -0.000000087888 0.00020384  0.00000097  0.0000906 0.0000
423  -8223.0149806329  -0.000000259863 0.00002214  0.00000017  0.0000906 0.0000
424  -8223.0149806516  -0.000000018645 0.00022992  0.00000107  0.0000907 0.0000
425  -8223.0149809482  -0.000000296575 0.00015208  0.00000073  0.0000908 0.0000
426  -8223.0149811445  -0.000000196316 0.00003420  0.00000021  0.0000909 0.0000
427  -8223.0149811711  -0.000000026610 0.00011555  0.00000057  0.0000908 0.0000
428  -8223.0149813169  -0.000000145834 0.00012598  0.00000060  0.0000910 0.0000
429  -8223.0149814809  -0.000000163962 0.00013649  0.00000064  0.0000910 0.0000
430  -8223.0149816559  -0.000000175032 0.00017896  0.00000084  0.0000912 0.0000
431  -8223.0149818873  -0.000000231441 0.00001829  0.00000014  0.0000912 0.0000
432  -8223.0149819074  -0.000000020009 0.00019925  0.00000094  0.0000912 0.0000
433  -8223.0149821646  -0.000000257271 0.00006447  0.00000038  0.0000913 0.0000
434  -8223.0149822473  -0.000000082640 0.00014399  0.00000068  0.0000914 0.0000
435  -8223.0149824339  -0.000000186654 0.00012478  0.00000059  0.0000914 0.0000
436  -8223.0149825938  -0.000000159855 0.00011098  0.00000053  0.0000916 0.0000
437  -8223.0149827360  -0.000000142265 0.00009051  0.00000043  0.0000916 0.0000
438  -8223.0149828518  -0.000000115801 0.00020114  0.00000095  0.0000917 0.0000
439  -8223.0149831097  -0.000000257907 0.00003296  0.00000024  0.0000918 0.0000
               *** Restarting incremental Fock matrix formation ***
                                   *** Resetting DIIS ***
440  -8223.0149831961  -0.000000086366 0.00032508  0.00000156  0.0000918 0.0000
441  -8223.0149836032  -0.000000407046 0.00007793  0.00000052  0.0000920 0.0000
442  -8223.0149836925  -0.000000089341 0.00020609  0.00000097  0.0000921 0.0000
443  -8223.0149839639  -0.000000271388 0.00001843  0.00000013  0.0000921 0.0000
444  -8223.0149839815  -0.000000017619 0.00023587  0.00000110  0.0000922 0.0000
445  -8223.0149842929  -0.000000311395 0.00010344  0.00000050  0.0000923 0.0000
446  -8223.0149844223  -0.000000129381 0.00011373  0.00000058  0.0000925 0.0000
447  -8223.0149845660  -0.000000143758 0.00007972  0.00000046  0.0000924 0.0000
448  -8223.0149846711  -0.000000105074 0.00014130  0.00000067  0.0000926 0.0000
449  -8223.0149848562  -0.000000185120 0.00012517  0.00000059  0.0000926 0.0000
450  -8223.0149850184  -0.000000162196 0.00019701  0.00000092  0.0000927 0.0000
451  -8223.0149852793  -0.000000260885 0.00001140  0.00000010  0.0000928 0.0000
452  -8223.0149852861  -0.000000006792 0.00018430  0.00000088  0.0000929 0.0000
453  -8223.0149855276  -0.000000241484 0.00006534  0.00000040  0.0000929 0.0000
454  -8223.0149856148  -0.000000087193 0.00019704  0.00000092  0.0000930 0.0000
455  -8223.0149858751  -0.000000260281 0.00008312  0.00000041  0.0000931 0.0000
456  -8223.0149859823  -0.000000107257 0.00011810  0.00000056  0.0000932 0.0000
457  -8223.0149861377  -0.000000155358 0.00010670  0.00000050  0.0000932 0.0000
458  -8223.0149862758  -0.000000138083 0.00017159  0.00000082  0.0000934 0.0000
459  -8223.0149865015  -0.000000225766 0.00005677  0.00000033  0.0000933 0.0000
               *** Restarting incremental Fock matrix formation ***
                                   *** Resetting DIIS ***
460  -8223.0149866272  -0.000000125641 0.00033150  0.00000157  0.0000935 0.0000
461  -8223.0149870586  -0.000000431435 0.00006217  0.00000048  0.0000935 0.0000
462  -8223.0149871459  -0.000000087330 0.00021712  0.00000102  0.0000938 0.0000
463  -8223.0149874369  -0.000000290986 0.00001729  0.00000013  0.0000938 0.0000
464  -8223.0149874478  -0.000000010908 0.00022740  0.00000106  0.0000939 0.0000
465  -8223.0149877516  -0.000000303804 0.00011747  0.00000056  0.0000940 0.0000
466  -8223.0149879062  -0.000000154592 0.00010944  0.00000055  0.0000941 0.0000
467  -8223.0149880471  -0.000000140863 0.00008899  0.00000048  0.0000941 0.0000
468  -8223.0149881633  -0.000000116201 0.00012803  0.00000061  0.0000943 0.0000
469  -8223.0149883356  -0.000000172306 0.00013044  0.00000061  0.0000943 0.0000
470  -8223.0149885088  -0.000000173201 0.00020245  0.00000095  0.0000945 0.0000
471  -8223.0149887803  -0.000000271531 0.00001484  0.00000011  0.0000945 0.0000
472  -8223.0149887877  -0.000000007323 0.00019580  0.00000093  0.0000946 0.0000
473  -8223.0149890472  -0.000000259559 0.00006040  0.00000038  0.0000947 0.0000
474  -8223.0149891295  -0.000000082297 0.00020185  0.00000094  0.0000948 0.0000
475  -8223.0149894021  -0.000000272628 0.00008484  0.00000042  0.0000948 0.0000
476  -8223.0149895118  -0.000000109676 0.00011212  0.00000053  0.0000950 0.0000
477  -8223.0149896619  -0.000000150108 0.00011746  0.00000055  0.0000950 0.0000
478  -8223.0149898183  -0.000000156411 0.00017610  0.00000084  0.0000951 0.0000
479  -8223.0149900527  -0.000000234351 0.00005370  0.00000031  0.0000952 0.0000
               *** Restarting incremental Fock matrix formation ***
                                   *** Resetting DIIS ***
480  -8223.0149901763  -0.000000123599 0.00033833  0.00000159  0.0000953 0.0000
481  -8223.0149906257  -0.000000449412 0.00006147  0.00000046  0.0000955 0.0000
482  -8223.0149907192  -0.000000093525 0.00023283  0.00000110  0.0000956 0.0000
483  -8223.0149910375  -0.000000318250 0.00001744  0.00000014  0.0000956 0.0000
484  -8223.0149910321   0.000000005384 0.00009000  0.00000042  0.0000957 0.0000
485  -8223.0149911497  -0.000000117583 0.00030860  0.00000143  0.0000958 0.0000
486  -8223.0149915736  -0.000000423908 0.00014142  0.00000066  0.0000960 0.0000
487  -8223.0149917630  -0.000000189419 0.00003470  0.00000020  0.0000961 0.0000
488  -8223.0149917657  -0.000000002705 0.00015648  0.00000074  0.0000961 0.0000
489  -8223.0149919776  -0.000000211925 0.00006850  0.00000035  0.0000962 0.0000
490  -8223.0149920678  -0.000000090142 0.00022271  0.00000104  0.0000963 0.0000
491  -8223.0149923752  -0.000000307424 0.00009014  0.00000043  0.0000964 0.0000
492  -8223.0149924934  -0.000000118189 0.00016757  0.00000079  0.0000965 0.0000
493  -8223.0149927239  -0.000000230519 0.00007312  0.00000038  0.0000966 0.0000
494  -8223.0149928225  -0.000000098593 0.00015193  0.00000071  0.0000967 0.0000
495  -8223.0149930304  -0.000000207903 0.00013126  0.00000063  0.0000968 0.0000
496  -8223.0149932076  -0.000000177210 0.00008508  0.00000043  0.0000969 0.0000
497  -8223.0149933219  -0.000000114309 0.00012286  0.00000058  0.0000969 0.0000
498  -8223.0149934897  -0.000000167784 0.00017185  0.00000081  0.0000971 0.0000
499  -8223.0149937271  -0.000000237404 0.00008240  0.00000041  0.0000971 0.0000
               *** Restarting incremental Fock matrix formation ***
                                   *** Resetting DIIS ***
500  -8223.0149938879  -0.000000160788 0.00034550  0.00000163  0.0000972 0.0000
501  -8223.0149943558  -0.000000467957 0.00006432  0.00000045  0.0000973 0.0000
502  -8223.0149944568  -0.000000100939 0.00023730  0.00000111  0.0000976 0.0000
503  -8223.0149947866  -0.000000329836 0.00002082  0.00000017  0.0000976 0.0000
504  -8223.0149947699   0.000000016698 0.00008717  0.00000041  0.0000977 0.0000
505  -8223.0149948855  -0.000000115573 0.00031203  0.00000145  0.0000978 0.0000
506  -8223.0149953237  -0.000000438209 0.00012150  0.00000059  0.0000980 0.0000
507  -8223.0149954880  -0.000000164251 0.00003820  0.00000026  0.0000980 0.0000
508  -8223.0149955237  -0.000000035778 0.00018116  0.00000085  0.0000981 0.0000
509  -8223.0149957765  -0.000000252750 0.00003880  0.00000023  0.0000982 0.0000
510  -8223.0149958288  -0.000000052309 0.00023273  0.00000109  0.0000983 0.0000
511  -8223.0149961567  -0.000000327937 0.00006737  0.00000033  0.0000984 0.0000
512  -8223.0149962481  -0.000000091411 0.00021677  0.00000102  0.0000985 0.0000
513  -8223.0149965519  -0.000000303768 0.00004081  0.00000027  0.0000987 0.0000
514  -8223.0149966116  -0.000000059692 0.00019605  0.00000091  0.0000987 0.0000
515  -8223.0149968888  -0.000000277210 0.00025386  0.00000119  0.0000988 0.0000
516  -8223.0149972477  -0.000000358941 0.00003524  0.00000023  0.0000991 0.0000
517  -8223.0149971999   0.000000047854 0.00015345  0.00000071  0.0000990 0.0000
518  -8223.0149974171  -0.000000217209 0.00018964  0.00000089  0.0000991 0.0000
519  -8223.0149976826  -0.000000265536 0.00008021  0.00000039  0.0000993 0.0000
               *** Restarting incremental Fock matrix formation ***
                                   *** Resetting DIIS ***
520  -8223.0149978257  -0.000000143064 0.00035336  0.00000168  0.0000993 0.0000
521  -8223.0149982966  -0.000000470929 0.00005535  0.00000047  0.0000997 0.0000
522  -8223.0149984087  -0.000000112081 0.00025515  0.00000120  0.0000997 0.0000
523  -8223.0149987690  -0.000000360318 0.00003217  0.00000025  0.0000997 0.0000
524  -8223.0149987305   0.000000038546 0.00010114  0.00000047  0.0000999 0.0000
525  -8223.0149988692  -0.000000138758 0.00033034  0.00000154  0.0000999 0.0000
526  -8223.0149993450  -0.000000475720 0.00013863  0.00000065  0.0001002 0.0000
527  -8223.0149995394  -0.000000194432 0.00002575  0.00000017  0.0001003 0.0000
528  -8223.0149995620  -0.000000022606 0.00014243  0.00000068  0.0001003 0.0000
529  -8223.0149997636  -0.000000201555 0.00007791  0.00000040  0.0001004 0.0000
530  -8223.0149998730  -0.000000109401 0.00022865  0.00000107  0.0001005 0.0000
531  -8223.0150002018  -0.000000328819 0.00010963  0.00000053  0.0001006 0.0000
532  -8223.0150003544  -0.000000152648 0.00014822  0.00000070  0.0001008 0.0000
533  -8223.0150005679  -0.000000213471 0.00009961  0.00000050  0.0001008 0.0000
534  -8223.0150007088  -0.000000140886 0.00011891  0.00000056  0.0001009 0.0000
535  -8223.0150008760  -0.000000167265 0.00015163  0.00000072  0.0001010 0.0000
536  -8223.0150010940  -0.000000217995 0.00010437  0.00000051  0.0001012 0.0000
537  -8223.0150012421  -0.000000148078 0.00011578  0.00000056  0.0001012 0.0000
538  -8223.0150014078  -0.000000165690 0.00017588  0.00000084  0.0001014 0.0000
539  -8223.0150016625  -0.000000254709 0.00009081  0.00000046  0.0001014 0.0000
               *** Restarting incremental Fock matrix formation ***
                                   *** Resetting DIIS ***
540  -8223.0150018374  -0.000000174892 0.00036109  0.00000172  0.0001016 0.0000
541  -8223.0150023446  -0.000000507196 0.00007143  0.00000055  0.0001016 0.0000
542  -8223.0150024586  -0.000000113996 0.00020833  0.00000099  0.0001020 0.0000
543  -8223.0150027624  -0.000000303779 0.00002510  0.00000020  0.0001020 0.0000
544  -8223.0150028021  -0.000000039701 0.00023954  0.00000112  0.0001021 0.0000
545  -8223.0150031525  -0.000000350441 0.00011504  0.00000056  0.0001023 0.0000
546  -8223.0150033188  -0.000000166319 0.00014648  0.00000073  0.0001024 0.0000
547  -8223.0150035296  -0.000000210723 0.00008481  0.00000048  0.0001024 0.0000
548  -8223.0150036537  -0.000000124148 0.00015307  0.00000072  0.0001026 0.0000
549  -8223.0150038793  -0.000000225564 0.00012054  0.00000057  0.0001026 0.0000
550  -8223.0150040539  -0.000000174634 0.00021897  0.00000103  0.0001028 0.0000
551  -8223.0150043770  -0.000000323085 0.00002128  0.00000015  0.0001029 0.0000
552  -8223.0150043994  -0.000000022390 0.00019609  0.00000095  0.0001030 0.0000
553  -8223.0150046844  -0.000000285043 0.00007601  0.00000045  0.0001031 0.0000
554  -8223.0150048000  -0.000000115591 0.00023765  0.00000111  0.0001032 0.0000
555  -8223.0150051549  -0.000000354865 0.00008527  0.00000042  0.0001034 0.0000
556  -8223.0150052734  -0.000000118473 0.00009784  0.00000047  0.0001036 0.0000
557  -8223.0150054187  -0.000000145350 0.00013426  0.00000064  0.0001035 0.0000
558  -8223.0150056156  -0.000000196862 0.00017045  0.00000083  0.0001037 0.0000
559  -8223.0150058628  -0.000000247202 0.00009264  0.00000050  0.0001038 0.0000
               *** Restarting incremental Fock matrix formation ***
                                   *** Resetting DIIS ***
560  -8223.0150060411  -0.000000178348 0.00036937  0.00000176  0.0001039 0.0000
561  -8223.0150065758  -0.000000534663 0.00007888  0.00000056  0.0001041 0.0000
562  -8223.0150066904  -0.000000114571 0.00023435  0.00000111  0.0001043 0.0000
563  -8223.0150070429  -0.000000352577 0.00001998  0.00000013  0.0001044 0.0000
564  -8223.0150070565  -0.000000013553 0.00024510  0.00000114  0.0001045 0.0000
565  -8223.0150074263  -0.000000369775 0.00013228  0.00000063  0.0001046 0.0000
566  -8223.0150076202  -0.000000193948 0.00011986  0.00000061  0.0001048 0.0000
567  -8223.0150077961  -0.000000175860 0.00009621  0.00000053  0.0001048 0.0000
568  -8223.0150079413  -0.000000145254 0.00014004  0.00000067  0.0001050 0.0000
569  -8223.0150081524  -0.000000211043 0.00014742  0.00000070  0.0001051 0.0000
570  -8223.0150083741  -0.000000221724 0.00022807  0.00000107  0.0001052 0.0000
571  -8223.0150087204  -0.000000346339 0.00001300  0.00000011  0.0001053 0.0000
572  -8223.0150087177   0.000000002772 0.00016979  0.00000081  0.0001054 0.0000
573  -8223.0150089729  -0.000000255259 0.00012168  0.00000062  0.0001055 0.0000
574  -8223.0150091591  -0.000000186234 0.00015953  0.00000076  0.0001057 0.0000
575  -8223.0150094004  -0.000000241289 0.00016352  0.00000077  0.0001058 0.0000
576  -8223.0150096491  -0.000000248659 0.00013393  0.00000064  0.0001059 0.0000
577  -8223.0150098506  -0.000000201484 0.00005866  0.00000031  0.0001060 0.0000
578  -8223.0150099364  -0.000000085845 0.00018894  0.00000091  0.0001061 0.0000
579  -8223.0150102226  -0.000000286196 0.00010822  0.00000057  0.0001062 0.0000
               *** Restarting incremental Fock matrix formation ***
                                   *** Resetting DIIS ***
580  -8223.0150104198  -0.000000197204 0.00037760  0.00000186  0.0001064 0.0000
581  -8223.0150109617  -0.000000541891 0.00011471  0.00000073  0.0001064 0.0000
582  -8223.0150110927  -0.000000130949 0.00018722  0.00000090  0.0001068 0.0000
583  -8223.0150113802  -0.000000287568 0.00007291  0.00000036  0.0001068 0.0000
584  -8223.0150114942  -0.000000113969 0.00027848  0.00000130  0.0001070 0.0000
585  -8223.0150119253  -0.000000431117 0.00021687  0.00000102  0.0001072 0.0000
586  -8223.0150122616  -0.000000336237 0.00032512  0.00000153  0.0001074 0.0000
587  -8223.0150127642  -0.000000502610 0.00010801  0.00000055  0.0001076 0.0000
588  -8223.0150126037   0.000000160469 0.00011528  0.00000054  0.0001076 0.0000
589  -8223.0150127786  -0.000000174899 0.00030096  0.00000141  0.0001077 0.0000
590  -8223.0150132486  -0.000000469978 0.00017380  0.00000083  0.0001079 0.0000
591  -8223.0150135170  -0.000000268397 0.00001447  0.00000010  0.0001081 0.0000
592  -8223.0150135406  -0.000000023647 0.00034692  0.00000163  0.0001081 0.0000
593  -8223.0150140844  -0.000000543732 0.00010446  0.00000050  0.0001083 0.0000
594  -8223.0150139253   0.000000159096 0.00020638  0.00000097  0.0001083 0.0000
595  -8223.0150142493  -0.000000324089 0.00022987  0.00000109  0.0001085 0.0000
596  -8223.0150146085  -0.000000359181 0.00003736  0.00000025  0.0001086 0.0000
597  -8223.0150146682  -0.000000059656 0.00019668  0.00000093  0.0001087 0.0000
598  -8223.0150149772  -0.000000308994 0.00021501  0.00000101  0.0001089 0.0000
599  -8223.0150153153  -0.000000338101 0.00002491  0.00000014  0.0001090 0.0000
               *** Restarting incremental Fock matrix formation ***
                                   *** Resetting DIIS ***
600  -8223.0150152848   0.000000030483 0.00038684  0.00000183  0.0001090 0.0000
601  -8223.0150158896  -0.000000604807 0.00007192  0.00000048  0.0001092 0.0000
602  -8223.0150160088  -0.000000119189 0.00027899  0.00000132  0.0001095 0.0000
603  -8223.0150164550  -0.000000446185 0.00012030  0.00000060  0.0001096 0.0000
604  -8223.0150166446  -0.000000189608 0.00004733  0.00000026  0.0001098 0.0000
605  -8223.0150165723   0.000000072232 0.00026202  0.00000123  0.0001097 0.0000
606  -8223.0150169912  -0.000000418851 0.00026489  0.00000125  0.0001100 0.0000
607  -8223.0150174157  -0.000000424488 0.00001595  0.00000011  0.0001101 0.0000
608  -8223.0150174181  -0.000000002407 0.00013526  0.00000066  0.0001103 0.0000
609  -8223.0150176326  -0.000000214470 0.00012453  0.00000062  0.0001102 0.0000
610  -8223.0150178314  -0.000000198845 0.00017239  0.00000082  0.0001104 0.0000
611  -8223.0150181054  -0.000000274023 0.00020497  0.00000097  0.0001106 0.0000
612  -8223.0150184364  -0.000000330994 0.00011047  0.00000053  0.0001107 0.0000
613  -8223.0150186092  -0.000000172782 0.00013531  0.00000064  0.0001109 0.0000
614  -8223.0150188261  -0.000000216864 0.00014926  0.00000071  0.0001110 0.0000
615  -8223.0150190627  -0.000000236594 0.00009325  0.00000046  0.0001110 0.0000
616  -8223.0150192105  -0.000000147869 0.00018151  0.00000087  0.0001112 0.0000
617  -8223.0150195015  -0.000000290966 0.00011340  0.00000059  0.0001113 0.0000
618  -8223.0150196832  -0.000000181744 0.00015340  0.00000073  0.0001115 0.0000
619  -8223.0150199292  -0.000000245942 0.00016133  0.00000077  0.0001116 0.0000
               *** Restarting incremental Fock matrix formation ***
                                   *** Resetting DIIS ***
620  -8223.0150202172  -0.000000287979 0.00039586  0.00000191  0.0001117 0.0000
621  -8223.0150208012  -0.000000584081 0.00005850  0.00000049  0.0001267 0.0000
622  -8223.0150209577  -0.000000156448 0.00023393  0.00000114  0.0001121 0.0000
623  -8223.0150213327  -0.000000374968 0.00005815  0.00000036  0.0001122 0.0000
624  -8223.0150213755  -0.000000042863 0.00020710  0.00000098  0.0001124 0.0000
625  -8223.0150217174  -0.000000341855 0.00019035  0.00000090  0.0001125 0.0000
626  -8223.0150220274  -0.000000310034 0.00009981  0.00000048  0.0001127 0.0000
627  -8223.0150221909  -0.000000163471 0.00018002  0.00000085  0.0001127 0.0000
628  -8223.0150224848  -0.000000293956 0.00031290  0.00000148  0.0001130 0.0000
629  -8223.0150230027  -0.000000517841 0.00002554  0.00000015  0.0001131 0.0000
630  -8223.0150230077  -0.000000005060 0.00015177  0.00000074  0.0001132 0.0000
631  -8223.0150232559  -0.000000248194 0.00013998  0.00000069  0.0001133 0.0000
632  -8223.0150234855  -0.000000229562 0.00018678  0.00000089  0.0001135 0.0000
633  -8223.0150237945  -0.000000309015 0.00011500  0.00000055  0.0001136 0.0000
634  -8223.0150239834  -0.000000188840 0.00025864  0.00000123  0.0001137 0.0000
635  -8223.0150244143  -0.000000430966 0.00001088  0.00000008  0.0001139 0.0000
636  -8223.0150244269  -0.000000012598 0.00026600  0.00000126  0.0001140 0.0000
637  -8223.0150248703  -0.000000443402 0.00003850  0.00000026  0.0001141 0.0000
638  -8223.0150249302  -0.000000059883 0.00016640  0.00000081  0.0001143 0.0000
639  -8223.0150252072  -0.000000276952 0.00015616  0.00000076  0.0001143 0.0000
               *** Restarting incremental Fock matrix formation ***
                                   *** Resetting DIIS ***
640  -8223.0150254916  -0.000000284475 0.00040461  0.00000196  0.0001145 0.0000
641  -8223.0150261267  -0.000000635029 0.00006939  0.00000055  0.0001147 0.0000
642  -8223.0150262674  -0.000000140733 0.00025103  0.00000122  0.0001150 0.0000
643  -8223.0150266876  -0.000000420197 0.00004683  0.00000034  0.0001150 0.0000
644  -8223.0150267508  -0.000000063179 0.00016590  0.00000079  0.0001152 0.0000
645  -8223.0150270323  -0.000000281560 0.00029442  0.00000140  0.0001153 0.0000
646  -8223.0150275295  -0.000000497173 0.00002347  0.00000016  0.0001156 0.0000
647  -8223.0150274958   0.000000033706 0.00023549  0.00000112  0.0001155 0.0000
648  -8223.0150278946  -0.000000398799 0.00012773  0.00000065  0.0001158 0.0000
649  -8223.0150281061  -0.000000211545 0.00011403  0.00000059  0.0001158 0.0000
650  -8223.0150283001  -0.000000193984 0.00025578  0.00000122  0.0001160 0.0000
651  -8223.0150287371  -0.000000437009 0.00015226  0.00000074  0.0001161 0.0000
652  -8223.0150289923  -0.000000255179 0.00005282  0.00000027  0.0001164 0.0000
653  -8223.0150290839  -0.000000091559 0.00023125  0.00000110  0.0001163 0.0000
654  -8223.0150294801  -0.000000396183 0.00015522  0.00000075  0.0001166 0.0000
655  -8223.0150297427  -0.000000262653 0.00007721  0.00000039  0.0001167 0.0000
656  -8223.0150298758  -0.000000133048 0.00023894  0.00000115  0.0001168 0.0000
657  -8223.0150302836  -0.000000407861 0.00005686  0.00000038  0.0001169 0.0000
658  -8223.0150303766  -0.000000092970 0.00013774  0.00000067  0.0001171 0.0000
659  -8223.0150306158  -0.000000239199 0.00027720  0.00000132  0.0001171 0.0000
               *** Restarting incremental Fock matrix formation ***
                                   *** Resetting DIIS ***
660  -8223.0150311135  -0.000000497665 0.00041347  0.00000200  0.0001175 0.0000
661  -8223.0150317856  -0.000000672106 0.00006308  0.00000047  0.0001174 0.0000
662  -8223.0150319406  -0.000000155040 0.00023245  0.00000115  0.0001179 0.0000
663  -8223.0150323377  -0.000000397104 0.00006020  0.00000040  0.0001179 0.0000
664  -8223.0150324102  -0.000000072534 0.00020604  0.00000099  0.0001181 0.0000
665  -8223.0150327699  -0.000000359689 0.00019983  0.00000096  0.0001182 0.0000
666  -8223.0150331196  -0.000000349633 0.00010577  0.00000051  0.0001184 0.0000
667  -8223.0150333010  -0.000000181435 0.00019222  0.00000092  0.0001185 0.0000
668  -8223.0150336387  -0.000000337712 0.00022411  0.00000108  0.0001187 0.0000
669  -8223.0150340308  -0.000000392101 0.00002466  0.00000017  0.0001187 0.0000
670  -8223.0150340436  -0.000000012798 0.00030217  0.00000145  0.0001189 0.0000
671  -8223.0150345767  -0.000000533135 0.00016742  0.00000082  0.0001191 0.0000
672  -8223.0150348696  -0.000000292850 0.00005883  0.00000033  0.0001193 0.0000
673  -8223.0150349693  -0.000000099721 0.00021082  0.00000102  0.0001193 0.0000
674  -8223.0150353426  -0.000000373304 0.00012536  0.00000061  0.0001195 0.0000
675  -8223.0150355618  -0.000000219152 0.00017676  0.00000085  0.0001196 0.0000
676  -8223.0150358756  -0.000000313808 0.00024109  0.00000116  0.0001198 0.0000
677  -8223.0150363037  -0.000000428096 0.00001848  0.00000014  0.0001199 0.0000
678  -8223.0150362748   0.000000028896 0.00016254  0.00000078  0.0001200 0.0000
679  -8223.0150365609  -0.000000286103 0.00024847  0.00000120  0.0001201 0.0000
               *** Restarting incremental Fock matrix formation ***
                                   *** Resetting DIIS ***
680  -8223.0150370180  -0.000000457150 0.00042193  0.00000218  0.0001203 0.0000
681  -8223.0150376554  -0.000000637323 0.00013090  0.00000087  0.0001437 0.0000
682  -8223.0150378813  -0.000000225917 0.00020862  0.00000104  0.0001208 0.0000
683  -8223.0150382496  -0.000000368318 0.00007897  0.00000044  0.0001207 0.0000
684  -8223.0150383986  -0.000000149021 0.00025933  0.00000125  0.0001210 0.0000
685  -8223.0150388656  -0.000000466987 0.00017929  0.00000089  0.0001211 0.0000
686  -8223.0150391858  -0.000000320197 0.00003747  0.00000027  0.0001214 0.0000
687  -8223.0150392490  -0.000000063224 0.00021322  0.00000105  0.0001214 0.0000
688  -8223.0150396327  -0.000000383643 0.00008415  0.00000045  0.0001216 0.0000
689  -8223.0150397839  -0.000000151220 0.00027281  0.00000132  0.0001216 0.0000
690  -8223.0150402792  -0.000000495300 0.00009954  0.00000052  0.0001219 0.0000
691  -8223.0150404573  -0.000000178075 0.00009784  0.00000050  0.0001218 0.0000
692  -8223.0150406326  -0.000000175318 0.00023964  0.00000116  0.0001221 0.0000
693  -8223.0150410699  -0.000000437369 0.00011566  0.00000062  0.0001222 0.0000
694  -8223.0150412789  -0.000000209004 0.00012541  0.00000063  0.0001223 0.0000
695  -8223.0150415068  -0.000000227898 0.00023542  0.00000115  0.0001224 0.0000
696  -8223.0150419355  -0.000000428647 0.00006520  0.00000036  0.0001227 0.0000
697  -8223.0150420532  -0.000000117761 0.00018461  0.00000090  0.0001226 0.0000
698  -8223.0150423918  -0.000000338538 0.00018251  0.00000090  0.0001229 0.0000
699  -8223.0150427264  -0.000000334649 0.00010245  0.00000055  0.0001229 0.0000
               *** Restarting incremental Fock matrix formation ***
                                   *** Resetting DIIS ***
700  -8223.0150429444  -0.000000217990 0.00042950  0.00000216  0.0001231 0.0000
701  -8223.0150436914  -0.000000747013 0.00012081  0.00000080  0.0001232 0.0000
702  -8223.0150438687  -0.000000177246 0.00020760  0.00000104  0.0001236 0.0000
703  -8223.0150442518  -0.000000383128 0.00008365  0.00000044  0.0001236 0.0000
704  -8223.0150444111  -0.000000159265 0.00030109  0.00000146  0.0001238 0.0000
705  -8223.0150449715  -0.000000560431 0.00015174  0.00000075  0.0001240 0.0000
706  -8223.0150452535  -0.000000282011 0.00013728  0.00000074  0.0001241 0.0000
707  -8223.0150454990  -0.000000245478 0.00011218  0.00000066  0.0001242 0.0000
708  -8223.0150457132  -0.000000214239 0.00016780  0.00000083  0.0001244 0.0000
709  -8223.0150460299  -0.000000316688 0.00018449  0.00000090  0.0001244 0.0000
710  -8223.0150463732  -0.000000343322 0.00020582  0.00000101  0.0001247 0.0000
711  -8223.0150467595  -0.000000386286 0.00006025  0.00000032  0.0001247 0.0000
712  -8223.0150468727  -0.000000113192 0.00018120  0.00000091  0.0001248 0.0000
713  -8223.0150472056  -0.000000332913 0.00012051  0.00000066  0.0001250 0.0000
714  -8223.0150474378  -0.000000232183 0.00024839  0.00000122  0.0001251 0.0000
715  -8223.0150479076  -0.000000469761 0.00013082  0.00000067  0.0001252 0.0000
716  -8223.0150481508  -0.000000243248 0.00010767  0.00000055  0.0001255 0.0000
717  -8223.0150483557  -0.000000204891 0.00017879  0.00000088  0.0001254 0.0000
718  -8223.0150486943  -0.000000338532 0.00015526  0.00000078  0.0001256 0.0000
719  -8223.0150489837  -0.000000289449 0.00013191  0.00000067  0.0001257 0.0000
               *** Restarting incremental Fock matrix formation ***
                                   *** Resetting DIIS ***
720  -8223.0150492583  -0.000000274553 0.00043709  0.00000216  0.0001258 0.0000
721  -8223.0150500715  -0.000000813199 0.00008735  0.00000068  0.0001262 0.0000
722  -8223.0150502530  -0.000000181564 0.00025941  0.00000129  0.0001263 0.0000
723  -8223.0150507485  -0.000000495475 0.00002411  0.00000021  0.0001264 0.0000
724  -8223.0150507958  -0.000000047286 0.00028341  0.00000138  0.0001265 0.0000
725  -8223.0150513425  -0.000000546723 0.00014784  0.00000074  0.0001266 0.0000
726  -8223.0150516225  -0.000000279968 0.00015807  0.00000082  0.0001269 0.0000
727  -8223.0150519251  -0.000000302680 0.00011856  0.00000067  0.0001269 0.0000
728  -8223.0150521546  -0.000000229404 0.00015449  0.00000078  0.0001271 0.0000
729  -8223.0150524533  -0.000000298751 0.00017297  0.00000086  0.0001271 0.0000
730  -8223.0150527881  -0.000000334840 0.00025516  0.00000126  0.0001273 0.0000
731  -8223.0150532820  -0.000000493834 0.00001861  0.00000017  0.0001274 0.0000
732  -8223.0150533141  -0.000000032167 0.00022585  0.00000113  0.0001276 0.0000
733  -8223.0150537489  -0.000000434773 0.00010211  0.00000059  0.0001276 0.0000
734  -8223.0150539480  -0.000000199050 0.00024723  0.00000122  0.0001278 0.0000
735  -8223.0150544317  -0.000000483691 0.00012075  0.00000063  0.0001280 0.0000
736  -8223.0150546655  -0.000000233826 0.00014695  0.00000074  0.0001281 0.0000
737  -8223.0150549521  -0.000000286651 0.00013602  0.00000068  0.0001281 0.0000
738  -8223.0150552153  -0.000000263180 0.00021767  0.00000109  0.0001284 0.0000
739  -8223.0150556390  -0.000000423708 0.00009087  0.00000050  0.0001283 0.0000
               *** Restarting incremental Fock matrix formation ***
                                   *** Resetting DIIS ***
740  -8223.0150558343  -0.000000195279 0.00044366  0.00000222  0.0001286 0.0000
741  -8223.0150566824  -0.000000848067 0.00008184  0.00000065  0.0001286 0.0000
742  -8223.0150568580  -0.000000175613 0.00029209  0.00000146  0.0001290 0.0000
743  -8223.0150574353  -0.000000577322 0.00002314  0.00000017  0.0001291 0.0000
744  -8223.0150574346   0.000000000720 0.00010513  0.00000052  0.0001292 0.0000
745  -8223.0150576376  -0.000000203061 0.00040371  0.00000199  0.0001292 0.0000
746  -8223.0150584413  -0.000000803662 0.00021326  0.00000107  0.0001295 0.0000
747  -8223.0150588631  -0.000000421758 0.00005142  0.00000032  0.0001296 0.0000
748  -8223.0150588145   0.000000048578 0.00016979  0.00000084  0.0001297 0.0000
749  -8223.0150591525  -0.000000337994 0.00015801  0.00000078  0.0001298 0.0000
750  -8223.0150594688  -0.000000316310 0.00026325  0.00000130  0.0001299 0.0000
751  -8223.0150599938  -0.000000525028 0.00007228  0.00000038  0.0001301 0.0000
752  -8223.0150601382  -0.000000144417 0.00034534  0.00000171  0.0001301 0.0000
753  -8223.0150608291  -0.000000690910 0.00003407  0.00000021  0.0001304 0.0000
754  -8223.0150608449  -0.000000015714 0.00024450  0.00000121  0.0001304 0.0000
755  -8223.0150613378  -0.000000492950 0.00025314  0.00000126  0.0001306 0.0000
756  -8223.0150618489  -0.000000511120 0.00002528  0.00000017  0.0001307 0.0000
757  -8223.0150618443   0.000000004638 0.00024692  0.00000122  0.0001308 0.0000
758  -8223.0150623453  -0.000000501059 0.00019001  0.00000098  0.0001310 0.0000
759  -8223.0150627247  -0.000000379372 0.00007869  0.00000047  0.0001310 0.0000
               *** Restarting incremental Fock matrix formation ***
                                   *** Resetting DIIS ***
760  -8223.0150628864  -0.000000161679 0.00044988  0.00000228  0.0001311 0.0000
761  -8223.0150637549  -0.000000868546 0.00007840  0.00000062  0.0001314 0.0000
762  -8223.0150639372  -0.000000182290 0.00031553  0.00000159  0.0001316 0.0000
763  -8223.0150645759  -0.000000638694 0.00004173  0.00000029  0.0001316 0.0000
764  -8223.0150645349   0.000000041075 0.00013721  0.00000068  0.0001318 0.0000
765  -8223.0150648142  -0.000000279349 0.00041165  0.00000205  0.0001319 0.0000
766  -8223.0150656610  -0.000000846827 0.00022496  0.00000112  0.0001321 0.0000
767  -8223.0150661233  -0.000000462263 0.00014208  0.00000072  0.0001323 0.0000
768  -8223.0150664130  -0.000000289694 0.00004094  0.00000026  0.0001324 0.0000
769  -8223.0150664371  -0.000000024085 0.00014256  0.00000074  0.0001323 0.0000
770  -8223.0150667333  -0.000000296232 0.00031161  0.00000156  0.0001325 0.0000
771  -8223.0150673795  -0.000000646214 0.00019655  0.00000099  0.0001326 0.0000
772  -8223.0150677845  -0.000000405003 0.00012673  0.00000064  0.0001329 0.0000
773  -8223.0150680486  -0.000000264099 0.00029939  0.00000150  0.0001329 0.0000
774  -8223.0150686728  -0.000000624161 0.00013163  0.00000067  0.0001332 0.0000
775  -8223.0150689469  -0.000000274144 0.00012432  0.00000064  0.0001331 0.0000
776  -8223.0150692036  -0.000000256663 0.00017558  0.00000090  0.0001333 0.0000
777  -8223.0150695685  -0.000000364864 0.00013932  0.00000073  0.0001333 0.0000
778  -8223.0150698605  -0.000000292001 0.00026712  0.00000135  0.0001335 0.0000
779  -8223.0150704205  -0.000000560036 0.00012011  0.00000066  0.0001336 0.0000
               *** Restarting incremental Fock matrix formation ***
                                   *** Resetting DIIS ***
780  -8223.0150706753  -0.000000254775 0.00045451  0.00000249  0.0001338 0.0000
781  -8223.0150715068  -0.000000831544 0.00016631  0.00000106  0.0001335 0.0000
782  -8223.0150717696  -0.000000262773 0.00021075  0.00000109  0.0001342 0.0000
783  -8223.0150722101  -0.000000440565 0.00011733  0.00000062  0.0001341 0.0000
784  -8223.0150724665  -0.000000256321 0.00031740  0.00000160  0.0001343 0.0000
785  -8223.0150731380  -0.000000671500 0.00010001  0.00000054  0.0001345 0.0000
786  -8223.0150733488  -0.000000210803 0.00017127  0.00000092  0.0001345 0.0000
787  -8223.0150737058  -0.000000356993 0.00013878  0.00000080  0.0001346 0.0000
788  -8223.0150740035  -0.000000297750 0.00017829  0.00000092  0.0001349 0.0000
789  -8223.0150743879  -0.000000384360 0.00023067  0.00000117  0.0001348 0.0000
790  -8223.0150748798  -0.000000491891 0.00016502  0.00000085  0.0001351 0.0000
791  -8223.0150752300  -0.000000350217 0.00008110  0.00000043  0.0001351 0.0000
792  -8223.0150754054  -0.000000175394 0.00020174  0.00000105  0.0001351 0.0000
793  -8223.0150758331  -0.000000427686 0.00013149  0.00000074  0.0001352 0.0000
794  -8223.0150761197  -0.000000286638 0.00023553  0.00000121  0.0001354 0.0000
795  -8223.0150766280  -0.000000508287 0.00017262  0.00000091  0.0001354 0.0000
796  -8223.0150769966  -0.000000368578 0.00010863  0.00000058  0.0001357 0.0000
797  -8223.0150772332  -0.000000236629 0.00020245  0.00000104  0.0001356 0.0000
798  -8223.0150776707  -0.000000437554 0.00015925  0.00000083  0.0001358 0.0000
799  -8223.0150780104  -0.000000339647 0.00013265  0.00000071  0.0001359 0.0000
               *** Restarting incremental Fock matrix formation ***
                                   *** Resetting DIIS ***
800  -8223.0150783091  -0.000000298716 0.00045842  0.00000240  0.0001360 0.0000
801  -8223.0150792697  -0.000000960557 0.00011270  0.00000079  0.0001361 0.0000
802  -8223.0150794821  -0.000000212382 0.00025733  0.00000134  0.0001364 0.0000
803  -8223.0150800411  -0.000000559088 0.00005163  0.00000033  0.0001363 0.0000
804  -8223.0150801588  -0.000000117627 0.00032519  0.00000166  0.0001365 0.0000
805  -8223.0150808715  -0.000000712724 0.00015599  0.00000081  0.0001366 0.0000
806  -8223.0150812086  -0.000000337128 0.00012764  0.00000071  0.0001368 0.0000
807  -8223.0150814852  -0.000000276601 0.00013932  0.00000081  0.0001367 0.0000
808  -8223.0150817924  -0.000000307196 0.00017086  0.00000091  0.0001369 0.0000
809  -8223.0150821701  -0.000000377702 0.00020142  0.00000105  0.0001369 0.0000
810  -8223.0150826143  -0.000000444134 0.00025113  0.00000130  0.0001371 0.0000
811  -8223.0150831686  -0.000000554306 0.00002535  0.00000020  0.0001371 0.0000
812  -8223.0150832243  -0.000000055705 0.00022189  0.00000116  0.0001373 0.0000
813  -8223.0150837116  -0.000000487329 0.00012587  0.00000072  0.0001372 0.0000
814  -8223.0150839932  -0.000000281627 0.00023251  0.00000122  0.0001375 0.0000
815  -8223.0150845095  -0.000000516320 0.00015911  0.00000086  0.0001375 0.0000
816  -8223.0150848630  -0.000000353433 0.00015211  0.00000081  0.0001377 0.0000
817  -8223.0150852016  -0.000000338654 0.00013876  0.00000073  0.0001377 0.0000
818  -8223.0150855094  -0.000000307764 0.00022854  0.00000120  0.0001379 0.0000
819  -8223.0150860172  -0.000000507789 0.00009391  0.00000054  0.0001377 0.0000
               *** Restarting incremental Fock matrix formation ***
                                   *** Resetting DIIS ***
820  -8223.0150862392  -0.000000222057 0.00046054  0.00000243  0.0001380 0.0000
821  -8223.0150872351  -0.000000995884 0.00009012  0.00000072  0.0001378 0.0000
822  -8223.0150874471  -0.000000212020 0.00030049  0.00000158  0.0001383 0.0000
823  -8223.0150881216  -0.000000674458 0.00002721  0.00000021  0.0001383 0.0000
824  -8223.0150881396  -0.000000017997 0.00033491  0.00000174  0.0001384 0.0000
825  -8223.0150888960  -0.000000756409 0.00013578  0.00000074  0.0001385 0.0000
826  -8223.0150892026  -0.000000306549 0.00018679  0.00000103  0.0001386 0.0000
827  -8223.0150896213  -0.000000418719 0.00010836  0.00000067  0.0001386 0.0000
828  -8223.0150898691  -0.000000247866 0.00018752  0.00000099  0.0001388 0.0000
829  -8223.0150902984  -0.000000429238 0.00018425  0.00000097  0.0001387 0.0000
830  -8223.0150907163  -0.000000417951 0.00023668  0.00000124  0.0001390 0.0000
831  -8223.0150912532  -0.000000536877 0.00005240  0.00000033  0.0001390 0.0000
832  -8223.0150913728  -0.000000119559 0.00022903  0.00000123  0.0001390 0.0000
833  -8223.0150918899  -0.000000517108 0.00011336  0.00000068  0.0001391 0.0000
834  -8223.0150921545  -0.000000264630 0.00026999  0.00000142  0.0001392 0.0000
835  -8223.0150927737  -0.000000619159 0.00012855  0.00000070  0.0001392 0.0000
836  -8223.0150930625  -0.000000288817 0.00014094  0.00000076  0.0001395 0.0000
837  -8223.0150933912  -0.000000328717 0.00018005  0.00000095  0.0001394 0.0000
838  -8223.0150938031  -0.000000411874 0.00018217  0.00000099  0.0001395 0.0000
839  -8223.0150942181  -0.000000415024 0.00013022  0.00000073  0.0001396 0.0000
               *** Restarting incremental Fock matrix formation ***
                                   *** Resetting DIIS ***
840  -8223.0150945210  -0.000000302884 0.00046359  0.00000248  0.0001397 0.0000
841  -8223.0150955568  -0.000001035804 0.00011131  0.00000081  0.0001397 0.0000
842  -8223.0150957834  -0.000000226652 0.00026804  0.00000144  0.0001400 0.0000
843  -8223.0150964024  -0.000000618975 0.00005026  0.00000032  0.0001398 0.0000
844  -8223.0150965224  -0.000000120022 0.00034463  0.00000180  0.0001400 0.0000
845  -8223.0150973195  -0.000000797103 0.00016592  0.00000088  0.0001401 0.0000
846  -8223.0150976973  -0.000000377793 0.00011784  0.00000068  0.0001403 0.0000
847  -8223.0150979681  -0.000000270818 0.00014942  0.00000087  0.0001402 0.0000
848  -8223.0150983132  -0.000000345022 0.00016709  0.00000091  0.0001404 0.0000
849  -8223.0150987023  -0.000000389160 0.00021498  0.00000114  0.0001403 0.0000
850  -8223.0150992005  -0.000000498216 0.00024801  0.00000131  0.0001405 0.0000
851  -8223.0150997756  -0.000000575075 0.00003762  0.00000024  0.0001404 0.0000
852  -8223.0150998609  -0.000000085316 0.00022494  0.00000120  0.0001406 0.0000
853  -8223.0151003807  -0.000000519780 0.00012875  0.00000074  0.0001405 0.0000
854  -8223.0151006806  -0.000000299930 0.00023895  0.00000127  0.0001407 0.0000
855  -8223.0151012375  -0.000000556825 0.00016912  0.00000093  0.0001407 0.0000
856  -8223.0151016300  -0.000000392534 0.00014751  0.00000081  0.0001408 0.0000
857  -8223.0151019750  -0.000000345024 0.00015560  0.00000083  0.0001408 0.0000
858  -8223.0151023365  -0.000000361519 0.00022721  0.00000121  0.0001410 0.0000
859  -8223.0151028648  -0.000000528218 0.00009973  0.00000056  0.0001408 0.0000
               *** Restarting incremental Fock matrix formation ***
                                   *** Resetting DIIS ***
860  -8223.0151031066  -0.000000241815 0.00046940  0.00000250  0.0001411 0.0000
861  -8223.0151041680  -0.000001061408 0.00008374  0.00000070  0.0001408 0.0000
862  -8223.0151043947  -0.000000226695 0.00032635  0.00000173  0.0001413 0.0000
863  -8223.0151051571  -0.000000762375 0.00003486  0.00000025  0.0001412 0.0000
864  -8223.0151051337   0.000000023305 0.00013557  0.00000071  0.0001413 0.0000
865  -8223.0151054488  -0.000000315084 0.00043453  0.00000228  0.0001413 0.0000
866  -8223.0151064706  -0.000001021794 0.00021977  0.00000117  0.0001414 0.0000
867  -8223.0151069830  -0.000000512407 0.00005612  0.00000034  0.0001414 0.0000
868  -8223.0151069490   0.000000033991 0.00019048  0.00000100  0.0001415 0.0000
869  -8223.0151073968  -0.000000447806 0.00018738  0.00000099  0.0001415 0.0000
870  -8223.0151078383  -0.000000441503 0.00023999  0.00000127  0.0001416 0.0000
871  -8223.0151084002  -0.000000561829 0.00011047  0.00000060  0.0001417 0.0000
872  -8223.0151086628  -0.000000262648 0.00038934  0.00000205  0.0001417 0.0000
873  -8223.0151095765  -0.000000913667 0.00002550  0.00000019  0.0001418 0.0000
874  -8223.0151095900  -0.000000013530 0.00019691  0.00000104  0.0001417 0.0000
875  -8223.0151100509  -0.000000460854 0.00021659  0.00000115  0.0001419 0.0000
876  -8223.0151105653  -0.000000514403 0.00017851  0.00000096  0.0001418 0.0000
877  -8223.0151109841  -0.000000418837 0.00019747  0.00000104  0.0001420 0.0000
878  -8223.0151114543  -0.000000470194 0.00020970  0.00000112  0.0001419 0.0000
879  -8223.0151119432  -0.000000488932 0.00004424  0.00000032  0.0001420 0.0000
               *** Restarting incremental Fock matrix formation ***
                                   *** Resetting DIIS ***
880  -8223.0151120441  -0.000000100858 0.00047561  0.00000251  0.0001420 0.0000
881  -8223.0151131563  -0.000001112208 0.00010454  0.00000073  0.0001421 0.0000
882  -8223.0151134120  -0.000000255734 0.00031299  0.00000167  0.0001422 0.0000
883  -8223.0151141573  -0.000000745293 0.00002933  0.00000026  0.0001420 0.0000
884  -8223.0151142280  -0.000000070693 0.00026609  0.00000141  0.0001423 0.0000
885  -8223.0151148617  -0.000000633707 0.00019156  0.00000102  0.0001421 0.0000
886  -8223.0151153146  -0.000000452903 0.00015542  0.00000085  0.0001423 0.0000
887  -8223.0151156860  -0.000000371339 0.00019774  0.00000110  0.0001422 0.0000
888  -8223.0151161540  -0.000000468059 0.00010319  0.00000061  0.0001423 0.0000
889  -8223.0151164001  -0.000000246111 0.00024651  0.00000131  0.0001423 0.0000
890  -8223.0151169865  -0.000000586339 0.00019086  0.00000102  0.0001424 0.0000
891  -8223.0151174408  -0.000000454365 0.00011590  0.00000063  0.0001423 0.0000
892  -8223.0151177162  -0.000000275333 0.00022394  0.00000120  0.0001425 0.0000
893  -8223.0151182497  -0.000000533510 0.00013905  0.00000079  0.0001423 0.0000
894  -8223.0151185811  -0.000000331394 0.00019789  0.00000107  0.0001425 0.0000
895  -8223.0151190556  -0.000000474547 0.00023485  0.00000127  0.0001425 0.0000
896  -8223.0151196152  -0.000000559590 0.00010561  0.00000061  0.0001425 0.0000
897  -8223.0151198688  -0.000000253576 0.00021215  0.00000113  0.0001425 0.0000
898  -8223.0151203755  -0.000000506667 0.00019459  0.00000105  0.0001426 0.0000
899  -8223.0151208414  -0.000000465961 0.00012042  0.00000066  0.0001424 0.0000
               *** Restarting incremental Fock matrix formation ***
                                   *** Resetting DIIS ***
900  -8223.0151211311  -0.000000289670 0.00047788  0.00000257  0.0001426 0.0000
901  -8223.0151222264  -0.000001095268 0.00008528  0.00000074  0.0001422 0.0000
902  -8223.0151224702  -0.000000243814 0.00032570  0.00000174  0.0001427 0.0000
903  -8223.0151232467  -0.000000776545 0.00003701  0.00000027  0.0001425 0.0000
904  -8223.0151232508  -0.000000004096 0.00038232  0.00000202  0.0001427 0.0000
905  -8223.0151241703  -0.000000919445 0.00012516  0.00000071  0.0001427 0.0000
906  -8223.0151244708  -0.000000300504 0.00020869  0.00000116  0.0001427 0.0000
907  -8223.0151249708  -0.000000500058 0.00011062  0.00000067  0.0001426 0.0000
908  -8223.0151252383  -0.000000267461 0.00022262  0.00000119  0.0001428 0.0000
909  -8223.0151257781  -0.000000539763 0.00018642  0.00000100  0.0001426 0.0000
910  -8223.0151262245  -0.000000446425 0.00022701  0.00000122  0.0001428 0.0000
911  -8223.0151267711  -0.000000546648 0.00008356  0.00000050  0.0001426 0.0000
912  -8223.0151269739  -0.000000202759 0.00024305  0.00000133  0.0001427 0.0000
913  -8223.0151275555  -0.000000581642 0.00012215  0.00000073  0.0001427 0.0000
914  -8223.0151278553  -0.000000299735 0.00030660  0.00000163  0.0001428 0.0000
915  -8223.0151285988  -0.000000743501 0.00013323  0.00000074  0.0001426 0.0000
916  -8223.0151289132  -0.000000314460 0.00012659  0.00000070  0.0001429 0.0000
917  -8223.0151292254  -0.000000312168 0.00022081  0.00000118  0.0001426 0.0000
918  -8223.0151297566  -0.000000531232 0.00016678  0.00000093  0.0001428 0.0000
919  -8223.0151301562  -0.000000399561 0.00016592  0.00000092  0.0001427 0.0000
               *** Restarting incremental Fock matrix formation ***
                                   *** Resetting DIIS ***
920  -8223.0151305549  -0.000000398706 0.00048071  0.00000262  0.0001427 0.0000
921  -8223.0151316741  -0.000001119201 0.00012716  0.00000089  0.0001426 0.0000
922  -8223.0151319244  -0.000000250338 0.00026271  0.00000143  0.0001428 0.0000
923  -8223.0151325588  -0.000000634336 0.00008220  0.00000049  0.0001425 0.0000
924  -8223.0151327659  -0.000000207132 0.00040036  0.00000212  0.0001427 0.0000
925  -8223.0151337400  -0.000000974111 0.00017785  0.00000095  0.0001426 0.0000
926  -8223.0151341648  -0.000000424778 0.00007968  0.00000050  0.0001427 0.0000
927  -8223.0151343572  -0.000000192435 0.00017845  0.00000103  0.0001426 0.0000
928  -8223.0151347896  -0.000000432394 0.00018129  0.00000101  0.0001427 0.0000
929  -8223.0151352347  -0.000000445041 0.00025010  0.00000134  0.0001426 0.0000
930  -8223.0151358437  -0.000000609014 0.00021376  0.00000115  0.0001426 0.0000
931  -8223.0151363637  -0.000000520047 0.00007775  0.00000044  0.0001425 0.0000
932  -8223.0151365501  -0.000000186405 0.00022564  0.00000121  0.0001426 0.0000
933  -8223.0151370989  -0.000000548744 0.00014865  0.00000084  0.0001424 0.0000
934  -8223.0151374603  -0.000000361448 0.00023852  0.00000129  0.0001426 0.0000
935  -8223.0151380441  -0.000000583783 0.00020054  0.00000111  0.0001425 0.0000
936  -8223.0151385321  -0.000000488040 0.00013025  0.00000075  0.0001425 0.0000
937  -8223.0151388508  -0.000000318638 0.00018826  0.00000101  0.0001424 0.0000
938  -8223.0151393107  -0.000000459931 0.00022622  0.00000122  0.0001425 0.0000
939  -8223.0151398625  -0.000000551772 0.00011417  0.00000063  0.0001422 0.0000
               *** Restarting incremental Fock matrix formation ***
                                   *** Resetting DIIS ***
940  -8223.0151401476  -0.000000285108 0.00047974  0.00000260  0.0001424 0.0000
941  -8223.0151412726  -0.000001125059 0.00008292  0.00000068  0.0001419 0.0000
942  -8223.0151415203  -0.000000247615 0.00036559  0.00000197  0.0001424 0.0000
943  -8223.0151424088  -0.000000888562 0.00004643  0.00000036  0.0001421 0.0000
944  -8223.0151423281   0.000000080756 0.00017012  0.00000091  0.0001423 0.0000
945  -8223.0151427448  -0.000000416732 0.00045303  0.00000241  0.0001422 0.0000
946  -8223.0151438564  -0.000001111586 0.00022474  0.00000122  0.0001421 0.0000
947  -8223.0151444031  -0.000000546705 0.00005342  0.00000033  0.0001420 0.0000
948  -8223.0151443735   0.000000029544 0.00021622  0.00000115  0.0001421 0.0000
949  -8223.0151449059  -0.000000532320 0.00020577  0.00000110  0.0001420 0.0000
950  -8223.0151454113  -0.000000505457 0.00021173  0.00000115  0.0001420 0.0000
951  -8223.0151459291  -0.000000517810 0.00014311  0.00000079  0.0001419 0.0000
952  -8223.0151462849  -0.000000355794 0.00040201  0.00000215  0.0001419 0.0000
953  -8223.0151472683  -0.000000983344 0.00002749  0.00000018  0.0001419 0.0000
954  -8223.0151473050  -0.000000036760 0.00016342  0.00000089  0.0001417 0.0000
955  -8223.0151477040  -0.000000398928 0.00025696  0.00000139  0.0001419 0.0000
956  -8223.0151483387  -0.000000634776 0.00021229  0.00000115  0.0001416 0.0000
957  -8223.0151488593  -0.000000520538 0.00015451  0.00000083  0.0001417 0.0000
958  -8223.0151492420  -0.000000382681 0.00018989  0.00000106  0.0001416 0.0000
959  -8223.0151497016  -0.000000459670 0.00011442  0.00000067  0.0001415 0.0000
               *** Restarting incremental Fock matrix formation ***
                                   *** Resetting DIIS ***
960  -8223.0151499778  -0.000000276192 0.00047965  0.00000259  0.0001415 0.0000
961  -8223.0151511302  -0.000001152392 0.00009662  0.00000070  0.0001415 0.0000
962  -8223.0151513972  -0.000000266951 0.00037244  0.00000201  0.0001413 0.0000
963  -8223.0151523114  -0.000000914251 0.00003423  0.00000029  0.0001412 0.0000
964  -8223.0151522369   0.000000074537 0.00016953  0.00000091  0.0001413 0.0000
965  -8223.0151526555  -0.000000418640 0.00043790  0.00000235  0.0001412 0.0000
966  -8223.0151537341  -0.000001078590 0.00004792  0.00000029  0.0001412 0.0000
967  -8223.0151537429  -0.000000008784 0.00020253  0.00000114  0.0001410 0.0000
968  -8223.0151542452  -0.000000502296 0.00019624  0.00000107  0.0001410 0.0000
969  -8223.0151547310  -0.000000485781 0.00017905  0.00000098  0.0001410 0.0000
970  -8223.0151551732  -0.000000442260 0.00023338  0.00000127  0.0001409 0.0000
971  -8223.0151557497  -0.000000576438 0.00013200  0.00000074  0.0001408 0.0000
972  -8223.0151560756  -0.000000325908 0.00021106  0.00000117  0.0001409 0.0000
973  -8223.0151565948  -0.000000519196 0.00011657  0.00000070  0.0001405 0.0000
974  -8223.0151568865  -0.000000291713 0.00027778  0.00000151  0.0001407 0.0000
975  -8223.0151575750  -0.000000688553 0.00019496  0.00000109  0.0001405 0.0000
976  -8223.0151580561  -0.000000481024 0.00010626  0.00000062  0.0001405 0.0000
977  -8223.0151583179  -0.000000261865 0.00025947  0.00000141  0.0001405 0.0000
978  -8223.0151589586  -0.000000640632 0.00012907  0.00000074  0.0001404 0.0000
979  -8223.0151592751  -0.000000316524 0.00017129  0.00000095  0.0001402 0.0000
               *** Restarting incremental Fock matrix formation ***
                                   *** Resetting DIIS ***
980  -8223.0151596884  -0.000000413318 0.00047359  0.00000266  0.0001403 0.0000
981  -8223.0151607656  -0.000001077233 0.00011265  0.00000086  0.0001394 0.0000
982  -8223.0151610366  -0.000000270958 0.00034637  0.00000190  0.0001401 0.0000
983  -8223.0151618854  -0.000000848839 0.00004660  0.00000031  0.0001398 0.0000
984  -8223.0151618639   0.000000021573 0.00017015  0.00000092  0.0001399 0.0000
985  -8223.0151622857  -0.000000421842 0.00047407  0.00000256  0.0001398 0.0000
986  -8223.0151634619  -0.000001176159 0.00042676  0.00000231  0.0001396 0.0000
987  -8223.0151645216  -0.000001059787 0.00005351  0.00000039  0.0001394 0.0000
988  -8223.0151646424  -0.000000120715 0.00005003  0.00000033  0.0001395 0.0000
989  -8223.0151645991   0.000000043292 0.00021562  0.00000117  0.0001393 0.0000
990  -8223.0151651369  -0.000000537824 0.00035207  0.00000191  0.0001393 0.0000
991  -8223.0151660101  -0.000000873169 0.00010884  0.00000061  0.0001392 0.0000
992  -8223.0151662795  -0.000000269443 0.00026263  0.00000144  0.0001391 0.0000
993  -8223.0151669303  -0.000000650787 0.00017353  0.00000098  0.0001390 0.0000
994  -8223.0151673632  -0.000000432865 0.00012533  0.00000074  0.0001389 0.0000
995  -8223.0151676717  -0.000000308566 0.00023024  0.00000128  0.0001387 0.0000
996  -8223.0151682449  -0.000000573182 0.00018240  0.00000101  0.0001388 0.0000
997  -8223.0151687009  -0.000000456024 0.00020410  0.00000112  0.0001385 0.0000
998  -8223.0151692071  -0.000000506192 0.00019146  0.00000105  0.0001386 0.0000
999  -8223.0151696820  -0.000000474929 0.00013257  0.00000074  0.0001384 0.0000
               *** Restarting incremental Fock matrix formation ***
                                   *** Resetting DIIS ***
1000  -8223.0151700024  -0.000000320400 0.00046979  0.00000263  0.0001383 0.0000
1001  -8223.0151710882  -0.000001085802 0.00009601  0.00000074  0.0001381 0.0000
1002  -8223.0151713366  -0.000000248341 0.00033540  0.00000186  0.0001381 0.0000
1003  -8223.0151721555  -0.000000818938 0.00005299  0.00000036  0.0001377 0.0000
1004  -8223.0151721536   0.000000001955 0.00018761  0.00000102  0.0001380 0.0000
1005  -8223.0151726214  -0.000000467813 0.00046968  0.00000255  0.0001379 0.0000
1006  -8223.0151737871  -0.000001165701 0.00036329  0.00000197  0.0001375 0.0000
1007  -8223.0151746884  -0.000000901342 0.00009896  0.00000056  0.0001374 0.0000
1008  -8223.0151749301  -0.000000241669 0.00009424  0.00000053  0.0001373 0.0000
1009  -8223.0151751662  -0.000000236123 0.00017069  0.00000094  0.0001371 0.0000
1010  -8223.0151755848  -0.000000418560 0.00022142  0.00000121  0.0001372 0.0000
1011  -8223.0151761365  -0.000000551736 0.00031020  0.00000169  0.0001369 0.0000
1012  -8223.0151769029  -0.000000766406 0.00020213  0.00000112  0.0001369 0.0000
1013  -8223.0151774035  -0.000000500615 0.00010466  0.00000063  0.0001366 0.0000
1014  -8223.0151776589  -0.000000255339 0.00022301  0.00000125  0.0001367 0.0000
1015  -8223.0151782100  -0.000000551077 0.00016511  0.00000093  0.0001365 0.0000
1016  -8223.0151786211  -0.000000411172 0.00030372  0.00000166  0.0001364 0.0000
1017  -8223.0151793699  -0.000000748823 0.00012851  0.00000072  0.0001362 0.0000
1018  -8223.0151796889  -0.000000318916 0.00022724  0.00000124  0.0001361 0.0000
1019  -8223.0151802463  -0.000000557429 0.00019140  0.00000105  0.0001361 0.0000
               *** Restarting incremental Fock matrix formation ***
                                   *** Resetting DIIS ***
1020  -8223.0151807080  -0.000000461701 0.00046812  0.00000259  0.0001358 0.0000
1021  -8223.0151817667  -0.000001058734 0.00008017  0.00000073  0.0001361 0.0000
1022  -8223.0151820272  -0.000000260461 0.00028704  0.00000162  0.0001354 0.0000
1023  -8223.0151827202  -0.000000692991 0.00008224  0.00000060  0.0001354 0.0000
1024  -8223.0151829081  -0.000000187934 0.00031637  0.00000172  0.0001353 0.0000
1025  -8223.0151836869  -0.000000778815 0.00020611  0.00000113  0.0001351 0.0000
1026  -8223.0151841869  -0.000000499958 0.00010470  0.00000059  0.0001350 0.0000
1027  -8223.0151844474  -0.000000260472 0.00019450  0.00000107  0.0001349 0.0000
1028  -8223.0151849209  -0.000000473492 0.00018629  0.00000105  0.0001346 0.0000
1029  -8223.0151853776  -0.000000456730 0.00018054  0.00000103  0.0001347 0.0000
1030  -8223.0151858200  -0.000000442433 0.00026713  0.00000148  0.0001344 0.0000
1031  -8223.0151864744  -0.000000654349 0.00015398  0.00000087  0.0001343 0.0000
1032  -8223.0151868488  -0.000000374448 0.00018365  0.00000100  0.0001342 0.0000
1033  -8223.0151872977  -0.000000448888 0.00018253  0.00000100  0.0001341 0.0000
1034  -8223.0151877417  -0.000000444001 0.00018025  0.00000098  0.0001339 0.0000
1035  -8223.0151881809  -0.000000439206 0.00018324  0.00000102  0.0001339 0.0000
1036  -8223.0151886261  -0.000000445154 0.00020292  0.00000114  0.0001336 0.0000
1037  -8223.0151891216  -0.000000495573 0.00015337  0.00000089  0.0001336 0.0000
1038  -8223.0151894942  -0.000000372524 0.00024272  0.00000134  0.0001334 0.0000
1039  -8223.0151900842  -0.000000590024 0.00013656  0.00000076  0.0001332 0.0000
               *** Restarting incremental Fock matrix formation ***
                                   *** Resetting DIIS ***
1040  -8223.0151904108  -0.000000326625 0.00046474  0.00000258  0.0001332 0.0000
1041  -8223.0151914225  -0.000001011733 0.00008160  0.00000077  0.0001614 0.0000
1042  -8223.0151917120  -0.000000289492 0.00029723  0.00000167  0.0001327 0.0000
1043  -8223.0151924179  -0.000000705822 0.00007996  0.00000053  0.0001327 0.0000
1044  -8223.0151925516  -0.000000133716 0.00037610  0.00000204  0.0001324 0.0000
1045  -8223.0151934628  -0.000000911246 0.00012929  0.00000072  0.0001323 0.0000
1046  -8223.0151937733  -0.000000310480 0.00026719  0.00000146  0.0001320 0.0000
1047  -8223.0151944145  -0.000000641190 0.00006006  0.00000038  0.0001319 0.0000
1048  -8223.0151945625  -0.000000148051 0.00036565  0.00000199  0.0001319 0.0000
1049  -8223.0151954440  -0.000000881488 0.00007013  0.00000051  0.0001316 0.0000
1050  -8223.0151956076  -0.000000163562 0.00026964  0.00000149  0.0001314 0.0000
1051  -8223.0151962595  -0.000000651893 0.00013078  0.00000074  0.0001314 0.0000
1052  -8223.0151965745  -0.000000314980 0.00023458  0.00000128  0.0001311 0.0000
1053  -8223.0151971352  -0.000000560754 0.00012432  0.00000070  0.0001311 0.0000
1054  -8223.0151974393  -0.000000304117 0.00037592  0.00000203  0.0001309 0.0000
1055  -8223.0151983418  -0.000000902453 0.00011095  0.00000063  0.0001306 0.0000
1056  -8223.0151986019  -0.000000260146 0.00013416  0.00000079  0.0001305 0.0000
1057  -8223.0151989257  -0.000000323744 0.00017484  0.00000100  0.0001305 0.0000
1058  -8223.0151993433  -0.000000417582 0.00021416  0.00000118  0.0001301 0.0000
1059  -8223.0151998578  -0.000000514583 0.00018070  0.00000099  0.0001302 0.0000
               *** Restarting incremental Fock matrix formation ***
                                   *** Resetting DIIS ***
1060  -8223.0152002838  -0.000000425924 0.00045944  0.00000251  0.0001299 0.0000
1061  -8223.0152013126  -0.000001028824 0.00008631  0.00000064  0.0001300 0.0000
1062  -8223.0152015605  -0.000000247923 0.00024412  0.00000140  0.0001294 0.0000
1063  -8223.0152021307  -0.000000570155 0.00011810  0.00000079  0.0001294 0.0000
1064  -8223.0152024249  -0.000000294262 0.00035726  0.00000193  0.0001291 0.0000
1065  -8223.0152032770  -0.000000852102 0.00015550  0.00000086  0.0001289 0.0000
1066  -8223.0152036407  -0.000000363696 0.00013530  0.00000075  0.0001288 0.0000
1067  -8223.0152039661  -0.000000325344 0.00016090  0.00000088  0.0001287 0.0000
1068  -8223.0152043471  -0.000000380984 0.00024064  0.00000131  0.0001284 0.0000
1069  -8223.0152049180  -0.000000570908 0.00016797  0.00000095  0.0001284 0.0000
1070  -8223.0152053157  -0.000000397726 0.00025223  0.00000140  0.0001281 0.0000
1071  -8223.0152059131  -0.000000597389 0.00013419  0.00000079  0.0001280 0.0000
1072  -8223.0152062288  -0.000000315747 0.00022645  0.00000124  0.0001278 0.0000
1073  -8223.0152067641  -0.000000535314 0.00012532  0.00000070  0.0001276 0.0000
1074  -8223.0152070601  -0.000000295950 0.00026773  0.00000144  0.0001275 0.0000
1075  -8223.0152076921  -0.000000632048 0.00016903  0.00000093  0.0001273 0.0000
1076  -8223.0152080884  -0.000000396238 0.00015251  0.00000086  0.0001270 0.0000
1077  -8223.0152084474  -0.000000359050 0.00016510  0.00000094  0.0001271 0.0000
1078  -8223.0152088372  -0.000000389777 0.00025561  0.00000142  0.0001268 0.0000
1079  -8223.0152094381  -0.000000600925 0.00012490  0.00000072  0.0001266 0.0000
               *** Restarting incremental Fock matrix formation ***
                                   *** Resetting DIIS ***
1080  -8223.0152097245  -0.000000286367 0.00045275  0.00000256  0.0001265 0.0000
1081  -8223.0152106623  -0.000000937791 0.00012923  0.00000090  0.0001485 0.0000
1082  -8223.0152109437  -0.000000281434 0.00028149  0.00000156  0.0001259 0.0000
1083  -8223.0152115905  -0.000000646753 0.00006136  0.00000049  0.0001260 0.0000
1084  -8223.0152117485  -0.000000157994 0.00042462  0.00000229  0.0001256 0.0000
1085  -8223.0152127424  -0.000000993930 0.00036162  0.00000195  0.0001253 0.0000
1086  -8223.0152135838  -0.000000841423 0.00011103  0.00000073  0.0001249 0.0000
1087  -8223.0152138332  -0.000000249383 0.00006282  0.00000049  0.0001248 0.0000
1088  -8223.0152139830  -0.000000149834 0.00045836  0.00000247  0.0001248 0.0000
1089  -8223.0152150468  -0.000001063778 0.00003167  0.00000025  0.0001244 0.0000
1090  -8223.0152150684  -0.000000021610 0.00024571  0.00000133  0.0001243 0.0000
1091  -8223.0152156425  -0.000000574057 0.00017585  0.00000098  0.0001242 0.0000
1092  -8223.0152160458  -0.000000403359 0.00015277  0.00000089  0.0001238 0.0000
1093  -8223.0152164023  -0.000000356460 0.00021507  0.00000119  0.0001239 0.0000
1094  -8223.0152169019  -0.000000499635 0.00026212  0.00000144  0.0001236 0.0000
1095  -8223.0152175066  -0.000000604708 0.00012388  0.00000071  0.0001233 0.0000
1096  -8223.0152177898  -0.000000283128 0.00022641  0.00000123  0.0001232 0.0000
1097  -8223.0152183121  -0.000000522370 0.00015355  0.00000086  0.0001230 0.0000
1098  -8223.0152186626  -0.000000350508 0.00013921  0.00000079  0.0001227 0.0000
1099  -8223.0152189871  -0.000000324506 0.00025087  0.00000137  0.0001228 0.0000
               *** Restarting incremental Fock matrix formation ***
                                   *** Resetting DIIS ***
1100  -8223.0152195552  -0.000000568039 0.00044406  0.00000263  0.0001224 0.0000
1101  -8223.0152204131  -0.000000857894 0.00017614  0.00000110  0.0001226 0.0000
1102  -8223.0152207100  -0.000000296966 0.00019590  0.00000108  0.0001219 0.0000
1103  -8223.0152211521  -0.000000442064 0.00019391  0.00000107  0.0001218 0.0000
1104  -8223.0152216033  -0.000000451168 0.00024899  0.00000135  0.0001215 0.0000
1105  -8223.0152221737  -0.000000570417 0.00019056  0.00000105  0.0001213 0.0000
1106  -8223.0152226040  -0.000000430264 0.00011978  0.00000068  0.0001212 0.0000
1107  -8223.0152228813  -0.000000277352 0.00031047  0.00000169  0.0001210 0.0000
1108  -8223.0152235840  -0.000000702659 0.00007327  0.00000055  0.0001206 0.0000
1109  -8223.0152237474  -0.000000163394 0.00018782  0.00000104  0.0001207 0.0000
1110  -8223.0152241791  -0.000000431704 0.00028356  0.00000153  0.0001204 0.0000
1111  -8223.0152248232  -0.000000644122 0.00014447  0.00000079  0.0001201 0.0000
1112  -8223.0152251484  -0.000000325255 0.00015997  0.00000087  0.0001200 0.0000
1113  -8223.0152255136  -0.000000365197 0.00020807  0.00000114  0.0001198 0.0000
1114  -8223.0152259794  -0.000000465738 0.00014069  0.00000082  0.0001196 0.0000
1115  -8223.0152263005  -0.000000321073 0.00019724  0.00000111  0.0001195 0.0000
1116  -8223.0152267442  -0.000000443717 0.00019951  0.00000111  0.0001191 0.0000
1117  -8223.0152271964  -0.000000452255 0.00017786  0.00000097  0.0001191 0.0000
1118  -8223.0152276000  -0.000000403605 0.00021427  0.00000116  0.0001188 0.0000
1119  -8223.0152280833  -0.000000483298 0.00015395  0.00000084  0.0001186 0.0000
               *** Restarting incremental Fock matrix formation ***
                                   *** Resetting DIIS ***
1120  -8223.0152284217  -0.000000338418 0.00043408  0.00000243  0.0001185 0.0000
1121  -8223.0152292522  -0.000000830443 0.00008303  0.00000078  0.0002060 0.0000
1122  -8223.0152295453  -0.000000293066 0.00031499  0.00000174  0.0001179 0.0000
1123  -8223.0152302338  -0.000000688560 0.00007597  0.00000047  0.0001178 0.0000
1124  -8223.0152302865  -0.000000052651 0.00040606  0.00000218  0.0001175 0.0000
1125  -8223.0152311958  -0.000000909342 0.00024314  0.00000131  0.0001172 0.0000
1126  -8223.0152317348  -0.000000538959 0.00008981  0.00000053  0.0001168 0.0000
1127  -8223.0152319339  -0.000000199125 0.00010723  0.00000061  0.0001167 0.0000
1128  -8223.0152321769  -0.000000243042 0.00035756  0.00000193  0.0001167 0.0000
1129  -8223.0152329716  -0.000000794678 0.00010669  0.00000066  0.0001163 0.0000
1130  -8223.0152332029  -0.000000231314 0.00021466  0.00000119  0.0001161 0.0000
1131  -8223.0152336822  -0.000000479275 0.00017658  0.00000097  0.0001160 0.0000
1132  -8223.0152340735  -0.000000391270 0.00017038  0.00000093  0.0001156 0.0000
1133  -8223.0152344509  -0.000000377446 0.00014678  0.00000081  0.0001156 0.0000
1134  -8223.0152347781  -0.000000327209 0.00032108  0.00000173  0.0001154 0.0000
1135  -8223.0152354866  -0.000000708504 0.00014457  0.00000080  0.0001150 0.0000
1136  -8223.0152358000  -0.000000313352 0.00012900  0.00000075  0.0001149 0.0000
1137  -8223.0152360846  -0.000000284650 0.00016365  0.00000095  0.0001148 0.0000
1138  -8223.0152364409  -0.000000356313 0.00018868  0.00000104  0.0001144 0.0000
1139  -8223.0152368587  -0.000000417784 0.00018900  0.00000102  0.0001144 0.0000
               *** Restarting incremental Fock matrix formation ***
                                   *** Resetting DIIS ***
1140  -8223.0152372585  -0.000000399808 0.00042312  0.00000231  0.0001141 0.0000
1141  -8223.0152381145  -0.000000855933 0.00008839  0.00000061  0.0001231 0.0000
1142  -8223.0152383336  -0.000000219112 0.00020329  0.00000118  0.0001135 0.0000
1143  -8223.0152387691  -0.000000435544 0.00014681  0.00000091  0.0001135 0.0000
1144  -8223.0152391003  -0.000000331169 0.00036753  0.00000198  0.0001131 0.0000
1145  -8223.0152399033  -0.000000803027 0.00025619  0.00000139  0.0001128 0.0000
1146  -8223.0152404530  -0.000000549629 0.00002303  0.00000020  0.0001126 0.0000
1147  -8223.0152404120   0.000000040980 0.00016612  0.00000090  0.0001125 0.0000
1148  -8223.0152407735  -0.000000361566 0.00033503  0.00000181  0.0001122 0.0000
1149  -8223.0152414956  -0.000000722077 0.00008021  0.00000050  0.0001121 0.0000
1150  -8223.0152416685  -0.000000172895 0.00029775  0.00000162  0.0001118 0.0000
1151  -8223.0152423123  -0.000000643759 0.00010407  0.00000064  0.0001116 0.0000
1152  -8223.0152425339  -0.000000221609 0.00014269  0.00000080  0.0001114 0.0000
1153  -8223.0152428419  -0.000000307977 0.00017829  0.00000097  0.0001112 0.0000
1154  -8223.0152432246  -0.000000382703 0.00022335  0.00000120  0.0001110 0.0000
1155  -8223.0152437074  -0.000000482862 0.00027816  0.00000150  0.0001108 0.0000
1156  -8223.0152443007  -0.000000593280 0.00004043  0.00000029  0.0001104 0.0000
1157  -8223.0152443830  -0.000000082264 0.00016075  0.00000091  0.0001105 0.0000
1158  -8223.0152447285  -0.000000345517 0.00024169  0.00000134  0.0001101 0.0000
1159  -8223.0152452444  -0.000000515924 0.00013142  0.00000077  0.0001100 0.0000
               *** Restarting incremental Fock matrix formation ***
                                   *** Resetting DIIS ***
1160  -8223.0152455198  -0.000000275428 0.00041119  0.00000241  0.0001098 0.0000
1161  -8223.0152462490  -0.000000729120 0.00016329  0.00000104  0.0001215 0.0000
1162  -8223.0152465195  -0.000000270533 0.00022198  0.00000123  0.0001091 0.0000
1163  -8223.0152469827  -0.000000463247 0.00011201  0.00000066  0.0001092 0.0000
1164  -8223.0152472315  -0.000000248769 0.00038398  0.00000207  0.0001088 0.0000
1165  -8223.0152480448  -0.000000813327 0.00005530  0.00000038  0.0001084 0.0000
1166  -8223.0152481593  -0.000000114453 0.00031546  0.00000174  0.0001083 0.0000
1167  -8223.0152488200  -0.000000660682 0.00006383  0.00000038  0.0001080 0.0000
1168  -8223.0152488543  -0.000000034346 0.00033764  0.00000182  0.0001079 0.0000
1169  -8223.0152495668  -0.000000712502 0.00011437  0.00000065  0.0001076 0.0000
1170  -8223.0152498037  -0.000000236858 0.00016905  0.00000093  0.0001073 0.0000
1171  -8223.0152501618  -0.000000358101 0.00018935  0.00000103  0.0001073 0.0000
1172  -8223.0152505583  -0.000000396507 0.00017618  0.00000099  0.0001069 0.0000
1173  -8223.0152509241  -0.000000365850 0.00012842  0.00000075  0.0001068 0.0000
1174  -8223.0152511942  -0.000000270044 0.00031066  0.00000168  0.0001066 0.0000
1175  -8223.0152518428  -0.000000648630 0.00009813  0.00000060  0.0001062 0.0000
1176  -8223.0152520424  -0.000000199641 0.00014607  0.00000081  0.0001061 0.0000
1177  -8223.0152523505  -0.000000308044 0.00020123  0.00000110  0.0001060 0.0000
1178  -8223.0152527676  -0.000000417082 0.00014340  0.00000079  0.0001056 0.0000
1179  -8223.0152530657  -0.000000298129 0.00020466  0.00000112  0.0001056 0.0000
               *** Restarting incremental Fock matrix formation ***
                                   *** Resetting DIIS ***
1180  -8223.0152534824  -0.000000416725 0.00039793  0.00000230  0.0001052 0.0000
1181  -8223.0152542062  -0.000000723756 0.00014274  0.00000091  0.0001052 0.0000
1182  -8223.0152544219  -0.000000215701 0.00017045  0.00000095  0.0001046 0.0000
1183  -8223.0152547690  -0.000000347134 0.00018124  0.00000100  0.0001046 0.0000
1184  -8223.0152551504  -0.000000381397 0.00024719  0.00000134  0.0001043 0.0000
1185  -8223.0152556596  -0.000000509155 0.00014375  0.00000081  0.0001040 0.0000
1186  -8223.0152559489  -0.000000289370 0.00014330  0.00000079  0.0001039 0.0000
1187  -8223.0152562467  -0.000000297741 0.00030147  0.00000164  0.0001036 0.0000
1188  -8223.0152568580  -0.000000611351 0.00005543  0.00000039  0.0001032 0.0000
1189  -8223.0152569258  -0.000000067790 0.00019322  0.00000107  0.0001033 0.0000
1190  -8223.0152573227  -0.000000396874 0.00022939  0.00000124  0.0001029 0.0000
1191  -8223.0152577896  -0.000000466911 0.00014911  0.00000082  0.0001027 0.0000
1192  -8223.0152580933  -0.000000303689 0.00018859  0.00000102  0.0001025 0.0000
1193  -8223.0152584773  -0.000000384025 0.00016163  0.00000090  0.0001022 0.0000
1194  -8223.0152587998  -0.000000322458 0.00012725  0.00000073  0.0001021 0.0000
1195  -8223.0152590605  -0.000000260743 0.00020769  0.00000115  0.0001020 0.0000
1196  -8223.0152594768  -0.000000416272 0.00013865  0.00000080  0.0001016 0.0000
1197  -8223.0152597575  -0.000000280739 0.00017880  0.00000098  0.0001016 0.0000
1198  -8223.0152601207  -0.000000363172 0.00020522  0.00000111  0.0001012 0.0000
1199  -8223.0152605335  -0.000000412780 0.00013898  0.00000076  0.0001010 0.0000
               *** Restarting incremental Fock matrix formation ***
                                   *** Resetting DIIS ***
1200  -8223.0152608075  -0.000000274067 0.00038451  0.00000216  0.0001009 0.0000
1201  -8223.0152614620  -0.000000654498 0.00009038  0.00000075  0.0001642 0.0000
1202  -8223.0152616944  -0.000000232372 0.00023107  0.00000131  0.0001003 0.0000
1203  -8223.0152621442  -0.000000449792 0.00007334  0.00000057  0.0001002 0.0000
1204  -8223.0152623053  -0.000000161101 0.00036792  0.00000198  0.0000998 0.0000
1205  -8223.0152630385  -0.000000733176 0.00008139  0.00000046  0.0000995 0.0000
1206  -8223.0152631981  -0.000000159565 0.00026051  0.00000141  0.0000993 0.0000
1207  -8223.0152637119  -0.000000513897 0.00003673  0.00000027  0.0000990 0.0000
1208  -8223.0152637876  -0.000000075685 0.00034544  0.00000187  0.0000990 0.0000
1209  -8223.0152644708  -0.000000683214 0.00008515  0.00000057  0.0000986 0.0000
1210  -8223.0152646340  -0.000000163176 0.00017571  0.00000099  0.0000984 0.0000
1211  -8223.0152649855  -0.000000351502 0.00017830  0.00000098  0.0000983 0.0000
1212  -8223.0152653369  -0.000000351389 0.00016552  0.00000090  0.0000979 0.0000
1213  -8223.0152656609  -0.000000323969 0.00012878  0.00000071  0.0000978 0.0000
1214  -8223.0152659172  -0.000000256292 0.00031181  0.00000168  0.0000976 0.0000
1215  -8223.0152665262  -0.000000609049 0.00008958  0.00000051  0.0000972 0.0000
1216  -8223.0152666971  -0.000000170885 0.00014951  0.00000084  0.0000971 0.0000
1217  -8223.0152669903  -0.000000293157 0.00014654  0.00000086  0.0000970 0.0000
1218  -8223.0152672742  -0.000000283917 0.00017133  0.00000095  0.0000966 0.0000
1219  -8223.0152676117  -0.000000337519 0.00017713  0.00000096  0.0000966 0.0000
               *** Restarting incremental Fock matrix formation ***
                                   *** Resetting DIIS ***
1220  -8223.0152679462  -0.000000334467 0.00037021  0.00000204  0.0000962 0.0000
1221  -8223.0152685933  -0.000000647176 0.00007594  0.00000056  0.0001154 0.0000
1222  -8223.0152687698  -0.000000176482 0.00017894  0.00000105  0.0000956 0.0000
1223  -8223.0152691093  -0.000000339518 0.00013580  0.00000084  0.0000956 0.0000
1224  -8223.0152693797  -0.000000270353 0.00026165  0.00000142  0.0000953 0.0000
1225  -8223.0152698848  -0.000000505061 0.00011246  0.00000063  0.0000950 0.0000
1226  -8223.0152700978  -0.000000213027 0.00015408  0.00000084  0.0000949 0.0000
1227  -8223.0152703979  -0.000000300142 0.00028154  0.00000152  0.0000946 0.0000
1228  -8223.0152709335  -0.000000535550 0.00003468  0.00000026  0.0000942 0.0000
1229  -8223.0152709968  -0.000000063299 0.00018182  0.00000101  0.0000943 0.0000
1230  -8223.0152713453  -0.000000348491 0.00020692  0.00000115  0.0000939 0.0000
1231  -8223.0152717408  -0.000000395485 0.00014640  0.00000084  0.0000938 0.0000
1232  -8223.0152720168  -0.000000276035 0.00019300  0.00000105  0.0000935 0.0000
1233  -8223.0152723858  -0.000000369004 0.00013666  0.00000075  0.0000932 0.0000
1234  -8223.0152726428  -0.000000257010 0.00012628  0.00000069  0.0000931 0.0000
1235  -8223.0152728853  -0.000000242540 0.00021801  0.00000118  0.0000930 0.0000
1236  -8223.0152732959  -0.000000410530 0.00010873  0.00000062  0.0000926 0.0000
1237  -8223.0152734983  -0.000000202423 0.00016143  0.00000091  0.0000926 0.0000
1238  -8223.0152738030  -0.000000304719 0.00019704  0.00000110  0.0000922 0.0000
1239  -8223.0152741749  -0.000000371852 0.00013102  0.00000075  0.0000921 0.0000
               *** Restarting incremental Fock matrix formation ***
                                   *** Resetting DIIS ***
1240  -8223.0152744130  -0.000000238146 0.00035569  0.00000212  0.0000919 0.0000
1241  -8223.0152749447  -0.000000531691 0.00015177  0.00000097  0.0001309 0.0000
1242  -8223.0152751741  -0.000000229398 0.00017385  0.00000098  0.0000913 0.0000
1243  -8223.0152754921  -0.000000318030 0.00012683  0.00000073  0.0000913 0.0000
1244  -8223.0152757381  -0.000000246007 0.00033087  0.00000179  0.0000909 0.0000
1245  -8223.0152763513  -0.000000613167 0.00003700  0.00000027  0.0000906 0.0000
1246  -8223.0152763998  -0.000000048512 0.00033118  0.00000182  0.0000904 0.0000
1247  -8223.0152770090  -0.000000609165 0.00005514  0.00000034  0.0000900 0.0000
1248  -8223.0152769826   0.000000026383 0.00021277  0.00000115  0.0000900 0.0000
1249  -8223.0152773764  -0.000000393826 0.00024880  0.00000135  0.0000898 0.0000
1250  -8223.0152778338  -0.000000457409 0.00003436  0.00000026  0.0000893 0.0000
1251  -8223.0152778945  -0.000000060680 0.00026257  0.00000143  0.0000895 0.0000
1252  -8223.0152783770  -0.000000482518 0.00022772  0.00000126  0.0000890 0.0000
1253  -8223.0152787902  -0.000000413149 0.00004341  0.00000035  0.0000888 0.0000
1254  -8223.0152788756  -0.000000085458 0.00024727  0.00000134  0.0000887 0.0000
1255  -8223.0152793237  -0.000000448099 0.00003804  0.00000025  0.0000884 0.0000
1256  -8223.0152793953  -0.000000071610 0.00034595  0.00000187  0.0000884 0.0000
1257  -8223.0152800214  -0.000000626023 0.00001381  0.00000013  0.0000880 0.0000
1258  -8223.0152800353  -0.000000013973 0.00019678  0.00000108  0.0000880 0.0000
1259  -8223.0152803850  -0.000000349639 0.00008380  0.00000054  0.0000878 0.0000
               *** Restarting incremental Fock matrix formation ***
                                   *** Resetting DIIS ***
1260  -8223.0152805276  -0.000000142565 0.00034095  0.00000205  0.0000877 0.0000
1261  -8223.0152810360  -0.000000508468 0.00014935  0.00000093  0.0000874 0.0000
1262  -8223.0152812231  -0.000000187063 0.00018294  0.00000100  0.0000873 0.0000
1263  -8223.0152815479  -0.000000324806 0.00012813  0.00000071  0.0000872 0.0000
1264  -8223.0152817830  -0.000000235153 0.00027913  0.00000151  0.0000870 0.0000
1265  -8223.0152822836  -0.000000500595 0.00011105  0.00000062  0.0000868 0.0000
1266  -8223.0152824761  -0.000000192460 0.00012186  0.00000070  0.0000865 0.0000
1267  -8223.0152826955  -0.000000219383 0.00011275  0.00000068  0.0000865 0.0000
1268  -8223.0152828922  -0.000000196758 0.00019124  0.00000106  0.0000863 0.0000
1269  -8223.0152832364  -0.000000344164 0.00018836  0.00000103  0.0000862 0.0000
1270  -8223.0152835706  -0.000000334210 0.00014857  0.00000081  0.0000859 0.0000
1271  -8223.0152838338  -0.000000263200 0.00015175  0.00000083  0.0000859 0.0000
1272  -8223.0152841018  -0.000000268035 0.00019162  0.00000104  0.0000856 0.0000
1273  -8223.0152844392  -0.000000337357 0.00006886  0.00000041  0.0000855 0.0000
1274  -8223.0152845551  -0.000000115924 0.00022026  0.00000121  0.0000853 0.0000
1275  -8223.0152849442  -0.000000389049 0.00010098  0.00000062  0.0000852 0.0000
1276  -8223.0152851161  -0.000000171942 0.00014550  0.00000082  0.0000851 0.0000
1277  -8223.0152853732  -0.000000257078 0.00016616  0.00000091  0.0000850 0.0000
1278  -8223.0152856638  -0.000000290613 0.00018255  0.00000099  0.0000848 0.0000
1279  -8223.0152859815  -0.000000317719 0.00010507  0.00000058  0.0000847 0.0000
               *** Restarting incremental Fock matrix formation ***
                                   *** Resetting DIIS ***
1280  -8223.0152861595  -0.000000177948 0.00032544  0.00000180  0.0000846 0.0000
1281  -8223.0152866642  -0.000000504720 0.00006058  0.00000049  0.0001380 0.0000
1282  -8223.0152868143  -0.000000150152 0.00027623  0.00000152  0.0000843 0.0000
1283  -8223.0152872846  -0.000000470216 0.00006616  0.00000039  0.0000841 0.0000
1284  -8223.0152872811   0.000000003492 0.00021252  0.00000115  0.0000840 0.0000
1285  -8223.0152876493  -0.000000368273 0.00020797  0.00000113  0.0000839 0.0000
1286  -8223.0152880062  -0.000000356902 0.00014479  0.00000080  0.0000837 0.0000
1287  -8223.0152882513  -0.000000245027 0.00007390  0.00000042  0.0000836 0.0000
1288  -8223.0152883799  -0.000000128586 0.00028473  0.00000154  0.0000835 0.0000
1289  -8223.0152888655  -0.000000485668 0.00017502  0.00000095  0.0000833 0.0000
1290  -8223.0152891580  -0.000000292423 0.00003070  0.00000022  0.0000831 0.0000
1291  -8223.0152891857  -0.000000027783 0.00020164  0.00000112  0.0000831 0.0000
1292  -8223.0152895277  -0.000000341957 0.00015779  0.00000090  0.0000829 0.0000
1293  -8223.0152897925  -0.000000264759 0.00011662  0.00000066  0.0000828 0.0000
1294  -8223.0152899909  -0.000000198446 0.00024855  0.00000135  0.0000826 0.0000
1295  -8223.0152904072  -0.000000416287 0.00002532  0.00000020  0.0000825 0.0000
1296  -8223.0152904501  -0.000000042961 0.00021412  0.00000116  0.0000824 0.0000
1297  -8223.0152908113  -0.000000361197 0.00012667  0.00000070  0.0000822 0.0000
1298  -8223.0152910181  -0.000000206786 0.00009233  0.00000053  0.0000821 0.0000
1299  -8223.0152911769  -0.000000158758 0.00025308  0.00000139  0.0000820 0.0000
               *** Restarting incremental Fock matrix formation ***
                                   *** Resetting DIIS ***
1300  -8223.0152915860  -0.000000409114 0.00030874  0.00000206  0.0000818 0.0000
1301  -8223.0152919285  -0.000000342547 0.00017568  0.00000108  0.0000812 0.0000
1302  -8223.0152921647  -0.000000236174 0.00014127  0.00000078  0.0000815 0.0000
1303  -8223.0152923958  -0.000000231099 0.00014700  0.00000081  0.0000812 0.0000
1304  -8223.0152926431  -0.000000247292 0.00032124  0.00000174  0.0000812 0.0000
1305  -8223.0152931722  -0.000000529137 0.00032978  0.00000179  0.0000808 0.0000
1306  -8223.0152937091  -0.000000536831 0.00021483  0.00000118  0.0000805 0.0000
1307  -8223.0152933602   0.000000348897 0.00023129  0.00000126  0.0000808 0.0000
1308  -8223.0152937384  -0.000000378197 0.00023528  0.00000129  0.0000805 0.0000
1309  -8223.0152941218  -0.000000383421 0.00011203  0.00000065  0.0000803 0.0000
1310  -8223.0152943028  -0.000000181002 0.00016570  0.00000092  0.0000801 0.0000
1311  -8223.0152945729  -0.000000270085 0.00027120  0.00000148  0.0000800 0.0000
1312  -8223.0152950106  -0.000000437663 0.00002492  0.00000019  0.0000797 0.0000
1313  -8223.0152950516  -0.000000041076 0.00015886  0.00000087  0.0000796 0.0000
1314  -8223.0152953083  -0.000000256699 0.00021649  0.00000118  0.0000796 0.0000
1315  -8223.0152956570  -0.000000348689 0.00006561  0.00000040  0.0000793 0.0000
1316  -8223.0152957596  -0.000000102631 0.00016562  0.00000093  0.0000793 0.0000
1317  -8223.0152960240  -0.000000264376 0.00008243  0.00000046  0.0000790 0.0000
1318  -8223.0152961563  -0.000000132324 0.00018202  0.00000099  0.0000790 0.0000
1319  -8223.0152964434  -0.000000287095 0.00006932  0.00000041  0.0000788 0.0000
               *** Restarting incremental Fock matrix formation ***
                                   *** Resetting DIIS ***
1320  -8223.0152965475  -0.000000104104 0.00029419  0.00000167  0.0000787 0.0000
1321  -8223.0152969823  -0.000000434757 0.00009174  0.00000061  0.0000784 0.0000
1322  -8223.0152970881  -0.000000105792 0.00015130  0.00000085  0.0000783 0.0000
1323  -8223.0152973225  -0.000000234362 0.00010878  0.00000062  0.0000783 0.0000
1324  -8223.0152974994  -0.000000176937 0.00024572  0.00000134  0.0000780 0.0000
1325  -8223.0152978872  -0.000000387823 0.00007770  0.00000046  0.0000778 0.0000
1326  -8223.0152980029  -0.000000115680 0.00013666  0.00000076  0.0000777 0.0000
1327  -8223.0152982204  -0.000000217511 0.00014322  0.00000082  0.0000776 0.0000
1328  -8223.0152984399  -0.000000219527 0.00010305  0.00000061  0.0000774 0.0000
1329  -8223.0152986021  -0.000000162170 0.00017260  0.00000095  0.0000773 0.0000
1330  -8223.0152988707  -0.000000268559 0.00012786  0.00000071  0.0000771 0.0000
1331  -8223.0152990694  -0.000000198726 0.00014446  0.00000080  0.0000770 0.0000
1332  -8223.0152992939  -0.000000224512 0.00017924  0.00000098  0.0000768 0.0000
1333  -8223.0152995703  -0.000000276403 0.00005847  0.00000036  0.0000767 0.0000
1334  -8223.0152996559  -0.000000085562 0.00016720  0.00000092  0.0000765 0.0000
1335  -8223.0152999151  -0.000000259217 0.00012947  0.00000075  0.0000764 0.0000
1336  -8223.0153001101  -0.000000194968 0.00010316  0.00000060  0.0000762 0.0000
1337  -8223.0153002677  -0.000000157643 0.00015090  0.00000084  0.0000761 0.0000
1338  -8223.0153004989  -0.000000231226 0.00014731  0.00000081  0.0000759 0.0000
1339  -8223.0153007233  -0.000000224351 0.00010303  0.00000057  0.0000758 0.0000
               *** Restarting incremental Fock matrix formation ***
                                   *** Resetting DIIS ***
1340  -8223.0153008803  -0.000000157062 0.00027958  0.00000159  0.0000756 0.0000
1341  -8223.0153012456  -0.000000365286 0.00007120  0.00000057  0.0001044 0.0000
1342  -8223.0153013675  -0.000000121923 0.00016011  0.00000092  0.0000752 0.0000
1343  -8223.0153016031  -0.000000235566 0.00007114  0.00000049  0.0000751 0.0000
1344  -8223.0153017172  -0.000000114125 0.00027439  0.00000149  0.0000750 0.0000
1345  -8223.0153021296  -0.000000412316 0.00002310  0.00000017  0.0000747 0.0000
1346  -8223.0153021659  -0.000000036363 0.00027454  0.00000150  0.0000746 0.0000
1347  -8223.0153025747  -0.000000408783 0.00002146  0.00000013  0.0000744 0.0000
1348  -8223.0153025634   0.000000011329 0.00019612  0.00000107  0.0000743 0.0000
1349  -8223.0153028559  -0.000000292504 0.00016870  0.00000094  0.0000741 0.0000
1350  -8223.0153031033  -0.000000247441 0.00003770  0.00000028  0.0000739 0.0000
1351  -8223.0153031466  -0.000000043274 0.00027526  0.00000151  0.0000739 0.0000
1352  -8223.0153035532  -0.000000406659 0.00023722  0.00000130  0.0000735 0.0000
1353  -8223.0153039006  -0.000000347394 0.00005223  0.00000031  0.0000733 0.0000
1354  -8223.0153038295   0.000000071097 0.00021649  0.00000118  0.0000733 0.0000
1355  -8223.0153041464  -0.000000316904 0.00008845  0.00000049  0.0000730 0.0000
1356  -8223.0153042769  -0.000000130474 0.00019630  0.00000107  0.0000730 0.0000
1357  -8223.0153045623  -0.000000285374 0.00010943  0.00000062  0.0000727 0.0000
1358  -8223.0153047224  -0.000000160129 0.00010924  0.00000063  0.0000726 0.0000
1359  -8223.0153048780  -0.000000155551 0.00010390  0.00000060  0.0000725 0.0000
               *** Restarting incremental Fock matrix formation ***
                                   *** Resetting DIIS ***
1360  -8223.0153050143  -0.000000136282 0.00026475  0.00000160  0.0000723 0.0000
1361  -8223.0153052906  -0.000000276321 0.00010665  0.00000074  0.0000994 0.0000
1362  -8223.0153054452  -0.000000154663 0.00014687  0.00000084  0.0000719 0.0000
1363  -8223.0153056538  -0.000000208560 0.00009288  0.00000057  0.0000718 0.0000
1364  -8223.0153057868  -0.000000133008 0.00019214  0.00000105  0.0000716 0.0000
1365  -8223.0153060641  -0.000000277247 0.00010054  0.00000056  0.0000714 0.0000
1366  -8223.0153062056  -0.000000141494 0.00011191  0.00000062  0.0000712 0.0000
1367  -8223.0153063679  -0.000000162363 0.00017347  0.00000095  0.0000711 0.0000
1368  -8223.0153066129  -0.000000244943 0.00007655  0.00000048  0.0000709 0.0000
1369  -8223.0153067181  -0.000000105265 0.00011679  0.00000068  0.0000708 0.0000
1370  -8223.0153068856  -0.000000167471 0.00020713  0.00000114  0.0000706 0.0000
1371  -8223.0153071793  -0.000000293752 0.00009780  0.00000056  0.0000704 0.0000
1372  -8223.0153073130  -0.000000133678 0.00007798  0.00000044  0.0000702 0.0000
1373  -8223.0153074250  -0.000000111944 0.00014853  0.00000082  0.0000702 0.0000
1374  -8223.0153076318  -0.000000206834 0.00010614  0.00000059  0.0000699 0.0000
1375  -8223.0153077814  -0.000000149621 0.00011707  0.00000065  0.0000699 0.0000
1376  -8223.0153079445  -0.000000163103 0.00013240  0.00000075  0.0000696 0.0000
1377  -8223.0153081272  -0.000000182714 0.00011356  0.00000066  0.0000695 0.0000
1378  -8223.0153082852  -0.000000157997 0.00015174  0.00000085  0.0000693 0.0000
1379  -8223.0153084965  -0.000000211301 0.00008371  0.00000048  0.0000692 0.0000
               *** Restarting incremental Fock matrix formation ***
                                   *** Resetting DIIS ***
1380  -8223.0153085995  -0.000000102977 0.00024957  0.00000147  0.0000690 0.0000
1381  -8223.0153088623  -0.000000262797 0.00006931  0.00000058  0.0001553 0.0000
1382  -8223.0153089955  -0.000000133168 0.00016852  0.00000095  0.0000686 0.0000
1383  -8223.0153092179  -0.000000222453 0.00004137  0.00000034  0.0000685 0.0000
1384  -8223.0153092797  -0.000000061735 0.00025402  0.00000139  0.0000683 0.0000
1385  -8223.0153096262  -0.000000346525 0.00005621  0.00000038  0.0000680 0.0000
1386  -8223.0153097002  -0.000000073975 0.00017156  0.00000097  0.0000680 0.0000
1387  -8223.0153099335  -0.000000233380 0.00002573  0.00000022  0.0000677 0.0000
1388  -8223.0153099660  -0.000000032487 0.00026928  0.00000147  0.0000677 0.0000
1389  -8223.0153103286  -0.000000362546 0.00010528  0.00000060  0.0000673 0.0000
1390  -8223.0153104670  -0.000000138436 0.00007302  0.00000044  0.0000671 0.0000
1391  -8223.0153105640  -0.000000096963 0.00013962  0.00000078  0.0000671 0.0000
1392  -8223.0153107508  -0.000000186861 0.00014416  0.00000082  0.0000669 0.0000
1393  -8223.0153109403  -0.000000189473 0.00006006  0.00000040  0.0000667 0.0000
1394  -8223.0153110207  -0.000000080418 0.00023893  0.00000131  0.0000666 0.0000
1395  -8223.0153113386  -0.000000317850 0.00012496  0.00000069  0.0000663 0.0000
1396  -8223.0153114990  -0.000000160388 0.00002110  0.00000017  0.0000661 0.0000
1397  -8223.0153115302  -0.000000031217 0.00012852  0.00000072  0.0000661 0.0000
1398  -8223.0153116992  -0.000000169006 0.00012752  0.00000072  0.0000658 0.0000
1399  -8223.0153118654  -0.000000166227 0.00009967  0.00000058  0.0000657 0.0000
               *** Restarting incremental Fock matrix formation ***
                                   *** Resetting DIIS ***
1400  -8223.0153119888  -0.000000123415 0.00023532  0.00000151  0.0000656 0.0000
1401  -8223.0153122178  -0.000000228996 0.00013080  0.00000080  0.0000654 0.0000
1402  -8223.0153123361  -0.000000118271 0.00010151  0.00000057  0.0000651 0.0000
1403  -8223.0153124666  -0.000000130545 0.00013067  0.00000072  0.0000651 0.0000
1404  -8223.0153126376  -0.000000170967 0.00022856  0.00000125  0.0000648 0.0000
1405  -8223.0153129319  -0.000000294302 0.00002856  0.00000020  0.0000645 0.0000
1406  -8223.0153129625  -0.000000030577 0.00014373  0.00000081  0.0000645 0.0000
1407  -8223.0153131484  -0.000000185872 0.00004911  0.00000037  0.0000643 0.0000
1408  -8223.0153132123  -0.000000063959 0.00018223  0.00000101  0.0000642 0.0000
1409  -8223.0153134454  -0.000000233031 0.00016827  0.00000093  0.0000640 0.0000
1410  -8223.0153136583  -0.000000212920 0.00005468  0.00000032  0.0000636 0.0000
1411  -8223.0153137279  -0.000000069629 0.00011893  0.00000066  0.0000637 0.0000
1412  -8223.0153138792  -0.000000151291 0.00020011  0.00000110  0.0000634 0.0000
1413  -8223.0153141314  -0.000000252207 0.00001424  0.00000012  0.0000632 0.0000
1414  -8223.0153141233   0.000000008145 0.00018941  0.00000104  0.0000631 0.0000
1415  -8223.0153143619  -0.000000238606 0.00022725  0.00000125  0.0000629 0.0000
1416  -8223.0153146462  -0.000000284292 0.00003456  0.00000025  0.0000625 0.0000
1417  -8223.0153146106   0.000000035521 0.00026471  0.00000146  0.0000626 0.0000
1418  -8223.0153149433  -0.000000332657 0.00054922  0.00000302  0.0000622 0.0000
1419  -8223.0153156164  -0.000000673159 0.00043882  0.00000241  0.0000613 0.0000
               *** Restarting incremental Fock matrix formation ***
                                   *** Resetting DIIS ***
1420  -8223.0153161393  -0.000000522838 0.00021382  0.00000133  0.0000607 0.0000
1421  -8223.0153163268  -0.000000187521 0.00008817  0.00000061  0.0000925 0.0000
1422  -8223.0153164309  -0.000000104095 0.00014265  0.00000082  0.0000604 0.0000
1423  -8223.0153165972  -0.000000166294 0.00004260  0.00000030  0.0000600 0.0000
1424  -8223.0153166518  -0.000000054632 0.00024143  0.00000133  0.0000600 0.0000
1425  -8223.0153169385  -0.000000286704 0.00003996  0.00000023  0.0000597 0.0000
1426  -8223.0153168947   0.000000043801 0.00014328  0.00000079  0.0000597 0.0000
1427  -8223.0153170651  -0.000000170359 0.00029660  0.00000163  0.0000595 0.0000
1428  -8223.0153174128  -0.000000347718 0.00007335  0.00000042  0.0000591 0.0000
1429  -8223.0153173291   0.000000083701 0.00022815  0.00000126  0.0000591 0.0000
1430  -8223.0153175974  -0.000000268332 0.00002161  0.00000016  0.0000588 0.0000
1431  -8223.0153176065  -0.000000009029 0.00013149  0.00000075  0.0000589 0.0000
1432  -8223.0153177629  -0.000000156462 0.00014456  0.00000080  0.0000586 0.0000
1433  -8223.0153179313  -0.000000168420 0.00029163  0.00000161  0.0000584 0.0000
1434  -8223.0153182675  -0.000000336111 0.00011662  0.00000065  0.0000579 0.0000
1435  -8223.0153181355   0.000000131968 0.00021077  0.00000116  0.0000581 0.0000
1436  -8223.0153183791  -0.000000243575 0.00028711  0.00000159  0.0000577 0.0000
1437  -8223.0153187063  -0.000000327254 0.00010556  0.00000059  0.0000573 0.0000
1438  -8223.0153185870   0.000000119357 0.00018437  0.00000102  0.0000574 0.0000
1439  -8223.0153187993  -0.000000212300 0.00018218  0.00000101  0.0000571 0.0000
               *** Restarting incremental Fock matrix formation ***
                                   *** Resetting DIIS ***
1440  -8223.0153189859  -0.000000186630 0.00020032  0.00000142  0.0000570 0.0000
1441  -8223.0153190777  -0.000000091824 0.00012971  0.00000085  0.0000952 0.0000
1442  -8223.0153192404  -0.000000162694 0.00007057  0.00000042  0.0000565 0.0000
1443  -8223.0153193129  -0.000000072490 0.00013834  0.00000077  0.0000564 0.0000
1444  -8223.0153194692  -0.000000156331 0.00006531  0.00000037  0.0000562 0.0000
1445  -8223.0153195423  -0.000000073045 0.00013107  0.00000073  0.0000560 0.0000
1446  -8223.0153196861  -0.000000143831 0.00010319  0.00000057  0.0000559 0.0000
1447  -8223.0153198012  -0.000000115082 0.00007391  0.00000044  0.0000557 0.0000
1448  -8223.0153198802  -0.000000079050 0.00008364  0.00000048  0.0000555 0.0000
1449  -8223.0153199731  -0.000000092898 0.00015458  0.00000086  0.0000554 0.0000
1450  -8223.0153201427  -0.000000169601 0.00001757  0.00000014  0.0000552 0.0000
1451  -8223.0153201561  -0.000000013326 0.00016940  0.00000094  0.0000552 0.0000
1452  -8223.0153203431  -0.000000187003 0.00016502  0.00000091  0.0000549 0.0000
1453  -8223.0153205246  -0.000000181561 0.00001540  0.00000013  0.0000546 0.0000
1454  -8223.0153205109   0.000000013682 0.00018968  0.00000105  0.0000546 0.0000
1455  -8223.0153207188  -0.000000207829 0.00023477  0.00000129  0.0000543 0.0000
1456  -8223.0153209718  -0.000000253011 0.00001904  0.00000014  0.0000539 0.0000
1457  -8223.0153209767  -0.000000004906 0.00008143  0.00000046  0.0000539 0.0000
1458  -8223.0153210655  -0.000000088850 0.00019420  0.00000107  0.0000538 0.0000
1459  -8223.0153212707  -0.000000205113 0.00002960  0.00000018  0.0000534 0.0000
               *** Restarting incremental Fock matrix formation ***
                                   *** Resetting DIIS ***
1460  -8223.0153212363   0.000000034317 0.00018762  0.00000104  0.0000535 0.0000
1461  -8223.0153214283  -0.000000192002 0.00004055  0.00000025  0.0000530 0.0000
1462  -8223.0153214719  -0.000000043525 0.00013119  0.00000073  0.0000531 0.0000
1463  -8223.0153216070  -0.000000135156 0.00003347  0.00000022  0.0000530 0.0000
1464  -8223.0153216482  -0.000000041224 0.00016615  0.00000093  0.0000528 0.0000
1465  -8223.0153218210  -0.000000172789 0.00002737  0.00000018  0.0000526 0.0000
1466  -8223.0153218269  -0.000000005875 0.00015494  0.00000086  0.0000525 0.0000
1467  -8223.0153219912  -0.000000164313 0.00017591  0.00000098  0.0000523 0.0000
1468  -8223.0153221710  -0.000000179742 0.00005210  0.00000032  0.0000520 0.0000
1469  -8223.0153221186   0.000000052392 0.00012743  0.00000070  0.0000521 0.0000
1470  -8223.0153222521  -0.000000133527 0.00018739  0.00000104  0.0000518 0.0000
1471  -8223.0153224421  -0.000000189979 0.00005553  0.00000032  0.0000516 0.0000
1472  -8223.0153223904   0.000000051632 0.00010979  0.00000061  0.0000516 0.0000
1473  -8223.0153225030  -0.000000112583 0.00011711  0.00000066  0.0000514 0.0000
1474  -8223.0153226212  -0.000000118209 0.00004753  0.00000033  0.0000513 0.0000
1475  -8223.0153226695  -0.000000048216 0.00011336  0.00000064  0.0000512 0.0000
1476  -8223.0153227867  -0.000000117281 0.00017661  0.00000098  0.0000510 0.0000
1477  -8223.0153229647  -0.000000177935 0.00002402  0.00000014  0.0000507 0.0000
1478  -8223.0153229426   0.000000022104 0.00013790  0.00000076  0.0000507 0.0000
1479  -8223.0153230832  -0.000000140659 0.00023845  0.00000132  0.0000504 0.0000
               *** Restarting incremental Fock matrix formation ***
                                   *** Resetting DIIS ***
1480  -8223.0153233050  -0.000000221800 0.00017449  0.00000102  0.0000501 0.0000
1481  -8223.0153234449  -0.000000139906 0.00005939  0.00000037  0.0000947 0.0000
1482  -8223.0153235068  -0.000000061895 0.00005905  0.00000039  0.0000497 0.0000
1483  -8223.0153235627  -0.000000055845 0.00010463  0.00000060  0.0000496 0.0000
1484  -8223.0153236680  -0.000000105283 0.00011732  0.00000067  0.0000495 0.0000
1485  -8223.0153237827  -0.000000114769 0.00003183  0.00000020  0.0000492 0.0000
1486  -8223.0153238178  -0.000000035108 0.00020077  0.00000111  0.0000492 0.0000
1487  -8223.0153240134  -0.000000195576 0.00002252  0.00000015  0.0000488 0.0000
1488  -8223.0153239934   0.000000020043 0.00010890  0.00000060  0.0000489 0.0000
1489  -8223.0153240980  -0.000000104668 0.00015120  0.00000084  0.0000487 0.0000
1490  -8223.0153242462  -0.000000148135 0.00002238  0.00000015  0.0000483 0.0000
1491  -8223.0153242473  -0.000000001110 0.00009372  0.00000055  0.0000484 0.0000
1492  -8223.0153243395  -0.000000092257 0.00007150  0.00000041  0.0000482 0.0000
1493  -8223.0153244090  -0.000000069422 0.00019592  0.00000109  0.0000481 0.0000
1494  -8223.0153245954  -0.000000186490 0.00002173  0.00000014  0.0000478 0.0000
1495  -8223.0153246183  -0.000000022872 0.00009562  0.00000054  0.0000477 0.0000
1496  -8223.0153247092  -0.000000090897 0.00006916  0.00000039  0.0000475 0.0000
1497  -8223.0153247752  -0.000000066020 0.00010051  0.00000056  0.0000474 0.0000
1498  -8223.0153248716  -0.000000096337 0.00006790  0.00000040  0.0000472 0.0000
1499  -8223.0153249321  -0.000000060569 0.00007655  0.00000045  0.0000472 0.0000
               *** Restarting incremental Fock matrix formation ***
                                   *** Resetting DIIS ***
1500  -8223.0153249871  -0.000000054981 0.00016295  0.00000104  0.0000470 0.0000
1501  -8223.0153251028  -0.000000115631 0.00008657  0.00000054  0.0000468 0.0000
1502  -8223.0153251598  -0.000000057094 0.00008566  0.00000049  0.0000466 0.0000
1503  -8223.0153252392  -0.000000079319 0.00006971  0.00000040  0.0000466 0.0000
1504  -8223.0153253045  -0.000000065353 0.00016181  0.00000090  0.0000463 0.0000
1505  -8223.0153254569  -0.000000152331 0.00001783  0.00000013  0.0000461 0.0000
1506  -8223.0153254692  -0.000000012387 0.00012266  0.00000069  0.0000461 0.0000
1507  -8223.0153255836  -0.000000114338 0.00003158  0.00000023  0.0000458 0.0000
1508  -8223.0153256081  -0.000000024476 0.00013958  0.00000078  0.0000458 0.0000
1509  -8223.0153257367  -0.000000128684 0.00013503  0.00000076  0.0000455 0.0000
1510  -8223.0153258593  -0.000000122533 0.00002463  0.00000016  0.0000452 0.0000
1511  -8223.0153258829  -0.000000023614 0.00008991  0.00000050  0.0000453 0.0000
1512  -8223.0153259651  -0.000000082167 0.00016285  0.00000091  0.0000451 0.0000
1513  -8223.0153261138  -0.000000148775 0.00001415  0.00000011  0.0000448 0.0000
1514  -8223.0153260967   0.000000017115 0.00014398  0.00000080  0.0000448 0.0000
1515  -8223.0153262270  -0.000000130281 0.00019138  0.00000106  0.0000445 0.0000
1516  -8223.0153263981  -0.000000171156 0.00012613  0.00000070  0.0000442 0.0000
1517  -8223.0153265057  -0.000000107522 0.00004101  0.00000024  0.0000440 0.0000
1518  -8223.0153264734   0.000000032256 0.00014768  0.00000082  0.0000440 0.0000
1519  -8223.0153266038  -0.000000130342 0.00011792  0.00000067  0.0000437 0.0000
               *** Restarting incremental Fock matrix formation ***
                                   *** Resetting DIIS ***
1520  -8223.0153266888  -0.000000085081 0.00015045  0.00000104  0.0000436 0.0000
1521  -8223.0153267691  -0.000000080247 0.00009251  0.00000058  0.0000429 0.0000
1522  -8223.0153268339  -0.000000064800 0.00005431  0.00000030  0.0000432 0.0000
1523  -8223.0153268762  -0.000000042284 0.00011404  0.00000064  0.0000431 0.0000
1524  -8223.0153269772  -0.000000101008 0.00014185  0.00000079  0.0000429 0.0000
1525  -8223.0153270976  -0.000000120408 0.00000960  0.00000010  0.0000426 0.0000
1526  -8223.0153270922   0.000000005406 0.00011519  0.00000064  0.0000427 0.0000
1527  -8223.0153271898  -0.000000097600 0.00010855  0.00000061  0.0000425 0.0000
1528  -8223.0153272828  -0.000000092978 0.00001736  0.00000012  0.0000422 0.0000
1529  -8223.0153272848  -0.000000002079 0.00009283  0.00000053  0.0000423 0.0000
1530  -8223.0153273655  -0.000000080701 0.00005946  0.00000034  0.0000421 0.0000
1531  -8223.0153274145  -0.000000048998 0.00012775  0.00000072  0.0000420 0.0000
1532  -8223.0153275196  -0.000000105034 0.00001319  0.00000009  0.0000417 0.0000
1533  -8223.0153275197  -0.000000000118 0.00013578  0.00000076  0.0000417 0.0000
1534  -8223.0153276326  -0.000000112948 0.00001521  0.00000009  0.0000414 0.0000
1535  -8223.0153276450  -0.000000012349 0.00011430  0.00000064  0.0000415 0.0000
1536  -8223.0153277408  -0.000000095810 0.00005997  0.00000034  0.0000412 0.0000
1537  -8223.0153277886  -0.000000047841 0.00004467  0.00000027  0.0000411 0.0000
1538  -8223.0153278269  -0.000000038286 0.00009490  0.00000054  0.0000410 0.0000
1539  -8223.0153279025  -0.000000075608 0.00005676  0.00000035  0.0000409 0.0000
               *** Restarting incremental Fock matrix formation ***
                                   *** Resetting DIIS ***
1540  -8223.0153279375  -0.000000034936 0.00014132  0.00000094  0.0000407 0.0000
1541  -8223.0153280175  -0.000000079994 0.00008886  0.00000054  0.0000407 0.0000
1542  -8223.0153280677  -0.000000050200 0.00004896  0.00000029  0.0000404 0.0000
1543  -8223.0153281071  -0.000000039456 0.00010373  0.00000058  0.0000403 0.0000
1544  -8223.0153281925  -0.000000085420 0.00012046  0.00000068  0.0000401 0.0000
1545  -8223.0153282881  -0.000000095575 0.00000920  0.00000007  0.0000400 0.0000
1546  -8223.0153282931  -0.000000005033 0.00019539  0.00000109  0.0000399 0.0000
1547  -8223.0153284478  -0.000000154620 0.00004254  0.00000026  0.0000396 0.0000
1548  -8223.0153284163   0.000000031458 0.00012614  0.00000070  0.0000396 0.0000
1549  -8223.0153285185  -0.000000102214 0.00016367  0.00000092  0.0000393 0.0000
1550  -8223.0153286488  -0.000000130287 0.00004241  0.00000024  0.0000391 0.0000
1551  -8223.0153286171   0.000000031674 0.00015105  0.00000084  0.0000391 0.0000
1552  -8223.0153287367  -0.000000119588 0.00022086  0.00000123  0.0000388 0.0000
1553  -8223.0153289092  -0.000000172473 0.00004533  0.00000026  0.0000384 0.0000
1554  -8223.0153288715   0.000000037737 0.00015526  0.00000087  0.0000386 0.0000
1555  -8223.0153289927  -0.000000121234 0.00010827  0.00000062  0.0000382 0.0000
1556  -8223.0153290769  -0.000000084183 0.00002185  0.00000015  0.0000379 0.0000
1557  -8223.0153290884  -0.000000011561 0.00012505  0.00000071  0.0000380 0.0000
1558  -8223.0153291839  -0.000000095468 0.00005772  0.00000033  0.0000377 0.0000
1559  -8223.0153292269  -0.000000042968 0.00013680  0.00000077  0.0000376 0.0000
               *** Restarting incremental Fock matrix formation ***
                                   *** Resetting DIIS ***
1560  -8223.0153293123  -0.000000085389 0.00012878  0.00000078  0.0000374 0.0000
1561  -8223.0153293845  -0.000000072285 0.00005239  0.00000038  0.0000646 0.0000
1562  -8223.0153294214  -0.000000036889 0.00004391  0.00000028  0.0000370 0.0000
1563  -8223.0153294506  -0.000000029188 0.00008988  0.00000052  0.0000370 0.0000
1564  -8223.0153295189  -0.000000068318 0.00005003  0.00000029  0.0000368 0.0000
1565  -8223.0153295533  -0.000000034403 0.00006909  0.00000039  0.0000367 0.0000
1566  -8223.0153296046  -0.000000051265 0.00014311  0.00000080  0.0000366 0.0000
1567  -8223.0153297098  -0.000000105170 0.00003239  0.00000019  0.0000363 0.0000
1568  -8223.0153296878   0.000000021984 0.00009868  0.00000055  0.0000363 0.0000
1569  -8223.0153297598  -0.000000071997 0.00009273  0.00000052  0.0000362 0.0000
1570  -8223.0153298284  -0.000000068590 0.00007353  0.00000041  0.0000360 0.0000
1571  -8223.0153298779  -0.000000049486 0.00006712  0.00000038  0.0000359 0.0000
1572  -8223.0153299287  -0.000000050884 0.00007896  0.00000045  0.0000357 0.0000
1573  -8223.0153299828  -0.000000054071 0.00001419  0.00000011  0.0000355 0.0000
1574  -8223.0153299944  -0.000000011612 0.00010051  0.00000057  0.0000355 0.0000
1575  -8223.0153300647  -0.000000070235 0.00002999  0.00000021  0.0000353 0.0000
1576  -8223.0153300888  -0.000000024158 0.00005813  0.00000034  0.0000352 0.0000
1577  -8223.0153301302  -0.000000041347 0.00015441  0.00000087  0.0000352 0.0000
1578  -8223.0153302397  -0.000000109536 0.00002548  0.00000015  0.0000348 0.0000
1579  -8223.0153302598  -0.000000020103 0.00005768  0.00000033  0.0000348 0.0000
               *** Restarting incremental Fock matrix formation ***
                                   *** Resetting DIIS ***
1580  -8223.0153302879  -0.000000028092 0.00012001  0.00000070  0.0000347 0.0000
1581  -8223.0153303611  -0.000000073189 0.00002728  0.00000024  0.0000381 0.0000
1582  -8223.0153303840  -0.000000022857 0.00007296  0.00000041  0.0000344 0.0000
1583  -8223.0153304354  -0.000000051401 0.00004157  0.00000024  0.0000343 0.0000
1584  -8223.0153304627  -0.000000027336 0.00010461  0.00000059  0.0000342 0.0000
1585  -8223.0153305341  -0.000000071394 0.00001747  0.00000012  0.0000340 0.0000
1586  -8223.0153305397  -0.000000005604 0.00011017  0.00000063  0.0000339 0.0000
1587  -8223.0153306145  -0.000000074826 0.00002097  0.00000014  0.0000337 0.0000
1588  -8223.0153306223  -0.000000007753 0.00012143  0.00000068  0.0000337 0.0000
1589  -8223.0153307073  -0.000000085043 0.00006106  0.00000033  0.0000334 0.0000
1590  -8223.0153307446  -0.000000037271 0.00005559  0.00000031  0.0000334 0.0000
1591  -8223.0153307819  -0.000000037337 0.00008257  0.00000047  0.0000332 0.0000
1592  -8223.0153308386  -0.000000056714 0.00005350  0.00000032  0.0000331 0.0000
1593  -8223.0153308712  -0.000000032545 0.00003558  0.00000023  0.0000330 0.0000
1594  -8223.0153308982  -0.000000026996 0.00012636  0.00000071  0.0000329 0.0000
1595  -8223.0153309826  -0.000000084436 0.00001337  0.00000012  0.0000327 0.0000
1596  -8223.0153309893  -0.000000006663 0.00006075  0.00000034  0.0000326 0.0000
1597  -8223.0153310302  -0.000000040969 0.00008558  0.00000048  0.0000325 0.0000
1598  -8223.0153310860  -0.000000055792 0.00004331  0.00000025  0.0000323 0.0000
1599  -8223.0153311145  -0.000000028511 0.00005601  0.00000032  0.0000322 0.0000
               *** Restarting incremental Fock matrix formation ***
                                   *** Resetting DIIS ***
1600  -8223.0153311432  -0.000000028704 0.00010933  0.00000071  0.0000321 0.0000
1601  -8223.0153311908  -0.000000047603 0.00005523  0.00000037  0.0000408 0.0000
1602  -8223.0153312255  -0.000000034610 0.00007130  0.00000041  0.0000319 0.0000
1603  -8223.0153312707  -0.000000045293 0.00003383  0.00000021  0.0000317 0.0000
1604  -8223.0153312905  -0.000000019731 0.00008339  0.00000047  0.0000317 0.0000
1605  -8223.0153313461  -0.000000055572 0.00004643  0.00000026  0.0000315 0.0000
1606  -8223.0153313768  -0.000000030761 0.00006383  0.00000036  0.0000314 0.0000
1607  -8223.0153314165  -0.000000039736 0.00004504  0.00000026  0.0000313 0.0000
1608  -8223.0153314483  -0.000000031787 0.00007057  0.00000041  0.0000312 0.0000
1609  -8223.0153314905  -0.000000042153 0.00004028  0.00000025  0.0000310 0.0000
1610  -8223.0153315177  -0.000000027216 0.00007525  0.00000043  0.0000309 0.0000
1611  -8223.0153315623  -0.000000044620 0.00005560  0.00000033  0.0000308 0.0000
1612  -8223.0153315986  -0.000000036311 0.00005137  0.00000029  0.0000307 0.0000
1613  -8223.0153316294  -0.000000030739 0.00010313  0.00000058  0.0000306 0.0000
1614  -8223.0153316939  -0.000000064574 0.00001224  0.00000008  0.0000303 0.0000
1615  -8223.0153317033  -0.000000009335 0.00005918  0.00000034  0.0000304 0.0000
1616  -8223.0153317397  -0.000000036414 0.00007213  0.00000041  0.0000302 0.0000
1617  -8223.0153317832  -0.000000043496 0.00002909  0.00000019  0.0000301 0.0000
1618  -8223.0153318033  -0.000000020103 0.00006345  0.00000037  0.0000300 0.0000
1619  -8223.0153318398  -0.000000036473 0.00005280  0.00000030  0.0000299 0.0000
               *** Restarting incremental Fock matrix formation ***
                                   *** Resetting DIIS ***
1620  -8223.0153318565  -0.000000016720 0.00010503  0.00000063  0.0000297 0.0000
1621  -8223.0153319007  -0.000000044220 0.00004477  0.00000030  0.0000297 0.0000
1622  -8223.0153319251  -0.000000024354 0.00003349  0.00000020  0.0000295 0.0000
1623  -8223.0153319459  -0.000000020875 0.00007730  0.00000044  0.0000295 0.0000
1624  -8223.0153319908  -0.000000044856 0.00002137  0.00000013  0.0000293 0.0000
1625  -8223.0153320079  -0.000000017089 0.00008423  0.00000048  0.0000293 0.0000
1626  -8223.0153320577  -0.000000049789 0.00004939  0.00000027  0.0000291 0.0000
1627  -8223.0153320870  -0.000000029282 0.00009264  0.00000052  0.0000290 0.0000
1628  -8223.0153321422  -0.000000055241 0.00005776  0.00000032  0.0000288 0.0000
1629  -8223.0153321724  -0.000000030212 0.00000975  0.00000008  0.0000287 0.0000
1630  -8223.0153321677   0.000000004744 0.00008559  0.00000048  0.0000287 0.0000
1631  -8223.0153322183  -0.000000050650 0.00016574  0.00000093  0.0000285 0.0000
1632  -8223.0153323151  -0.000000096759 0.00002480  0.00000016  0.0000282 0.0000
1633  -8223.0153323285  -0.000000013448 0.00001352  0.00000010  0.0000281 0.0000
1634  -8223.0153323394  -0.000000010914 0.00018824  0.00000106  0.0000281 0.0000
1635  -8223.0153324466  -0.000000107177 0.00007585  0.00000044  0.0000277 0.0000
1636  -8223.0153324013   0.000000045284 0.00009965  0.00000056  0.0000279 0.0000
1637  -8223.0153324589  -0.000000057535 0.00012371  0.00000070  0.0000277 0.0000
1638  -8223.0153325291  -0.000000070211 0.00005627  0.00000033  0.0000274 0.0000
1639  -8223.0153324960   0.000000033124 0.00007545  0.00000042  0.0000275 0.0000
               *** Restarting incremental Fock matrix formation ***
                                   *** Resetting DIIS ***
1640  -8223.0153325280  -0.000000032011 0.00009307  0.00000053  0.0000274 0.0000
1641  -8223.0153325771  -0.000000049138 0.00002023  0.00000015  0.0000271 0.0000
1642  -8223.0153325893  -0.000000012227 0.00005635  0.00000032  0.0000271 0.0000
1643  -8223.0153326203  -0.000000030934 0.00002932  0.00000018  0.0000270 0.0000
1644  -8223.0153326367  -0.000000016427 0.00006991  0.00000040  0.0000270 0.0000
1645  -8223.0153326750  -0.000000038277 0.00001089  0.00000009  0.0000268 0.0000
1646  -8223.0153326832  -0.000000008207 0.00013675  0.00000077  0.0000268 0.0000
1647  -8223.0153327583  -0.000000075110 0.00002981  0.00000018  0.0000265 0.0000
1648  -8223.0153327771  -0.000000018834 0.00004173  0.00000025  0.0000264 0.0000
1649  -8223.0153328012  -0.000000024074 0.00005368  0.00000031  0.0000264 0.0000
1650  -8223.0153328284  -0.000000027194 0.00004277  0.00000024  0.0000262 0.0000
1651  -8223.0153328509  -0.000000022514 0.00004833  0.00000028  0.0000262 0.0000
1652  -8223.0153328751  -0.000000024222 0.00004840  0.00000028  0.0000261 0.0000
1653  -8223.0153329035  -0.000000028387 0.00004839  0.00000028  0.0000259 0.0000
1654  -8223.0153329280  -0.000000024471 0.00002983  0.00000019  0.0000259 0.0000
1655  -8223.0153329451  -0.000000017115 0.00004674  0.00000027  0.0000258 0.0000
1656  -8223.0153329701  -0.000000024964 0.00007662  0.00000043  0.0000257 0.0000
1657  -8223.0153330085  -0.000000038432 0.00000791  0.00000007  0.0000255 0.0000
1658  -8223.0153330133  -0.000000004797 0.00008117  0.00000046  0.0000255 0.0000
1659  -8223.0153330573  -0.000000043980 0.00000987  0.00000008  0.0000253 0.0000
               *** Restarting incremental Fock matrix formation ***
                                   *** Resetting DIIS ***
1660  -8223.0153330433   0.000000013959 0.00008563  0.00000055  0.0000253 0.0000
1661  -8223.0153330762  -0.000000032907 0.00003695  0.00000026  0.0000325 0.0000
1662  -8223.0153330923  -0.000000016131 0.00004496  0.00000026  0.0000251 0.0000
1663  -8223.0153331119  -0.000000019567 0.00003199  0.00000019  0.0000250 0.0000
1664  -8223.0153331304  -0.000000018461 0.00007502  0.00000043  0.0000250 0.0000
1665  -8223.0153331687  -0.000000038379 0.00001012  0.00000006  0.0000248 0.0000
1666  -8223.0153331750  -0.000000006297 0.00010183  0.00000058  0.0000248 0.0000
1667  -8223.0153332280  -0.000000052956 0.00004713  0.00000027  0.0000245 0.0000
1668  -8223.0153332495  -0.000000021468 0.00001093  0.00000007  0.0000245 0.0000
1669  -8223.0153332431   0.000000006383 0.00006239  0.00000035  0.0000245 0.0000
1670  -8223.0153332738  -0.000000030703 0.00008221  0.00000047  0.0000243 0.0000
1671  -8223.0153333162  -0.000000042379 0.00002253  0.00000014  0.0000242 0.0000
1672  -8223.0153333269  -0.000000010696 0.00004373  0.00000025  0.0000241 0.0000
1673  -8223.0153333498  -0.000000022965 0.00003580  0.00000022  0.0000240 0.0000
1674  -8223.0153333697  -0.000000019889 0.00003202  0.00000019  0.0000240 0.0000
1675  -8223.0153333860  -0.000000016291 0.00009209  0.00000052  0.0000239 0.0000
1676  -8223.0153334335  -0.000000047470 0.00007426  0.00000042  0.0000237 0.0000
1677  -8223.0153334700  -0.000000036547 0.00002625  0.00000016  0.0000235 0.0000
1678  -8223.0153334554   0.000000014614 0.00009119  0.00000052  0.0000236 0.0000
1679  -8223.0153335003  -0.000000044922 0.00006852  0.00000039  0.0000234 0.0000
               *** Restarting incremental Fock matrix formation ***
                                   *** Resetting DIIS ***
1680  -8223.0153335199  -0.000000019532 0.00008371  0.00000050  0.0000232 0.0000
1681  -8223.0153335411  -0.000000021235 0.00002986  0.00000025  0.0000446 0.0000
1682  -8223.0153335595  -0.000000018446 0.00002763  0.00000019  0.0000231 0.0000
1683  -8223.0153335761  -0.000000016516 0.00004394  0.00000026  0.0000230 0.0000
1684  -8223.0153335981  -0.000000021986 0.00004402  0.00000025  0.0000229 0.0000
1685  -8223.0153336179  -0.000000019867 0.00003668  0.00000021  0.0000228 0.0000
1686  -8223.0153336384  -0.000000020460 0.00008575  0.00000048  0.0000227 0.0000
1687  -8223.0153336791  -0.000000040765 0.00000851  0.00000005  0.0000225 0.0000
1688  -8223.0153336782   0.000000000966 0.00006547  0.00000037  0.0000226 0.0000
1689  -8223.0153337089  -0.000000030770 0.00009094  0.00000052  0.0000224 0.0000
1690  -8223.0153337527  -0.000000043739 0.00004469  0.00000027  0.0000222 0.0000
1691  -8223.0153337305   0.000000022172 0.00006934  0.00000039  0.0000223 0.0000
1692  -8223.0153337615  -0.000000030994 0.00004641  0.00000027  0.0000222 0.0000
1693  -8223.0153337839  -0.000000022417 0.00005200  0.00000030  0.0000221 0.0000
1694  -8223.0153338079  -0.000000023982 0.00003632  0.00000020  0.0000219 0.0000
1695  -8223.0153338260  -0.000000018059 0.00004571  0.00000026  0.0000219 0.0000
1696  -8223.0153338483  -0.000000022372 0.00004390  0.00000024  0.0000218 0.0000
1697  -8223.0153338664  -0.000000018088 0.00002194  0.00000013  0.0000217 0.0000
1698  -8223.0153338794  -0.000000012984 0.00005069  0.00000029  0.0000216 0.0000
1699  -8223.0153339015  -0.000000022135 0.00003348  0.00000020  0.0000215 0.0000
               *** Restarting incremental Fock matrix formation ***
                                   *** Resetting DIIS ***
1700  -8223.0153338989   0.000000002668 0.00007277  0.00000053  0.0000214 0.0000
1701  -8223.0153339164  -0.000000017522 0.00005317  0.00000033  0.0000228 0.0000
1702  -8223.0153339350  -0.000000018586 0.00003411  0.00000019  0.0000213 0.0000
1703  -8223.0153339485  -0.000000013513 0.00003641  0.00000021  0.0000212 0.0000
1704  -8223.0153339688  -0.000000020342 0.00005615  0.00000032  0.0000211 0.0000
1705  -8223.0153339924  -0.000000023549 0.00001553  0.00000009  0.0000210 0.0000
1706  -8223.0153340003  -0.000000007934 0.00009653  0.00000055  0.0000210 0.0000
1707  -8223.0153340422  -0.000000041833 0.00002343  0.00000017  0.0000208 0.0000
1708  -8223.0153340301   0.000000012104 0.00005181  0.00000029  0.0000208 0.0000
1709  -8223.0153340524  -0.000000022330 0.00008635  0.00000049  0.0000207 0.0000
1710  -8223.0153340904  -0.000000037988 0.00000814  0.00000006  0.0000205 0.0000
1711  -8223.0153340872   0.000000003165 0.00007612  0.00000043  0.0000205 0.0000
1712  -8223.0153341210  -0.000000033790 0.00005557  0.00000032  0.0000204 0.0000
1713  -8223.0153341461  -0.000000025066 0.00003471  0.00000020  0.0000202 0.0000
1714  -8223.0153341598  -0.000000013777 0.00003702  0.00000022  0.0000202 0.0000
1715  -8223.0153341781  -0.000000018266 0.00002391  0.00000015  0.0000201 0.0000
1716  -8223.0153341906  -0.000000012507 0.00006089  0.00000035  0.0000200 0.0000
1717  -8223.0153342179  -0.000000027274 0.00001498  0.00000009  0.0000199 0.0000
1718  -8223.0153342273  -0.000000009382 0.00007278  0.00000041  0.0000199 0.0000
1719  -8223.0153342591  -0.000000031818 0.00001099  0.00000007  0.0000197 0.0000
               *** Restarting incremental Fock matrix formation ***
                                   *** Resetting DIIS ***
1720  -8223.0153342298   0.000000029295 0.00006683  0.00000041  0.0000197 0.0000
1721  -8223.0153342511  -0.000000021300 0.00002662  0.00000018  0.0000216 0.0000
1722  -8223.0153342601  -0.000000009002 0.00003288  0.00000019  0.0000196 0.0000
1723  -8223.0153342734  -0.000000013282 0.00003544  0.00000021  0.0000195 0.0000
1724  -8223.0153342900  -0.000000016666 0.00004840  0.00000028  0.0000194 0.0000
1725  -8223.0153343076  -0.000000017582 0.00001357  0.00000008  0.0000193 0.0000
1726  -8223.0153343148  -0.000000007196 0.00007872  0.00000045  0.0000193 0.0000
1727  -8223.0153343476  -0.000000032769 0.00000990  0.00000006  0.0000191 0.0000
1728  -8223.0153343429   0.000000004713 0.00006028  0.00000034  0.0000191 0.0000
1729  -8223.0153343656  -0.000000022705 0.00004867  0.00000028  0.0000190 0.0000
1730  -8223.0153343859  -0.000000020293 0.00001386  0.00000010  0.0000189 0.0000
1731  -8223.0153343909  -0.000000005006 0.00003719  0.00000022  0.0000189 0.0000
1732  -8223.0153344067  -0.000000015851 0.00002529  0.00000015  0.0000188 0.0000
1733  -8223.0153344192  -0.000000012502 0.00002813  0.00000016  0.0000187 0.0000
1734  -8223.0153344314  -0.000000012164 0.00004427  0.00000025  0.0000187 0.0000
1735  -8223.0153344496  -0.000000018226 0.00003271  0.00000019  0.0000186 0.0000
1736  -8223.0153344652  -0.000000015621 0.00003291  0.00000018  0.0000185 0.0000
1737  -8223.0153344816  -0.000000016353 0.00006235  0.00000035  0.0000184 0.0000
1738  -8223.0153345070  -0.000000025368 0.00000576  0.00000004  0.0000183 0.0000
1739  -8223.0153345061   0.000000000851 0.00005106  0.00000029  0.0000183 0.0000
               *** Restarting incremental Fock matrix formation ***
                                   *** Resetting DIIS ***
1740  -8223.0153345012   0.000000004948 0.00006146  0.00000035  0.0000182 0.0000
1741  -8223.0153345223  -0.000000021098 0.00001309  0.00000011  0.0000181 0.0000
1742  -8223.0153345271  -0.000000004789 0.00003726  0.00000021  0.0000180 0.0000
1743  -8223.0153345410  -0.000000013977 0.00002264  0.00000014  0.0000180 0.0000
1744  -8223.0153345509  -0.000000009897 0.00004978  0.00000028  0.0000179 0.0000
1745  -8223.0153345685  -0.000000017606 0.00001037  0.00000006  0.0000178 0.0000
                 **** Energy Check signals convergence ****

               *****************************************************
               *                     SUCCESS                       *
               *           SCF CONVERGED AFTER 1746 CYCLES          *
               *****************************************************

Setting up the final grid:

General Integration Accuracy     IntAcc      ...  4.670
Radial Grid Type                 RadialGrid  ... Gauss-Chebyshev
Angular Grid (max. acc.)         AngularGrid ... Lebedev-302
Angular grid pruning method      GridPruning ... 3 (G Style)
Weight generation scheme         WeightScheme... Becke
Basis function cutoff            BFCut       ...    1.0000e-11
Integration weight cutoff        WCut        ...    1.0000e-14
Grids for H and He will be reduced by one unit

# of grid points (after initial pruning)     ... 189906 (   0.0 sec)
# of grid points (after weights+screening)   ... 170286 (   0.8 sec)
nearest neighbour list constructed           ...    0.0 sec
Grid point re-assignment to atoms done       ...    0.0 sec
Grid point division into batches done        ...    0.5 sec
Reduced shell lists constructed in    1.8 sec

Total number of grid points                  ...   170286
Total number of batches                      ...     2677
Average number of points per batch           ...       63
Average number of grid points per atom       ...     5008
Average number of shells per batch           ...    72.44 (36.96%)
Average number of basis functions per batch  ...   153.92 (34.51%)
Average number of large shells per batch     ...    46.06 (63.58%)
Average number of large basis fcns per batch ...    96.64 (62.79%)
Maximum spatial batch extension              ...  20.67, 20.64, 22.36 au
Average spatial batch extension              ...   2.36,  2.32,  2.29 au

Final grid set up in    2.6 sec
Final integration                            ... done (   2.8 sec)
Change in XC energy                          ...     0.000674022
Integrated number of electrons               ...   285.999951353
Previous integrated no of electrons          ...   286.002838660

----------------
TOTAL SCF ENERGY
----------------

Total Energy       :        -8223.01466055 Eh         -223759.60463 eV

Components:
Nuclear Repulsion  :         5523.55312253 Eh          150303.52175 eV
Electronic Energy  :       -13746.56778308 Eh         -374063.12638 eV
One Electron Energy:       -22377.63204182 Eh         -608926.32507 eV
Two Electron Energy:         8631.06425873 Eh          234863.19869 eV

Virial components:
Potential Energy   :       -16428.55467476 Eh         -447043.69996 eV
Kinetic Energy     :         8205.54001421 Eh          223284.09533 eV
Virial Ratio       :            2.00212962


DFT components:
N(Alpha)           :      144.999972153000 electrons
N(Beta)            :      140.999979200216 electrons
N(Total)           :      285.999951353217 electrons
E(X)               :     -334.328227440569 Eh       
E(C)               :      -11.406351674638 Eh       
E(XC)              :     -345.734579115207 Eh       
DFET-embed. en.    :        0.000000000000 Eh       

---------------
SCF CONVERGENCE
---------------

  Last Energy change         ...   -4.5475e-09  Tolerance :   1.0000e-08
  Last MAX-Density change    ...    6.9460e-05  Tolerance :   1.0000e-07
  Last RMS-Density change    ...    3.9486e-07  Tolerance :   5.0000e-09
  Last DIIS Error            ...    1.7783e-05  Tolerance :   5.0000e-07

             **** THE GBW FILE WAS UPDATED (1e3d_chainsAB_distal_cluster.gbw) ****
             **** DENSITY FILE WAS UPDATED (1e3d_chainsAB_distal_cluster.scfp) ****
             **** ENERGY FILE WAS UPDATED (1e3d_chainsAB_distal_cluster.en.tmp) ****
----------------------
UHF SPIN CONTAMINATION
----------------------

Warning: in a DFT calculation there is little theoretical justification to 
         calculate <S**2> as in Hartree-Fock theory. We will do it anyways
         but you should keep in mind that the values have only limited relevance

Expectation value of <S**2>     :    12.329576
Ideal value S*(S+1) for S=2.0   :     6.000000
Deviation                       :     6.329576

             **** THE GBW FILE WAS UPDATED (1e3d_chainsAB_distal_cluster.gbw) ****
             **** DENSITY FILE WAS UPDATED (1e3d_chainsAB_distal_cluster.scfp) ****
----------------
ORBITAL ENERGIES
----------------
                 SPIN UP ORBITALS
  NO   OCC          E(Eh)            E(eV) 
   0   1.0000    -256.471507     -6978.9445 
   1   1.0000    -256.439541     -6978.0747 
   2   1.0000    -256.432520     -6977.8836 
   3   1.0000    -256.426623     -6977.7232 
   4   1.0000     -89.054117     -2423.2857 
   5   1.0000     -89.035729     -2422.7854 
   6   1.0000     -89.027229     -2422.5541 
   7   1.0000     -89.017808     -2422.2977 
   8   1.0000     -89.015349     -2422.2308 
   9   1.0000     -89.011995     -2422.1395 
  10   1.0000     -89.003976     -2421.9213 
  11   1.0000     -30.290091      -824.2353 
  12   1.0000     -30.254405      -823.2642 
  13   1.0000     -30.188793      -821.4788 
  14   1.0000     -30.176390      -821.1413 
  15   1.0000     -26.121379      -710.7988 
  16   1.0000     -26.119092      -710.7366 
  17   1.0000     -26.115646      -710.6429 
  18   1.0000     -26.093850      -710.0498 
  19   1.0000     -26.080685      -709.6915 
  20   1.0000     -26.076173      -709.5687 
  21   1.0000     -26.031673      -708.3578 
  22   1.0000     -26.027630      -708.2478 
  23   1.0000     -26.022730      -708.1145 
  24   1.0000     -26.020320      -708.0489 
  25   1.0000     -26.015826      -707.9266 
  26   1.0000     -26.012491      -707.8359 
  27   1.0000     -14.400829      -391.8665 
  28   1.0000     -14.349760      -390.4768 
  29   1.0000     -10.281835      -279.7830 
  30   1.0000     -10.272645      -279.5329 
  31   1.0000     -10.268691      -279.4253 
  32   1.0000     -10.258146      -279.1383 
  33   1.0000     -10.256815      -279.1021 
  34   1.0000     -10.232123      -278.4302 
  35   1.0000     -10.222654      -278.1726 
  36   1.0000      -8.053492      -219.1466 
  37   1.0000      -8.034357      -218.6260 
  38   1.0000      -8.026778      -218.4197 
  39   1.0000      -8.016934      -218.1519 
  40   1.0000      -8.013633      -218.0620 
  41   1.0000      -8.010246      -217.9699 
  42   1.0000      -8.002522      -217.7597 
  43   1.0000      -5.997205      -163.1922 
  44   1.0000      -5.992709      -163.0699 
  45   1.0000      -5.986356      -162.8970 
  46   1.0000      -5.976509      -162.6291 
  47   1.0000      -5.974282      -162.5685 
  48   1.0000      -5.968060      -162.3992 
  49   1.0000      -5.967590      -162.3864 
  50   1.0000      -5.962268      -162.2415 
  51   1.0000      -5.961258      -162.2141 
  52   1.0000      -5.956511      -162.0849 
  53   1.0000      -5.954638      -162.0339 
  54   1.0000      -5.954206      -162.0222 
  55   1.0000      -5.953373      -161.9995 
  56   1.0000      -5.952152      -161.9663 
  57   1.0000      -5.950171      -161.9124 
  58   1.0000      -5.949731      -161.9004 
  59   1.0000      -5.947925      -161.8513 
  60   1.0000      -5.947705      -161.8453 
  61   1.0000      -5.941341      -161.6721 
  62   1.0000      -5.940590      -161.6517 
  63   1.0000      -5.940043      -161.6368 
  64   1.0000      -3.687313      -100.3369 
  65   1.0000      -3.652139       -99.3798 
  66   1.0000      -3.504083       -95.3509 
  67   1.0000      -3.469228       -94.4025 
  68   1.0000      -2.454642       -66.7942 
  69   1.0000      -2.450274       -66.6753 
  70   1.0000      -2.442483       -66.4633 
  71   1.0000      -2.437012       -66.3145 
  72   1.0000      -2.407799       -65.5195 
  73   1.0000      -2.398530       -65.2673 
  74   1.0000      -2.273513       -61.8654 
  75   1.0000      -2.262961       -61.5783 
  76   1.0000      -2.235305       -60.8257 
  77   1.0000      -2.222232       -60.4700 
  78   1.0000      -2.220323       -60.4181 
  79   1.0000      -2.212908       -60.2163 
  80   1.0000      -1.017980       -27.7006 
  81   1.0000      -0.842652       -22.9297 
  82   1.0000      -0.838199       -22.8086 
  83   1.0000      -0.821108       -22.3435 
  84   1.0000      -0.806994       -21.9594 
  85   1.0000      -0.792395       -21.5622 
  86   1.0000      -0.745392       -20.2831 
  87   1.0000      -0.724770       -19.7220 
  88   1.0000      -0.717982       -19.5373 
  89   1.0000      -0.715416       -19.4675 
  90   1.0000      -0.709795       -19.3145 
  91   1.0000      -0.679141       -18.4804 
  92   1.0000      -0.665524       -18.1098 
  93   1.0000      -0.648897       -17.6574 
  94   1.0000      -0.619628       -16.8609 
  95   1.0000      -0.568698       -15.4751 
  96   1.0000      -0.530971       -14.4485 
  97   1.0000      -0.484445       -13.1824 
  98   1.0000      -0.481487       -13.1019 
  99   1.0000      -0.474638       -12.9156 
 100   1.0000      -0.471839       -12.8394 
 101   1.0000      -0.471300       -12.8247 
 102   1.0000      -0.470898       -12.8138 
 103   1.0000      -0.469864       -12.7856 
 104   1.0000      -0.464886       -12.6502 
 105   1.0000      -0.459341       -12.4993 
 106   1.0000      -0.456772       -12.4294 
 107   1.0000      -0.453588       -12.3428 
 108   1.0000      -0.451548       -12.2872 
 109   1.0000      -0.445059       -12.1107 
 110   1.0000      -0.441086       -12.0026 
 111   1.0000      -0.437446       -11.9035 
 112   1.0000      -0.436441       -11.8762 
 113   1.0000      -0.426253       -11.5989 
 114   1.0000      -0.426062       -11.5937 
 115   1.0000      -0.421858       -11.4793 
 116   1.0000      -0.420792       -11.4503 
 117   1.0000      -0.414046       -11.2668 
 118   1.0000      -0.410385       -11.1672 
 119   1.0000      -0.405537       -11.0352 
 120   1.0000      -0.399178       -10.8622 
 121   1.0000      -0.385776       -10.4975 
 122   1.0000      -0.378836       -10.3086 
 123   1.0000      -0.358557        -9.7568 
 124   1.0000      -0.355094        -9.6626 
 125   1.0000      -0.343926        -9.3587 
 126   1.0000      -0.338919        -9.2225 
 127   1.0000      -0.334543        -9.1034 
 128   1.0000      -0.330706        -8.9990 
 129   1.0000      -0.323273        -8.7967 
 130   1.0000      -0.317444        -8.6381 
 131   1.0000      -0.316488        -8.6121 
 132   1.0000      -0.313051        -8.5186 
 133   1.0000      -0.304184        -8.2773 
 134   1.0000      -0.295770        -8.0483 
 135   1.0000      -0.293535        -7.9875 
 136   1.0000      -0.289403        -7.8751 
 137   1.0000      -0.280746        -7.6395 
 138   1.0000      -0.271988        -7.4012 
 139   1.0000      -0.264319        -7.1925 
 140   1.0000      -0.258630        -7.0377 
 141   1.0000      -0.252657        -6.8751 
 142   1.0000      -0.243837        -6.6351 
 143   1.0000      -0.240541        -6.5455 
 144   1.0000      -0.211658        -5.7595 
 145   0.0000      -0.188335        -5.1249 
 146   0.0000      -0.100308        -2.7295 
 147   0.0000      -0.090977        -2.4756 
 148   0.0000      -0.085734        -2.3329 
 149   0.0000      -0.081252        -2.2110 
 150   0.0000      -0.076899        -2.0925 
 151   0.0000      -0.069846        -1.9006 
 152   0.0000      -0.048187        -1.3112 
 153   0.0000       0.008350         0.2272 
 154   0.0000       0.028192         0.7671 
 155   0.0000       0.032622         0.8877 
 156   0.0000       0.041424         1.1272 
 157   0.0000       0.052914         1.4399 
 158   0.0000       0.056450         1.5361 
 159   0.0000       0.059383         1.6159 
 160   0.0000       0.071075         1.9341 
 161   0.0000       0.086477         2.3531 
 162   0.0000       0.092170         2.5081 
 163   0.0000       0.102525         2.7898 
 164   0.0000       0.105139         2.8610 
 165   0.0000       0.107151         2.9157 
 166   0.0000       0.113155         3.0791 
 167   0.0000       0.115448         3.1415 
 168   0.0000       0.119383         3.2486 
 169   0.0000       0.120959         3.2915 
 170   0.0000       0.123260         3.3541 
 171   0.0000       0.124788         3.3957 
 172   0.0000       0.126385         3.4391 
 173   0.0000       0.134746         3.6666 
 174   0.0000       0.144152         3.9226 
 175   0.0000       0.148004         4.0274 
 176   0.0000       0.154083         4.1928 
 177   0.0000       0.159824         4.3490 
 178   0.0000       0.160717         4.3733 
 179   0.0000       0.168631         4.5887 
 180   0.0000       0.173228         4.7138 
 181   0.0000       0.175306         4.7703 
 182   0.0000       0.179855         4.8941 
 183   0.0000       0.186378         5.0716 
 184   0.0000       0.192423         5.2361 
 185   0.0000       0.200863         5.4658 
 186   0.0000       0.212180         5.7737 
 187   0.0000       0.219951         5.9852 
 188   0.0000       0.226309         6.1582 
 189   0.0000       0.239310         6.5120 
 190   0.0000       0.246602         6.7104 
 191   0.0000       0.276559         7.5256 
 192   0.0000       0.285649         7.7729 
 193   0.0000       0.300704         8.1826 
 194   0.0000       0.313396         8.5279 
 195   0.0000       0.341917         9.3040 
 196   0.0000       0.385740        10.4965 
 197   0.0000       0.386230        10.5099 
 198   0.0000       0.393421        10.7055 
 199   0.0000       0.393912        10.7189 
 200   0.0000       0.400664        10.9026 
 201   0.0000       0.404720        11.0130 
 202   0.0000       0.411939        11.2094 
 203   0.0000       0.417691        11.3659 
 204   0.0000       0.424211        11.5434 
 205   0.0000       0.428996        11.6736 
 206   0.0000       0.436863        11.8876 
 207   0.0000       0.460469        12.5300 
 208   0.0000       0.461584        12.5604 
 209   0.0000       0.466071        12.6824 
 210   0.0000       0.478974        13.0335 
 211   0.0000       0.482128        13.1194 
 212   0.0000       0.489758        13.3270 
 213   0.0000       0.515134        14.0175 
 214   0.0000       0.525191        14.2912 
 215   0.0000       0.537973        14.6390 
 216   0.0000       0.541264        14.7285 
 217   0.0000       0.554697        15.0941 
 218   0.0000       0.556900        15.1540 
 219   0.0000       0.562040        15.2939 
 220   0.0000       0.566765        15.4225 
 221   0.0000       0.571413        15.5489 
 222   0.0000       0.576612        15.6904 
 223   0.0000       0.577044        15.7022 
 224   0.0000       0.580961        15.8088 
 225   0.0000       0.584380        15.9018 
 226   0.0000       0.595324        16.1996 
 227   0.0000       0.604265        16.4429 
 228   0.0000       0.609259        16.5788 
 229   0.0000       0.614768        16.7287 
 230   0.0000       0.619295        16.8519 
 231   0.0000       0.621635        16.9156 
 232   0.0000       0.629014        17.1163 
 233   0.0000       0.631744        17.1906 
 234   0.0000       0.634967        17.2783 
 235   0.0000       0.641528        17.4569 
 236   0.0000       0.646465        17.5912 
 237   0.0000       0.652769        17.7627 
 238   0.0000       0.659280        17.9399 
 239   0.0000       0.662802        18.0358 
 240   0.0000       0.664295        18.0764 
 241   0.0000       0.669220        18.2104 
 242   0.0000       0.670295        18.2397 
 243   0.0000       0.672354        18.2957 
 244   0.0000       0.674133        18.3441 
 245   0.0000       0.676258        18.4019 
 246   0.0000       0.682255        18.5651 
 247   0.0000       0.685395        18.6506 
 248   0.0000       0.690788        18.7973 
 249   0.0000       0.694522        18.8989 
 250   0.0000       0.697685        18.9850 
 251   0.0000       0.698567        19.0090 
 252   0.0000       0.700110        19.0510 
 253   0.0000       0.703764        19.1504 
 254   0.0000       0.704890        19.1810 
 255   0.0000       0.708130        19.2692 
 256   0.0000       0.714108        19.4319 
 257   0.0000       0.716132        19.4869 
 258   0.0000       0.719259        19.5720 
 259   0.0000       0.723953        19.6998 
 260   0.0000       0.728140        19.8137 
 261   0.0000       0.733700        19.9650 
 262   0.0000       0.738641        20.0994 
 263   0.0000       0.742879        20.2148 
 264   0.0000       0.747753        20.3474 
 265   0.0000       0.753196        20.4955 
 266   0.0000       0.757362        20.6089 
 267   0.0000       0.760212        20.6864 
 268   0.0000       0.761478        20.7209 
 269   0.0000       0.773805        21.0563 
 270   0.0000       0.779393        21.2084 
 271   0.0000       0.782879        21.3032 
 272   0.0000       0.789514        21.4838 
 273   0.0000       0.794116        21.6090 
 274   0.0000       0.800990        21.7960 
 275   0.0000       0.809773        22.0350 
 276   0.0000       0.820085        22.3156 
 277   0.0000       0.821175        22.3453 
 278   0.0000       0.834587        22.7103 
 279   0.0000       0.847772        23.0691 
 280   0.0000       0.851911        23.1817 
 281   0.0000       0.870804        23.6958 
 282   0.0000       0.881302        23.9815 
 283   0.0000       0.885107        24.0850 
 284   0.0000       0.892433        24.2843 
 285   0.0000       0.905349        24.6358 
 286   0.0000       0.911055        24.7911 
 287   0.0000       0.915255        24.9053 
 288   0.0000       0.919210        25.0130 
 289   0.0000       0.935945        25.4683 
 290   0.0000       0.938840        25.5471 
 291   0.0000       0.942397        25.6439 
 292   0.0000       0.969940        26.3934 
 293   0.0000       1.000167        27.2159 
 294   0.0000       1.021034        27.7837 
 295   0.0000       1.024523        27.8787 
 296   0.0000       1.040537        28.3145 
 297   0.0000       1.048918        28.5425 
 298   0.0000       1.059631        28.8340 
 299   0.0000       1.064857        28.9762 
 300   0.0000       1.098226        29.8842 
 301   0.0000       1.116325        30.3768 
 302   0.0000       1.125405        30.6238 
 303   0.0000       1.132145        30.8072 
 304   0.0000       1.148262        31.2458 
 305   0.0000       1.153610        31.3913 
 306   0.0000       1.163543        31.6616 
 307   0.0000       1.171690        31.8833 
 308   0.0000       1.183644        32.2086 
 309   0.0000       1.194963        32.5166 
 310   0.0000       1.198389        32.6098 
 311   0.0000       1.205210        32.7954 
 312   0.0000       1.216554        33.1041 
 313   0.0000       1.224310        33.3152 
 314   0.0000       1.231183        33.5022 
 315   0.0000       1.235974        33.6326 
 316   0.0000       1.241066        33.7711 
 317   0.0000       1.267073        34.4788 
 318   0.0000       1.279618        34.8202 
 319   0.0000       1.282600        34.9013 
 320   0.0000       1.290579        35.1185 
 321   0.0000       1.306009        35.5383 
 322   0.0000       1.323020        36.0012 
 323   0.0000       1.331289        36.2262 
 324   0.0000       1.334753        36.3205 
 325   0.0000       1.360229        37.0137 
 326   0.0000       1.370236        37.2860 
 327   0.0000       1.383077        37.6355 
 328   0.0000       1.395424        37.9714 
 329   0.0000       1.433764        39.0147 
 330   0.0000       1.471342        40.0372 
 331   0.0000       1.482122        40.3306 
 332   0.0000       1.508734        41.0547 
 333   0.0000       1.512283        41.1513 
 334   0.0000       1.516938        41.2780 
 335   0.0000       1.519761        41.3548 
 336   0.0000       1.536297        41.8048 
 337   0.0000       1.539405        41.8893 
 338   0.0000       1.550737        42.1977 
 339   0.0000       1.551552        42.2199 
 340   0.0000       1.570372        42.7320 
 341   0.0000       1.575265        42.8651 
 342   0.0000       1.585887        43.1542 
 343   0.0000       1.611725        43.8573 
 344   0.0000       1.631581        44.3976 
 345   0.0000       1.655832        45.0575 
 346   0.0000       1.673128        45.5281 
 347   0.0000       1.682637        45.7869 
 348   0.0000       1.715320        46.6762 
 349   0.0000       1.730976        47.1022 
 350   0.0000       1.739885        47.3447 
 351   0.0000       1.743631        47.4466 
 352   0.0000       1.747202        47.5438 
 353   0.0000       1.752067        47.6762 
 354   0.0000       1.757830        47.8330 
 355   0.0000       1.772988        48.2455 
 356   0.0000       1.782643        48.5082 
 357   0.0000       1.812163        49.3115 
 358   0.0000       1.822245        49.5858 
 359   0.0000       1.837511        50.0012 
 360   0.0000       1.844656        50.1957 
 361   0.0000       1.855017        50.4776 
 362   0.0000       1.895296        51.5736 
 363   0.0000       1.947308        52.9889 
 364   0.0000       1.967554        53.5399 
 365   0.0000       1.969655        53.5970 
 366   0.0000       1.972510        53.6747 
 367   0.0000       1.976808        53.7917 
 368   0.0000       1.982609        53.9495 
 369   0.0000       1.987567        54.0845 
 370   0.0000       1.990241        54.1572 
 371   0.0000       2.011423        54.7336 
 372   0.0000       2.050286        55.7911 
 373   0.0000       2.067054        56.2474 
 374   0.0000       2.131813        58.0096 
 375   0.0000       2.136895        58.1479 
 376   0.0000       2.176288        59.2198 
 377   0.0000       2.200264        59.8722 
 378   0.0000       2.223120        60.4942 
 379   0.0000       2.228390        60.6376 
 380   0.0000       2.237715        60.8913 
 381   0.0000       2.340338        63.6838 
 382   0.0000       2.381994        64.8173 
 383   0.0000       2.426826        66.0373 
 384   0.0000       2.433352        66.2149 
 385   0.0000       2.435318        66.2684 
 386   0.0000       2.441211        66.4287 
 387   0.0000       2.445725        66.5516 
 388   0.0000       2.450122        66.6712 
 389   0.0000       2.452272        66.7297 
 390   0.0000       2.498643        67.9915 
 391   0.0000       2.507130        68.2225 
 392   0.0000       2.557213        69.5853 
 393   0.0000       2.590481        70.4906 
 394   0.0000       2.700944        73.4964 
 395   0.0000       2.737431        74.4893 
 396   0.0000       2.741028        74.5872 
 397   0.0000       2.744253        74.6749 
 398   0.0000       2.748801        74.7987 
 399   0.0000       2.761016        75.1311 
 400   0.0000       2.772138        75.4337 
 401   0.0000       2.822271        76.7979 
 402   0.0000       2.869163        78.0739 
 403   0.0000       2.922101        79.5144 
 404   0.0000       2.927966        79.6740 
 405   0.0000       2.933639        79.8284 
 406   0.0000       2.936799        79.9144 
 407   0.0000       2.943258        80.0901 
 408   0.0000       2.949095        80.2490 
 409   0.0000       2.957262        80.4712 
 410   0.0000       2.994105        81.4737 
 411   0.0000       3.052534        83.0637 
 412   0.0000       3.086783        83.9956 
 413   0.0000       3.102639        84.4271 
 414   0.0000       3.195960        86.9665 
 415   0.0000       3.446618        93.7872 
 416   0.0000       3.584796        97.5473 
 417   0.0000       3.667292        99.7921 
 418   0.0000       3.954271       107.6012 
 419   0.0000       3.958528       107.7170 
 420   0.0000       3.962819       107.8338 
 421   0.0000       3.969891       108.0262 
 422   0.0000       3.976935       108.2179 
 423   0.0000       3.978034       108.2478 
 424   0.0000       3.981963       108.3547 
 425   0.0000       3.985221       108.4434 
 426   0.0000       3.989850       108.5693 
 427   0.0000       3.995420       108.7209 
 428   0.0000       4.004148       108.9584 
 429   0.0000       4.009641       109.1079 
 430   0.0000       4.025116       109.5290 
 431   0.0000       4.043902       110.0402 
 432   0.0000       4.084251       111.1381 
 433   0.0000       4.092866       111.3726 
 434   0.0000       4.098827       111.5348 
 435   0.0000       4.112359       111.9030 
 436   0.0000       4.116238       112.0085 
 437   0.0000       4.124279       112.2273 
 438   0.0000       4.124991       112.2467 
 439   0.0000       4.131599       112.4265 
 440   0.0000       4.132614       112.4542 
 441   0.0000       4.137954       112.5995 
 442   0.0000       4.143162       112.7412 
 443   0.0000       4.150644       112.9448 
 444   0.0000       4.171480       113.5117 
 445   0.0000       4.201946       114.3408 

                 SPIN DOWN ORBITALS
  NO   OCC          E(Eh)            E(eV) 
   0   1.0000    -256.470457     -6978.9159 
   1   1.0000    -256.438511     -6978.0466 
   2   1.0000    -256.433534     -6977.9112 
   3   1.0000    -256.427166     -6977.7379 
   4   1.0000     -89.050607     -2423.1902 
   5   1.0000     -89.032498     -2422.6974 
   6   1.0000     -89.029884     -2422.6263 
   7   1.0000     -89.016343     -2422.2578 
   8   1.0000     -89.013889     -2422.1911 
   9   1.0000     -89.010465     -2422.0979 
  10   1.0000     -89.002855     -2421.8908 
  11   1.0000     -30.243170      -822.9585 
  12   1.0000     -30.216088      -822.2215 
  13   1.0000     -30.208283      -822.0092 
  14   1.0000     -30.178997      -821.2123 
  15   1.0000     -26.090107      -709.9479 
  16   1.0000     -26.067386      -709.3296 
  17   1.0000     -26.061885      -709.1799 
  18   1.0000     -26.057870      -709.0707 
  19   1.0000     -26.051447      -708.8959 
  20   1.0000     -26.050056      -708.8580 
  21   1.0000     -26.048373      -708.8123 
  22   1.0000     -26.047158      -708.7792 
  23   1.0000     -26.043451      -708.6783 
  24   1.0000     -26.024722      -708.1687 
  25   1.0000     -26.018591      -708.0019 
  26   1.0000     -26.017295      -707.9666 
  27   1.0000     -14.397743      -391.7825 
  28   1.0000     -14.349458      -390.4686 
  29   1.0000     -10.282069      -279.7893 
  30   1.0000     -10.273052      -279.5440 
  31   1.0000     -10.268418      -279.4179 
  32   1.0000     -10.260195      -279.1941 
  33   1.0000     -10.258665      -279.1525 
  34   1.0000     -10.232039      -278.4279 
  35   1.0000     -10.223369      -278.1920 
  36   1.0000      -8.049940      -219.0500 
  37   1.0000      -8.031103      -218.5374 
  38   1.0000      -8.029437      -218.4921 
  39   1.0000      -8.015476      -218.1122 
  40   1.0000      -8.012200      -218.0230 
  41   1.0000      -8.008684      -217.9274 
  42   1.0000      -8.001379      -217.7286 
  43   1.0000      -5.990568      -163.0116 
  44   1.0000      -5.985062      -162.8618 
  45   1.0000      -5.984320      -162.8416 
  46   1.0000      -5.972221      -162.5124 
  47   1.0000      -5.971223      -162.4852 
  48   1.0000      -5.969112      -162.4278 
  49   1.0000      -5.966108      -162.3460 
  50   1.0000      -5.965545      -162.3307 
  51   1.0000      -5.963142      -162.2653 
  52   1.0000      -5.953447      -162.0015 
  53   1.0000      -5.952593      -161.9783 
  54   1.0000      -5.952523      -161.9764 
  55   1.0000      -5.950340      -161.9170 
  56   1.0000      -5.949384      -161.8910 
  57   1.0000      -5.949157      -161.8848 
  58   1.0000      -5.947211      -161.8318 
  59   1.0000      -5.946233      -161.8052 
  60   1.0000      -5.944943      -161.7701 
  61   1.0000      -5.939838      -161.6312 
  62   1.0000      -5.938750      -161.6016 
  63   1.0000      -5.938274      -161.5886 
  64   1.0000      -3.636878       -98.9645 
  65   1.0000      -3.573402       -97.2372 
  66   1.0000      -3.486502       -94.8725 
  67   1.0000      -3.465518       -94.3015 
  68   1.0000      -2.435147       -66.2637 
  69   1.0000      -2.385976       -64.9257 
  70   1.0000      -2.375414       -64.6383 
  71   1.0000      -2.356266       -64.1173 
  72   1.0000      -2.326681       -63.3122 
  73   1.0000      -2.312970       -62.9391 
  74   1.0000      -2.234357       -60.7999 
  75   1.0000      -2.233491       -60.7764 
  76   1.0000      -2.231720       -60.7282 
  77   1.0000      -2.216665       -60.3185 
  78   1.0000      -2.213078       -60.2209 
  79   1.0000      -2.211334       -60.1734 
  80   1.0000      -1.017660       -27.6919 
  81   1.0000      -0.840487       -22.8708 
  82   1.0000      -0.826011       -22.4769 
  83   1.0000      -0.815562       -22.1926 
  84   1.0000      -0.810865       -22.0648 
  85   1.0000      -0.795350       -21.6426 
  86   1.0000      -0.736514       -20.0416 
  87   1.0000      -0.714691       -19.4477 
  88   1.0000      -0.712551       -19.3895 
  89   1.0000      -0.705836       -19.2068 
  90   1.0000      -0.705405       -19.1951 
  91   1.0000      -0.663820       -18.0635 
  92   1.0000      -0.660722       -17.9792 
  93   1.0000      -0.651519       -17.7287 
  94   1.0000      -0.620315       -16.8796 
  95   1.0000      -0.568571       -15.4716 
  96   1.0000      -0.524831       -14.2814 
  97   1.0000      -0.482122       -13.1192 
  98   1.0000      -0.474270       -12.9055 
  99   1.0000      -0.469457       -12.7746 
 100   1.0000      -0.467026       -12.7084 
 101   1.0000      -0.466364       -12.6904 
 102   1.0000      -0.463762       -12.6196 
 103   1.0000      -0.461661       -12.5624 
 104   1.0000      -0.452393       -12.3102 
 105   1.0000      -0.447969       -12.1898 
 106   1.0000      -0.440538       -11.9876 
 107   1.0000      -0.433617       -11.7993 
 108   1.0000      -0.430863       -11.7244 
 109   1.0000      -0.422955       -11.5092 
 110   1.0000      -0.420465       -11.4414 
 111   1.0000      -0.412598       -11.2274 
 112   1.0000      -0.411855       -11.2071 
 113   1.0000      -0.406739       -11.0679 
 114   1.0000      -0.403871       -10.9899 
 115   1.0000      -0.402773       -10.9600 
 116   1.0000      -0.392288       -10.6747 
 117   1.0000      -0.389812       -10.6073 
 118   1.0000      -0.380255       -10.3473 
 119   1.0000      -0.373202       -10.1553 
 120   1.0000      -0.365214        -9.9380 
 121   1.0000      -0.358067        -9.7435 
 122   1.0000      -0.347293        -9.4503 
 123   1.0000      -0.338626        -9.2145 
 124   1.0000      -0.328966        -8.9516 
 125   1.0000      -0.325698        -8.8627 
 126   1.0000      -0.319210        -8.6861 
 127   1.0000      -0.311443        -8.4748 
 128   1.0000      -0.308043        -8.3823 
 129   1.0000      -0.299459        -8.1487 
 130   1.0000      -0.296084        -8.0568 
 131   1.0000      -0.283296        -7.7089 
 132   1.0000      -0.282533        -7.6881 
 133   1.0000      -0.279116        -7.5951 
 134   1.0000      -0.275880        -7.5071 
 135   1.0000      -0.268781        -7.3139 
 136   1.0000      -0.259646        -7.0653 
 137   1.0000      -0.253846        -6.9075 
 138   1.0000      -0.248028        -6.7492 
 139   1.0000      -0.239515        -6.5175 
 140   1.0000      -0.237748        -6.4694 
 141   0.0000      -0.187793        -5.1101 
 142   0.0000      -0.165311        -4.4984 
 143   0.0000      -0.128639        -3.5004 
 144   0.0000      -0.115183        -3.1343 
 145   0.0000      -0.099941        -2.7195 
 146   0.0000      -0.094633        -2.5751 
 147   0.0000      -0.090752        -2.4695 
 148   0.0000      -0.087136        -2.3711 
 149   0.0000      -0.081308        -2.2125 
 150   0.0000      -0.077468        -2.1080 
 151   0.0000      -0.075863        -2.0643 
 152   0.0000      -0.048585        -1.3221 
 153   0.0000       0.011782         0.3206 
 154   0.0000       0.029704         0.8083 
 155   0.0000       0.033035         0.8989 
 156   0.0000       0.043677         1.1885 
 157   0.0000       0.053309         1.4506 
 158   0.0000       0.058224         1.5844 
 159   0.0000       0.062026         1.6878 
 160   0.0000       0.071099         1.9347 
 161   0.0000       0.079612         2.1663 
 162   0.0000       0.096024         2.6129 
 163   0.0000       0.103703         2.8219 
 164   0.0000       0.107777         2.9328 
 165   0.0000       0.109375         2.9763 
 166   0.0000       0.114862         3.1256 
 167   0.0000       0.117531         3.1982 
 168   0.0000       0.120989         3.2923 
 169   0.0000       0.124160         3.3786 
 170   0.0000       0.127653         3.4736 
 171   0.0000       0.128686         3.5017 
 172   0.0000       0.130929         3.5628 
 173   0.0000       0.142535         3.8786 
 174   0.0000       0.145292         3.9536 
 175   0.0000       0.150365         4.0917 
 176   0.0000       0.158496         4.3129 
 177   0.0000       0.162412         4.4194 
 178   0.0000       0.170929         4.6512 
 179   0.0000       0.172224         4.6865 
 180   0.0000       0.173654         4.7254 
 181   0.0000       0.177482         4.8295 
 182   0.0000       0.181176         4.9300 
 183   0.0000       0.191804         5.2192 
 184   0.0000       0.197822         5.3830 
 185   0.0000       0.200115         5.4454 
 186   0.0000       0.215031         5.8513 
 187   0.0000       0.224822         6.1177 
 188   0.0000       0.233746         6.3605 
 189   0.0000       0.240293         6.5387 
 190   0.0000       0.249540         6.7903 
 191   0.0000       0.281818         7.6687 
 192   0.0000       0.294665         8.0182 
 193   0.0000       0.308514         8.3951 
 194   0.0000       0.317683         8.6446 
 195   0.0000       0.346495         9.4286 
 196   0.0000       0.386163        10.5080 
 197   0.0000       0.392923        10.6920 
 198   0.0000       0.397701        10.8220 
 199   0.0000       0.400334        10.8936 
 200   0.0000       0.403405        10.9772 
 201   0.0000       0.408645        11.1198 
 202   0.0000       0.410504        11.1704 
 203   0.0000       0.418177        11.3792 
 204   0.0000       0.422426        11.4948 
 205   0.0000       0.429760        11.6944 
 206   0.0000       0.439854        11.9690 
 207   0.0000       0.460406        12.5283 
 208   0.0000       0.465186        12.6584 
 209   0.0000       0.467868        12.7313 
 210   0.0000       0.479207        13.0399 
 211   0.0000       0.485366        13.2075 
 212   0.0000       0.497926        13.5493 
 213   0.0000       0.516541        14.0558 
 214   0.0000       0.528538        14.3822 
 215   0.0000       0.539598        14.6832 
 216   0.0000       0.544896        14.8274 
 217   0.0000       0.558216        15.1898 
 218   0.0000       0.568479        15.4691 
 219   0.0000       0.569426        15.4949 
 220   0.0000       0.575332        15.6556 
 221   0.0000       0.576427        15.6854 
 222   0.0000       0.578677        15.7466 
 223   0.0000       0.584363        15.9013 
 224   0.0000       0.587922        15.9982 
 225   0.0000       0.590907        16.0794 
 226   0.0000       0.601358        16.3638 
 227   0.0000       0.608026        16.5452 
 228   0.0000       0.613746        16.7009 
 229   0.0000       0.621979        16.9249 
 230   0.0000       0.624326        16.9888 
 231   0.0000       0.631152        17.1745 
 232   0.0000       0.634885        17.2761 
 233   0.0000       0.640211        17.4210 
 234   0.0000       0.643462        17.5095 
 235   0.0000       0.646905        17.6032 
 236   0.0000       0.650301        17.6956 
 237   0.0000       0.659595        17.9485 
 238   0.0000       0.664341        18.0776 
 239   0.0000       0.665914        18.1205 
 240   0.0000       0.669699        18.2234 
 241   0.0000       0.673355        18.3229 
 242   0.0000       0.675553        18.3827 
 243   0.0000       0.677037        18.4231 
 244   0.0000       0.678988        18.4762 
 245   0.0000       0.681917        18.5559 
 246   0.0000       0.686907        18.6917 
 247   0.0000       0.688901        18.7459 
 248   0.0000       0.690267        18.7831 
 249   0.0000       0.695088        18.9143 
 250   0.0000       0.700437        19.0598 
 251   0.0000       0.703658        19.1475 
 252   0.0000       0.704390        19.1674 
 253   0.0000       0.706337        19.2204 
 254   0.0000       0.710744        19.3403 
 255   0.0000       0.716688        19.5021 
 256   0.0000       0.718570        19.5533 
 257   0.0000       0.719746        19.5853 
 258   0.0000       0.722344        19.6560 
 259   0.0000       0.730655        19.8821 
 260   0.0000       0.731147        19.8955 
 261   0.0000       0.736874        20.0514 
 262   0.0000       0.741309        20.1721 
 263   0.0000       0.744242        20.2518 
 264   0.0000       0.756845        20.5948 
 265   0.0000       0.758183        20.6312 
 266   0.0000       0.764068        20.7913 
 267   0.0000       0.765297        20.8248 
 268   0.0000       0.767801        20.8929 
 269   0.0000       0.775675        21.1072 
 270   0.0000       0.779346        21.2071 
 271   0.0000       0.790206        21.5026 
 272   0.0000       0.793284        21.5864 
 273   0.0000       0.798261        21.7218 
 274   0.0000       0.804490        21.8913 
 275   0.0000       0.816912        22.2293 
 276   0.0000       0.822116        22.3709 
 277   0.0000       0.823477        22.4079 
 278   0.0000       0.832882        22.6639 
 279   0.0000       0.853133        23.2149 
 280   0.0000       0.856908        23.3176 
 281   0.0000       0.878738        23.9117 
 282   0.0000       0.888354        24.1733 
 283   0.0000       0.890590        24.2342 
 284   0.0000       0.898815        24.4580 
 285   0.0000       0.908554        24.7230 
 286   0.0000       0.911380        24.7999 
 287   0.0000       0.917359        24.9626 
 288   0.0000       0.925619        25.1874 
 289   0.0000       0.938441        25.5363 
 290   0.0000       0.941888        25.6301 
 291   0.0000       0.952646        25.9228 
 292   0.0000       0.979263        26.6471 
 293   0.0000       1.014053        27.5938 
 294   0.0000       1.030175        28.0325 
 295   0.0000       1.037560        28.2334 
 296   0.0000       1.045203        28.4414 
 297   0.0000       1.056466        28.7479 
 298   0.0000       1.068819        29.0841 
 299   0.0000       1.073314        29.2064 
 300   0.0000       1.105775        30.0897 
 301   0.0000       1.123984        30.5851 
 302   0.0000       1.128287        30.7022 
 303   0.0000       1.128990        30.7214 
 304   0.0000       1.152096        31.3501 
 305   0.0000       1.157967        31.5099 
 306   0.0000       1.174527        31.9605 
 307   0.0000       1.178687        32.0737 
 308   0.0000       1.186392        32.2834 
 309   0.0000       1.198764        32.6200 
 310   0.0000       1.204905        32.7871 
 311   0.0000       1.214410        33.0458 
 312   0.0000       1.225941        33.3596 
 313   0.0000       1.230905        33.4946 
 314   0.0000       1.235329        33.6150 
 315   0.0000       1.238741        33.7079 
 316   0.0000       1.245211        33.8839 
 317   0.0000       1.271935        34.6111 
 318   0.0000       1.280625        34.8476 
 319   0.0000       1.287850        35.0442 
 320   0.0000       1.293959        35.2104 
 321   0.0000       1.317416        35.8487 
 322   0.0000       1.328567        36.1521 
 323   0.0000       1.335580        36.3430 
 324   0.0000       1.346837        36.6493 
 325   0.0000       1.362523        37.0761 
 326   0.0000       1.372372        37.3441 
 327   0.0000       1.388657        37.7873 
 328   0.0000       1.414173        38.4816 
 329   0.0000       1.444514        39.3072 
 330   0.0000       1.461061        39.7575 
 331   0.0000       1.494806        40.6757 
 332   0.0000       1.509994        41.0890 
 333   0.0000       1.515355        41.2349 
 334   0.0000       1.521781        41.4098 
 335   0.0000       1.527586        41.5677 
 336   0.0000       1.531424        41.6722 
 337   0.0000       1.540037        41.9065 
 338   0.0000       1.544748        42.0347 
 339   0.0000       1.549593        42.1666 
 340   0.0000       1.567699        42.6593 
 341   0.0000       1.574434        42.8425 
 342   0.0000       1.593467        43.3605 
 343   0.0000       1.612588        43.8807 
 344   0.0000       1.640140        44.6305 
 345   0.0000       1.660586        45.1869 
 346   0.0000       1.680109        45.7181 
 347   0.0000       1.689270        45.9674 
 348   0.0000       1.716384        46.7052 
 349   0.0000       1.733740        47.1775 
 350   0.0000       1.742339        47.4115 
 351   0.0000       1.744555        47.4718 
 352   0.0000       1.748044        47.5667 
 353   0.0000       1.754491        47.7421 
 354   0.0000       1.758671        47.8559 
 355   0.0000       1.775153        48.3044 
 356   0.0000       1.782672        48.5090 
 357   0.0000       1.810892        49.2769 
 358   0.0000       1.822221        49.5852 
 359   0.0000       1.838814        50.0367 
 360   0.0000       1.845770        50.2259 
 361   0.0000       1.854861        50.4733 
 362   0.0000       1.893015        51.5115 
 363   0.0000       1.946018        52.9539 
 364   0.0000       1.969040        53.5803 
 365   0.0000       1.970852        53.6296 
 366   0.0000       1.974355        53.7249 
 367   0.0000       1.977012        53.7972 
 368   0.0000       1.983113        53.9633 
 369   0.0000       1.989000        54.1234 
 370   0.0000       1.991760        54.1986 
 371   0.0000       2.008759        54.6611 
 372   0.0000       2.050384        55.7938 
 373   0.0000       2.067497        56.2595 
 374   0.0000       2.127632        57.8958 
 375   0.0000       2.134330        58.0781 
 376   0.0000       2.177198        59.2446 
 377   0.0000       2.198299        59.8188 
 378   0.0000       2.224206        60.5237 
 379   0.0000       2.229009        60.6544 
 380   0.0000       2.237187        60.8769 
 381   0.0000       2.337301        63.6012 
 382   0.0000       2.384316        64.8805 
 383   0.0000       2.427772        66.0630 
 384   0.0000       2.434060        66.2342 
 385   0.0000       2.435850        66.2829 
 386   0.0000       2.441609        66.4396 
 387   0.0000       2.445095        66.5344 
 388   0.0000       2.447494        66.5997 
 389   0.0000       2.451918        66.7201 
 390   0.0000       2.498785        67.9954 
 391   0.0000       2.507903        68.2435 
 392   0.0000       2.556864        69.5758 
 393   0.0000       2.591326        70.5136 
 394   0.0000       2.701175        73.5027 
 395   0.0000       2.735505        74.4369 
 396   0.0000       2.742670        74.6318 
 397   0.0000       2.746043        74.7236 
 398   0.0000       2.750174        74.8360 
 399   0.0000       2.759792        75.0978 
 400   0.0000       2.770133        75.3792 
 401   0.0000       2.820855        76.7594 
 402   0.0000       2.870269        78.1040 
 403   0.0000       2.924097        79.5687 
 404   0.0000       2.929478        79.7151 
 405   0.0000       2.933655        79.8288 
 406   0.0000       2.936748        79.9130 
 407   0.0000       2.942289        80.0638 
 408   0.0000       2.948560        80.2344 
 409   0.0000       2.957488        80.4773 
 410   0.0000       2.993142        81.4475 
 411   0.0000       3.052726        83.0689 
 412   0.0000       3.086626        83.9914 
 413   0.0000       3.103534        84.4514 
 414   0.0000       3.198273        87.0294 
 415   0.0000       3.447710        93.8170 
 416   0.0000       3.585193        97.5581 
 417   0.0000       3.667112        99.7872 
 418   0.0000       3.980823       108.3237 
 419   0.0000       3.982627       108.3728 
 420   0.0000       3.987066       108.4936 
 421   0.0000       4.008071       109.0651 
 422   0.0000       4.017403       109.3191 
 423   0.0000       4.032073       109.7183 
 424   0.0000       4.033908       109.7682 
 425   0.0000       4.034168       109.7753 
 426   0.0000       4.042250       109.9952 
 427   0.0000       4.060075       110.4803 
 428   0.0000       4.066397       110.6523 
 429   0.0000       4.071288       110.7854 
 430   0.0000       4.082574       111.0925 
 431   0.0000       4.092877       111.3728 
 432   0.0000       4.107516       111.7712 
 433   0.0000       4.113582       111.9363 
 434   0.0000       4.120931       112.1362 
 435   0.0000       4.123026       112.1932 
 436   0.0000       4.123939       112.2181 
 437   0.0000       4.127189       112.3065 
 438   0.0000       4.130276       112.3905 
 439   0.0000       4.138427       112.6123 
 440   0.0000       4.139838       112.6507 
 441   0.0000       4.143230       112.7430 
 442   0.0000       4.152821       113.0040 
 443   0.0000       4.160382       113.2097 
 444   0.0000       4.170628       113.4885 
 445   0.0000       4.197337       114.2154 

                    ********************************
                    * MULLIKEN POPULATION ANALYSIS *
                    ********************************

--------------------------------------------
MULLIKEN ATOMIC CHARGES AND SPIN POPULATIONS
--------------------------------------------
   0 Fe:    0.334877   -3.489971
   1 Fe:    0.348882    3.712998
   2 Fe:    0.268105   -1.556729
   3 Fe:    0.494690    3.890922
   4 S :   -0.298786    0.227617
   5 S :   -0.300712    0.258960
   6 S :   -0.370247    0.160803
   7 S :   -0.323900    0.275061
   8 C :   -0.166985    0.025065
   9 S :   -0.137546   -0.510611
  10 C :   -0.148295   -0.032793
  11 S :   -0.115337    0.568768
  12 C :   -0.150655   -0.027409
  13 S :   -0.080463    0.642478
  14 C :    0.094211    0.009267
  15 C :   -0.077953   -0.140001
  16 N :   -0.416760    0.094165
  17 C :    0.122996   -0.043810
  18 C :    0.310528   -0.116286
  19 N :   -0.258453    0.014090
  20 H :   -0.103985    0.003122
  21 H :   -0.077172    0.007831
  22 H :    0.092683    0.002361
  23 H :    0.109752   -0.015621
  24 H :    0.109664   -0.016660
  25 H :    0.092552   -0.001318
  26 H :    0.098912    0.017622
  27 H :    0.102975    0.017570
  28 H :    0.095223   -0.001244
  29 H :    0.105755    0.013774
  30 H :    0.112714    0.025752
  31 H :    0.030978   -0.000422
  32 H :    0.049084   -0.008143
  33 H :    0.052670   -0.007209
Sum of atomic charges         :   -0.0000000
Sum of atomic spin populations:    4.0000000

-----------------------------------------------------
MULLIKEN REDUCED ORBITAL CHARGES AND SPIN POPULATIONS
-----------------------------------------------------
CHARGE
  0 Fes       :     6.540163  s :     6.540163
      pz      :     4.269116  p :    12.812906
      px      :     4.268585
      py      :     4.275204
      dz2     :     1.063464  d :     6.311372
      dxz     :     1.458182
      dyz     :     1.414317
      dx2y2   :     1.241787
      dxy     :     1.133622
      f0      :     0.000105  f :     0.000683
      f+1     :     0.000082
      f-1     :     0.000097
      f+2     :     0.000079
      f-2     :     0.000104
      f+3     :     0.000123
      f-3     :     0.000094
  1 Fes       :     6.563670  s :     6.563670
      pz      :     4.247696  p :    12.830209
      px      :     4.333210
      py      :     4.249303
      dz2     :     1.136739  d :     6.256573
      dxz     :     1.202139
      dyz     :     1.584714
      dx2y2   :     1.160559
      dxy     :     1.172422
      f0      :     0.000115  f :     0.000666
      f+1     :     0.000086
      f-1     :     0.000078
      f+2     :     0.000079
      f-2     :     0.000080
      f+3     :     0.000098
      f-3     :     0.000130
  2 Fes       :     6.527555  s :     6.527555
      pz      :     4.240608  p :    12.788877
      px      :     4.294187
      py      :     4.254082
      dz2     :     1.248928  d :     6.414603
      dxz     :     1.272957
      dyz     :     1.351312
      dx2y2   :     1.170556
      dxy     :     1.370851
      f0      :     0.000136  f :     0.000860
      f+1     :     0.000116
      f-1     :     0.000140
      f+2     :     0.000122
      f-2     :     0.000103
      f+3     :     0.000108
      f-3     :     0.000135
  3 Fes       :     6.558576  s :     6.558576
      pz      :     4.244045  p :    12.811193
      px      :     4.252967
      py      :     4.314181
      dz2     :     1.174260  d :     6.134787
      dxz     :     1.201502
      dyz     :     1.391027
      dx2y2   :     1.196450
      dxy     :     1.171549
      f0      :     0.000118  f :     0.000754
      f+1     :     0.000095
      f-1     :     0.000092
      f+2     :     0.000100
      f-2     :     0.000080
      f+3     :     0.000157
      f-3     :     0.000111
  4 S s       :     5.898919  s :     5.898919
      pz      :     3.512403  p :    10.354476
      px      :     3.391620
      py      :     3.450454
      dz2     :     0.009498  d :     0.045392
      dxz     :     0.007726
      dyz     :     0.009005
      dx2y2   :     0.009635
      dxy     :     0.009527
  5 S s       :     5.893108  s :     5.893108
      pz      :     3.463876  p :    10.358317
      px      :     3.466210
      py      :     3.428231
      dz2     :     0.009766  d :     0.049287
      dxz     :     0.011137
      dyz     :     0.007834
      dx2y2   :     0.010016
      dxy     :     0.010534
  6 S s       :     5.897329  s :     5.897329
      pz      :     3.487932  p :    10.429863
      px      :     3.452591
      py      :     3.489340
      dz2     :     0.010398  d :     0.043055
      dxz     :     0.009267
      dyz     :     0.007782
      dx2y2   :     0.007835
      dxy     :     0.007773
  7 S s       :     5.900499  s :     5.900499
      pz      :     3.425458  p :    10.382045
      px      :     3.514238
      py      :     3.442349
      dz2     :     0.009146  d :     0.041355
      dxz     :     0.006054
      dyz     :     0.008156
      dx2y2   :     0.009414
      dxy     :     0.008586
  8 C s       :     3.092819  s :     3.092819
      pz      :     1.005209  p :     3.045093
      px      :     1.022332
      py      :     1.017553
      dz2     :     0.007814  d :     0.029073
      dxz     :     0.004217
      dyz     :     0.004417
      dx2y2   :     0.008869
      dxy     :     0.003755
  9 S s       :     5.910685  s :     5.910685
      pz      :     3.377025  p :    10.169868
      px      :     3.422901
      py      :     3.369942
      dz2     :     0.008747  d :     0.056994
      dxz     :     0.014001
      dyz     :     0.013181
      dx2y2   :     0.009338
      dxy     :     0.011726
 10 C s       :     3.081476  s :     3.081476
      pz      :     0.878474  p :     3.038228
      px      :     1.080220
      py      :     1.079535
      dz2     :     0.008454  d :     0.028591
      dxz     :     0.006375
      dyz     :     0.004085
      dx2y2   :     0.005155
      dxy     :     0.004522
 11 S s       :     5.893436  s :     5.893436
      pz      :     3.096174  p :    10.159228
      px      :     3.620363
      py      :     3.442691
      dz2     :     0.030598  d :     0.062674
      dxz     :     0.013527
      dyz     :     0.010641
      dx2y2   :     0.003999
      dxy     :     0.003910
 12 C s       :     3.081105  s :     3.081105
      pz      :     1.080597  p :     3.040770
      px      :     0.871283
      py      :     1.088890
      dz2     :     0.006942  d :     0.028780
      dxz     :     0.005134
      dyz     :     0.003903
      dx2y2   :     0.007331
      dxy     :     0.005470
 13 S s       :     5.903929  s :     5.903929
      pz      :     3.598524  p :    10.113188
      px      :     3.120195
      py      :     3.394469
      dz2     :     0.008775  d :     0.063345
      dxz     :     0.013399
      dyz     :     0.004624
      dx2y2   :     0.024305
      dxy     :     0.012242
 14 C s       :     2.882129  s :     2.882129
      pz      :     0.995759  p :     2.995796
      px      :     1.016157
      py      :     0.983880
      dz2     :     0.002531  d :     0.027865
      dxz     :     0.007015
      dyz     :     0.008183
      dx2y2   :     0.001763
      dxy     :     0.008372
 15 C s       :     3.099457  s :     3.099457
      pz      :     0.978289  p :     2.916793
      px      :     0.987611
      py      :     0.950894
      dz2     :     0.013416  d :     0.061703
      dxz     :     0.010585
      dyz     :     0.014671
      dx2y2   :     0.011147
      dxy     :     0.011884
 16 N s       :     3.483775  s :     3.483775
      pz      :     1.223946  p :     3.906462
      px      :     1.322774
      py      :     1.359742
      dz2     :     0.005935  d :     0.026522
      dxz     :     0.003824
      dyz     :     0.006747
      dx2y2   :     0.005028
      dxy     :     0.004988
 17 C s       :     3.125436  s :     3.125436
      pz      :     0.874422  p :     2.698053
      px      :     0.949653
      py      :     0.873979
      dz2     :     0.010718  d :     0.053514
      dxz     :     0.008973
      dyz     :     0.014381
      dx2y2   :     0.009151
      dxy     :     0.010292
 18 C s       :     2.994013  s :     2.994013
      pz      :     0.878544  p :     2.619022
      px      :     0.928397
      py      :     0.812080
      dz2     :     0.013258  d :     0.076437
      dxz     :     0.009637
      dyz     :     0.020178
      dx2y2   :     0.015900
      dxy     :     0.017463
 19 N s       :     3.542437  s :     3.542437
      pz      :     1.087804  p :     3.686112
      px      :     1.119611
      py      :     1.478698
      dz2     :     0.005403  d :     0.029904
      dxz     :     0.003607
      dyz     :     0.008365
      dx2y2   :     0.005639
      dxy     :     0.006890
 20 H s       :     1.072630  s :     1.072630
      pz      :     0.010915  p :     0.031355
      px      :     0.009885
      py      :     0.010555
 21 H s       :     1.046596  s :     1.046596
      pz      :     0.015980  p :     0.030576
      px      :     0.011556
      py      :     0.003039
 22 H s       :     0.882398  s :     0.882398
      pz      :     0.004998  p :     0.024919
      px      :     0.014984
      py      :     0.004937
 23 H s       :     0.864245  s :     0.864245
      pz      :     0.014708  p :     0.026003
      px      :     0.005634
      py      :     0.005662
 24 H s       :     0.864878  s :     0.864878
      pz      :     0.005087  p :     0.025459
      px      :     0.005447
      py      :     0.014924
 25 H s       :     0.882401  s :     0.882401
      pz      :     0.006092  p :     0.025047
      px      :     0.012521
      py      :     0.006434
 26 H s       :     0.875532  s :     0.875532
      pz      :     0.004697  p :     0.025556
      px      :     0.005532
      py      :     0.015327
 27 H s       :     0.871453  s :     0.871453
      pz      :     0.005056  p :     0.025572
      px      :     0.012201
      py      :     0.008315
 28 H s       :     0.879705  s :     0.879705
      pz      :     0.008568  p :     0.025073
      px      :     0.006266
      py      :     0.010238
 29 H s       :     0.868775  s :     0.868775
      pz      :     0.015483  p :     0.025470
      px      :     0.004401
      py      :     0.005586
 30 H s       :     0.861360  s :     0.861360
      pz      :     0.005776  p :     0.025926
      px      :     0.005370
      py      :     0.014780
 31 H s       :     0.943388  s :     0.943388
      pz      :     0.010220  p :     0.025634
      px      :     0.008119
      py      :     0.007296
 32 H s       :     0.924700  s :     0.924700
      pz      :     0.007945  p :     0.026216
      px      :     0.009098
      py      :     0.009173
 33 H s       :     0.921144  s :     0.921144
      pz      :     0.007180  p :     0.026187
      px      :     0.010718
      py      :     0.008288

SPIN
  0 Fes       :    -0.085911  s :    -0.085911
      pz      :    -0.062716  p :    -0.202730
      px      :    -0.070714
      py      :    -0.069300
      dz2     :    -0.776234  d :    -3.201397
      dxz     :    -0.445805
      dyz     :    -0.510171
      dx2y2   :    -0.685679
      dxy     :    -0.783507
      f0      :     0.000013  f :     0.000067
      f+1     :     0.000016
      f-1     :     0.000009
      f+2     :     0.000003
      f-2     :    -0.000000
      f+3     :     0.000017
      f-3     :     0.000009
  1 Fes       :     0.067956  s :     0.067956
      pz      :     0.046172  p :     0.141834
      px      :     0.051084
      py      :     0.044578
      dz2     :     0.814889  d :     3.503257
      dxz     :     0.743848
      dyz     :     0.390789
      dx2y2   :     0.787122
      dxy     :     0.766608
      f0      :    -0.000022  f :    -0.000049
      f+1     :    -0.000004
      f-1     :     0.000001
      f+2     :    -0.000003
      f-2     :    -0.000002
      f+3     :     0.000004
      f-3     :    -0.000021
  2 Fes       :    -0.054595  s :    -0.054595
      pz      :    -0.038623  p :    -0.159804
      px      :    -0.070326
      py      :    -0.050855
      dz2     :    -0.640387  d :    -1.342430
      dxz     :    -0.317365
      dyz     :     0.484946
      dx2y2   :    -0.594221
      dxy     :    -0.275403
      f0      :     0.000013  f :     0.000101
      f+1     :     0.000018
      f-1     :     0.000004
      f+2     :     0.000026
      f-2     :     0.000006
      f+3     :     0.000003
      f-3     :     0.000031
  3 Fes       :     0.054754  s :     0.054754
      pz      :     0.029564  p :     0.105011
      px      :     0.036645
      py      :     0.038802
      dz2     :     0.809591  d :     3.731199
      dxz     :     0.772774
      dyz     :     0.585307
      dx2y2   :     0.765899
      dxy     :     0.797628
      f0      :    -0.000010  f :    -0.000042
      f+1     :    -0.000009
      f-1     :    -0.000002
      f+2     :    -0.000002
      f-2     :     0.000007
      f+3     :    -0.000021
      f-3     :    -0.000005
  4 S s       :     0.004450  s :     0.004450
      pz      :     0.074989  p :     0.228245
      px      :     0.136676
      py      :     0.016580
      dz2     :    -0.000847  d :    -0.005079
      dxz     :    -0.001456
      dyz     :    -0.001348
      dx2y2   :    -0.000208
      dxy     :    -0.001220
  5 S s       :     0.005929  s :     0.005929
      pz      :     0.066732  p :     0.256495
      px      :     0.030721
      py      :     0.159042
      dz2     :    -0.001179  d :    -0.003463
      dxz     :    -0.000835
      dyz     :    -0.000217
      dx2y2   :    -0.000226
      dxy     :    -0.001007
  6 S s       :     0.003330  s :     0.003330
      pz      :     0.013436  p :     0.160366
      px      :     0.076486
      py      :     0.070444
      dz2     :    -0.000142  d :    -0.002893
      dxz     :    -0.000440
      dyz     :    -0.001229
      dx2y2   :    -0.000595
      dxy     :    -0.000486
  7 S s       :     0.001390  s :     0.001390
      pz      :     0.170663  p :     0.275298
      px      :     0.018481
      py      :     0.086155
      dz2     :    -0.001000  d :    -0.001627
      dxz     :     0.000500
      dyz     :    -0.000477
      dx2y2   :    -0.000780
      dxy     :     0.000130
  8 C s       :     0.006805  s :     0.006805
      pz      :     0.008797  p :     0.019683
      px      :     0.004500
      py      :     0.006386
      dz2     :    -0.001174  d :    -0.001423
      dxz     :     0.000060
      dyz     :    -0.000024
      dx2y2   :    -0.000327
      dxy     :     0.000042
  9 S s       :    -0.018690  s :    -0.018690
      pz      :    -0.221920  p :    -0.493736
      px      :     0.019235
      py      :    -0.291051
      dz2     :     0.000127  d :     0.001815
      dxz     :     0.000877
      dyz     :    -0.000368
      dx2y2   :     0.000206
      dxy     :     0.000973
 10 C s       :    -0.008264  s :    -0.008264
      pz      :    -0.020259  p :    -0.026545
      px      :    -0.002988
      py      :    -0.003297
      dz2     :    -0.000040  d :     0.002015
      dxz     :     0.000275
      dyz     :     0.001246
      dx2y2   :     0.000313
      dxy     :     0.000220
 11 S s       :     0.018550  s :     0.018550
      pz      :     0.018240  p :     0.553194
      px      :     0.099932
      py      :     0.435022
      dz2     :    -0.001148  d :    -0.002976
      dxz     :    -0.000362
      dyz     :    -0.000370
      dx2y2   :    -0.000648
      dxy     :    -0.000448
 12 C s       :    -0.008181  s :    -0.008181
      pz      :    -0.002786  p :    -0.021223
      px      :    -0.016031
      py      :    -0.002405
      dz2     :     0.000452  d :     0.001994
      dxz     :     0.000350
      dyz     :     0.000016
      dx2y2   :     0.000009
      dxy     :     0.001168
 13 S s       :     0.022792  s :     0.022792
      pz      :     0.195073  p :     0.621532
      px      :     0.014063
      py      :     0.412396
      dz2     :    -0.001192  d :    -0.001846
      dxz     :    -0.000206
      dyz     :    -0.000200
      dx2y2   :     0.000106
      dxy     :    -0.000354
 14 C s       :     0.002494  s :     0.002494
      pz      :     0.002165  p :     0.007683
      px      :     0.001102
      py      :     0.004415
      dz2     :    -0.000107  d :    -0.000910
      dxz     :    -0.000068
      dyz     :    -0.000225
      dx2y2   :    -0.000009
      dxy     :    -0.000502
 15 C s       :    -0.013695  s :    -0.013695
      pz      :    -0.041864  p :    -0.126882
      px      :    -0.083110
      py      :    -0.001908
      dz2     :     0.000260  d :     0.000576
      dxz     :     0.000326
      dyz     :    -0.000020
      dx2y2   :     0.000395
      dxy     :    -0.000386
 16 N s       :     0.008704  s :     0.008704
      pz      :     0.019325  p :     0.085659
      px      :     0.028647
      py      :     0.037687
      dz2     :    -0.000521  d :    -0.000198
      dxz     :    -0.000046
      dyz     :     0.000211
      dx2y2   :    -0.000014
      dxy     :     0.000171
 17 C s       :    -0.000478  s :    -0.000478
      pz      :    -0.014413  p :    -0.042702
      px      :    -0.033964
      py      :     0.005675
      dz2     :     0.000027  d :    -0.000630
      dxz     :     0.000089
      dyz     :    -0.000254
      dx2y2   :     0.000166
      dxy     :    -0.000657
 18 C s       :    -0.011048  s :    -0.011048
      pz      :    -0.038762  p :    -0.106457
      px      :    -0.064646
      py      :    -0.003049
      dz2     :     0.000171  d :     0.001219
      dxz     :     0.000389
      dyz     :     0.000338
      dx2y2   :     0.000111
      dxy     :     0.000210
 19 N s       :     0.000907  s :     0.000907
      pz      :     0.003480  p :     0.013794
      px      :    -0.001657
      py      :     0.011972
      dz2     :    -0.000238  d :    -0.000612
      dxz     :    -0.000016
      dyz     :    -0.000092
      dx2y2   :    -0.000111
      dxy     :    -0.000155
 20 H s       :     0.003497  s :     0.003497
      pz      :    -0.000116  p :    -0.000375
      px      :    -0.000265
      py      :     0.000006
 21 H s       :     0.008582  s :     0.008582
      pz      :    -0.000175  p :    -0.000751
      px      :    -0.000619
      py      :     0.000043
 22 H s       :     0.002321  s :     0.002321
      pz      :     0.000035  p :     0.000040
      px      :     0.000008
      py      :    -0.000003
 23 H s       :    -0.015698  s :    -0.015698
      pz      :     0.000057  p :     0.000077
      px      :    -0.000033
      py      :     0.000053
 24 H s       :    -0.016703  s :    -0.016703
      pz      :     0.000061  p :     0.000044
      px      :    -0.000083
      py      :     0.000065
 25 H s       :    -0.001272  s :    -0.001272
      pz      :    -0.000089  p :    -0.000046
      px      :    -0.000011
      py      :     0.000054
 26 H s       :     0.017704  s :     0.017704
      pz      :    -0.000112  p :    -0.000082
      px      :     0.000042
      py      :    -0.000012
 27 H s       :     0.017653  s :     0.017653
      pz      :    -0.000132  p :    -0.000083
      px      :     0.000073
      py      :    -0.000025
 28 H s       :    -0.001223  s :    -0.001223
      pz      :     0.000071  p :    -0.000021
      px      :    -0.000088
      py      :    -0.000004
 29 H s       :     0.013819  s :     0.013819
      pz      :     0.000056  p :    -0.000045
      px      :    -0.000112
      py      :     0.000011
 30 H s       :     0.025805  s :     0.025805
      pz      :     0.000011  p :    -0.000052
      px      :    -0.000144
      py      :     0.000080
 31 H s       :    -0.000437  s :    -0.000437
      pz      :     0.000002  p :     0.000015
      px      :    -0.000006
      py      :     0.000018
 32 H s       :    -0.008169  s :    -0.008169
      pz      :    -0.000024  p :     0.000026
      px      :     0.000022
      py      :     0.000027
 33 H s       :    -0.007212  s :    -0.007212
      pz      :     0.000013  p :     0.000004
      px      :    -0.000032
      py      :     0.000023


                     *******************************
                     * LOEWDIN POPULATION ANALYSIS *
                     *******************************

-------------------------------------------
LOEWDIN ATOMIC CHARGES AND SPIN POPULATIONS
-------------------------------------------
   0 Fe:   -0.080787   -3.327709
   1 Fe:   -0.048679    3.604697
   2 Fe:   -0.189840   -1.446428
   3 Fe:    0.189075    3.801231
   4 S :   -0.015711    0.217350
   5 S :    0.003326    0.223339
   6 S :   -0.086534    0.157017
   7 S :   -0.049364    0.254129
   8 C :   -0.168615    0.006384
   9 S :    0.176597   -0.466464
  10 C :   -0.169625   -0.009810
  11 S :    0.223637    0.529217
  12 C :   -0.167932   -0.003805
  13 S :    0.264108    0.591191
  14 C :   -0.055731   -0.000213
  15 C :   -0.011387   -0.112645
  16 N :   -0.126124    0.097330
  17 C :   -0.001250   -0.048769
  18 C :    0.049342   -0.092534
  19 N :   -0.138899    0.005453
  20 H :   -0.023023   -0.000195
  21 H :   -0.027941   -0.000867
  22 H :    0.031425    0.001949
  23 H :    0.031731   -0.013157
  24 H :    0.039900   -0.013803
  25 H :    0.034159   -0.000936
  26 H :    0.039847    0.014166
  27 H :    0.041171    0.014677
  28 H :    0.034038   -0.000838
  29 H :    0.041153    0.011935
  30 H :    0.046098    0.021272
  31 H :    0.038112   -0.000201
  32 H :    0.037046   -0.006440
  33 H :    0.040679   -0.006523

----------------------------------------------------
LOEWDIN REDUCED ORBITAL CHARGES AND SPIN POPULATIONS
----------------------------------------------------
CHARGE
  0 Fes       :     6.536793  s :     6.536793
      pz      :     4.351527  p :    13.062867
      px      :     4.356473
      py      :     4.354867
      dz2     :     1.098691  d :     6.480074
      dxz     :     1.487327
      dyz     :     1.444833
      dx2y2   :     1.274836
      dxy     :     1.174387
      f0      :     0.000162  f :     0.001053
      f+1     :     0.000130
      f-1     :     0.000148
      f+2     :     0.000118
      f-2     :     0.000154
      f+3     :     0.000199
      f-3     :     0.000143
  1 Fes       :     6.544822  s :     6.544822
      pz      :     4.339410  p :    13.074809
      px      :     4.392669
      py      :     4.342730
      dz2     :     1.177605  d :     6.428002
      dxz     :     1.233415
      dyz     :     1.610914
      dx2y2   :     1.198011
      dxy     :     1.208056
      f0      :     0.000182  f :     0.001046
      f+1     :     0.000133
      f-1     :     0.000122
      f+2     :     0.000129
      f-2     :     0.000123
      f+3     :     0.000146
      f-3     :     0.000211
  2 Fes       :     6.528146  s :     6.528146
      pz      :     4.328202  p :    13.057384
      px      :     4.384710
      py      :     4.344472
      dz2     :     1.287036  d :     6.603045
      dxz     :     1.320218
      dyz     :     1.376702
      dx2y2   :     1.209248
      dxy     :     1.409841
      f0      :     0.000196  f :     0.001265
      f+1     :     0.000188
      f-1     :     0.000190
      f+2     :     0.000169
      f-2     :     0.000149
      f+3     :     0.000163
      f-3     :     0.000209
  3 Fes       :     6.513037  s :     6.513037
      pz      :     4.311848  p :    12.992851
      px      :     4.340052
      py      :     4.340950
      dz2     :     1.209736  d :     6.303876
      dxz     :     1.228151
      dyz     :     1.424074
      dx2y2   :     1.235107
      dxy     :     1.206807
      f0      :     0.000178  f :     0.001162
      f+1     :     0.000161
      f-1     :     0.000141
      f+2     :     0.000149
      f-2     :     0.000123
      f+3     :     0.000243
      f-3     :     0.000167
  4 S s       :     5.678517  s :     5.678517
      pz      :     3.479853  p :    10.286428
      px      :     3.378757
      py      :     3.427818
      dz2     :     0.010935  d :     0.050766
      dxz     :     0.008576
      dyz     :     0.009855
      dx2y2   :     0.010680
      dxy     :     0.010720
  5 S s       :     5.654559  s :     5.654559
      pz      :     3.437206  p :    10.286896
      px      :     3.445934
      py      :     3.403756
      dz2     :     0.010941  d :     0.055219
      dxz     :     0.012151
      dyz     :     0.008712
      dx2y2   :     0.011559
      dxy     :     0.011855
  6 S s       :     5.676177  s :     5.676177
      pz      :     3.461772  p :    10.361925
      px      :     3.431928
      py      :     3.468225
      dz2     :     0.011751  d :     0.048432
      dxz     :     0.010290
      dyz     :     0.008731
      dx2y2   :     0.008962
      dxy     :     0.008698
  7 S s       :     5.684408  s :     5.684408
      pz      :     3.398618  p :    10.319259
      px      :     3.500372
      py      :     3.420269
      dz2     :     0.009967  d :     0.045697
      dxz     :     0.006885
      dyz     :     0.008768
      dx2y2   :     0.010035
      dxy     :     0.010041
  8 C s       :     2.882575  s :     2.882575
      pz      :     1.064715  p :     3.214747
      px      :     1.077882
      py      :     1.072150
      dz2     :     0.020191  d :     0.071292
      dxz     :     0.009690
      dyz     :     0.010446
      dx2y2   :     0.022361
      dxy     :     0.008604
  9 S s       :     5.651091  s :     5.651091
      pz      :     3.372282  p :    10.107998
      px      :     3.376456
      py      :     3.359260
      dz2     :     0.008989  d :     0.064313
      dxz     :     0.016333
      dyz     :     0.015209
      dx2y2   :     0.010114
      dxy     :     0.013666
 10 C s       :     2.881668  s :     2.881668
      pz      :     0.992437  p :     3.217097
      px      :     1.113870
      py      :     1.110791
      dz2     :     0.020727  d :     0.070860
      dxz     :     0.015488
      dyz     :     0.009635
      dx2y2   :     0.013418
      dxy     :     0.011590
 11 S s       :     5.625738  s :     5.625738
      pz      :     3.095896  p :    10.078479
      px      :     3.574214
      py      :     3.408368
      dz2     :     0.038155  d :     0.072146
      dxz     :     0.014884
      dyz     :     0.011618
      dx2y2   :     0.003797
      dxy     :     0.003692
 12 C s       :     2.880293  s :     2.880293
      pz      :     1.112234  p :     3.216195
      px      :     0.989365
      py      :     1.114596
      dz2     :     0.017905  d :     0.071444
      dxz     :     0.012015
      dyz     :     0.009814
      dx2y2   :     0.018102
      dxy     :     0.013607
 13 S s       :     5.630745  s :     5.630745
      pz      :     3.558675  p :    10.032775
      px      :     3.121969
      py      :     3.352131
      dz2     :     0.010134  d :     0.072373
      dxz     :     0.014717
      dyz     :     0.004410
      dx2y2   :     0.029748
      dxy     :     0.013364
 14 C s       :     2.811703  s :     2.811703
      pz      :     1.053827  p :     3.168980
      px      :     1.065434
      py      :     1.049719
      dz2     :     0.005851  d :     0.075049
      dxz     :     0.019172
      dyz     :     0.022964
      dx2y2   :     0.004257
      dxy     :     0.022805
 15 C s       :     2.855947  s :     2.855947
      pz      :     0.967861  p :     3.011627
      px      :     0.972780
      py      :     1.070985
      dz2     :     0.030108  d :     0.143813
      dxz     :     0.024049
      dyz     :     0.035408
      dx2y2   :     0.028215
      dxy     :     0.026033
 16 N s       :     3.151693  s :     3.151693
      pz      :     1.247736  p :     3.914599
      px      :     1.313238
      py      :     1.353626
      dz2     :     0.013529  d :     0.059831
      dxz     :     0.009359
      dyz     :     0.015520
      dx2y2   :     0.011542
      dxy     :     0.009880
 17 C s       :     2.819904  s :     2.819904
      pz      :     1.001085  p :     3.048439
      px      :     1.002313
      py      :     1.045041
      dz2     :     0.025578  d :     0.132907
      dxz     :     0.020863
      dyz     :     0.035819
      dx2y2   :     0.026109
      dxy     :     0.024538
 18 C s       :     2.804912  s :     2.804912
      pz      :     1.011349  p :     2.965153
      px      :     0.982489
      py      :     0.971314
      dz2     :     0.027947  d :     0.180594
      dxz     :     0.020045
      dyz     :     0.053242
      dx2y2   :     0.037862
      dxy     :     0.041498
 19 N s       :     3.246241  s :     3.246241
      pz      :     1.157341  p :     3.833163
      px      :     1.154475
      py      :     1.521348
      dz2     :     0.011615  d :     0.059495
      dxz     :     0.008637
      dyz     :     0.016957
      dx2y2   :     0.010381
      dxy     :     0.011905
 20 H s       :     0.920748  s :     0.920748
      pz      :     0.036029  p :     0.102275
      px      :     0.033030
      py      :     0.033216
 21 H s       :     0.927439  s :     0.927439
      pz      :     0.046433  p :     0.100502
      px      :     0.036231
      py      :     0.017837
 22 H s       :     0.894298  s :     0.894298
      pz      :     0.015026  p :     0.074277
      px      :     0.044587
      py      :     0.014664
 23 H s       :     0.890917  s :     0.890917
      pz      :     0.044790  p :     0.077353
      px      :     0.016270
      py      :     0.016293
 24 H s       :     0.884485  s :     0.884485
      pz      :     0.014885  p :     0.075615
      px      :     0.015880
      py      :     0.044851
 25 H s       :     0.891564  s :     0.891564
      pz      :     0.021198  p :     0.074277
      px      :     0.034927
      py      :     0.018152
 26 H s       :     0.885060  s :     0.885060
      pz      :     0.016318  p :     0.075093
      px      :     0.015399
      py      :     0.043376
 27 H s       :     0.883676  s :     0.883676
      pz      :     0.017507  p :     0.075153
      px      :     0.034526
      py      :     0.023120
 28 H s       :     0.891349  s :     0.891349
      pz      :     0.024040  p :     0.074613
      px      :     0.021664
      py      :     0.028910
 29 H s       :     0.883566  s :     0.883566
      pz      :     0.044223  p :     0.075281
      px      :     0.015218
      py      :     0.015840
 30 H s       :     0.877856  s :     0.877856
      pz      :     0.016243  p :     0.076046
      px      :     0.018457
      py      :     0.041345
 31 H s       :     0.891529  s :     0.891529
      pz      :     0.028255  p :     0.070360
      px      :     0.021787
      py      :     0.020319
 32 H s       :     0.890646  s :     0.890646
      pz      :     0.022123  p :     0.072308
      px      :     0.024892
      py      :     0.025294
 33 H s       :     0.887279  s :     0.887279
      pz      :     0.019694  p :     0.072042
      px      :     0.029574
      py      :     0.022773

SPIN
  0 Fes       :    -0.030281  s :    -0.030281
      pz      :    -0.042845  p :    -0.136851
      px      :    -0.049747
      py      :    -0.044259
      dz2     :    -0.767123  d :    -3.160710
      dxz     :    -0.437942
      dyz     :    -0.503313
      dx2y2   :    -0.678663
      dxy     :    -0.773669
      f0      :     0.000023  f :     0.000133
      f+1     :     0.000025
      f-1     :     0.000018
      f+2     :     0.000010
      f-2     :     0.000007
      f+3     :     0.000034
      f-3     :     0.000016
  1 Fes       :     0.026233  s :     0.026233
      pz      :     0.039366  p :     0.109772
      px      :     0.030167
      py      :     0.040240
      dz2     :     0.808261  d :     3.468770
      dxz     :     0.735427
      dyz     :     0.386988
      dx2y2   :     0.778934
      dxy     :     0.759160
      f0      :    -0.000033  f :    -0.000078
      f+1     :    -0.000008
      f-1     :     0.000004
      f+2     :    -0.000005
      f-2     :    -0.000004
      f+3     :     0.000005
      f-3     :    -0.000037
  2 Fes       :    -0.019592  s :    -0.019592
      pz      :    -0.026450  p :    -0.106727
      px      :    -0.043778
      py      :    -0.036499
      dz2     :    -0.635172  d :    -1.320262
      dxz     :    -0.310023
      dyz     :     0.482243
      dx2y2   :    -0.587303
      dxy     :    -0.270008
      f0      :     0.000017  f :     0.000152
      f+1     :     0.000028
      f-1     :     0.000008
      f+2     :     0.000031
      f-2     :     0.000014
      f+3     :     0.000006
      f-3     :     0.000047
  3 Fes       :     0.018943  s :     0.018943
      pz      :     0.028930  p :     0.086045
      px      :     0.032874
      py      :     0.024242
      dz2     :     0.803802  d :     3.696306
      dxz     :     0.765325
      dyz     :     0.579128
      dx2y2   :     0.756996
      dxy     :     0.791056
      f0      :    -0.000011  f :    -0.000064
      f+1     :    -0.000018
      f-1     :    -0.000005
      f+2     :    -0.000002
      f-2     :     0.000009
      f+3     :    -0.000033
      f-3     :    -0.000005
  4 S s       :     0.003775  s :     0.003775
      pz      :     0.083283  p :     0.218817
      px      :     0.113022
      py      :     0.022512
      dz2     :    -0.000257  d :    -0.005243
      dxz     :    -0.001699
      dyz     :    -0.001496
      dx2y2   :    -0.000097
      dxy     :    -0.001693
  5 S s       :     0.001616  s :     0.001616
      pz      :     0.053755  p :     0.226283
      px      :     0.036935
      py      :     0.135593
      dz2     :    -0.001539  d :    -0.004560
      dxz     :    -0.001249
      dyz     :    -0.000452
      dx2y2   :     0.000246
      dxy     :    -0.001565
  6 S s       :     0.002787  s :     0.002787
      pz      :     0.026497  p :     0.157152
      px      :     0.055221
      py      :     0.075435
      dz2     :     0.000562  d :    -0.002922
      dxz     :    -0.000720
      dyz     :    -0.001261
      dx2y2   :    -0.001178
      dxy     :    -0.000324
  7 S s       :    -0.000006  s :    -0.000006
      pz      :     0.145946  p :     0.255275
      px      :     0.031975
      py      :     0.077355
      dz2     :    -0.001542  d :    -0.001140
      dxz     :     0.000841
      dyz     :    -0.000455
      dx2y2   :    -0.000649
      dxy     :     0.000665
  8 C s       :     0.002287  s :     0.002287
      pz      :     0.003180  p :     0.007717
      px      :     0.003926
      py      :     0.000611
      dz2     :    -0.002645  d :    -0.003620
      dxz     :    -0.000028
      dyz     :    -0.000117
      dx2y2   :    -0.000791
      dxy     :    -0.000038
  9 S s       :    -0.005480  s :    -0.005480
      pz      :    -0.212212  p :    -0.463986
      px      :     0.029515
      py      :    -0.281289
      dz2     :     0.000220  d :     0.003002
      dxz     :     0.001492
      dyz     :    -0.000595
      dx2y2   :     0.000392
      dxy     :     0.001493
 10 C s       :    -0.002817  s :    -0.002817
      pz      :    -0.013555  p :    -0.012002
      px      :    -0.000716
      py      :     0.002269
      dz2     :     0.000145  d :     0.005009
      dxz     :     0.000699
      dyz     :     0.002706
      dx2y2   :     0.000834
      dxy     :     0.000625
 11 S s       :     0.006848  s :     0.006848
      pz      :     0.010391  p :     0.526268
      px      :     0.090473
      py      :     0.425403
      dz2     :    -0.001535  d :    -0.003899
      dxz     :    -0.000660
      dyz     :    -0.000631
      dx2y2   :    -0.000625
      dxy     :    -0.000447
 12 C s       :    -0.002333  s :    -0.002333
      pz      :     0.000418  p :    -0.006564
      px      :    -0.010011
      py      :     0.003029
      dz2     :     0.001305  d :     0.005092
      dxz     :     0.000841
      dyz     :     0.000023
      dx2y2   :     0.000274
      dxy     :     0.002649
 13 S s       :     0.008876  s :     0.008876
      pz      :     0.183512  p :     0.584971
      px      :     0.008833
      py      :     0.392627
      dz2     :    -0.001509  d :    -0.002657
      dxz     :    -0.000389
      dyz     :    -0.000417
      dx2y2   :     0.000169
      dxy     :    -0.000511
 14 C s       :     0.000702  s :     0.000702
      pz      :     0.000382  p :     0.001394
      px      :    -0.001005
      py      :     0.002018
      dz2     :    -0.000259  d :    -0.002309
      dxz     :    -0.000186
      dyz     :    -0.000619
      dx2y2   :    -0.000041
      dxy     :    -0.001204
 15 C s       :    -0.002964  s :    -0.002964
      pz      :    -0.036252  p :    -0.110936
      px      :    -0.074625
      py      :    -0.000059
      dz2     :     0.000574  d :     0.001255
      dxz     :     0.000448
      dyz     :     0.000091
      dx2y2   :     0.000694
      dxy     :    -0.000553
 16 N s       :     0.009756  s :     0.009756
      pz      :     0.018013  p :     0.088574
      px      :     0.026579
      py      :     0.043982
      dz2     :    -0.001193  d :    -0.001000
      dxz     :    -0.000022
      dyz     :     0.000249
      dx2y2   :    -0.000171
      dxy     :     0.000137
 17 C s       :    -0.000208  s :    -0.000208
      pz      :    -0.014953  p :    -0.047039
      px      :    -0.034429
      py      :     0.002343
      dz2     :    -0.000007  d :    -0.001522
      dxz     :     0.000097
      dyz     :    -0.000476
      dx2y2   :     0.000193
      dxy     :    -0.001328
 18 C s       :    -0.003053  s :    -0.003053
      pz      :    -0.032999  p :    -0.091983
      px      :    -0.059726
      py      :     0.000741
      dz2     :     0.000364  d :     0.002502
      dxz     :     0.000496
      dyz     :     0.000865
      dx2y2   :     0.000163
      dxy     :     0.000613
 19 N s       :     0.000234  s :     0.000234
      pz      :     0.001148  p :     0.006657
      px      :    -0.003933
      py      :     0.009442
      dz2     :    -0.000653  d :    -0.001439
      dxz     :    -0.000064
      dyz     :    -0.000211
      dx2y2   :    -0.000253
      dxy     :    -0.000257
 20 H s       :     0.001345  s :     0.001345
      pz      :    -0.000495  p :    -0.001540
      px      :    -0.001107
      py      :     0.000062
 21 H s       :     0.002772  s :     0.002772
      pz      :    -0.000902  p :    -0.003639
      px      :    -0.002705
      py      :    -0.000032
 22 H s       :     0.001947  s :     0.001947
      pz      :     0.000055  p :     0.000002
      px      :    -0.000001
      py      :    -0.000051
 23 H s       :    -0.013623  s :    -0.013623
      pz      :     0.000324  p :     0.000466
      px      :    -0.000072
      py      :     0.000214
 24 H s       :    -0.014283  s :    -0.014283
      pz      :     0.000242  p :     0.000480
      px      :    -0.000154
      py      :     0.000392
 25 H s       :    -0.000663  s :    -0.000663
      pz      :    -0.000329  p :    -0.000273
      px      :    -0.000011
      py      :     0.000068
 26 H s       :     0.014727  s :     0.014727
      pz      :    -0.000256  p :    -0.000561
      px      :    -0.000010
      py      :    -0.000295
 27 H s       :     0.015288  s :     0.015288
      pz      :    -0.000362  p :    -0.000611
      px      :    -0.000109
      py      :    -0.000140
 28 H s       :    -0.000875  s :    -0.000875
      pz      :     0.000169  p :     0.000037
      px      :    -0.000157
      py      :     0.000026
 29 H s       :     0.012332  s :     0.012332
      pz      :    -0.000141  p :    -0.000397
      px      :    -0.000279
      py      :     0.000022
 30 H s       :     0.021780  s :     0.021780
      pz      :    -0.000077  p :    -0.000508
      px      :    -0.000231
      py      :    -0.000201
 31 H s       :    -0.000236  s :    -0.000236
      pz      :     0.000003  p :     0.000034
      px      :    -0.000031
      py      :     0.000062
 32 H s       :    -0.006590  s :    -0.006590
      pz      :     0.000019  p :     0.000151
      px      :     0.000054
      py      :     0.000078
 33 H s       :    -0.006713  s :    -0.006713
      pz      :     0.000031  p :     0.000190
      px      :     0.000055
      py      :     0.000105


                      *****************************
                      * MAYER POPULATION ANALYSIS *
                      *****************************

  NA   - Mulliken gross atomic population
  ZA   - Total nuclear charge
  QA   - Mulliken gross atomic charge
  VA   - Mayer's total valence
  BVA  - Mayer's bonded valence
  FA   - Mayer's free valence

  ATOM       NA         ZA         QA         VA         BVA        FA
  0 Fe    25.6651    26.0000     0.3349     6.4506     3.6965     2.7541
  1 Fe    25.6511    26.0000     0.3489     6.8383     3.9333     2.9050
  2 Fe    25.7319    26.0000     0.2681     6.2750     4.2505     2.0244
  3 Fe    25.5053    26.0000     0.4947     7.0729     4.0154     3.0574
  4 S     16.2988    16.0000    -0.2988     2.4893     2.4536     0.0356
  5 S     16.3007    16.0000    -0.3007     2.4965     2.4601     0.0365
  6 S     16.3702    16.0000    -0.3702     2.4300     2.4140     0.0160
  7 S     16.3239    16.0000    -0.3239     2.4671     2.4253     0.0418
  8 C      6.1670     6.0000    -0.1670     3.8929     3.8923     0.0006
  9 S     16.1375    16.0000    -0.1375     2.4954     2.2343     0.2610
 10 C      6.1483     6.0000    -0.1483     3.9039     3.9031     0.0007
 11 S     16.1153    16.0000    -0.1153     2.5494     2.2705     0.2789
 12 C      6.1507     6.0000    -0.1507     3.8934     3.8927     0.0006
 13 S     16.0805    16.0000    -0.0805     2.5480     2.1692     0.3788
 14 C      5.9058     6.0000     0.0942     3.9008     3.9007     0.0001
 15 C      6.0780     6.0000    -0.0780     4.0287     4.0135     0.0152
 16 N      7.4168     7.0000    -0.4168     3.2456     3.2418     0.0038
 17 C      5.8770     6.0000     0.1230     4.0071     4.0044     0.0027
 18 C      5.6895     6.0000     0.3105     3.9486     3.9384     0.0102
 19 N      7.2585     7.0000    -0.2585     3.1018     3.1016     0.0002
 20 H      1.1040     1.0000    -0.1040     1.0105     1.0105     0.0000
 21 H      1.0772     1.0000    -0.0772     1.0331     1.0330     0.0001
 22 H      0.9073     1.0000     0.0927     0.9804     0.9804     0.0000
 23 H      0.8902     1.0000     0.1098     0.9944     0.9941     0.0002
 24 H      0.8903     1.0000     0.1097     0.9915     0.9912     0.0003
 25 H      0.9074     1.0000     0.0926     0.9784     0.9784     0.0000
 26 H      0.9011     1.0000     0.0989     0.9886     0.9883     0.0003
 27 H      0.8970     1.0000     0.1030     0.9888     0.9885     0.0003
 28 H      0.9048     1.0000     0.0952     0.9791     0.9791     0.0000
 29 H      0.8942     1.0000     0.1058     0.9875     0.9873     0.0002
 30 H      0.8873     1.0000     0.1127     0.9935     0.9928     0.0007
 31 H      0.9690     1.0000     0.0310     0.9991     0.9991     0.0000
 32 H      0.9509     1.0000     0.0491     1.0046     1.0046     0.0001
 33 H      0.9473     1.0000     0.0527     1.0000     1.0000     0.0001

  Mayer bond orders larger than 0.100000
B(  0-Fe,  1-Fe) :   0.2004 B(  0-Fe,  2-Fe) :   0.2140 B(  0-Fe,  3-Fe) :   0.2008 
B(  0-Fe,  5-S ) :   0.6789 B(  0-Fe,  6-S ) :   0.7902 B(  0-Fe,  7-S ) :   0.6306 
B(  0-Fe, 13-S ) :   0.8658 B(  1-Fe,  2-Fe) :   0.2139 B(  1-Fe,  3-Fe) :   0.3938 
B(  1-Fe,  4-S ) :   0.6698 B(  1-Fe,  6-S ) :   0.6732 B(  1-Fe,  7-S ) :   0.8741 
B(  1-Fe,  9-S ) :   0.7659 B(  2-Fe,  3-Fe) :   0.2882 B(  2-Fe,  4-S ) :   0.8440 
B(  2-Fe,  5-S ) :   0.7752 B(  2-Fe,  7-S ) :   0.7185 B(  2-Fe, 11-S ) :   1.0523 
B(  3-Fe,  4-S ) :   0.7145 B(  3-Fe,  5-S ) :   0.8126 B(  3-Fe,  6-S ) :   0.7777 
B(  3-Fe, 16-N ) :   0.6339 B(  8-C ,  9-S ) :   0.9917 B(  8-C , 22-H ) :   0.9687 
B(  8-C , 23-H ) :   0.9512 B(  8-C , 24-H ) :   0.9553 B(  9-S , 15-C ) :   0.1026 
B( 10-C , 11-S ) :   0.9887 B( 10-C , 25-H ) :   0.9664 B( 10-C , 26-H ) :   0.9605 
B( 10-C , 27-H ) :   0.9608 B( 12-C , 13-S ) :   0.9921 B( 12-C , 28-H ) :   0.9659 
B( 12-C , 29-H ) :   0.9589 B( 12-C , 30-H ) :   0.9507 B( 14-C , 15-C ) :   1.0657 
B( 14-C , 31-H ) :   0.9474 B( 14-C , 32-H ) :   0.9445 B( 14-C , 33-H ) :   0.9453 
B( 15-C , 16-N ) :   1.2489 B( 15-C , 17-C ) :   1.4210 B( 16-N , 18-C ) :   1.2490 
B( 17-C , 19-N ) :   1.4310 B( 17-C , 20-H ) :   1.0219 B( 18-C , 19-N ) :   1.5158 
B( 18-C , 21-H ) :   0.9924 

Environment variable NBOEXE for nbo6.exe or nbo5.exe not set! Skipping NBO-Analysis

-------
TIMINGS
-------

Total SCF time: 0 days 11 hours 11 min 8 sec 

Total time                  ....   40268.677 sec
Sum of individual times     ....   40251.371 sec  (100.0%)

Fock matrix formation       ....   40108.996 sec  ( 99.6%)
  XC integration            ....     994.096 sec  (  2.5% of F)
    Basis function eval.    ....     302.697 sec  ( 30.4% of XC)
    Density eval.           ....     333.791 sec  ( 33.6% of XC)
    XC-Functional eval.     ....      47.291 sec  (  4.8% of XC)
    XC-Potential eval.      ....     284.851 sec  ( 28.7% of XC)
Diagonalization             ....      82.384 sec  (  0.2%)
Density matrix formation    ....      22.659 sec  (  0.1%)
Population analysis         ....       0.043 sec  (  0.0%)
Initial guess               ....       1.526 sec  (  0.0%)
Orbital Transformation      ....       0.000 sec  (  0.0%)
Orbital Orthonormalization  ....       0.000 sec  (  0.0%)
DIIS solution               ....      32.475 sec  (  0.1%)
Grid generation             ....       3.287 sec  (  0.0%)

-------------------------   --------------------
FINAL SINGLE POINT ENERGY     -8223.014660551551
-------------------------   --------------------


                            ***************************************
                            *     ORCA property calculations      *
                            ***************************************

                                    ---------------------
                                    Active property flags
                                    ---------------------
   (+) Dipole Moment


------------------------------------------------------------------------------
                       ORCA ELECTRIC PROPERTIES CALCULATION
------------------------------------------------------------------------------

Dipole Moment Calculation                       ... on
Quadrupole Moment Calculation                   ... off
Polarizability Calculation                      ... off
GBWName                                         ... 1e3d_chainsAB_distal_cluster.gbw
Electron density file                           ... 1e3d_chainsAB_distal_cluster.scfp
The origin for moment calculation is the CENTER OF MASS  = (-61.985032, 90.258141  1.056170)

-------------
DIPOLE MOMENT
-------------
                                X             Y             Z
Electronic contribution:     -5.36044     -12.92727      -7.17829
Nuclear contribution   :      4.66175      11.14810       6.88679
                        -----------------------------------------
Total Dipole Moment    :     -0.69869      -1.77917      -0.29150
                        -----------------------------------------
Magnitude (a.u.)       :      1.93354
Magnitude (Debye)      :      4.91467


--------------------
Rotational spectrum 
--------------------
 
Rotational constants in cm-1:     0.005367     0.004203     0.004006 
Rotational constants in MHz :   160.907173   126.017097   120.111732 

 Dipole components along the rotational axes: 
x,y,z [a.u.] :    -1.799592     0.695297     0.128897 
x,y,z [Debye]:    -4.574200     1.767304     0.327631 

 
------------------------------------------------------------------------------
                      ORCA CHELPG CHARGES GENERATION
------------------------------------------------------------------------------

GBW file                           ... 1e3d_chainsAB_distal_cluster.gbw

Reading the GBW file               ... done

Grid spacing                       ...     0.300000
Point Cut-Off                      ...     2.800000
Van-der-Waals Radii                ...        COSMO
Total charge                       ...            0


Number of points X direction       ...           49
Number of points Y direction       ...           47
Number of points Z direction       ...           48
Maximum number of possible points  ...       110544
Final number of points             ...        20726


CHELPG Charges            
--------------------------------
  0   Fe  :       0.358685
  1   Fe  :       0.394676
  2   Fe  :       0.289945
  3   Fe  :       0.432082
  4   S   :      -0.328269
  5   S   :      -0.330378
  6   S   :      -0.390484
  7   S   :      -0.320158
  8   C   :      -0.104436
  9   S   :      -0.174324
 10   C   :      -0.074024
 11   S   :      -0.171393
 12   C   :      -0.065752
 13   S   :      -0.117703
 14   C   :      -0.556408
 15   C   :       0.163281
 16   N   :      -0.305132
 17   C   :       0.137556
 18   C   :       0.330227
 19   N   :      -0.626221
 20   H   :       0.087927
 21   H   :       0.082607
 22   H   :       0.089239
 23   H   :       0.097008
 24   H   :       0.090838
 25   H   :       0.086247
 26   H   :       0.080735
 27   H   :       0.088070
 28   H   :       0.085755
 29   H   :       0.080319
 30   H   :       0.086289
 31   H   :       0.160435
 32   H   :       0.160622
 33   H   :       0.182138
--------------------------------
Total charge:    -0.000000
--------------------------------

CHELPG charges calculated...

Timings for individual parts in CHELPG calculation:
Grid generation                 ...        0.009 sec (=   0.000 min)
Potential calculation           ...       17.525 sec (=   0.292 min)
Fit to the potential            ...        0.073 sec (=   0.001 min)
------------------------------------------------------------------------------

------------------------------------------------------------------------------
                      ORCA CHELPG CHARGES GENERATION
------------------------------------------------------------------------------

GBW file                           ... 1e3d_chainsAB_distal_cluster.gbw

Density file                       ... 1e3d_chainsAB_distal_cluster.scfp

Reading the GBW file               ... done

Reading the density               ... Done!
Grid spacing                       ...     0.300000
Point Cut-Off                      ...     2.800000
Van-der-Waals Radii                ...        COSMO
Total charge                       ...            0


Number of points X direction       ...           49
Number of points Y direction       ...           47
Number of points Z direction       ...           48
Maximum number of possible points  ...       110544
Final number of points             ...        20726


CHELPG Charges            
--------------------------------
  0   Fe  :       0.358685
  1   Fe  :       0.394676
  2   Fe  :       0.289945
  3   Fe  :       0.432082
  4   S   :      -0.328269
  5   S   :      -0.330378
  6   S   :      -0.390484
  7   S   :      -0.320158
  8   C   :      -0.104436
  9   S   :      -0.174324
 10   C   :      -0.074024
 11   S   :      -0.171393
 12   C   :      -0.065752
 13   S   :      -0.117703
 14   C   :      -0.556408
 15   C   :       0.163281
 16   N   :      -0.305132
 17   C   :       0.137556
 18   C   :       0.330227
 19   N   :      -0.626221
 20   H   :       0.087927
 21   H   :       0.082607
 22   H   :       0.089239
 23   H   :       0.097008
 24   H   :       0.090838
 25   H   :       0.086247
 26   H   :       0.080735
 27   H   :       0.088070
 28   H   :       0.085755
 29   H   :       0.080319
 30   H   :       0.086289
 31   H   :       0.160435
 32   H   :       0.160622
 33   H   :       0.182138
--------------------------------
Total charge:     0.000000
--------------------------------

CHELPG charges calculated...

Timings for individual parts in CHELPG calculation:
Grid generation                 ...        0.009 sec (=   0.000 min)
Potential calculation           ...       17.635 sec (=   0.294 min)
Fit to the potential            ...        0.069 sec (=   0.001 min)
------------------------------------------------------------------------------


Timings for individual modules:

Sum of individual times         ...    40287.296 sec (= 671.455 min)
GTO integral calculation        ...        0.602 sec (=   0.010 min)   0.0 %
SCF iterations                  ...    40268.944 sec (= 671.149 min) 100.0 %
CHELPG charge generation        ...       17.750 sec (=   0.296 min)   0.0 %
                             ****ORCA TERMINATED NORMALLY****
TOTAL RUN TIME: 0 days 11 hours 11 minutes 45 seconds 665 msec
