# Supplementary material for: Modeling of the Electrostatic Interaction and Catalytic Activity of [NiFe] Hydrogenases on a Planar Electrode
Source: J Phys Chem B. 2022 Oct 21;126(43):8777–90. doi: 10.1021/acs.jpcb.2c05371 (PMC9639099; doi:10.1021/acs.jpcb.2c05371)
Supplement: Supplementary file 1 — jp2c05371_si_001.zip [file jp2c05371_si_001.zip › Supplementary data/Metallic clusters orca/Distal cluster/Distal cluster_c0_m7/1e3d_chainsAB_distal_cluster.out]

                                 *****************
                                 * O   R   C   A *
                                 *****************

           --- An Ab Initio, DFT and Semiempirical electronic structure package ---

                  #######################################################
                  #                        -***-                        #
                  #          Department of theory and spectroscopy      #
                  #               Directorship: Frank Neese             #
                  #        Max Planck Institute fuer Kohlenforschung    #
                  #                Kaiser Wilhelm Platz 1               #
                  #                 D-45470 Muelheim/Ruhr               #
                  #                      Germany                        #
                  #                                                     #
                  #                  All rights reserved                #
                  #                        -***-                        #
                  #######################################################


                         Program Version 4.2.1 -  RELEASE  -


 With contributions from (in alphabetic order):
   Daniel Aravena         : Magnetic Suceptibility
   Michael Atanasov       : Ab Initio Ligand Field Theory (pilot matlab implementation)
   Alexander A. Auer      : GIAO ZORA, VPT2
   Ute Becker             : Parallelization
   Giovanni Bistoni       : ED, misc. LED, open-shell LED, HFLD
   Martin Brehm           : Molecular dynamics
   Dmytro Bykov           : SCF Hessian
   Vijay G. Chilkuri      : MRCI spin determinant printing, contributions to CSF-ICE
   Dipayan Datta          : RHF DLPNO-CCSD density
   Achintya Kumar Dutta   : EOM-CC, STEOM-CC
   Dmitry Ganyushin       : Spin-Orbit,Spin-Spin,Magnetic field MRCI
   Miquel Garcia          : C-PCM Hessian, Gaussian charge scheme
   Yang Guo               : DLPNO-NEVPT2, CIM, IAO-localization
   Andreas Hansen         : Spin unrestricted coupled pair/coupled cluster methods
   Benjamin Helmich-Paris : CASSCF linear response (MC-RPA)
   Lee Huntington         : MR-EOM, pCC
   Robert Izsak           : Overlap fitted RIJCOSX, COSX-SCS-MP3, EOM
   Christian Kollmar      : KDIIS, OOCD, Brueckner-CCSD(T), CCSD density
   Simone Kossmann        : Meta GGA functionals, TD-DFT gradient, OOMP2, MP2 Hessian
   Martin Krupicka        : AUTO-CI
   Lucas Lang             : DCDCAS
   Dagmar Lenk            : GEPOL surface, SMD
   Dimitrios Liakos       : Extrapolation schemes; Compound Job, initial MDCI parallelization
   Dimitrios Manganas     : Further ROCIS development; embedding schemes
   Dimitrios Pantazis     : SARC Basis sets
   Taras Petrenko         : DFT Hessian,TD-DFT gradient, ASA, ECA, R-Raman, ABS, FL, XAS/XES, NRVS
   Peter Pinski           : DLPNO-MP2, DLPNO-MP2 Gradient
   Christoph Reimann      : Effective Core Potentials
   Marius Retegan         : Local ZFS, SOC
   Christoph Riplinger    : Optimizer, TS searches, QM/MM, DLPNO-CCSD(T), (RO)-DLPNO pert. Triples
   Tobias Risthaus        : Range-separated hybrids, TD-DFT gradient, RPA, STAB
   Michael Roemelt        : Original ROCIS implementation
   Masaaki Saitow         : Open-shell DLPNO-CCSD energy and density
   Barbara Sandhoefer     : DKH picture change effects
   Avijit Sen             : IP-ROCIS
   Kantharuban Sivalingam : CASSCF convergence, NEVPT2, FIC-MRCI
   Bernardo de Souza      : ESD, SOC TD-DFT
   Georgi Stoychev        : AutoAux, RI-MP2 NMR
   Willem Van den Heuvel  : Paramagnetic NMR
   Boris Wezisla          : Elementary symmetry handling
   Frank Wennmohs         : Technical directorship


 We gratefully acknowledge several colleagues who have allowed us to
 interface, adapt or use parts of their codes:
   Stefan Grimme, W. Hujo, H. Kruse,             : VdW corrections, initial TS optimization,
                  C. Bannwarth                     DFT functionals, gCP, sTDA/sTD-DF
   Ed Valeev, F. Pavosevic, A. Kumar             : LibInt (2-el integral package), F12 methods
   Garnet Chan, S. Sharma, J. Yang, R. Olivares  : DMRG
   Ulf Ekstrom                                   : XCFun DFT Library
   Mihaly Kallay                                 : mrcc  (arbitrary order and MRCC methods)
   Andreas Klamt, Michael Diedenhofen            : otool_cosmo (COSMO solvation model)
   Jiri Pittner, Ondrej Demel                    : Mk-CCSD
   Frank Weinhold                                : gennbo (NPA and NBO analysis)
   Christopher J. Cramer and Donald G. Truhlar   : smd solvation model
   Lars Goerigk                                  : TD-DFT with DH, B97 family of functionals
   V. Asgeirsson, H. Jonsson                     : NEB implementation
   FAccTs GmbH                                   : IRC, NEB, NEB-TS, Multilevel, MM, QM/MM, CI optimization
   S Lehtola, MJT Oliveira, MAL Marques          : LibXC Library


 Your calculation uses the libint2 library for the computation of 2-el integrals
 For citations please refer to: http://libint.valeyev.net

 Your ORCA version has been built with support for libXC version: 4.2.3
 For citations please refer to: https://tddft.org/programs/libxc/

 This ORCA versions uses:
   CBLAS   interface :  Fast vector & matrix operations
   LAPACKE interface :  Fast linear algebra routines
   SCALAPACK package :  Parallel linear algebra routines


----- Orbital basis set information -----
Your calculation utilizes the basis: def2-SVP
   F. Weigend and R. Ahlrichs, Phys. Chem. Chem. Phys. 7, 3297 (2005).

================================================================================
                                        WARNINGS
                       Please study these warnings very carefully!
================================================================================


INFO   : the flag for use of LIBINT has been found!

================================================================================
                                       INPUT FILE
================================================================================
NAME = 1e3d_chainsAB_distal_cluster.inp
|  1> # avogadro generated ORCA input file 
|  2> #Distal Cluster
|  3> 
|  4> ! AllPop
|  5> ! CHELPG
|  6> ! Angs
|  7> ! PBE0 def2-SVP TightSCF UHF
|  8> %scf
|  9> 	MaxIter 1500
| 10> 
| 11> end
| 12> * xyz 0 7
| 13>   Fe      -33.53200       46.21000        1.37100
| 14>   Fe      -31.57300       46.80900       -0.37000
| 15>   Fe      -33.99600       47.96600       -0.70500
| 16>   Fe      -32.54400       48.70600        1.32500
| 17>    S      -32.04400       49.02000       -0.96600
| 18>    S      -34.74100       48.15500        1.42300
| 19>    S      -31.41000       46.76300        1.96100
| 20>    S      -33.39700       45.69300       -0.97200
| 21>    C      -28.46600       47.22000        0.03300
| 22>    S      -29.44100       46.20700       -1.10300
| 23>    C      -35.59800       48.54300       -3.67900
| 24>    S      -35.80000       48.71000       -1.89900
| 25>    C      -36.27500       44.69900        2.36700
| 26>    S      -34.51600       44.62400        2.69300
| 27>    C      -30.52700       49.86000        4.04500
| 28>    C      -31.12500       50.86500        3.11400
| 29>    N      -31.90100       50.50900        2.03000
| 30>    C      -31.08400       52.22300        3.09400
| 31>    C      -32.30300       51.58600        1.38500
| 32>    N      -31.81600       52.65400        2.01100
| 33>    H      -30.63900       52.76500        3.70500
| 34>    H      -32.83600       51.59800        0.62300
| 35>    H      -27.42400       47.07000       -0.16000
| 36>    H      -28.68600       46.93700        1.04100
| 37>    H      -28.71100       48.25200       -0.11000
| 38>    H      -36.47400       48.90800       -4.17300
| 39>    H      -35.45200       47.51200       -3.92600
| 40>    H      -34.74700       49.10900       -3.99600
| 41>    H      -36.78000       43.97100        2.96600
| 42>    H      -36.45500       44.49600        1.33200
| 43>    H      -36.64100       45.67500        2.60800
| 44>    H      -29.96900       50.36600        4.80500
| 45>    H      -29.87600       49.21000        3.49800
| 46>    H      -31.30700       49.28500        4.49800
| 47> *
| 48> 
| 49> 
| 50>                          ****END OF INPUT****
================================================================================

                       ****************************
                       * Single Point Calculation *
                       ****************************

---------------------------------
CARTESIAN COORDINATES (ANGSTROEM)
---------------------------------
  Fe   -33.532000   46.210000    1.371000
  Fe   -31.573000   46.809000   -0.370000
  Fe   -33.996000   47.966000   -0.705000
  Fe   -32.544000   48.706000    1.325000
  S    -32.044000   49.020000   -0.966000
  S    -34.741000   48.155000    1.423000
  S    -31.410000   46.763000    1.961000
  S    -33.397000   45.693000   -0.972000
  C    -28.466000   47.220000    0.033000
  S    -29.441000   46.207000   -1.103000
  C    -35.598000   48.543000   -3.679000
  S    -35.800000   48.710000   -1.899000
  C    -36.275000   44.699000    2.367000
  S    -34.516000   44.624000    2.693000
  C    -30.527000   49.860000    4.045000
  C    -31.125000   50.865000    3.114000
  N    -31.901000   50.509000    2.030000
  C    -31.084000   52.223000    3.094000
  C    -32.303000   51.586000    1.385000
  N    -31.816000   52.654000    2.011000
  H    -30.639000   52.765000    3.705000
  H    -32.836000   51.598000    0.623000
  H    -27.424000   47.070000   -0.160000
  H    -28.686000   46.937000    1.041000
  H    -28.711000   48.252000   -0.110000
  H    -36.474000   48.908000   -4.173000
  H    -35.452000   47.512000   -3.926000
  H    -34.747000   49.109000   -3.996000
  H    -36.780000   43.971000    2.966000
  H    -36.455000   44.496000    1.332000
  H    -36.641000   45.675000    2.608000
  H    -29.969000   50.366000    4.805000
  H    -29.876000   49.210000    3.498000
  H    -31.307000   49.285000    4.498000

----------------------------
CARTESIAN COORDINATES (A.U.)
----------------------------
  NO LB      ZA    FRAG     MASS         X           Y           Z
   0 Fe   26.0000    0    55.850  -63.366297   87.324245    2.590815
   1 Fe   26.0000    0    55.850  -59.664323   88.456191   -0.699199
   2 Fe   26.0000    0    55.850  -64.243130   90.642604   -1.332257
   3 Fe   26.0000    0    55.850  -61.499247   92.041001    2.503887
   4 S    16.0000    0    32.060  -60.554384   92.634375   -1.825475
   5 S    16.0000    0    32.060  -65.650976   90.999762    2.689080
   6 S    16.0000    0    32.060  -59.356298   88.369263    3.705753
   7 S    16.0000    0    32.060  -63.111184   86.347256   -1.836814
   8 C     6.0000    0    12.011  -53.792944   89.232868    0.062361
   9 S    16.0000    0    32.060  -55.635427   87.318575   -2.084368
  10 C     6.0000    0    12.011  -67.270471   91.732976   -6.952302
  11 S    16.0000    0    32.060  -67.652196   92.048560   -3.588590
  12 C     6.0000    0    12.011  -68.549816   84.468868    4.472982
  13 S    16.0000    0    32.060  -65.225787   84.327139    5.089032
  14 C     6.0000    0    12.011  -57.687670   94.221745    7.643942
  15 C     6.0000    0    12.011  -58.817726   96.120920    5.884607
  16 N     7.0000    0    14.007  -60.284153   95.448177    3.836144
  17 C     6.0000    0    12.011  -58.740247   98.687168    5.846813
  18 C     6.0000    0    12.011  -61.043823   97.483412    2.617271
  19 N     7.0000    0    14.007  -60.123527   99.501640    3.800239
  20 H     1.0000    0     1.008  -57.899319   99.711399    7.001435
  21 H     1.0000    0     1.008  -62.051047   97.506089    1.177299
  22 H     1.0000    0     1.008  -51.823849   88.949409   -0.302356
  23 H     1.0000    0     1.008  -54.208684   88.698076    1.967205
  24 H     1.0000    0     1.008  -54.255927   91.183065   -0.207870
  25 H     1.0000    0     1.008  -68.925871   92.422726   -7.885827
  26 H     1.0000    0     1.008  -66.994571   89.784668   -7.419065
  27 H     1.0000    0     1.008  -65.662314   92.802561   -7.551346
  28 H     1.0000    0     1.008  -69.504127   83.093148    5.604928
  29 H     1.0000    0     1.008  -68.889966   84.085254    2.517115
  30 H     1.0000    0     1.008  -69.241455   86.313241    4.928406
  31 H     1.0000    0     1.008  -56.633203   95.177946    9.080134
  32 H     1.0000    0     1.008  -56.457458   92.993423    6.610262
  33 H     1.0000    0     1.008  -59.161656   93.135153    8.499988

--------------------------------
INTERNAL COORDINATES (ANGSTROEM)
--------------------------------
 Fe     0   0   0     0.000000000000     0.00000000     0.00000000
 Fe     1   0   0     2.688412728730     0.00000000     0.00000000
 Fe     2   1   0     2.705883035166    61.50651453     0.00000000
 Fe     3   2   1     2.603229532715    61.67623474    70.23948829
 S      3   2   1     2.233683281041    55.50718695   139.09077744
 S      3   2   1     2.262549446973   102.36432427    31.97249841
 S      1   2   3     2.270857327090    55.46418952   226.93682293
 S      2   1   3     2.221449076616    57.67305231   293.73133827
 C      2   1   3     3.159870092266   131.51980145   142.83910589
 S      9   2   1     1.807564659978    46.88843078   128.74706344
 C      3   2   1     3.426953311617   126.72918173   219.41703676
 S     11   3   2     1.799192318792    37.77178681   177.53030027
 C      1   2   3     3.286211496541   155.08778438    77.41886459
 S     13   1   2     1.790525621152    41.79268007   108.17792894
 C      4   3   2     3.577485849029   177.51288411   109.80539976
 C     15   4   6     1.494787610331    61.16944157   262.83529417
 N     16  15   4     1.379843469383   122.73919034   359.15820106
 C     16  15   4     1.358765984267   131.99404825   178.41629186
 C     17  16  15     1.318164633117   110.18894463   179.71202438
 N     19  17  16     1.330289066331   108.30322364   359.95901854
 H     18  16  15     0.930112896373   125.95600035     0.25900297
 H     19  17  16     0.929987634326   125.89190677   179.97908719
 H      9   2   1     1.070286410266   156.35591865   128.69878520
 H      9   2   1     1.069837838179    83.31334644     4.06705388
 H      9   2   1     1.070279402773    83.29798517   253.44174793
 H     11   3   2     1.069877095745   147.23589725   177.52766882
 H     11   3   2     1.070180358631    88.52815950    52.28184231
 H     11   3   2     1.070068222124    88.53174069   302.79554408
 H     13   1   2     1.069490532917   151.26720963   108.17488125
 H     13   1   2     1.069969158434    86.24313945   343.08753567
 H     13   1   2     1.069865879445    86.23665184   233.26015877
 H     15   4  17     1.070046727952   170.59411601     5.41134632
 H     15   4  17     1.070285008771    76.02203510   238.74930337
 H     15   4  17     1.069688739774    74.77974550   123.66824079

---------------------------
INTERNAL COORDINATES (A.U.)
---------------------------
 Fe     0   0   0     0.000000000000     0.00000000     0.00000000
 Fe     1   0   0     5.080363792249     0.00000000     0.00000000
 Fe     2   1   0     5.113377886888    61.50651453     0.00000000
 Fe     3   2   1     4.919390880567    61.67623474    70.23948829
 S      3   2   1     4.221049671085    55.50718695   139.09077744
 S      3   2   1     4.275598819235   102.36432427    31.97249841
 S      1   2   3     4.291298437409    55.46418952   226.93682293
 S      2   1   3     4.197930375257    57.67305231   293.73133827
 C      2   1   3     5.971289093152   131.51980145   142.83910589
 S      9   2   1     3.415802176712    46.88843078   128.74706344
 C      3   2   1     6.476003232690   126.72918173   219.41703676
 S     11   3   2     3.399980744772    37.77178681   177.53030027
 C      1   2   3     6.210039746607   155.08778438    77.41886459
 S     13   1   2     3.383603059746    41.79268007   108.17792894
 C      4   3   2     6.760468502643   177.51288411   109.80539976
 C     15   4   6     2.824739211905    61.16944157   262.83529417
 N     16  15   4     2.607526264814   122.73919034   359.15820106
 C     16  15   4     2.567695590352   131.99404825   178.41629186
 C     17  16  15     2.490970156012   110.18894463   179.71202438
 N     19  17  16     2.513882014316   108.30322364   359.95901854
 H     18  16  15     1.757658647774   125.95600035     0.25900297
 H     19  17  16     1.757421936810   125.89190677   179.97908719
 H      9   2   1     2.022548200260   156.35591865   128.69878520
 H      9   2   1     2.021700521865    83.31334644     4.06705388
 H      9   2   1     2.022534958018    83.29798517   253.44174793
 H     11   3   2     2.021774707913   147.23589725   177.52766882
 H     11   3   2     2.022347791715    88.52815950    52.28184231
 H     11   3   2     2.022135884427    88.53174069   302.79554408
 H     13   1   2     2.021044210035   151.26720963   108.17488125
 H     13   1   2     2.021948681182    86.24313945   343.08753567
 H     13   1   2     2.021753512177    86.23665184   233.26015877
 H     15   4  17     2.022095266327   170.59411601     5.41134632
 H     15   4  17     2.022545551819    76.02203510   238.74930337
 H     15   4  17     2.021418766713    74.77974550   123.66824079

---------------------
BASIS SET INFORMATION
---------------------
There are 5 groups of distinct atoms

 Group   1 Type Fe  : 14s9p5d1f contracted to 5s3p2d1f pattern {63311/531/41/1}
 Group   2 Type S   : 10s7p1d contracted to 4s3p1d pattern {5311/511/1}
 Group   3 Type C   : 7s4p1d contracted to 3s2p1d pattern {511/31/1}
 Group   4 Type N   : 7s4p1d contracted to 3s2p1d pattern {511/31/1}
 Group   5 Type H   : 4s1p contracted to 2s1p pattern {31/1}

Atom   0Fe   basis set group =>   1
Atom   1Fe   basis set group =>   1
Atom   2Fe   basis set group =>   1
Atom   3Fe   basis set group =>   1
Atom   4S    basis set group =>   2
Atom   5S    basis set group =>   2
Atom   6S    basis set group =>   2
Atom   7S    basis set group =>   2
Atom   8C    basis set group =>   3
Atom   9S    basis set group =>   2
Atom  10C    basis set group =>   3
Atom  11S    basis set group =>   2
Atom  12C    basis set group =>   3
Atom  13S    basis set group =>   2
Atom  14C    basis set group =>   3
Atom  15C    basis set group =>   3
Atom  16N    basis set group =>   4
Atom  17C    basis set group =>   3
Atom  18C    basis set group =>   3
Atom  19N    basis set group =>   4
Atom  20H    basis set group =>   5
Atom  21H    basis set group =>   5
Atom  22H    basis set group =>   5
Atom  23H    basis set group =>   5
Atom  24H    basis set group =>   5
Atom  25H    basis set group =>   5
Atom  26H    basis set group =>   5
Atom  27H    basis set group =>   5
Atom  28H    basis set group =>   5
Atom  29H    basis set group =>   5
Atom  30H    basis set group =>   5
Atom  31H    basis set group =>   5
Atom  32H    basis set group =>   5
Atom  33H    basis set group =>   5
------------------------------------------------------------------------------
                           ORCA GTO INTEGRAL CALCULATION
------------------------------------------------------------------------------

                         BASIS SET STATISTICS AND STARTUP INFO

 # of primitive gaussian shells          ...  420
 # of primitive gaussian functions       ...  858
 # of contracted shells                  ...  196
 # of contracted basis functions         ...  446
 Highest angular momentum                ...    3
 Maximum contraction depth               ...    6
 Integral package used                   ... LIBINT
 Integral threshhold            Thresh   ...  2.500e-11
 Primitive cut-off              TCut     ...  2.500e-12


------------------------------ INTEGRAL EVALUATION ----------------------------


 * One electron integrals 
 Pre-screening matrix                    ... done
 Shell pair data                         ... done (   0.003 sec)

-------------------------------------------------------------------------------
                                 ORCA SCF
-------------------------------------------------------------------------------

------------
SCF SETTINGS
------------
Hamiltonian:
 Density Functional     Method          .... DFT(GTOs)
 Exchange Functional    Exchange        .... PBE
   PBE kappa parameter   XKappa         ....  0.804000
   PBE mue parameter    XMuePBE         ....  0.219520
 Correlation Functional Correlation     .... PBE
   PBE beta parameter  CBetaPBE         ....  0.066725
 LDA part of GGA corr.  LDAOpt          .... PW91-LDA
 Gradients option       PostSCFGGA      .... off
 Hybrid DFT is turned on
   Fraction HF Exchange ScalHFX         ....  0.250000
   Scaling of DF-GGA-X  ScalDFX         ....  0.750000
   Scaling of DF-GGA-C  ScalDFC         ....  1.000000
   Scaling of DF-LDA-C  ScalLDAC        ....  1.000000
   Perturbative correction              ....  0.000000
   Density functional embedding theory  .... OFF
   NL short-range parameter             ....  6.900000


General Settings:
 Integral files         IntName         .... 1e3d_chainsAB_distal_cluster
 Hartree-Fock type      HFTyp           .... UHF
 Total Charge           Charge          ....    0
 Multiplicity           Mult            ....    7
 Number of Electrons    NEL             ....  286
 Basis Dimension        Dim             ....  446
 Nuclear Repulsion      ENuc            ....   5523.5531225332 Eh

Convergence Acceleration:
 DIIS                   CNVDIIS         .... on
   Start iteration      DIISMaxIt       ....    12
   Startup error        DIISStart       ....  0.200000
   # of expansion vecs  DIISMaxEq       ....     5
   Bias factor          DIISBfac        ....   1.050
   Max. coefficient     DIISMaxC        ....  10.000
 Newton-Raphson         CNVNR           .... off
 SOSCF                  CNVSOSCF        .... off
 Level Shifting         CNVShift        .... on
   Level shift para.    LevelShift      ....    0.2500
   Turn off err/grad.   ShiftErr        ....    0.0010
 Zerner damping         CNVZerner       .... off
 Static damping         CNVDamp         .... on
   Fraction old density DampFac         ....    0.7000
   Max. Damping (<1)    DampMax         ....    0.9800
   Min. Damping (>=0)   DampMin         ....    0.0000
   Turn off err/grad.   DampErr         ....    0.1000
 Fernandez-Rico         CNVRico         .... off

SCF Procedure:
 Maximum # iterations   MaxIter         ....  1500
 SCF integral mode      SCFMode         .... Direct
   Integral package                     .... LIBINT
 Reset frequency        DirectResetFreq ....    20
 Integral Threshold     Thresh          ....  2.500e-11 Eh
 Primitive CutOff       TCut            ....  2.500e-12 Eh

Convergence Tolerance:
 Convergence Check Mode ConvCheckMode   .... Total+1el-Energy
 Convergence forced     ConvForced      .... 0
 Energy Change          TolE            ....  1.000e-08 Eh
 1-El. energy change                    ....  1.000e-05 Eh
 DIIS Error             TolErr          ....  5.000e-07


Diagonalization of the overlap matrix:
Smallest eigenvalue                        ... 1.305e-03
Time for diagonalization                   ...    0.015 sec
Threshold for overlap eigenvalues          ... 1.000e-08
Number of eigenvalues below threshold      ... 0
Time for construction of square roots      ...    0.008 sec
Total time needed                          ...    0.024 sec

-------------------
DFT GRID GENERATION
-------------------

General Integration Accuracy     IntAcc      ...  4.340
Radial Grid Type                 RadialGrid  ... Gauss-Chebyshev
Angular Grid (max. acc.)         AngularGrid ... Lebedev-110
Angular grid pruning method      GridPruning ... 3 (G Style)
Weight generation scheme         WeightScheme... Becke
Basis function cutoff            BFCut       ...    1.0000e-11
Integration weight cutoff        WCut        ...    1.0000e-14
Grids for H and He will be reduced by one unit

# of grid points (after initial pruning)     ...  50402 (   0.0 sec)
# of grid points (after weights+screening)   ...  45880 (   0.2 sec)
nearest neighbour list constructed           ...    0.0 sec
Grid point re-assignment to atoms done       ...    0.0 sec
Grid point division into batches done        ...    0.0 sec
Reduced shell lists constructed in    0.4 sec

Total number of grid points                  ...    45880
Total number of batches                      ...      735
Average number of points per batch           ...       62
Average number of grid points per atom       ...     1349
Average number of shells per batch           ...    80.62 (41.13%)
Average number of basis functions per batch  ...   173.77 (38.96%)
Average number of large shells per batch     ...    51.79 (64.24%)
Average number of large basis fcns per batch ...   110.66 (63.68%)
Maximum spatial batch extension              ...  21.00, 25.60, 21.21 au
Average spatial batch extension              ...   3.49,  3.54,  3.45 au

Time for grid setup =    0.636 sec

------------------------------
INITIAL GUESS: MODEL POTENTIAL
------------------------------
Loading Hartree-Fock densities                     ... done
Calculating cut-offs                               ... done
Setting up the integral package                    ... done
Initializing the effective Hamiltonian             ... done
Starting the Coulomb interaction                   ... done (   0.9 sec)
Reading the grid                                   ... done
Mapping shells                                     ... done
Starting the XC term evaluation                    ... done (   0.5 sec)
  promolecular density results
     # of electrons  =    285.986252102
     EX              =   -444.308191805
     EC              =    -11.416869916
     EX+EC           =   -455.725061721
Transforming the Hamiltonian                       ... done (   0.0 sec)
Diagonalizing the Hamiltonian                      ... done (   0.0 sec)
Back transforming the eigenvectors                 ... done (   0.0 sec)
Now organizing SCF variables                       ... done
                      ------------------
                      INITIAL GUESS DONE (   2.1 sec)
                      ------------------
--------------
SCF ITERATIONS
--------------
ITER       Energy         Delta-E        Max-DP      RMS-DP      [F,P]     Damp
               ***  Starting incremental Fock matrix formation  ***
  0  -8222.2068609453   0.000000000000 0.05040232  0.00071540  0.1686924 0.7000
  1  -8222.4244132019  -0.217552256594 0.03630025  0.00051208  0.0955648 0.7000
                               ***Turning on DIIS***
  2  -8222.5303730995  -0.105959897654 0.07230825  0.00101028  0.0653723 0.0000
  3  -8222.6573919654  -0.127018865882 0.01162439  0.00012898  0.1492553 0.7000
  4  -8222.7058474751  -0.048455509659 0.01336170  0.00013531  0.1036539 0.7000
  5  -8222.7402102614  -0.034362786282 0.03707445  0.00040782  0.0606336 0.0000
  6  -8222.7918370698  -0.051626808461 0.02468127  0.00019170  0.0242379 0.0000
  7  -8222.8002572510  -0.008420181166 0.02135960  0.00016912  0.0445374 0.0000
  8  -8222.8156599549  -0.015402703888 0.01523853  0.00015094  0.0096817 0.0000
  9  -8222.8246300901  -0.008970135188 0.01341518  0.00013460  0.0178413 0.0000
 10  -8222.8337047871  -0.009074697031 0.01716454  0.00016575  0.0103055 0.0000
 11  -8222.8438814608  -0.010176673732 0.01577241  0.00014025  0.0062513 0.0000
 12  -8222.8515328123  -0.007651351458 0.01407012  0.00012623  0.0100082 0.0000
 13  -8222.8586206130  -0.007087800701 0.01510510  0.00013954  0.0063685 0.0000
 14  -8222.8662866407  -0.007666027719 0.01477125  0.00014590  0.0048166 0.0000
 15  -8222.8739509452  -0.007664304512 0.00978189  0.00009977  0.0096052 0.0000
 16  -8222.8792793755  -0.005328430309 0.01037271  0.00009898  0.0051745 0.0000
 17  -8222.8845124777  -0.005233102140 0.01185132  0.00009662  0.0048654 0.0000
 18  -8222.8889986854  -0.004486207788 0.00707325  0.00006638  0.0122444 0.0000
 19  -8222.8925197838  -0.003521098304 0.01457858  0.00013609  0.0053146 0.0000
               *** Restarting incremental Fock matrix formation ***
                                   *** Resetting DIIS ***
 20  -8222.8996586320  -0.007138848214 0.01889744  0.00015768  0.0055578 0.0000
 21  -8222.9065929734  -0.006934341392 0.01051019  0.00010712  0.0160233 0.0000
 22  -8222.9130678144  -0.006474841026 0.00811852  0.00008389  0.0079835 0.0000
 23  -8222.9176981954  -0.004630380974 0.00550301  0.00005980  0.0048374 0.0000
 24  -8222.9208375669  -0.003139371574 0.00288846  0.00003425  0.0045092 0.0000
 25  -8222.9223957074  -0.001558140455 0.01458964  0.00014014  0.0044713 0.0000
 26  -8222.9297336864  -0.007337978997 0.01218456  0.00010842  0.0054704 0.0000
 27  -8222.9353727111  -0.005639024756 0.00772740  0.00007940  0.0065753 0.0000
 28  -8222.9394623805  -0.004089669357 0.00896054  0.00008692  0.0044466 0.0000
 29  -8222.9438280217  -0.004365641160 0.01414760  0.00012234  0.0042456 0.0000
 30  -8222.9498147614  -0.005986739767 0.00968672  0.00008722  0.0044963 0.0000
 31  -8222.9538928981  -0.004078136633 0.01938041  0.00015170  0.0036930 0.0000
 32  -8222.9606365976  -0.006743699498 0.01410778  0.00009889  0.0043934 0.0000
 33  -8222.9648071745  -0.004170576969 0.01104201  0.00007818  0.0063490 0.0000
 34  -8222.9680447618  -0.003237587225 0.00930176  0.00006174  0.0061979 0.0000
 35  -8222.9704965228  -0.002451761084 0.00360496  0.00002781  0.0067295 0.0000
 36  -8222.9712381073  -0.000741584474 0.00613412  0.00003959  0.0070852 0.0000
 37  -8222.9726834825  -0.001445375157 0.00917297  0.00005963  0.0053982 0.0000
 38  -8222.9748597903  -0.002176307833 0.01107216  0.00006430  0.0056875 0.0000
 39  -8222.9774504893  -0.002590698998 0.01734497  0.00010126  0.0046327 0.0000
               *** Restarting incremental Fock matrix formation ***
                                   *** Resetting DIIS ***
 40  -8222.9814082029  -0.003957713569 0.01929740  0.00011481  0.0051835 0.0000
 41  -8222.9852402098  -0.003832006958 0.01400332  0.00008119  0.0118694 0.0000
 42  -8222.9887054365  -0.003465226702 0.01147233  0.00006616  0.0063708 0.0000
 43  -8222.9913050563  -0.002599619747 0.00943930  0.00005376  0.0059359 0.0000
 44  -8222.9933281030  -0.002023046774 0.00468411  0.00002855  0.0059711 0.0000
 45  -8222.9941628029  -0.000834699847 0.01354549  0.00008003  0.0065885 0.0000
 46  -8222.9971352460  -0.002972443104 0.01137266  0.00006929  0.0059817 0.0000
 47  -8222.9995945124  -0.002459266396 0.01334242  0.00007964  0.0048735 0.0000
 48  -8223.0021520663  -0.002557553866 0.02080721  0.00012694  0.0060567 0.0000
 49  -8223.0058568917  -0.003704825478 0.01018836  0.00007173  0.0040209 0.0000
 50  -8223.0076830468  -0.001826155036 0.01468969  0.00010357  0.0032865 0.0000
 51  -8223.0097525975  -0.002069550770 0.01224711  0.00008200  0.0033275 0.0000
 52  -8223.0110246395  -0.001272041995 0.00609972  0.00005688  0.0029894 0.0000
 53  -8223.0118103246  -0.000785685061 0.00502414  0.00004709  0.0013070 0.0000
 54  -8223.0123379320  -0.000527607381 0.00370341  0.00004300  0.0015518 0.0000
 55  -8223.0127675395  -0.000429607559 0.00306339  0.00003563  0.0012246 0.0000
 56  -8223.0130979901  -0.000330450572 0.00334535  0.00003339  0.0012938 0.0000
 57  -8223.0133949224  -0.000296932334 0.00346975  0.00003287  0.0011685 0.0000
 58  -8223.0136744947  -0.000279572294 0.00417057  0.00003661  0.0011274 0.0000
 59  -8223.0139765383  -0.000302043529 0.00319409  0.00002890  0.0010511 0.0000
               *** Restarting incremental Fock matrix formation ***
                                   *** Resetting DIIS ***
 60  -8223.0142114952  -0.000234956955 0.00206680  0.00002388  0.0012155 0.0000
 61  -8223.0143900191  -0.000178523887 0.00206400  0.00002050  0.0019188 0.0000
 62  -8223.0145543964  -0.000164377283 0.00171108  0.00001787  0.0010466 0.0000
 63  -8223.0146882553  -0.000133858935 0.00121309  0.00001379  0.0017511 0.0000
 64  -8223.0147781715  -0.000089916204 0.00111745  0.00001074  0.0027668 0.0000
 65  -8223.0148300041  -0.000051832616 0.00134132  0.00001338  0.0039006 0.0000
 66  -8223.0149262616  -0.000096257500 0.00078887  0.00000973  0.0042473 0.0000
 67  -8223.0149790929  -0.000052831292 0.00077383  0.00001008  0.0047459 0.0000
 68  -8223.0150472241  -0.000068131156 0.00106907  0.00001128  0.0040918 0.0000
 69  -8223.0151591769  -0.000111952768 0.00188751  0.00001966  0.0020966 0.0000
 70  -8223.0153248052  -0.000165628340 0.00283595  0.00002503  0.0011678 0.0000
 71  -8223.0155270477  -0.000202242531 0.00239920  0.00002245  0.0012012 0.0000
 72  -8223.0157076133  -0.000180565574 0.00265216  0.00002393  0.0013370 0.0000
 73  -8223.0159064835  -0.000198870181 0.00310293  0.00002772  0.0010337 0.0000
 74  -8223.0161360913  -0.000229607858 0.00206035  0.00001454  0.0010620 0.0000
 75  -8223.0162193762  -0.000083284838 0.00136611  0.00000966  0.0022115 0.0000
 76  -8223.0162187375   0.000000638634 0.00137995  0.00001207  0.0043024 0.0000
 77  -8223.0163031326  -0.000084395007 0.00189714  0.00001625  0.0048206 0.0000
 78  -8223.0164512732  -0.000148140651 0.00210436  0.00001767  0.0044440 0.0000
 79  -8223.0166106581  -0.000159384843 0.00087205  0.00001266  0.0042266 0.0000
               *** Restarting incremental Fock matrix formation ***
                                   *** Resetting DIIS ***
 80  -8223.0167108901  -0.000100232086 0.00384650  0.00003759  0.0026521 0.0000
 81  -8223.0167906041  -0.000079713915 0.00362749  0.00002534  0.0062733 0.0000
 82  -8223.0171385366  -0.000347932568 0.00285950  0.00002164  0.0015810 0.0000
 83  -8223.0173447396  -0.000206202985 0.00299548  0.00002295  0.0010405 0.0000
 84  -8223.0175563565  -0.000211616862 0.00222649  0.00001496  0.0015282 0.0000
 85  -8223.0176650786  -0.000108722114 0.00284429  0.00001806  0.0030255 0.0000
 86  -8223.0178028116  -0.000137733041 0.00242808  0.00001499  0.0047603 0.0000
 87  -8223.0178917522  -0.000088940571 0.00197494  0.00001235  0.0064255 0.0000
 88  -8223.0179441907  -0.000052438550 0.00179191  0.00001486  0.0077995 0.0000
 89  -8223.0180632015  -0.000119010718 0.00113717  0.00001341  0.0075063 0.0000
 90  -8223.0182239640  -0.000160762520 0.00180753  0.00001965  0.0056493 0.0000
 91  -8223.0185053395  -0.000281375567 0.00452793  0.00003192  0.0023579 0.0000
 92  -8223.0188592160  -0.000353876439 0.00507658  0.00003598  0.0025263 0.0000
 93  -8223.0192645759  -0.000405359911 0.00442910  0.00003017  0.0019379 0.0000
 94  -8223.0196042725  -0.000339696624 0.00329821  0.00002359  0.0022818 0.0000
 95  -8223.0198646952  -0.000260422632 0.00089393  0.00001291  0.0025362 0.0000
 96  -8223.0198827426  -0.000018047449 0.00196428  0.00001467  0.0032686 0.0000
 97  -8223.0200478688  -0.000165126181 0.00209694  0.00001519  0.0020352 0.0000
 98  -8223.0202269386  -0.000179069804 0.00218766  0.00002082  0.0020483 0.0000
 99  -8223.0204724539  -0.000245515315 0.00591727  0.00003187  0.0019406 0.0000
               *** Restarting incremental Fock matrix formation ***
                                   *** Resetting DIIS ***
100  -8223.0208765923  -0.000404138429 0.00505816  0.00003826  0.0019119 0.0000
101  -8223.0213439978  -0.000467405485 0.00630601  0.00003369  0.0021038 0.0000
102  -8223.0217860029  -0.000442005106 0.00411757  0.00002247  0.0022606 0.0000
103  -8223.0219778200  -0.000191817069 0.00379668  0.00002020  0.0053608 0.0000
104  -8223.0221228327  -0.000145012673 0.00303119  0.00001726  0.0080182 0.0000
105  -8223.0222373018  -0.000114469176 0.00397584  0.00002558  0.0098008 0.0000
106  -8223.0226038073  -0.000366505506 0.00279127  0.00001911  0.0091302 0.0000
107  -8223.0228085011  -0.000204693761 0.00135264  0.00001587  0.0096581 0.0000
108  -8223.0229581889  -0.000149687754 0.00510538  0.00003789  0.0068883 0.0000
109  -8223.0233943309  -0.000436142076 0.00821899  0.00003891  0.0052533 0.0000
110  -8223.0240009910  -0.000606660105 0.00775534  0.00004017  0.0020505 0.0000
111  -8223.0245711746  -0.000570183578 0.00729533  0.00004083  0.0036035 0.0000
112  -8223.0251814453  -0.000610270656 0.00555883  0.00003251  0.0041655 0.0000
113  -8223.0256339466  -0.000452501306 0.00148284  0.00001739  0.0052822 0.0000
114  -8223.0255274361   0.000106510508 0.00137084  0.00001327  0.0088110 0.0000
115  -8223.0255638063  -0.000036370249 0.00368092  0.00003493  0.0097139 0.0000
116  -8223.0261919820  -0.000628175665 0.00381027  0.00002847  0.0053586 0.0000
117  -8223.0266737504  -0.000481768364 0.00521168  0.00003674  0.0044038 0.0000
118  -8223.0273274925  -0.000653742187 0.00897479  0.00005939  0.0028204 0.0000
119  -8223.0282249628  -0.000897470250 0.00789425  0.00004786  0.0029159 0.0000
               *** Restarting incremental Fock matrix formation ***
                                   *** Resetting DIIS ***
120  -8223.0289701491  -0.000745186320 0.00586185  0.00004809  0.0025888 0.0000
121  -8223.0295992059  -0.000629056804 0.00624575  0.00003824  0.0046430 0.0000
122  -8223.0302170819  -0.000617876000 0.00391927  0.00002849  0.0024165 0.0000
123  -8223.0305873734  -0.000370291504 0.00312615  0.00002393  0.0024073 0.0000
124  -8223.0307966980  -0.000209324618 0.00309346  0.00002174  0.0040560 0.0000
125  -8223.0309581450  -0.000161446971 0.00422692  0.00003033  0.0058184 0.0000
126  -8223.0313742166  -0.000416071623 0.00323238  0.00002294  0.0062874 0.0000
127  -8223.0316545364  -0.000280319800 0.00238293  0.00001884  0.0072948 0.0000
128  -8223.0319131756  -0.000258639180 0.00238560  0.00002204  0.0061723 0.0000
129  -8223.0322449077  -0.000331732086 0.00472416  0.00004554  0.0045774 0.0000
130  -8223.0327259321  -0.000481024446 0.00627047  0.00004312  0.0066263 0.0000
131  -8223.0334061494  -0.000680217279 0.00550258  0.00003782  0.0023168 0.0000
132  -8223.0339544544  -0.000548304937 0.00809995  0.00005088  0.0021670 0.0000
133  -8223.0347082537  -0.000753799335 0.00787802  0.00005186  0.0020776 0.0000
134  -8223.0354402018  -0.000731948123 0.00577599  0.00003354  0.0028211 0.0000
135  -8223.0358754026  -0.000435200747 0.00282881  0.00002358  0.0019732 0.0000
136  -8223.0357443967   0.000131005881 0.00477068  0.00002511  0.0052761 0.0000
137  -8223.0359531751  -0.000208778427 0.00479836  0.00002494  0.0070178 0.0000
138  -8223.0361975844  -0.000244409257 0.00573086  0.00003307  0.0083467 0.0000
139  -8223.0367089044  -0.000511320060 0.00525967  0.00002937  0.0075982 0.0000
               *** Restarting incremental Fock matrix formation ***
                                   *** Resetting DIIS ***
140  -8223.0370996857  -0.000390781279 0.01339614  0.00011076  0.0080048 0.0000
141  -8223.0365242972   0.000575388502 0.01147795  0.00005771  0.0227262 0.0000
142  -8223.0386012995  -0.002077002335 0.00929459  0.00004625  0.0053957 0.0000
143  -8223.0395242246  -0.000922925099 0.00974504  0.00004466  0.0035325 0.0000
144  -8223.0402604474  -0.000736222781 0.00821389  0.00004054  0.0028909 0.0000
145  -8223.0408874998  -0.000627052417 0.00724614  0.00003676  0.0046738 0.0000
146  -8223.0413846260  -0.000497126161 0.00567871  0.00003013  0.0066623 0.0000
147  -8223.0416557465  -0.000271120454 0.00463183  0.00002564  0.0090424 0.0000
148  -8223.0417785543  -0.000122807864 0.00326784  0.00002486  0.0112643 0.0000
149  -8223.0419001255  -0.000121571189 0.00301800  0.00002630  0.0109993 0.0000
150  -8223.0424123678  -0.000512242317 0.00330553  0.00003784  0.0110953 0.0000
151  -8223.0435353748  -0.001123006956 0.00890317  0.00005712  0.0095283 0.0000
152  -8223.0450041849  -0.001468810116 0.01280508  0.00007064  0.0027919 0.0000
153  -8223.0465606435  -0.001556458630 0.01204052  0.00006700  0.0032438 0.0000
154  -8223.0480408241  -0.001480180528 0.01056665  0.00006113  0.0034122 0.0000
155  -8223.0493898615  -0.001349037495 0.00933266  0.00005878  0.0033791 0.0000
156  -8223.0506867056  -0.001296844053 0.00706977  0.00004648  0.0034776 0.0000
157  -8223.0516518709  -0.000965165325 0.00541940  0.00004096  0.0032097 0.0000
158  -8223.0525213334  -0.000869462505 0.00711115  0.00004775  0.0031708 0.0000
159  -8223.0535284692  -0.001007135776 0.01303107  0.00008308  0.0030455 0.0000
               *** Restarting incremental Fock matrix formation ***
                                   *** Resetting DIIS ***
160  -8223.0551712677  -0.001642798463 0.00777356  0.00005275  0.0029176 0.0000
161  -8223.0561217696  -0.000950501930 0.00481616  0.00004215  0.0024053 0.0000
162  -8223.0568623012  -0.000740531612 0.00482264  0.00003816  0.0022638 0.0000
163  -8223.0574835475  -0.000621246285 0.00836889  0.00006261  0.0019760 0.0000
164  -8223.0583971125  -0.000913564952 0.00927879  0.00007031  0.0016975 0.0000
165  -8223.0592514747  -0.000854362228 0.00198072  0.00002506  0.0014518 0.0000
166  -8223.0594621669  -0.000210692244 0.00615037  0.00004760  0.0014103 0.0000
167  -8223.0599218851  -0.000459718187 0.00565841  0.00004170  0.0017519 0.0000
168  -8223.0602936416  -0.000371756463 0.00251410  0.00002614  0.0012313 0.0000
169  -8223.0604837495  -0.000190107896 0.00283447  0.00002163  0.0016560 0.0000
170  -8223.0606315204  -0.000147770927 0.00197182  0.00001923  0.0011549 0.0000
171  -8223.0607573121  -0.000125791681 0.00352808  0.00005079  0.0009297 0.0000
172  -8223.0608954069  -0.000138094774 0.00013620  0.00000158  0.0016496 0.0000
173  -8223.0608915517   0.000003855186 0.00035447  0.00000245  0.0017401 0.0000
174  -8223.0608953937  -0.000003842011 0.00047931  0.00000405  0.0017709 0.0000
175  -8223.0609029830  -0.000007589337 0.00096720  0.00000716  0.0022786 0.0000
176  -8223.0609276714  -0.000024688399 0.00290233  0.00003227  0.0029777 0.0000
177  -8223.0609850409  -0.000057369532 0.00196722  0.00001577  0.0035970 0.0000
178  -8223.0610993050  -0.000114264034 0.00105365  0.00001053  0.0011789 0.0000
179  -8223.0611513397  -0.000052034749 0.00372017  0.00003532  0.0009226 0.0000
               *** Restarting incremental Fock matrix formation ***
                                   *** Resetting DIIS ***
180  -8223.0612505472  -0.000099207500 0.00231106  0.00002440  0.0017559 0.0000
181  -8223.0612081144   0.000042432855 0.00174421  0.00001299  0.0043840 0.0000
182  -8223.0613204159  -0.000112301537 0.00105175  0.00000810  0.0011856 0.0000
183  -8223.0613581391  -0.000037723241 0.00324602  0.00002713  0.0008053 0.0000
184  -8223.0614257543  -0.000067615156 0.00043242  0.00000386  0.0016511 0.0000
185  -8223.0614405770  -0.000014822646 0.00057263  0.00000461  0.0010517 0.0000
186  -8223.0614567214  -0.000016144415 0.00134577  0.00001600  0.0008182 0.0000
187  -8223.0614993142  -0.000042592827 0.00096262  0.00000771  0.0004960 0.0000
188  -8223.0615159473  -0.000016633076 0.00265226  0.00002602  0.0006712 0.0000
189  -8223.0615763559  -0.000060408620 0.00084180  0.00000679  0.0008508 0.0000
190  -8223.0615815895  -0.000005233618 0.00206454  0.00001845  0.0006957 0.0000
191  -8223.0616191591  -0.000037569624 0.00166063  0.00001485  0.0007136 0.0000
192  -8223.0616492765  -0.000030117342 0.00086579  0.00000641  0.0010069 0.0000
193  -8223.0616641195  -0.000014843010 0.00258393  0.00001473  0.0004706 0.0000
194  -8223.0616651965  -0.000001077049 0.00141240  0.00000814  0.0008214 0.0000
195  -8223.0616812402  -0.000016043639 0.00271783  0.00001943  0.0004862 0.0000
196  -8223.0617147709  -0.000033530707 0.00201509  0.00001374  0.0005022 0.0000
197  -8223.0616901570   0.000024613859 0.00028068  0.00000250  0.0006441 0.0000
198  -8223.0616911769  -0.000001019926 0.00222733  0.00001671  0.0004949 0.0000
199  -8223.0617150316  -0.000023854614 0.00095843  0.00000680  0.0006922 0.0000
               *** Restarting incremental Fock matrix formation ***
                                   *** Resetting DIIS ***
200  -8223.0617182621  -0.000003230567 0.00156673  0.00001071  0.0011340 0.0000
201  -8223.0617100282   0.000008233939 0.00071259  0.00000568  0.0023924 0.0000
202  -8223.0617335572  -0.000023528983 0.00141405  0.00001264  0.0008502 0.0000
203  -8223.0617520627  -0.000018505556 0.00057481  0.00000416  0.0008211 0.0000
204  -8223.0617582799  -0.000006217146 0.00113781  0.00000926  0.0007278 0.0000
205  -8223.0617709431  -0.000012663186 0.00033334  0.00000178  0.0006057 0.0000
206  -8223.0617717380  -0.000000794991 0.00097439  0.00000646  0.0006828 0.0000
207  -8223.0617818682  -0.000010130148 0.00549475  0.00003702  0.0005800 0.0000
208  -8223.0618242979  -0.000042429738 0.00128378  0.00000833  0.0015059 0.0000
209  -8223.0618257570  -0.000001459064 0.00064837  0.00000754  0.0005390 0.0000
210  -8223.0618179699   0.000007787072 0.00097177  0.00000692  0.0009541 0.0000
211  -8223.0618290265  -0.000011056572 0.00140574  0.00000988  0.0007963 0.0000
212  -8223.0618433363  -0.000014309770 0.00075268  0.00000498  0.0005176 0.0000
213  -8223.0618502830  -0.000006946735 0.00225326  0.00001565  0.0006992 0.0000
214  -8223.0618711813  -0.000020898260 0.00205961  0.00001542  0.0004944 0.0000
215  -8223.0618839939  -0.000012812647 0.00056695  0.00000336  0.0011309 0.0000
216  -8223.0618883201  -0.000004326155 0.00146845  0.00000837  0.0004909 0.0000
217  -8223.0618916978  -0.000003377711 0.00009980  0.00000071  0.0006956 0.0000
218  -8223.0618913633   0.000000334494 0.00061179  0.00000404  0.0006558 0.0000
219  -8223.0618969340  -0.000005570737 0.00102305  0.00000775  0.0007192 0.0000
               *** Restarting incremental Fock matrix formation ***
                                   *** Resetting DIIS ***
220  -8223.0618990902  -0.000002156185 0.00682891  0.00004310  0.0009969 0.0000
221  -8223.0616239940   0.000275096174 0.00116997  0.00000977  0.0067070 0.0000
222  -8223.0617843942  -0.000160400126 0.00073722  0.00000528  0.0033271 0.0000
223  -8223.0618411841  -0.000056789948 0.00070790  0.00000390  0.0021610 0.0000
224  -8223.0618697747  -0.000028590583 0.00064769  0.00000330  0.0016882 0.0000
225  -8223.0618872710  -0.000017496341 0.00091213  0.00000817  0.0014599 0.0000
226  -8223.0619078269  -0.000020555914 0.00077258  0.00000720  0.0013368 0.0000
227  -8223.0619269855  -0.000019158600 0.00658365  0.00003401  0.0004910 0.0000
228  -8223.0618773893   0.000049596245 0.00009971  0.00000096  0.0019613 0.0000
229  -8223.0618832785  -0.000005889180 0.00006623  0.00000056  0.0018746 0.0000
230  -8223.0618869494  -0.000003670959 0.00005509  0.00000032  0.0018248 0.0000
231  -8223.0618887468  -0.000001797380 0.00026061  0.00000223  0.0018039 0.0000
232  -8223.0618905457  -0.000001798862 0.00303010  0.00002565  0.0018058 0.0000
233  -8223.0619228582  -0.000032312570 0.00131781  0.00001053  0.0020453 0.0000
234  -8223.0619487042  -0.000025845940 0.00093256  0.00001361  0.0008983 0.0000
235  -8223.0619546661  -0.000005961929 0.00105063  0.00000704  0.0007175 0.0000
236  -8223.0619720446  -0.000017378479 0.00190689  0.00001182  0.0005227 0.0000
237  -8223.0619828407  -0.000010796122 0.00107515  0.00001133  0.0007300 0.0000
238  -8223.0619957855  -0.000012944805 0.00035625  0.00000312  0.0005274 0.0000
239  -8223.0619962615  -0.000000476026 0.00044443  0.00000365  0.0005686 0.0000
               *** Restarting incremental Fock matrix formation ***
                                   *** Resetting DIIS ***
240  -8223.0620016774  -0.000005415839 0.00322786  0.00002505  0.0006971 0.0000
241  -8223.0619367206   0.000064956819 0.00069166  0.00000608  0.0032360 0.0000
242  -8223.0619859182  -0.000049197604 0.00042342  0.00000326  0.0012026 0.0000
243  -8223.0620021937  -0.000016275519 0.00427423  0.00002264  0.0007181 0.0000
244  -8223.0620167144  -0.000014520721 0.00073763  0.00000613  0.0006448 0.0000
245  -8223.0620281823  -0.000011467855 0.00102570  0.00001034  0.0008131 0.0000
246  -8223.0620407167  -0.000012534400 0.00030777  0.00000279  0.0008515 0.0000
247  -8223.0620443475  -0.000003630788 0.00023445  0.00000216  0.0006430 0.0000
248  -8223.0620464523  -0.000002104869 0.00731652  0.00004429  0.0007363 0.0000
249  -8223.0618899955   0.000156456836 0.00150775  0.00001108  0.0029070 0.0000
250  -8223.0619530515  -0.000063056043 0.00098583  0.00000774  0.0016654 0.0000
251  -8223.0619876640  -0.000034612469 0.00066903  0.00000566  0.0013696 0.0000
252  -8223.0620100130  -0.000022349006 0.00061797  0.00000439  0.0011253 0.0000
253  -8223.0620257452  -0.000015732207 0.01216733  0.00006550  0.0009314 0.0000
254  -8223.0618408910   0.000184854214 0.00069856  0.00000677  0.0032996 0.0000
255  -8223.0619240145  -0.000083123485 0.00053252  0.00000470  0.0028178 0.0000
256  -8223.0619614822  -0.000037467678 0.00048263  0.00000318  0.0025164 0.0000
257  -8223.0619840644  -0.000022582213 0.00044029  0.00000238  0.0022585 0.0000
258  -8223.0619999868  -0.000015922460 0.00256556  0.00002656  0.0020725 0.0000
259  -8223.0620120283  -0.000012041481 0.00186130  0.00001438  0.0049687 0.0000
               *** Restarting incremental Fock matrix formation ***
                                   *** Resetting DIIS ***
260  -8223.0620958924  -0.000083864070 0.00642111  0.00003781  0.0007867 0.0000
261  -8223.0619966207   0.000099271649 0.00102505  0.00000849  0.0025699 0.0000
262  -8223.0620730542  -0.000076433415 0.00080063  0.00000517  0.0015224 0.0000
263  -8223.0621036291  -0.000030574964 0.00683602  0.00003893  0.0009888 0.0000
264  -8223.0620865297   0.000017099439 0.00008487  0.00000072  0.0013631 0.0000
265  -8223.0620899767  -0.000003447072 0.00055546  0.00000465  0.0013548 0.0000
266  -8223.0620992593  -0.000009282572 0.00035991  0.00000326  0.0014851 0.0000
267  -8223.0621113661  -0.000012106768 0.00040151  0.00000340  0.0013240 0.0000
268  -8223.0621241979  -0.000012831828 0.00157866  0.00001553  0.0011313 0.0000
269  -8223.0621689335  -0.000044735603 0.00118908  0.00001022  0.0012841 0.0000
270  -8223.0621717765  -0.000002842953 0.00062055  0.00000546  0.0023285 0.0000
271  -8223.0621874103  -0.000015633794 0.00040821  0.00000385  0.0010386 0.0000
272  -8223.0621946952  -0.000007284903 0.00336257  0.00002194  0.0006563 0.0000
273  -8223.0622005438  -0.000005848646 0.00016528  0.00000165  0.0010840 0.0000
274  -8223.0621937210   0.000006822804 0.00032668  0.00000253  0.0012533 0.0000
275  -8223.0621977850  -0.000004064033 0.00029983  0.00000204  0.0011966 0.0000
276  -8223.0621971986   0.000000586440 0.00018819  0.00000130  0.0012290 0.0000
277  -8223.0621975691  -0.000000370532 0.00180448  0.00001495  0.0012513 0.0000
278  -8223.0622243883  -0.000026819185 0.00172683  0.00001887  0.0006385 0.0000
279  -8223.0622395710  -0.000015182723 0.00041729  0.00000336  0.0013214 0.0000
               *** Restarting incremental Fock matrix formation ***
                                   *** Resetting DIIS ***
280  -8223.0622501710  -0.000010599928 0.01070820  0.00005964  0.0008702 0.0000
281  -8223.0619564598   0.000293711164 0.00088622  0.00000938  0.0049026 0.0000
282  -8223.0621155699  -0.000159110103 0.00066754  0.00000506  0.0027570 0.0000
283  -8223.0621778481  -0.000062278208 0.00059741  0.00000359  0.0023315 0.0000
284  -8223.0622104867  -0.000032638540 0.00052321  0.00000289  0.0020728 0.0000
285  -8223.0622307410  -0.000020254312 0.00198590  0.00001920  0.0018888 0.0000
286  -8223.0622584525  -0.000027711543 0.00165527  0.00001332  0.0036063 0.0000
287  -8223.0623228288  -0.000064376280 0.00225955  0.00002865  0.0009048 0.0000
288  -8223.0623226167   0.000000212129 0.00004610  0.00000043  0.0012724 0.0000
289  -8223.0623248007  -0.000002184035 0.00004434  0.00000049  0.0011858 0.0000
290  -8223.0623272007  -0.000002400027 0.00028041  0.00000227  0.0011140 0.0000
291  -8223.0623217477   0.000005452994 0.00049710  0.00000373  0.0016358 0.0000
292  -8223.0623184378   0.000003309893 0.00176125  0.00002111  0.0011168 0.0000
293  -8223.0623368963  -0.000018458446 0.00093588  0.00000914  0.0021454 0.0000
294  -8223.0623766047  -0.000039708404 0.00237776  0.00002329  0.0005721 0.0000
295  -8223.0624066743  -0.000030069568 0.00015017  0.00000162  0.0010860 0.0000
296  -8223.0624111628  -0.000004488575 0.00020397  0.00000201  0.0011310 0.0000
297  -8223.0624181889  -0.000007026087 0.00212160  0.00003509  0.0009454 0.0000
298  -8223.0624057408   0.000012448145 0.00043327  0.00000516  0.0012697 0.0000
299  -8223.0624381431  -0.000032402340 0.00313283  0.00002337  0.0008682 0.0000
               *** Restarting incremental Fock matrix formation ***
                                   *** Resetting DIIS ***
300  -8223.0624651044  -0.000026961243 0.00259084  0.00002281  0.0018335 0.0000
301  -8223.0623892073   0.000075897087 0.00135983  0.00001040  0.0056315 0.0000
302  -8223.0624816420  -0.000092434751 0.00054339  0.00000608  0.0024185 0.0000
303  -8223.0625130174  -0.000031375361 0.00057489  0.00000512  0.0015110 0.0000
304  -8223.0625301819  -0.000017164564 0.00289990  0.00002798  0.0007466 0.0000
305  -8223.0625714730  -0.000041291074 0.00098527  0.00000939  0.0008433 0.0000
306  -8223.0625900900  -0.000018616982 0.00064794  0.00000617  0.0007948 0.0000
307  -8223.0625979967  -0.000007906696 0.00080945  0.00000933  0.0008073 0.0000
308  -8223.0626177298  -0.000019733070 0.00100379  0.00001074  0.0005382 0.0000
309  -8223.0626389854  -0.000021255646 0.00429082  0.00004146  0.0006749 0.0000
310  -8223.0627206522  -0.000081666754 0.00049269  0.00000492  0.0013652 0.0000
311  -8223.0627266769  -0.000006024711 0.00206574  0.00001244  0.0008739 0.0000
312  -8223.0627360177  -0.000009340776 0.00118976  0.00001286  0.0006063 0.0000
313  -8223.0627092314   0.000026786300 0.00438668  0.00004931  0.0006411 0.0000
314  -8223.0628086421  -0.000099410692 0.00045180  0.00000352  0.0010651 0.0000
315  -8223.0628119417  -0.000003299621 0.00049333  0.00000538  0.0005829 0.0000
316  -8223.0628184246  -0.000006482913 0.00168676  0.00001972  0.0009695 0.0000
317  -8223.0627931397   0.000025284839 0.00067837  0.00000544  0.0020533 0.0000
318  -8223.0628281873  -0.000035047546 0.00365722  0.00003058  0.0008990 0.0000
319  -8223.0628984713  -0.000070283964 0.00028146  0.00000268  0.0005854 0.0000
               *** Restarting incremental Fock matrix formation ***
                                   *** Resetting DIIS ***
320  -8223.0629046737  -0.000006202416 0.00320428  0.00003461  0.0005861 0.0000
321  -8223.0629350016  -0.000030327972 0.00032313  0.00000392  0.0012753 0.0000
322  -8223.0629582343  -0.000023232633 0.00257451  0.00001953  0.0007724 0.0000
323  -8223.0629969958  -0.000038761485 0.00031339  0.00000307  0.0008334 0.0000
324  -8223.0629914813   0.000005514485 0.00006276  0.00000052  0.0007538 0.0000
325  -8223.0629922086  -0.000000727345 0.00277496  0.00002917  0.0007456 0.0000
326  -8223.0630482636  -0.000056054978 0.00041817  0.00000383  0.0017588 0.0000
327  -8223.0630655250  -0.000017261424 0.00250518  0.00002074  0.0006346 0.0000
328  -8223.0631139743  -0.000048449310 0.00016602  0.00000155  0.0011049 0.0000
329  -8223.0631195756  -0.000005601252 0.00115373  0.00001210  0.0008524 0.0000
330  -8223.0631487741  -0.000029198489 0.00072950  0.00000626  0.0008202 0.0000
331  -8223.0631642471  -0.000015473030 0.00065214  0.00000618  0.0009959 0.0000
332  -8223.0631795619  -0.000015314792 0.00257556  0.00002494  0.0009181 0.0000
333  -8223.0632087237  -0.000029161760 0.00066897  0.00000534  0.0029277 0.0000
334  -8223.0632406774  -0.000031953699 0.00218884  0.00001681  0.0009436 0.0000
335  -8223.0632821035  -0.000041426189 0.00027735  0.00000202  0.0010802 0.0000
336  -8223.0632890521  -0.000006948552 0.00396617  0.00003406  0.0009979 0.0000
337  -8223.0633720712  -0.000083019087 0.00238767  0.00001766  0.0007957 0.0000
338  -8223.0633237720   0.000048299193 0.00032993  0.00000257  0.0009964 0.0000
339  -8223.0633175394   0.000006232551 0.00297224  0.00001764  0.0010731 0.0000
               *** Restarting incremental Fock matrix formation ***
                                   *** Resetting DIIS ***
340  -8223.0633662998  -0.000048760312 0.00501842  0.00004142  0.0009660 0.0000
341  -8223.0633227545   0.000043545220 0.00100739  0.00000794  0.0055495 0.0000
342  -8223.0634155570  -0.000092802493 0.00050430  0.00000391  0.0026913 0.0000
343  -8223.0634437667  -0.000028209652 0.00028214  0.00000234  0.0016307 0.0000
344  -8223.0634556700  -0.000011903281 0.00019919  0.00000182  0.0011852 0.0000
345  -8223.0634630726  -0.000007402605 0.00441853  0.00003219  0.0009864 0.0000
346  -8223.0635324758  -0.000069403281 0.00052541  0.00000373  0.0016955 0.0000
347  -8223.0635487959  -0.000016320071 0.00329368  0.00003163  0.0007843 0.0000
348  -8223.0635813445  -0.000032548573 0.00102204  0.00000499  0.0012414 0.0000
349  -8223.0636018018  -0.000020457297 0.00390779  0.00002634  0.0009573 0.0000
350  -8223.0636766815  -0.000074879747 0.00351556  0.00002222  0.0008556 0.0000
351  -8223.0636185158   0.000058165759 0.00063359  0.00000431  0.0008290 0.0000
352  -8223.0636089133   0.000009602507 0.00803593  0.00005456  0.0008156 0.0000
353  -8223.0636797793  -0.000070866003 0.00108646  0.00000863  0.0023487 0.0000
354  -8223.0637176599  -0.000037880642 0.00294056  0.00002301  0.0009302 0.0000
355  -8223.0637311374  -0.000013477500 0.00263066  0.00001598  0.0008342 0.0000
356  -8223.0637734277  -0.000042290261 0.00275683  0.00001665  0.0008285 0.0000
357  -8223.0638140416  -0.000040613941 0.00187627  0.00001078  0.0008312 0.0000
358  -8223.0638412342  -0.000027192606 0.00075506  0.00000717  0.0008375 0.0000
359  -8223.0638514035  -0.000010169295 0.00374571  0.00001778  0.0010001 0.0000
               *** Restarting incremental Fock matrix formation ***
                                   *** Resetting DIIS ***
360  -8223.0638966386  -0.000045235094 0.00506288  0.00004796  0.0007547 0.0000
361  -8223.0637327168   0.000163921761 0.00102212  0.00000997  0.0039429 0.0000
362  -8223.0638753003  -0.000142583451 0.00056852  0.00000528  0.0019260 0.0000
363  -8223.0639235414  -0.000048241087 0.00043713  0.00000397  0.0014803 0.0000
364  -8223.0639485137  -0.000024972360 0.00036943  0.00000325  0.0011140 0.0000
365  -8223.0639637804  -0.000015266633 0.00475580  0.00003106  0.0008546 0.0000
366  -8223.0640171993  -0.000053418920 0.00053046  0.00000438  0.0010374 0.0000
367  -8223.0640298945  -0.000012695189 0.00221726  0.00001895  0.0008188 0.0000
368  -8223.0640627330  -0.000032838532 0.00140167  0.00000710  0.0008275 0.0000
369  -8223.0640780483  -0.000015315241 0.00201189  0.00001054  0.0008358 0.0000
370  -8223.0641012373  -0.000023189024 0.00196426  0.00000955  0.0008315 0.0000
371  -8223.0641223160  -0.000021078744 0.00274417  0.00001205  0.0008281 0.0000
372  -8223.0641486901  -0.000026374073 0.00296859  0.00002296  0.0008257 0.0000
373  -8223.0640971209   0.000051569185 0.00173693  0.00000671  0.0010481 0.0000
374  -8223.0641222826  -0.000025161642 0.00424289  0.00002918  0.0007814 0.0000
375  -8223.0641788952  -0.000056612682 0.00175227  0.00000705  0.0008134 0.0000
376  -8223.0641951625  -0.000016267308 0.00120371  0.00000605  0.0008147 0.0000
377  -8223.0642072824  -0.000012119863 0.00114976  0.00000478  0.0008067 0.0000
378  -8223.0642183791  -0.000011096641 0.00090531  0.00000418  0.0008057 0.0000
379  -8223.0642256149  -0.000007235858 0.00332708  0.00003313  0.0008009 0.0000
               *** Restarting incremental Fock matrix formation ***
                                   *** Resetting DIIS ***
380  -8223.0641497616   0.000075853326 0.00363141  0.00003743  0.0020177 0.0000
381  -8223.0641302105   0.000019551062 0.00204544  0.00001755  0.0040906 0.0000
382  -8223.0642421075  -0.000111896985 0.00101302  0.00000832  0.0017069 0.0000
383  -8223.0642713965  -0.000029288982 0.00302806  0.00001726  0.0009640 0.0000
384  -8223.0643064803  -0.000035083765 0.00071504  0.00000600  0.0007671 0.0000
385  -8223.0643140173  -0.000007537066 0.00676431  0.00004017  0.0007576 0.0000
386  -8223.0642653156   0.000048701721 0.00046814  0.00000624  0.0018990 0.0000
387  -8223.0643105433  -0.000045227716 0.00035013  0.00000410  0.0013468 0.0000
388  -8223.0643344994  -0.000023956121 0.00318761  0.00002674  0.0009818 0.0000
389  -8223.0643657957  -0.000031296300 0.00245178  0.00001057  0.0007470 0.0000
390  -8223.0643907746  -0.000024978886 0.00232670  0.00000902  0.0007360 0.0000
391  -8223.0644092263  -0.000018451699 0.00217240  0.00000870  0.0007317 0.0000
392  -8223.0644260040  -0.000016777636 0.00078581  0.00000361  0.0007260 0.0000
393  -8223.0644329748  -0.000006970848 0.01200961  0.00004481  0.0007188 0.0000
394  -8223.0645144066  -0.000081431772 0.00243537  0.00000911  0.0006825 0.0000
395  -8223.0645015351   0.000012871507 0.00177753  0.00000737  0.0007060 0.0000
396  -8223.0645128665  -0.000011331462 0.00317799  0.00001186  0.0006735 0.0000
397  -8223.0645336273  -0.000020760735 0.00466035  0.00001742  0.0006609 0.0000
398  -8223.0645637861  -0.000030158806 0.00455229  0.00001652  0.0006383 0.0000
399  -8223.0645902539  -0.000026467807 0.00208675  0.00000806  0.0006175 0.0000
               *** Restarting incremental Fock matrix formation ***
                                   *** Resetting DIIS ***
400  -8223.0646032598  -0.000013005967 0.00305111  0.00001170  0.0006038 0.0000
401  -8223.0646172488  -0.000013988920 0.00061771  0.00000570  0.0006235 0.0000
402  -8223.0646230353  -0.000005786573 0.00084610  0.00000344  0.0005842 0.0000
403  -8223.0646277956  -0.000004760295 0.00298617  0.00001100  0.0005805 0.0000
404  -8223.0646438745  -0.000016078868 0.00248072  0.00000918  0.0005643 0.0000
405  -8223.0646573076  -0.000013433117 0.00263052  0.00000963  0.0005502 0.0000
406  -8223.0646707372  -0.000013429584 0.00363572  0.00001329  0.0005349 0.0000
407  -8223.0646887867  -0.000018049486 0.00424399  0.00001565  0.0005160 0.0000
408  -8223.0647090048  -0.000020218113 0.00116446  0.00000497  0.0004916 0.0000
409  -8223.0647146809  -0.000005676082 0.00083066  0.00000441  0.0004831 0.0000
410  -8223.0647173660  -0.000002685092 0.00189884  0.00000746  0.0004798 0.0000
411  -8223.0647270673  -0.000009701296 0.00067630  0.00000307  0.0004692 0.0000
412  -8223.0647304478  -0.000003380535 0.00098641  0.00000390  0.0004636 0.0000
413  -8223.0647348168  -0.000004369025 0.00143807  0.00000530  0.0004578 0.0000
414  -8223.0647410329  -0.000006216109 0.00063547  0.00000251  0.0004505 0.0000
415  -8223.0647438962  -0.000002863306 0.00244163  0.00000920  0.0004464 0.0000
416  -8223.0647543321  -0.000010435846 0.00196628  0.00000738  0.0004306 0.0000
417  -8223.0647622398  -0.000007907744 0.00108614  0.00000432  0.0004210 0.0000
418  -8223.0647668113  -0.000004571419 0.00197005  0.00000738  0.0004131 0.0000
419  -8223.0647745937  -0.000007782450 0.00114223  0.00000484  0.0004012 0.0000
               *** Restarting incremental Fock matrix formation ***
                                   *** Resetting DIIS ***
420  -8223.0647789802  -0.000004386458 0.00205399  0.00000953  0.0003928 0.0000
421  -8223.0647745263   0.000004453894 0.00044218  0.00000257  0.0017089 0.0000
422  -8223.0647835418  -0.000009015541 0.00042734  0.00000439  0.0007932 0.0000
423  -8223.0647885166  -0.000004974794 0.00034450  0.00000244  0.0003786 0.0000
424  -8223.0647898797  -0.000001363045 0.00157998  0.00000626  0.0003763 0.0000
425  -8223.0647958095  -0.000005929889 0.00066443  0.00000245  0.0003659 0.0000
426  -8223.0647981217  -0.000002312168 0.00157274  0.00000614  0.0003637 0.0000
427  -8223.0648038762  -0.000005754531 0.00155531  0.00000602  0.0003520 0.0000
428  -8223.0648091694  -0.000005293190 0.00097921  0.00000386  0.0003432 0.0000
429  -8223.0648123770  -0.000003207533 0.00123476  0.00000491  0.0003380 0.0000
430  -8223.0648166126  -0.000004235641 0.00049775  0.00000261  0.0003293 0.0000
431  -8223.0648180717  -0.000001459051 0.00027875  0.00000198  0.0003260 0.0000
432  -8223.0648192631  -0.000001191467 0.00126562  0.00000473  0.0003233 0.0000
433  -8223.0648232415  -0.000003978354 0.00130113  0.00000515  0.0003176 0.0000
434  -8223.0648275059  -0.000004264411 0.00086083  0.00000357  0.0003075 0.0000
435  -8223.0648299312  -0.000002425289 0.00065615  0.00000285  0.0003024 0.0000
436  -8223.0648320898  -0.000002158637 0.00245562  0.00000962  0.0002989 0.0000
437  -8223.0648393985  -0.000007308667 0.00062909  0.00000284  0.0002818 0.0000
438  -8223.0648408906  -0.000001492088 0.00033578  0.00000181  0.0002789 0.0000
439  -8223.0648402475   0.000000643093 0.00163045  0.00000624  0.0002794 0.0000
               *** Restarting incremental Fock matrix formation ***
                                   *** Resetting DIIS ***
440  -8223.0648447614  -0.000004513895 0.00104663  0.00000650  0.0002713 0.0000
441  -8223.0648449801  -0.000000218692 0.00050878  0.00000474  0.0005639 0.0000
442  -8223.0648485524  -0.000003572322 0.00042968  0.00000190  0.0002596 0.0000
443  -8223.0648497052  -0.000001152810 0.00116732  0.00000482  0.0002598 0.0000
444  -8223.0648529416  -0.000003236393 0.00099046  0.00000386  0.0002506 0.0000
445  -8223.0648554541  -0.000002512481 0.00061593  0.00000249  0.0002443 0.0000
446  -8223.0648569395  -0.000001485472 0.00221004  0.00000924  0.0002410 0.0000
447  -8223.0648623788  -0.000005439226 0.00023337  0.00000208  0.0002223 0.0000
448  -8223.0648618526   0.000000526190 0.00237914  0.00000958  0.0002278 0.0000
449  -8223.0648674006  -0.000005548034 0.00068653  0.00000306  0.0002105 0.0000
450  -8223.0648657502   0.000001650420 0.00252098  0.00001027  0.0002172 0.0000
451  -8223.0648714512  -0.000005701000 0.00045304  0.00000191  0.0001992 0.0000
452  -8223.0648704797   0.000000971479 0.00354726  0.00001424  0.0002015 0.0000
453  -8223.0648777388  -0.000007259092 0.00602068  0.00002473  0.0001778 0.0000
454  -8223.0648881201  -0.000010381253 0.00052586  0.00000233  0.0001350 0.0000
455  -8223.0648888325  -0.000000712396 0.00389927  0.00001599  0.0001808 0.0000
456  -8223.0648940117  -0.000005179245 0.00053230  0.00000222  0.0001968 0.0000
457  -8223.0648934879   0.000000523756 0.00540861  0.00002242  0.0001062 0.0000
458  -8223.0648990404  -0.000005552434 0.00482686  0.00001990  0.0001948 0.0000
459  -8223.0648943164   0.000004724005 0.00076263  0.00000313  0.0001039 0.0000
               *** Restarting incremental Fock matrix formation ***
                                   *** Resetting DIIS ***
460  -8223.0648952381  -0.000000921755 0.00032721  0.00000257  0.0000992 0.0000
461  -8223.0648952296   0.000000008542 0.00017085  0.00000159  0.0002321 0.0000
462  -8223.0648958325  -0.000000602891 0.00014443  0.00000072  0.0000948 0.0000
463  -8223.0648959766  -0.000000144131 0.00040264  0.00000186  0.0000948 0.0000
464  -8223.0648964598  -0.000000483200 0.00018149  0.00000092  0.0000919 0.0000
465  -8223.0648966796  -0.000000219778 0.00055117  0.00000248  0.0000902 0.0000
466  -8223.0648972850  -0.000000605392 0.00051210  0.00000249  0.0000870 0.0000
467  -8223.0648978341  -0.000000549082 0.00009380  0.00000058  0.0000822 0.0000
468  -8223.0648979180  -0.000000083988 0.00121662  0.00000572  0.0000830 0.0000
469  -8223.0648991284  -0.000001210388 0.00044487  0.00000220  0.0000749 0.0000
470  -8223.0648987024   0.000000426073 0.00036114  0.00000161  0.0000776 0.0000
471  -8223.0648990430  -0.000000340635 0.00006921  0.00000045  0.0000753 0.0000
472  -8223.0648991210  -0.000000078031 0.00078669  0.00000360  0.0000741 0.0000
473  -8223.0648998417  -0.000000720715 0.00050640  0.00000251  0.0000690 0.0000
474  -8223.0649002514  -0.000000409649 0.00036882  0.00000167  0.0000887 0.0000
475  -8223.0649005776  -0.000000326228 0.00037110  0.00000176  0.0000630 0.0000
476  -8223.0649008746  -0.000000296983 0.00033242  0.00000161  0.0000598 0.0000
477  -8223.0649011210  -0.000000246400 0.00024353  0.00000114  0.0000579 0.0000
478  -8223.0649012994  -0.000000178399 0.00024105  0.00000111  0.0000564 0.0000
479  -8223.0649011325   0.000000166896 0.00039085  0.00000177  0.0000577 0.0000
               *** Restarting incremental Fock matrix formation ***
                                   *** Resetting DIIS ***
480  -8223.0649014306  -0.000000298118 0.00018266  0.00000120  0.0000554 0.0000
481  -8223.0649015405  -0.000000109896 0.00009366  0.00000052  0.0001140 0.0000
482  -8223.0649016294  -0.000000088898 0.00013217  0.00000065  0.0000532 0.0000
483  -8223.0649017125  -0.000000083101 0.00015198  0.00000076  0.0000525 0.0000
484  -8223.0649018228  -0.000000110256 0.00021854  0.00000107  0.0000513 0.0000
485  -8223.0649019628  -0.000000140009 0.00010495  0.00000050  0.0000496 0.0000
486  -8223.0649020296  -0.000000066833 0.00068893  0.00000332  0.0000491 0.0000
487  -8223.0649024598  -0.000000430206 0.00005730  0.00000027  0.0000437 0.0000
488  -8223.0649024829  -0.000000023038 0.00076878  0.00000365  0.0000440 0.0000
489  -8223.0649029045  -0.000000421687 0.00011548  0.00000069  0.0000383 0.0000
490  -8223.0649029587  -0.000000054177 0.00016966  0.00000090  0.0000382 0.0000
491  -8223.0649030442  -0.000000085451 0.00008490  0.00000049  0.0000534 0.0000
492  -8223.0649030081   0.000000036054 0.00042266  0.00000197  0.0000368 0.0000
493  -8223.0649032102  -0.000000202093 0.00024424  0.00000107  0.0000341 0.0000
494  -8223.0649031042   0.000000106011 0.00040313  0.00000187  0.0000372 0.0000
495  -8223.0649032866  -0.000000182354 0.00002813  0.00000024  0.0000326 0.0000
496  -8223.0649032908  -0.000000004242 0.00002701  0.00000027  0.0000325 0.0000
497  -8223.0649032883   0.000000002456 0.00002158  0.00000014  0.0000327 0.0000
498  -8223.0649032954  -0.000000007007 0.00008108  0.00000040  0.0000326 0.0000
499  -8223.0649033296  -0.000000034212 0.00019751  0.00000098  0.0000319 0.0000
               *** Restarting incremental Fock matrix formation ***
                                   *** Resetting DIIS ***
500  -8223.0649034316  -0.000000101994 0.00014677  0.00000072  0.0000304 0.0000
501  -8223.0649034613  -0.000000029791 0.00005042  0.00000045  0.0000505 0.0000
502  -8223.0649034955  -0.000000034193 0.00003932  0.00000023  0.0000294 0.0000
503  -8223.0649035099  -0.000000014390 0.00009107  0.00000045  0.0000291 0.0000
504  -8223.0649035442  -0.000000034252 0.00015421  0.00000077  0.0000286 0.0000
505  -8223.0649036036  -0.000000059410 0.00001115  0.00000007  0.0000274 0.0000
506  -8223.0649036029   0.000000000684 0.00026313  0.00000125  0.0000274 0.0000
507  -8223.0649036962  -0.000000093329 0.00002224  0.00000019  0.0000258 0.0000
508  -8223.0649037068  -0.000000010545 0.00023457  0.00000114  0.0000253 0.0000
509  -8223.0649037853  -0.000000078513 0.00002768  0.00000022  0.0000238 0.0000
510  -8223.0649037763   0.000000008971 0.00007700  0.00000038  0.0000240 0.0000
511  -8223.0649037991  -0.000000022797 0.00003726  0.00000020  0.0000235 0.0000
512  -8223.0649038114  -0.000000012255 0.00015456  0.00000077  0.0000233 0.0000
513  -8223.0649038582  -0.000000046815 0.00013588  0.00000063  0.0000221 0.0000
514  -8223.0649038922  -0.000000033971 0.00002552  0.00000021  0.0000216 0.0000
515  -8223.0649039052  -0.000000013008 0.00019462  0.00000095  0.0000210 0.0000
516  -8223.0649039557  -0.000000050561 0.00007023  0.00000038  0.0000245 0.0000
517  -8223.0649039413   0.000000014439 0.00002668  0.00000016  0.0000202 0.0000
518  -8223.0649039502  -0.000000008919 0.00009182  0.00000045  0.0000200 0.0000
519  -8223.0649039751  -0.000000024937 0.00012877  0.00000063  0.0000194 0.0000
               *** Restarting incremental Fock matrix formation ***
                                   *** Resetting DIIS ***
520  -8223.0649040259  -0.000000050713 0.00008152  0.00000045  0.0000185 0.0000
521  -8223.0649040382  -0.000000012365 0.00001934  0.00000018  0.0000285 0.0000
522  -8223.0649040470  -0.000000008746 0.00002676  0.00000015  0.0000179 0.0000
523  -8223.0649040522  -0.000000005241 0.00006589  0.00000032  0.0000177 0.0000
524  -8223.0649040649  -0.000000012673 0.00006995  0.00000035  0.0000173 0.0000
525  -8223.0649040788  -0.000000013910 0.00005810  0.00000030  0.0000168 0.0000
526  -8223.0649040905  -0.000000011698 0.00015611  0.00000075  0.0000163 0.0000
527  -8223.0649041223  -0.000000031778 0.00001739  0.00000010  0.0000154 0.0000
528  -8223.0649041228  -0.000000000482 0.00007539  0.00000038  0.0000155 0.0000
529  -8223.0649041357  -0.000000012898 0.00001820  0.00000014  0.0000149 0.0000
530  -8223.0649041389  -0.000000003263 0.00001752  0.00000010  0.0000152 0.0000
531  -8223.0649041402  -0.000000001241 0.00008747  0.00000044  0.0000147 0.0000
532  -8223.0649041550  -0.000000014883 0.00010320  0.00000054  0.0000141 0.0000
533  -8223.0649041713  -0.000000016214 0.00005612  0.00000032  0.0000133 0.0000
534  -8223.0649041620   0.000000009279 0.00007596  0.00000038  0.0000137 0.0000
535  -8223.0649041751  -0.000000013097 0.00009180  0.00000046  0.0000133 0.0000
536  -8223.0649041898  -0.000000014707 0.00004555  0.00000024  0.0000126 0.0000
537  -8223.0649041836   0.000000006163 0.00009368  0.00000046  0.0000129 0.0000
538  -8223.0649041983  -0.000000014699 0.00003009  0.00000015  0.0000123 0.0000
539  -8223.0649042004  -0.000000002057 0.00007093  0.00000035  0.0000121 0.0000
               *** Restarting incremental Fock matrix formation ***
                                   *** Resetting DIIS ***
540  -8223.0649042438  -0.000000043430 0.00004053  0.00000036  0.0000121 0.0000
541  -8223.0649042313   0.000000012540 0.00004303  0.00000026  0.0000566 0.0000
542  -8223.0649042520  -0.000000020727 0.00001809  0.00000014  0.0000111 0.0000
543  -8223.0649042580  -0.000000005990 0.00004406  0.00000022  0.0000111 0.0000
544  -8223.0649042617  -0.000000003696 0.00001106  0.00000006  0.0000108 0.0000
545  -8223.0649042618  -0.000000000126 0.00005207  0.00000026  0.0000107 0.0000
546  -8223.0649042676  -0.000000005753 0.00000734  0.00000007  0.0000104 0.0000
547  -8223.0649042647   0.000000002867 0.00006069  0.00000030  0.0000151 0.0000
548  -8223.0649042724  -0.000000007734 0.00006003  0.00000030  0.0000099 0.0000
549  -8223.0649042784  -0.000000005966 0.00007882  0.00000041  0.0000096 0.0000
550  -8223.0649042858  -0.000000007421 0.00003870  0.00000019  0.0000089 0.0000
551  -8223.0649042865  -0.000000000731 0.00005970  0.00000030  0.0000087 0.0000
552  -8223.0649042818   0.000000004722 0.00022796  0.00000116  0.0000091 0.0000
553  -8223.0649043101  -0.000000028283 0.00001024  0.00000008  0.0000075 0.0000
554  -8223.0649043099   0.000000000155 0.00004463  0.00000024  0.0000076 0.0000
555  -8223.0649043103  -0.000000000386 0.00001746  0.00000012  0.0000090 0.0000
556  -8223.0649043116  -0.000000001251 0.00015058  0.00000078  0.0000075 0.0000
557  -8223.0649043246  -0.000000013033 0.00002447  0.00000016  0.0000064 0.0000
558  -8223.0649043205   0.000000004089 0.00002141  0.00000014  0.0000126 0.0000
559  -8223.0649043239  -0.000000003392 0.00000888  0.00000006  0.0000064 0.0000
               *** Restarting incremental Fock matrix formation ***
                                   *** Resetting DIIS ***
560  -8223.0649043430  -0.000000019058 0.00003927  0.00000023  0.0000090 0.0000
561  -8223.0649043367   0.000000006234 0.00001831  0.00000013  0.0000448 0.0000
562  -8223.0649043463  -0.000000009513 0.00000972  0.00000006  0.0000062 0.0000
563  -8223.0649043420   0.000000004213 0.00001574  0.00000009  0.0000069 0.0000
564  -8223.0649043439  -0.000000001819 0.00000298  0.00000002  0.0000061 0.0000
565  -8223.0649043378   0.000000006065 0.00001301  0.00000007  0.0000061 0.0000
566  -8223.0649043336   0.000000004238 0.00003703  0.00000019  0.0000060 0.0000
567  -8223.0649043338  -0.000000000266 0.00000364  0.00000004  0.0000063 0.0000
                 **** Energy Check signals convergence ****

               *****************************************************
               *                     SUCCESS                       *
               *           SCF CONVERGED AFTER 568 CYCLES          *
               *****************************************************

Setting up the final grid:

General Integration Accuracy     IntAcc      ...  4.670
Radial Grid Type                 RadialGrid  ... Gauss-Chebyshev
Angular Grid (max. acc.)         AngularGrid ... Lebedev-302
Angular grid pruning method      GridPruning ... 3 (G Style)
Weight generation scheme         WeightScheme... Becke
Basis function cutoff            BFCut       ...    1.0000e-11
Integration weight cutoff        WCut        ...    1.0000e-14
Grids for H and He will be reduced by one unit

# of grid points (after initial pruning)     ... 189906 (   0.0 sec)
# of grid points (after weights+screening)   ... 170286 (   0.8 sec)
nearest neighbour list constructed           ...    0.0 sec
Grid point re-assignment to atoms done       ...    0.0 sec
Grid point division into batches done        ...    0.5 sec
Reduced shell lists constructed in    1.8 sec

Total number of grid points                  ...   170286
Total number of batches                      ...     2677
Average number of points per batch           ...       63
Average number of grid points per atom       ...     5008
Average number of shells per batch           ...    72.44 (36.96%)
Average number of basis functions per batch  ...   153.92 (34.51%)
Average number of large shells per batch     ...    46.06 (63.58%)
Average number of large basis fcns per batch ...    96.64 (62.79%)
Maximum spatial batch extension              ...  20.67, 20.64, 22.36 au
Average spatial batch extension              ...   2.36,  2.32,  2.29 au

Final grid set up in    2.7 sec
Final integration                            ... done (   2.9 sec)
Change in XC energy                          ...     0.000714199
Integrated number of electrons               ...   285.999947863
Previous integrated no of electrons          ...   286.003507326

----------------
TOTAL SCF ENERGY
----------------

Total Energy       :        -8223.06419014 Eh         -223760.95240 eV

Components:
Nuclear Repulsion  :         5523.55312253 Eh          150303.52175 eV
Electronic Energy  :       -13746.61731267 Eh         -374064.47415 eV
One Electron Energy:       -22374.69242284 Eh         -608846.33397 eV
Two Electron Energy:         8628.07511016 Eh          234781.85983 eV

Virial components:
Potential Energy   :       -16428.84921623 Eh         -447051.71484 eV
Kinetic Energy     :         8205.78502610 Eh          223290.76244 eV
Virial Ratio       :            2.00210573


DFT components:
N(Alpha)           :      145.999971567683 electrons
N(Beta)            :      139.999976295518 electrons
N(Total)           :      285.999947863202 electrons
E(X)               :     -334.371331019039 Eh       
E(C)               :      -11.397164102102 Eh       
E(XC)              :     -345.768495121141 Eh       
DFET-embed. en.    :        0.000000000000 Eh       

---------------
SCF CONVERGENCE
---------------

  Last Energy change         ...   -2.6812e-09  Tolerance :   1.0000e-08
  Last MAX-Density change    ...    9.6275e-06  Tolerance :   1.0000e-07
  Last RMS-Density change    ...    5.5992e-08  Tolerance :   5.0000e-09
  Last DIIS Error            ...    5.7511e-06  Tolerance :   5.0000e-07

             **** THE GBW FILE WAS UPDATED (1e3d_chainsAB_distal_cluster.gbw) ****
             **** DENSITY FILE WAS UPDATED (1e3d_chainsAB_distal_cluster.scfp) ****
             **** ENERGY FILE WAS UPDATED (1e3d_chainsAB_distal_cluster.en.tmp) ****
----------------------
UHF SPIN CONTAMINATION
----------------------

Warning: in a DFT calculation there is little theoretical justification to 
         calculate <S**2> as in Hartree-Fock theory. We will do it anyways
         but you should keep in mind that the values have only limited relevance

Expectation value of <S**2>     :    17.975540
Ideal value S*(S+1) for S=3.0   :    12.000000
Deviation                       :     5.975540

             **** THE GBW FILE WAS UPDATED (1e3d_chainsAB_distal_cluster.gbw) ****
             **** DENSITY FILE WAS UPDATED (1e3d_chainsAB_distal_cluster.scfp) ****
----------------
ORBITAL ENERGIES
----------------
                 SPIN UP ORBITALS
  NO   OCC          E(Eh)            E(eV) 
   0   1.0000    -256.485254     -6979.3186 
   1   1.0000    -256.476322     -6979.0755 
   2   1.0000    -256.458653     -6978.5947 
   3   1.0000    -256.446451     -6978.2627 
   4   1.0000     -89.045309     -2423.0460 
   5   1.0000     -89.025873     -2422.5172 
   6   1.0000     -89.019318     -2422.3388 
   7   1.0000     -89.017816     -2422.2979 
   8   1.0000     -89.015929     -2422.2466 
   9   1.0000     -89.012802     -2422.1615 
  10   1.0000     -88.993084     -2421.6249 
  11   1.0000     -30.294376      -824.3519 
  12   1.0000     -30.275360      -823.8344 
  13   1.0000     -30.259887      -823.4134 
  14   1.0000     -30.223947      -822.4354 
  15   1.0000     -26.129897      -711.0306 
  16   1.0000     -26.120440      -710.7733 
  17   1.0000     -26.119085      -710.7364 
  18   1.0000     -26.114237      -710.6045 
  19   1.0000     -26.102622      -710.2885 
  20   1.0000     -26.099834      -710.2126 
  21   1.0000     -26.098572      -710.1783 
  22   1.0000     -26.084472      -709.7946 
  23   1.0000     -26.080622      -709.6898 
  24   1.0000     -26.067029      -709.3199 
  25   1.0000     -26.065191      -709.2699 
  26   1.0000     -26.064344      -709.2469 
  27   1.0000     -14.417457      -392.3189 
  28   1.0000     -14.372669      -391.1002 
  29   1.0000     -10.284169      -279.8465 
  30   1.0000     -10.282150      -279.7915 
  31   1.0000     -10.281643      -279.7777 
  32   1.0000     -10.266709      -279.3714 
  33   1.0000     -10.252577      -278.9868 
  34   1.0000     -10.248883      -278.8863 
  35   1.0000     -10.248112      -278.8653 
  36   1.0000      -8.044784      -218.9097 
  37   1.0000      -8.024390      -218.3547 
  38   1.0000      -8.018909      -218.2056 
  39   1.0000      -8.016889      -218.1506 
  40   1.0000      -8.014829      -218.0946 
  41   1.0000      -8.012617      -218.0344 
  42   1.0000      -7.993081      -217.5028 
  43   1.0000      -5.985462      -162.8727 
  44   1.0000      -5.980533      -162.7386 
  45   1.0000      -5.978555      -162.6848 
  46   1.0000      -5.962865      -162.2578 
  47   1.0000      -5.962436      -162.2461 
  48   1.0000      -5.961686      -162.2257 
  49   1.0000      -5.957296      -162.1063 
  50   1.0000      -5.956928      -162.0962 
  51   1.0000      -5.956279      -162.0786 
  52   1.0000      -5.955741      -162.0640 
  53   1.0000      -5.954693      -162.0354 
  54   1.0000      -5.954076      -162.0186 
  55   1.0000      -5.953795      -162.0110 
  56   1.0000      -5.953402      -162.0003 
  57   1.0000      -5.952460      -161.9747 
  58   1.0000      -5.952276      -161.9697 
  59   1.0000      -5.949028      -161.8813 
  60   1.0000      -5.947275      -161.8336 
  61   1.0000      -5.934647      -161.4900 
  62   1.0000      -5.929384      -161.3468 
  63   1.0000      -5.926489      -161.2680 
  64   1.0000      -3.689426      -100.3944 
  65   1.0000      -3.675268      -100.0091 
  66   1.0000      -3.658458       -99.5517 
  67   1.0000      -3.500436       -95.2517 
  68   1.0000      -2.464493       -67.0623 
  69   1.0000      -2.458697       -66.9046 
  70   1.0000      -2.449388       -66.6512 
  71   1.0000      -2.446017       -66.5595 
  72   1.0000      -2.443239       -66.4839 
  73   1.0000      -2.428045       -66.0705 
  74   1.0000      -2.425627       -66.0047 
  75   1.0000      -2.409921       -65.5773 
  76   1.0000      -2.402996       -65.3888 
  77   1.0000      -2.248136       -61.1749 
  78   1.0000      -2.247609       -61.1605 
  79   1.0000      -2.245338       -61.0988 
  80   1.0000      -1.039618       -28.2894 
  81   1.0000      -0.863471       -23.4963 
  82   1.0000      -0.820498       -22.3269 
  83   1.0000      -0.812670       -22.1139 
  84   1.0000      -0.804677       -21.8964 
  85   1.0000      -0.789258       -21.4768 
  86   1.0000      -0.753501       -20.5038 
  87   1.0000      -0.732853       -19.9420 
  88   1.0000      -0.729850       -19.8602 
  89   1.0000      -0.727770       -19.8036 
  90   1.0000      -0.724477       -19.7140 
  91   1.0000      -0.661680       -18.0052 
  92   1.0000      -0.649054       -17.6617 
  93   1.0000      -0.641099       -17.4452 
  94   1.0000      -0.628834       -17.1114 
  95   1.0000      -0.589160       -16.0319 
  96   1.0000      -0.548840       -14.9347 
  97   1.0000      -0.491899       -13.3853 
  98   1.0000      -0.485703       -13.2166 
  99   1.0000      -0.481095       -13.0913 
 100   1.0000      -0.476426       -12.9642 
 101   1.0000      -0.475046       -12.9266 
 102   1.0000      -0.472377       -12.8540 
 103   1.0000      -0.470601       -12.8057 
 104   1.0000      -0.468606       -12.7514 
 105   1.0000      -0.465590       -12.6694 
 106   1.0000      -0.461921       -12.5695 
 107   1.0000      -0.460350       -12.5268 
 108   1.0000      -0.458862       -12.4863 
 109   1.0000      -0.455704       -12.4003 
 110   1.0000      -0.453779       -12.3479 
 111   1.0000      -0.450173       -12.2498 
 112   1.0000      -0.449010       -12.2182 
 113   1.0000      -0.446103       -12.1391 
 114   1.0000      -0.444295       -12.0899 
 115   1.0000      -0.441006       -12.0004 
 116   1.0000      -0.437568       -11.9068 
 117   1.0000      -0.435589       -11.8530 
 118   1.0000      -0.428854       -11.6697 
 119   1.0000      -0.426321       -11.6008 
 120   1.0000      -0.423533       -11.5249 
 121   1.0000      -0.420551       -11.4438 
 122   1.0000      -0.417905       -11.3718 
 123   1.0000      -0.402214       -10.9448 
 124   1.0000      -0.394567       -10.7367 
 125   1.0000      -0.386481       -10.5167 
 126   1.0000      -0.382743       -10.4150 
 127   1.0000      -0.370165       -10.0727 
 128   1.0000      -0.350021        -9.5246 
 129   1.0000      -0.343806        -9.3554 
 130   1.0000      -0.337794        -9.1918 
 131   1.0000      -0.336940        -9.1686 
 132   1.0000      -0.317285        -8.6338 
 133   1.0000      -0.314409        -8.5555 
 134   1.0000      -0.312209        -8.4956 
 135   1.0000      -0.295453        -8.0397 
 136   1.0000      -0.289229        -7.8703 
 137   1.0000      -0.284188        -7.7331 
 138   1.0000      -0.277183        -7.5425 
 139   1.0000      -0.269699        -7.3389 
 140   1.0000      -0.269020        -7.3204 
 141   1.0000      -0.265481        -7.2241 
 142   1.0000      -0.254291        -6.9196 
 143   1.0000      -0.248331        -6.7574 
 144   1.0000      -0.238886        -6.5004 
 145   1.0000      -0.225060        -6.1242 
 146   0.0000      -0.199400        -5.4260 
 147   0.0000      -0.190599        -5.1865 
 148   0.0000      -0.116946        -3.1823 
 149   0.0000      -0.114021        -3.1027 
 150   0.0000      -0.109406        -2.9771 
 151   0.0000      -0.107550        -2.9266 
 152   0.0000      -0.105749        -2.8776 
 153   0.0000       0.006023         0.1639 
 154   0.0000       0.021643         0.5889 
 155   0.0000       0.033545         0.9128 
 156   0.0000       0.041940         1.1412 
 157   0.0000       0.043951         1.1960 
 158   0.0000       0.057730         1.5709 
 159   0.0000       0.063328         1.7232 
 160   0.0000       0.069329         1.8865 
 161   0.0000       0.076309         2.0765 
 162   0.0000       0.079603         2.1661 
 163   0.0000       0.088089         2.3970 
 164   0.0000       0.096211         2.6180 
 165   0.0000       0.102457         2.7880 
 166   0.0000       0.104931         2.8553 
 167   0.0000       0.107983         2.9384 
 168   0.0000       0.109549         2.9810 
 169   0.0000       0.120385         3.2759 
 170   0.0000       0.123364         3.3569 
 171   0.0000       0.128824         3.5055 
 172   0.0000       0.132273         3.5993 
 173   0.0000       0.135829         3.6961 
 174   0.0000       0.140025         3.8103 
 175   0.0000       0.142632         3.8812 
 176   0.0000       0.146052         3.9743 
 177   0.0000       0.151112         4.1120 
 178   0.0000       0.155197         4.2231 
 179   0.0000       0.161117         4.3842 
 180   0.0000       0.161414         4.3923 
 181   0.0000       0.167183         4.5493 
 182   0.0000       0.171694         4.6720 
 183   0.0000       0.175436         4.7739 
 184   0.0000       0.181385         4.9357 
 185   0.0000       0.189941         5.1686 
 186   0.0000       0.200118         5.4455 
 187   0.0000       0.211341         5.7509 
 188   0.0000       0.217311         5.9133 
 189   0.0000       0.223670         6.0864 
 190   0.0000       0.229859         6.2548 
 191   0.0000       0.262457         7.1418 
 192   0.0000       0.276161         7.5147 
 193   0.0000       0.284535         7.7426 
 194   0.0000       0.298543         8.1238 
 195   0.0000       0.329431         8.9643 
 196   0.0000       0.371373        10.1056 
 197   0.0000       0.377993        10.2857 
 198   0.0000       0.398549        10.8451 
 199   0.0000       0.404494        11.0068 
 200   0.0000       0.406317        11.0565 
 201   0.0000       0.413205        11.2439 
 202   0.0000       0.414450        11.2777 
 203   0.0000       0.419885        11.4256 
 204   0.0000       0.427683        11.6378 
 205   0.0000       0.430427        11.7125 
 206   0.0000       0.436726        11.8839 
 207   0.0000       0.448112        12.1938 
 208   0.0000       0.454818        12.3762 
 209   0.0000       0.461504        12.5582 
 210   0.0000       0.472068        12.8456 
 211   0.0000       0.483443        13.1552 
 212   0.0000       0.497828        13.5466 
 213   0.0000       0.516598        14.0573 
 214   0.0000       0.520872        14.1737 
 215   0.0000       0.533188        14.5088 
 216   0.0000       0.536615        14.6020 
 217   0.0000       0.544276        14.8105 
 218   0.0000       0.552028        15.0215 
 219   0.0000       0.555107        15.1052 
 220   0.0000       0.557569        15.1722 
 221   0.0000       0.560420        15.2498 
 222   0.0000       0.565813        15.3966 
 223   0.0000       0.567486        15.4421 
 224   0.0000       0.572441        15.5769 
 225   0.0000       0.576745        15.6940 
 226   0.0000       0.589308        16.0359 
 227   0.0000       0.594110        16.1666 
 228   0.0000       0.600754        16.3473 
 229   0.0000       0.606891        16.5143 
 230   0.0000       0.614707        16.7270 
 231   0.0000       0.621786        16.9197 
 232   0.0000       0.627961        17.0877 
 233   0.0000       0.641048        17.4438 
 234   0.0000       0.644147        17.5281 
 235   0.0000       0.651202        17.7201 
 236   0.0000       0.652049        17.7432 
 237   0.0000       0.655779        17.8447 
 238   0.0000       0.660331        17.9685 
 239   0.0000       0.668801        18.1990 
 240   0.0000       0.669220        18.2104 
 241   0.0000       0.671116        18.2620 
 242   0.0000       0.676397        18.4057 
 243   0.0000       0.678023        18.4499 
 244   0.0000       0.681658        18.5489 
 245   0.0000       0.685898        18.6642 
 246   0.0000       0.687343        18.7036 
 247   0.0000       0.689955        18.7746 
 248   0.0000       0.690710        18.7952 
 249   0.0000       0.693630        18.8746 
 250   0.0000       0.695989        18.9388 
 251   0.0000       0.701064        19.0769 
 252   0.0000       0.702441        19.1144 
 253   0.0000       0.708171        19.2703 
 254   0.0000       0.711541        19.3620 
 255   0.0000       0.712824        19.3969 
 256   0.0000       0.718014        19.5381 
 257   0.0000       0.721789        19.6409 
 258   0.0000       0.722780        19.6678 
 259   0.0000       0.724877        19.7249 
 260   0.0000       0.727496        19.7962 
 261   0.0000       0.734277        19.9807 
 262   0.0000       0.742225        20.1970 
 263   0.0000       0.745738        20.2926 
 264   0.0000       0.750270        20.4159 
 265   0.0000       0.756011        20.5721 
 266   0.0000       0.758781        20.6475 
 267   0.0000       0.761052        20.7093 
 268   0.0000       0.769085        20.9279 
 269   0.0000       0.772718        21.0267 
 270   0.0000       0.777102        21.1460 
 271   0.0000       0.786888        21.4123 
 272   0.0000       0.789468        21.4825 
 273   0.0000       0.792986        21.5782 
 274   0.0000       0.799978        21.7685 
 275   0.0000       0.807861        21.9830 
 276   0.0000       0.811245        22.0751 
 277   0.0000       0.821905        22.3652 
 278   0.0000       0.831563        22.6280 
 279   0.0000       0.848275        23.0827 
 280   0.0000       0.855229        23.2720 
 281   0.0000       0.869851        23.6698 
 282   0.0000       0.870361        23.6837 
 283   0.0000       0.872438        23.7402 
 284   0.0000       0.881260        23.9803 
 285   0.0000       0.892882        24.2966 
 286   0.0000       0.900041        24.4914 
 287   0.0000       0.907407        24.6918 
 288   0.0000       0.913145        24.8479 
 289   0.0000       0.923760        25.1368 
 290   0.0000       0.927232        25.2313 
 291   0.0000       0.937771        25.5180 
 292   0.0000       0.957209        26.0470 
 293   0.0000       0.988133        26.8885 
 294   0.0000       1.005964        27.3737 
 295   0.0000       1.008701        27.4482 
 296   0.0000       1.032480        28.0952 
 297   0.0000       1.042095        28.3568 
 298   0.0000       1.053783        28.6749 
 299   0.0000       1.056917        28.7602 
 300   0.0000       1.083576        29.4856 
 301   0.0000       1.111766        30.2527 
 302   0.0000       1.117783        30.4164 
 303   0.0000       1.131050        30.7774 
 304   0.0000       1.147565        31.2268 
 305   0.0000       1.152800        31.3693 
 306   0.0000       1.157728        31.5034 
 307   0.0000       1.166977        31.7551 
 308   0.0000       1.168560        31.7981 
 309   0.0000       1.184917        32.2432 
 310   0.0000       1.186492        32.2861 
 311   0.0000       1.200439        32.6656 
 312   0.0000       1.206933        32.8423 
 313   0.0000       1.210757        32.9464 
 314   0.0000       1.231760        33.5179 
 315   0.0000       1.240890        33.7663 
 316   0.0000       1.252079        34.0708 
 317   0.0000       1.254538        34.1377 
 318   0.0000       1.262022        34.3414 
 319   0.0000       1.273503        34.6538 
 320   0.0000       1.287720        35.0406 
 321   0.0000       1.297518        35.3073 
 322   0.0000       1.310579        35.6627 
 323   0.0000       1.313192        35.7338 
 324   0.0000       1.330888        36.2153 
 325   0.0000       1.343363        36.5548 
 326   0.0000       1.352232        36.7961 
 327   0.0000       1.367081        37.2002 
 328   0.0000       1.373209        37.3669 
 329   0.0000       1.414045        38.4781 
 330   0.0000       1.449978        39.4559 
 331   0.0000       1.471190        40.0331 
 332   0.0000       1.476443        40.1761 
 333   0.0000       1.501961        40.8704 
 334   0.0000       1.517994        41.3067 
 335   0.0000       1.521208        41.3942 
 336   0.0000       1.526681        41.5431 
 337   0.0000       1.527769        41.5727 
 338   0.0000       1.530233        41.6398 
 339   0.0000       1.542382        41.9704 
 340   0.0000       1.543469        41.9999 
 341   0.0000       1.555111        42.3167 
 342   0.0000       1.560696        42.4687 
 343   0.0000       1.591697        43.3123 
 344   0.0000       1.605272        43.6817 
 345   0.0000       1.617633        44.0180 
 346   0.0000       1.655209        45.0405 
 347   0.0000       1.664814        45.3019 
 348   0.0000       1.694701        46.1151 
 349   0.0000       1.725828        46.9622 
 350   0.0000       1.735153        47.2159 
 351   0.0000       1.748947        47.5913 
 352   0.0000       1.754087        47.7311 
 353   0.0000       1.759931        47.8901 
 354   0.0000       1.762933        47.9719 
 355   0.0000       1.770174        48.1689 
 356   0.0000       1.782604        48.5071 
 357   0.0000       1.795979        48.8711 
 358   0.0000       1.806541        49.1585 
 359   0.0000       1.842090        50.1258 
 360   0.0000       1.851937        50.3938 
 361   0.0000       1.869318        50.8667 
 362   0.0000       1.874860        51.0175 
 363   0.0000       1.928226        52.4697 
 364   0.0000       1.965889        53.4946 
 365   0.0000       1.972467        53.6736 
 366   0.0000       1.978002        53.8242 
 367   0.0000       1.981477        53.9187 
 368   0.0000       1.983580        53.9760 
 369   0.0000       1.990172        54.1553 
 370   0.0000       1.999146        54.3995 
 371   0.0000       2.001206        54.4556 
 372   0.0000       2.032030        55.2944 
 373   0.0000       2.047055        55.7032 
 374   0.0000       2.112234        57.4768 
 375   0.0000       2.117919        57.6315 
 376   0.0000       2.157056        58.6965 
 377   0.0000       2.180666        59.3389 
 378   0.0000       2.224959        60.5442 
 379   0.0000       2.236030        60.8455 
 380   0.0000       2.254486        61.3477 
 381   0.0000       2.319726        63.1230 
 382   0.0000       2.363214        64.3063 
 383   0.0000       2.429903        66.1210 
 384   0.0000       2.433164        66.2098 
 385   0.0000       2.439412        66.3798 
 386   0.0000       2.443006        66.4776 
 387   0.0000       2.448692        66.6323 
 388   0.0000       2.457595        66.8745 
 389   0.0000       2.463922        67.0467 
 390   0.0000       2.480030        67.4850 
 391   0.0000       2.489171        67.7338 
 392   0.0000       2.536796        69.0297 
 393   0.0000       2.569332        69.9151 
 394   0.0000       2.679852        72.9225 
 395   0.0000       2.718020        73.9611 
 396   0.0000       2.726208        74.1839 
 397   0.0000       2.748145        74.7808 
 398   0.0000       2.750744        74.8515 
 399   0.0000       2.755878        74.9913 
 400   0.0000       2.773000        75.4572 
 401   0.0000       2.801354        76.2287 
 402   0.0000       2.851238        77.5861 
 403   0.0000       2.926542        79.6353 
 404   0.0000       2.934519        79.8523 
 405   0.0000       2.936667        79.9108 
 406   0.0000       2.943149        80.0872 
 407   0.0000       2.944415        80.1216 
 408   0.0000       2.953997        80.3823 
 409   0.0000       2.962510        80.6140 
 410   0.0000       2.977536        81.0229 
 411   0.0000       3.030534        82.4650 
 412   0.0000       3.066774        83.4512 
 413   0.0000       3.082432        83.8772 
 414   0.0000       3.175724        86.4158 
 415   0.0000       3.425421        93.2104 
 416   0.0000       3.563166        96.9587 
 417   0.0000       3.645078        99.1876 
 418   0.0000       3.947570       107.4189 
 419   0.0000       3.950083       107.4872 
 420   0.0000       3.952310       107.5478 
 421   0.0000       3.955145       107.6250 
 422   0.0000       3.959807       107.7518 
 423   0.0000       3.962587       107.8275 
 424   0.0000       3.964642       107.8834 
 425   0.0000       3.967226       107.9537 
 426   0.0000       3.969552       108.0170 
 427   0.0000       3.971878       108.0803 
 428   0.0000       3.975520       108.1794 
 429   0.0000       3.977446       108.2318 
 430   0.0000       3.983725       108.4027 
 431   0.0000       3.985318       108.4460 
 432   0.0000       3.987911       108.5166 
 433   0.0000       3.995171       108.7141 
 434   0.0000       3.998316       108.7997 
 435   0.0000       4.002176       108.9047 
 436   0.0000       4.010903       109.1422 
 437   0.0000       4.026943       109.5787 
 438   0.0000       4.050741       110.2263 
 439   0.0000       4.097272       111.4924 
 440   0.0000       4.100661       111.5846 
 441   0.0000       4.103962       111.6745 
 442   0.0000       4.110288       111.8466 
 443   0.0000       4.117618       112.0461 
 444   0.0000       4.120011       112.1112 
 445   0.0000       4.143536       112.7514 

                 SPIN DOWN ORBITALS
  NO   OCC          E(Eh)            E(eV) 
   0   1.0000    -256.486372     -6979.3490 
   1   1.0000    -256.475294     -6979.0476 
   2   1.0000    -256.457637     -6978.5671 
   3   1.0000    -256.445465     -6978.2359 
   4   1.0000     -89.048610     -2423.1359 
   5   1.0000     -89.025091     -2422.4959 
   6   1.0000     -89.018562     -2422.3182 
   7   1.0000     -89.017127     -2422.2792 
   8   1.0000     -89.015616     -2422.2381 
   9   1.0000     -89.013602     -2422.1832 
  10   1.0000     -88.995508     -2421.6909 
  11   1.0000     -30.304698      -824.6328 
  12   1.0000     -30.215808      -822.2139 
  13   1.0000     -30.196484      -821.6881 
  14   1.0000     -30.187607      -821.4465 
  15   1.0000     -26.136859      -711.2201 
  16   1.0000     -26.133414      -711.1263 
  17   1.0000     -26.129958      -711.0323 
  18   1.0000     -26.060434      -709.1405 
  19   1.0000     -26.055808      -709.0146 
  20   1.0000     -26.055145      -708.9965 
  21   1.0000     -26.042581      -708.6547 
  22   1.0000     -26.035962      -708.4745 
  23   1.0000     -26.035278      -708.4559 
  24   1.0000     -26.033508      -708.4078 
  25   1.0000     -26.026924      -708.2286 
  26   1.0000     -26.025175      -708.1810 
  27   1.0000     -14.415201      -392.2576 
  28   1.0000     -14.372807      -391.1040 
  29   1.0000     -10.287160      -279.9278 
  30   1.0000     -10.285065      -279.8708 
  31   1.0000     -10.281274      -279.7677 
  32   1.0000     -10.266364      -279.3620 
  33   1.0000     -10.252701      -278.9902 
  34   1.0000     -10.249618      -278.9063 
  35   1.0000     -10.248751      -278.8827 
  36   1.0000      -8.048112      -219.0003 
  37   1.0000      -8.023555      -218.3320 
  38   1.0000      -8.018146      -218.1848 
  39   1.0000      -8.016186      -218.1315 
  40   1.0000      -8.014496      -218.0855 
  41   1.0000      -8.013373      -218.0550 
  42   1.0000      -7.995538      -217.5697 
  43   1.0000      -5.992057      -163.0522 
  44   1.0000      -5.987336      -162.9237 
  45   1.0000      -5.980558      -162.7393 
  46   1.0000      -5.962897      -162.2587 
  47   1.0000      -5.961431      -162.2188 
  48   1.0000      -5.959235      -162.1590 
  49   1.0000      -5.956541      -162.0857 
  50   1.0000      -5.955485      -162.0570 
  51   1.0000      -5.955047      -162.0451 
  52   1.0000      -5.955021      -162.0444 
  53   1.0000      -5.954418      -162.0279 
  54   1.0000      -5.953627      -162.0064 
  55   1.0000      -5.953092      -161.9919 
  56   1.0000      -5.952709      -161.9814 
  57   1.0000      -5.952642      -161.9796 
  58   1.0000      -5.952204      -161.9677 
  59   1.0000      -5.951453      -161.9473 
  60   1.0000      -5.946882      -161.8229 
  61   1.0000      -5.936359      -161.5365 
  62   1.0000      -5.932867      -161.4415 
  63   1.0000      -5.932374      -161.4281 
  64   1.0000      -3.698701      -100.6468 
  65   1.0000      -3.496213       -95.1368 
  66   1.0000      -3.480647       -94.7132 
  67   1.0000      -3.478365       -94.6511 
  68   1.0000      -2.467540       -67.1452 
  69   1.0000      -2.459469       -66.9256 
  70   1.0000      -2.453825       -66.7720 
  71   1.0000      -2.246342       -61.1261 
  72   1.0000      -2.243023       -61.0357 
  73   1.0000      -2.241551       -60.9957 
  74   1.0000      -2.230808       -60.7034 
  75   1.0000      -2.229597       -60.6704 
  76   1.0000      -2.227797       -60.6214 
  77   1.0000      -2.226861       -60.5960 
  78   1.0000      -2.225769       -60.5663 
  79   1.0000      -2.224466       -60.5308 
  80   1.0000      -1.041809       -28.3491 
  81   1.0000      -0.863200       -23.4889 
  82   1.0000      -0.831718       -22.6322 
  83   1.0000      -0.818181       -22.2638 
  84   1.0000      -0.806489       -21.9457 
  85   1.0000      -0.797565       -21.7028 
  86   1.0000      -0.748689       -20.3729 
  87   1.0000      -0.733583       -19.9618 
  88   1.0000      -0.724529       -19.7154 
  89   1.0000      -0.722380       -19.6570 
  90   1.0000      -0.718854       -19.5610 
  91   1.0000      -0.676544       -18.4097 
  92   1.0000      -0.651849       -17.7377 
  93   1.0000      -0.643471       -17.5097 
  94   1.0000      -0.640816       -17.4375 
  95   1.0000      -0.591204       -16.0875 
  96   1.0000      -0.546021       -14.8580 
  97   1.0000      -0.483593       -13.1592 
  98   1.0000      -0.482628       -13.1330 
  99   1.0000      -0.479218       -13.0402 
 100   1.0000      -0.477123       -12.9832 
 101   1.0000      -0.474474       -12.9111 
 102   1.0000      -0.472089       -12.8462 
 103   1.0000      -0.470700       -12.8084 
 104   1.0000      -0.466871       -12.7042 
 105   1.0000      -0.463369       -12.6089 
 106   1.0000      -0.462697       -12.5906 
 107   1.0000      -0.458971       -12.4892 
 108   1.0000      -0.452829       -12.3221 
 109   1.0000      -0.448635       -12.2080 
 110   1.0000      -0.445802       -12.1309 
 111   1.0000      -0.432703       -11.7744 
 112   1.0000      -0.429621       -11.6906 
 113   1.0000      -0.419483       -11.4147 
 114   1.0000      -0.411168       -11.1884 
 115   1.0000      -0.407178       -11.0799 
 116   1.0000      -0.393883       -10.7181 
 117   1.0000      -0.382034       -10.3957 
 118   1.0000      -0.370339       -10.0774 
 119   1.0000      -0.364292        -9.9129 
 120   1.0000      -0.362821        -9.8729 
 121   1.0000      -0.346994        -9.4422 
 122   1.0000      -0.343248        -9.3403 
 123   1.0000      -0.336527        -9.1574 
 124   1.0000      -0.332085        -9.0365 
 125   1.0000      -0.330817        -9.0020 
 126   1.0000      -0.327307        -8.9065 
 127   1.0000      -0.321161        -8.7392 
 128   1.0000      -0.308662        -8.3991 
 129   1.0000      -0.306324        -8.3355 
 130   1.0000      -0.297756        -8.1023 
 131   1.0000      -0.290705        -7.9105 
 132   1.0000      -0.287551        -7.8247 
 133   1.0000      -0.274623        -7.4729 
 134   1.0000      -0.271834        -7.3970 
 135   1.0000      -0.268591        -7.3087 
 136   1.0000      -0.264851        -7.2070 
 137   1.0000      -0.257916        -7.0183 
 138   1.0000      -0.254300        -6.9199 
 139   1.0000      -0.246658        -6.7119 
 140   0.0000      -0.134104        -3.6491 
 141   0.0000      -0.123735        -3.3670 
 142   0.0000      -0.117293        -3.1917 
 143   0.0000      -0.110966        -3.0195 
 144   0.0000      -0.101836        -2.7711 
 145   0.0000      -0.097149        -2.6436 
 146   0.0000      -0.095938        -2.6106 
 147   0.0000      -0.091124        -2.4796 
 148   0.0000      -0.089049        -2.4232 
 149   0.0000      -0.079530        -2.1641 
 150   0.0000      -0.067661        -1.8411 
 151   0.0000      -0.064484        -1.7547 
 152   0.0000      -0.053615        -1.4589 
 153   0.0000       0.009445         0.2570 
 154   0.0000       0.026278         0.7151 
 155   0.0000       0.032758         0.8914 
 156   0.0000       0.039359         1.0710 
 157   0.0000       0.046023         1.2523 
 158   0.0000       0.053730         1.4621 
 159   0.0000       0.059583         1.6213 
 160   0.0000       0.067258         1.8302 
 161   0.0000       0.070115         1.9079 
 162   0.0000       0.091151         2.4803 
 163   0.0000       0.100085         2.7235 
 164   0.0000       0.102346         2.7850 
 165   0.0000       0.106794         2.9060 
 166   0.0000       0.109990         2.9930 
 167   0.0000       0.115341         3.1386 
 168   0.0000       0.121567         3.3080 
 169   0.0000       0.128763         3.5038 
 170   0.0000       0.129794         3.5319 
 171   0.0000       0.131202         3.5702 
 172   0.0000       0.137672         3.7462 
 173   0.0000       0.140912         3.8344 
 174   0.0000       0.143263         3.8984 
 175   0.0000       0.146526         3.9872 
 176   0.0000       0.153770         4.1843 
 177   0.0000       0.155810         4.2398 
 178   0.0000       0.163209         4.4411 
 179   0.0000       0.165770         4.5108 
 180   0.0000       0.167675         4.5627 
 181   0.0000       0.171835         4.6759 
 182   0.0000       0.174410         4.7459 
 183   0.0000       0.186797         5.0830 
 184   0.0000       0.191836         5.2201 
 185   0.0000       0.193697         5.2708 
 186   0.0000       0.211003         5.7417 
 187   0.0000       0.221832         6.0364 
 188   0.0000       0.223263         6.0753 
 189   0.0000       0.225326         6.1314 
 190   0.0000       0.235400         6.4056 
 191   0.0000       0.269229         7.3261 
 192   0.0000       0.290045         7.8925 
 193   0.0000       0.297405         8.0928 
 194   0.0000       0.303454         8.2574 
 195   0.0000       0.334571         9.1041 
 196   0.0000       0.369629        10.0581 
 197   0.0000       0.379887        10.3373 
 198   0.0000       0.389661        10.6032 
 199   0.0000       0.401359        10.9215 
 200   0.0000       0.402997        10.9661 
 201   0.0000       0.411962        11.2101 
 202   0.0000       0.414817        11.2877 
 203   0.0000       0.419880        11.4255 
 204   0.0000       0.424067        11.5395 
 205   0.0000       0.431652        11.7458 
 206   0.0000       0.437384        11.9018 
 207   0.0000       0.443157        12.0589 
 208   0.0000       0.458327        12.4717 
 209   0.0000       0.463156        12.6031 
 210   0.0000       0.468315        12.7435 
 211   0.0000       0.481590        13.1047 
 212   0.0000       0.498996        13.5784 
 213   0.0000       0.513522        13.9736 
 214   0.0000       0.520028        14.1507 
 215   0.0000       0.532668        14.4946 
 216   0.0000       0.535923        14.5832 
 217   0.0000       0.548192        14.9171 
 218   0.0000       0.557868        15.1804 
 219   0.0000       0.562604        15.3092 
 220   0.0000       0.567035        15.4298 
 221   0.0000       0.567783        15.4502 
 222   0.0000       0.571844        15.5607 
 223   0.0000       0.574755        15.6399 
 224   0.0000       0.576882        15.6977 
 225   0.0000       0.581670        15.8281 
 226   0.0000       0.592396        16.1199 
 227   0.0000       0.596921        16.2430 
 228   0.0000       0.602251        16.3881 
 229   0.0000       0.607872        16.5410 
 230   0.0000       0.610159        16.6033 
 231   0.0000       0.619093        16.8464 
 232   0.0000       0.627533        17.0760 
 233   0.0000       0.629395        17.1267 
 234   0.0000       0.638657        17.3787 
 235   0.0000       0.645818        17.5736 
 236   0.0000       0.649656        17.6780 
 237   0.0000       0.654943        17.8219 
 238   0.0000       0.655294        17.8315 
 239   0.0000       0.662600        18.0303 
 240   0.0000       0.666956        18.1488 
 241   0.0000       0.669318        18.2131 
 242   0.0000       0.671480        18.2719 
 243   0.0000       0.675210        18.3734 
 244   0.0000       0.680384        18.5142 
 245   0.0000       0.683284        18.5931 
 246   0.0000       0.687044        18.6954 
 247   0.0000       0.687769        18.7151 
 248   0.0000       0.689830        18.7712 
 249   0.0000       0.691371        18.8132 
 250   0.0000       0.694642        18.9022 
 251   0.0000       0.697675        18.9847 
 252   0.0000       0.700125        19.0514 
 253   0.0000       0.706741        19.2314 
 254   0.0000       0.710968        19.3464 
 255   0.0000       0.713479        19.4148 
 256   0.0000       0.714791        19.4505 
 257   0.0000       0.720574        19.6078 
 258   0.0000       0.720923        19.6173 
 259   0.0000       0.721408        19.6305 
 260   0.0000       0.725705        19.7474 
 261   0.0000       0.733881        19.9699 
 262   0.0000       0.740180        20.1413 
 263   0.0000       0.741923        20.1887 
 264   0.0000       0.750591        20.4246 
 265   0.0000       0.752717        20.4825 
 266   0.0000       0.758913        20.6511 
 267   0.0000       0.759466        20.6661 
 268   0.0000       0.766345        20.8533 
 269   0.0000       0.770149        20.9568 
 270   0.0000       0.775183        21.0938 
 271   0.0000       0.784591        21.3498 
 272   0.0000       0.789207        21.4754 
 273   0.0000       0.792908        21.5761 
 274   0.0000       0.801398        21.8071 
 275   0.0000       0.804400        21.8888 
 276   0.0000       0.812830        22.1182 
 277   0.0000       0.821004        22.3407 
 278   0.0000       0.829887        22.5824 
 279   0.0000       0.849780        23.1237 
 280   0.0000       0.855339        23.2749 
 281   0.0000       0.869893        23.6710 
 282   0.0000       0.873434        23.7674 
 283   0.0000       0.882349        24.0099 
 284   0.0000       0.889313        24.1994 
 285   0.0000       0.896565        24.3968 
 286   0.0000       0.907989        24.7076 
 287   0.0000       0.912142        24.8206 
 288   0.0000       0.914486        24.8844 
 289   0.0000       0.926438        25.2097 
 290   0.0000       0.938142        25.5281 
 291   0.0000       0.941781        25.6272 
 292   0.0000       0.968053        26.3421 
 293   0.0000       1.001814        27.2608 
 294   0.0000       1.020830        27.7782 
 295   0.0000       1.024345        27.8738 
 296   0.0000       1.043775        28.4026 
 297   0.0000       1.049738        28.5648 
 298   0.0000       1.063137        28.9294 
 299   0.0000       1.065825        29.0026 
 300   0.0000       1.097583        29.8667 
 301   0.0000       1.110514        30.2186 
 302   0.0000       1.115136        30.3444 
 303   0.0000       1.135254        30.8918 
 304   0.0000       1.153379        31.3851 
 305   0.0000       1.159952        31.5639 
 306   0.0000       1.163987        31.6737 
 307   0.0000       1.170581        31.8531 
 308   0.0000       1.174268        31.9534 
 309   0.0000       1.192947        32.4617 
 310   0.0000       1.195283        32.5253 
 311   0.0000       1.207373        32.8543 
 312   0.0000       1.218235        33.1499 
 313   0.0000       1.226639        33.3785 
 314   0.0000       1.233650        33.5693 
 315   0.0000       1.245671        33.8964 
 316   0.0000       1.257326        34.2136 
 317   0.0000       1.262227        34.3469 
 318   0.0000       1.264477        34.4082 
 319   0.0000       1.281949        34.8836 
 320   0.0000       1.290889        35.1269 
 321   0.0000       1.306125        35.5415 
 322   0.0000       1.322113        35.9765 
 323   0.0000       1.329798        36.1856 
 324   0.0000       1.340422        36.4747 
 325   0.0000       1.344029        36.5729 
 326   0.0000       1.362906        37.0866 
 327   0.0000       1.388794        37.7910 
 328   0.0000       1.401690        38.1419 
 329   0.0000       1.435621        39.0652 
 330   0.0000       1.452770        39.5319 
 331   0.0000       1.483173        40.3592 
 332   0.0000       1.506892        41.0046 
 333   0.0000       1.513457        41.1833 
 334   0.0000       1.516560        41.2677 
 335   0.0000       1.525560        41.5126 
 336   0.0000       1.527258        41.5588 
 337   0.0000       1.532241        41.6944 
 338   0.0000       1.539301        41.8865 
 339   0.0000       1.543327        41.9961 
 340   0.0000       1.550326        42.1865 
 341   0.0000       1.565990        42.6127 
 342   0.0000       1.587895        43.2088 
 343   0.0000       1.611019        43.8381 
 344   0.0000       1.630616        44.3713 
 345   0.0000       1.659406        45.1547 
 346   0.0000       1.671032        45.4711 
 347   0.0000       1.674727        45.5716 
 348   0.0000       1.696390        46.1611 
 349   0.0000       1.730639        47.0931 
 350   0.0000       1.733288        47.1652 
 351   0.0000       1.748239        47.5720 
 352   0.0000       1.755993        47.7830 
 353   0.0000       1.759628        47.8819 
 354   0.0000       1.762499        47.9600 
 355   0.0000       1.770044        48.1654 
 356   0.0000       1.781472        48.4763 
 357   0.0000       1.793953        48.8159 
 358   0.0000       1.806053        49.1452 
 359   0.0000       1.841574        50.1118 
 360   0.0000       1.852537        50.4101 
 361   0.0000       1.867055        50.8051 
 362   0.0000       1.869680        50.8766 
 363   0.0000       1.925730        52.4018 
 364   0.0000       1.967458        53.5373 
 365   0.0000       1.972848        53.6839 
 366   0.0000       1.977842        53.8198 
 367   0.0000       1.981199        53.9112 
 368   0.0000       1.984303        53.9956 
 369   0.0000       1.985396        54.0254 
 370   0.0000       1.997746        54.3614 
 371   0.0000       1.999565        54.4109 
 372   0.0000       2.030297        55.2472 
 373   0.0000       2.046854        55.6977 
 374   0.0000       2.104938        57.2783 
 375   0.0000       2.113712        57.5170 
 376   0.0000       2.156646        58.6853 
 377   0.0000       2.176562        59.2273 
 378   0.0000       2.224305        60.5264 
 379   0.0000       2.236416        60.8560 
 380   0.0000       2.253083        61.3095 
 381   0.0000       2.314170        62.9718 
 382   0.0000       2.364356        64.3374 
 383   0.0000       2.425593        66.0037 
 384   0.0000       2.432548        66.1930 
 385   0.0000       2.438990        66.3683 
 386   0.0000       2.443193        66.4827 
 387   0.0000       2.448906        66.6381 
 388   0.0000       2.456591        66.8472 
 389   0.0000       2.462939        67.0200 
 390   0.0000       2.478367        67.4398 
 391   0.0000       2.489275        67.7366 
 392   0.0000       2.534519        68.9678 
 393   0.0000       2.569112        69.9091 
 394   0.0000       2.678927        72.8973 
 395   0.0000       2.713606        73.8410 
 396   0.0000       2.727124        74.2088 
 397   0.0000       2.745710        74.7146 
 398   0.0000       2.746793        74.7440 
 399   0.0000       2.755671        74.9856 
 400   0.0000       2.771609        75.4193 
 401   0.0000       2.797536        76.1248 
 402   0.0000       2.851799        77.6014 
 403   0.0000       2.925575        79.6089 
 404   0.0000       2.933313        79.8195 
 405   0.0000       2.936244        79.8993 
 406   0.0000       2.943559        80.0983 
 407   0.0000       2.944280        80.1179 
 408   0.0000       2.952946        80.3537 
 409   0.0000       2.961495        80.5864 
 410   0.0000       2.976046        80.9823 
 411   0.0000       3.029858        82.4466 
 412   0.0000       3.065935        83.4283 
 413   0.0000       3.082454        83.8778 
 414   0.0000       3.176414        86.4346 
 415   0.0000       3.425147        93.2030 
 416   0.0000       3.562634        96.9442 
 417   0.0000       3.644001        99.1583 
 418   0.0000       3.942715       107.2867 
 419   0.0000       3.948371       107.4406 
 420   0.0000       3.951046       107.5134 
 421   0.0000       3.954470       107.6066 
 422   0.0000       3.958070       107.7046 
 423   0.0000       3.961828       107.8068 
 424   0.0000       3.994523       108.6965 
 425   0.0000       4.096557       111.4730 
 426   0.0000       4.100897       111.5911 
 427   0.0000       4.103104       111.6511 
 428   0.0000       4.107285       111.7649 
 429   0.0000       4.108715       111.8038 
 430   0.0000       4.109860       111.8350 
 431   0.0000       4.111466       111.8787 
 432   0.0000       4.113165       111.9249 
 433   0.0000       4.115433       111.9866 
 434   0.0000       4.116775       112.0231 
 435   0.0000       4.120729       112.1307 
 436   0.0000       4.122757       112.1859 
 437   0.0000       4.127688       112.3201 
 438   0.0000       4.129065       112.3576 
 439   0.0000       4.131550       112.4252 
 440   0.0000       4.137925       112.5987 
 441   0.0000       4.149614       112.9167 
 442   0.0000       4.150989       112.9542 
 443   0.0000       4.154746       113.0564 
 444   0.0000       4.166473       113.3755 
 445   0.0000       4.201447       114.3272 

                    ********************************
                    * MULLIKEN POPULATION ANALYSIS *
                    ********************************

--------------------------------------------
MULLIKEN ATOMIC CHARGES AND SPIN POPULATIONS
--------------------------------------------
   0 Fe:    0.386732   -3.909885
   1 Fe:    0.325048    3.626401
   2 Fe:    0.322864    3.773683
   3 Fe:    0.483680    3.796215
   4 S :   -0.285047    0.069738
   5 S :   -0.282743    0.112176
   6 S :   -0.360038    0.022015
   7 S :   -0.309168    0.100504
   8 C :   -0.171620    0.030592
   9 S :   -0.099921   -0.614896
  10 C :   -0.137872    0.020049
  11 S :   -0.195336   -0.194181
  12 C :   -0.133607    0.006810
  13 S :   -0.236064   -0.376091
  14 C :    0.093253    0.014075
  15 C :   -0.065958   -0.198028
  16 N :   -0.420617    0.067232
  17 C :    0.140562   -0.090472
  18 C :    0.331353   -0.172177
  19 N :   -0.250949   -0.004087
  20 H :   -0.093600    0.005112
  21 H :   -0.065322    0.008571
  22 H :    0.098703   -0.001903
  23 H :    0.110079   -0.007435
  24 H :    0.116029   -0.026044
  25 H :    0.091730    0.001787
  26 H :    0.090844    0.000529
  27 H :    0.095940   -0.011593
  28 H :    0.084460   -0.006792
  29 H :    0.088012   -0.009858
  30 H :    0.089322   -0.009644
  31 H :    0.037246   -0.000333
  32 H :    0.055971   -0.011538
  33 H :    0.066035   -0.010532
Sum of atomic charges         :   -0.0000000
Sum of atomic spin populations:    6.0000000

-----------------------------------------------------
MULLIKEN REDUCED ORBITAL CHARGES AND SPIN POPULATIONS
-----------------------------------------------------
CHARGE
  0 Fes       :     6.594383  s :     6.594383
      pz      :     4.290466  p :    12.866119
      px      :     4.272776
      py      :     4.302878
      dz2     :     1.309295  d :     6.152132
      dxz     :     1.199842
      dyz     :     1.183938
      dx2y2   :     1.205612
      dxy     :     1.253445
      f0      :     0.000098  f :     0.000633
      f+1     :     0.000082
      f-1     :     0.000085
      f+2     :     0.000067
      f-2     :     0.000085
      f+3     :     0.000124
      f-3     :     0.000092
  1 Fes       :     6.569826  s :     6.569826
      pz      :     4.256021  p :    12.841183
      px      :     4.334911
      py      :     4.250252
      dz2     :     1.147455  d :     6.263264
      dxz     :     1.137250
      dyz     :     1.536154
      dx2y2   :     1.106049
      dxy     :     1.336357
      f0      :     0.000115  f :     0.000678
      f+1     :     0.000090
      f-1     :     0.000074
      f+2     :     0.000084
      f-2     :     0.000088
      f+3     :     0.000102
      f-3     :     0.000126
  2 Fes       :     6.576300  s :     6.576300
      pz      :     4.293596  p :    12.912229
      px      :     4.326521
      py      :     4.292113
      dz2     :     1.154261  d :     6.187887
      dxz     :     1.508470
      dyz     :     1.167803
      dx2y2   :     1.186820
      dxy     :     1.170533
      f0      :     0.000114  f :     0.000719
      f+1     :     0.000127
      f-1     :     0.000083
      f+2     :     0.000088
      f-2     :     0.000082
      f+3     :     0.000100
      f-3     :     0.000126
  3 Fes       :     6.541638  s :     6.541638
      pz      :     4.233363  p :    12.786634
      px      :     4.251897
      py      :     4.301374
      dz2     :     1.133843  d :     6.187287
      dxz     :     1.567689
      dyz     :     1.188538
      dx2y2   :     1.151812
      dxy     :     1.145405
      f0      :     0.000122  f :     0.000762
      f+1     :     0.000095
      f-1     :     0.000089
      f+2     :     0.000100
      f-2     :     0.000082
      f+3     :     0.000159
      f-3     :     0.000114
  4 S s       :     5.900039  s :     5.900039
      pz      :     3.543563  p :    10.339410
      px      :     3.408996
      py      :     3.386850
      dz2     :     0.009590  d :     0.045598
      dxz     :     0.008781
      dyz     :     0.008319
      dx2y2   :     0.009331
      dxy     :     0.009577
  5 S s       :     5.893567  s :     5.893567
      pz      :     3.447344  p :    10.339155
      px      :     3.447420
      py      :     3.444390
      dz2     :     0.010578  d :     0.050022
      dxz     :     0.012222
      dyz     :     0.006350
      dx2y2   :     0.010233
      dxy     :     0.010638
  6 S s       :     5.899308  s :     5.899308
      pz      :     3.479440  p :    10.418394
      px      :     3.451031
      py      :     3.487924
      dz2     :     0.010666  d :     0.042336
      dxz     :     0.008781
      dyz     :     0.007180
      dx2y2   :     0.007851
      dxy     :     0.007857
  7 S s       :     5.900342  s :     5.900342
      pz      :     3.453101  p :    10.367516
      px      :     3.496634
      py      :     3.417781
      dz2     :     0.009622  d :     0.041310
      dxz     :     0.006079
      dyz     :     0.008079
      dx2y2   :     0.009063
      dxy     :     0.008467
  8 C s       :     3.095689  s :     3.095689
      pz      :     1.006811  p :     3.047055
      px      :     1.024543
      py      :     1.015701
      dz2     :     0.008537  d :     0.028877
      dxz     :     0.004235
      dyz     :     0.004408
      dx2y2   :     0.007893
      dxy     :     0.003804
  9 S s       :     5.911949  s :     5.911949
      pz      :     3.490585  p :    10.130154
      px      :     3.377101
      py      :     3.262468
      dz2     :     0.008808  d :     0.057818
      dxz     :     0.013888
      dyz     :     0.013128
      dx2y2   :     0.009874
      dxy     :     0.012120
 10 C s       :     3.078785  s :     3.078785
      pz      :     0.877827  p :     3.029711
      px      :     1.074997
      py      :     1.076888
      dz2     :     0.008325  d :     0.029375
      dxz     :     0.005916
      dyz     :     0.005182
      dx2y2   :     0.005344
      dxy     :     0.004609
 11 S s       :     5.883049  s :     5.883049
      pz      :     3.087062  p :    10.253874
      px      :     3.470542
      py      :     3.696270
      dz2     :     0.026999  d :     0.058413
      dxz     :     0.013767
      dyz     :     0.010083
      dx2y2   :     0.003837
      dxy     :     0.003727
 12 C s       :     3.073133  s :     3.073133
      pz      :     1.069536  p :     3.030389
      px      :     0.882535
      py      :     1.078317
      dz2     :     0.007222  d :     0.030086
      dxz     :     0.005283
      dyz     :     0.003920
      dx2y2   :     0.007099
      dxy     :     0.006561
 13 S s       :     5.885489  s :     5.885489
      pz      :     3.618357  p :    10.291504
      px      :     3.085306
      py      :     3.587841
      dz2     :     0.008574  d :     0.059071
      dxz     :     0.013015
      dyz     :     0.005175
      dx2y2   :     0.021011
      dxy     :     0.011295
 14 C s       :     2.886918  s :     2.886918
      pz      :     0.992890  p :     2.992467
      px      :     1.019406
      py      :     0.980171
      dz2     :     0.002445  d :     0.027361
      dxz     :     0.006946
      dyz     :     0.008125
      dx2y2   :     0.001774
      dxy     :     0.008071
 15 C s       :     3.106885  s :     3.106885
      pz      :     0.972318  p :     2.896642
      px      :     0.967212
      py      :     0.957112
      dz2     :     0.013719  d :     0.062431
      dxz     :     0.010656
      dyz     :     0.014669
      dx2y2   :     0.011398
      dxy     :     0.011989
 16 N s       :     3.489337  s :     3.489337
      pz      :     1.217965  p :     3.904833
      px      :     1.319895
      py      :     1.366973
      dz2     :     0.005697  d :     0.026447
      dxz     :     0.003743
      dyz     :     0.006882
      dx2y2   :     0.005055
      dxy     :     0.005070
 17 C s       :     3.129871  s :     3.129871
      pz      :     0.870479  p :     2.675895
      px      :     0.931311
      py      :     0.874105
      dz2     :     0.010723  d :     0.053672
      dxz     :     0.009014
      dyz     :     0.014395
      dx2y2   :     0.009370
      dxy     :     0.010169
 18 C s       :     2.999072  s :     2.999072
      pz      :     0.870472  p :     2.592459
      px      :     0.907269
      py      :     0.814719
      dz2     :     0.013396  d :     0.077115
      dxz     :     0.009646
      dyz     :     0.020474
      dx2y2   :     0.015989
      dxy     :     0.017610
 19 N s       :     3.546445  s :     3.546445
      pz      :     1.089363  p :     3.674590
      px      :     1.114337
      py      :     1.470890
      dz2     :     0.005345  d :     0.029914
      dxz     :     0.003611
      dyz     :     0.008452
      dx2y2   :     0.005573
      dxy     :     0.006932
 20 H s       :     1.062303  s :     1.062303
      pz      :     0.010920  p :     0.031297
      px      :     0.009694
      py      :     0.010682
 21 H s       :     1.034789  s :     1.034789
      pz      :     0.016041  p :     0.030533
      px      :     0.011438
      py      :     0.003054
 22 H s       :     0.876260  s :     0.876260
      pz      :     0.004966  p :     0.025037
      px      :     0.015121
      py      :     0.004949
 23 H s       :     0.864180  s :     0.864180
      pz      :     0.014665  p :     0.025741
      px      :     0.005493
      py      :     0.005583
 24 H s       :     0.858273  s :     0.858273
      pz      :     0.005141  p :     0.025697
      px      :     0.005503
      py      :     0.015053
 25 H s       :     0.883068  s :     0.883068
      pz      :     0.006152  p :     0.025201
      px      :     0.012509
      py      :     0.006539
 26 H s       :     0.883953  s :     0.883953
      pz      :     0.004575  p :     0.025203
      px      :     0.005397
      py      :     0.015231
 27 H s       :     0.878502  s :     0.878502
      pz      :     0.005114  p :     0.025558
      px      :     0.012081
      py      :     0.008363
 28 H s       :     0.890316  s :     0.890316
      pz      :     0.008648  p :     0.025224
      px      :     0.006301
      py      :     0.010275
 29 H s       :     0.886809  s :     0.886809
      pz      :     0.015104  p :     0.025179
      px      :     0.004430
      py      :     0.005645
 30 H s       :     0.885342  s :     0.885342
      pz      :     0.005731  p :     0.025336
      px      :     0.005215
      py      :     0.014389
 31 H s       :     0.937067  s :     0.937067
      pz      :     0.010313  p :     0.025687
      px      :     0.008132
      py      :     0.007242
 32 H s       :     0.917692  s :     0.917692
      pz      :     0.007920  p :     0.026337
      px      :     0.009171
      py      :     0.009246
 33 H s       :     0.907627  s :     0.907627
      pz      :     0.007200  p :     0.026339
      px      :     0.010788
      py      :     0.008351

SPIN
  0 Fes       :    -0.066971  s :    -0.066971
      pz      :    -0.040023  p :    -0.156197
      px      :    -0.060971
      py      :    -0.055204
      dz2     :    -0.677087  d :    -3.686789
      dxz     :    -0.763252
      dyz     :    -0.775036
      dx2y2   :    -0.765425
      dxy     :    -0.705989
      f0      :     0.000012  f :     0.000073
      f+1     :     0.000006
      f-1     :     0.000013
      f+2     :     0.000009
      f-2     :     0.000003
      f+3     :     0.000024
      f-3     :     0.000007
  1 Fes       :     0.072689  s :     0.072689
      pz      :     0.056694  p :     0.141368
      px      :     0.034424
      py      :     0.050250
      dz2     :     0.812582  d :     3.412384
      dxz     :     0.781143
      dyz     :     0.416416
      dx2y2   :     0.777473
      dxy     :     0.624770
      f0      :    -0.000014  f :    -0.000041
      f+1     :    -0.000005
      f-1     :    -0.000002
      f+2     :    -0.000012
      f-2     :     0.000002
      f+3     :     0.000000
      f-3     :    -0.000010
  2 Fes       :     0.061127  s :     0.061127
      pz      :     0.047280  p :     0.113671
      px      :     0.019040
      py      :     0.047351
      dz2     :     0.819158  d :     3.598942
      dxz     :     0.430095
      dyz     :     0.801719
      dx2y2   :     0.776406
      dxy     :     0.771564
      f0      :    -0.000016  f :    -0.000058
      f+1     :    -0.000014
      f-1     :    -0.000011
      f+2     :    -0.000003
      f-2     :    -0.000008
      f+3     :    -0.000007
      f-3     :     0.000001
  3 Fes       :     0.050354  s :     0.050354
      pz      :     0.024741  p :     0.108141
      px      :     0.035006
      py      :     0.048393
      dz2     :     0.849724  d :     3.637755
      dxz     :     0.396069
      dyz     :     0.778248
      dx2y2   :     0.799525
      dxy     :     0.814189
      f0      :    -0.000015  f :    -0.000035
      f+1     :    -0.000006
      f-1     :    -0.000001
      f+2     :     0.000004
      f-2     :     0.000004
      f+3     :    -0.000017
      f-3     :    -0.000004
  4 S s       :    -0.003180  s :    -0.003180
      pz      :     0.086352  p :     0.075578
      px      :     0.000701
      py      :    -0.011475
      dz2     :     0.000001  d :    -0.002659
      dxz     :    -0.001652
      dyz     :    -0.000762
      dx2y2   :     0.000307
      dxy     :    -0.000552
  5 S s       :     0.000659  s :     0.000659
      pz      :     0.054346  p :     0.113935
      px      :     0.027342
      py      :     0.032247
      dz2     :    -0.000246  d :    -0.002418
      dxz     :    -0.002003
      dyz     :    -0.000270
      dx2y2   :     0.000166
      dxy     :    -0.000065
  6 S s       :    -0.000510  s :    -0.000510
      pz      :     0.003967  p :     0.022590
      px      :     0.013162
      py      :     0.005461
      dz2     :     0.000113  d :    -0.000066
      dxz     :     0.000002
      dyz     :    -0.000451
      dx2y2   :    -0.000135
      dxy     :     0.000405
  7 S s       :    -0.001246  s :    -0.001246
      pz      :     0.040479  p :     0.101122
      px      :     0.048486
      py      :     0.012157
      dz2     :     0.000097  d :     0.000629
      dxz     :     0.000516
      dyz     :    -0.000048
      dx2y2   :    -0.000296
      dxy     :     0.000360
  8 C s       :     0.007881  s :     0.007881
      pz      :     0.009664  p :     0.024576
      px      :     0.005723
      py      :     0.009189
      dz2     :    -0.000591  d :    -0.001865
      dxz     :     0.000007
      dyz     :    -0.000064
      dx2y2   :    -0.001280
      dxy     :     0.000062
  9 S s       :    -0.020406  s :    -0.020406
      pz      :    -0.111443  p :    -0.596567
      px      :    -0.070126
      py      :    -0.414998
      dz2     :     0.000191  d :     0.002077
      dxz     :     0.001126
      dyz     :    -0.000294
      dx2y2   :     0.000014
      dxy     :     0.001041
 10 C s       :     0.003356  s :     0.003356
      pz      :     0.015379  p :     0.016931
      px      :     0.000560
      py      :     0.000992
      dz2     :     0.000063  d :    -0.000238
      dxz     :    -0.000307
      dyz     :     0.000105
      dx2y2   :    -0.000005
      dxy     :    -0.000095
 11 S s       :    -0.002910  s :    -0.002910
      pz      :    -0.008698  p :    -0.193401
      px      :    -0.151901
      py      :    -0.032802
      dz2     :     0.001821  d :     0.002129
      dxz     :     0.000177
      dyz     :     0.000235
      dx2y2   :     0.000139
      dxy     :    -0.000243
 12 C s       :     0.004083  s :     0.004083
      pz      :     0.002179  p :     0.004662
      px      :     0.000061
      py      :     0.002421
      dz2     :    -0.000340  d :    -0.001936
      dxz     :    -0.000619
      dyz     :    -0.000045
      dx2y2   :    -0.000056
      dxy     :    -0.000877
 13 S s       :    -0.012264  s :    -0.012264
      pz      :    -0.168774  p :    -0.363548
      px      :    -0.009012
      py      :    -0.185762
      dz2     :    -0.000047  d :    -0.000279
      dxz     :     0.000094
      dyz     :     0.000658
      dx2y2   :    -0.000827
      dxy     :    -0.000157
 14 C s       :     0.003978  s :     0.003978
      pz      :     0.003422  p :     0.011357
      px      :     0.001905
      py      :     0.006030
      dz2     :    -0.000151  d :    -0.001261
      dxz     :    -0.000087
      dyz     :    -0.000316
      dx2y2   :    -0.000010
      dxy     :    -0.000695
 15 C s       :    -0.019762  s :    -0.019762
      pz      :    -0.063673  p :    -0.178390
      px      :    -0.112365
      py      :    -0.002352
      dz2     :     0.000149  d :     0.000125
      dxz     :     0.000384
      dyz     :    -0.000192
      dx2y2   :     0.000397
      dxy     :    -0.000614
 16 N s       :     0.005460  s :     0.005460
      pz      :     0.015890  p :     0.062247
      px      :     0.030085
      py      :     0.016272
      dz2     :    -0.000704  d :    -0.000475
      dxz     :    -0.000129
      dyz     :     0.000227
      dx2y2   :    -0.000024
      dxy     :     0.000155
 17 C s       :    -0.004450  s :    -0.004450
      pz      :    -0.026434  p :    -0.085057
      px      :    -0.065504
      py      :     0.006880
      dz2     :    -0.000089  d :    -0.000965
      dxz     :     0.000185
      dyz     :    -0.000335
      dx2y2   :     0.000228
      dxy     :    -0.000954
 18 C s       :    -0.015257  s :    -0.015257
      pz      :    -0.056628  p :    -0.158117
      px      :    -0.098273
      py      :    -0.003215
      dz2     :     0.000216  d :     0.001197
      dxz     :     0.000579
      dyz     :     0.000262
      dx2y2   :     0.000194
      dxy     :    -0.000053
 19 N s       :     0.000358  s :     0.000358
      pz      :     0.008979  p :    -0.003510
      px      :    -0.009966
      py      :    -0.002524
      dz2     :    -0.000371  d :    -0.000934
      dxz     :    -0.000011
      dyz     :    -0.000148
      dx2y2   :    -0.000226
      dxy     :    -0.000178
 20 H s       :     0.005849  s :     0.005849
      pz      :    -0.000223  p :    -0.000737
      px      :    -0.000524
      py      :     0.000009
 21 H s       :     0.009798  s :     0.009798
      pz      :    -0.000340  p :    -0.001228
      px      :    -0.000915
      py      :     0.000027
 22 H s       :    -0.001942  s :    -0.001942
      pz      :    -0.000046  p :     0.000039
      px      :     0.000028
      py      :     0.000057
 23 H s       :    -0.007458  s :    -0.007458
      pz      :     0.000006  p :     0.000023
      px      :    -0.000070
      py      :     0.000087
 24 H s       :    -0.026190  s :    -0.026190
      pz      :     0.000013  p :     0.000145
      px      :    -0.000010
      py      :     0.000143
 25 H s       :     0.001727  s :     0.001727
      pz      :     0.000065  p :     0.000060
      px      :     0.000054
      py      :    -0.000058
 26 H s       :     0.000523  s :     0.000523
      pz      :     0.000058  p :     0.000006
      px      :    -0.000038
      py      :    -0.000014
 27 H s       :    -0.011644  s :    -0.011644
      pz      :     0.000097  p :     0.000050
      px      :    -0.000016
      py      :    -0.000030
 28 H s       :    -0.006763  s :    -0.006763
      pz      :    -0.000031  p :    -0.000030
      px      :     0.000032
      py      :    -0.000030
 29 H s       :    -0.009891  s :    -0.009891
      pz      :     0.000029  p :     0.000034
      px      :     0.000014
      py      :    -0.000010
 30 H s       :    -0.009654  s :    -0.009654
      pz      :    -0.000018  p :     0.000010
      px      :     0.000024
      py      :     0.000004
 31 H s       :    -0.000352  s :    -0.000352
      pz      :     0.000003  p :     0.000019
      px      :    -0.000012
      py      :     0.000028
 32 H s       :    -0.011561  s :    -0.011561
      pz      :    -0.000043  p :     0.000023
      px      :     0.000035
      py      :     0.000032
 33 H s       :    -0.010558  s :    -0.010558
      pz      :     0.000017  p :     0.000027
      px      :    -0.000030
      py      :     0.000040


                     *******************************
                     * LOEWDIN POPULATION ANALYSIS *
                     *******************************

-------------------------------------------
LOEWDIN ATOMIC CHARGES AND SPIN POPULATIONS
-------------------------------------------
   0 Fe:    0.030890   -3.784893
   1 Fe:   -0.057974    3.522278
   2 Fe:   -0.046895    3.685527
   3 Fe:    0.144055    3.714841
   4 S :   -0.012294    0.109434
   5 S :   -0.005536    0.118594
   6 S :   -0.077021    0.034129
   7 S :   -0.063894    0.118273
   8 C :   -0.167570    0.008620
   9 S :    0.214439   -0.563344
  10 C :   -0.166892    0.011387
  11 S :    0.114223   -0.159777
  12 C :   -0.169922   -0.007606
  13 S :    0.067391   -0.379557
  14 C :   -0.052634    0.000151
  15 C :    0.013593   -0.162966
  16 N :   -0.126651    0.068487
  17 C :    0.020750   -0.092654
  18 C :    0.075571   -0.143418
  19 N :   -0.128200   -0.016128
  20 H :   -0.018972   -0.000898
  21 H :   -0.022887   -0.002264
  22 H :    0.035043   -0.001934
  23 H :    0.028447   -0.007072
  24 H :    0.045767   -0.021066
  25 H :    0.035668    0.001124
  26 H :    0.031871    0.000397
  27 H :    0.038077   -0.009399
  28 H :    0.032056   -0.005598
  29 H :    0.030148   -0.007953
  30 H :    0.029000   -0.008069
  31 H :    0.040757   -0.000099
  32 H :    0.041761   -0.009363
  33 H :    0.047833   -0.009184

----------------------------------------------------
LOEWDIN REDUCED ORBITAL CHARGES AND SPIN POPULATIONS
----------------------------------------------------
CHARGE
  0 Fes       :     6.562871  s :     6.562871
      pz      :     4.363944  p :    13.087039
      px      :     4.353364
      py      :     4.369731
      dz2     :     1.347049  d :     6.318208
      dxz     :     1.227814
      dyz     :     1.213452
      dx2y2   :     1.238606
      dxy     :     1.291287
      f0      :     0.000151  f :     0.000993
      f+1     :     0.000131
      f-1     :     0.000136
      f+2     :     0.000106
      f-2     :     0.000130
      f+3     :     0.000197
      f-3     :     0.000142
  1 Fes       :     6.546069  s :     6.546069
      pz      :     4.343796  p :    13.079837
      px      :     4.394721
      py      :     4.341320
      dz2     :     1.188699  d :     6.431017
      dxz     :     1.167981
      dyz     :     1.560606
      dx2y2   :     1.141740
      dxy     :     1.371992
      f0      :     0.000181  f :     0.001051
      f+1     :     0.000138
      f-1     :     0.000117
      f+2     :     0.000128
      f-2     :     0.000130
      f+3     :     0.000153
      f-3     :     0.000204
  2 Fes       :     6.549838  s :     6.549838
      pz      :     4.360915  p :    13.130596
      px      :     4.400019
      py      :     4.369662
      dz2     :     1.190252  d :     6.365331
      dxz     :     1.551994
      dyz     :     1.191608
      dx2y2   :     1.224018
      dxy     :     1.207459
      f0      :     0.000172  f :     0.001129
      f+1     :     0.000204
      f-1     :     0.000136
      f+2     :     0.000134
      f-2     :     0.000126
      f+3     :     0.000152
      f-3     :     0.000205
  3 Fes       :     6.504447  s :     6.504447
      pz      :     4.309363  p :    12.989758
      px      :     4.342784
      py      :     4.337611
      dz2     :     1.170422  d :     6.360565
      dxz     :     1.595706
      dyz     :     1.221839
      dx2y2   :     1.190546
      dxy     :     1.182052
      f0      :     0.000189  f :     0.001176
      f+1     :     0.000158
      f-1     :     0.000139
      f+2     :     0.000148
      f-2     :     0.000125
      f+3     :     0.000247
      f-3     :     0.000170
  4 S s       :     5.681170  s :     5.681170
      pz      :     3.506657  p :    10.279395
      px      :     3.400440
      py      :     3.372298
      dz2     :     0.011100  d :     0.051729
      dxz     :     0.010105
      dyz     :     0.009106
      dx2y2   :     0.010260
      dxy     :     0.011157
  5 S s       :     5.656832  s :     5.656832
      pz      :     3.433358  p :    10.291888
      px      :     3.431813
      py      :     3.426717
      dz2     :     0.012345  d :     0.056817
      dxz     :     0.013770
      dyz     :     0.006972
      dx2y2   :     0.011837
      dxy     :     0.011893
  6 S s       :     5.677759  s :     5.677759
      pz      :     3.454831  p :    10.351872
      px      :     3.431957
      py      :     3.465084
      dz2     :     0.011953  d :     0.047390
      dxz     :     0.009638
      dyz     :     0.007935
      dx2y2   :     0.008974
      dxy     :     0.008889
  7 S s       :     5.686302  s :     5.686302
      pz      :     3.431120  p :    10.331517
      px      :     3.490927
      py      :     3.409470
      dz2     :     0.010739  d :     0.046075
      dxz     :     0.006905
      dyz     :     0.008676
      dx2y2   :     0.009967
      dxy     :     0.009787
  8 C s       :     2.882865  s :     2.882865
      pz      :     1.066286  p :     3.213854
      px      :     1.077870
      py      :     1.069698
      dz2     :     0.021762  d :     0.070851
      dxz     :     0.009713
      dyz     :     0.010418
      dx2y2   :     0.020245
      dxy     :     0.008713
  9 S s       :     5.653401  s :     5.653401
      pz      :     3.483452  p :    10.067029
      px      :     3.331919
      py      :     3.251659
      dz2     :     0.009076  d :     0.065131
      dxz     :     0.016139
      dyz     :     0.015078
      dx2y2   :     0.010687
      dxy     :     0.014150
 10 C s       :     2.879881  s :     2.879881
      pz      :     0.991758  p :     3.214641
      px      :     1.110265
      py      :     1.112619
      dz2     :     0.020445  d :     0.072369
      dxz     :     0.014425
      dyz     :     0.011762
      dx2y2   :     0.013980
      dxy     :     0.011756
 11 S s       :     5.619620  s :     5.619620
      pz      :     3.092086  p :    10.198805
      px      :     3.443863
      py      :     3.662856
      dz2     :     0.033399  d :     0.067352
      dxz     :     0.015461
      dyz     :     0.011117
      dx2y2   :     0.003739
      dxy     :     0.003636
 12 C s       :     2.877392  s :     2.877392
      pz      :     1.109102  p :     3.218458
      px      :     0.995743
      py      :     1.113613
      dz2     :     0.018717  d :     0.074072
      dxz     :     0.012235
      dyz     :     0.009827
      dx2y2   :     0.017618
      dxy     :     0.015675
 13 S s       :     5.616312  s :     5.616312
      pz      :     3.591133  p :    10.248413
      px      :     3.098830
      py      :     3.558450
      dz2     :     0.009774  d :     0.067884
      dxz     :     0.014670
      dyz     :     0.005176
      dx2y2   :     0.025638
      dxy     :     0.012626
 14 C s       :     2.811903  s :     2.811903
      pz      :     1.052389  p :     3.166695
      px      :     1.066127
      py      :     1.048180
      dz2     :     0.005688  d :     0.074035
      dxz     :     0.019046
      dyz     :     0.022877
      dx2y2   :     0.004294
      dxy     :     0.022132
 15 C s       :     2.859147  s :     2.859147
      pz      :     0.956528  p :     2.982753
      px      :     0.952877
      py      :     1.073348
      dz2     :     0.030499  d :     0.144506
      dxz     :     0.024092
      dyz     :     0.035238
      dx2y2   :     0.028599
      dxy     :     0.026078
 16 N s       :     3.153204  s :     3.153204
      pz      :     1.243235  p :     3.913856
      px      :     1.310624
      py      :     1.359997
      dz2     :     0.013146  d :     0.059591
      dxz     :     0.009240
      dyz     :     0.015784
      dx2y2   :     0.011459
      dxy     :     0.009961
 17 C s       :     2.821544  s :     2.821544
      pz      :     0.996136  p :     3.024868
      px      :     0.983051
      py      :     1.045681
      dz2     :     0.025460  d :     0.132839
      dxz     :     0.020877
      dyz     :     0.035756
      dx2y2   :     0.026509
      dxy     :     0.024236
 18 C s       :     2.806958  s :     2.806958
      pz      :     1.001356  p :     2.936329
      px      :     0.960433
      py      :     0.974540
      dz2     :     0.028054  d :     0.181142
      dxz     :     0.019960
      dyz     :     0.053619
      dx2y2   :     0.037973
      dxy     :     0.041536
 19 N s       :     3.247063  s :     3.247063
      pz      :     1.158283  p :     3.821720
      px      :     1.148486
      py      :     1.514951
      dz2     :     0.011277  d :     0.059417
      dxz     :     0.008705
      dyz     :     0.017095
      dx2y2   :     0.010355
      dxy     :     0.011984
 20 H s       :     0.916957  s :     0.916957
      pz      :     0.036046  p :     0.102016
      px      :     0.032451
      py      :     0.033519
 21 H s       :     0.922950  s :     0.922950
      pz      :     0.046576  p :     0.099937
      px      :     0.035502
      py      :     0.017858
 22 H s       :     0.890409  s :     0.890409
      pz      :     0.014953  p :     0.074548
      px      :     0.044891
      py      :     0.014704
 23 H s       :     0.894318  s :     0.894318
      pz      :     0.044936  p :     0.077235
      px      :     0.016108
      py      :     0.016190
 24 H s       :     0.878410  s :     0.878410
      pz      :     0.014901  p :     0.075823
      px      :     0.015978
      py      :     0.044943
 25 H s       :     0.890296  s :     0.890296
      pz      :     0.021041  p :     0.074036
      px      :     0.034808
      py      :     0.018187
 26 H s       :     0.893537  s :     0.893537
      pz      :     0.016176  p :     0.074591
      px      :     0.015129
      py      :     0.043286
 27 H s       :     0.887086  s :     0.887086
      pz      :     0.017571  p :     0.074837
      px      :     0.034101
      py      :     0.023164
 28 H s       :     0.894059  s :     0.894059
      pz      :     0.023895  p :     0.073885
      px      :     0.021351
      py      :     0.028638
 29 H s       :     0.895381  s :     0.895381
      pz      :     0.043264  p :     0.074471
      px      :     0.015412
      py      :     0.015795
 30 H s       :     0.896048  s :     0.896048
      pz      :     0.016051  p :     0.074951
      px      :     0.018439
      py      :     0.040461
 31 H s       :     0.888611  s :     0.888611
      pz      :     0.028520  p :     0.070631
      px      :     0.021909
      py      :     0.020203
 32 H s       :     0.885779  s :     0.885779
      pz      :     0.022028  p :     0.072460
      px      :     0.025008
      py      :     0.025424
 33 H s       :     0.879798  s :     0.879798
      pz      :     0.019722  p :     0.072369
      px      :     0.029774
      py      :     0.022874

SPIN
  0 Fes       :    -0.021669  s :    -0.021669
      pz      :    -0.027654  p :    -0.114367
      px      :    -0.047922
      py      :    -0.038791
      dz2     :    -0.669498  d :    -3.648959
      dxz     :    -0.755992
      dyz     :    -0.767763
      dx2y2   :    -0.758072
      dxy     :    -0.697634
      f0      :     0.000016  f :     0.000102
      f+1     :     0.000008
      f-1     :     0.000017
      f+2     :     0.000014
      f-2     :     0.000004
      f+3     :     0.000032
      f-3     :     0.000011
  1 Fes       :     0.032450  s :     0.032450
      pz      :     0.045561  p :     0.106848
      px      :     0.018960
      py      :     0.042327
      dz2     :     0.806173  d :     3.383053
      dxz     :     0.772044
      dyz     :     0.413571
      dx2y2   :     0.770320
      dxy     :     0.620947
      f0      :    -0.000025  f :    -0.000074
      f+1     :    -0.000010
      f-1     :    -0.000000
      f+2     :    -0.000021
      f-2     :     0.000000
      f+3     :    -0.000002
      f-3     :    -0.000016
  2 Fes       :     0.025281  s :     0.025281
      pz      :     0.041226  p :     0.095007
      px      :     0.016947
      py      :     0.036834
      dz2     :     0.814080  d :     3.565325
      dxz     :     0.422326
      dyz     :     0.795144
      dx2y2   :     0.769769
      dxy     :     0.764005
      f0      :    -0.000021  f :    -0.000086
      f+1     :    -0.000020
      f-1     :    -0.000017
      f+2     :    -0.000005
      f-2     :    -0.000011
      f+3     :    -0.000011
      f-3     :     0.000000
  3 Fes       :     0.020272  s :     0.020272
      pz      :     0.028372  p :     0.089638
      px      :     0.032377
      py      :     0.028889
      dz2     :     0.844424  d :     3.604992
      dxz     :     0.391594
      dyz     :     0.771584
      dx2y2   :     0.790994
      dxy     :     0.806396
      f0      :    -0.000020  f :    -0.000060
      f+1     :    -0.000008
      f-1     :    -0.000005
      f+2     :     0.000006
      f-2     :     0.000007
      f+3     :    -0.000032
      f-3     :    -0.000007
  4 S s       :     0.004154  s :     0.004154
      pz      :     0.092778  p :     0.105341
      px      :     0.012116
      py      :     0.000448
      dz2     :     0.000952  d :    -0.000062
      dxz     :    -0.001731
      dyz     :    -0.000575
      dx2y2   :     0.001182
      dxy     :     0.000111
  5 S s       :     0.001486  s :     0.001486
      pz      :     0.065078  p :     0.119081
      px      :     0.036298
      py      :     0.017705
      dz2     :     0.000406  d :    -0.001973
      dxz     :    -0.002140
      dyz     :    -0.000180
      dx2y2   :     0.000560
      dxy     :    -0.000619
  6 S s       :     0.001549  s :     0.001549
      pz      :     0.018809  p :     0.032148
      px      :    -0.002012
      py      :     0.015351
      dz2     :     0.000985  d :     0.000431
      dxz     :    -0.000333
      dyz     :    -0.000287
      dx2y2   :    -0.000613
      dxy     :     0.000680
  7 S s       :     0.002225  s :     0.002225
      pz      :     0.023172  p :     0.113725
      px      :     0.059962
      py      :     0.030591
      dz2     :    -0.000304  d :     0.002323
      dxz     :     0.000885
      dyz     :     0.000031
      dx2y2   :     0.000451
      dxy     :     0.001260
  8 C s       :     0.002783  s :     0.002783
      pz      :     0.005072  p :     0.010510
      px      :     0.004081
      py      :     0.001357
      dz2     :    -0.001363  d :    -0.004674
      dxz     :    -0.000134
      dyz     :    -0.000208
      dx2y2   :    -0.002965
      dxy     :    -0.000003
  9 S s       :    -0.005704  s :    -0.005704
      pz      :    -0.103596  p :    -0.561281
      px      :    -0.054671
      py      :    -0.403014
      dz2     :     0.000355  d :     0.003641
      dxz     :     0.001880
      dyz     :    -0.000427
      dx2y2   :     0.000290
      dxy     :     0.001543
 10 C s       :     0.002193  s :     0.002193
      pz      :     0.011986  p :     0.009974
      px      :    -0.001457
      py      :    -0.000555
      dz2     :     0.000021  d :    -0.000780
      dxz     :    -0.000775
      dyz     :     0.000198
      dx2y2   :     0.000047
      dxy     :    -0.000271
 11 S s       :     0.002671  s :     0.002671
      pz      :    -0.001821  p :    -0.166251
      px      :    -0.134804
      py      :    -0.029626
      dz2     :     0.002473  d :     0.003803
      dxz     :     0.000578
      dyz     :     0.000188
      dx2y2   :     0.000558
      dxy     :     0.000006
 12 C s       :    -0.000122  s :    -0.000122
      pz      :    -0.000230  p :    -0.003116
      px      :    -0.002754
      py      :    -0.000132
      dz2     :    -0.000912  d :    -0.004368
      dxz     :    -0.001281
      dyz     :    -0.000138
      dx2y2   :    -0.000181
      dxy     :    -0.001856
 13 S s       :    -0.007770  s :    -0.007770
      pz      :    -0.172435  p :    -0.370408
      px      :    -0.009784
      py      :    -0.188189
      dz2     :    -0.000449  d :    -0.001379
      dxz     :     0.000235
      dyz     :     0.000380
      dx2y2   :    -0.001397
      dxy     :    -0.000147
 14 C s       :     0.001075  s :     0.001075
      pz      :     0.000738  p :     0.002312
      px      :    -0.001108
      py      :     0.002682
      dz2     :    -0.000373  d :    -0.003237
      dxz     :    -0.000228
      dyz     :    -0.000892
      dx2y2   :    -0.000054
      dxy     :    -0.001690
 15 C s       :    -0.004742  s :    -0.004742
      pz      :    -0.056384  p :    -0.158509
      px      :    -0.101614
      py      :    -0.000510
      dz2     :     0.000434  d :     0.000284
      dxz     :     0.000460
      dyz     :    -0.000201
      dx2y2   :     0.000540
      dxy     :    -0.000949
 16 N s       :     0.006979  s :     0.006979
      pz      :     0.014342  p :     0.063354
      px      :     0.026367
      py      :     0.022644
      dz2     :    -0.001538  d :    -0.001845
      dxz     :    -0.000298
      dyz     :     0.000223
      dx2y2   :    -0.000300
      dxy     :     0.000068
 17 C s       :    -0.001688  s :    -0.001688
      pz      :    -0.026121  p :    -0.088564
      px      :    -0.064806
      py      :     0.002364
      dz2     :    -0.000327  d :    -0.002403
      dxz     :     0.000222
      dyz     :    -0.000665
      dx2y2   :     0.000256
      dxy     :    -0.001888
 18 C s       :    -0.004238  s :    -0.004238
      pz      :    -0.049558  p :    -0.141576
      px      :    -0.091516
      py      :    -0.000501
      dz2     :     0.000459  d :     0.002396
      dxz     :     0.000695
      dyz     :     0.000797
      dx2y2   :     0.000270
      dxy     :     0.000175
 19 N s       :    -0.000813  s :    -0.000813
      pz      :     0.005031  p :    -0.012957
      px      :    -0.012899
      py      :    -0.005089
      dz2     :    -0.001207  d :    -0.002357
      dxz     :    -0.000063
      dyz     :    -0.000336
      dx2y2   :    -0.000418
      dxy     :    -0.000334
 20 H s       :     0.002215  s :     0.002215
      pz      :    -0.000936  p :    -0.003113
      px      :    -0.002206
      py      :     0.000028
 21 H s       :     0.003464  s :     0.003464
      pz      :    -0.001595  p :    -0.005728
      px      :    -0.004001
      py      :    -0.000132
 22 H s       :    -0.002066  s :    -0.002066
      pz      :    -0.000107  p :     0.000132
      px      :     0.000090
      py      :     0.000148
 23 H s       :    -0.007284  s :    -0.007284
      pz      :     0.000168  p :     0.000212
      px      :    -0.000227
      py      :     0.000271
 24 H s       :    -0.021909  s :    -0.021909
      pz      :     0.000171  p :     0.000842
      px      :     0.000052
      py      :     0.000619
 25 H s       :     0.000871  s :     0.000871
      pz      :     0.000354  p :     0.000253
      px      :     0.000061
      py      :    -0.000162
 26 H s       :     0.000208  s :     0.000208
      pz      :     0.000281  p :     0.000189
      px      :    -0.000102
      py      :     0.000011
 27 H s       :    -0.009912  s :    -0.009912
      pz      :     0.000361  p :     0.000514
      px      :     0.000114
      py      :     0.000038
 28 H s       :    -0.005613  s :    -0.005613
      pz      :     0.000042  p :     0.000015
      px      :    -0.000073
      py      :     0.000046
 29 H s       :    -0.008016  s :    -0.008016
      pz      :     0.000166  p :     0.000063
      px      :    -0.000126
      py      :     0.000023
 30 H s       :    -0.008170  s :    -0.008170
      pz      :     0.000005  p :     0.000100
      px      :    -0.000096
      py      :     0.000191
 31 H s       :    -0.000164  s :    -0.000164
      pz      :     0.000012  p :     0.000066
      px      :    -0.000030
      py      :     0.000084
 32 H s       :    -0.009577  s :    -0.009577
      pz      :     0.000016  p :     0.000214
      px      :     0.000077
      py      :     0.000121
 33 H s       :    -0.009492  s :    -0.009492
      pz      :     0.000050  p :     0.000308
      px      :     0.000094
      py      :     0.000164


                      *****************************
                      * MAYER POPULATION ANALYSIS *
                      *****************************

  NA   - Mulliken gross atomic population
  ZA   - Total nuclear charge
  QA   - Mulliken gross atomic charge
  VA   - Mayer's total valence
  BVA  - Mayer's bonded valence
  FA   - Mayer's free valence

  ATOM       NA         ZA         QA         VA         BVA        FA
  0 Fe    25.6133    26.0000     0.3867     7.2228     4.2401     2.9827
  1 Fe    25.6750    26.0000     0.3250     6.6827     3.7395     2.9432
  2 Fe    25.6771    26.0000     0.3229     7.1720     4.2437     2.9283
  3 Fe    25.5163    26.0000     0.4837     6.8483     3.7912     3.0570
  4 S     16.2850    16.0000    -0.2850     2.4872     2.4723     0.0149
  5 S     16.2827    16.0000    -0.2827     2.5122     2.5017     0.0106
  6 S     16.3600    16.0000    -0.3600     2.4343     2.4298     0.0045
  7 S     16.3092    16.0000    -0.3092     2.4666     2.4585     0.0082
  8 C      6.1716     6.0000    -0.1716     3.8906     3.8898     0.0008
  9 S     16.0999    16.0000    -0.0999     2.4677     2.1011     0.3666
 10 C      6.1379     6.0000    -0.1379     3.9195     3.9192     0.0004
 11 S     16.1953    16.0000    -0.1953     2.4264     2.3540     0.0724
 12 C      6.1336     6.0000    -0.1336     3.9154     3.9153     0.0001
 13 S     16.2361    16.0000    -0.2361     2.3854     2.3073     0.0781
 14 C      5.9067     6.0000     0.0933     3.8974     3.8973     0.0002
 15 C      6.0660     6.0000    -0.0660     4.0281     3.9977     0.0304
 16 N      7.4206     7.0000    -0.4206     3.2287     3.2268     0.0019
 17 C      5.8594     6.0000     0.1406     4.0055     3.9963     0.0092
 18 C      5.6686     6.0000     0.3314     3.9486     3.9253     0.0232
 19 N      7.2509     7.0000    -0.2509     3.1068     3.1050     0.0018
 20 H      1.0936     1.0000    -0.0936     1.0132     1.0131     0.0000
 21 H      1.0653     1.0000    -0.0653     1.0316     1.0315     0.0001
 22 H      0.9013     1.0000     0.0987     0.9805     0.9804     0.0000
 23 H      0.8899     1.0000     0.1101     0.9916     0.9915     0.0001
 24 H      0.8840     1.0000     0.1160     0.9925     0.9918     0.0007
 25 H      0.9083     1.0000     0.0917     0.9793     0.9793     0.0000
 26 H      0.9092     1.0000     0.0908     0.9850     0.9850     0.0000
 27 H      0.9041     1.0000     0.0959     0.9876     0.9874     0.0001
 28 H      0.9155     1.0000     0.0845     0.9815     0.9815     0.0000
 29 H      0.9120     1.0000     0.0880     0.9857     0.9856     0.0001
 30 H      0.9107     1.0000     0.0893     0.9902     0.9901     0.0001
 31 H      0.9628     1.0000     0.0372     0.9993     0.9993     0.0000
 32 H      0.9440     1.0000     0.0560     1.0065     1.0064     0.0001
 33 H      0.9340     1.0000     0.0660     0.9995     0.9993     0.0001

  Mayer bond orders larger than 0.100000
B(  0-Fe,  1-Fe) :   0.1993 B(  0-Fe,  2-Fe) :   0.1683 B(  0-Fe,  3-Fe) :   0.2041 
B(  0-Fe,  5-S ) :   0.8069 B(  0-Fe,  6-S ) :   0.8674 B(  0-Fe,  7-S ) :   0.7015 
B(  0-Fe, 13-S ) :   1.1554 B(  1-Fe,  2-Fe) :   0.2056 B(  1-Fe,  3-Fe) :   0.2475 
B(  1-Fe,  4-S ) :   0.6558 B(  1-Fe,  6-S ) :   0.6748 B(  1-Fe,  7-S ) :   0.8693 
B(  1-Fe,  9-S ) :   0.7671 B(  2-Fe,  3-Fe) :   0.4751 B(  2-Fe,  4-S ) :   0.8137 
B(  2-Fe,  5-S ) :   0.7883 B(  2-Fe,  7-S ) :   0.7240 B(  2-Fe, 11-S ) :   0.9074 
B(  3-Fe,  4-S ) :   0.5966 B(  3-Fe,  5-S ) :   0.7483 B(  3-Fe,  6-S ) :   0.7322 
B(  3-Fe, 16-N ) :   0.5865 B(  4-S ,  9-S ) :   0.1530 B(  8-C ,  9-S ) :   0.9937 
B(  8-C , 22-H ) :   0.9656 B(  8-C , 23-H ) :   0.9554 B(  8-C , 24-H ) :   0.9518 
B( 10-C , 11-S ) :   0.9941 B( 10-C , 25-H ) :   0.9653 B( 10-C , 26-H ) :   0.9669 
B( 10-C , 27-H ) :   0.9611 B( 12-C , 13-S ) :   0.9885 B( 12-C , 28-H ) :   0.9673 
B( 12-C , 29-H ) :   0.9679 B( 12-C , 30-H ) :   0.9657 B( 14-C , 15-C ) :   1.0655 
B( 14-C , 31-H ) :   0.9469 B( 14-C , 32-H ) :   0.9422 B( 14-C , 33-H ) :   0.9427 
B( 15-C , 16-N ) :   1.2732 B( 15-C , 17-C ) :   1.3664 B( 16-N , 18-C ) :   1.2548 
B( 17-C , 19-N ) :   1.4652 B( 17-C , 20-H ) :   1.0246 B( 18-C , 19-N ) :   1.4790 
B( 18-C , 21-H ) :   0.9940 

Environment variable NBOEXE for nbo6.exe or nbo5.exe not set! Skipping NBO-Analysis

-------
TIMINGS
-------

Total SCF time: 0 days 4 hours 39 min 1 sec 

Total time                  ....   16741.890 sec
Sum of individual times     ....   16736.024 sec  (100.0%)

Fock matrix formation       ....   16686.326 sec  ( 99.7%)
  XC integration            ....     361.575 sec  (  2.2% of F)
    Basis function eval.    ....      98.198 sec  ( 27.2% of XC)
    Density eval.           ....     112.587 sec  ( 31.1% of XC)
    XC-Functional eval.     ....      15.272 sec  (  4.2% of XC)
    XC-Potential eval.      ....     126.338 sec  ( 34.9% of XC)
Diagonalization             ....      26.995 sec  (  0.2%)
Density matrix formation    ....       7.341 sec  (  0.0%)
Population analysis         ....       0.043 sec  (  0.0%)
Initial guess               ....       1.482 sec  (  0.0%)
Orbital Transformation      ....       0.000 sec  (  0.0%)
Orbital Orthonormalization  ....       0.000 sec  (  0.0%)
DIIS solution               ....      10.545 sec  (  0.1%)
Grid generation             ....       3.291 sec  (  0.0%)

-------------------------   --------------------
FINAL SINGLE POINT ENERGY     -8223.064190137458
-------------------------   --------------------


                            ***************************************
                            *     ORCA property calculations      *
                            ***************************************

                                    ---------------------
                                    Active property flags
                                    ---------------------
   (+) Dipole Moment


------------------------------------------------------------------------------
                       ORCA ELECTRIC PROPERTIES CALCULATION
------------------------------------------------------------------------------

Dipole Moment Calculation                       ... on
Quadrupole Moment Calculation                   ... off
Polarizability Calculation                      ... off
GBWName                                         ... 1e3d_chainsAB_distal_cluster.gbw
Electron density file                           ... 1e3d_chainsAB_distal_cluster.scfp
The origin for moment calculation is the CENTER OF MASS  = (-61.985032, 90.258141  1.056170)

-------------
DIPOLE MOMENT
-------------
                                X             Y             Z
Electronic contribution:     -3.80389     -11.52531      -7.23315
Nuclear contribution   :      4.66175      11.14810       6.88679
                        -----------------------------------------
Total Dipole Moment    :      0.85786      -0.37720      -0.34636
                        -----------------------------------------
Magnitude (a.u.)       :      0.99909
Magnitude (Debye)      :      2.53948


--------------------
Rotational spectrum 
--------------------
 
Rotational constants in cm-1:     0.005367     0.004203     0.004006 
Rotational constants in MHz :   160.907173   126.017097   120.111732 

 Dipole components along the rotational axes: 
x,y,z [a.u.] :     0.120017     0.690937    -0.711605 
x,y,z [Debye]:     0.305060     1.756221    -1.808757 

 
------------------------------------------------------------------------------
                      ORCA CHELPG CHARGES GENERATION
------------------------------------------------------------------------------

GBW file                           ... 1e3d_chainsAB_distal_cluster.gbw

Reading the GBW file               ... done

Grid spacing                       ...     0.300000
Point Cut-Off                      ...     2.800000
Van-der-Waals Radii                ...        COSMO
Total charge                       ...            0


Number of points X direction       ...           49
Number of points Y direction       ...           47
Number of points Z direction       ...           48
Maximum number of possible points  ...       110544
Final number of points             ...        20726


CHELPG Charges            
--------------------------------
  0   Fe  :       0.358348
  1   Fe  :       0.366467
  2   Fe  :       0.403276
  3   Fe  :       0.339518
  4   S   :      -0.333556
  5   S   :      -0.294953
  6   S   :      -0.318063
  7   S   :      -0.297910
  8   C   :      -0.130203
  9   S   :      -0.121542
 10   C   :      -0.092029
 11   S   :      -0.260140
 12   C   :      -0.139485
 13   S   :      -0.285398
 14   C   :      -0.541299
 15   C   :       0.185631
 16   N   :      -0.268802
 17   C   :       0.149965
 18   C   :       0.351424
 19   N   :      -0.615332
 20   H   :       0.093880
 21   H   :       0.090724
 22   H   :       0.103332
 23   H   :       0.103244
 24   H   :       0.092884
 25   H   :       0.105801
 26   H   :       0.076376
 27   H   :       0.081138
 28   H   :       0.119277
 29   H   :       0.083679
 30   H   :       0.086190
 31   H   :       0.159837
 32   H   :       0.159287
 33   H   :       0.188436
--------------------------------
Total charge:     0.000000
--------------------------------

CHELPG charges calculated...

Timings for individual parts in CHELPG calculation:
Grid generation                 ...        0.009 sec (=   0.000 min)
Potential calculation           ...       17.676 sec (=   0.295 min)
Fit to the potential            ...        0.054 sec (=   0.001 min)
------------------------------------------------------------------------------

------------------------------------------------------------------------------
                      ORCA CHELPG CHARGES GENERATION
------------------------------------------------------------------------------

GBW file                           ... 1e3d_chainsAB_distal_cluster.gbw

Density file                       ... 1e3d_chainsAB_distal_cluster.scfp

Reading the GBW file               ... done

Reading the density               ... Done!
Grid spacing                       ...     0.300000
Point Cut-Off                      ...     2.800000
Van-der-Waals Radii                ...        COSMO
Total charge                       ...            0


Number of points X direction       ...           49
Number of points Y direction       ...           47
Number of points Z direction       ...           48
Maximum number of possible points  ...       110544
Final number of points             ...        20726


CHELPG Charges            
--------------------------------
  0   Fe  :       0.358348
  1   Fe  :       0.366467
  2   Fe  :       0.403276
  3   Fe  :       0.339518
  4   S   :      -0.333556
  5   S   :      -0.294953
  6   S   :      -0.318063
  7   S   :      -0.297910
  8   C   :      -0.130203
  9   S   :      -0.121542
 10   C   :      -0.092029
 11   S   :      -0.260140
 12   C   :      -0.139485
 13   S   :      -0.285398
 14   C   :      -0.541299
 15   C   :       0.185631
 16   N   :      -0.268802
 17   C   :       0.149965
 18   C   :       0.351424
 19   N   :      -0.615332
 20   H   :       0.093880
 21   H   :       0.090724
 22   H   :       0.103332
 23   H   :       0.103244
 24   H   :       0.092884
 25   H   :       0.105801
 26   H   :       0.076376
 27   H   :       0.081138
 28   H   :       0.119277
 29   H   :       0.083679
 30   H   :       0.086190
 31   H   :       0.159837
 32   H   :       0.159287
 33   H   :       0.188436
--------------------------------
Total charge:     0.000000
--------------------------------

CHELPG charges calculated...

Timings for individual parts in CHELPG calculation:
Grid generation                 ...        0.009 sec (=   0.000 min)
Potential calculation           ...       17.628 sec (=   0.294 min)
Fit to the potential            ...        0.069 sec (=   0.001 min)
------------------------------------------------------------------------------


Timings for individual modules:

Sum of individual times         ...    16759.977 sec (= 279.333 min)
GTO integral calculation        ...        0.330 sec (=   0.006 min)   0.0 %
SCF iterations                  ...    16741.903 sec (= 279.032 min)  99.9 %
CHELPG charge generation        ...       17.744 sec (=   0.296 min)   0.1 %
                             ****ORCA TERMINATED NORMALLY****
TOTAL RUN TIME: 0 days 4 hours 39 minutes 37 seconds 920 msec
