# Supplementary material for: Modeling of the Electrostatic Interaction and Catalytic Activity of [NiFe] Hydrogenases on a Planar Electrode
Source: J Phys Chem B. 2022 Oct 21;126(43):8777–90. doi: 10.1021/acs.jpcb.2c05371 (PMC9639099; doi:10.1021/acs.jpcb.2c05371)
Supplement: Supplementary file 1 — jp2c05371_si_001.zip [file jp2c05371_si_001.zip › Supplementary data/Metallic clusters orca/Distal cluster/Distal cluster_c0_m9/1e3d_chainsAB_distal_cluster.out]

                                 *****************
                                 * O   R   C   A *
                                 *****************

           --- An Ab Initio, DFT and Semiempirical electronic structure package ---

                  #######################################################
                  #                        -***-                        #
                  #          Department of theory and spectroscopy      #
                  #               Directorship: Frank Neese             #
                  #        Max Planck Institute fuer Kohlenforschung    #
                  #                Kaiser Wilhelm Platz 1               #
                  #                 D-45470 Muelheim/Ruhr               #
                  #                      Germany                        #
                  #                                                     #
                  #                  All rights reserved                #
                  #                        -***-                        #
                  #######################################################


                         Program Version 4.2.1 -  RELEASE  -


 With contributions from (in alphabetic order):
   Daniel Aravena         : Magnetic Suceptibility
   Michael Atanasov       : Ab Initio Ligand Field Theory (pilot matlab implementation)
   Alexander A. Auer      : GIAO ZORA, VPT2
   Ute Becker             : Parallelization
   Giovanni Bistoni       : ED, misc. LED, open-shell LED, HFLD
   Martin Brehm           : Molecular dynamics
   Dmytro Bykov           : SCF Hessian
   Vijay G. Chilkuri      : MRCI spin determinant printing, contributions to CSF-ICE
   Dipayan Datta          : RHF DLPNO-CCSD density
   Achintya Kumar Dutta   : EOM-CC, STEOM-CC
   Dmitry Ganyushin       : Spin-Orbit,Spin-Spin,Magnetic field MRCI
   Miquel Garcia          : C-PCM Hessian, Gaussian charge scheme
   Yang Guo               : DLPNO-NEVPT2, CIM, IAO-localization
   Andreas Hansen         : Spin unrestricted coupled pair/coupled cluster methods
   Benjamin Helmich-Paris : CASSCF linear response (MC-RPA)
   Lee Huntington         : MR-EOM, pCC
   Robert Izsak           : Overlap fitted RIJCOSX, COSX-SCS-MP3, EOM
   Christian Kollmar      : KDIIS, OOCD, Brueckner-CCSD(T), CCSD density
   Simone Kossmann        : Meta GGA functionals, TD-DFT gradient, OOMP2, MP2 Hessian
   Martin Krupicka        : AUTO-CI
   Lucas Lang             : DCDCAS
   Dagmar Lenk            : GEPOL surface, SMD
   Dimitrios Liakos       : Extrapolation schemes; Compound Job, initial MDCI parallelization
   Dimitrios Manganas     : Further ROCIS development; embedding schemes
   Dimitrios Pantazis     : SARC Basis sets
   Taras Petrenko         : DFT Hessian,TD-DFT gradient, ASA, ECA, R-Raman, ABS, FL, XAS/XES, NRVS
   Peter Pinski           : DLPNO-MP2, DLPNO-MP2 Gradient
   Christoph Reimann      : Effective Core Potentials
   Marius Retegan         : Local ZFS, SOC
   Christoph Riplinger    : Optimizer, TS searches, QM/MM, DLPNO-CCSD(T), (RO)-DLPNO pert. Triples
   Tobias Risthaus        : Range-separated hybrids, TD-DFT gradient, RPA, STAB
   Michael Roemelt        : Original ROCIS implementation
   Masaaki Saitow         : Open-shell DLPNO-CCSD energy and density
   Barbara Sandhoefer     : DKH picture change effects
   Avijit Sen             : IP-ROCIS
   Kantharuban Sivalingam : CASSCF convergence, NEVPT2, FIC-MRCI
   Bernardo de Souza      : ESD, SOC TD-DFT
   Georgi Stoychev        : AutoAux, RI-MP2 NMR
   Willem Van den Heuvel  : Paramagnetic NMR
   Boris Wezisla          : Elementary symmetry handling
   Frank Wennmohs         : Technical directorship


 We gratefully acknowledge several colleagues who have allowed us to
 interface, adapt or use parts of their codes:
   Stefan Grimme, W. Hujo, H. Kruse,             : VdW corrections, initial TS optimization,
                  C. Bannwarth                     DFT functionals, gCP, sTDA/sTD-DF
   Ed Valeev, F. Pavosevic, A. Kumar             : LibInt (2-el integral package), F12 methods
   Garnet Chan, S. Sharma, J. Yang, R. Olivares  : DMRG
   Ulf Ekstrom                                   : XCFun DFT Library
   Mihaly Kallay                                 : mrcc  (arbitrary order and MRCC methods)
   Andreas Klamt, Michael Diedenhofen            : otool_cosmo (COSMO solvation model)
   Jiri Pittner, Ondrej Demel                    : Mk-CCSD
   Frank Weinhold                                : gennbo (NPA and NBO analysis)
   Christopher J. Cramer and Donald G. Truhlar   : smd solvation model
   Lars Goerigk                                  : TD-DFT with DH, B97 family of functionals
   V. Asgeirsson, H. Jonsson                     : NEB implementation
   FAccTs GmbH                                   : IRC, NEB, NEB-TS, Multilevel, MM, QM/MM, CI optimization
   S Lehtola, MJT Oliveira, MAL Marques          : LibXC Library


 Your calculation uses the libint2 library for the computation of 2-el integrals
 For citations please refer to: http://libint.valeyev.net

 Your ORCA version has been built with support for libXC version: 4.2.3
 For citations please refer to: https://tddft.org/programs/libxc/

 This ORCA versions uses:
   CBLAS   interface :  Fast vector & matrix operations
   LAPACKE interface :  Fast linear algebra routines
   SCALAPACK package :  Parallel linear algebra routines


----- Orbital basis set information -----
Your calculation utilizes the basis: def2-SVP
   F. Weigend and R. Ahlrichs, Phys. Chem. Chem. Phys. 7, 3297 (2005).

================================================================================
                                        WARNINGS
                       Please study these warnings very carefully!
================================================================================


INFO   : the flag for use of LIBINT has been found!

================================================================================
                                       INPUT FILE
================================================================================
NAME = 1e3d_chainsAB_distal_cluster.inp
|  1> # avogadro generated ORCA input file 
|  2> #Distal Cluster
|  3> 
|  4> ! AllPop
|  5> ! CHELPG
|  6> ! Angs
|  7> ! PBE0 def2-SVP TightSCF UHF
|  8> %scf
|  9> 	MaxIter 1500
| 10> 
| 11> end
| 12> * xyz 0 9
| 13>   Fe      -33.53200       46.21000        1.37100
| 14>   Fe      -31.57300       46.80900       -0.37000
| 15>   Fe      -33.99600       47.96600       -0.70500
| 16>   Fe      -32.54400       48.70600        1.32500
| 17>    S      -32.04400       49.02000       -0.96600
| 18>    S      -34.74100       48.15500        1.42300
| 19>    S      -31.41000       46.76300        1.96100
| 20>    S      -33.39700       45.69300       -0.97200
| 21>    C      -28.46600       47.22000        0.03300
| 22>    S      -29.44100       46.20700       -1.10300
| 23>    C      -35.59800       48.54300       -3.67900
| 24>    S      -35.80000       48.71000       -1.89900
| 25>    C      -36.27500       44.69900        2.36700
| 26>    S      -34.51600       44.62400        2.69300
| 27>    C      -30.52700       49.86000        4.04500
| 28>    C      -31.12500       50.86500        3.11400
| 29>    N      -31.90100       50.50900        2.03000
| 30>    C      -31.08400       52.22300        3.09400
| 31>    C      -32.30300       51.58600        1.38500
| 32>    N      -31.81600       52.65400        2.01100
| 33>    H      -30.63900       52.76500        3.70500
| 34>    H      -32.83600       51.59800        0.62300
| 35>    H      -27.42400       47.07000       -0.16000
| 36>    H      -28.68600       46.93700        1.04100
| 37>    H      -28.71100       48.25200       -0.11000
| 38>    H      -36.47400       48.90800       -4.17300
| 39>    H      -35.45200       47.51200       -3.92600
| 40>    H      -34.74700       49.10900       -3.99600
| 41>    H      -36.78000       43.97100        2.96600
| 42>    H      -36.45500       44.49600        1.33200
| 43>    H      -36.64100       45.67500        2.60800
| 44>    H      -29.96900       50.36600        4.80500
| 45>    H      -29.87600       49.21000        3.49800
| 46>    H      -31.30700       49.28500        4.49800
| 47> *
| 48> 
| 49> 
| 50>                          ****END OF INPUT****
================================================================================

                       ****************************
                       * Single Point Calculation *
                       ****************************

---------------------------------
CARTESIAN COORDINATES (ANGSTROEM)
---------------------------------
  Fe   -33.532000   46.210000    1.371000
  Fe   -31.573000   46.809000   -0.370000
  Fe   -33.996000   47.966000   -0.705000
  Fe   -32.544000   48.706000    1.325000
  S    -32.044000   49.020000   -0.966000
  S    -34.741000   48.155000    1.423000
  S    -31.410000   46.763000    1.961000
  S    -33.397000   45.693000   -0.972000
  C    -28.466000   47.220000    0.033000
  S    -29.441000   46.207000   -1.103000
  C    -35.598000   48.543000   -3.679000
  S    -35.800000   48.710000   -1.899000
  C    -36.275000   44.699000    2.367000
  S    -34.516000   44.624000    2.693000
  C    -30.527000   49.860000    4.045000
  C    -31.125000   50.865000    3.114000
  N    -31.901000   50.509000    2.030000
  C    -31.084000   52.223000    3.094000
  C    -32.303000   51.586000    1.385000
  N    -31.816000   52.654000    2.011000
  H    -30.639000   52.765000    3.705000
  H    -32.836000   51.598000    0.623000
  H    -27.424000   47.070000   -0.160000
  H    -28.686000   46.937000    1.041000
  H    -28.711000   48.252000   -0.110000
  H    -36.474000   48.908000   -4.173000
  H    -35.452000   47.512000   -3.926000
  H    -34.747000   49.109000   -3.996000
  H    -36.780000   43.971000    2.966000
  H    -36.455000   44.496000    1.332000
  H    -36.641000   45.675000    2.608000
  H    -29.969000   50.366000    4.805000
  H    -29.876000   49.210000    3.498000
  H    -31.307000   49.285000    4.498000

----------------------------
CARTESIAN COORDINATES (A.U.)
----------------------------
  NO LB      ZA    FRAG     MASS         X           Y           Z
   0 Fe   26.0000    0    55.850  -63.366297   87.324245    2.590815
   1 Fe   26.0000    0    55.850  -59.664323   88.456191   -0.699199
   2 Fe   26.0000    0    55.850  -64.243130   90.642604   -1.332257
   3 Fe   26.0000    0    55.850  -61.499247   92.041001    2.503887
   4 S    16.0000    0    32.060  -60.554384   92.634375   -1.825475
   5 S    16.0000    0    32.060  -65.650976   90.999762    2.689080
   6 S    16.0000    0    32.060  -59.356298   88.369263    3.705753
   7 S    16.0000    0    32.060  -63.111184   86.347256   -1.836814
   8 C     6.0000    0    12.011  -53.792944   89.232868    0.062361
   9 S    16.0000    0    32.060  -55.635427   87.318575   -2.084368
  10 C     6.0000    0    12.011  -67.270471   91.732976   -6.952302
  11 S    16.0000    0    32.060  -67.652196   92.048560   -3.588590
  12 C     6.0000    0    12.011  -68.549816   84.468868    4.472982
  13 S    16.0000    0    32.060  -65.225787   84.327139    5.089032
  14 C     6.0000    0    12.011  -57.687670   94.221745    7.643942
  15 C     6.0000    0    12.011  -58.817726   96.120920    5.884607
  16 N     7.0000    0    14.007  -60.284153   95.448177    3.836144
  17 C     6.0000    0    12.011  -58.740247   98.687168    5.846813
  18 C     6.0000    0    12.011  -61.043823   97.483412    2.617271
  19 N     7.0000    0    14.007  -60.123527   99.501640    3.800239
  20 H     1.0000    0     1.008  -57.899319   99.711399    7.001435
  21 H     1.0000    0     1.008  -62.051047   97.506089    1.177299
  22 H     1.0000    0     1.008  -51.823849   88.949409   -0.302356
  23 H     1.0000    0     1.008  -54.208684   88.698076    1.967205
  24 H     1.0000    0     1.008  -54.255927   91.183065   -0.207870
  25 H     1.0000    0     1.008  -68.925871   92.422726   -7.885827
  26 H     1.0000    0     1.008  -66.994571   89.784668   -7.419065
  27 H     1.0000    0     1.008  -65.662314   92.802561   -7.551346
  28 H     1.0000    0     1.008  -69.504127   83.093148    5.604928
  29 H     1.0000    0     1.008  -68.889966   84.085254    2.517115
  30 H     1.0000    0     1.008  -69.241455   86.313241    4.928406
  31 H     1.0000    0     1.008  -56.633203   95.177946    9.080134
  32 H     1.0000    0     1.008  -56.457458   92.993423    6.610262
  33 H     1.0000    0     1.008  -59.161656   93.135153    8.499988

--------------------------------
INTERNAL COORDINATES (ANGSTROEM)
--------------------------------
 Fe     0   0   0     0.000000000000     0.00000000     0.00000000
 Fe     1   0   0     2.688412728730     0.00000000     0.00000000
 Fe     2   1   0     2.705883035166    61.50651453     0.00000000
 Fe     3   2   1     2.603229532715    61.67623474    70.23948829
 S      3   2   1     2.233683281041    55.50718695   139.09077744
 S      3   2   1     2.262549446973   102.36432427    31.97249841
 S      1   2   3     2.270857327090    55.46418952   226.93682293
 S      2   1   3     2.221449076616    57.67305231   293.73133827
 C      2   1   3     3.159870092266   131.51980145   142.83910589
 S      9   2   1     1.807564659978    46.88843078   128.74706344
 C      3   2   1     3.426953311617   126.72918173   219.41703676
 S     11   3   2     1.799192318792    37.77178681   177.53030027
 C      1   2   3     3.286211496541   155.08778438    77.41886459
 S     13   1   2     1.790525621152    41.79268007   108.17792894
 C      4   3   2     3.577485849029   177.51288411   109.80539976
 C     15   4   6     1.494787610331    61.16944157   262.83529417
 N     16  15   4     1.379843469383   122.73919034   359.15820106
 C     16  15   4     1.358765984267   131.99404825   178.41629186
 C     17  16  15     1.318164633117   110.18894463   179.71202438
 N     19  17  16     1.330289066331   108.30322364   359.95901854
 H     18  16  15     0.930112896373   125.95600035     0.25900297
 H     19  17  16     0.929987634326   125.89190677   179.97908719
 H      9   2   1     1.070286410266   156.35591865   128.69878520
 H      9   2   1     1.069837838179    83.31334644     4.06705388
 H      9   2   1     1.070279402773    83.29798517   253.44174793
 H     11   3   2     1.069877095745   147.23589725   177.52766882
 H     11   3   2     1.070180358631    88.52815950    52.28184231
 H     11   3   2     1.070068222124    88.53174069   302.79554408
 H     13   1   2     1.069490532917   151.26720963   108.17488125
 H     13   1   2     1.069969158434    86.24313945   343.08753567
 H     13   1   2     1.069865879445    86.23665184   233.26015877
 H     15   4  17     1.070046727952   170.59411601     5.41134632
 H     15   4  17     1.070285008771    76.02203510   238.74930337
 H     15   4  17     1.069688739774    74.77974550   123.66824079

---------------------------
INTERNAL COORDINATES (A.U.)
---------------------------
 Fe     0   0   0     0.000000000000     0.00000000     0.00000000
 Fe     1   0   0     5.080363792249     0.00000000     0.00000000
 Fe     2   1   0     5.113377886888    61.50651453     0.00000000
 Fe     3   2   1     4.919390880567    61.67623474    70.23948829
 S      3   2   1     4.221049671085    55.50718695   139.09077744
 S      3   2   1     4.275598819235   102.36432427    31.97249841
 S      1   2   3     4.291298437409    55.46418952   226.93682293
 S      2   1   3     4.197930375257    57.67305231   293.73133827
 C      2   1   3     5.971289093152   131.51980145   142.83910589
 S      9   2   1     3.415802176712    46.88843078   128.74706344
 C      3   2   1     6.476003232690   126.72918173   219.41703676
 S     11   3   2     3.399980744772    37.77178681   177.53030027
 C      1   2   3     6.210039746607   155.08778438    77.41886459
 S     13   1   2     3.383603059746    41.79268007   108.17792894
 C      4   3   2     6.760468502643   177.51288411   109.80539976
 C     15   4   6     2.824739211905    61.16944157   262.83529417
 N     16  15   4     2.607526264814   122.73919034   359.15820106
 C     16  15   4     2.567695590352   131.99404825   178.41629186
 C     17  16  15     2.490970156012   110.18894463   179.71202438
 N     19  17  16     2.513882014316   108.30322364   359.95901854
 H     18  16  15     1.757658647774   125.95600035     0.25900297
 H     19  17  16     1.757421936810   125.89190677   179.97908719
 H      9   2   1     2.022548200260   156.35591865   128.69878520
 H      9   2   1     2.021700521865    83.31334644     4.06705388
 H      9   2   1     2.022534958018    83.29798517   253.44174793
 H     11   3   2     2.021774707913   147.23589725   177.52766882
 H     11   3   2     2.022347791715    88.52815950    52.28184231
 H     11   3   2     2.022135884427    88.53174069   302.79554408
 H     13   1   2     2.021044210035   151.26720963   108.17488125
 H     13   1   2     2.021948681182    86.24313945   343.08753567
 H     13   1   2     2.021753512177    86.23665184   233.26015877
 H     15   4  17     2.022095266327   170.59411601     5.41134632
 H     15   4  17     2.022545551819    76.02203510   238.74930337
 H     15   4  17     2.021418766713    74.77974550   123.66824079

---------------------
BASIS SET INFORMATION
---------------------
There are 5 groups of distinct atoms

 Group   1 Type Fe  : 14s9p5d1f contracted to 5s3p2d1f pattern {63311/531/41/1}
 Group   2 Type S   : 10s7p1d contracted to 4s3p1d pattern {5311/511/1}
 Group   3 Type C   : 7s4p1d contracted to 3s2p1d pattern {511/31/1}
 Group   4 Type N   : 7s4p1d contracted to 3s2p1d pattern {511/31/1}
 Group   5 Type H   : 4s1p contracted to 2s1p pattern {31/1}

Atom   0Fe   basis set group =>   1
Atom   1Fe   basis set group =>   1
Atom   2Fe   basis set group =>   1
Atom   3Fe   basis set group =>   1
Atom   4S    basis set group =>   2
Atom   5S    basis set group =>   2
Atom   6S    basis set group =>   2
Atom   7S    basis set group =>   2
Atom   8C    basis set group =>   3
Atom   9S    basis set group =>   2
Atom  10C    basis set group =>   3
Atom  11S    basis set group =>   2
Atom  12C    basis set group =>   3
Atom  13S    basis set group =>   2
Atom  14C    basis set group =>   3
Atom  15C    basis set group =>   3
Atom  16N    basis set group =>   4
Atom  17C    basis set group =>   3
Atom  18C    basis set group =>   3
Atom  19N    basis set group =>   4
Atom  20H    basis set group =>   5
Atom  21H    basis set group =>   5
Atom  22H    basis set group =>   5
Atom  23H    basis set group =>   5
Atom  24H    basis set group =>   5
Atom  25H    basis set group =>   5
Atom  26H    basis set group =>   5
Atom  27H    basis set group =>   5
Atom  28H    basis set group =>   5
Atom  29H    basis set group =>   5
Atom  30H    basis set group =>   5
Atom  31H    basis set group =>   5
Atom  32H    basis set group =>   5
Atom  33H    basis set group =>   5
------------------------------------------------------------------------------
                           ORCA GTO INTEGRAL CALCULATION
------------------------------------------------------------------------------

                         BASIS SET STATISTICS AND STARTUP INFO

 # of primitive gaussian shells          ...  420
 # of primitive gaussian functions       ...  858
 # of contracted shells                  ...  196
 # of contracted basis functions         ...  446
 Highest angular momentum                ...    3
 Maximum contraction depth               ...    6
 Integral package used                   ... LIBINT
 Integral threshhold            Thresh   ...  2.500e-11
 Primitive cut-off              TCut     ...  2.500e-12


------------------------------ INTEGRAL EVALUATION ----------------------------


 * One electron integrals 
 Pre-screening matrix                    ... done
 Shell pair data                         ... done (   0.003 sec)

-------------------------------------------------------------------------------
                                 ORCA SCF
-------------------------------------------------------------------------------

------------
SCF SETTINGS
------------
Hamiltonian:
 Density Functional     Method          .... DFT(GTOs)
 Exchange Functional    Exchange        .... PBE
   PBE kappa parameter   XKappa         ....  0.804000
   PBE mue parameter    XMuePBE         ....  0.219520
 Correlation Functional Correlation     .... PBE
   PBE beta parameter  CBetaPBE         ....  0.066725
 LDA part of GGA corr.  LDAOpt          .... PW91-LDA
 Gradients option       PostSCFGGA      .... off
 Hybrid DFT is turned on
   Fraction HF Exchange ScalHFX         ....  0.250000
   Scaling of DF-GGA-X  ScalDFX         ....  0.750000
   Scaling of DF-GGA-C  ScalDFC         ....  1.000000
   Scaling of DF-LDA-C  ScalLDAC        ....  1.000000
   Perturbative correction              ....  0.000000
   Density functional embedding theory  .... OFF
   NL short-range parameter             ....  6.900000


General Settings:
 Integral files         IntName         .... 1e3d_chainsAB_distal_cluster
 Hartree-Fock type      HFTyp           .... UHF
 Total Charge           Charge          ....    0
 Multiplicity           Mult            ....    9
 Number of Electrons    NEL             ....  286
 Basis Dimension        Dim             ....  446
 Nuclear Repulsion      ENuc            ....   5523.5531225332 Eh

Convergence Acceleration:
 DIIS                   CNVDIIS         .... on
   Start iteration      DIISMaxIt       ....    12
   Startup error        DIISStart       ....  0.200000
   # of expansion vecs  DIISMaxEq       ....     5
   Bias factor          DIISBfac        ....   1.050
   Max. coefficient     DIISMaxC        ....  10.000
 Newton-Raphson         CNVNR           .... off
 SOSCF                  CNVSOSCF        .... off
 Level Shifting         CNVShift        .... on
   Level shift para.    LevelShift      ....    0.2500
   Turn off err/grad.   ShiftErr        ....    0.0010
 Zerner damping         CNVZerner       .... off
 Static damping         CNVDamp         .... on
   Fraction old density DampFac         ....    0.7000
   Max. Damping (<1)    DampMax         ....    0.9800
   Min. Damping (>=0)   DampMin         ....    0.0000
   Turn off err/grad.   DampErr         ....    0.1000
 Fernandez-Rico         CNVRico         .... off

SCF Procedure:
 Maximum # iterations   MaxIter         ....  1500
 SCF integral mode      SCFMode         .... Direct
   Integral package                     .... LIBINT
 Reset frequency        DirectResetFreq ....    20
 Integral Threshold     Thresh          ....  2.500e-11 Eh
 Primitive CutOff       TCut            ....  2.500e-12 Eh

Convergence Tolerance:
 Convergence Check Mode ConvCheckMode   .... Total+1el-Energy
 Convergence forced     ConvForced      .... 0
 Energy Change          TolE            ....  1.000e-08 Eh
 1-El. energy change                    ....  1.000e-05 Eh
 DIIS Error             TolErr          ....  5.000e-07


Diagonalization of the overlap matrix:
Smallest eigenvalue                        ... 1.305e-03
Time for diagonalization                   ...    0.017 sec
Threshold for overlap eigenvalues          ... 1.000e-08
Number of eigenvalues below threshold      ... 0
Time for construction of square roots      ...    0.009 sec
Total time needed                          ...    0.027 sec

-------------------
DFT GRID GENERATION
-------------------

General Integration Accuracy     IntAcc      ...  4.340
Radial Grid Type                 RadialGrid  ... Gauss-Chebyshev
Angular Grid (max. acc.)         AngularGrid ... Lebedev-110
Angular grid pruning method      GridPruning ... 3 (G Style)
Weight generation scheme         WeightScheme... Becke
Basis function cutoff            BFCut       ...    1.0000e-11
Integration weight cutoff        WCut        ...    1.0000e-14
Grids for H and He will be reduced by one unit

# of grid points (after initial pruning)     ...  50402 (   0.0 sec)
# of grid points (after weights+screening)   ...  45880 (   0.2 sec)
nearest neighbour list constructed           ...    0.0 sec
Grid point re-assignment to atoms done       ...    0.0 sec
Grid point division into batches done        ...    0.0 sec
Reduced shell lists constructed in    0.4 sec

Total number of grid points                  ...    45880
Total number of batches                      ...      735
Average number of points per batch           ...       62
Average number of grid points per atom       ...     1349
Average number of shells per batch           ...    80.62 (41.13%)
Average number of basis functions per batch  ...   173.77 (38.96%)
Average number of large shells per batch     ...    51.79 (64.24%)
Average number of large basis fcns per batch ...   110.66 (63.68%)
Maximum spatial batch extension              ...  21.00, 25.60, 21.21 au
Average spatial batch extension              ...   3.49,  3.54,  3.45 au

Time for grid setup =    0.653 sec

------------------------------
INITIAL GUESS: MODEL POTENTIAL
------------------------------
Loading Hartree-Fock densities                     ... done
Calculating cut-offs                               ... done
Setting up the integral package                    ... done
Initializing the effective Hamiltonian             ... done
Starting the Coulomb interaction                   ... done (   0.9 sec)
Reading the grid                                   ... done
Mapping shells                                     ... done
Starting the XC term evaluation                    ... done (   0.5 sec)
  promolecular density results
     # of electrons  =    285.986252102
     EX              =   -444.308191805
     EC              =    -11.416869916
     EX+EC           =   -455.725061721
Transforming the Hamiltonian                       ... done (   0.0 sec)
Diagonalizing the Hamiltonian                      ... done (   0.0 sec)
Back transforming the eigenvectors                 ... done (   0.0 sec)
Now organizing SCF variables                       ... done
                      ------------------
                      INITIAL GUESS DONE (   2.2 sec)
                      ------------------
--------------
SCF ITERATIONS
--------------
ITER       Energy         Delta-E        Max-DP      RMS-DP      [F,P]     Damp
               ***  Starting incremental Fock matrix formation  ***
  0  -8222.2255188554   0.000000000000 0.05052327  0.00070489  0.1684435 0.7000
  1  -8222.4585638170  -0.233044961598 0.02901040  0.00049676  0.0930137 0.7000
                               ***Turning on DIIS***
  2  -8222.5689876881  -0.110423871063 0.05533962  0.00099705  0.0446155 0.0000
  3  -8222.7425608569  -0.173573168757 0.03380006  0.00040756  0.0646788 0.0000
  4  -8222.8027274428  -0.060166585983 0.02230474  0.00026310  0.0446600 0.0000
  5  -8222.8200051229  -0.017277680017 0.01803447  0.00018325  0.0337024 0.0000
  6  -8222.8367040104  -0.016698887492 0.01446606  0.00015424  0.0094477 0.0000
  7  -8222.8455283246  -0.008824314209 0.01270360  0.00013526  0.0227995 0.0000
  8  -8222.8540201732  -0.008491848646 0.00897245  0.00011074  0.0106052 0.0000
  9  -8222.8602579810  -0.006237807771 0.00939445  0.00011543  0.0074467 0.0000
 10  -8222.8662852412  -0.006027260239 0.01637557  0.00017997  0.0051014 0.0000
 11  -8222.8748336954  -0.008548454220 0.01150666  0.00010650  0.0063173 0.0000
 12  -8222.8795445130  -0.004710817590 0.01107621  0.00011200  0.0068341 0.0000
 13  -8222.8843752515  -0.004830738470 0.01264138  0.00013233  0.0054032 0.0000
 14  -8222.8897427891  -0.005367537589 0.01235374  0.00012658  0.0050911 0.0000
 15  -8222.8946283102  -0.004885521153 0.00868369  0.00009512  0.0038220 0.0000
 16  -8222.8981249002  -0.003496589927 0.00980354  0.00009330  0.0061158 0.0000
 17  -8222.9013703308  -0.003245430637 0.00799139  0.00008442  0.0036492 0.0000
 18  -8222.9042490282  -0.002878697382 0.00694470  0.00008483  0.0036556 0.0000
 19  -8222.9069813376  -0.002732309393 0.00800604  0.00008190  0.0055594 0.0000
               *** Restarting incremental Fock matrix formation ***
                                   *** Resetting DIIS ***
 20  -8222.9095905588  -0.002609221270 0.00716538  0.00008490  0.0043451 0.0000
 21  -8222.9121003701  -0.002509811236 0.00781306  0.00006529  0.0069247 0.0000
 22  -8222.9140587002  -0.001958330133 0.00919458  0.00007825  0.0038787 0.0000
 23  -8222.9163415362  -0.002282835940 0.00846600  0.00007427  0.0036399 0.0000
 24  -8222.9184853666  -0.002143830425 0.00755669  0.00006065  0.0041787 0.0000
 25  -8222.9202103839  -0.001725017297 0.00506576  0.00004606  0.0032421 0.0000
 26  -8222.9214820225  -0.001271638670 0.00469400  0.00002849  0.0044679 0.0000
 27  -8222.9211393451   0.000342677453 0.00574273  0.00004319  0.0079841 0.0000
 28  -8222.9224129227  -0.001273577647 0.00937290  0.00006925  0.0062579 0.0000
 29  -8222.9243492191  -0.001936296379 0.00886347  0.00007197  0.0046181 0.0000
 30  -8222.9263399948  -0.001990775712 0.01024507  0.00008375  0.0041111 0.0000
 31  -8222.9286258439  -0.002285849057 0.00638193  0.00005693  0.0039826 0.0000
 32  -8222.9301407069  -0.001514863025 0.00768937  0.00007063  0.0046442 0.0000
 33  -8222.9320179695  -0.001877262566 0.00778135  0.00006831  0.0046585 0.0000
 34  -8222.9337867232  -0.001768753747 0.00927121  0.00007666  0.0032335 0.0000
 35  -8222.9357059496  -0.001919226337 0.01045613  0.00008528  0.0041733 0.0000
 36  -8222.9377681161  -0.002062166486 0.01209948  0.00009779  0.0033172 0.0000
 37  -8222.9399713531  -0.002203237022 0.01044870  0.00007676  0.0029273 0.0000
 38  -8222.9416039450  -0.001632591917 0.00867259  0.00006535  0.0032424 0.0000
 39  -8222.9429355018  -0.001331556858 0.01084692  0.00008233  0.0028801 0.0000
               *** Restarting incremental Fock matrix formation ***
                                   *** Resetting DIIS ***
 40  -8222.9444571426  -0.001521640759 0.00888446  0.00005434  0.0024061 0.0000
 41  -8222.9452997609  -0.000842618276 0.00447327  0.00003908  0.0067426 0.0000
 42  -8222.9460091879  -0.000709427006 0.00434454  0.00003418  0.0044133 0.0000
 43  -8222.9465859388  -0.000576750957 0.00474842  0.00003529  0.0038948 0.0000
 44  -8222.9471696727  -0.000583733885 0.00834164  0.00005315  0.0031514 0.0000
 45  -8222.9480305621  -0.000860889326 0.01001382  0.00006403  0.0030619 0.0000
 46  -8222.9490113195  -0.000980757437 0.00710627  0.00004427  0.0026003 0.0000
 47  -8222.9496961562  -0.000684836681 0.00638134  0.00004141  0.0018125 0.0000
 48  -8222.9503167285  -0.000620572371 0.00747519  0.00004830  0.0027246 0.0000
 49  -8222.9510541870  -0.000737458502 0.00566721  0.00004039  0.0026265 0.0000
 50  -8222.9516612145  -0.000607027403 0.00292815  0.00002437  0.0020751 0.0000
 51  -8222.9519762224  -0.000315007932 0.00479797  0.00002278  0.0037156 0.0000
 52  -8222.9517227691   0.000253453311 0.00440656  0.00002495  0.0046083 0.0000
 53  -8222.9520929904  -0.000370221367 0.00456917  0.00002968  0.0029218 0.0000
 54  -8222.9525582043  -0.000465213903 0.00625402  0.00003858  0.0020780 0.0000
 55  -8222.9531581324  -0.000599928042 0.00958279  0.00005495  0.0023092 0.0000
 56  -8222.9539832987  -0.000825166317 0.00513687  0.00003668  0.0020296 0.0000
 57  -8222.9545416366  -0.000558337890 0.00652697  0.00004116  0.0020937 0.0000
 58  -8222.9551660965  -0.000624459950 0.00677936  0.00004334  0.0020980 0.0000
 59  -8222.9558256852  -0.000659588666 0.00826243  0.00004928  0.0020725 0.0000
               *** Restarting incremental Fock matrix formation ***
                                   *** Resetting DIIS ***
 60  -8222.9565698641  -0.000744178862 0.00617322  0.00003932  0.0020232 0.0000
 61  -8222.9571412815  -0.000571417444 0.00416351  0.00003176  0.0020221 0.0000
 62  -8222.9575978687  -0.000456587153 0.00391571  0.00002924  0.0020338 0.0000
 63  -8222.9580096296  -0.000411760957 0.00410378  0.00002923  0.0020281 0.0000
 64  -8222.9584187602  -0.000409130618 0.00604307  0.00003744  0.0020051 0.0000
 65  -8222.9589399696  -0.000521209362 0.00697364  0.00004268  0.0019329 0.0000
 66  -8222.9595094421  -0.000569472460 0.00866130  0.00004997  0.0018319 0.0000
 67  -8222.9601494308  -0.000639988712 0.00366640  0.00002986  0.0017002 0.0000
 68  -8222.9605076697  -0.000358238922 0.01555618  0.00007988  0.0017410 0.0000
 69  -8222.9613785745  -0.000870904829 0.00300030  0.00002885  0.0014911 0.0000
 70  -8222.9616865509  -0.000307976386 0.01607230  0.00008383  0.0016262 0.0000
 71  -8222.9624114325  -0.000724881576 0.00433760  0.00003613  0.0014274 0.0000
 72  -8222.9627353479  -0.000323915394 0.00594240  0.00003985  0.0013819 0.0000
 73  -8222.9630331854  -0.000297837512 0.00594795  0.00003900  0.0013021 0.0000
 74  -8222.9633022482  -0.000269062804 0.00919441  0.00005571  0.0012411 0.0000
 75  -8222.9636051288  -0.000302880620 0.00251644  0.00002584  0.0015923 0.0000
 76  -8222.9637665396  -0.000161410791 0.00326324  0.00002457  0.0010853 0.0000
 77  -8222.9638943885  -0.000127848922 0.00223416  0.00001886  0.0012282 0.0000
 78  -8222.9639990314  -0.000104642819 0.00427713  0.00002866  0.0010891 0.0000
 79  -8222.9641297585  -0.000130727154 0.00643047  0.00008191  0.0009604 0.0000
               *** Restarting incremental Fock matrix formation ***
                                   *** Resetting DIIS ***
 80  -8222.9644494753  -0.000319716824 0.00224315  0.00002311  0.0011895 0.0000
 81  -8222.9644656792  -0.000016203856 0.00166729  0.00001315  0.0034133 0.0000
 82  -8222.9645454055  -0.000079726266 0.00119064  0.00000962  0.0010897 0.0000
 83  -8222.9645826785  -0.000037273079 0.00122944  0.00000909  0.0010764 0.0000
 84  -8222.9646169220  -0.000034243432 0.00161181  0.00001095  0.0010586 0.0000
 85  -8222.9646573865  -0.000040464547 0.00116601  0.00000884  0.0010187 0.0000
 86  -8222.9646890501  -0.000031663621 0.00103007  0.00000812  0.0010132 0.0000
 87  -8222.9647176243  -0.000028574199 0.00063871  0.00000598  0.0010076 0.0000
 88  -8222.9647368331  -0.000019208759 0.00156969  0.00001006  0.0010237 0.0000
 89  -8222.9647716600  -0.000034826935 0.00307867  0.00003934  0.0009823 0.0000
 90  -8222.9648695433  -0.000097883307 0.00010414  0.00000069  0.0011189 0.0000
 91  -8222.9648728919  -0.000003348618 0.00008649  0.00000039  0.0010375 0.0000
 92  -8222.9648717855   0.000001106448 0.00007955  0.00000040  0.0010429 0.0000
 93  -8222.9648704123   0.000001373239 0.00057828  0.00000280  0.0010486 0.0000
 94  -8222.9648784131  -0.000008000850 0.00185714  0.00001585  0.0010243 0.0000
 95  -8222.9648955074  -0.000017094269 0.00136828  0.00000918  0.0020470 0.0000
 96  -8222.9649387703  -0.000043262933 0.00293829  0.00003362  0.0009684 0.0000
 97  -8222.9650199444  -0.000081174090 0.00072958  0.00000395  0.0010091 0.0000
 98  -8222.9650348272  -0.000014882839 0.00169701  0.00001521  0.0009807 0.0000
 99  -8222.9650757744  -0.000040947169 0.00084868  0.00000722  0.0009935 0.0000
               *** Restarting incremental Fock matrix formation ***
                                   *** Resetting DIIS ***
100  -8222.9650927211  -0.000016946668 0.00391496  0.00003512  0.0009903 0.0000
101  -8222.9650970062  -0.000004285168 0.00106914  0.00000848  0.0036563 0.0000
102  -8222.9651650509  -0.000068044628 0.00181709  0.00002373  0.0009903 0.0000
103  -8222.9652104263  -0.000045375433 0.00174831  0.00001593  0.0009708 0.0000
104  -8222.9652531554  -0.000042729083 0.00071044  0.00000321  0.0013762 0.0000
105  -8222.9652660667  -0.000012911301 0.00206627  0.00001739  0.0009430 0.0000
106  -8222.9653116476  -0.000045580875 0.00025141  0.00000192  0.0009493 0.0000
107  -8222.9653065136   0.000005133981 0.00818524  0.00005885  0.0009508 0.0000
108  -8222.9654390957  -0.000132582158 0.00102855  0.00000789  0.0020734 0.0000
109  -8222.9654514083  -0.000012312583 0.00088503  0.00000955  0.0009424 0.0000
110  -8222.9654547395  -0.000003331201 0.00216689  0.00001706  0.0009620 0.0000
111  -8222.9654967868  -0.000042047315 0.00105251  0.00000452  0.0015611 0.0000
112  -8222.9655140748  -0.000017287952 0.00107048  0.00000484  0.0010291 0.0000
113  -8222.9655301509  -0.000016076119 0.00420201  0.00002961  0.0008695 0.0000
114  -8222.9656052449  -0.000075093958 0.00269784  0.00001705  0.0008755 0.0000
115  -8222.9656492547  -0.000044009859 0.00071797  0.00000855  0.0008633 0.0000
116  -8222.9656674190  -0.000018164304 0.00534293  0.00003644  0.0008633 0.0000
117  -8222.9657613264  -0.000093907322 0.00126551  0.00000843  0.0008529 0.0000
118  -8222.9657849601  -0.000023633724 0.00248734  0.00001822  0.0008483 0.0000
119  -8222.9658291744  -0.000044214319 0.00196742  0.00000849  0.0012496 0.0000
               *** Restarting incremental Fock matrix formation ***
                                   *** Resetting DIIS ***
120  -8222.9658015584   0.000027615992 0.00285099  0.00001391  0.0013047 0.0000
121  -8222.9658028191  -0.000001260685 0.00159850  0.00000829  0.0035505 0.0000
122  -8222.9658474973  -0.000044678183 0.00301918  0.00002556  0.0008097 0.0000
123  -8222.9659015950  -0.000054097720 0.00079597  0.00000359  0.0010193 0.0000
124  -8222.9659143056  -0.000012710643 0.00140844  0.00000599  0.0010402 0.0000
125  -8222.9659339828  -0.000019677154 0.00194871  0.00001506  0.0009143 0.0000
126  -8222.9659698820  -0.000035899160 0.00139777  0.00000760  0.0009400 0.0000
127  -8222.9659479922   0.000021889709 0.00896829  0.00004591  0.0009852 0.0000
128  -8222.9660359408  -0.000087948594 0.00196344  0.00000840  0.0038943 0.0000
129  -8222.9660545913  -0.000018650451 0.00099398  0.00000802  0.0009790 0.0000
130  -8222.9660455908   0.000009000461 0.00216151  0.00000911  0.0014223 0.0000
131  -8222.9660745942  -0.000029003411 0.00181130  0.00000796  0.0010497 0.0000
132  -8222.9660991792  -0.000024584910 0.00364320  0.00002797  0.0007992 0.0000
133  -8222.9661652855  -0.000066106395 0.00084862  0.00000462  0.0009621 0.0000
134  -8222.9661516668   0.000013618732 0.00553998  0.00002592  0.0008058 0.0000
135  -8222.9662203520  -0.000068685231 0.00162306  0.00000606  0.0014879 0.0000
136  -8222.9662102518   0.000010100197 0.00123101  0.00000899  0.0007593 0.0000
137  -8222.9661904250   0.000019826866 0.00416221  0.00002552  0.0008522 0.0000
138  -8222.9662507649  -0.000060339909 0.00098840  0.00000568  0.0012558 0.0000
139  -8222.9662709227  -0.000020157846 0.00256448  0.00002035  0.0009208 0.0000
               *** Restarting incremental Fock matrix formation ***
                                   *** Resetting DIIS ***
140  -8222.9663165332  -0.000045610457 0.00424335  0.00002965  0.0007152 0.0000
141  -8222.9663218475  -0.000005314294 0.00102012  0.00000739  0.0036709 0.0000
142  -8222.9663754230  -0.000053575481 0.00068431  0.00000488  0.0011015 0.0000
143  -8222.9663960560  -0.000020632997 0.00311313  0.00002547  0.0006773 0.0000
144  -8222.9664492578  -0.000053201860 0.00013505  0.00000145  0.0007673 0.0000
145  -8222.9664523526  -0.000003094759 0.00212090  0.00001340  0.0007066 0.0000
146  -8222.9664894402  -0.000037087586 0.00015808  0.00000103  0.0008925 0.0000
147  -8222.9664880218   0.000001418353 0.00014207  0.00000084  0.0009897 0.0000
148  -8222.9664895623  -0.000001540451 0.00444218  0.00002923  0.0008095 0.0000
149  -8222.9664953936  -0.000005831369 0.00090931  0.00000743  0.0034386 0.0000
150  -8222.9665484396  -0.000053045953 0.00075289  0.00000498  0.0012237 0.0000
151  -8222.9665693163  -0.000020876700 0.00333189  0.00002337  0.0006358 0.0000
152  -8222.9666176818  -0.000048365471 0.00035620  0.00000148  0.0013499 0.0000
153  -8222.9666233639  -0.000005682154 0.00095861  0.00000403  0.0010143 0.0000
154  -8222.9666373508  -0.000013986895 0.00211155  0.00001457  0.0007916 0.0000
155  -8222.9666761557  -0.000038804863 0.00036470  0.00000162  0.0010315 0.0000
156  -8222.9666704130   0.000005742688 0.00765310  0.00004018  0.0009978 0.0000
157  -8222.9667555239  -0.000085110898 0.00105475  0.00000689  0.0026278 0.0000
158  -8222.9667763967  -0.000020872814 0.00082481  0.00000845  0.0005971 0.0000
159  -8222.9667825986  -0.000006201908 0.00415697  0.00002443  0.0009813 0.0000
               *** Restarting incremental Fock matrix formation ***
                                   *** Resetting DIIS ***
160  -8222.9668502778  -0.000067679208 0.00185786  0.00001375  0.0011674 0.0000
161  -8222.9668611626  -0.000010884827 0.00121010  0.00000793  0.0029476 0.0000
162  -8222.9668974333  -0.000036270660 0.00283181  0.00002178  0.0007195 0.0000
163  -8222.9669538479  -0.000056414556 0.00031810  0.00000186  0.0006364 0.0000
164  -8222.9669484696   0.000005378222 0.00014260  0.00000080  0.0006562 0.0000
165  -8222.9669507401  -0.000002270470 0.00299080  0.00001741  0.0006706 0.0000
166  -8222.9670019115  -0.000051171375 0.00160405  0.00000981  0.0006827 0.0000
167  -8222.9670261435  -0.000024231997 0.00192722  0.00001358  0.0006723 0.0000
168  -8222.9670417056  -0.000015562084 0.00135496  0.00000710  0.0021369 0.0000
169  -8222.9670737635  -0.000032057980 0.00337004  0.00002574  0.0007283 0.0000
170  -8222.9671428071  -0.000069043583 0.00397146  0.00002399  0.0007710 0.0000
171  -8222.9670705098   0.000072297291 0.00432837  0.00002590  0.0007781 0.0000
172  -8222.9671473205  -0.000076810702 0.00323009  0.00001924  0.0008315 0.0000
173  -8222.9671905983  -0.000043277736 0.00040493  0.00000306  0.0018747 0.0000
174  -8222.9671992729  -0.000008674626 0.00143414  0.00001402  0.0005059 0.0000
175  -8222.9671655627   0.000033710194 0.00171609  0.00000876  0.0021150 0.0000
176  -8222.9672060465  -0.000040483837 0.00258188  0.00002274  0.0008360 0.0000
177  -8222.9672678879  -0.000061841338 0.00249670  0.00001504  0.0008011 0.0000
178  -8222.9673133117  -0.000045423782 0.00037973  0.00000442  0.0007697 0.0000
179  -8222.9673200382  -0.000006726495 0.00228045  0.00001257  0.0008654 0.0000
               *** Restarting incremental Fock matrix formation ***
                                   *** Resetting DIIS ***
180  -8222.9673455739  -0.000025535728 0.00372500  0.00002018  0.0018307 0.0000
181  -8222.9673017288   0.000043845057 0.00181537  0.00000970  0.0060273 0.0000
182  -8222.9673876185  -0.000085889631 0.00129833  0.00000710  0.0025279 0.0000
183  -8222.9674246604  -0.000037041937 0.00142514  0.00000720  0.0013161 0.0000
184  -8222.9674526029  -0.000027942468 0.00313370  0.00002504  0.0009085 0.0000
185  -8222.9675273471  -0.000074744286 0.00159262  0.00000956  0.0008235 0.0000
186  -8222.9675602316  -0.000032884454 0.00088322  0.00000582  0.0007033 0.0000
187  -8222.9675805019  -0.000020270343 0.00163726  0.00001162  0.0006989 0.0000
188  -8222.9676196050  -0.000039103050 0.00032855  0.00000209  0.0007215 0.0000
189  -8222.9676135107   0.000006094320 0.00375217  0.00002357  0.0006441 0.0000
190  -8222.9676788107  -0.000065299988 0.00075256  0.00000468  0.0015623 0.0000
191  -8222.9677016663  -0.000022855613 0.00091003  0.00000494  0.0010767 0.0000
192  -8222.9677212789  -0.000019612668 0.00328968  0.00002611  0.0008881 0.0000
193  -8222.9678083029  -0.000087023942 0.00105690  0.00000734  0.0008966 0.0000
194  -8222.9677816506   0.000026652333 0.00207633  0.00001399  0.0008432 0.0000
195  -8222.9678330354  -0.000051384890 0.00048111  0.00000329  0.0007518 0.0000
196  -8222.9678448105  -0.000011775044 0.00021335  0.00000165  0.0006809 0.0000
197  -8222.9678498488  -0.000005038335 0.00387003  0.00002665  0.0007792 0.0000
198  -8222.9679303744  -0.000080525548 0.00039094  0.00000430  0.0018862 0.0000
199  -8222.9679466641  -0.000016289767 0.00212077  0.00001827  0.0009981 0.0000
               *** Restarting incremental Fock matrix formation ***
                                   *** Resetting DIIS ***
200  -8222.9680107209  -0.000064056749 0.00215907  0.00001398  0.0010915 0.0000
201  -8222.9680454315  -0.000034710647 0.00133084  0.00000894  0.0021776 0.0000
202  -8222.9680909123  -0.000045480756 0.00304595  0.00002528  0.0008856 0.0000
203  -8222.9681875977  -0.000096685364 0.00045752  0.00000321  0.0009617 0.0000
204  -8222.9681746524   0.000012945244 0.00000139  0.00000001  0.0008904 0.0000
205  -8222.9681746089   0.000000043467 0.00314106  0.00002348  0.0008908 0.0000
206  -8222.9682753986  -0.000100789657 0.00072702  0.00000444  0.0011124 0.0000
207  -8222.9682949092  -0.000019510571 0.00319370  0.00002737  0.0009876 0.0000
208  -8222.9683957927  -0.000100883539 0.00081250  0.00000553  0.0019519 0.0000
209  -8222.9684280147  -0.000032221949 0.00095764  0.00000627  0.0010548 0.0000
210  -8222.9684590262  -0.000031011543 0.00053546  0.00000404  0.0010021 0.0000
211  -8222.9684779734  -0.000018947187 0.00010822  0.00000127  0.0010022 0.0000
212  -8222.9684798227  -0.000001849274 0.00439657  0.00003584  0.0009686 0.0000
213  -8222.9686408195  -0.000160996862 0.00052589  0.00000289  0.0013677 0.0000
214  -8222.9686547825  -0.000013962948 0.00028545  0.00000161  0.0011090 0.0000
215  -8222.9686615148  -0.000006732313 0.00021760  0.00000167  0.0009894 0.0000
216  -8222.9686592099   0.000002304907 0.00006517  0.00000049  0.0011528 0.0000
217  -8222.9686590948   0.000000115062 0.00182276  0.00001386  0.0011847 0.0000
218  -8222.9687230651  -0.000063970321 0.00141423  0.00000989  0.0011880 0.0000
219  -8222.9687742480  -0.000051182855 0.00154569  0.00001093  0.0010150 0.0000
               *** Restarting incremental Fock matrix formation ***
                                   *** Resetting DIIS ***
220  -8222.9688298015  -0.000055553532 0.00191217  0.00001312  0.0010958 0.0000
221  -8222.9688959509  -0.000066149356 0.00174169  0.00001086  0.0012476 0.0000
222  -8222.9689512002  -0.000055249344 0.00098618  0.00000659  0.0010622 0.0000
223  -8222.9689831577  -0.000031957505 0.00053226  0.00000362  0.0010634 0.0000
224  -8222.9689962777  -0.000013120018 0.00048760  0.00000320  0.0012315 0.0000
225  -8222.9690090527  -0.000012774928 0.00110861  0.00000716  0.0015096 0.0000
226  -8222.9690461825  -0.000037129837 0.00064884  0.00000442  0.0014903 0.0000
227  -8222.9690678025  -0.000021619997 0.00033254  0.00000298  0.0015372 0.0000
228  -8222.9690814089  -0.000013606392 0.00104440  0.00000784  0.0012672 0.0000
229  -8222.9691122379  -0.000030828973 0.00210492  0.00001154  0.0016460 0.0000
230  -8222.9691745459  -0.000062307990 0.00205680  0.00001237  0.0011983 0.0000
231  -8222.9692397021  -0.000065156217 0.00196681  0.00001193  0.0011184 0.0000
232  -8222.9693025373  -0.000062835252 0.00119585  0.00000748  0.0011181 0.0000
233  -8222.9693399050  -0.000037367667 0.00050940  0.00000347  0.0011953 0.0000
234  -8222.9693504875  -0.000010582466 0.00039528  0.00000278  0.0016055 0.0000
235  -8222.9693604612  -0.000009973784 0.00061593  0.00000407  0.0017191 0.0000
236  -8222.9693819873  -0.000021526070 0.00078253  0.00000622  0.0016179 0.0000
237  -8222.9694174937  -0.000035506366 0.00159833  0.00001090  0.0011507 0.0000
238  -8222.9694772517  -0.000059758035 0.00248809  0.00001525  0.0011661 0.0000
239  -8222.9695577089  -0.000080457161 0.00235498  0.00001404  0.0011593 0.0000
               *** Restarting incremental Fock matrix formation ***
                                   *** Resetting DIIS ***
240  -8222.9696338378  -0.000076128938 0.00186795  0.00001437  0.0011564 0.0000
241  -8222.9697060790  -0.000072241219 0.00209384  0.00001108  0.0016612 0.0000
242  -8222.9697668218  -0.000060742814 0.00201364  0.00001166  0.0011712 0.0000
243  -8222.9698283856  -0.000061563702 0.00155336  0.00000915  0.0011482 0.0000
244  -8222.9698756265  -0.000047240945 0.00057366  0.00000385  0.0012383 0.0000
245  -8222.9698872734  -0.000011646882 0.00102162  0.00000589  0.0017512 0.0000
246  -8222.9699161701  -0.000028896746 0.00045606  0.00000297  0.0019405 0.0000
247  -8222.9699256921  -0.000009521971 0.00067295  0.00000479  0.0021397 0.0000
248  -8222.9699510728  -0.000025380745 0.00082045  0.00000672  0.0017148 0.0000
249  -8222.9699907786  -0.000039705796 0.00200540  0.00001267  0.0011649 0.0000
250  -8222.9700565824  -0.000065803753 0.00264537  0.00001559  0.0011471 0.0000
251  -8222.9701372962  -0.000080713853 0.00220039  0.00001280  0.0011349 0.0000
252  -8222.9702036352  -0.000066338991 0.00338934  0.00002045  0.0011159 0.0000
253  -8222.9703077579  -0.000104122635 0.00252640  0.00001468  0.0011265 0.0000
254  -8222.9703808029  -0.000073045030 0.00224015  0.00001301  0.0010981 0.0000
255  -8222.9704446049  -0.000063802036 0.00345535  0.00002101  0.0010594 0.0000
256  -8222.9705447749  -0.000100169924 0.00252085  0.00001422  0.0010803 0.0000
257  -8222.9706108818  -0.000066106948 0.00347811  0.00002099  0.0010077 0.0000
258  -8222.9707054638  -0.000094582014 0.00941781  0.00005506  0.0009973 0.0000
259  -8222.9709015132  -0.000196049388 0.00026820  0.00000166  0.0029097 0.0000
               *** Restarting incremental Fock matrix formation ***
                                   *** Resetting DIIS ***
260  -8222.9709026378  -0.000001124608 0.00287188  0.00002291  0.0026190 0.0000
261  -8222.9708595756   0.000043062253 0.00236944  0.00001206  0.0070852 0.0000
262  -8222.9709739812  -0.000114405662 0.00175817  0.00000884  0.0018766 0.0000
263  -8222.9710145414  -0.000040560197 0.00509580  0.00002850  0.0008756 0.0000
264  -8222.9710867054  -0.000072164008 0.00041914  0.00000327  0.0025681 0.0000
265  -8222.9711015727  -0.000014867315 0.00009087  0.00000100  0.0022387 0.0000
266  -8222.9711055611  -0.000003988351 0.00008927  0.00000074  0.0021398 0.0000
267  -8222.9711085818  -0.000003020707 0.00014122  0.00000116  0.0020537 0.0000
268  -8222.9711043511   0.000004230706 0.00242062  0.00001647  0.0021507 0.0000
269  -8222.9711262441  -0.000021893049 0.00144426  0.00000928  0.0032744 0.0000
270  -8222.9711652264  -0.000038982296 0.00115082  0.00000615  0.0010358 0.0000
271  -8222.9711859474  -0.000020720992 0.00370341  0.00002176  0.0006214 0.0000
272  -8222.9712349552  -0.000049007769 0.00069930  0.00000478  0.0016433 0.0000
273  -8222.9712512251  -0.000016269929 0.00007432  0.00000085  0.0013650 0.0000
274  -8222.9712526582  -0.000001433045 0.00019684  0.00000154  0.0013752 0.0000
275  -8222.9712498664   0.000002791756 0.00029486  0.00000203  0.0012288 0.0000
276  -8222.9712445499   0.000005316508 0.00213253  0.00001329  0.0012145 0.0000
277  -8222.9712684352  -0.000023885314 0.00125114  0.00000648  0.0022757 0.0000
278  -8222.9712917083  -0.000023273113 0.00277625  0.00001591  0.0006281 0.0000
279  -8222.9713201606  -0.000028452210 0.00058981  0.00000376  0.0016029 0.0000
               *** Restarting incremental Fock matrix formation ***
                                   *** Resetting DIIS ***
280  -8222.9713319823  -0.000011821745 0.00159044  0.00001073  0.0011695 0.0000
281  -8222.9713286289   0.000003353356 0.00115745  0.00000584  0.0031813 0.0000
282  -8222.9713551999  -0.000026570999 0.00237491  0.00001363  0.0009045 0.0000
283  -8222.9713789091  -0.000023709195 0.00077001  0.00000489  0.0012423 0.0000
284  -8222.9713910377  -0.000012128616 0.00231172  0.00001587  0.0008879 0.0000
285  -8222.9714212441  -0.000030206347 0.00052594  0.00000377  0.0006710 0.0000
286  -8222.9714146508   0.000006593269 0.00046801  0.00000332  0.0008343 0.0000
287  -8222.9714210026  -0.000006351784 0.00386096  0.00002684  0.0007669 0.0000
288  -8222.9714671840  -0.000046181374 0.00056207  0.00000422  0.0006075 0.0000
289  -8222.9714630157   0.000004168260 0.00164784  0.00001201  0.0008626 0.0000
290  -8222.9714821477  -0.000019131952 0.00196993  0.00001411  0.0006806 0.0000
291  -8222.9715027319  -0.000020584212 0.00081795  0.00000575  0.0005584 0.0000
292  -8222.9715107661  -0.000008034218 0.00157499  0.00001144  0.0004528 0.0000
293  -8222.9715258406  -0.000015074482 0.00278754  0.00001930  0.0004588 0.0000
294  -8222.9715490545  -0.000023213866 0.00087508  0.00000579  0.0004693 0.0000
295  -8222.9715554373  -0.000006382825 0.00159016  0.00001108  0.0004680 0.0000
296  -8222.9715678970  -0.000012459754 0.00205915  0.00001438  0.0004731 0.0000
297  -8222.9715822655  -0.000014368428 0.00077978  0.00000566  0.0004772 0.0000
298  -8222.9715776307   0.000004634781 0.00016670  0.00000166  0.0004740 0.0000
299  -8222.9715770940   0.000000536649 0.00132699  0.00000882  0.0004719 0.0000
               *** Restarting incremental Fock matrix formation ***
                                   *** Resetting DIIS ***
300  -8222.9715863078  -0.000009213769 0.00102186  0.00000678  0.0004727 0.0000
301  -8222.9715885630  -0.000002255192 0.00022506  0.00000160  0.0012732 0.0000
302  -8222.9715921896  -0.000003626570 0.00043271  0.00000282  0.0005004 0.0000
303  -8222.9715949858  -0.000002796278 0.00089186  0.00000627  0.0004693 0.0000
304  -8222.9716013049  -0.000006319075 0.00026939  0.00000204  0.0004671 0.0000
305  -8222.9716030639  -0.000001759003 0.00062637  0.00000442  0.0004657 0.0000
306  -8222.9716074383  -0.000004374360 0.00087777  0.00000616  0.0004637 0.0000
307  -8222.9716133155  -0.000005877180 0.00101133  0.00000731  0.0004606 0.0000
308  -8222.9716201177  -0.000006802276 0.00020238  0.00000142  0.0004560 0.0000
309  -8222.9716212432  -0.000001125420 0.00214217  0.00001523  0.0004553 0.0000
310  -8222.9716351476  -0.000013904462 0.00165636  0.00001174  0.0004456 0.0000
311  -8222.9716452707  -0.000010123043 0.00019541  0.00000172  0.0004375 0.0000
312  -8222.9716464553  -0.000001184595 0.00236373  0.00001697  0.0004355 0.0000
313  -8222.9716606758  -0.000014220526 0.00148494  0.00001068  0.0004232 0.0000
314  -8222.9716692020  -0.000008526224 0.00103429  0.00000752  0.0004150 0.0000
315  -8222.9716749996  -0.000005797589 0.00053330  0.00000386  0.0004074 0.0000
316  -8222.9716721815   0.000002818051 0.00194632  0.00001413  0.0004102 0.0000
317  -8222.9716831859  -0.000011004373 0.00028552  0.00000230  0.0003987 0.0000
318  -8222.9716847383  -0.000001552362 0.00009460  0.00000103  0.0003962 0.0000
319  -8222.9716843939   0.000000344380 0.00087951  0.00000645  0.0003960 0.0000
               *** Restarting incremental Fock matrix formation ***
                                   *** Resetting DIIS ***
320  -8222.9716892977  -0.000004903763 0.00058687  0.00000449  0.0003899 0.0000
321  -8222.9716922935  -0.000002995826 0.00018628  0.00000147  0.0003859 0.0000
322  -8222.9716932239  -0.000000930440 0.00032708  0.00000249  0.0003843 0.0000
323  -8222.9716950429  -0.000001819009 0.00034812  0.00000253  0.0003818 0.0000
324  -8222.9716968902  -0.000001847246 0.00048005  0.00000363  0.0003794 0.0000
325  -8222.9716995400  -0.000002649784 0.00036773  0.00000279  0.0003757 0.0000
326  -8222.9717015091  -0.000001969129 0.00054326  0.00000417  0.0003730 0.0000
327  -8222.9717044893  -0.000002980216 0.00009113  0.00000077  0.0003694 0.0000
328  -8222.9717048757  -0.000000386410 0.00069927  0.00000541  0.0003684 0.0000
329  -8222.9717087381  -0.000003862395 0.00003188  0.00000035  0.0003636 0.0000
330  -8222.9717086813   0.000000056785 0.00050921  0.00000382  0.0003635 0.0000
331  -8222.9717113848  -0.000002703504 0.00032534  0.00000258  0.0003601 0.0000
332  -8222.9717131534  -0.000001768542 0.00037901  0.00000285  0.0003578 0.0000
333  -8222.9717151533  -0.000001999910 0.00047948  0.00000368  0.0003555 0.0000
334  -8222.9717176765  -0.000002523244 0.00002527  0.00000031  0.0003520 0.0000
335  -8222.9717176563   0.000000020189 0.00049651  0.00000378  0.0003524 0.0000
336  -8222.9717202617  -0.000002605317 0.00105405  0.00000813  0.0003491 0.0000
337  -8222.9717257991  -0.000005537469 0.00023472  0.00000190  0.0003424 0.0000
338  -8222.9717245125   0.000001286582 0.00108039  0.00000841  0.0003439 0.0000
339  -8222.9717302231  -0.000005710515 0.00147658  0.00001142  0.0003373 0.0000
               *** Restarting incremental Fock matrix formation ***
                                   *** Resetting DIIS ***
340  -8222.9717378026  -0.000007579534 0.00052516  0.00000456  0.0003284 0.0000
341  -8222.9717396289  -0.000001826342 0.00013269  0.00000167  0.0004218 0.0000
342  -8222.9717410090  -0.000001380042 0.00049543  0.00000378  0.0003251 0.0000
343  -8222.9717434073  -0.000002398281 0.00003921  0.00000038  0.0003226 0.0000
344  -8222.9717433340   0.000000073216 0.00024812  0.00000190  0.0003228 0.0000
345  -8222.9717445632  -0.000001229208 0.00055265  0.00000442  0.0003215 0.0000
346  -8222.9717473903  -0.000002827059 0.00014230  0.00000108  0.0003188 0.0000
347  -8222.9717467228   0.000000667525 0.00051056  0.00000406  0.0003192 0.0000
348  -8222.9717493312  -0.000002608411 0.00009159  0.00000068  0.0003167 0.0000
349  -8222.9717497184  -0.000000387194 0.00031286  0.00000236  0.0003164 0.0000
350  -8222.9717511932  -0.000001474769 0.00026506  0.00000215  0.0003149 0.0000
351  -8222.9717525746  -0.000001381441 0.00052969  0.00000412  0.0003136 0.0000
352  -8222.9717551557  -0.000002581137 0.00013298  0.00000099  0.0003112 0.0000
353  -8222.9717545655   0.000000590262 0.00032302  0.00000251  0.0003118 0.0000
354  -8222.9717561467  -0.000001581269 0.00045110  0.00000370  0.0003102 0.0000
355  -8222.9717584487  -0.000002301960 0.00006706  0.00000051  0.0003083 0.0000
356  -8222.9717586804  -0.000000231688 0.00036829  0.00000303  0.0003078 0.0000
357  -8222.9717605763  -0.000001895889 0.00046967  0.00000375  0.0003063 0.0000
358  -8222.9717628946  -0.000002318302 0.00006654  0.00000058  0.0003042 0.0000
359  -8222.9717631568  -0.000000262222 0.00019323  0.00000156  0.0003040 0.0000
               *** Restarting incremental Fock matrix formation ***
                                   *** Resetting DIIS ***
360  -8222.9717641459  -0.000000989108 0.00052421  0.00000412  0.0003032 0.0000
361  -8222.9717666363  -0.000002490415 0.00013197  0.00000112  0.0003010 0.0000
362  -8222.9717673006  -0.000000664249 0.00046845  0.00000364  0.0003005 0.0000
363  -8222.9717695266  -0.000002226045 0.00004833  0.00000034  0.0002986 0.0000
364  -8222.9717696627  -0.000000136070 0.00043157  0.00000332  0.0002986 0.0000
365  -8222.9717716705  -0.000002007771 0.00007513  0.00000055  0.0002968 0.0000
366  -8222.9717720061  -0.000000335645 0.00059964  0.00000476  0.0002967 0.0000
367  -8222.9717748823  -0.000002876195 0.00017103  0.00000133  0.0002943 0.0000
368  -8222.9717740974   0.000000784867 0.00030524  0.00000245  0.0002951 0.0000
369  -8222.9717755846  -0.000001487166 0.00059051  0.00000482  0.0002939 0.0000
370  -8222.9717784828  -0.000002898247 0.00006364  0.00000057  0.0002917 0.0000
371  -8222.9717781926   0.000000290205 0.00038238  0.00000312  0.0002919 0.0000
372  -8222.9717800685  -0.000001875829 0.00032144  0.00000266  0.0002905 0.0000
373  -8222.9717816543  -0.000001585802 0.00010667  0.00000076  0.0002894 0.0000
374  -8222.9717820501  -0.000000395856 0.00023284  0.00000192  0.0002889 0.0000
375  -8222.9717832111  -0.000001160934 0.00042877  0.00000344  0.0002882 0.0000
376  -8222.9717852521  -0.000002041023 0.00004577  0.00000045  0.0002867 0.0000
377  -8222.9717854579  -0.000000205830 0.00026002  0.00000209  0.0002867 0.0000
378  -8222.9717867084  -0.000001250472 0.00062673  0.00000524  0.0002857 0.0000
379  -8222.9717897913  -0.000003082887 0.00021231  0.00000180  0.0002838 0.0000
               *** Restarting incremental Fock matrix formation ***
                                   *** Resetting DIIS ***
380  -8222.9717887559   0.000001035396 0.00053515  0.00000427  0.0002844 0.0000
381  -8222.9717909168  -0.000002160932 0.00011431  0.00000105  0.0002826 0.0000
382  -8222.9717916214  -0.000000704591 0.00035753  0.00000277  0.0002826 0.0000
383  -8222.9717932046  -0.000001583237 0.00005904  0.00000043  0.0002813 0.0000
384  -8222.9717934082  -0.000000203518 0.00052726  0.00000427  0.0002814 0.0000
385  -8222.9717959005  -0.000002492385 0.00013981  0.00000116  0.0002798 0.0000
386  -8222.9717965763  -0.000000675722 0.00016009  0.00000135  0.0002793 0.0000
387  -8222.9717973245  -0.000000748205 0.00021345  0.00000177  0.0002791 0.0000
388  -8222.9717983663  -0.000001041863 0.00040352  0.00000338  0.0002783 0.0000
389  -8222.9718003309  -0.000001964559 0.00034916  0.00000288  0.0002771 0.0000
390  -8222.9718019815  -0.000001650591 0.00007757  0.00000066  0.0002763 0.0000
391  -8222.9718016405   0.000000341004 0.00032749  0.00000275  0.0002763 0.0000
392  -8222.9718032370  -0.000001596505 0.00033844  0.00000273  0.0002754 0.0000
393  -8222.9718047847  -0.000001547718 0.00002663  0.00000024  0.0002746 0.0000
394  -8222.9718047193   0.000000065436 0.00022822  0.00000192  0.0002746 0.0000
395  -8222.9718058291  -0.000001109842 0.00047057  0.00000386  0.0002741 0.0000
396  -8222.9718080338  -0.000002204746 0.00014994  0.00000120  0.0002726 0.0000
397  -8222.9718073683   0.000000665528 0.00029607  0.00000250  0.0002732 0.0000
398  -8222.9718088103  -0.000001441966 0.00030507  0.00000252  0.0002724 0.0000
399  -8222.9718102434  -0.000001433133 0.00014191  0.00000126  0.0002717 0.0000
               *** Restarting incremental Fock matrix formation ***
                                   *** Resetting DIIS ***
400  -8222.9718109596  -0.000000716229 0.00051008  0.00000427  0.0002712 0.0000
401  -8222.9718133061  -0.000002346480 0.00011904  0.00000114  0.0002705 0.0000
402  -8222.9718139383  -0.000000632186 0.00049801  0.00000411  0.0002697 0.0000
403  -8222.9718162731  -0.000002334780 0.00011240  0.00000085  0.0002685 0.0000
404  -8222.9718158117   0.000000461381 0.00024639  0.00000205  0.0002689 0.0000
405  -8222.9718169809  -0.000001169228 0.00051345  0.00000432  0.0002683 0.0000
406  -8222.9718194356  -0.000002454697 0.00019790  0.00000173  0.0002671 0.0000
407  -8222.9718204090  -0.000000973383 0.00011779  0.00000107  0.0002668 0.0000
408  -8222.9718209758  -0.000000566744 0.00007860  0.00000066  0.0002663 0.0000
409  -8222.9718213495  -0.000000373722 0.00031727  0.00000279  0.0002662 0.0000
410  -8222.9718229225  -0.000001573007 0.00016568  0.00000126  0.0002656 0.0000
411  -8222.9718236235  -0.000000701031 0.00022700  0.00000200  0.0002651 0.0000
412  -8222.9718247632  -0.000001139695 0.00057078  0.00000484  0.0002648 0.0000
413  -8222.9718274929  -0.000002729637 0.00005774  0.00000054  0.0002635 0.0000
414  -8222.9718272281   0.000000264725 0.00034519  0.00000298  0.0002639 0.0000
415  -8222.9718289107  -0.000001682578 0.00028456  0.00000250  0.0002630 0.0000
416  -8222.9718303195  -0.000001408815 0.00017829  0.00000145  0.0002625 0.0000
417  -8222.9718310944  -0.000000774886 0.00010479  0.00000088  0.0002619 0.0000
418  -8222.9718315990  -0.000000504557 0.00035787  0.00000300  0.0002619 0.0000
419  -8222.9718332707  -0.000001671753 0.00006518  0.00000054  0.0002612 0.0000
               *** Restarting incremental Fock matrix formation ***
                                   *** Resetting DIIS ***
420  -8222.9718335565  -0.000000285781 0.00052681  0.00000440  0.0002612 0.0000
421  -8222.9718359141  -0.000002357561 0.00012528  0.00000116  0.0002601 0.0000
422  -8222.9718365467  -0.000000632679 0.00043899  0.00000366  0.0002601 0.0000
423  -8222.9718385776  -0.000002030891 0.00009315  0.00000072  0.0002591 0.0000
424  -8222.9718382088   0.000000368789 0.00013629  0.00000117  0.0002595 0.0000
425  -8222.9718388655  -0.000000656695 0.00043406  0.00000378  0.0002592 0.0000
426  -8222.9718409756  -0.000002110093 0.00067172  0.00000587  0.0002584 0.0000
427  -8222.9718442433  -0.000003267682 0.00014199  0.00000122  0.0002574 0.0000
428  -8222.9718435818   0.000000661485 0.00024978  0.00000219  0.0002575 0.0000
429  -8222.9718448083  -0.000001226492 0.00030370  0.00000265  0.0002571 0.0000
430  -8222.9718462927  -0.000001484355 0.00043384  0.00000382  0.0002567 0.0000
431  -8222.9718483994  -0.000002106754 0.00014303  0.00000125  0.0002561 0.0000
432  -8222.9718477238   0.000000675669 0.00034047  0.00000297  0.0002563 0.0000
433  -8222.9718493681  -0.000001644330 0.00016005  0.00000150  0.0002558 0.0000
434  -8222.9718501876  -0.000000819493 0.00022254  0.00000189  0.0002555 0.0000
435  -8222.9718512414  -0.000001053828 0.00030177  0.00000279  0.0002552 0.0000
436  -8222.9718527914  -0.000001549968 0.00017544  0.00000142  0.0002548 0.0000
437  -8222.9718535556  -0.000000764197 0.00005623  0.00000046  0.0002543 0.0000
438  -8222.9718538113  -0.000000255732 0.00057984  0.00000514  0.0002544 0.0000
439  -8222.9718566640  -0.000002852703 0.00014827  0.00000137  0.0002537 0.0000
               *** Restarting incremental Fock matrix formation ***
                                   *** Resetting DIIS ***
440  -8222.9718574221  -0.000000758040 0.00051261  0.00000465  0.0002533 0.0000
441  -8222.9718598274  -0.000002405317 0.00009445  0.00000105  0.0002534 0.0000
442  -8222.9718604523  -0.000000624959 0.00050166  0.00000448  0.0002526 0.0000
443  -8222.9718629193  -0.000002466955 0.00015965  0.00000140  0.0002520 0.0000
444  -8222.9718621596   0.000000759665 0.00014956  0.00000133  0.0002523 0.0000
445  -8222.9718628963  -0.000000736647 0.00029633  0.00000268  0.0002520 0.0000
446  -8222.9718643853  -0.000001489039 0.00047847  0.00000429  0.0002517 0.0000
447  -8222.9718667595  -0.000002374163 0.00013936  0.00000128  0.0002511 0.0000
448  -8222.9718674620  -0.000000702486 0.00006006  0.00000045  0.0002510 0.0000
449  -8222.9718676674  -0.000000205478 0.00018165  0.00000167  0.0002508 0.0000
450  -8222.9718686040  -0.000000936612 0.00044190  0.00000394  0.0002508 0.0000
451  -8222.9718707790  -0.000002174924 0.00008081  0.00000076  0.0002501 0.0000
452  -8222.9718711925  -0.000000413540 0.00020949  0.00000189  0.0002503 0.0000
453  -8222.9718722343  -0.000001041786 0.00027760  0.00000259  0.0002498 0.0000
454  -8222.9718736668  -0.000001432498 0.00031719  0.00000287  0.0002497 0.0000
455  -8222.9718752463  -0.000001579490 0.00007772  0.00000073  0.0002492 0.0000
456  -8222.9718756423  -0.000000396049 0.00025393  0.00000222  0.0002492 0.0000
457  -8222.9718768504  -0.000001208064 0.00008000  0.00000071  0.0002489 0.0000
458  -8222.9718772511  -0.000000400698 0.00042995  0.00000389  0.0002489 0.0000
459  -8222.9718793994  -0.000002148317 0.00003115  0.00000028  0.0002483 0.0000
               *** Restarting incremental Fock matrix formation ***
                                   *** Resetting DIIS ***
460  -8222.9718795114  -0.000000112001 0.00054421  0.00000485  0.0002486 0.0000
461  -8222.9718820860  -0.000002574614 0.00011477  0.00000109  0.0002473 0.0000
462  -8222.9718827048  -0.000000618729 0.00042740  0.00000381  0.0002480 0.0000
463  -8222.9718848051  -0.000002100331 0.00007501  0.00000060  0.0002475 0.0000
464  -8222.9718845073   0.000000297785 0.00015941  0.00000146  0.0002476 0.0000
465  -8222.9718853211  -0.000000813787 0.00048712  0.00000451  0.0002474 0.0000
466  -8222.9718878281  -0.000002507035 0.00032818  0.00000307  0.0002470 0.0000
467  -8222.9718895251  -0.000001697013 0.00010177  0.00000092  0.0002466 0.0000
468  -8222.9718890316   0.000000493566 0.00017631  0.00000162  0.0002469 0.0000
469  -8222.9718899300  -0.000000898386 0.00034654  0.00000332  0.0002467 0.0000
470  -8222.9718917720  -0.000001842072 0.00019823  0.00000176  0.0002464 0.0000
471  -8222.9718927366  -0.000000964519 0.00011364  0.00000110  0.0002462 0.0000
472  -8222.9718933536  -0.000000617072 0.00046440  0.00000435  0.0002462 0.0000
473  -8222.9718957686  -0.000002414972 0.00018475  0.00000172  0.0002458 0.0000
474  -8222.9718948198   0.000000948767 0.00026239  0.00000247  0.0002460 0.0000
475  -8222.9718961991  -0.000001379314 0.00052604  0.00000500  0.0002458 0.0000
476  -8222.9718989821  -0.000002782974 0.00011109  0.00000107  0.0002453 0.0000
477  -8222.9718984030   0.000000579112 0.00027912  0.00000264  0.0002455 0.0000
478  -8222.9718998783  -0.000001475342 0.00042356  0.00000405  0.0002453 0.0000
479  -8222.9719021342  -0.000002255834 0.00007055  0.00000069  0.0002450 0.0000
               *** Restarting incremental Fock matrix formation ***
                                   *** Resetting DIIS ***
480  -8222.9719017617   0.000000372471 0.00053369  0.00000513  0.0002450 0.0000
481  -8222.9719046133  -0.000002851566 0.00015714  0.00000151  0.0002448 0.0000
482  -8222.9719054543  -0.000000841039 0.00038056  0.00000369  0.0002445 0.0000
483  -8222.9719075139  -0.000002059545 0.00011663  0.00000112  0.0002445 0.0000
484  -8222.9719081475  -0.000000633667 0.00023517  0.00000229  0.0002443 0.0000
485  -8222.9719094263  -0.000001278750 0.00022164  0.00000213  0.0002442 0.0000
486  -8222.9719106125  -0.000001186250 0.00003548  0.00000036  0.0002441 0.0000
487  -8222.9719108082  -0.000000195625 0.00057506  0.00000553  0.0002441 0.0000
488  -8222.9719139186  -0.000003110468 0.00001630  0.00000016  0.0002436 0.0000
489  -8222.9719138884   0.000000030261 0.00028226  0.00000270  0.0002438 0.0000
490  -8222.9719154125  -0.000001524164 0.00036712  0.00000354  0.0002436 0.0000
491  -8222.9719174057  -0.000001993212 0.00005568  0.00000058  0.0002433 0.0000
492  -8222.9719177155  -0.000000309798 0.00015034  0.00000146  0.0002434 0.0000
493  -8222.9719185494  -0.000000833819 0.00028162  0.00000277  0.0002433 0.0000
494  -8222.9719201099  -0.000001560533 0.00009194  0.00000092  0.0002431 0.0000
495  -8222.9719206258  -0.000000515945 0.00032934  0.00000310  0.0002432 0.0000
496  -8222.9719223696  -0.000001743774 0.00009820  0.00000099  0.0002428 0.0000
497  -8222.9719229353  -0.000000565702 0.00027053  0.00000268  0.0002428 0.0000
498  -8222.9719244398  -0.000001504526 0.00007870  0.00000076  0.0002429 0.0000
499  -8222.9719248763  -0.000000436481 0.00026022  0.00000258  0.0002427 0.0000
               *** Restarting incremental Fock matrix formation ***
                                   *** Resetting DIIS ***
500  -8222.9719263306  -0.000001454287 0.00057130  0.00000554  0.0002427 0.0000
501  -8222.9719293096  -0.000002978957 0.00011412  0.00000133  0.0002420 0.0000
502  -8222.9719301046  -0.000000795015 0.00045873  0.00000442  0.0002424 0.0000
503  -8222.9719326164  -0.000002511786 0.00012061  0.00000108  0.0002421 0.0000
504  -8222.9719320208   0.000000595590 0.00013030  0.00000127  0.0002423 0.0000
505  -8222.9719327492  -0.000000728471 0.00050121  0.00000490  0.0002422 0.0000
506  -8222.9719355608  -0.000002811510 0.00036188  0.00000353  0.0002420 0.0000
507  -8222.9719375806  -0.000002019828 0.00004112  0.00000044  0.0002418 0.0000
508  -8222.9719373739   0.000000206632 0.00014522  0.00000141  0.0002420 0.0000
509  -8222.9719381846  -0.000000810633 0.00028681  0.00000281  0.0002419 0.0000
510  -8222.9719398067  -0.000001622080 0.00032385  0.00000312  0.0002418 0.0000
511  -8222.9719415953  -0.000001788594 0.00004407  0.00000041  0.0002415 0.0000
512  -8222.9719418368  -0.000000241533 0.00051171  0.00000496  0.0002416 0.0000
513  -8222.9719447087  -0.000002871939 0.00003071  0.00000031  0.0002414 0.0000
514  -8222.9719445563   0.000000152380 0.00023942  0.00000232  0.0002415 0.0000
515  -8222.9719459055  -0.000001349117 0.00042816  0.00000415  0.0002415 0.0000
516  -8222.9719483212  -0.000002415707 0.00011447  0.00000112  0.0002413 0.0000
517  -8222.9719489561  -0.000000634949 0.00013373  0.00000131  0.0002413 0.0000
518  -8222.9719497275  -0.000000771382 0.00044697  0.00000429  0.0002413 0.0000
519  -8222.9719522261  -0.000002498560 0.00008658  0.00000082  0.0002410 0.0000
               *** Restarting incremental Fock matrix formation ***
                                   *** Resetting DIIS ***
520  -8222.9719517496   0.000000476455 0.00061183  0.00000592  0.0002411 0.0000
521  -8222.9719552200  -0.000003470432 0.00030863  0.00000294  0.0002411 0.0000
522  -8222.9719569139  -0.000001693872 0.00011999  0.00000122  0.0002407 0.0000
523  -8222.9719576490  -0.000000735141 0.00039587  0.00000378  0.0002409 0.0000
524  -8222.9719598702  -0.000002221186 0.00022262  0.00000213  0.0002406 0.0000
525  -8222.9719586240   0.000001246264 0.00040454  0.00000390  0.0002409 0.0000
526  -8222.9719609277  -0.000002303708 0.00055393  0.00000531  0.0002408 0.0000
527  -8222.9719640670  -0.000003139327 0.00009810  0.00000094  0.0002405 0.0000
528  -8222.9719635207   0.000000546330 0.00029568  0.00000284  0.0002407 0.0000
529  -8222.9719652085  -0.000001687871 0.00025345  0.00000240  0.0002407 0.0000
530  -8222.9719666253  -0.000001416787 0.00011371  0.00000112  0.0002404 0.0000
531  -8222.9719673011  -0.000000675718 0.00051281  0.00000490  0.0002405 0.0000
532  -8222.9719702303  -0.000002929295 0.00001656  0.00000018  0.0002404 0.0000
533  -8222.9719703258  -0.000000095495 0.00029125  0.00000279  0.0002404 0.0000
534  -8222.9719719981  -0.000001672210 0.00031688  0.00000305  0.0002404 0.0000
535  -8222.9719738212  -0.000001823115 0.00009167  0.00000088  0.0002405 0.0000
536  -8222.9719743455  -0.000000524298 0.00045323  0.00000434  0.0002403 0.0000
537  -8222.9719769663  -0.000002620802 0.00015978  0.00000150  0.0002403 0.0000
538  -8222.9719778732  -0.000000906981 0.00017536  0.00000169  0.0002401 0.0000
539  -8222.9719789010  -0.000001027756 0.00037056  0.00000352  0.0002402 0.0000
               *** Restarting incremental Fock matrix formation ***
                                   *** Resetting DIIS ***
540  -8222.9719810187  -0.000002117740 0.00067587  0.00000650  0.0002400 0.0000
541  -8222.9719849188  -0.000003900028 0.00014805  0.00000142  0.0002406 0.0000
542  -8222.9719858007  -0.000000881917 0.00045531  0.00000436  0.0002399 0.0000
543  -8222.9719884762  -0.000002675497 0.00008876  0.00000082  0.0002401 0.0000
544  -8222.9719889481  -0.000000471930 0.00005146  0.00000049  0.0002398 0.0000
545  -8222.9719886677   0.000000280437 0.00049932  0.00000474  0.0002399 0.0000
546  -8222.9719915971  -0.000002929435 0.00044645  0.00000424  0.0002398 0.0000
547  -8222.9719942127  -0.000002615569 0.00012096  0.00000116  0.0002399 0.0000
548  -8222.9719934994   0.000000713320 0.00040492  0.00000386  0.0002397 0.0000
549  -8222.9719958928  -0.000002393470 0.00018410  0.00000173  0.0002398 0.0000
550  -8222.9719969532  -0.000001060351 0.00020383  0.00000195  0.0002397 0.0000
551  -8222.9719981799  -0.000001226697 0.00047744  0.00000451  0.0002397 0.0000
552  -8222.9720009989  -0.000002818988 0.00001157  0.00000013  0.0002396 0.0000
553  -8222.9720009753   0.000000023598 0.00034865  0.00000330  0.0002398 0.0000
554  -8222.9720030487  -0.000002073382 0.00048814  0.00000461  0.0002397 0.0000
555  -8222.9720059472  -0.000002898503 0.00003524  0.00000040  0.0002394 0.0000
556  -8222.9720061456  -0.000000198435 0.00028821  0.00000273  0.0002396 0.0000
557  -8222.9720078821  -0.000001736476 0.00039697  0.00000373  0.0002396 0.0000
558  -8222.9720102346  -0.000002352539 0.00002741  0.00000025  0.0002393 0.0000
559  -8222.9720100981   0.000000136495 0.00029168  0.00000277  0.0002395 0.0000
               *** Restarting incremental Fock matrix formation ***
                                   *** Resetting DIIS ***
560  -8222.9720118425  -0.000001744436 0.00075725  0.00000711  0.0002395 0.0000
561  -8222.9720163257  -0.000004483139 0.00016754  0.00000172  0.0002387 0.0000
562  -8222.9720174360  -0.000001110355 0.00051692  0.00000485  0.0002395 0.0000
563  -8222.9720205657  -0.000003129702 0.00007940  0.00000075  0.0002391 0.0000
564  -8222.9720200925   0.000000473252 0.00010978  0.00000103  0.0002393 0.0000
565  -8222.9720207594  -0.000000666918 0.00064092  0.00000604  0.0002393 0.0000
566  -8222.9720246797  -0.000003920250 0.00021877  0.00000206  0.0002391 0.0000
567  -8222.9720260102  -0.000001330511 0.00011518  0.00000113  0.0002389 0.0000
568  -8222.9720267355  -0.000000725307 0.00022941  0.00000215  0.0002392 0.0000
569  -8222.9720281368  -0.000001401364 0.00015705  0.00000151  0.0002390 0.0000
570  -8222.9720291263  -0.000000989474 0.00051682  0.00000484  0.0002392 0.0000
571  -8222.9720323041  -0.000003177831 0.00003837  0.00000040  0.0002388 0.0000
572  -8222.9720325627  -0.000000258535 0.00035117  0.00000330  0.0002390 0.0000
573  -8222.9720347288  -0.000002166073 0.00017824  0.00000171  0.0002387 0.0000
574  -8222.9720358562  -0.000001127433 0.00031377  0.00000295  0.0002390 0.0000
575  -8222.9720378153  -0.000001959141 0.00040556  0.00000385  0.0002388 0.0000
576  -8222.9720403745  -0.000002559218 0.00006418  0.00000060  0.0002390 0.0000
577  -8222.9720407605  -0.000000385999 0.00033784  0.00000320  0.0002387 0.0000
578  -8222.9720429078  -0.000002147213 0.00040421  0.00000379  0.0002388 0.0000
579  -8222.9720454376  -0.000002529881 0.00012347  0.00000120  0.0002384 0.0000
               *** Restarting incremental Fock matrix formation ***
                                   *** Resetting DIIS ***
580  -8222.9720462172  -0.000000779513 0.00083044  0.00000783  0.0002387 0.0000
581  -8222.9720514972  -0.000005280044 0.00026301  0.00000251  0.0002383 0.0000
582  -8222.9720531737  -0.000001676539 0.00032836  0.00000312  0.0002385 0.0000
583  -8222.9720553256  -0.000002151868 0.00026829  0.00000249  0.0002385 0.0000
584  -8222.9720570166  -0.000001690962 0.00021370  0.00000199  0.0002381 0.0000
585  -8222.9720556609   0.000001355660 0.00059361  0.00000561  0.0002383 0.0000
586  -8222.9720595164  -0.000003855515 0.00069679  0.00000655  0.0002383 0.0000
587  -8222.9720640351  -0.000004518719 0.00003116  0.00000035  0.0002379 0.0000
588  -8222.9720638544   0.000000180706 0.00032938  0.00000312  0.0002382 0.0000
589  -8222.9720660217  -0.000002167286 0.00016554  0.00000153  0.0002383 0.0000
590  -8222.9720670836  -0.000001061891 0.00037851  0.00000359  0.0002379 0.0000
591  -8222.9720695968  -0.000002513219 0.00047908  0.00000451  0.0002379 0.0000
592  -8222.9720727621  -0.000003165229 0.00008361  0.00000081  0.0002378 0.0000
593  -8222.9720721988   0.000000563212 0.00032102  0.00000304  0.0002376 0.0000
594  -8222.9720743474  -0.000002148583 0.00057382  0.00000545  0.0002377 0.0000
595  -8222.9720781949  -0.000003847421 0.00017128  0.00000160  0.0002378 0.0000
596  -8222.9720793356  -0.000001140761 0.00043396  0.00000411  0.0002376 0.0000
597  -8222.9720822672  -0.000002931614 0.00008873  0.00000083  0.0002376 0.0000
598  -8222.9720828580  -0.000000590773 0.00026310  0.00000247  0.0002375 0.0000
599  -8222.9720846268  -0.000001768769 0.00040587  0.00000385  0.0002372 0.0000
               *** Restarting incremental Fock matrix formation ***
                                   *** Resetting DIIS ***
600  -8222.9720873725  -0.000002745761 0.00092187  0.00000874  0.0002373 0.0000
601  -8222.9720936408  -0.000006268267 0.00021191  0.00000207  0.0002370 0.0000
602  -8222.9720951648  -0.000001523964 0.00058876  0.00000555  0.0002370 0.0000
603  -8222.9720992215  -0.000004056728 0.00018268  0.00000171  0.0002365 0.0000
604  -8222.9720979763   0.000001245233 0.00006258  0.00000059  0.0002368 0.0000
605  -8222.9720984070  -0.000000430773 0.00070339  0.00000668  0.0002368 0.0000
606  -8222.9721033378  -0.000004930762 0.00043673  0.00000413  0.0002366 0.0000
607  -8222.9721063916  -0.000003053769 0.00001505  0.00000016  0.0002364 0.0000
608  -8222.9721063548   0.000000036740 0.00016024  0.00000150  0.0002365 0.0000
609  -8222.9721074709  -0.000001116114 0.00043556  0.00000415  0.0002363 0.0000
610  -8222.9721105675  -0.000003096582 0.00049644  0.00000470  0.0002363 0.0000
611  -8222.9721140867  -0.000003519230 0.00009801  0.00000096  0.0002359 0.0000
612  -8222.9721148125  -0.000000725782 0.00024799  0.00000235  0.0002360 0.0000
613  -8222.9721165733  -0.000001760789 0.00018281  0.00000178  0.0002358 0.0000
614  -8222.9721179236  -0.000001350301 0.00060356  0.00000571  0.0002360 0.0000
615  -8222.9721222495  -0.000004325859 0.00004728  0.00000051  0.0002354 0.0000
616  -8222.9721226277  -0.000000378264 0.00041459  0.00000394  0.0002356 0.0000
617  -8222.9721256270  -0.000002999290 0.00026721  0.00000257  0.0002353 0.0000
618  -8222.9721275965  -0.000001969471 0.00025354  0.00000242  0.0002353 0.0000
619  -8222.9721294467  -0.000001850196 0.00040657  0.00000393  0.0002351 0.0000
               *** Restarting incremental Fock matrix formation ***
                                   *** Resetting DIIS ***
620  -8222.9721324495  -0.000003002850 0.00103185  0.00000973  0.0002353 0.0000
621  -8222.9721398201  -0.000007370516 0.00014375  0.00000165  0.0002332 0.0000
622  -8222.9721412006  -0.000001380573 0.00061549  0.00000590  0.0002345 0.0000
623  -8222.9721458178  -0.000004617174 0.00012734  0.00000125  0.0002341 0.0000
624  -8222.9721448610   0.000000956834 0.00008993  0.00000086  0.0002341 0.0000
625  -8222.9721455427  -0.000000681723 0.00085096  0.00000820  0.0002341 0.0000
626  -8222.9721520535  -0.000006510807 0.00023139  0.00000225  0.0002338 0.0000
627  -8222.9721538393  -0.000001785835 0.00041680  0.00000400  0.0002339 0.0000
628  -8222.9721570449  -0.000003205596 0.00004284  0.00000045  0.0002335 0.0000
629  -8222.9721573835  -0.000000338536 0.00033892  0.00000325  0.0002336 0.0000
630  -8222.9721600005  -0.000002616984 0.00062174  0.00000600  0.0002332 0.0000
631  -8222.9721648503  -0.000004849868 0.00013618  0.00000131  0.0002327 0.0000
632  -8222.9721659119  -0.000001061606 0.00017723  0.00000175  0.0002326 0.0000
633  -8222.9721673343  -0.000001422415 0.00047299  0.00000459  0.0002327 0.0000
634  -8222.9721710771  -0.000003742742 0.00037940  0.00000371  0.0002325 0.0000
635  -8222.9721741018  -0.000003024699 0.00044206  0.00000429  0.0002324 0.0000
636  -8222.9721776499  -0.000003548155 0.00021794  0.00000211  0.0002320 0.0000
637  -8222.9721793850  -0.000001735067 0.00020000  0.00000193  0.0002318 0.0000
638  -8222.9721809847  -0.000001599703 0.00045663  0.00000446  0.0002315 0.0000
639  -8222.9721846987  -0.000003714005 0.00041512  0.00000405  0.0002313 0.0000
               *** Restarting incremental Fock matrix formation ***
                                   *** Resetting DIIS ***
640  -8222.9721880451  -0.000003346342 0.00109959  0.00001085  0.0002310 0.0000
641  -8222.9721970291  -0.000008983998 0.00022726  0.00000228  0.0002308 0.0000
642  -8222.9721990282  -0.000001999140 0.00069343  0.00000678  0.0002302 0.0000
643  -8222.9722047991  -0.000005770920 0.00025767  0.00000251  0.0002294 0.0000
644  -8222.9722026706   0.000002128523 0.00006209  0.00000060  0.0002298 0.0000
645  -8222.9722031865  -0.000000515880 0.00089985  0.00000889  0.0002297 0.0000
646  -8222.9722108289  -0.000007642397 0.00031195  0.00000308  0.0002292 0.0000
647  -8222.9722134795  -0.000002650650 0.00018497  0.00000185  0.0002289 0.0000
648  -8222.9722150829  -0.000001603372 0.00020889  0.00000204  0.0002288 0.0000
649  -8222.9722168408  -0.000001757950 0.00029625  0.00000295  0.0002284 0.0000
650  -8222.9722194201  -0.000002579269 0.00076712  0.00000760  0.0002283 0.0000
651  -8222.9722260798  -0.000006659706 0.00001955  0.00000022  0.0002275 0.0000
652  -8222.9722259115   0.000000168320 0.00030882  0.00000310  0.0002275 0.0000
653  -8222.9722286416  -0.000002730076 0.00056697  0.00000566  0.0002275 0.0000
654  -8222.9722336454  -0.000005003854 0.00018731  0.00000188  0.0002269 0.0000
655  -8222.9722353115  -0.000001666076 0.00057508  0.00000576  0.0002268 0.0000
656  -8222.9722404520  -0.000005140457 0.00005987  0.00000060  0.0002262 0.0000
657  -8222.9722409654  -0.000000513437 0.00038066  0.00000381  0.0002260 0.0000
658  -8222.9722443870  -0.000003421650 0.00047872  0.00000485  0.0002256 0.0000
659  -8222.9722487606  -0.000004373578 0.00031783  0.00000320  0.0002254 0.0000
               *** Restarting incremental Fock matrix formation ***
                                   *** Resetting DIIS ***
660  -8222.9722516087  -0.000002848115 0.00118645  0.00001201  0.0002249 0.0000
661  -8222.9722624089  -0.000010800170 0.00023405  0.00000250  0.0002238 0.0000
662  -8222.9722647574  -0.000002348490 0.00072109  0.00000730  0.0002236 0.0000
663  -8222.9722714832  -0.000006725775 0.00023739  0.00000239  0.0002224 0.0000
664  -8222.9722692855   0.000002197681 0.00006993  0.00000071  0.0002230 0.0000
665  -8222.9722699399  -0.000000654451 0.00095732  0.00000982  0.0002229 0.0000
666  -8222.9722790684  -0.000009128409 0.00029159  0.00000297  0.0002219 0.0000
667  -8222.9722818344  -0.000002766015 0.00020720  0.00000216  0.0002215 0.0000
668  -8222.9722838627  -0.000002028284 0.00022856  0.00000232  0.0002214 0.0000
669  -8222.9722860279  -0.000002165289 0.00032218  0.00000335  0.0002208 0.0000
670  -8222.9722891858  -0.000003157857 0.00081601  0.00000843  0.0002206 0.0000
671  -8222.9722971699  -0.000007984123 0.00005208  0.00000054  0.0002194 0.0000
672  -8222.9722966755   0.000000494407 0.00036351  0.00000378  0.0002197 0.0000
673  -8222.9723002740  -0.000003598456 0.00055709  0.00000581  0.0002193 0.0000
674  -8222.9723058211  -0.000005547132 0.00016570  0.00000172  0.0002185 0.0000
675  -8222.9723074732  -0.000001652103 0.00061191  0.00000642  0.0002182 0.0000
676  -8222.9723136602  -0.000006186994 0.00014564  0.00000150  0.0002175 0.0000
677  -8222.9723150903  -0.000001430064 0.00033538  0.00000353  0.0002170 0.0000
678  -8222.9723185139  -0.000003423644 0.00051724  0.00000544  0.0002167 0.0000
679  -8222.9723238010  -0.000005287136 0.00038528  0.00000405  0.0002163 0.0000
               *** Restarting incremental Fock matrix formation ***
                                   *** Resetting DIIS ***
680  -8222.9723276945  -0.000003893483 0.00125143  0.00001320  0.0002156 0.0000
681  -8222.9723404863  -0.000012791797 0.00026826  0.00000292  0.0002622 0.0000
682  -8222.9723434257  -0.000002939345 0.00077322  0.00000815  0.0002135 0.0000
683  -8222.9723515265  -0.000008100858 0.00019258  0.00000204  0.0002120 0.0000
684  -8222.9723495116   0.000002014920 0.00009191  0.00000097  0.0002126 0.0000
685  -8222.9723504769  -0.000000965258 0.00097871  0.00001031  0.0002124 0.0000
686  -8222.9723607982  -0.000010321355 0.00043082  0.00000456  0.0002110 0.0000
687  -8222.9723653578  -0.000004559543 0.00021482  0.00000228  0.0002102 0.0000
688  -8222.9723676595  -0.000002301720 0.00023698  0.00000250  0.0002099 0.0000
689  -8222.9723701806  -0.000002521108 0.00031432  0.00000332  0.0002093 0.0000
690  -8222.9723735531  -0.000003372486 0.00091152  0.00000963  0.0002090 0.0000
691  -8222.9723833503  -0.000009797208 0.00007313  0.00000080  0.0002073 0.0000
692  -8222.9723841334  -0.000000783164 0.00024291  0.00000260  0.0002076 0.0000
693  -8222.9723867716  -0.000002638126 0.00058693  0.00000621  0.0002070 0.0000
694  -8222.9723931402  -0.000006368671 0.00030212  0.00000321  0.0002060 0.0000
695  -8222.9723964455  -0.000003305253 0.00063722  0.00000675  0.0002053 0.0000
696  -8222.9724034308  -0.000006985336 0.00034098  0.00000362  0.0002044 0.0000
697  -8222.9724071631  -0.000003732310 0.00009953  0.00000107  0.0002034 0.0000
698  -8222.9724082691  -0.000001105927 0.00066318  0.00000706  0.0002036 0.0000
699  -8222.9724156005  -0.000007331422 0.00043415  0.00000462  0.0002025 0.0000
               *** Restarting incremental Fock matrix formation ***
                                   *** Resetting DIIS ***
700  -8222.9724203660  -0.000004765474 0.00134052  0.00001434  0.0002017 0.0000
701  -8222.9724351139  -0.000014747899 0.00027231  0.00000307  0.0002905 0.0000
702  -8222.9724384366  -0.000003322737 0.00086779  0.00000928  0.0001989 0.0000
703  -8222.9724482604  -0.000009823798 0.00020034  0.00000216  0.0001964 0.0000
704  -8222.9724460133   0.000002247074 0.00014147  0.00000151  0.0001974 0.0000
705  -8222.9724476208  -0.000001607463 0.00092706  0.00000993  0.0001970 0.0000
706  -8222.9724582025  -0.000010581753 0.00088884  0.00000957  0.0001953 0.0000
707  -8222.9724683846  -0.000010182051 0.00005251  0.00000056  0.0001938 0.0000
708  -8222.9724686982  -0.000000313597 0.00033611  0.00000362  0.0001946 0.0000
709  -8222.9724725862  -0.000003888024 0.00032521  0.00000351  0.0001941 0.0000
710  -8222.9724763642  -0.000003777976 0.00094838  0.00001024  0.0001944 0.0000
711  -8222.9724873935  -0.000011029313 0.00008850  0.00000098  0.0001937 0.0000
712  -8222.9724884448  -0.000001051305 0.00027598  0.00000303  0.0001942 0.0000
713  -8222.9724916652  -0.000003220426 0.00055807  0.00000606  0.0001935 0.0000
714  -8222.9724982323  -0.000006567057 0.00055324  0.00000602  0.0001940 0.0000
715  -8222.9725047885  -0.000006556209 0.00078955  0.00000860  0.0001933 0.0000
716  -8222.9725141631  -0.000009374575 0.00015126  0.00000167  0.0001935 0.0000
717  -8222.9725159430  -0.000001779930 0.00025356  0.00000278  0.0001927 0.0000
718  -8222.9725189916  -0.000003048566 0.00100108  0.00001093  0.0001931 0.0000
719  -8222.9725309052  -0.000011913589 0.00020154  0.00000226  0.0001918 0.0000
               *** Restarting incremental Fock matrix formation ***
                                   *** Resetting DIIS ***
720  -8222.9725332997  -0.000002394519 0.00140006  0.00001514  0.0001924 0.0000
721  -8222.9725495783  -0.000016278613 0.00029013  0.00000336  0.0002902 0.0000
722  -8222.9725533459  -0.000003767562 0.00101414  0.00001084  0.0001921 0.0000
723  -8222.9725652869  -0.000011940996 0.00014695  0.00000159  0.0001930 0.0000
724  -8222.9725636036   0.000001683247 0.00028309  0.00000301  0.0001926 0.0000
725  -8222.9725669343  -0.000003330722 0.00120245  0.00001276  0.0001929 0.0000
726  -8222.9725810354  -0.000014101033 0.00121581  0.00001281  0.0001940 0.0000
727  -8222.9725951409  -0.000014105513 0.00026801  0.00000290  0.0001938 0.0000
728  -8222.9725920639   0.000003076942 0.00044103  0.00000462  0.0001946 0.0000
729  -8222.9725971790  -0.000005115098 0.00051005  0.00000535  0.0001949 0.0000
730  -8222.9726031334  -0.000005954344 0.00096919  0.00001010  0.0001949 0.0000
731  -8222.9726142878  -0.000011154443 0.00023784  0.00000250  0.0001956 0.0000
732  -8222.9726170683  -0.000002780444 0.00195102  0.00002015  0.0001955 0.0000
733  -8222.9726392610  -0.000022192711 0.00053810  0.00000559  0.0001954 0.0000
734  -8222.9726332208   0.000006040209 0.00067317  0.00000692  0.0001957 0.0000
735  -8222.9726408893  -0.000007668519 0.00145198  0.00001486  0.0001960 0.0000
736  -8222.9726573517  -0.000016462380 0.00142896  0.00001452  0.0001960 0.0000
737  -8222.9726733091  -0.000015957405 0.00078012  0.00000792  0.0001959 0.0000
738  -8222.9726646227   0.000008686349 0.00173970  0.00001762  0.0001957 0.0000
739  -8222.9726839458  -0.000019323094 0.00007289  0.00000073  0.0001951 0.0000
               *** Restarting incremental Fock matrix formation ***
                                   *** Resetting DIIS ***
740  -8222.9726840358  -0.000000089985 0.00150258  0.00001518  0.0001956 0.0000
741  -8222.9726995300  -0.000015494179 0.00029830  0.00000351  0.0004911 0.0000
742  -8222.9727037477  -0.000004217729 0.00109717  0.00001097  0.0001951 0.0000
743  -8222.9727156001  -0.000011852433 0.00012053  0.00000132  0.0001943 0.0000
744  -8222.9727170081  -0.000001407985 0.00197858  0.00001967  0.0001940 0.0000
745  -8222.9727382236  -0.000021215521 0.00026911  0.00000269  0.0001934 0.0000
746  -8222.9727410949  -0.000002871267 0.00188566  0.00001865  0.0001911 0.0000
747  -8222.9727606195  -0.000019524567 0.00024822  0.00000262  0.0003155 0.0000
748  -8222.9727584142   0.000002205245 0.00080782  0.00000795  0.0001907 0.0000
749  -8222.9727668383  -0.000008424040 0.00223024  0.00002185  0.0001898 0.0000
750  -8222.9727897292  -0.000022890961 0.00054586  0.00000541  0.0001867 0.0000
751  -8222.9727840488   0.000005680453 0.00287190  0.00002802  0.0002207 0.0000
752  -8222.9728130158  -0.000028967064 0.00091360  0.00000889  0.0001844 0.0000
753  -8222.9728220276  -0.000009011746 0.00199287  0.00001936  0.0001803 0.0000
754  -8222.9728411062  -0.000019078605 0.00097715  0.00000946  0.0002514 0.0000
755  -8222.9728505842  -0.000009477972 0.00649069  0.00006229  0.0001764 0.0000
756  -8222.9729085629  -0.000057978701 0.00130849  0.00001253  0.0001611 0.0000
757  -8222.9729192496  -0.000010686730 0.00305553  0.00002891  0.0002474 0.0000
758  -8222.9729437005  -0.000024450925 0.00633682  0.00005801  0.0001441 0.0000
759  -8222.9729864748  -0.000042774262 0.00224292  0.00002126  0.0003081 0.0000
               *** Restarting incremental Fock matrix formation ***
                                   *** Resetting DIIS ***
760  -8222.9730011942  -0.000014719406 0.00094811  0.00000972  0.0002353 0.0000
761  -8222.9730018140  -0.000000619842 0.00023484  0.00000176  0.0012436 0.0000
762  -8222.9730059792  -0.000004165180 0.00029980  0.00000346  0.0005561 0.0000
763  -8222.9730090291  -0.000003049907 0.00072575  0.00000631  0.0001063 0.0000
764  -8222.9730126834  -0.000003654286 0.00037382  0.00000374  0.0001082 0.0000
765  -8222.9730150316  -0.000002348186 0.00050243  0.00000470  0.0001042 0.0000
766  -8222.9730177560  -0.000002724440 0.00068959  0.00000626  0.0001179 0.0000
767  -8222.9730213968  -0.000003640809 0.00040007  0.00000371  0.0000999 0.0000
768  -8222.9730233662  -0.000001969394 0.00065781  0.00000604  0.0001643 0.0000
769  -8222.9730267264  -0.000003360183 0.00068595  0.00000665  0.0001549 0.0000
770  -8222.9730303073  -0.000003580853 0.00009241  0.00000106  0.0000896 0.0000
771  -8222.9730302532   0.000000054100 0.00064794  0.00000588  0.0000976 0.0000
772  -8222.9730333457  -0.000003092551 0.00046742  0.00000448  0.0000915 0.0000
773  -8222.9730356313  -0.000002285549 0.00124216  0.00001130  0.0000936 0.0000
774  -8222.9730411064  -0.000005475140 0.00009976  0.00000087  0.0000954 0.0000
775  -8222.9730409711   0.000000135356 0.00134288  0.00001226  0.0002092 0.0000
776  -8222.9730466216  -0.000005650525 0.00227272  0.00002085  0.0001366 0.0000
777  -8222.9730551886  -0.000008567002 0.00012087  0.00000120  0.0000779 0.0000
778  -8222.9730548489   0.000000339680 0.00191724  0.00001745  0.0001163 0.0000
779  -8222.9730611035  -0.000006254573 0.00111910  0.00001001  0.0000906 0.0000
               *** Restarting incremental Fock matrix formation ***
                                   *** Resetting DIIS ***
780  -8222.9730576746   0.000003428904 0.00054769  0.00000524  0.0001257 0.0000
781  -8222.9730574122   0.000000262356 0.00028439  0.00000205  0.0007307 0.0000
782  -8222.9730595928  -0.000002180628 0.00015728  0.00000161  0.0000620 0.0000
783  -8222.9730601294  -0.000000536575 0.00038725  0.00000350  0.0000613 0.0000
784  -8222.9730613039  -0.000001174471 0.00053533  0.00000480  0.0000597 0.0000
785  -8222.9730628434  -0.000001539494 0.00048165  0.00000451  0.0000624 0.0000
786  -8222.9730642574  -0.000001414010 0.00066947  0.00000601  0.0000560 0.0000
787  -8222.9730659151  -0.000001657676 0.00014430  0.00000153  0.0001403 0.0000
788  -8222.9730663977  -0.000000482612 0.00043069  0.00000381  0.0000775 0.0000
789  -8222.9730674554  -0.000001057691 0.00020360  0.00000208  0.0000514 0.0000
790  -8222.9730679508  -0.000000495445 0.00005188  0.00000053  0.0001204 0.0000
791  -8222.9730680333  -0.000000082448 0.00038631  0.00000346  0.0000519 0.0000
792  -8222.9730689197  -0.000000886386 0.00006821  0.00000085  0.0000489 0.0000
793  -8222.9730690440  -0.000000124359 0.00010137  0.00000098  0.0001209 0.0000
794  -8222.9730692891  -0.000000245056 0.00026862  0.00000252  0.0000480 0.0000
795  -8222.9730699116  -0.000000622584 0.00025219  0.00000227  0.0000606 0.0000
796  -8222.9730704577  -0.000000546090 0.00062821  0.00000577  0.0000457 0.0000
797  -8222.9730717674  -0.000001309669 0.00015610  0.00000153  0.0000528 0.0000
798  -8222.9730720941  -0.000000326645 0.00118494  0.00001074  0.0000540 0.0000
799  -8222.9730742191  -0.000002125009 0.00080622  0.00000752  0.0000373 0.0000
               *** Restarting incremental Fock matrix formation ***
                                   *** Resetting DIIS ***
800  -8222.9730754602  -0.000001241162 0.00024637  0.00000268  0.0000964 0.0000
801  -8222.9730747100   0.000000750240 0.00022887  0.00000149  0.0005785 0.0000
802  -8222.9730758436  -0.000001133581 0.00008506  0.00000089  0.0000319 0.0000
803  -8222.9730759668  -0.000000123218 0.00012164  0.00000113  0.0000479 0.0000
804  -8222.9730761459  -0.000000179132 0.00018059  0.00000164  0.0000307 0.0000
805  -8222.9730763809  -0.000000234970 0.00010447  0.00000101  0.0000300 0.0000
806  -8222.9730765294  -0.000000148548 0.00017126  0.00000155  0.0000293 0.0000
807  -8222.9730767333  -0.000000203872 0.00006209  0.00000065  0.0000463 0.0000
808  -8222.9730768253  -0.000000091954 0.00010029  0.00000091  0.0000280 0.0000
809  -8222.9730769473  -0.000000122029 0.00009682  0.00000094  0.0000274 0.0000
810  -8222.9730770665  -0.000000119180 0.00012384  0.00000118  0.0000270 0.0000
811  -8222.9730772198  -0.000000153366 0.00011821  0.00000107  0.0000260 0.0000
812  -8222.9730773469  -0.000000127062 0.00025378  0.00000242  0.0000257 0.0000
813  -8222.9730776393  -0.000000292406 0.00010639  0.00000107  0.0000390 0.0000
814  -8222.9730775177   0.000000121594 0.00015232  0.00000144  0.0000256 0.0000
815  -8222.9730776899  -0.000000172235 0.00008806  0.00000081  0.0000353 0.0000
816  -8222.9730777822  -0.000000092296 0.00018678  0.00000177  0.0000252 0.0000
817  -8222.9730779813  -0.000000199059 0.00038319  0.00000362  0.0000250 0.0000
818  -8222.9730783615  -0.000000380174 0.00008885  0.00000081  0.0000281 0.0000
819  -8222.9730784337  -0.000000072272 0.00074039  0.00000698  0.0000242 0.0000
               *** Restarting incremental Fock matrix formation ***
                                   *** Resetting DIIS ***
820  -8222.9730790511  -0.000000617350 0.00007880  0.00000095  0.0000232 0.0000
821  -8222.9730790677  -0.000000016618 0.00004333  0.00000047  0.0001103 0.0000
822  -8222.9730791348  -0.000000067128 0.00003055  0.00000032  0.0000234 0.0000
823  -8222.9730791613  -0.000000026417 0.00006166  0.00000062  0.0000236 0.0000
824  -8222.9730792078  -0.000000046542 0.00007276  0.00000071  0.0000236 0.0000
825  -8222.9730792616  -0.000000053811 0.00005212  0.00000053  0.0000239 0.0000
826  -8222.9730793014  -0.000000039769 0.00010285  0.00000105  0.0000239 0.0000
827  -8222.9730793777  -0.000000076303 0.00001284  0.00000017  0.0000272 0.0000
828  -8222.9730793705   0.000000007160 0.00008810  0.00000088  0.0000241 0.0000
829  -8222.9730794336  -0.000000063104 0.00011261  0.00000115  0.0000243 0.0000
830  -8222.9730795147  -0.000000081049 0.00006342  0.00000064  0.0000246 0.0000
831  -8222.9730794710   0.000000043716 0.00008038  0.00000080  0.0000244 0.0000
832  -8222.9730795257  -0.000000054739 0.00011428  0.00000118  0.0000246 0.0000
833  -8222.9730796070  -0.000000081258 0.00024053  0.00000250  0.0000248 0.0000
834  -8222.9730797695  -0.000000162503 0.00006040  0.00000063  0.0000253 0.0000
835  -8222.9730797341   0.000000035394 0.00023676  0.00000248  0.0000250 0.0000
836  -8222.9730798874  -0.000000153306 0.00023981  0.00000255  0.0000254 0.0000
837  -8222.9730800300  -0.000000142603 0.00003051  0.00000030  0.0000260 0.0000
838  -8222.9730800189   0.000000011036 0.00001010  0.00000011  0.0000257 0.0000
839  -8222.9730800188   0.000000000102 0.00016218  0.00000176  0.0000258 0.0000
               *** Restarting incremental Fock matrix formation ***
                                   *** Resetting DIIS ***
840  -8222.9730801133  -0.000000094455 0.00004909  0.00000046  0.0000260 0.0000
841  -8222.9730801292  -0.000000015927 0.00001685  0.00000019  0.0000412 0.0000
842  -8222.9730801404  -0.000000011176 0.00002851  0.00000026  0.0000260 0.0000
843  -8222.9730801545  -0.000000014135 0.00002351  0.00000018  0.0000260 0.0000
844  -8222.9730801608  -0.000000006221 0.00004994  0.00000041  0.0000260 0.0000
845  -8222.9730801817  -0.000000020942 0.00001370  0.00000011  0.0000260 0.0000
846  -8222.9730801839  -0.000000002176 0.00006071  0.00000051  0.0000260 0.0000
847  -8222.9730802099  -0.000000026061 0.00000837  0.00000007  0.0000261 0.0000
848  -8222.9730802088   0.000000001091 0.00002968  0.00000023  0.0000259 0.0000
849  -8222.9730802182  -0.000000009344 0.00003978  0.00000032  0.0000259 0.0000
850  -8222.9730802343  -0.000000016160 0.00000312  0.00000003  0.0000260 0.0000
851  -8222.9730802363  -0.000000001954 0.00004562  0.00000036  0.0000259 0.0000
852  -8222.9730802542  -0.000000017868 0.00007452  0.00000056  0.0000259 0.0000
853  -8222.9730802826  -0.000000028411 0.00000543  0.00000007  0.0000259 0.0000
854  -8222.9730802780   0.000000004546 0.00003047  0.00000022  0.0000259 0.0000
855  -8222.9730802862  -0.000000008162 0.00005231  0.00000040  0.0000259 0.0000
856  -8222.9730803069  -0.000000020664 0.00005124  0.00000036  0.0000259 0.0000
857  -8222.9730803217  -0.000000014879 0.00000471  0.00000003  0.0000258 0.0000
858  -8222.9730803181   0.000000003594 0.00007435  0.00000054  0.0000259 0.0000
859  -8222.9730803451  -0.000000026990 0.00003726  0.00000026  0.0000258 0.0000
               *** Restarting incremental Fock matrix formation ***
                                   *** Resetting DIIS ***
860  -8222.9730804030  -0.000000057898 0.00005010  0.00000038  0.0000257 0.0000
861  -8222.9730804164  -0.000000013359 0.00001070  0.00000013  0.0000288 0.0000
862  -8222.9730804249  -0.000000008520 0.00004208  0.00000031  0.0000257 0.0000
863  -8222.9730804405  -0.000000015640 0.00000387  0.00000003  0.0000257 0.0000
864  -8222.9730804412  -0.000000000604 0.00005283  0.00000037  0.0000257 0.0000
865  -8222.9730804577  -0.000000016520 0.00003316  0.00000022  0.0000257 0.0000
866  -8222.9730804667  -0.000000009040 0.00000569  0.00000005  0.0000256 0.0000
867  -8222.9730804633   0.000000003451 0.00001881  0.00000013  0.0000257 0.0000
868  -8222.9730804664  -0.000000003170 0.00002407  0.00000017  0.0000256 0.0000
869  -8222.9730804715  -0.000000005115 0.00005379  0.00000036  0.0000256 0.0000
870  -8222.9730804877  -0.000000016154 0.00000634  0.00000004  0.0000255 0.0000
871  -8222.9730804879  -0.000000000191 0.00002053  0.00000013  0.0000256 0.0000
872  -8222.9730804916  -0.000000003714 0.00003959  0.00000027  0.0000255 0.0000
873  -8222.9730805038  -0.000000012207 0.00000501  0.00000004  0.0000255 0.0000
874  -8222.9730805048  -0.000000001013 0.00006073  0.00000040  0.0000255 0.0000
875  -8222.9730805219  -0.000000017099 0.00001761  0.00000012  0.0000254 0.0000
876  -8222.9730805185   0.000000003391 0.00003215  0.00000022  0.0000255 0.0000
877  -8222.9730805259  -0.000000007320 0.00004281  0.00000027  0.0000254 0.0000
878  -8222.9730805366  -0.000000010734 0.00000641  0.00000004  0.0000253 0.0000
879  -8222.9730805358   0.000000000795 0.00002977  0.00000019  0.0000254 0.0000
               *** Restarting incremental Fock matrix formation ***
                                   *** Resetting DIIS ***
880  -8222.9730805846  -0.000000048809 0.00005186  0.00000033  0.0000254 0.0000
881  -8222.9730805955  -0.000000010919 0.00001177  0.00000009  0.0000253 0.0000
882  -8222.9730805990  -0.000000003436 0.00004900  0.00000031  0.0000253 0.0000
883  -8222.9730806121  -0.000000013157 0.00000438  0.00000003  0.0000252 0.0000
884  -8222.9730806113   0.000000000817 0.00004199  0.00000027  0.0000253 0.0000
885  -8222.9730806220  -0.000000010739 0.00006683  0.00000043  0.0000252 0.0000
886  -8222.9730806400  -0.000000017959 0.00000929  0.00000006  0.0000251 0.0000
887  -8222.9730806420  -0.000000001986 0.00001069  0.00000008  0.0000251 0.0000
888  -8222.9730806452  -0.000000003238 0.00002669  0.00000017  0.0000251 0.0000
889  -8222.9730806500  -0.000000004797 0.00004236  0.00000027  0.0000251 0.0000
890  -8222.9730806605  -0.000000010481 0.00000595  0.00000005  0.0000250 0.0000
891  -8222.9730806627  -0.000000002228 0.00002643  0.00000016  0.0000250 0.0000
892  -8222.9730806667  -0.000000003929 0.00003789  0.00000025  0.0000250 0.0000
893  -8222.9730806762  -0.000000009559 0.00000706  0.00000004  0.0000250 0.0000
894  -8222.9730806811  -0.000000004902 0.00002659  0.00000018  0.0000249 0.0000
895  -8222.9730806862  -0.000000005064 0.00007799  0.00000049  0.0000249 0.0000
896  -8222.9730807078  -0.000000021635 0.00006439  0.00000041  0.0000248 0.0000
897  -8222.9730807259  -0.000000018124 0.00003061  0.00000020  0.0000248 0.0000
898  -8222.9730807198   0.000000006181 0.00005660  0.00000035  0.0000248 0.0000
899  -8222.9730807355  -0.000000015782 0.00002726  0.00000017  0.0000247 0.0000
               *** Restarting incremental Fock matrix formation ***
                                   *** Resetting DIIS ***
900  -8222.9730807863  -0.000000050728 0.00005006  0.00000031  0.0000247 0.0000
901  -8222.9730807957  -0.000000009442 0.00000906  0.00000008  0.0000247 0.0000
902  -8222.9730808002  -0.000000004527 0.00005032  0.00000031  0.0000246 0.0000
903  -8222.9730808122  -0.000000012002 0.00001181  0.00000007  0.0000245 0.0000
904  -8222.9730808071   0.000000005137 0.00002552  0.00000016  0.0000246 0.0000
905  -8222.9730808120  -0.000000004902 0.00002340  0.00000014  0.0000245 0.0000
906  -8222.9730808153  -0.000000003272 0.00005994  0.00000036  0.0000245 0.0000
907  -8222.9730808301  -0.000000014836 0.00000379  0.00000003  0.0000244 0.0000
908  -8222.9730808286   0.000000001563 0.00001470  0.00000009  0.0000245 0.0000
909  -8222.9730808300  -0.000000001475 0.00003371  0.00000020  0.0000244 0.0000
910  -8222.9730808349  -0.000000004922 0.00006380  0.00000039  0.0000244 0.0000
911  -8222.9730808507  -0.000000015771 0.00001065  0.00000007  0.0000243 0.0000
912  -8222.9730808465   0.000000004249 0.00002002  0.00000012  0.0000243 0.0000
913  -8222.9730808498  -0.000000003285 0.00001699  0.00000010  0.0000243 0.0000
914  -8222.9730808539  -0.000000004147 0.00005586  0.00000033  0.0000243 0.0000
915  -8222.9730808672  -0.000000013337 0.00000207  0.00000002  0.0000242 0.0000
916  -8222.9730808636   0.000000003605 0.00002612  0.00000016  0.0000242 0.0000
917  -8222.9730808672  -0.000000003609 0.00005329  0.00000032  0.0000242 0.0000
918  -8222.9730808783  -0.000000011029 0.00000752  0.00000005  0.0000241 0.0000
919  -8222.9730808822  -0.000000003936 0.00001902  0.00000012  0.0000241 0.0000
               *** Restarting incremental Fock matrix formation ***
                                   *** Resetting DIIS ***
920  -8222.9730809415  -0.000000059290 0.00004830  0.00000030  0.0000240 0.0000
921  -8222.9730809496  -0.000000008095 0.00001050  0.00000009  0.0000240 0.0000
922  -8222.9730809552  -0.000000005575 0.00004800  0.00000029  0.0000240 0.0000
923  -8222.9730809648  -0.000000009599 0.00002471  0.00000014  0.0000239 0.0000
924  -8222.9730809700  -0.000000005195 0.00000643  0.00000004  0.0000238 0.0000
925  -8222.9730809664   0.000000003576 0.00002529  0.00000015  0.0000239 0.0000
926  -8222.9730809716  -0.000000005193 0.00007224  0.00000043  0.0000238 0.0000
927  -8222.9730809890  -0.000000017462 0.00000250  0.00000002  0.0000238 0.0000
928  -8222.9730809893  -0.000000000260 0.00002843  0.00000018  0.0000237 0.0000
929  -8222.9730809962  -0.000000006869 0.00003553  0.00000021  0.0000237 0.0000
930  -8222.9730810009  -0.000000004771 0.00001914  0.00000012  0.0000236 0.0000
931  -8222.9730810065  -0.000000005519 0.00001335  0.00000008  0.0000236 0.0000
932  -8222.9730810099  -0.000000003462 0.00004402  0.00000026  0.0000236 0.0000
933  -8222.9730810195  -0.000000009562 0.00000805  0.00000005  0.0000235 0.0000
934  -8222.9730810155   0.000000003996 0.00002780  0.00000016  0.0000236 0.0000
935  -8222.9730810223  -0.000000006774 0.00004121  0.00000024  0.0000235 0.0000
936  -8222.9730810287  -0.000000006428 0.00000509  0.00000003  0.0000234 0.0000
937  -8222.9730810270   0.000000001686 0.00002932  0.00000017  0.0000235 0.0000
938  -8222.9730810310  -0.000000003960 0.00003413  0.00000021  0.0000234 0.0000
939  -8222.9730810363  -0.000000005335 0.00001028  0.00000006  0.0000234 0.0000
               *** Restarting incremental Fock matrix formation ***
                                   *** Resetting DIIS ***
940  -8222.9730810836  -0.000000047312 0.00004648  0.00000029  0.0000234 0.0000
941  -8222.9730810918  -0.000000008151 0.00001176  0.00000008  0.0000234 0.0000
942  -8222.9730810949  -0.000000003114 0.00002853  0.00000018  0.0000233 0.0000
943  -8222.9730810995  -0.000000004595 0.00001626  0.00000010  0.0000233 0.0000
944  -8222.9730811044  -0.000000004929 0.00002701  0.00000016  0.0000232 0.0000
945  -8222.9730811087  -0.000000004318 0.00004309  0.00000025  0.0000232 0.0000
946  -8222.9730811172  -0.000000008467 0.00001103  0.00000007  0.0000231 0.0000
947  -8222.9730811119   0.000000005319 0.00002163  0.00000012  0.0000231 0.0000
948  -8222.9730811166  -0.000000004744 0.00003386  0.00000020  0.0000231 0.0000
949  -8222.9730811228  -0.000000006208 0.00003246  0.00000019  0.0000231 0.0000
950  -8222.9730811285  -0.000000005693 0.00000458  0.00000003  0.0000230 0.0000
951  -8222.9730811280   0.000000000535 0.00002081  0.00000012  0.0000230 0.0000
952  -8222.9730811330  -0.000000005042 0.00005310  0.00000031  0.0000230 0.0000
953  -8222.9730811410  -0.000000007964 0.00001297  0.00000008  0.0000229 0.0000
954  -8222.9730811474  -0.000000006421 0.00001198  0.00000007  0.0000229 0.0000
955  -8222.9730811505  -0.000000003070 0.00002851  0.00000017  0.0000229 0.0000
956  -8222.9730811570  -0.000000006485 0.00001507  0.00000009  0.0000228 0.0000
957  -8222.9730811606  -0.000000003673 0.00002604  0.00000015  0.0000228 0.0000
958  -8222.9730811659  -0.000000005295 0.00001046  0.00000007  0.0000227 0.0000
959  -8222.9730811687  -0.000000002745 0.00004586  0.00000027  0.0000228 0.0000
               *** Restarting incremental Fock matrix formation ***
                                   *** Resetting DIIS ***
960  -8222.9730812145  -0.000000045795 0.00004411  0.00000028  0.0000227 0.0000
961  -8222.9730812235  -0.000000009026 0.00001129  0.00000007  0.0000227 0.0000
962  -8222.9730812260  -0.000000002554 0.00002750  0.00000017  0.0000226 0.0000
963  -8222.9730812308  -0.000000004744 0.00001606  0.00000009  0.0000226 0.0000
964  -8222.9730812350  -0.000000004220 0.00002889  0.00000017  0.0000225 0.0000
965  -8222.9730812400  -0.000000005020 0.00005440  0.00000032  0.0000225 0.0000
966  -8222.9730812490  -0.000000009008 0.00006887  0.00000040  0.0000224 0.0000
967  -8222.9730812638  -0.000000014799 0.00005293  0.00000031  0.0000223 0.0000
968  -8222.9730812721  -0.000000008227 0.00002729  0.00000016  0.0000222 0.0000
969  -8222.9730812676   0.000000004417 0.00003601  0.00000021  0.0000223 0.0000
970  -8222.9730812731  -0.000000005466 0.00004448  0.00000026  0.0000222 0.0000
971  -8222.9730812813  -0.000000008204 0.00000226  0.00000002  0.0000222 0.0000
972  -8222.9730812816  -0.000000000302 0.00003117  0.00000019  0.0000221 0.0000
973  -8222.9730812876  -0.000000006017 0.00005270  0.00000030  0.0000221 0.0000
974  -8222.9730812955  -0.000000007913 0.00001390  0.00000008  0.0000220 0.0000
975  -8222.9730812917   0.000000003871 0.00002337  0.00000013  0.0000221 0.0000
                 **** Energy Check signals convergence ****

               *****************************************************
               *                     SUCCESS                       *
               *           SCF CONVERGED AFTER 976 CYCLES          *
               *****************************************************

Setting up the final grid:

General Integration Accuracy     IntAcc      ...  4.670
Radial Grid Type                 RadialGrid  ... Gauss-Chebyshev
Angular Grid (max. acc.)         AngularGrid ... Lebedev-302
Angular grid pruning method      GridPruning ... 3 (G Style)
Weight generation scheme         WeightScheme... Becke
Basis function cutoff            BFCut       ...    1.0000e-11
Integration weight cutoff        WCut        ...    1.0000e-14
Grids for H and He will be reduced by one unit

# of grid points (after initial pruning)     ... 189906 (   0.0 sec)
# of grid points (after weights+screening)   ... 170286 (   0.8 sec)
nearest neighbour list constructed           ...    0.0 sec
Grid point re-assignment to atoms done       ...    0.0 sec
Grid point division into batches done        ...    0.5 sec
Reduced shell lists constructed in    1.8 sec

Total number of grid points                  ...   170286
Total number of batches                      ...     2677
Average number of points per batch           ...       63
Average number of grid points per atom       ...     5008
Average number of shells per batch           ...    72.44 (36.96%)
Average number of basis functions per batch  ...   153.92 (34.51%)
Average number of large shells per batch     ...    46.06 (63.58%)
Average number of large basis fcns per batch ...    96.64 (62.79%)
Maximum spatial batch extension              ...  20.67, 20.64, 22.36 au
Average spatial batch extension              ...   2.36,  2.32,  2.29 au

Final grid set up in    2.7 sec
Final integration                            ... done (   2.9 sec)
Change in XC energy                          ...     0.000553953
Integrated number of electrons               ...   285.999947625
Previous integrated no of electrons          ...   286.002960999

----------------
TOTAL SCF ENERGY
----------------

Total Energy       :        -8222.97252734 Eh         -223758.45813 eV

Components:
Nuclear Repulsion  :         5523.55312253 Eh          150303.52175 eV
Electronic Energy  :       -13746.52564988 Eh         -374061.97988 eV
One Electron Energy:       -22378.86365463 Eh         -608959.83896 eV
Two Electron Energy:         8632.33800475 Eh          234897.85909 eV

Virial components:
Potential Energy   :       -16428.61466523 Eh         -447045.33239 eV
Kinetic Energy     :         8205.64213788 Eh          223286.87426 eV
Virial Ratio       :            2.00211201


DFT components:
N(Alpha)           :      146.999971114978 electrons
N(Beta)            :      138.999976510255 electrons
N(Total)           :      285.999947625234 electrons
E(X)               :     -334.321305856117 Eh       
E(C)               :      -11.410069087497 Eh       
E(XC)              :     -345.731374943614 Eh       
DFET-embed. en.    :        0.000000000000 Eh       

---------------
SCF CONVERGENCE
---------------

  Last Energy change         ...   -5.9754e-09  Tolerance :   1.0000e-08
  Last MAX-Density change    ...    3.2416e-05  Tolerance :   1.0000e-07
  Last RMS-Density change    ...    1.8868e-07  Tolerance :   5.0000e-09
  Last DIIS Error            ...    2.2016e-05  Tolerance :   5.0000e-07

             **** THE GBW FILE WAS UPDATED (1e3d_chainsAB_distal_cluster.gbw) ****
             **** DENSITY FILE WAS UPDATED (1e3d_chainsAB_distal_cluster.scfp) ****
             **** ENERGY FILE WAS UPDATED (1e3d_chainsAB_distal_cluster.en.tmp) ****
----------------------
UHF SPIN CONTAMINATION
----------------------

Warning: in a DFT calculation there is little theoretical justification to 
         calculate <S**2> as in Hartree-Fock theory. We will do it anyways
         but you should keep in mind that the values have only limited relevance

Expectation value of <S**2>     :    24.151563
Ideal value S*(S+1) for S=4.0   :    20.000000
Deviation                       :     4.151563

             **** THE GBW FILE WAS UPDATED (1e3d_chainsAB_distal_cluster.gbw) ****
             **** DENSITY FILE WAS UPDATED (1e3d_chainsAB_distal_cluster.scfp) ****
----------------
ORBITAL ENERGIES
----------------
                 SPIN UP ORBITALS
  NO   OCC          E(Eh)            E(eV) 
   0   1.0000    -256.432776     -6977.8906 
   1   1.0000    -256.432048     -6977.8708 
   2   1.0000    -256.430113     -6977.8181 
   3   1.0000    -256.423408     -6977.6357 
   4   1.0000     -89.035140     -2422.7693 
   5   1.0000     -89.030481     -2422.6426 
   6   1.0000     -89.028104     -2422.5779 
   7   1.0000     -89.027163     -2422.5523 
   8   1.0000     -89.005140     -2421.9530 
   9   1.0000     -89.003038     -2421.8958 
  10   1.0000     -89.000619     -2421.8300 
  11   1.0000     -30.245471      -823.0211 
  12   1.0000     -30.242176      -822.9315 
  13   1.0000     -30.234706      -822.7282 
  14   1.0000     -30.193319      -821.6020 
  15   1.0000     -26.089050      -709.9191 
  16   1.0000     -26.085991      -709.8359 
  17   1.0000     -26.077489      -709.6046 
  18   1.0000     -26.071340      -709.4372 
  19   1.0000     -26.070699      -709.4198 
  20   1.0000     -26.064349      -709.2470 
  21   1.0000     -26.064112      -709.2405 
  22   1.0000     -26.059673      -709.1198 
  23   1.0000     -26.051568      -708.8992 
  24   1.0000     -26.037040      -708.5039 
  25   1.0000     -26.032919      -708.3917 
  26   1.0000     -26.022682      -708.1132 
  27   1.0000     -14.414419      -392.2363 
  28   1.0000     -14.369438      -391.0123 
  29   1.0000     -10.274387      -279.5803 
  30   1.0000     -10.272659      -279.5333 
  31   1.0000     -10.271725      -279.5079 
  32   1.0000     -10.270842      -279.4838 
  33   1.0000     -10.267481      -279.3924 
  34   1.0000     -10.240466      -278.6572 
  35   1.0000     -10.238974      -278.6166 
  36   1.0000      -8.034504      -218.6300 
  37   1.0000      -8.027898      -218.4502 
  38   1.0000      -8.027511      -218.4397 
  39   1.0000      -8.026417      -218.4099 
  40   1.0000      -8.004511      -217.8138 
  41   1.0000      -8.001295      -217.7263 
  42   1.0000      -7.999105      -217.6667 
  43   1.0000      -5.975252      -162.5949 
  44   1.0000      -5.969991      -162.4517 
  45   1.0000      -5.969749      -162.4451 
  46   1.0000      -5.968518      -162.4116 
  47   1.0000      -5.967486      -162.3836 
  48   1.0000      -5.967240      -162.3769 
  49   1.0000      -5.965758      -162.3365 
  50   1.0000      -5.964900      -162.3132 
  51   1.0000      -5.964844      -162.3116 
  52   1.0000      -5.961773      -162.2281 
  53   1.0000      -5.961058      -162.2086 
  54   1.0000      -5.960751      -162.2003 
  55   1.0000      -5.944146      -161.7484 
  56   1.0000      -5.941932      -161.6882 
  57   1.0000      -5.941588      -161.6788 
  58   1.0000      -5.940965      -161.6619 
  59   1.0000      -5.938957      -161.6072 
  60   1.0000      -5.938893      -161.6055 
  61   1.0000      -5.937993      -161.5810 
  62   1.0000      -5.936521      -161.5409 
  63   1.0000      -5.936128      -161.5303 
  64   1.0000      -3.643066       -99.1329 
  65   1.0000      -3.632271       -98.8391 
  66   1.0000      -3.630816       -98.7995 
  67   1.0000      -3.511032       -95.5400 
  68   1.0000      -2.435446       -66.2718 
  69   1.0000      -2.424605       -65.9769 
  70   1.0000      -2.421915       -65.9036 
  71   1.0000      -2.397307       -65.2340 
  72   1.0000      -2.391351       -65.0720 
  73   1.0000      -2.389765       -65.0288 
  74   1.0000      -2.382615       -64.8343 
  75   1.0000      -2.367593       -64.4255 
  76   1.0000      -2.365722       -64.3746 
  77   1.0000      -2.287856       -62.2557 
  78   1.0000      -2.265494       -61.6472 
  79   1.0000      -2.239017       -60.9267 
  80   1.0000      -1.032014       -28.0825 
  81   1.0000      -0.855914       -23.2906 
  82   1.0000      -0.818109       -22.2619 
  83   1.0000      -0.811107       -22.0713 
  84   1.0000      -0.808808       -22.0088 
  85   1.0000      -0.803907       -21.8754 
  86   1.0000      -0.737989       -20.0817 
  87   1.0000      -0.721438       -19.6313 
  88   1.0000      -0.718352       -19.5473 
  89   1.0000      -0.711590       -19.3633 
  90   1.0000      -0.706392       -19.2219 
  91   1.0000      -0.659249       -17.9391 
  92   1.0000      -0.652207       -17.7475 
  93   1.0000      -0.650698       -17.7064 
  94   1.0000      -0.633338       -17.2340 
  95   1.0000      -0.581329       -15.8188 
  96   1.0000      -0.538811       -14.6618 
  97   1.0000      -0.472907       -12.8685 
  98   1.0000      -0.470634       -12.8066 
  99   1.0000      -0.468883       -12.7590 
 100   1.0000      -0.467753       -12.7282 
 101   1.0000      -0.466465       -12.6932 
 102   1.0000      -0.464540       -12.6408 
 103   1.0000      -0.463708       -12.6181 
 104   1.0000      -0.462389       -12.5823 
 105   1.0000      -0.459991       -12.5170 
 106   1.0000      -0.448676       -12.2091 
 107   1.0000      -0.446018       -12.1368 
 108   1.0000      -0.442744       -12.0477 
 109   1.0000      -0.439461       -11.9583 
 110   1.0000      -0.431043       -11.7293 
 111   1.0000      -0.429275       -11.6812 
 112   1.0000      -0.426314       -11.6006 
 113   1.0000      -0.420949       -11.4546 
 114   1.0000      -0.420011       -11.4291 
 115   1.0000      -0.419232       -11.4079 
 116   1.0000      -0.415050       -11.2941 
 117   1.0000      -0.412548       -11.2260 
 118   1.0000      -0.411104       -11.1867 
 119   1.0000      -0.408772       -11.1232 
 120   1.0000      -0.403646       -10.9838 
 121   1.0000      -0.400275       -10.8920 
 122   1.0000      -0.394169       -10.7259 
 123   1.0000      -0.391710       -10.6590 
 124   1.0000      -0.380026       -10.3410 
 125   1.0000      -0.377656       -10.2765 
 126   1.0000      -0.358670        -9.7599 
 127   1.0000      -0.351419        -9.5626 
 128   1.0000      -0.343734        -9.3535 
 129   1.0000      -0.341882        -9.3031 
 130   1.0000      -0.326585        -8.8868 
 131   1.0000      -0.323288        -8.7971 
 132   1.0000      -0.318627        -8.6703 
 133   1.0000      -0.314567        -8.5598 
 134   1.0000      -0.301515        -8.2047 
 135   1.0000      -0.298785        -8.1303 
 136   1.0000      -0.287947        -7.8354 
 137   1.0000      -0.286146        -7.7864 
 138   1.0000      -0.282500        -7.6872 
 139   1.0000      -0.275921        -7.5082 
 140   1.0000      -0.261969        -7.1285 
 141   1.0000      -0.250973        -6.8293 
 142   1.0000      -0.250049        -6.8042 
 143   1.0000      -0.246310        -6.7024 
 144   1.0000      -0.242688        -6.6039 
 145   1.0000      -0.234910        -6.3922 
 146   1.0000      -0.227263        -6.1841 
 147   0.0000      -0.187959        -5.1146 
 148   0.0000      -0.179174        -4.8756 
 149   0.0000      -0.172287        -4.6882 
 150   0.0000      -0.092292        -2.5114 
 151   0.0000      -0.087115        -2.3705 
 152   0.0000      -0.077739        -2.1154 
 153   0.0000       0.011917         0.3243 
 154   0.0000       0.028259         0.7690 
 155   0.0000       0.037484         1.0200 
 156   0.0000       0.039939         1.0868 
 157   0.0000       0.047676         1.2973 
 158   0.0000       0.058924         1.6034 
 159   0.0000       0.063904         1.7389 
 160   0.0000       0.068381         1.8608 
 161   0.0000       0.075331         2.0499 
 162   0.0000       0.091843         2.4992 
 163   0.0000       0.098195         2.6720 
 164   0.0000       0.105496         2.8707 
 165   0.0000       0.108168         2.9434 
 166   0.0000       0.113895         3.0992 
 167   0.0000       0.115302         3.1375 
 168   0.0000       0.119055         3.2396 
 169   0.0000       0.124788         3.3956 
 170   0.0000       0.125172         3.4061 
 171   0.0000       0.127705         3.4750 
 172   0.0000       0.129501         3.5239 
 173   0.0000       0.135053         3.6750 
 174   0.0000       0.143557         3.9064 
 175   0.0000       0.147612         4.0167 
 176   0.0000       0.151697         4.1279 
 177   0.0000       0.157580         4.2880 
 178   0.0000       0.160624         4.3708 
 179   0.0000       0.165859         4.5133 
 180   0.0000       0.169915         4.6236 
 181   0.0000       0.173349         4.7171 
 182   0.0000       0.174550         4.7498 
 183   0.0000       0.185025         5.0348 
 184   0.0000       0.188152         5.1199 
 185   0.0000       0.198577         5.4036 
 186   0.0000       0.211026         5.7423 
 187   0.0000       0.220350         5.9960 
 188   0.0000       0.222074         6.0429 
 189   0.0000       0.230368         6.2686 
 190   0.0000       0.238694         6.4952 
 191   0.0000       0.271309         7.3827 
 192   0.0000       0.286106         7.7853 
 193   0.0000       0.295692         8.0462 
 194   0.0000       0.306885         8.3508 
 195   0.0000       0.336968         9.1694 
 196   0.0000       0.378574        10.3015 
 197   0.0000       0.385374        10.4866 
 198   0.0000       0.403375        10.9764 
 199   0.0000       0.404050        10.9947 
 200   0.0000       0.406501        11.0615 
 201   0.0000       0.410732        11.1766 
 202   0.0000       0.412079        11.2132 
 203   0.0000       0.414445        11.2776 
 204   0.0000       0.417395        11.3579 
 205   0.0000       0.429599        11.6900 
 206   0.0000       0.437447        11.9035 
 207   0.0000       0.455591        12.3973 
 208   0.0000       0.459786        12.5114 
 209   0.0000       0.465421        12.6647 
 210   0.0000       0.478946        13.0328 
 211   0.0000       0.485443        13.2096 
 212   0.0000       0.496628        13.5139 
 213   0.0000       0.515796        14.0355 
 214   0.0000       0.524753        14.2792 
 215   0.0000       0.539412        14.6782 
 216   0.0000       0.542061        14.7502 
 217   0.0000       0.551806        15.0154 
 218   0.0000       0.560487        15.2516 
 219   0.0000       0.562279        15.3004 
 220   0.0000       0.569228        15.4895 
 221   0.0000       0.571677        15.5561 
 222   0.0000       0.574632        15.6365 
 223   0.0000       0.576994        15.7008 
 224   0.0000       0.580762        15.8033 
 225   0.0000       0.584338        15.9006 
 226   0.0000       0.594980        16.1902 
 227   0.0000       0.602304        16.3895 
 228   0.0000       0.608986        16.5713 
 229   0.0000       0.615285        16.7428 
 230   0.0000       0.621793        16.9199 
 231   0.0000       0.626524        17.0486 
 232   0.0000       0.633146        17.2288 
 233   0.0000       0.641615        17.4592 
 234   0.0000       0.642741        17.4899 
 235   0.0000       0.648286        17.6408 
 236   0.0000       0.656352        17.8602 
 237   0.0000       0.658970        17.9315 
 238   0.0000       0.662524        18.0282 
 239   0.0000       0.667251        18.1568 
 240   0.0000       0.669851        18.2276 
 241   0.0000       0.673591        18.3293 
 242   0.0000       0.676545        18.4097 
 243   0.0000       0.679235        18.4829 
 244   0.0000       0.679561        18.4918 
 245   0.0000       0.683658        18.6033 
 246   0.0000       0.689359        18.7584 
 247   0.0000       0.691552        18.8181 
 248   0.0000       0.693430        18.8692 
 249   0.0000       0.694873        18.9085 
 250   0.0000       0.699027        19.0215 
 251   0.0000       0.700449        19.0602 
 252   0.0000       0.704362        19.1667 
 253   0.0000       0.706366        19.2212 
 254   0.0000       0.710487        19.3333 
 255   0.0000       0.714178        19.4338 
 256   0.0000       0.716137        19.4871 
 257   0.0000       0.721263        19.6266 
 258   0.0000       0.725519        19.7424 
 259   0.0000       0.727587        19.7987 
 260   0.0000       0.730379        19.8746 
 261   0.0000       0.734772        19.9942 
 262   0.0000       0.739003        20.1093 
 263   0.0000       0.743143        20.2220 
 264   0.0000       0.754739        20.5375 
 265   0.0000       0.758305        20.6345 
 266   0.0000       0.761804        20.7297 
 267   0.0000       0.762502        20.7487 
 268   0.0000       0.766404        20.8549 
 269   0.0000       0.770573        20.9684 
 270   0.0000       0.781997        21.2792 
 271   0.0000       0.786578        21.4039 
 272   0.0000       0.790524        21.5112 
 273   0.0000       0.795592        21.6491 
 274   0.0000       0.803192        21.8560 
 275   0.0000       0.808931        22.0121 
 276   0.0000       0.816066        22.2063 
 277   0.0000       0.822611        22.3844 
 278   0.0000       0.836480        22.7618 
 279   0.0000       0.850346        23.1391 
 280   0.0000       0.855215        23.2716 
 281   0.0000       0.874019        23.7833 
 282   0.0000       0.877035        23.8653 
 283   0.0000       0.880262        23.9532 
 284   0.0000       0.891608        24.2619 
 285   0.0000       0.901347        24.5269 
 286   0.0000       0.908883        24.7320 
 287   0.0000       0.915366        24.9084 
 288   0.0000       0.921231        25.0680 
 289   0.0000       0.930660        25.3246 
 290   0.0000       0.938238        25.5308 
 291   0.0000       0.945121        25.7180 
 292   0.0000       0.968136        26.3443 
 293   0.0000       0.998541        27.1717 
 294   0.0000       1.018005        27.7013 
 295   0.0000       1.020290        27.7635 
 296   0.0000       1.042136        28.3580 
 297   0.0000       1.050179        28.5768 
 298   0.0000       1.063452        28.9380 
 299   0.0000       1.066917        29.0323 
 300   0.0000       1.094073        29.7712 
 301   0.0000       1.120832        30.4994 
 302   0.0000       1.128382        30.7048 
 303   0.0000       1.131962        30.8022 
 304   0.0000       1.147168        31.2160 
 305   0.0000       1.158118        31.5140 
 306   0.0000       1.159928        31.5633 
 307   0.0000       1.166594        31.7446 
 308   0.0000       1.177046        32.0291 
 309   0.0000       1.195773        32.5386 
 310   0.0000       1.198348        32.6087 
 311   0.0000       1.206477        32.8299 
 312   0.0000       1.216303        33.0973 
 313   0.0000       1.218431        33.1552 
 314   0.0000       1.235408        33.6172 
 315   0.0000       1.242121        33.7998 
 316   0.0000       1.242564        33.8119 
 317   0.0000       1.257426        34.2163 
 318   0.0000       1.268248        34.5108 
 319   0.0000       1.283845        34.9352 
 320   0.0000       1.290571        35.1182 
 321   0.0000       1.305051        35.5122 
 322   0.0000       1.318168        35.8692 
 323   0.0000       1.321042        35.9474 
 324   0.0000       1.332246        36.2522 
 325   0.0000       1.351469        36.7753 
 326   0.0000       1.362632        37.0791 
 327   0.0000       1.385071        37.6897 
 328   0.0000       1.386797        37.7367 
 329   0.0000       1.431091        38.9420 
 330   0.0000       1.462179        39.7879 
 331   0.0000       1.486662        40.4541 
 332   0.0000       1.491414        40.5834 
 333   0.0000       1.514440        41.2100 
 334   0.0000       1.523718        41.4625 
 335   0.0000       1.527303        41.5600 
 336   0.0000       1.529595        41.6224 
 337   0.0000       1.532582        41.7037 
 338   0.0000       1.539071        41.8803 
 339   0.0000       1.543550        42.0021 
 340   0.0000       1.556678        42.3594 
 341   0.0000       1.566623        42.6300 
 342   0.0000       1.573755        42.8240 
 343   0.0000       1.601935        43.5909 
 344   0.0000       1.621634        44.1269 
 345   0.0000       1.632831        44.4316 
 346   0.0000       1.665826        45.3294 
 347   0.0000       1.673686        45.5433 
 348   0.0000       1.702012        46.3141 
 349   0.0000       1.734602        47.2009 
 350   0.0000       1.743037        47.4305 
 351   0.0000       1.744401        47.4676 
 352   0.0000       1.745756        47.5044 
 353   0.0000       1.757353        47.8200 
 354   0.0000       1.762065        47.9482 
 355   0.0000       1.769350        48.1464 
 356   0.0000       1.778557        48.3970 
 357   0.0000       1.805094        49.1191 
 358   0.0000       1.815787        49.4101 
 359   0.0000       1.847360        50.2692 
 360   0.0000       1.850650        50.3587 
 361   0.0000       1.852883        50.4195 
 362   0.0000       1.883434        51.2509 
 363   0.0000       1.936790        52.7027 
 364   0.0000       1.974287        53.7231 
 365   0.0000       1.976367        53.7797 
 366   0.0000       1.978641        53.8416 
 367   0.0000       1.981398        53.9166 
 368   0.0000       1.983346        53.9696 
 369   0.0000       1.984743        54.0076 
 370   0.0000       1.986666        54.0599 
 371   0.0000       1.997065        54.3429 
 372   0.0000       2.040257        55.5182 
 373   0.0000       2.055213        55.9252 
 374   0.0000       2.119630        57.6781 
 375   0.0000       2.125915        57.8491 
 376   0.0000       2.165379        58.9230 
 377   0.0000       2.189415        59.5770 
 378   0.0000       2.231247        60.7153 
 379   0.0000       2.233379        60.7733 
 380   0.0000       2.238154        60.9033 
 381   0.0000       2.328048        63.3494 
 382   0.0000       2.372174        64.5501 
 383   0.0000       2.438080        66.3435 
 384   0.0000       2.438345        66.3507 
 385   0.0000       2.441532        66.4375 
 386   0.0000       2.441721        66.4426 
 387   0.0000       2.443848        66.5005 
 388   0.0000       2.447917        66.6112 
 389   0.0000       2.448281        66.6211 
 390   0.0000       2.488224        67.7080 
 391   0.0000       2.498073        67.9760 
 392   0.0000       2.543631        69.2157 
 393   0.0000       2.576438        70.1084 
 394   0.0000       2.686282        73.0975 
 395   0.0000       2.726809        74.2002 
 396   0.0000       2.734876        74.4198 
 397   0.0000       2.750933        74.8567 
 398   0.0000       2.755180        74.9722 
 399   0.0000       2.756791        75.0161 
 400   0.0000       2.758987        75.0758 
 401   0.0000       2.807766        76.4032 
 402   0.0000       2.859708        77.8166 
 403   0.0000       2.931578        79.7723 
 404   0.0000       2.935147        79.8694 
 405   0.0000       2.937291        79.9278 
 406   0.0000       2.938951        79.9729 
 407   0.0000       2.943016        80.0835 
 408   0.0000       2.948203        80.2247 
 409   0.0000       2.952922        80.3531 
 410   0.0000       2.987140        81.2842 
 411   0.0000       3.036937        82.6393 
 412   0.0000       3.075257        83.6820 
 413   0.0000       3.089851        84.0791 
 414   0.0000       3.183042        86.6150 
 415   0.0000       3.432486        93.4027 
 416   0.0000       3.570738        97.1647 
 417   0.0000       3.651707        99.3680 
 418   0.0000       3.976594       108.2086 
 419   0.0000       3.982955       108.3817 
 420   0.0000       3.986144       108.4685 
 421   0.0000       3.988129       108.5225 
 422   0.0000       3.990936       108.5989 
 423   0.0000       3.992656       108.6457 
 424   0.0000       3.997088       108.7663 
 425   0.0000       3.997984       108.7907 
 426   0.0000       4.000360       108.8553 
 427   0.0000       4.009870       109.1141 
 428   0.0000       4.011816       109.1671 
 429   0.0000       4.013698       109.2183 
 430   0.0000       4.020863       109.4132 
 431   0.0000       4.024975       109.5251 
 432   0.0000       4.026915       109.5779 
 433   0.0000       4.027427       109.5919 
 434   0.0000       4.038132       109.8832 
 435   0.0000       4.040979       109.9606 
 436   0.0000       4.046184       110.1023 
 437   0.0000       4.056603       110.3858 
 438   0.0000       4.077850       110.9639 
 439   0.0000       4.083407       111.1152 
 440   0.0000       4.091084       111.3241 
 441   0.0000       4.093375       111.3864 
 442   0.0000       4.111262       111.8731 
 443   0.0000       4.121674       112.1565 
 444   0.0000       4.132446       112.4496 
 445   0.0000       4.174433       113.5921 

                 SPIN DOWN ORBITALS
  NO   OCC          E(Eh)            E(eV) 
   0   1.0000    -256.431811     -6977.8643 
   1   1.0000    -256.431135     -6977.8459 
   2   1.0000    -256.430527     -6977.8294 
   3   1.0000    -256.422426     -6977.6089 
   4   1.0000     -89.038434     -2422.8590 
   5   1.0000     -89.032433     -2422.6957 
   6   1.0000     -89.029931     -2422.6276 
   7   1.0000     -89.025102     -2422.4962 
   8   1.0000     -89.004084     -2421.9243 
   9   1.0000     -89.002472     -2421.8804 
  10   1.0000     -88.999701     -2421.8050 
  11   1.0000     -30.217996      -822.2735 
  12   1.0000     -30.176054      -821.1322 
  13   1.0000     -30.173016      -821.0495 
  14   1.0000     -30.165085      -820.8337 
  15   1.0000     -26.058476      -709.0872 
  16   1.0000     -26.054917      -708.9903 
  17   1.0000     -26.041410      -708.6228 
  18   1.0000     -26.020569      -708.0557 
  19   1.0000     -26.019091      -708.0155 
  20   1.0000     -26.016630      -707.9485 
  21   1.0000     -26.012992      -707.8495 
  22   1.0000     -26.012579      -707.8383 
  23   1.0000     -26.010566      -707.7835 
  24   1.0000     -26.010102      -707.7709 
  25   1.0000     -26.006561      -707.6745 
  26   1.0000     -26.000595      -707.5122 
  27   1.0000     -14.414795      -392.2465 
  28   1.0000     -14.370355      -391.0372 
  29   1.0000     -10.276902      -279.6487 
  30   1.0000     -10.273446      -279.5547 
  31   1.0000     -10.272299      -279.5235 
  32   1.0000     -10.270561      -279.4762 
  33   1.0000     -10.267323      -279.3881 
  34   1.0000     -10.242417      -278.7103 
  35   1.0000     -10.238884      -278.6142 
  36   1.0000      -8.037820      -218.7202 
  37   1.0000      -8.029810      -218.5022 
  38   1.0000      -8.029192      -218.4854 
  39   1.0000      -8.024485      -218.3573 
  40   1.0000      -8.003435      -217.7845 
  41   1.0000      -8.000716      -217.7106 
  42   1.0000      -7.998166      -217.6412 
  43   1.0000      -5.981273      -162.7587 
  44   1.0000      -5.977135      -162.6461 
  45   1.0000      -5.971157      -162.4834 
  46   1.0000      -5.970697      -162.4709 
  47   1.0000      -5.969054      -162.4262 
  48   1.0000      -5.968899      -162.4220 
  49   1.0000      -5.967961      -162.3965 
  50   1.0000      -5.967802      -162.3922 
  51   1.0000      -5.965540      -162.3306 
  52   1.0000      -5.962678      -162.2527 
  53   1.0000      -5.959928      -162.1779 
  54   1.0000      -5.958657      -162.1433 
  55   1.0000      -5.941553      -161.6779 
  56   1.0000      -5.941055      -161.6643 
  57   1.0000      -5.940248      -161.6424 
  58   1.0000      -5.940092      -161.6381 
  59   1.0000      -5.938221      -161.5872 
  60   1.0000      -5.936975      -161.5533 
  61   1.0000      -5.936284      -161.5345 
  62   1.0000      -5.936014      -161.5271 
  63   1.0000      -5.935132      -161.5032 
  64   1.0000      -3.573299       -97.2344 
  65   1.0000      -3.467366       -94.3518 
  66   1.0000      -3.462779       -94.2270 
  67   1.0000      -3.457144       -94.0737 
  68   1.0000      -2.349106       -63.9224 
  69   1.0000      -2.341177       -63.7067 
  70   1.0000      -2.303481       -62.6809 
  71   1.0000      -2.221540       -60.4512 
  72   1.0000      -2.218219       -60.3608 
  73   1.0000      -2.213822       -60.2412 
  74   1.0000      -2.213090       -60.2212 
  75   1.0000      -2.210403       -60.1481 
  76   1.0000      -2.208894       -60.1071 
  77   1.0000      -2.207803       -60.0774 
  78   1.0000      -2.207106       -60.0584 
  79   1.0000      -2.201718       -59.9118 
  80   1.0000      -1.036024       -28.1917 
  81   1.0000      -0.858408       -23.3585 
  82   1.0000      -0.822116       -22.3709 
  83   1.0000      -0.817773       -22.2527 
  84   1.0000      -0.808702       -22.0059 
  85   1.0000      -0.807608       -21.9761 
  86   1.0000      -0.742375       -20.2011 
  87   1.0000      -0.724454       -19.7134 
  88   1.0000      -0.716804       -19.5052 
  89   1.0000      -0.703437       -19.1415 
  90   1.0000      -0.699272       -19.0282 
  91   1.0000      -0.666937       -18.1483 
  92   1.0000      -0.662795       -18.0356 
  93   1.0000      -0.646014       -17.5789 
  94   1.0000      -0.636101       -17.3092 
  95   1.0000      -0.583859       -15.8876 
  96   1.0000      -0.540177       -14.6990 
  97   1.0000      -0.473691       -12.8898 
  98   1.0000      -0.472941       -12.8694 
  99   1.0000      -0.470045       -12.7906 
 100   1.0000      -0.468843       -12.7579 
 101   1.0000      -0.466464       -12.6931 
 102   1.0000      -0.465599       -12.6696 
 103   1.0000      -0.464850       -12.6492 
 104   1.0000      -0.458573       -12.4784 
 105   1.0000      -0.444734       -12.1018 
 106   1.0000      -0.429398       -11.6845 
 107   1.0000      -0.424266       -11.5449 
 108   1.0000      -0.420708       -11.4480 
 109   1.0000      -0.416056       -11.3215 
 110   1.0000      -0.409378       -11.1397 
 111   1.0000      -0.401577       -10.9275 
 112   1.0000      -0.394276       -10.7288 
 113   1.0000      -0.393111       -10.6971 
 114   1.0000      -0.375728       -10.2241 
 115   1.0000      -0.372294       -10.1306 
 116   1.0000      -0.366356        -9.9691 
 117   1.0000      -0.359178        -9.7737 
 118   1.0000      -0.357530        -9.7289 
 119   1.0000      -0.345443        -9.4000 
 120   1.0000      -0.336072        -9.1450 
 121   1.0000      -0.330532        -8.9942 
 122   1.0000      -0.325584        -8.8596 
 123   1.0000      -0.321232        -8.7412 
 124   1.0000      -0.316265        -8.6060 
 125   1.0000      -0.310208        -8.4412 
 126   1.0000      -0.309483        -8.4215 
 127   1.0000      -0.303659        -8.2630 
 128   1.0000      -0.294766        -8.0210 
 129   1.0000      -0.289848        -7.8872 
 130   1.0000      -0.281763        -7.6671 
 131   1.0000      -0.279878        -7.6159 
 132   1.0000      -0.273446        -7.4408 
 133   1.0000      -0.263294        -7.1646 
 134   1.0000      -0.260349        -7.0845 
 135   1.0000      -0.253640        -6.9019 
 136   1.0000      -0.252360        -6.8671 
 137   1.0000      -0.250097        -6.8055 
 138   1.0000      -0.240213        -6.5365 
 139   0.0000      -0.157652        -4.2899 
 140   0.0000      -0.129500        -3.5239 
 141   0.0000      -0.098979        -2.6933 
 142   0.0000      -0.091639        -2.4936 
 143   0.0000      -0.083619        -2.2754 
 144   0.0000      -0.077988        -2.1222 
 145   0.0000      -0.077211        -2.1010 
 146   0.0000      -0.072710        -1.9785 
 147   0.0000      -0.071321        -1.9407 
 148   0.0000      -0.061702        -1.6790 
 149   0.0000      -0.056941        -1.5494 
 150   0.0000      -0.047393        -1.2896 
 151   0.0000      -0.044586        -1.2132 
 152   0.0000      -0.032986        -0.8976 
 153   0.0000       0.015527         0.4225 
 154   0.0000       0.033334         0.9071 
 155   0.0000       0.041268         1.1230 
 156   0.0000       0.043573         1.1857 
 157   0.0000       0.047242         1.2855 
 158   0.0000       0.060358         1.6424 
 159   0.0000       0.060962         1.6589 
 160   0.0000       0.068447         1.8625 
 161   0.0000       0.071598         1.9483 
 162   0.0000       0.096571         2.6278 
 163   0.0000       0.110731         3.0131 
 164   0.0000       0.113728         3.0947 
 165   0.0000       0.116118         3.1597 
 166   0.0000       0.119587         3.2541 
 167   0.0000       0.120969         3.2917 
 168   0.0000       0.127266         3.4631 
 169   0.0000       0.129213         3.5161 
 170   0.0000       0.129869         3.5339 
 171   0.0000       0.134978         3.6729 
 172   0.0000       0.139439         3.7943 
 173   0.0000       0.149501         4.0681 
 174   0.0000       0.150201         4.0872 
 175   0.0000       0.153895         4.1877 
 176   0.0000       0.161090         4.3835 
 177   0.0000       0.166084         4.5194 
 178   0.0000       0.171229         4.6594 
 179   0.0000       0.173898         4.7320 
 180   0.0000       0.176270         4.7965 
 181   0.0000       0.180226         4.9042 
 182   0.0000       0.184496         5.0204 
 183   0.0000       0.195231         5.3125 
 184   0.0000       0.202204         5.5023 
 185   0.0000       0.205345         5.5877 
 186   0.0000       0.221661         6.0317 
 187   0.0000       0.232223         6.3191 
 188   0.0000       0.233203         6.3458 
 189   0.0000       0.235434         6.4065 
 190   0.0000       0.246176         6.6988 
 191   0.0000       0.280336         7.6283 
 192   0.0000       0.306082         8.3289 
 193   0.0000       0.309176         8.4131 
 194   0.0000       0.316139         8.6026 
 195   0.0000       0.344487         9.3740 
 196   0.0000       0.378359        10.2957 
 197   0.0000       0.389019        10.5857 
 198   0.0000       0.397204        10.8085 
 199   0.0000       0.403449        10.9784 
 200   0.0000       0.404578        11.0091 
 201   0.0000       0.409179        11.1343 
 202   0.0000       0.412779        11.2323 
 203   0.0000       0.413752        11.2588 
 204   0.0000       0.418468        11.3871 
 205   0.0000       0.433349        11.7920 
 206   0.0000       0.442842        12.0503 
 207   0.0000       0.452057        12.3011 
 208   0.0000       0.462540        12.5864 
 209   0.0000       0.469158        12.7664 
 210   0.0000       0.474586        12.9141 
 211   0.0000       0.485717        13.2170 
 212   0.0000       0.502293        13.6681 
 213   0.0000       0.515231        14.0202 
 214   0.0000       0.522850        14.2275 
 215   0.0000       0.540984        14.7209 
 216   0.0000       0.543310        14.7842 
 217   0.0000       0.552555        15.0358 
 218   0.0000       0.566188        15.4068 
 219   0.0000       0.570766        15.5313 
 220   0.0000       0.578242        15.7348 
 221   0.0000       0.579882        15.7794 
 222   0.0000       0.582257        15.8440 
 223   0.0000       0.584468        15.9042 
 224   0.0000       0.586300        15.9540 
 225   0.0000       0.590083        16.0570 
 226   0.0000       0.601650        16.3717 
 227   0.0000       0.604361        16.4455 
 228   0.0000       0.610635        16.6162 
 229   0.0000       0.619414        16.8551 
 230   0.0000       0.620086        16.8734 
 231   0.0000       0.626177        17.0391 
 232   0.0000       0.633759        17.2455 
 233   0.0000       0.637065        17.3354 
 234   0.0000       0.643128        17.5004 
 235   0.0000       0.646935        17.6040 
 236   0.0000       0.649933        17.6856 
 237   0.0000       0.657537        17.8925 
 238   0.0000       0.662069        18.0158 
 239   0.0000       0.666941        18.1484 
 240   0.0000       0.667627        18.1671 
 241   0.0000       0.671326        18.2677 
 242   0.0000       0.675304        18.3759 
 243   0.0000       0.676085        18.3972 
 244   0.0000       0.680569        18.5192 
 245   0.0000       0.683741        18.6055 
 246   0.0000       0.688877        18.7453 
 247   0.0000       0.691321        18.8118 
 248   0.0000       0.693191        18.8627 
 249   0.0000       0.694532        18.8992 
 250   0.0000       0.697766        18.9872 
 251   0.0000       0.699635        19.0380 
 252   0.0000       0.701640        19.0926 
 253   0.0000       0.705199        19.1894 
 254   0.0000       0.711262        19.3544 
 255   0.0000       0.716553        19.4984 
 256   0.0000       0.719510        19.5789 
 257   0.0000       0.720234        19.5986 
 258   0.0000       0.724111        19.7041 
 259   0.0000       0.727746        19.8030 
 260   0.0000       0.731660        19.9095 
 261   0.0000       0.736266        20.0348 
 262   0.0000       0.739485        20.1224 
 263   0.0000       0.743046        20.2193 
 264   0.0000       0.753285        20.4979 
 265   0.0000       0.756878        20.5957 
 266   0.0000       0.761877        20.7317 
 267   0.0000       0.765435        20.8285 
 268   0.0000       0.765997        20.8438 
 269   0.0000       0.770876        20.9766 
 270   0.0000       0.781876        21.2759 
 271   0.0000       0.788541        21.4573 
 272   0.0000       0.791991        21.5512 
 273   0.0000       0.795800        21.6548 
 274   0.0000       0.801363        21.8062 
 275   0.0000       0.808959        22.0129 
 276   0.0000       0.818107        22.2618 
 277   0.0000       0.826140        22.4804 
 278   0.0000       0.834815        22.7165 
 279   0.0000       0.855513        23.2797 
 280   0.0000       0.860563        23.4171 
 281   0.0000       0.876225        23.8433 
 282   0.0000       0.879441        23.9308 
 283   0.0000       0.888155        24.1679 
 284   0.0000       0.899195        24.4683 
 285   0.0000       0.908429        24.7196 
 286   0.0000       0.917024        24.9535 
 287   0.0000       0.922917        25.1139 
 288   0.0000       0.923380        25.1264 
 289   0.0000       0.932903        25.3856 
 290   0.0000       0.947956        25.7952 
 291   0.0000       0.955286        25.9947 
 292   0.0000       0.976993        26.5853 
 293   0.0000       1.011572        27.5263 
 294   0.0000       1.034018        28.1371 
 295   0.0000       1.043797        28.4032 
 296   0.0000       1.054989        28.7077 
 297   0.0000       1.060667        28.8622 
 298   0.0000       1.075414        29.2635 
 299   0.0000       1.078847        29.3569 
 300   0.0000       1.109622        30.1944 
 301   0.0000       1.120272        30.4841 
 302   0.0000       1.128639        30.7118 
 303   0.0000       1.143568        31.1181 
 304   0.0000       1.150660        31.3110 
 305   0.0000       1.156290        31.4642 
 306   0.0000       1.176651        32.0183 
 307   0.0000       1.179385        32.0927 
 308   0.0000       1.186890        32.2969 
 309   0.0000       1.207671        32.8624 
 310   0.0000       1.209360        32.9084 
 311   0.0000       1.217363        33.1261 
 312   0.0000       1.227421        33.3998 
 313   0.0000       1.232973        33.5509 
 314   0.0000       1.236084        33.6356 
 315   0.0000       1.244099        33.8537 
 316   0.0000       1.251987        34.0683 
 317   0.0000       1.267911        34.5016 
 318   0.0000       1.271089        34.5881 
 319   0.0000       1.294366        35.2215 
 320   0.0000       1.307346        35.5747 
 321   0.0000       1.314461        35.7683 
 322   0.0000       1.330911        36.2159 
 323   0.0000       1.342394        36.5284 
 324   0.0000       1.351998        36.7897 
 325   0.0000       1.356920        36.9237 
 326   0.0000       1.375968        37.4420 
 327   0.0000       1.411058        38.3969 
 328   0.0000       1.416892        38.5556 
 329   0.0000       1.456152        39.6239 
 330   0.0000       1.477672        40.2095 
 331   0.0000       1.501701        40.8634 
 332   0.0000       1.518692        41.3257 
 333   0.0000       1.521942        41.4142 
 334   0.0000       1.526368        41.5346 
 335   0.0000       1.528224        41.5851 
 336   0.0000       1.535888        41.7936 
 337   0.0000       1.538020        41.8517 
 338   0.0000       1.547919        42.1210 
 339   0.0000       1.555391        42.3243 
 340   0.0000       1.569705        42.7138 
 341   0.0000       1.595921        43.4272 
 342   0.0000       1.608914        43.7808 
 343   0.0000       1.628948        44.3259 
 344   0.0000       1.648630        44.8615 
 345   0.0000       1.673479        45.5377 
 346   0.0000       1.683332        45.8058 
 347   0.0000       1.691692        46.0333 
 348   0.0000       1.706168        46.4272 
 349   0.0000       1.739387        47.3311 
 350   0.0000       1.742226        47.4084 
 351   0.0000       1.742725        47.4220 
 352   0.0000       1.748078        47.5676 
 353   0.0000       1.758334        47.8467 
 354   0.0000       1.764138        48.0046 
 355   0.0000       1.771782        48.2126 
 356   0.0000       1.778816        48.4040 
 357   0.0000       1.803715        49.0816 
 358   0.0000       1.815712        49.4080 
 359   0.0000       1.846866        50.2558 
 360   0.0000       1.850232        50.3474 
 361   0.0000       1.854622        50.4668 
 362   0.0000       1.878899        51.1275 
 363   0.0000       1.934719        52.6464 
 364   0.0000       1.974704        53.7344 
 365   0.0000       1.975773        53.7635 
 366   0.0000       1.978371        53.8342 
 367   0.0000       1.982196        53.9383 
 368   0.0000       1.984754        54.0079 
 369   0.0000       1.985937        54.0401 
 370   0.0000       1.986911        54.0666 
 371   0.0000       1.992497        54.2186 
 372   0.0000       2.037469        55.4423 
 373   0.0000       2.054727        55.9120 
 374   0.0000       2.113123        57.5010 
 375   0.0000       2.122447        57.7547 
 376   0.0000       2.164488        58.8987 
 377   0.0000       2.184894        59.4540 
 378   0.0000       2.230604        60.6978 
 379   0.0000       2.232679        60.7543 
 380   0.0000       2.239678        60.9447 
 381   0.0000       2.322659        63.2028 
 382   0.0000       2.372036        64.5464 
 383   0.0000       2.434841        66.2554 
 384   0.0000       2.437655        66.3320 
 385   0.0000       2.440973        66.4222 
 386   0.0000       2.442875        66.4740 
 387   0.0000       2.443488        66.4907 
 388   0.0000       2.447517        66.6003 
 389   0.0000       2.449264        66.6479 
 390   0.0000       2.485754        67.6408 
 391   0.0000       2.497450        67.9591 
 392   0.0000       2.540657        69.1348 
 393   0.0000       2.574818        70.0644 
 394   0.0000       2.684409        73.0465 
 395   0.0000       2.722286        74.0772 
 396   0.0000       2.734243        74.4025 
 397   0.0000       2.749772        74.8251 
 398   0.0000       2.750928        74.8566 
 399   0.0000       2.754388        74.9507 
 400   0.0000       2.759715        75.0957 
 401   0.0000       2.803832        76.2961 
 402   0.0000       2.859460        77.8099 
 403   0.0000       2.930166        79.7339 
 404   0.0000       2.933736        79.8310 
 405   0.0000       2.938804        79.9689 
 406   0.0000       2.939211        79.9800 
 407   0.0000       2.941698        80.0477 
 408   0.0000       2.948490        80.2325 
 409   0.0000       2.952959        80.3541 
 410   0.0000       2.986122        81.2565 
 411   0.0000       3.035873        82.6103 
 412   0.0000       3.073962        83.6468 
 413   0.0000       3.088579        84.0445 
 414   0.0000       3.180187        86.5373 
 415   0.0000       3.429628        93.3249 
 416   0.0000       3.569318        97.1261 
 417   0.0000       3.649549        99.3093 
 418   0.0000       4.020428       109.4014 
 419   0.0000       4.033668       109.7617 
 420   0.0000       4.054617       110.3317 
 421   0.0000       4.067537       110.6833 
 422   0.0000       4.072673       110.8231 
 423   0.0000       4.090077       111.2967 
 424   0.0000       4.091122       111.3251 
 425   0.0000       4.121806       112.1601 
 426   0.0000       4.122911       112.1901 
 427   0.0000       4.123862       112.2160 
 428   0.0000       4.128184       112.3336 
 429   0.0000       4.129231       112.3621 
 430   0.0000       4.132607       112.4540 
 431   0.0000       4.134486       112.5051 
 432   0.0000       4.136041       112.5474 
 433   0.0000       4.136354       112.5559 
 434   0.0000       4.138560       112.6160 
 435   0.0000       4.141619       112.6992 
 436   0.0000       4.144560       112.7792 
 437   0.0000       4.150145       112.9312 
 438   0.0000       4.153951       113.0347 
 439   0.0000       4.155930       113.0886 
 440   0.0000       4.161704       113.2457 
 441   0.0000       4.166982       113.3893 
 442   0.0000       4.174478       113.5933 
 443   0.0000       4.181584       113.7867 
 444   0.0000       4.192976       114.0967 
 445   0.0000       4.228455       115.0621 

                    ********************************
                    * MULLIKEN POPULATION ANALYSIS *
                    ********************************

--------------------------------------------
MULLIKEN ATOMIC CHARGES AND SPIN POPULATIONS
--------------------------------------------
   0 Fe:    0.331870   -1.349874
   1 Fe:    0.332606    3.511047
   2 Fe:    0.289144    3.322252
   3 Fe:    0.465326    3.575046
   4 S :   -0.254554   -0.387084
   5 S :   -0.322861    0.154300
   6 S :   -0.377043    0.123462
   7 S :   -0.328897    0.075453
   8 C :   -0.171336    0.028321
   9 S :   -0.109321   -0.608959
  10 C :   -0.146380    0.026208
  11 S :   -0.135221   -0.518444
  12 C :   -0.144240   -0.010894
  13 S :   -0.136596    0.521976
  14 C :    0.097302    0.007813
  15 C :   -0.079426   -0.110677
  16 N :   -0.401367   -0.033909
  17 C :    0.141540   -0.117271
  18 C :    0.323677   -0.146465
  19 N :   -0.250874   -0.034622
  20 H :   -0.096475    0.005725
  21 H :   -0.070055    0.007686
  22 H :    0.094083    0.000181
  23 H :    0.110425   -0.007275
  24 H :    0.111268   -0.023954
  25 H :    0.090899   -0.001220
  26 H :    0.097628   -0.009632
  27 H :    0.100099   -0.019185
  28 H :    0.089331   -0.002262
  29 H :    0.100309    0.015159
  30 H :    0.104442    0.020055
  31 H :    0.032103   -0.000133
  32 H :    0.052614   -0.006568
  33 H :    0.059981   -0.006256
Sum of atomic charges         :   -0.0000000
Sum of atomic spin populations:    8.0000000

-----------------------------------------------------
MULLIKEN REDUCED ORBITAL CHARGES AND SPIN POPULATIONS
-----------------------------------------------------
CHARGE
  0 Fes       :     6.533835  s :     6.533835
      pz      :     4.260159  p :    12.766021
      px      :     4.241169
      py      :     4.264693
      dz2     :     1.137869  d :     6.367439
      dxz     :     1.427528
      dyz     :     1.344061
      dx2y2   :     1.337309
      dxy     :     1.120672
      f0      :     0.000098  f :     0.000835
      f+1     :     0.000094
      f-1     :     0.000118
      f+2     :     0.000106
      f-2     :     0.000138
      f+3     :     0.000150
      f-3     :     0.000132
  1 Fes       :     6.547239  s :     6.547239
      pz      :     4.252190  p :    12.814633
      px      :     4.324320
      py      :     4.238124
      dz2     :     1.098926  d :     6.304829
      dxz     :     1.189995
      dyz     :     1.713646
      dx2y2   :     1.106967
      dxy     :     1.195294
      f0      :     0.000119  f :     0.000693
      f+1     :     0.000089
      f-1     :     0.000087
      f+2     :     0.000079
      f-2     :     0.000085
      f+3     :     0.000103
      f-3     :     0.000132
  2 Fes       :     6.540478  s :     6.540478
      pz      :     4.286923  p :    12.854643
      px      :     4.295927
      py      :     4.271793
      dz2     :     1.137315  d :     6.314981
      dxz     :     1.218370
      dyz     :     1.116463
      dx2y2   :     1.358499
      dxy     :     1.484334
      f0      :     0.000118  f :     0.000753
      f+1     :     0.000135
      f-1     :     0.000090
      f+2     :     0.000081
      f-2     :     0.000079
      f+3     :     0.000109
      f-3     :     0.000141
  3 Fes       :     6.526112  s :     6.526112
      pz      :     4.215292  p :    12.767048
      px      :     4.251025
      py      :     4.300731
      dz2     :     1.122207  d :     6.240733
      dxz     :     1.655590
      dyz     :     1.216977
      dx2y2   :     1.136793
      dxy     :     1.109165
      f0      :     0.000124  f :     0.000781
      f+1     :     0.000104
      f-1     :     0.000091
      f+2     :     0.000100
      f-2     :     0.000091
      f+3     :     0.000158
      f-3     :     0.000111
  4 S s       :     5.902022  s :     5.902022
      pz      :     3.437595  p :    10.305666
      px      :     3.435229
      py      :     3.432842
      dz2     :     0.009230  d :     0.046867
      dxz     :     0.008463
      dyz     :     0.009072
      dx2y2   :     0.010734
      dxy     :     0.009369
  5 S s       :     5.892729  s :     5.892729
      pz      :     3.473525  p :    10.380788
      px      :     3.475819
      py      :     3.431443
      dz2     :     0.010029  d :     0.049344
      dxz     :     0.011583
      dyz     :     0.006850
      dx2y2   :     0.009827
      dxy     :     0.011055
  6 S s       :     5.898241  s :     5.898241
      pz      :     3.483528  p :    10.435920
      px      :     3.422226
      py      :     3.530166
      dz2     :     0.010100  d :     0.042882
      dxz     :     0.009503
      dyz     :     0.007374
      dx2y2   :     0.007954
      dxy     :     0.007950
  7 S s       :     5.900092  s :     5.900092
      pz      :     3.428012  p :    10.386770
      px      :     3.539450
      py      :     3.419308
      dz2     :     0.009072  d :     0.042034
      dxz     :     0.006243
      dyz     :     0.008396
      dx2y2   :     0.009464
      dxy     :     0.008859
  8 C s       :     3.093855  s :     3.093855
      pz      :     1.009305  p :     3.048603
      px      :     1.022906
      py      :     1.016392
      dz2     :     0.008274  d :     0.028879
      dxz     :     0.004220
      dyz     :     0.004395
      dx2y2   :     0.008217
      dxy     :     0.003773
  9 S s       :     5.913537  s :     5.913537
      pz      :     3.447820  p :    10.137786
      px      :     3.410325
      py      :     3.279641
      dz2     :     0.008768  d :     0.057998
      dxz     :     0.014194
      dyz     :     0.013144
      dx2y2   :     0.009498
      dxy     :     0.012394
 10 C s       :     3.080456  s :     3.080456
      pz      :     0.880135  p :     3.037048
      px      :     1.077490
      py      :     1.079423
      dz2     :     0.008395  d :     0.028875
      dxz     :     0.006111
      dyz     :     0.004609
      dx2y2   :     0.005216
      dxy     :     0.004544
 11 S s       :     5.894548  s :     5.894548
      pz      :     3.095595  p :    10.179528
      px      :     3.524940
      py      :     3.558993
      dz2     :     0.029757  d :     0.061146
      dxz     :     0.014145
      dyz     :     0.010257
      dx2y2   :     0.003600
      dxy     :     0.003387
 12 C s       :     3.078224  s :     3.078224
      pz      :     1.076419  p :     3.036727
      px      :     0.874996
      py      :     1.085312
      dz2     :     0.006982  d :     0.029289
      dxz     :     0.005141
      dyz     :     0.003915
      dx2y2   :     0.007256
      dxy     :     0.005996
 13 S s       :     5.896677  s :     5.896677
      pz      :     3.576503  p :    10.178354
      px      :     3.110275
      py      :     3.491576
      dz2     :     0.009470  d :     0.061565
      dxz     :     0.013196
      dyz     :     0.004432
      dx2y2   :     0.022682
      dxy     :     0.011785
 14 C s       :     2.883014  s :     2.883014
      pz      :     0.992363  p :     2.992062
      px      :     1.018793
      py      :     0.980906
      dz2     :     0.002467  d :     0.027622
      dxz     :     0.006961
      dyz     :     0.008166
      dx2y2   :     0.001773
      dxy     :     0.008255
 15 C s       :     3.101495  s :     3.101495
      pz      :     0.973201  p :     2.916070
      px      :     0.989657
      py      :     0.953212
      dz2     :     0.013693  d :     0.061861
      dxz     :     0.010634
      dyz     :     0.014388
      dx2y2   :     0.011123
      dxy     :     0.012023
 16 N s       :     3.492796  s :     3.492796
      pz      :     1.217691  p :     3.881588
      px      :     1.327580
      py      :     1.336316
      dz2     :     0.005955  d :     0.026983
      dxz     :     0.003679
      dyz     :     0.006957
      dx2y2   :     0.005325
      dxy     :     0.005067
 17 C s       :     3.125203  s :     3.125203
      pz      :     0.869155  p :     2.679471
      px      :     0.930845
      py      :     0.879471
      dz2     :     0.010611  d :     0.053786
      dxz     :     0.009058
      dyz     :     0.014530
      dx2y2   :     0.009187
      dxy     :     0.010400
 18 C s       :     2.996169  s :     2.996169
      pz      :     0.875128  p :     2.603121
      px      :     0.916555
      py      :     0.811438
      dz2     :     0.013397  d :     0.077032
      dxz     :     0.009685
      dyz     :     0.020260
      dx2y2   :     0.015986
      dxy     :     0.017706
 19 N s       :     3.543105  s :     3.543105
      pz      :     1.104931  p :     3.678086
      px      :     1.138557
      py      :     1.434597
      dz2     :     0.005455  d :     0.029683
      dxz     :     0.003685
      dyz     :     0.008329
      dx2y2   :     0.005399
      dxy     :     0.006815
 20 H s       :     1.065137  s :     1.065137
      pz      :     0.010954  p :     0.031338
      px      :     0.009780
      py      :     0.010605
 21 H s       :     1.039487  s :     1.039487
      pz      :     0.016039  p :     0.030568
      px      :     0.011528
      py      :     0.003000
 22 H s       :     0.880959  s :     0.880959
      pz      :     0.004980  p :     0.024957
      px      :     0.015021
      py      :     0.004957
 23 H s       :     0.863758  s :     0.863758
      pz      :     0.014652  p :     0.025817
      px      :     0.005565
      py      :     0.005600
 24 H s       :     0.863105  s :     0.863105
      pz      :     0.005133  p :     0.025627
      px      :     0.005525
      py      :     0.014970
 25 H s       :     0.884034  s :     0.884034
      pz      :     0.006135  p :     0.025067
      px      :     0.012496
      py      :     0.006436
 26 H s       :     0.877019  s :     0.877019
      pz      :     0.004587  p :     0.025353
      px      :     0.005437
      py      :     0.015328
 27 H s       :     0.874248  s :     0.874248
      pz      :     0.005135  p :     0.025654
      px      :     0.012152
      py      :     0.008367
 28 H s       :     0.885600  s :     0.885600
      pz      :     0.008583  p :     0.025069
      px      :     0.006246
      py      :     0.010240
 29 H s       :     0.874301  s :     0.874301
      pz      :     0.015375  p :     0.025390
      px      :     0.004379
      py      :     0.005636
 30 H s       :     0.869846  s :     0.869846
      pz      :     0.005753  p :     0.025712
      px      :     0.005280
      py      :     0.014678
 31 H s       :     0.942225  s :     0.942225
      pz      :     0.010278  p :     0.025672
      px      :     0.008142
      py      :     0.007251
 32 H s       :     0.921130  s :     0.921130
      pz      :     0.007926  p :     0.026257
      px      :     0.009105
      py      :     0.009226
 33 H s       :     0.913793  s :     0.913793
      pz      :     0.007151  p :     0.026225
      px      :     0.010750
      py      :     0.008325

SPIN
  0 Fes       :    -0.050256  s :    -0.050256
      pz      :    -0.049736  p :    -0.103809
      px      :    -0.006651
      py      :    -0.047421
      dz2     :    -0.363377  d :    -1.195907
      dxz     :    -0.375543
      dyz     :    -0.439891
      dx2y2   :    -0.071422
      dxy     :     0.054326
      f0      :     0.000013  f :     0.000097
      f+1     :     0.000001
      f-1     :     0.000027
      f+2     :     0.000015
      f-2     :     0.000028
      f+3     :     0.000024
      f-3     :    -0.000010
  1 Fes       :     0.069334  s :     0.069334
      pz      :     0.056735  p :     0.152220
      px      :     0.041589
      py      :     0.053896
      dz2     :     0.817439  d :     3.289543
      dxz     :     0.739988
      dyz     :     0.218942
      dx2y2   :     0.768941
      dxy     :     0.744233
      f0      :    -0.000023  f :    -0.000050
      f+1     :    -0.000002
      f-1     :    -0.000003
      f+2     :    -0.000007
      f-2     :     0.000002
      f+3     :     0.000001
      f-3     :    -0.000018
  2 Fes       :     0.064358  s :     0.064358
      pz      :     0.054349  p :     0.136443
      px      :     0.026502
      py      :     0.055592
      dz2     :     0.816343  d :     3.121487
      dxz     :     0.668315
      dyz     :     0.852758
      dx2y2   :     0.518220
      dxy     :     0.265850
      f0      :     0.000003  f :    -0.000036
      f+1     :    -0.000003
      f-1     :    -0.000004
      f+2     :    -0.000002
      f-2     :    -0.000013
      f+3     :    -0.000020
      f-3     :     0.000003
  3 Fes       :     0.057624  s :     0.057624
      pz      :     0.030218  p :     0.117377
      px      :     0.045484
      py      :     0.041675
      dz2     :     0.804281  d :     3.400075
      dxz     :     0.256773
      dyz     :     0.685507
      dx2y2   :     0.816861
      dxy     :     0.836652
      f0      :    -0.000022  f :    -0.000031
      f+1     :    -0.000002
      f-1     :    -0.000001
      f+2     :     0.000003
      f-2     :     0.000007
      f+3     :    -0.000015
      f-3     :    -0.000000
  4 S s       :    -0.010501  s :    -0.010501
      pz      :    -0.119756  p :    -0.377237
      px      :    -0.115793
      py      :    -0.141688
      dz2     :     0.001257  d :     0.000654
      dxz     :    -0.000478
      dyz     :    -0.000787
      dx2y2   :     0.000126
      dxy     :     0.000536
  5 S s       :    -0.000455  s :    -0.000455
      pz      :    -0.025159  p :     0.156522
      px      :     0.058957
      py      :     0.122725
      dz2     :     0.000143  d :    -0.001767
      dxz     :    -0.000797
      dyz     :    -0.000512
      dx2y2   :     0.000308
      dxy     :    -0.000909
  6 S s       :    -0.002881  s :    -0.002881
      pz      :    -0.007968  p :     0.127145
      px      :     0.136275
      py      :    -0.001162
      dz2     :     0.000271  d :    -0.000802
      dxz     :    -0.000982
      dyz     :    -0.000345
      dx2y2   :     0.000042
      dxy     :     0.000212
  7 S s       :    -0.002254  s :    -0.002254
      pz      :     0.130555  p :     0.078615
      px      :     0.037456
      py      :    -0.089397
      dz2     :    -0.000351  d :    -0.000908
      dxz     :     0.000336
      dyz     :    -0.000742
      dx2y2   :    -0.000400
      dxy     :     0.000249
  8 C s       :     0.007043  s :     0.007043
      pz      :     0.009432  p :     0.023094
      px      :     0.005303
      py      :     0.008359
      dz2     :    -0.000836  d :    -0.001815
      dxz     :     0.000025
      dyz     :    -0.000055
      dx2y2   :    -0.001006
      dxy     :     0.000056
  9 S s       :    -0.020237  s :    -0.020237
      pz      :    -0.157096  p :    -0.590882
      px      :    -0.034050
      py      :    -0.399736
      dz2     :     0.000224  d :     0.002161
      dxz     :     0.001051
      dyz     :    -0.000353
      dx2y2   :     0.000260
      dxy     :     0.000978
 10 C s       :     0.007145  s :     0.007145
      pz      :     0.015969  p :     0.020683
      px      :     0.002490
      py      :     0.002224
      dz2     :     0.000092  d :    -0.001620
      dxz     :    -0.000591
      dyz     :    -0.000701
      dx2y2   :    -0.000206
      dxy     :    -0.000213
 11 S s       :    -0.017213  s :    -0.017213
      pz      :    -0.012873  p :    -0.503455
      px      :    -0.203202
      py      :    -0.287380
      dz2     :     0.000474  d :     0.002224
      dxz     :     0.000204
      dyz     :     0.000473
      dx2y2   :     0.000778
      dxy     :     0.000296
 12 C s       :    -0.006059  s :    -0.006059
      pz      :    -0.001926  p :    -0.006576
      px      :    -0.002988
      py      :    -0.001662
      dz2     :     0.000488  d :     0.001741
      dxz     :     0.000335
      dyz     :     0.000014
      dx2y2   :     0.000065
      dxy     :     0.000838
 13 S s       :     0.017242  s :     0.017242
      pz      :     0.204021  p :     0.502851
      px      :     0.003721
      py      :     0.295109
      dz2     :     0.000120  d :     0.001882
      dxz     :    -0.000072
      dyz     :     0.000047
      dx2y2   :     0.001759
      dxy     :     0.000028
 14 C s       :     0.001904  s :     0.001904
      pz      :     0.001876  p :     0.006635
      px      :     0.000870
      py      :     0.003889
      dz2     :    -0.000074  d :    -0.000726
      dxz     :    -0.000054
      dyz     :    -0.000216
      dx2y2   :     0.000003
      dxy     :    -0.000384
 15 C s       :    -0.010427  s :    -0.010427
      pz      :    -0.043697  p :    -0.099821
      px      :    -0.058442
      py      :     0.002317
      dz2     :     0.000071  d :    -0.000429
      dxz     :     0.000151
      dyz     :    -0.000290
      dx2y2   :     0.000091
      dxy     :    -0.000452
 16 N s       :    -0.003856  s :    -0.003856
      pz      :    -0.004806  p :    -0.030101
      px      :     0.019335
      py      :    -0.044629
      dz2     :    -0.000418  d :     0.000048
      dxz     :    -0.000154
      dyz     :     0.000240
      dx2y2   :     0.000191
      dxy     :     0.000189
 17 C s       :    -0.010398  s :    -0.010398
      pz      :    -0.028971  p :    -0.106455
      px      :    -0.080907
      py      :     0.003423
      dz2     :    -0.000142  d :    -0.000418
      dxz     :     0.000171
      dyz     :    -0.000070
      dx2y2   :     0.000116
      dxy     :    -0.000493
 18 C s       :    -0.011986  s :    -0.011986
      pz      :    -0.046663  p :    -0.135251
      px      :    -0.083419
      py      :    -0.005169
      dz2     :     0.000260  d :     0.000772
      dxz     :     0.000531
      dyz     :    -0.000131
      dx2y2   :     0.000290
      dxy     :    -0.000179
 19 N s       :    -0.002778  s :    -0.002778
      pz      :     0.019953  p :    -0.031173
      px      :     0.003029
      py      :    -0.054156
      dz2     :    -0.000316  d :    -0.000670
      dxz     :     0.000002
      dyz     :    -0.000090
      dx2y2   :    -0.000240
      dxy     :    -0.000026
 20 H s       :     0.006619  s :     0.006619
      pz      :    -0.000259  p :    -0.000893
      px      :    -0.000642
      py      :     0.000007
 21 H s       :     0.008768  s :     0.008768
      pz      :    -0.000254  p :    -0.001082
      px      :    -0.000808
      py      :    -0.000020
 22 H s       :     0.000136  s :     0.000136
      pz      :    -0.000021  p :     0.000045
      px      :     0.000023
      py      :     0.000043
 23 H s       :    -0.007376  s :    -0.007376
      pz      :     0.000062  p :     0.000101
      px      :    -0.000044
      py      :     0.000083
 24 H s       :    -0.024075  s :    -0.024075
      pz      :     0.000034  p :     0.000121
      px      :    -0.000044
      py      :     0.000131
 25 H s       :    -0.001259  s :    -0.001259
      pz      :     0.000104  p :     0.000039
      px      :     0.000019
      py      :    -0.000085
 26 H s       :    -0.009672  s :    -0.009672
      pz      :     0.000103  p :     0.000040
      px      :    -0.000052
      py      :    -0.000011
 27 H s       :    -0.019260  s :    -0.019260
      pz      :     0.000132  p :     0.000075
      px      :    -0.000052
      py      :    -0.000006
 28 H s       :    -0.002252  s :    -0.002252
      pz      :     0.000043  p :    -0.000009
      px      :    -0.000056
      py      :     0.000003
 29 H s       :     0.015169  s :     0.015169
      pz      :     0.000007  p :    -0.000010
      px      :    -0.000022
      py      :     0.000006
 30 H s       :     0.020053  s :     0.020053
      pz      :    -0.000003  p :     0.000002
      px      :    -0.000058
      py      :     0.000064
 31 H s       :    -0.000147  s :    -0.000147
      pz      :     0.000003  p :     0.000014
      px      :    -0.000008
      py      :     0.000019
 32 H s       :    -0.006586  s :    -0.006586
      pz      :    -0.000019  p :     0.000019
      px      :     0.000021
      py      :     0.000017
 33 H s       :    -0.006269  s :    -0.006269
      pz      :     0.000012  p :     0.000013
      px      :    -0.000022
      py      :     0.000022


                     *******************************
                     * LOEWDIN POPULATION ANALYSIS *
                     *******************************

-------------------------------------------
LOEWDIN ATOMIC CHARGES AND SPIN POPULATIONS
-------------------------------------------
   0 Fe:   -0.102080   -1.243244
   1 Fe:   -0.080493    3.400585
   2 Fe:   -0.132761    3.214733
   3 Fe:    0.118489    3.487254
   4 S :    0.046547   -0.311788
   5 S :   -0.019283    0.165429
   6 S :   -0.075951    0.136141
   7 S :   -0.058631    0.096187
   8 C :   -0.170086    0.008165
   9 S :    0.209845   -0.561927
  10 C :   -0.170376    0.006127
  11 S :    0.195409   -0.471155
  12 C :   -0.167360    0.007908
  13 S :    0.204907    0.500282
  14 C :   -0.053794    0.000365
  15 C :   -0.005833   -0.096357
  16 N :   -0.103233   -0.020386
  17 C :    0.018831   -0.108147
  18 C :    0.065382   -0.124789
  19 N :   -0.123930   -0.044800
  20 H :   -0.020126   -0.001247
  21 H :   -0.024686   -0.002096
  22 H :    0.032199   -0.000205
  23 H :    0.029912   -0.007541
  24 H :    0.043093   -0.019789
  25 H :    0.033203   -0.001026
  26 H :    0.036842   -0.008130
  27 H :    0.041422   -0.016186
  28 H :    0.031552   -0.002487
  29 H :    0.038482    0.012369
  30 H :    0.039983    0.016917
  31 H :    0.038608    0.000010
  32 H :    0.039369   -0.005372
  33 H :    0.044547   -0.005798

----------------------------------------------------
LOEWDIN REDUCED ORBITAL CHARGES AND SPIN POPULATIONS
----------------------------------------------------
CHARGE
  0 Fes       :     6.534804  s :     6.534804
      pz      :     4.344450  p :    13.024163
      px      :     4.331999
      py      :     4.347714
      dz2     :     1.175677  d :     6.541916
      dxz     :     1.456873
      dyz     :     1.375679
      dx2y2   :     1.371348
      dxy     :     1.162339
      f0      :     0.000152  f :     0.001198
      f+1     :     0.000142
      f-1     :     0.000167
      f+2     :     0.000145
      f-2     :     0.000189
      f+3     :     0.000222
      f-3     :     0.000181
  1 Fes       :     6.538100  s :     6.538100
      pz      :     4.343709  p :    13.064484
      px      :     4.386151
      py      :     4.334625
      dz2     :     1.139837  d :     6.476837
      dxz     :     1.221409
      dyz     :     1.738166
      dx2y2   :     1.145122
      dxy     :     1.232303
      f0      :     0.000184  f :     0.001071
      f+1     :     0.000136
      f-1     :     0.000131
      f+2     :     0.000123
      f-2     :     0.000129
      f+3     :     0.000153
      f-3     :     0.000214
  2 Fes       :     6.535464  s :     6.535464
      pz      :     4.359080  p :    13.101896
      px      :     4.385458
      py      :     4.357357
      dz2     :     1.172760  d :     6.494234
      dxz     :     1.264915
      dyz     :     1.140412
      dx2y2   :     1.395238
      dxy     :     1.520910
      f0      :     0.000176  f :     0.001167
      f+1     :     0.000218
      f-1     :     0.000141
      f+2     :     0.000130
      f-2     :     0.000124
      f+3     :     0.000161
      f-3     :     0.000216
  3 Fes       :     6.497783  s :     6.497783
      pz      :     4.293667  p :    12.972987
      px      :     4.343266
      py      :     4.336053
      dz2     :     1.157502  d :     6.409558
      dxz     :     1.681609
      dyz     :     1.248884
      dx2y2   :     1.176052
      dxy     :     1.145511
      f0      :     0.000187  f :     0.001183
      f+1     :     0.000163
      f-1     :     0.000137
      f+2     :     0.000150
      f-2     :     0.000137
      f+3     :     0.000243
      f-3     :     0.000166
  4 S s       :     5.681911  s :     5.681911
      pz      :     3.399771  p :    10.219023
      px      :     3.416349
      py      :     3.402902
      dz2     :     0.010522  d :     0.052520
      dxz     :     0.009469
      dyz     :     0.009822
      dx2y2   :     0.012124
      dxy     :     0.010583
  5 S s       :     5.652686  s :     5.652686
      pz      :     3.451102  p :    10.311342
      px      :     3.454105
      py      :     3.406135
      dz2     :     0.011314  d :     0.055254
      dxz     :     0.013028
      dyz     :     0.007550
      dx2y2   :     0.011338
      dxy     :     0.012024
  6 S s       :     5.674991  s :     5.674991
      pz      :     3.455269  p :    10.353320
      px      :     3.396505
      py      :     3.501547
      dz2     :     0.011255  d :     0.047639
      dxz     :     0.010403
      dyz     :     0.008205
      dx2y2   :     0.008758
      dxy     :     0.009018
  7 S s       :     5.683836  s :     5.683836
      pz      :     3.400649  p :    10.328249
      px      :     3.524717
      py      :     3.402883
      dz2     :     0.009680  d :     0.046547
      dxz     :     0.007129
      dyz     :     0.009097
      dx2y2   :     0.010167
      dxy     :     0.010474
  8 C s       :     2.882765  s :     2.882765
      pz      :     1.067691  p :     3.216389
      px      :     1.077857
      py      :     1.070842
      dz2     :     0.021186  d :     0.070932
      dxz     :     0.009691
      dyz     :     0.010400
      dx2y2   :     0.020989
      dxy     :     0.008665
  9 S s       :     5.654264  s :     5.654264
      pz      :     3.441005  p :    10.070306
      px      :     3.360418
      py      :     3.268883
      dz2     :     0.009023  d :     0.065585
      dxz     :     0.016566
      dyz     :     0.015173
      dx2y2   :     0.010303
      dxy     :     0.014520
 10 C s       :     2.881290  s :     2.881290
      pz      :     0.994208  p :     3.217581
      px      :     1.111761
      py      :     1.111613
      dz2     :     0.020666  d :     0.071504
      dxz     :     0.014915
      dyz     :     0.010665
      dx2y2   :     0.013662
      dxy     :     0.011596
 11 S s       :     5.627332  s :     5.627332
      pz      :     3.097976  p :    10.106740
      px      :     3.484841
      py      :     3.523922
      dz2     :     0.037013  d :     0.070519
      dxz     :     0.015597
      dyz     :     0.011211
      dx2y2   :     0.003442
      dxy     :     0.003254
 12 C s       :     2.878824  s :     2.878824
      pz      :     1.110743  p :     3.216077
      px      :     0.990383
      py      :     1.114951
      dz2     :     0.018021  d :     0.072459
      dxz     :     0.012031
      dyz     :     0.009855
      dx2y2   :     0.017910
      dxy     :     0.014642
 13 S s       :     5.624572  s :     5.624572
      pz      :     3.538096  p :    10.100525
      px      :     3.114577
      py      :     3.447853
      dz2     :     0.010776  d :     0.069995
      dxz     :     0.014580
      dyz     :     0.004181
      dx2y2   :     0.027534
      dxy     :     0.012923
 14 C s       :     2.811573  s :     2.811573
      pz      :     1.052742  p :     3.167677
      px      :     1.066387
      py      :     1.048548
      dz2     :     0.005723  d :     0.074544
      dxz     :     0.019079
      dyz     :     0.022936
      dx2y2   :     0.004275
      dxy     :     0.022531
 15 C s       :     2.855320  s :     2.855320
      pz      :     0.959168  p :     3.006824
      px      :     0.977310
      py      :     1.070346
      dz2     :     0.030557  d :     0.143690
      dxz     :     0.024146
      dyz     :     0.034805
      dx2y2   :     0.027982
      dxy     :     0.026200
 16 N s       :     3.154783  s :     3.154783
      pz      :     1.241346  p :     3.888112
      px      :     1.316665
      py      :     1.330102
      dz2     :     0.013690  d :     0.060338
      dxz     :     0.008954
      dyz     :     0.015907
      dx2y2   :     0.011813
      dxy     :     0.009975
 17 C s       :     2.820029  s :     2.820029
      pz      :     0.997833  p :     3.028108
      px      :     0.982298
      py      :     1.047977
      dz2     :     0.025235  d :     0.133032
      dxz     :     0.021005
      dyz     :     0.036040
      dx2y2   :     0.025978
      dxy     :     0.024774
 18 C s       :     2.806176  s :     2.806176
      pz      :     1.006584  p :     2.947164
      px      :     0.970791
      py      :     0.969790
      dz2     :     0.028121  d :     0.181277
      dxz     :     0.020016
      dyz     :     0.053221
      dx2y2   :     0.038125
      dxy     :     0.041793
 19 N s       :     3.244299  s :     3.244299
      pz      :     1.172187  p :     3.820443
      px      :     1.170942
      py      :     1.477314
      dz2     :     0.011289  d :     0.059189
      dxz     :     0.008821
      dyz     :     0.016909
      dx2y2   :     0.010331
      dxy     :     0.011839
 20 H s       :     0.917981  s :     0.917981
      pz      :     0.036161  p :     0.102144
      px      :     0.032572
      py      :     0.033411
 21 H s       :     0.924511  s :     0.924511
      pz      :     0.046601  p :     0.100175
      px      :     0.035900
      py      :     0.017674
 22 H s       :     0.893328  s :     0.893328
      pz      :     0.015061  p :     0.074473
      px      :     0.044678
      py      :     0.014734
 23 H s       :     0.892791  s :     0.892791
      pz      :     0.044854  p :     0.077297
      px      :     0.016193
      py      :     0.016250
 24 H s       :     0.881177  s :     0.881177
      pz      :     0.014982  p :     0.075730
      px      :     0.015985
      py      :     0.044763
 25 H s       :     0.892462  s :     0.892462
      pz      :     0.021363  p :     0.074334
      px      :     0.034839
      py      :     0.018133
 26 H s       :     0.888240  s :     0.888240
      pz      :     0.016226  p :     0.074918
      px      :     0.015237
      py      :     0.043455
 27 H s       :     0.883540  s :     0.883540
      pz      :     0.017630  p :     0.075038
      px      :     0.034249
      py      :     0.023159
 28 H s       :     0.894159  s :     0.894159
      pz      :     0.023984  p :     0.074288
      px      :     0.021498
      py      :     0.028806
 29 H s       :     0.886558  s :     0.886558
      pz      :     0.043939  p :     0.074960
      px      :     0.015183
      py      :     0.015838
 30 H s       :     0.884399  s :     0.884399
      pz      :     0.016137  p :     0.075618
      px      :     0.018346
      py      :     0.041136
 31 H s       :     0.890906  s :     0.890906
      pz      :     0.028381  p :     0.070487
      px      :     0.021874
      py      :     0.020231
 32 H s       :     0.888311  s :     0.888311
      pz      :     0.022066  p :     0.072319
      px      :     0.024873
      py      :     0.025380
 33 H s       :     0.883297  s :     0.883297
      pz      :     0.019613  p :     0.072155
      px      :     0.029717
      py      :     0.022826

SPIN
  0 Fes       :    -0.014808  s :    -0.014808
      pz      :    -0.032468  p :    -0.057474
      px      :     0.003676
      py      :    -0.028681
      dz2     :    -0.359046  d :    -1.171106
      dxz     :    -0.369566
      dyz     :    -0.433477
      dx2y2   :    -0.068042
      dxy     :     0.059026
      f0      :     0.000016  f :     0.000144
      f+1     :     0.000008
      f-1     :     0.000038
      f+2     :     0.000022
      f-2     :     0.000029
      f+3     :     0.000036
      f-3     :    -0.000005
  1 Fes       :     0.028872  s :     0.028872
      pz      :     0.045999  p :     0.115390
      px      :     0.025954
      py      :     0.043437
      dz2     :     0.811018  d :     3.256422
      dxz     :     0.731602
      dyz     :     0.215840
      dx2y2   :     0.759488
      dxy     :     0.738475
      f0      :    -0.000035  f :    -0.000099
      f+1     :    -0.000004
      f-1     :    -0.000001
      f+2     :    -0.000019
      f-2     :    -0.000001
      f+3     :    -0.000006
      f-3     :    -0.000033
  2 Fes       :     0.025659  s :     0.025659
      pz      :     0.043878  p :     0.102989
      px      :     0.018645
      py      :     0.040467
      dz2     :     0.812209  d :     3.086170
      dxz     :     0.656221
      dyz     :     0.846414
      dx2y2   :     0.511942
      dxy     :     0.259384
      f0      :    -0.000004  f :    -0.000085
      f+1     :    -0.000015
      f-1     :    -0.000013
      f+2     :    -0.000006
      f-2     :    -0.000024
      f+3     :    -0.000026
      f-3     :     0.000002
  3 Fes       :     0.025810  s :     0.025810
      pz      :     0.027367  p :     0.092800
      px      :     0.039030
      py      :     0.026404
      dz2     :     0.797194  d :     3.368710
      dxz     :     0.254371
      dyz     :     0.678964
      dx2y2   :     0.808435
      dxy     :     0.829745
      f0      :    -0.000032  f :    -0.000067
      f+1     :    -0.000003
      f-1     :    -0.000006
      f+2     :     0.000003
      f-2     :     0.000005
      f+3     :    -0.000031
      f-3     :    -0.000004
  4 S s       :    -0.000132  s :    -0.000132
      pz      :    -0.101430  p :    -0.315009
      px      :    -0.096694
      py      :    -0.116885
      dz2     :     0.002284  d :     0.003353
      dxz     :    -0.000209
      dyz     :    -0.000562
      dx2y2   :     0.000624
      dxy     :     0.001215
  5 S s       :     0.002062  s :     0.002062
      pz      :    -0.007962  p :     0.163666
      px      :     0.065531
      py      :     0.106097
      dz2     :     0.001018  d :    -0.000299
      dxz     :    -0.000801
      dyz     :    -0.000409
      dx2y2   :     0.000616
      dxy     :    -0.000722
  6 S s       :     0.001619  s :     0.001619
      pz      :     0.005513  p :     0.134100
      px      :     0.117572
      py      :     0.011015
      dz2     :     0.001035  d :     0.000422
      dxz     :    -0.000975
      dyz     :    -0.000258
      dx2y2   :     0.000190
      dxy     :     0.000431
  7 S s       :     0.001393  s :     0.001393
      pz      :     0.111132  p :     0.094117
      px      :     0.050100
      py      :    -0.067115
      dz2     :    -0.000441  d :     0.000677
      dxz     :     0.000658
      dyz     :    -0.000616
      dx2y2   :     0.000247
      dxy     :     0.000828
  8 C s       :     0.002867  s :     0.002867
      pz      :     0.004685  p :     0.009895
      px      :     0.004004
      py      :     0.001205
      dz2     :    -0.001940  d :    -0.004596
      dxz     :    -0.000101
      dyz     :    -0.000187
      dx2y2   :    -0.002357
      dxy     :    -0.000011
  9 S s       :    -0.006500  s :    -0.006500
      pz      :    -0.150247  p :    -0.559002
      px      :    -0.021096
      py      :    -0.387659
      dz2     :     0.000348  d :     0.003575
      dxz     :     0.001810
      dyz     :    -0.000554
      dx2y2   :     0.000476
      dxy     :     0.001495
 10 C s       :     0.002312  s :     0.002312
      pz      :     0.010453  p :     0.007927
      px      :    -0.000395
      py      :    -0.002131
      dz2     :    -0.000056  d :    -0.004112
      dxz     :    -0.001406
      dyz     :    -0.001539
      dx2y2   :    -0.000499
      dxy     :    -0.000612
 11 S s       :    -0.005031  s :    -0.005031
      pz      :    -0.006568  p :    -0.469773
      px      :    -0.183678
      py      :    -0.279528
      dz2     :     0.000705  d :     0.003648
      dxz     :     0.000754
      dyz     :     0.000617
      dx2y2   :     0.001072
      dxy     :     0.000500
 12 C s       :     0.000418  s :     0.000418
      pz      :     0.000789  p :     0.003201
      px      :     0.000465
      py      :     0.001948
      dz2     :     0.001352  d :     0.004289
      dxz     :     0.000810
      dyz     :    -0.000008
      dx2y2   :     0.000248
      dxy     :     0.001888
 13 S s       :     0.008468  s :     0.008468
      pz      :     0.201728  p :     0.488729
      px      :     0.001096
      py      :     0.285905
      dz2     :     0.000522  d :     0.003085
      dxz     :    -0.000165
      dyz     :     0.000117
      dx2y2   :     0.002603
      dxy     :     0.000009
 14 C s       :     0.000756  s :     0.000756
      pz      :     0.000629  p :     0.001470
      px      :    -0.000935
      py      :     0.001775
      dz2     :    -0.000202  d :    -0.001861
      dxz     :    -0.000125
      dyz     :    -0.000601
      dx2y2   :    -0.000011
      dxy     :    -0.000921
 15 C s       :    -0.003262  s :    -0.003262
      pz      :    -0.039706  p :    -0.091767
      px      :    -0.053022
      py      :     0.000961
      dz2     :     0.000209  d :    -0.001329
      dxz     :     0.000058
      dyz     :    -0.000493
      dx2y2   :    -0.000292
      dxy     :    -0.000811
 16 N s       :    -0.000323  s :    -0.000323
      pz      :    -0.002874  p :    -0.019318
      px      :     0.017358
      py      :    -0.033801
      dz2     :    -0.000783  d :    -0.000746
      dxz     :    -0.000465
      dyz     :     0.000253
      dx2y2   :     0.000099
      dxy     :     0.000151
 17 C s       :    -0.003656  s :    -0.003656
      pz      :    -0.027138  p :    -0.103312
      px      :    -0.077128
      py      :     0.000955
      dz2     :    -0.000476  d :    -0.001179
      dxz     :     0.000248
      dyz     :    -0.000126
      dx2y2   :     0.000015
      dxy     :    -0.000841
 18 C s       :    -0.002961  s :    -0.002961
      pz      :    -0.041886  p :    -0.122984
      px      :    -0.077126
      py      :    -0.003971
      dz2     :     0.000471  d :     0.001157
      dxz     :     0.000611
      dyz     :    -0.000189
      dx2y2   :     0.000444
      dxy     :    -0.000181
 19 N s       :    -0.004516  s :    -0.004516
      pz      :     0.015364  p :    -0.038115
      px      :     0.000398
      py      :    -0.053877
      dz2     :    -0.001395  d :    -0.002170
      dxz     :     0.000021
      dyz     :    -0.000315
      dx2y2   :    -0.000325
      dxy     :    -0.000156
 20 H s       :     0.002544  s :     0.002544
      pz      :    -0.001021  p :    -0.003791
      px      :    -0.002765
      py      :    -0.000005
 21 H s       :     0.002931  s :     0.002931
      pz      :    -0.001248  p :    -0.005026
      px      :    -0.003504
      py      :    -0.000275
 22 H s       :    -0.000317  s :    -0.000317
      pz      :    -0.000040  p :     0.000112
      px      :     0.000060
      py      :     0.000092
 23 H s       :    -0.008149  s :    -0.008149
      pz      :     0.000451  p :     0.000608
      px      :    -0.000103
      py      :     0.000260
 24 H s       :    -0.020542  s :    -0.020542
      pz      :     0.000209  p :     0.000753
      px      :    -0.000027
      py      :     0.000572
 25 H s       :    -0.001117  s :    -0.001117
      pz      :     0.000221  p :     0.000091
      px      :     0.000047
      py      :    -0.000177
 26 H s       :    -0.008465  s :    -0.008465
      pz      :     0.000228  p :     0.000334
      px      :    -0.000048
      py      :     0.000155
 27 H s       :    -0.016778  s :    -0.016778
      pz      :     0.000323  p :     0.000592
      px      :     0.000145
      py      :     0.000124
 28 H s       :    -0.002592  s :    -0.002592
      pz      :     0.000082  p :     0.000105
      px      :    -0.000018
      py      :     0.000041
 29 H s       :     0.012396  s :     0.012396
      pz      :    -0.000157  p :    -0.000027
      px      :     0.000118
      py      :     0.000012
 30 H s       :     0.017009  s :     0.017009
      pz      :    -0.000033  p :    -0.000092
      px      :     0.000071
      py      :    -0.000131
 31 H s       :    -0.000042  s :    -0.000042
      pz      :     0.000014  p :     0.000052
      px      :    -0.000017
      py      :     0.000055
 32 H s       :    -0.005526  s :    -0.005526
      pz      :     0.000017  p :     0.000153
      px      :     0.000051
      py      :     0.000085
 33 H s       :    -0.006031  s :    -0.006031
      pz      :     0.000047  p :     0.000233
      px      :     0.000066
      py      :     0.000120


                      *****************************
                      * MAYER POPULATION ANALYSIS *
                      *****************************

  NA   - Mulliken gross atomic population
  ZA   - Total nuclear charge
  QA   - Mulliken gross atomic charge
  VA   - Mayer's total valence
  BVA  - Mayer's bonded valence
  FA   - Mayer's free valence

  ATOM       NA         ZA         QA         VA         BVA        FA
  0 Fe    25.6681    26.0000     0.3319     6.4309     4.1308     2.3000
  1 Fe    25.6674    26.0000     0.3326     6.5543     3.7659     2.7884
  2 Fe    25.7109    26.0000     0.2891     6.5711     4.0041     2.5670
  3 Fe    25.5347    26.0000     0.4653     6.5530     3.6182     2.9348
  4 S     16.2546    16.0000    -0.2546     2.5425     2.4908     0.0517
  5 S     16.3229    16.0000    -0.3229     2.4811     2.4544     0.0267
  6 S     16.3770    16.0000    -0.3770     2.4257     2.4009     0.0248
  7 S     16.3289    16.0000    -0.3289     2.4620     2.4328     0.0292
  8 C      6.1713     6.0000    -0.1713     3.8906     3.8900     0.0006
  9 S     16.1093    16.0000    -0.1093     2.4782     2.1255     0.3527
 10 C      6.1464     6.0000    -0.1464     3.9090     3.9085     0.0005
 11 S     16.1352    16.0000    -0.1352     2.5041     2.2655     0.2385
 12 C      6.1442     6.0000    -0.1442     3.9042     3.9039     0.0002
 13 S     16.1366    16.0000    -0.1366     2.5270     2.2409     0.2861
 14 C      5.9027     6.0000     0.0973     3.8998     3.8997     0.0001
 15 C      6.0794     6.0000    -0.0794     4.0310     4.0195     0.0115
 16 N      7.4014     7.0000    -0.4014     3.2545     3.2500     0.0045
 17 C      5.8585     6.0000     0.1415     3.9979     3.9845     0.0133
 18 C      5.6763     6.0000     0.3237     3.9465     3.9291     0.0174
 19 N      7.2509     7.0000    -0.2509     3.1505     3.1425     0.0080
 20 H      1.0965     1.0000    -0.0965     1.0123     1.0122     0.0000
 21 H      1.0701     1.0000    -0.0701     1.0323     1.0322     0.0001
 22 H      0.9059     1.0000     0.0941     0.9803     0.9803     0.0000
 23 H      0.8896     1.0000     0.1104     0.9928     0.9927     0.0001
 24 H      0.8887     1.0000     0.1113     0.9937     0.9931     0.0006
 25 H      0.9091     1.0000     0.0909     0.9777     0.9777     0.0000
 26 H      0.9024     1.0000     0.0976     0.9865     0.9864     0.0001
 27 H      0.8999     1.0000     0.1001     0.9889     0.9885     0.0004
 28 H      0.9107     1.0000     0.0893     0.9789     0.9789     0.0000
 29 H      0.8997     1.0000     0.1003     0.9876     0.9873     0.0002
 30 H      0.8956     1.0000     0.1044     0.9932     0.9928     0.0004
 31 H      0.9679     1.0000     0.0321     0.9987     0.9987     0.0000
 32 H      0.9474     1.0000     0.0526     1.0057     1.0057     0.0000
 33 H      0.9400     1.0000     0.0600     1.0005     1.0004     0.0000

  Mayer bond orders larger than 0.100000
B(  0-Fe,  1-Fe) :   0.2141 B(  0-Fe,  2-Fe) :   0.1839 B(  0-Fe,  3-Fe) :   0.2264 
B(  0-Fe,  5-S ) :   0.7817 B(  0-Fe,  6-S ) :   0.8511 B(  0-Fe,  7-S ) :   0.6873 
B(  0-Fe, 13-S ) :   1.0583 B(  1-Fe,  2-Fe) :   0.2483 B(  1-Fe,  3-Fe) :   0.2552 
B(  1-Fe,  4-S ) :   0.6211 B(  1-Fe,  6-S ) :   0.6401 B(  1-Fe,  7-S ) :   0.8609 
B(  1-Fe,  9-S ) :   0.7856 B(  2-Fe,  3-Fe) :   0.3483 B(  2-Fe,  4-S ) :   0.7499 
B(  2-Fe,  5-S ) :   0.7588 B(  2-Fe,  7-S ) :   0.6536 B(  2-Fe, 11-S ) :   0.9009 
B(  3-Fe,  4-S ) :   0.5568 B(  3-Fe,  5-S ) :   0.7030 B(  3-Fe,  6-S ) :   0.7198 
B(  3-Fe, 16-N ) :   0.5663 B(  4-S ,  9-S ) :   0.1615 B(  4-S , 11-S ) :   0.1291 
B(  8-C ,  9-S ) :   0.9904 B(  8-C , 22-H ) :   0.9671 B(  8-C , 23-H ) :   0.9546 
B(  8-C , 24-H ) :   0.9535 B( 10-C , 11-S ) :   0.9917 B( 10-C , 25-H ) :   0.9656 
B( 10-C , 26-H ) :   0.9630 B( 10-C , 27-H ) :   0.9591 B( 12-C , 13-S ) :   0.9922 
B( 12-C , 28-H ) :   0.9677 B( 12-C , 29-H ) :   0.9615 B( 12-C , 30-H ) :   0.9575 
B( 14-C , 15-C ) :   1.0650 B( 14-C , 31-H ) :   0.9469 B( 14-C , 32-H ) :   0.9442 
B( 14-C , 33-H ) :   0.9453 B( 15-C , 16-N ) :   1.2951 B( 15-C , 17-C ) :   1.4008 
B( 16-N , 18-C ) :   1.2448 B( 17-C , 19-N ) :   1.4262 B( 17-C , 20-H ) :   1.0225 
B( 18-C , 19-N ) :   1.5164 B( 18-C , 21-H ) :   0.9933 

Environment variable NBOEXE for nbo6.exe or nbo5.exe not set! Skipping NBO-Analysis

-------
TIMINGS
-------

Total SCF time: 0 days 7 hours 21 min 9 sec 

Total time                  ....   26469.146 sec
Sum of individual times     ....   26459.051 sec  (100.0%)

Fock matrix formation       ....   26374.820 sec  ( 99.6%)
  XC integration            ....     598.881 sec  (  2.3% of F)
    Basis function eval.    ....     172.434 sec  ( 28.8% of XC)
    Density eval.           ....     193.188 sec  ( 32.3% of XC)
    XC-Functional eval.     ....      26.889 sec  (  4.5% of XC)
    XC-Potential eval.      ....     190.722 sec  ( 31.8% of XC)
Diagonalization             ....      47.367 sec  (  0.2%)
Density matrix formation    ....      12.859 sec  (  0.0%)
Population analysis         ....       0.044 sec  (  0.0%)
Initial guess               ....       1.513 sec  (  0.0%)
Orbital Transformation      ....       0.000 sec  (  0.0%)
Orbital Orthonormalization  ....       0.000 sec  (  0.0%)
DIIS solution               ....      19.128 sec  (  0.1%)
Grid generation             ....       3.319 sec  (  0.0%)

-------------------------   --------------------
FINAL SINGLE POINT ENERGY     -8222.972527344247
-------------------------   --------------------


                            ***************************************
                            *     ORCA property calculations      *
                            ***************************************

                                    ---------------------
                                    Active property flags
                                    ---------------------
   (+) Dipole Moment


------------------------------------------------------------------------------
                       ORCA ELECTRIC PROPERTIES CALCULATION
------------------------------------------------------------------------------

Dipole Moment Calculation                       ... on
Quadrupole Moment Calculation                   ... off
Polarizability Calculation                      ... off
GBWName                                         ... 1e3d_chainsAB_distal_cluster.gbw
Electron density file                           ... 1e3d_chainsAB_distal_cluster.scfp
The origin for moment calculation is the CENTER OF MASS  = (-61.985032, 90.258141  1.056170)

-------------
DIPOLE MOMENT
-------------
                                X             Y             Z
Electronic contribution:     -4.61432     -11.88710      -7.26082
Nuclear contribution   :      4.66175      11.14810       6.88679
                        -----------------------------------------
Total Dipole Moment    :      0.04743      -0.73900      -0.37403
                        -----------------------------------------
Magnitude (a.u.)       :      0.82962
Magnitude (Debye)      :      2.10874


--------------------
Rotational spectrum 
--------------------
 
Rotational constants in cm-1:     0.005367     0.004203     0.004006 
Rotational constants in MHz :   160.907173   126.017097   120.111732 

 Dipole components along the rotational axes: 
x,y,z [a.u.] :    -0.634934     0.418325    -0.331871 
x,y,z [Debye]:    -1.613874     1.063297    -0.843548 

 
------------------------------------------------------------------------------
                      ORCA CHELPG CHARGES GENERATION
------------------------------------------------------------------------------

GBW file                           ... 1e3d_chainsAB_distal_cluster.gbw

Reading the GBW file               ... done

Grid spacing                       ...     0.300000
Point Cut-Off                      ...     2.800000
Van-der-Waals Radii                ...        COSMO
Total charge                       ...            0


Number of points X direction       ...           49
Number of points Y direction       ...           47
Number of points Z direction       ...           48
Maximum number of possible points  ...       110544
Final number of points             ...        20726


CHELPG Charges            
--------------------------------
  0   Fe  :       0.358898
  1   Fe  :       0.365128
  2   Fe  :       0.339499
  3   Fe  :       0.375869
  4   S   :      -0.283316
  5   S   :      -0.349331
  6   S   :      -0.376137
  7   S   :      -0.351825
  8   C   :      -0.098717
  9   S   :      -0.143209
 10   C   :      -0.076902
 11   S   :      -0.187181
 12   C   :      -0.104053
 13   S   :      -0.170973
 14   C   :      -0.544466
 15   C   :       0.165506
 16   N   :      -0.271476
 17   C   :       0.132078
 18   C   :       0.314484
 19   N   :      -0.581154
 20   H   :       0.097844
 21   H   :       0.091015
 22   H   :       0.088462
 23   H   :       0.100281
 24   H   :       0.080589
 25   H   :       0.087168
 26   H   :       0.082002
 27   H   :       0.083825
 28   H   :       0.096141
 29   H   :       0.086283
 30   H   :       0.090442
 31   H   :       0.158480
 32   H   :       0.159047
 33   H   :       0.185699
--------------------------------
Total charge:    -0.000000
--------------------------------

CHELPG charges calculated...

Timings for individual parts in CHELPG calculation:
Grid generation                 ...        0.009 sec (=   0.000 min)
Potential calculation           ...       17.992 sec (=   0.300 min)
Fit to the potential            ...        0.058 sec (=   0.001 min)
------------------------------------------------------------------------------

------------------------------------------------------------------------------
                      ORCA CHELPG CHARGES GENERATION
------------------------------------------------------------------------------

GBW file                           ... 1e3d_chainsAB_distal_cluster.gbw

Density file                       ... 1e3d_chainsAB_distal_cluster.scfp

Reading the GBW file               ... done

Reading the density               ... Done!
Grid spacing                       ...     0.300000
Point Cut-Off                      ...     2.800000
Van-der-Waals Radii                ...        COSMO
Total charge                       ...            0


Number of points X direction       ...           49
Number of points Y direction       ...           47
Number of points Z direction       ...           48
Maximum number of possible points  ...       110544
Final number of points             ...        20726


CHELPG Charges            
--------------------------------
  0   Fe  :       0.358898
  1   Fe  :       0.365128
  2   Fe  :       0.339499
  3   Fe  :       0.375869
  4   S   :      -0.283316
  5   S   :      -0.349331
  6   S   :      -0.376137
  7   S   :      -0.351825
  8   C   :      -0.098717
  9   S   :      -0.143209
 10   C   :      -0.076902
 11   S   :      -0.187181
 12   C   :      -0.104053
 13   S   :      -0.170973
 14   C   :      -0.544466
 15   C   :       0.165506
 16   N   :      -0.271476
 17   C   :       0.132078
 18   C   :       0.314484
 19   N   :      -0.581154
 20   H   :       0.097844
 21   H   :       0.091015
 22   H   :       0.088462
 23   H   :       0.100281
 24   H   :       0.080589
 25   H   :       0.087168
 26   H   :       0.082002
 27   H   :       0.083825
 28   H   :       0.096141
 29   H   :       0.086283
 30   H   :       0.090442
 31   H   :       0.158480
 32   H   :       0.159047
 33   H   :       0.185699
--------------------------------
Total charge:     0.000000
--------------------------------

CHELPG charges calculated...

Timings for individual parts in CHELPG calculation:
Grid generation                 ...        0.009 sec (=   0.000 min)
Potential calculation           ...       17.796 sec (=   0.297 min)
Fit to the potential            ...        0.054 sec (=   0.001 min)
------------------------------------------------------------------------------


Timings for individual modules:

Sum of individual times         ...    26487.414 sec (= 441.457 min)
GTO integral calculation        ...        0.351 sec (=   0.006 min)   0.0 %
SCF iterations                  ...    26469.163 sec (= 441.153 min)  99.9 %
CHELPG charge generation        ...       17.899 sec (=   0.298 min)   0.1 %
                             ****ORCA TERMINATED NORMALLY****
TOTAL RUN TIME: 0 days 7 hours 21 minutes 45 seconds 686 msec
