# Supplementary material for: Modeling of the Electrostatic Interaction and Catalytic Activity of [NiFe] Hydrogenases on a Planar Electrode
Source: J Phys Chem B. 2022 Oct 21;126(43):8777–90. doi: 10.1021/acs.jpcb.2c05371 (PMC9639099; doi:10.1021/acs.jpcb.2c05371)
Supplement: Supplementary file 1 — jp2c05371_si_001.zip [file jp2c05371_si_001.zip › Supplementary data/Metallic clusters orca/Medial cluster/Medial cluster c2_m10/1e3d_chainsAB_medial_cluster.out]

                                 *****************
                                 * O   R   C   A *
                                 *****************

           --- An Ab Initio, DFT and Semiempirical electronic structure package ---

                  #######################################################
                  #                        -***-                        #
                  #          Department of theory and spectroscopy      #
                  #               Directorship: Frank Neese             #
                  #        Max Planck Institute fuer Kohlenforschung    #
                  #                Kaiser Wilhelm Platz 1               #
                  #                 D-45470 Muelheim/Ruhr               #
                  #                      Germany                        #
                  #                                                     #
                  #                  All rights reserved                #
                  #                        -***-                        #
                  #######################################################


                         Program Version 4.2.1 -  RELEASE  -


 With contributions from (in alphabetic order):
   Daniel Aravena         : Magnetic Suceptibility
   Michael Atanasov       : Ab Initio Ligand Field Theory (pilot matlab implementation)
   Alexander A. Auer      : GIAO ZORA, VPT2
   Ute Becker             : Parallelization
   Giovanni Bistoni       : ED, misc. LED, open-shell LED, HFLD
   Martin Brehm           : Molecular dynamics
   Dmytro Bykov           : SCF Hessian
   Vijay G. Chilkuri      : MRCI spin determinant printing, contributions to CSF-ICE
   Dipayan Datta          : RHF DLPNO-CCSD density
   Achintya Kumar Dutta   : EOM-CC, STEOM-CC
   Dmitry Ganyushin       : Spin-Orbit,Spin-Spin,Magnetic field MRCI
   Miquel Garcia          : C-PCM Hessian, Gaussian charge scheme
   Yang Guo               : DLPNO-NEVPT2, CIM, IAO-localization
   Andreas Hansen         : Spin unrestricted coupled pair/coupled cluster methods
   Benjamin Helmich-Paris : CASSCF linear response (MC-RPA)
   Lee Huntington         : MR-EOM, pCC
   Robert Izsak           : Overlap fitted RIJCOSX, COSX-SCS-MP3, EOM
   Christian Kollmar      : KDIIS, OOCD, Brueckner-CCSD(T), CCSD density
   Simone Kossmann        : Meta GGA functionals, TD-DFT gradient, OOMP2, MP2 Hessian
   Martin Krupicka        : AUTO-CI
   Lucas Lang             : DCDCAS
   Dagmar Lenk            : GEPOL surface, SMD
   Dimitrios Liakos       : Extrapolation schemes; Compound Job, initial MDCI parallelization
   Dimitrios Manganas     : Further ROCIS development; embedding schemes
   Dimitrios Pantazis     : SARC Basis sets
   Taras Petrenko         : DFT Hessian,TD-DFT gradient, ASA, ECA, R-Raman, ABS, FL, XAS/XES, NRVS
   Peter Pinski           : DLPNO-MP2, DLPNO-MP2 Gradient
   Christoph Reimann      : Effective Core Potentials
   Marius Retegan         : Local ZFS, SOC
   Christoph Riplinger    : Optimizer, TS searches, QM/MM, DLPNO-CCSD(T), (RO)-DLPNO pert. Triples
   Tobias Risthaus        : Range-separated hybrids, TD-DFT gradient, RPA, STAB
   Michael Roemelt        : Original ROCIS implementation
   Masaaki Saitow         : Open-shell DLPNO-CCSD energy and density
   Barbara Sandhoefer     : DKH picture change effects
   Avijit Sen             : IP-ROCIS
   Kantharuban Sivalingam : CASSCF convergence, NEVPT2, FIC-MRCI
   Bernardo de Souza      : ESD, SOC TD-DFT
   Georgi Stoychev        : AutoAux, RI-MP2 NMR
   Willem Van den Heuvel  : Paramagnetic NMR
   Boris Wezisla          : Elementary symmetry handling
   Frank Wennmohs         : Technical directorship


 We gratefully acknowledge several colleagues who have allowed us to
 interface, adapt or use parts of their codes:
   Stefan Grimme, W. Hujo, H. Kruse,             : VdW corrections, initial TS optimization,
                  C. Bannwarth                     DFT functionals, gCP, sTDA/sTD-DF
   Ed Valeev, F. Pavosevic, A. Kumar             : LibInt (2-el integral package), F12 methods
   Garnet Chan, S. Sharma, J. Yang, R. Olivares  : DMRG
   Ulf Ekstrom                                   : XCFun DFT Library
   Mihaly Kallay                                 : mrcc  (arbitrary order and MRCC methods)
   Andreas Klamt, Michael Diedenhofen            : otool_cosmo (COSMO solvation model)
   Jiri Pittner, Ondrej Demel                    : Mk-CCSD
   Frank Weinhold                                : gennbo (NPA and NBO analysis)
   Christopher J. Cramer and Donald G. Truhlar   : smd solvation model
   Lars Goerigk                                  : TD-DFT with DH, B97 family of functionals
   V. Asgeirsson, H. Jonsson                     : NEB implementation
   FAccTs GmbH                                   : IRC, NEB, NEB-TS, Multilevel, MM, QM/MM, CI optimization
   S Lehtola, MJT Oliveira, MAL Marques          : LibXC Library


 Your calculation uses the libint2 library for the computation of 2-el integrals
 For citations please refer to: http://libint.valeyev.net

 Your ORCA version has been built with support for libXC version: 4.2.3
 For citations please refer to: https://tddft.org/programs/libxc/

 This ORCA versions uses:
   CBLAS   interface :  Fast vector & matrix operations
   LAPACKE interface :  Fast linear algebra routines
   SCALAPACK package :  Parallel linear algebra routines


----- Orbital basis set information -----
Your calculation utilizes the basis: def2-SVP
   F. Weigend and R. Ahlrichs, Phys. Chem. Chem. Phys. 7, 3297 (2005).

================================================================================
                                        WARNINGS
                       Please study these warnings very carefully!
================================================================================


INFO   : the flag for use of LIBINT has been found!

================================================================================
                                       INPUT FILE
================================================================================
NAME = 1e3d_chainsAB_medial_cluster.inp
|  1> # avogadro generated ORCA input file
|  2> #Medial cluster 
|  3> 
|  4> ! AllPop
|  5> ! CHELPG
|  6> ! Angs
|  7> ! PBE0 def2-SVP TightSCF UHF
|  8> %scf
|  9> 	MaxIter 1500
| 10> 
| 11> end
| 12> * xyz -2 10
| 13>   Fe      -20.66500       18.27800       43.31700
| 14>   Fe      -19.35600       15.97500       42.75100
| 15>   Fe      -18.45800       18.33400       41.73800
| 16>    S      -21.58600       16.24000       42.83600
| 17>    S      -20.36200       19.51000       41.44000
| 18>    S      -18.54000       17.74400       43.92100
| 19>    S      -18.50000       16.33300       40.68800
| 20>    S      -16.46600       19.42700       41.12600
| 21>    S      -21.85200       19.37800       44.96700
| 22>    S      -18.74800       13.83900       43.35500
| 23>    C      -16.89000       20.81200       40.04900
| 24>    C      -23.24400       20.14200       44.11600
| 25>    C      -19.83400       13.09000       44.58400
| 26>    H      -17.55200       21.50600       40.58700
| 27>    H      -17.40500       20.43500       39.15300
| 28>    H      -15.97200       21.33800       39.74900
| 29>    H      -23.85000       19.36300       43.63200
| 30>    H      -22.86800       20.84100       43.35300
| 31>    H      -23.86200       20.69000       44.84200
| 32>    H      -20.85800       13.03700       44.18500
| 33>    H      -19.82800       13.70100       45.49900
| 34>    H      -19.47900       12.07600       44.81800
| 35> *
| 36> 
| 37> 
| 38>                          ****END OF INPUT****
================================================================================

                       ****************************
                       * Single Point Calculation *
                       ****************************

---------------------------------
CARTESIAN COORDINATES (ANGSTROEM)
---------------------------------
  Fe   -20.665000   18.278000   43.317000
  Fe   -19.356000   15.975000   42.751000
  Fe   -18.458000   18.334000   41.738000
  S    -21.586000   16.240000   42.836000
  S    -20.362000   19.510000   41.440000
  S    -18.540000   17.744000   43.921000
  S    -18.500000   16.333000   40.688000
  S    -16.466000   19.427000   41.126000
  S    -21.852000   19.378000   44.967000
  S    -18.748000   13.839000   43.355000
  C    -16.890000   20.812000   40.049000
  C    -23.244000   20.142000   44.116000
  C    -19.834000   13.090000   44.584000
  H    -17.552000   21.506000   40.587000
  H    -17.405000   20.435000   39.153000
  H    -15.972000   21.338000   39.749000
  H    -23.850000   19.363000   43.632000
  H    -22.868000   20.841000   43.353000
  H    -23.862000   20.690000   44.842000
  H    -20.858000   13.037000   44.185000
  H    -19.828000   13.701000   45.499000
  H    -19.479000   12.076000   44.818000

----------------------------
CARTESIAN COORDINATES (A.U.)
----------------------------
  NO LB      ZA    FRAG     MASS         X           Y           Z
   0 Fe   26.0000    0    55.850  -39.051191   34.540414   81.857267
   1 Fe   26.0000    0    55.850  -36.577539   30.188375   80.787682
   2 Fe   26.0000    0    55.850  -34.880565   34.646239   78.873389
   3 S    16.0000    0    32.060  -40.791628   30.689152   80.948309
   4 S    16.0000    0    32.060  -38.478604   36.868557   78.310251
   5 S    16.0000    0    32.060  -35.035523   33.531301   82.998662
   6 S    16.0000    0    32.060  -34.959933   30.864897   76.889177
   7 S    16.0000    0    32.060  -31.116231   36.711710   77.716877
   8 S    16.0000    0    32.060  -41.294295   36.619113   84.975315
   9 S    16.0000    0    32.060  -35.428586   26.151920   81.929077
  10 C     6.0000    0    12.011  -31.917474   39.328980   75.681642
  11 C     6.0000    0    12.011  -43.924794   38.062864   83.367158
  12 C     6.0000    0    12.011  -37.480828   24.736515   84.251550
  13 H     1.0000    0     1.008  -33.168473   40.640450   76.698315
  14 H     1.0000    0     1.008  -32.890683   38.616554   73.988447
  15 H     1.0000    0     1.008  -30.182706   40.322976   75.114724
  16 H     1.0000    0     1.008  -45.069968   36.590767   82.452531
  17 H     1.0000    0     1.008  -43.214257   39.383782   81.925297
  18 H     1.0000    0     1.008  -45.092645   39.098434   84.739099
  19 H     1.0000    0     1.008  -39.415908   24.636360   83.497549
  20 H     1.0000    0     1.008  -37.469490   25.891138   85.980649
  21 H     1.0000    0     1.008  -36.809975   22.820333   84.693746

--------------------------------
INTERNAL COORDINATES (ANGSTROEM)
--------------------------------
 Fe     0   0   0     0.000000000000     0.00000000     0.00000000
 Fe     1   0   0     2.708808963364     0.00000000     0.00000000
 Fe     1   2   0     2.714263435999    60.20227063     0.00000000
 S      2   1   3     2.247298378053    54.00778146   220.43883679
 S      3   1   2     2.257652763381    53.25842460   139.09149446
 S      3   1   2     2.262810862622    53.41117256   295.39322766
 S      3   1   2     2.260147119105   103.70273492    30.94517537
 S      3   1   2     2.353137692529   148.12526222   219.52113531
 S      1   2   3     2.311161829038   143.32251555   215.00701274
 S      2   1   3     2.301516022104   149.52723394   151.11052539
 C      8   3   1     1.804973684019   108.22449391   280.75964751
 C      9   1   2     1.801544059966   105.15562026   222.42842797
 C     10   2   1     1.803008042134   113.91050328    22.07030892
 H     11   8   3     1.099692684344   109.49612040    59.97103590
 H     11   8   3     1.100077270013   109.45092488   299.99854935
 H     11   8   3     1.099727238910   109.49321715   180.05838136
 H     12   9   1     1.099242011570   109.47640775    59.95105610
 H     12   9   1     1.100975022423   109.43462109   299.99042660
 H     12   9   1     1.099683590857   109.49348779   180.01892164
 H     13  10   2     1.100266331394   109.47511075    59.96032970
 H     13  10   2     1.100264513651   109.44420605   299.96932346
 H     13  10   2     1.099534901674   109.49324963   179.96904519

---------------------------
INTERNAL COORDINATES (A.U.)
---------------------------
 Fe     0   0   0     0.000000000000     0.00000000     0.00000000
 Fe     1   0   0     5.118907089869     0.00000000     0.00000000
 Fe     1   2   0     5.129214549354    60.20227063     0.00000000
 S      2   1   3     4.246778475726    54.00778146   220.43883679
 S      3   1   2     4.266345428280    53.25842460   139.09149446
 S      3   1   2     4.276092823218    53.41117256   295.39322766
 S      3   1   2     4.271059077480   103.70273492    30.94517537
 S      3   1   2     4.446785794287   148.12526222   219.52113531
 S      1   2   3     4.367462908053   143.32251555   215.00701274
 S      2   1   3     4.349234974608   149.52723394   151.11052539
 C      8   3   1     3.410905941730   108.22449391   280.75964751
 C      9   1   2     3.404424891529   105.15562026   222.42842797
 C     10   2   1     3.407191416891   113.91050328    22.07030892
 H     11   8   3     2.078118004887   109.49612040    59.97103590
 H     11   8   3     2.078844766477   109.45092488   299.99854935
 H     11   8   3     2.078183303553   109.49321715   180.05838136
 H     12   9   1     2.077266356768   109.47640775    59.95105610
 H     12   9   1     2.080541272668   109.43462109   299.99042660
 H     12   9   1     2.078100820687   109.49348779   180.01892164
 H     13  10   2     2.079202040710   109.47511075    59.96032970
 H     13  10   2     2.079198605673   109.44420605   299.96932346
 H     13  10   2     2.077819838853   109.49324963   179.96904519

---------------------
BASIS SET INFORMATION
---------------------
There are 4 groups of distinct atoms

 Group   1 Type Fe  : 14s9p5d1f contracted to 5s3p2d1f pattern {63311/531/41/1}
 Group   2 Type S   : 10s7p1d contracted to 4s3p1d pattern {5311/511/1}
 Group   3 Type C   : 7s4p1d contracted to 3s2p1d pattern {511/31/1}
 Group   4 Type H   : 4s1p contracted to 2s1p pattern {31/1}

Atom   0Fe   basis set group =>   1
Atom   1Fe   basis set group =>   1
Atom   2Fe   basis set group =>   1
Atom   3S    basis set group =>   2
Atom   4S    basis set group =>   2
Atom   5S    basis set group =>   2
Atom   6S    basis set group =>   2
Atom   7S    basis set group =>   2
Atom   8S    basis set group =>   2
Atom   9S    basis set group =>   2
Atom  10C    basis set group =>   3
Atom  11C    basis set group =>   3
Atom  12C    basis set group =>   3
Atom  13H    basis set group =>   4
Atom  14H    basis set group =>   4
Atom  15H    basis set group =>   4
Atom  16H    basis set group =>   4
Atom  17H    basis set group =>   4
Atom  18H    basis set group =>   4
Atom  19H    basis set group =>   4
Atom  20H    basis set group =>   4
Atom  21H    basis set group =>   4
------------------------------------------------------------------------------
                           ORCA GTO INTEGRAL CALCULATION
------------------------------------------------------------------------------

                         BASIS SET STATISTICS AND STARTUP INFO

 # of primitive gaussian shells          ...  294
 # of primitive gaussian functions       ...  606
 # of contracted shells                  ...  134
 # of contracted basis functions         ...  306
 Highest angular momentum                ...    3
 Maximum contraction depth               ...    6
 Integral package used                   ... LIBINT
 Integral threshhold            Thresh   ...  2.500e-11
 Primitive cut-off              TCut     ...  2.500e-12


------------------------------ INTEGRAL EVALUATION ----------------------------


 * One electron integrals 
 Pre-screening matrix                    ... done
 Shell pair data                         ... done (   0.001 sec)

-------------------------------------------------------------------------------
                                 ORCA SCF
-------------------------------------------------------------------------------

------------
SCF SETTINGS
------------
Hamiltonian:
 Density Functional     Method          .... DFT(GTOs)
 Exchange Functional    Exchange        .... PBE
   PBE kappa parameter   XKappa         ....  0.804000
   PBE mue parameter    XMuePBE         ....  0.219520
 Correlation Functional Correlation     .... PBE
   PBE beta parameter  CBetaPBE         ....  0.066725
 LDA part of GGA corr.  LDAOpt          .... PW91-LDA
 Gradients option       PostSCFGGA      .... off
 Hybrid DFT is turned on
   Fraction HF Exchange ScalHFX         ....  0.250000
   Scaling of DF-GGA-X  ScalDFX         ....  0.750000
   Scaling of DF-GGA-C  ScalDFC         ....  1.000000
   Scaling of DF-LDA-C  ScalLDAC        ....  1.000000
   Perturbative correction              ....  0.000000
   Density functional embedding theory  .... OFF
   NL short-range parameter             ....  6.900000


General Settings:
 Integral files         IntName         .... 1e3d_chainsAB_medial_cluster
 Hartree-Fock type      HFTyp           .... UHF
 Total Charge           Charge          ....   -2
 Multiplicity           Mult            ....   10
 Number of Electrons    NEL             ....  219
 Basis Dimension        Dim             ....  306
 Nuclear Repulsion      ENuc            ....   3301.4188331283 Eh

Convergence Acceleration:
 DIIS                   CNVDIIS         .... on
   Start iteration      DIISMaxIt       ....    12
   Startup error        DIISStart       ....  0.200000
   # of expansion vecs  DIISMaxEq       ....     5
   Bias factor          DIISBfac        ....   1.050
   Max. coefficient     DIISMaxC        ....  10.000
 Newton-Raphson         CNVNR           .... off
 SOSCF                  CNVSOSCF        .... off
 Level Shifting         CNVShift        .... on
   Level shift para.    LevelShift      ....    0.2500
   Turn off err/grad.   ShiftErr        ....    0.0010
 Zerner damping         CNVZerner       .... off
 Static damping         CNVDamp         .... on
   Fraction old density DampFac         ....    0.7000
   Max. Damping (<1)    DampMax         ....    0.9800
   Min. Damping (>=0)   DampMin         ....    0.0000
   Turn off err/grad.   DampErr         ....    0.1000
 Fernandez-Rico         CNVRico         .... off

SCF Procedure:
 Maximum # iterations   MaxIter         ....  1500
 SCF integral mode      SCFMode         .... Direct
   Integral package                     .... LIBINT
 Reset frequency        DirectResetFreq ....    20
 Integral Threshold     Thresh          ....  2.500e-11 Eh
 Primitive CutOff       TCut            ....  2.500e-12 Eh

Convergence Tolerance:
 Convergence Check Mode ConvCheckMode   .... Total+1el-Energy
 Convergence forced     ConvForced      .... 0
 Energy Change          TolE            ....  1.000e-08 Eh
 1-El. energy change                    ....  1.000e-05 Eh
 DIIS Error             TolErr          ....  5.000e-07


Diagonalization of the overlap matrix:
Smallest eigenvalue                        ... 8.750e-03
Time for diagonalization                   ...    0.006 sec
Threshold for overlap eigenvalues          ... 1.000e-08
Number of eigenvalues below threshold      ... 0
Time for construction of square roots      ...    0.003 sec
Total time needed                          ...    0.010 sec

-------------------
DFT GRID GENERATION
-------------------

General Integration Accuracy     IntAcc      ...  4.340
Radial Grid Type                 RadialGrid  ... Gauss-Chebyshev
Angular Grid (max. acc.)         AngularGrid ... Lebedev-110
Angular grid pruning method      GridPruning ... 3 (G Style)
Weight generation scheme         WeightScheme... Becke
Basis function cutoff            BFCut       ...    1.0000e-11
Integration weight cutoff        WCut        ...    1.0000e-14
Grids for H and He will be reduced by one unit

# of grid points (after initial pruning)     ...  33492 (   0.0 sec)
# of grid points (after weights+screening)   ...  31432 (   0.1 sec)
nearest neighbour list constructed           ...    0.0 sec
Grid point re-assignment to atoms done       ...    0.0 sec
Grid point division into batches done        ...    0.0 sec
Reduced shell lists constructed in    0.2 sec

Total number of grid points                  ...    31432
Total number of batches                      ...      501
Average number of points per batch           ...       62
Average number of grid points per atom       ...     1429
Average number of shells per batch           ...    59.29 (44.25%)
Average number of basis functions per batch  ...   132.51 (43.30%)
Average number of large shells per batch     ...    40.29 (67.94%)
Average number of large basis fcns per batch ...    88.74 (66.97%)
Maximum spatial batch extension              ...  21.60, 20.05, 23.12 au
Average spatial batch extension              ...   3.88,  3.77,  3.93 au

Time for grid setup =    0.294 sec

------------------------------
INITIAL GUESS: MODEL POTENTIAL
------------------------------
Loading Hartree-Fock densities                     ... done
Calculating cut-offs                               ... done
Setting up the integral package                    ... done
Initializing the effective Hamiltonian             ... done
Starting the Coulomb interaction                   ... done (   0.3 sec)
Reading the grid                                   ... done
Mapping shells                                     ... done
Starting the XC term evaluation                    ... done (   0.2 sec)
  promolecular density results
     # of electrons  =    216.993922858
     EX              =   -354.828593287
     EC              =     -8.742339306
     EX+EC           =   -363.570932593
Transforming the Hamiltonian                       ... done (   0.0 sec)
Diagonalizing the Hamiltonian                      ... done (   0.0 sec)
Back transforming the eigenvectors                 ... done (   0.0 sec)
Now organizing SCF variables                       ... done
                      ------------------
                      INITIAL GUESS DONE (   0.9 sec)
                      ------------------
--------------
SCF ITERATIONS
--------------
ITER       Energy         Delta-E        Max-DP      RMS-DP      [F,P]     Damp
               ***  Starting incremental Fock matrix formation  ***
  0  -6694.5696888505   0.000000000000 0.09029518  0.00160999  0.1385339 0.7000
  1  -6694.8470045719  -0.277315721434 0.03641241  0.00081810  0.0999060 0.7000
                               ***Turning on DIIS***
  2  -6694.9407589177  -0.093754345789 0.09120266  0.00178071  0.0864426 0.0000
  3  -6695.1101973518  -0.169438434104 0.01430303  0.00022990  0.1673970 0.7000
  4  -6695.1662678880  -0.056070536126 0.01342531  0.00022737  0.1086094 0.7000
  5  -6695.2048865275  -0.038618639502 0.03691359  0.00067524  0.0612961 0.0000
  6  -6695.2528410766  -0.047954549197 0.02391166  0.00030066  0.0432556 0.0000
  7  -6695.2657353360  -0.012894259389 0.01337707  0.00019812  0.0147378 0.0000
  8  -6695.2730914643  -0.007356128268 0.01199082  0.00017910  0.0100074 0.0000
  9  -6695.2780702121  -0.004978747834 0.00941635  0.00014709  0.0108719 0.0000
 10  -6695.2814301579  -0.003359945777 0.00977264  0.00012433  0.0105021 0.0000
 11  -6695.2839931677  -0.002563009818 0.01395043  0.00017682  0.0049546 0.0000
 12  -6695.2865942738  -0.002601106093 0.00608735  0.00008133  0.0042635 0.0000
 13  -6695.2876536799  -0.001059406037 0.00457660  0.00006466  0.0039977 0.0000
 14  -6695.2883306624  -0.000676982569 0.00584532  0.00007858  0.0036121 0.0000
 15  -6695.2891252258  -0.000794563362 0.00446318  0.00006384  0.0024246 0.0000
 16  -6695.2896934989  -0.000568273075 0.00403224  0.00005688  0.0025953 0.0000
 17  -6695.2901806752  -0.000487176349 0.00617813  0.00007507  0.0018524 0.0000
 18  -6695.2907600230  -0.000579347741 0.00461637  0.00005675  0.0019620 0.0000
 19  -6695.2911695491  -0.000409526121 0.00526025  0.00005786  0.0019442 0.0000
               *** Restarting incremental Fock matrix formation ***
                                   *** Resetting DIIS ***
 20  -6695.2915634549  -0.000393905797 0.00292648  0.00004218  0.0017003 0.0000
 21  -6695.2918212673  -0.000257812371 0.00298133  0.00003300  0.0027284 0.0000
 22  -6695.2920307131  -0.000209445820 0.00240473  0.00002913  0.0018843 0.0000
 23  -6695.2922069263  -0.000176213265 0.00330159  0.00003670  0.0018616 0.0000
 24  -6695.2924264340  -0.000219507695 0.00385803  0.00004339  0.0016691 0.0000
 25  -6695.2926774649  -0.000251030892 0.00273110  0.00003243  0.0020347 0.0000
 26  -6695.2928609119  -0.000183446984 0.00453035  0.00004909  0.0018759 0.0000
 27  -6695.2931332588  -0.000272346914 0.00346382  0.00004246  0.0014396 0.0000
 28  -6695.2933611627  -0.000227903924 0.00322018  0.00004068  0.0016713 0.0000
 29  -6695.2935775308  -0.000216368048 0.00287993  0.00003532  0.0016888 0.0000
 30  -6695.2937612480  -0.000183717250 0.00259263  0.00003506  0.0013707 0.0000
 31  -6695.2939401220  -0.000178873989 0.00122492  0.00001996  0.0014157 0.0000
 32  -6695.2940360915  -0.000095969432 0.00141739  0.00002097  0.0014604 0.0000
 33  -6695.2941411547  -0.000105063269 0.00169872  0.00002196  0.0013096 0.0000
 34  -6695.2942518758  -0.000110721026 0.00148719  0.00002035  0.0013731 0.0000
 35  -6695.2943543091  -0.000102433323 0.00215106  0.00002729  0.0013149 0.0000
 36  -6695.2944950290  -0.000140719922 0.00294097  0.00003115  0.0011962 0.0000
 37  -6695.2946549606  -0.000159931552 0.00162441  0.00002115  0.0013369 0.0000
 38  -6695.2947631915  -0.000108230989 0.00064179  0.00001085  0.0012550 0.0000
 39  -6695.2948081150  -0.000044923501 0.00044063  0.00000762  0.0013534 0.0000
               *** Restarting incremental Fock matrix formation ***
                                   *** Resetting DIIS ***
 40  -6695.2948334301  -0.000025315039 0.00262104  0.00003457  0.0015323 0.0000
 41  -6695.2949801679  -0.000146737793 0.00281973  0.00002588  0.0026776 0.0000
 42  -6695.2951305278  -0.000150359897 0.00253079  0.00002537  0.0013538 0.0000
 43  -6695.2952650669  -0.000134539153 0.00243735  0.00002594  0.0012143 0.0000
 44  -6695.2954050058  -0.000139938893 0.00144819  0.00001611  0.0013521 0.0000
 45  -6695.2954853889  -0.000080383105 0.00122224  0.00001382  0.0015137 0.0000
 46  -6695.2955541405  -0.000068751584 0.00022712  0.00000647  0.0016319 0.0000
 47  -6695.2955701994  -0.000016058892 0.00035553  0.00000673  0.0016909 0.0000
 48  -6695.2956036848  -0.000033485366 0.00115135  0.00001490  0.0015919 0.0000
 49  -6695.2956884266  -0.000084741874 0.00216594  0.00002696  0.0012687 0.0000
 50  -6695.2958377475  -0.000149320878 0.00335843  0.00002967  0.0019208 0.0000
 51  -6695.2960095305  -0.000171783012 0.00298503  0.00003006  0.0011342 0.0000
 52  -6695.2961855062  -0.000175975659 0.00213427  0.00002276  0.0012221 0.0000
 53  -6695.2963182608  -0.000132754568 0.00076202  0.00000985  0.0011524 0.0000
 54  -6695.2962687719   0.000049488865 0.00141804  0.00001542  0.0018245 0.0000
 55  -6695.2963597094  -0.000090937551 0.00125898  0.00001687  0.0015420 0.0000
 56  -6695.2964633851  -0.000103675671 0.00261158  0.00002719  0.0015254 0.0000
 57  -6695.2966285193  -0.000165134224 0.00313933  0.00003085  0.0014351 0.0000
 58  -6695.2968184169  -0.000189897537 0.00373880  0.00003713  0.0015016 0.0000
 59  -6695.2970504143  -0.000231997430 0.00125396  0.00001611  0.0013835 0.0000
               *** Restarting incremental Fock matrix formation ***
                                   *** Resetting DIIS ***
 60  -6695.2971423045  -0.000091890184 0.00305561  0.00003745  0.0013900 0.0000
 61  -6695.2973671227  -0.000224818197 0.00321862  0.00002975  0.0019399 0.0000
 62  -6695.2975569953  -0.000189872616 0.00325813  0.00003182  0.0014902 0.0000
 63  -6695.2977567076  -0.000199712254 0.00260044  0.00002747  0.0013234 0.0000
 64  -6695.2979286062  -0.000171898660 0.00134912  0.00001547  0.0012960 0.0000
 65  -6695.2980159386  -0.000087332366 0.00098052  0.00001122  0.0015544 0.0000
 66  -6695.2980766037  -0.000060665145 0.00023402  0.00000483  0.0018189 0.0000
 67  -6695.2980760976   0.000000506088 0.00075485  0.00001062  0.0021178 0.0000
 68  -6695.2981453975  -0.000069299876 0.00231268  0.00002635  0.0014157 0.0000
 69  -6695.2983136123  -0.000168214744 0.00291731  0.00003270  0.0015514 0.0000
 70  -6695.2985174482  -0.000203835974 0.00359935  0.00003380  0.0015520 0.0000
 71  -6695.2987269222  -0.000209473943 0.00403532  0.00004152  0.0012341 0.0000
 72  -6695.2989832628  -0.000256340592 0.00522057  0.00005333  0.0012376 0.0000
 73  -6695.2993017239  -0.000318461123 0.00447507  0.00004513  0.0014256 0.0000
 74  -6695.2995616340  -0.000259910140 0.00544678  0.00005605  0.0011936 0.0000
 75  -6695.2998660699  -0.000304435907 0.00332014  0.00003496  0.0014999 0.0000
 76  -6695.3000477236  -0.000181653631 0.00846615  0.00008476  0.0011258 0.0000
 77  -6695.3004375846  -0.000389861017 0.00293206  0.00003419  0.0013301 0.0000
 78  -6695.3005932633  -0.000155678750 0.02275779  0.00026438  0.0009963 0.0000
 79  -6695.3013371859  -0.000743922566 0.00386256  0.00003955  0.0029243 0.0000
               *** Restarting incremental Fock matrix formation ***
                                   *** Resetting DIIS ***
 80  -6695.3012889422   0.000048243697 0.00216799  0.00003433  0.0014554 0.0000
 81  -6695.3012878500   0.000001092191 0.00109434  0.00001703  0.0041019 0.0000
 82  -6695.3013657606  -0.000077910560 0.00266169  0.00004384  0.0008920 0.0000
 83  -6695.3014410061  -0.000075245569 0.00162179  0.00002002  0.0009386 0.0000
 84  -6695.3014768240  -0.000035817817 0.00060327  0.00000940  0.0013458 0.0000
 85  -6695.3015008529  -0.000024028932 0.00145096  0.00002923  0.0006267 0.0000
 86  -6695.3015487452  -0.000047892328 0.00086636  0.00001649  0.0005955 0.0000
 87  -6695.3015735005  -0.000024755300 0.00207858  0.00003569  0.0005456 0.0000
 88  -6695.3016274464  -0.000053945920 0.00161133  0.00002961  0.0005005 0.0000
 89  -6695.3016513229  -0.000023876453 0.00054815  0.00000792  0.0021651 0.0000
 90  -6695.3016715691  -0.000020246192 0.00123643  0.00002247  0.0008430 0.0000
 91  -6695.3016945483  -0.000022979193 0.00062213  0.00001008  0.0005639 0.0000
 92  -6695.3017060032  -0.000011454944 0.00073742  0.00001131  0.0006240 0.0000
 93  -6695.3017187320  -0.000012728743 0.00058008  0.00001031  0.0004784 0.0000
 94  -6695.3017289854  -0.000010253397 0.00109545  0.00001735  0.0002612 0.0000
 95  -6695.3017463995  -0.000017414110 0.00151810  0.00002488  0.0003813 0.0000
 96  -6695.3017694007  -0.000023001247 0.00249426  0.00003893  0.0002485 0.0000
 97  -6695.3017996386  -0.000030237881 0.00396299  0.00006040  0.0002475 0.0000
 98  -6695.3018357800  -0.000036141387 0.00054316  0.00000733  0.0002437 0.0000
 99  -6695.3018386546  -0.000002874586 0.00098746  0.00001467  0.0005627 0.0000
               *** Restarting incremental Fock matrix formation ***
                                   *** Resetting DIIS ***
100  -6695.3018456273  -0.000006972676 0.00075468  0.00001246  0.0003616 0.0000
101  -6695.3018373034   0.000008323889 0.00036357  0.00000396  0.0019346 0.0000
102  -6695.3018471356  -0.000009832251 0.00039146  0.00000584  0.0008744 0.0000
103  -6695.3018513216  -0.000004186009 0.00024385  0.00000303  0.0001753 0.0000
104  -6695.3018527109  -0.000001389290 0.00052184  0.00000682  0.0001740 0.0000
105  -6695.3018554619  -0.000002751000 0.00021584  0.00000285  0.0002223 0.0000
106  -6695.3018566130  -0.000001151129 0.00065526  0.00000799  0.0001638 0.0000
107  -6695.3018598479  -0.000003234876 0.00051899  0.00000629  0.0001563 0.0000
108  -6695.3018622388  -0.000002390902 0.00091833  0.00001088  0.0001498 0.0000
109  -6695.3018657620  -0.000003523152 0.00022189  0.00000294  0.0003357 0.0000
110  -6695.3018668438  -0.000001081868 0.00137422  0.00001598  0.0001356 0.0000
111  -6695.3018716658  -0.000004821939 0.00072372  0.00000855  0.0002186 0.0000
112  -6695.3018692059   0.000002459925 0.00036979  0.00000461  0.0002090 0.0000
113  -6695.3018706136  -0.000001407747 0.00056910  0.00000666  0.0001225 0.0000
114  -6695.3018725588  -0.000001945198 0.00066305  0.00000772  0.0001156 0.0000
115  -6695.3018746048  -0.000002045983 0.00046929  0.00000569  0.0001111 0.0000
116  -6695.3018731387   0.000001466100 0.00105172  0.00001232  0.0001361 0.0000
117  -6695.3018762848  -0.000003146140 0.00096611  0.00001108  0.0000997 0.0000
118  -6695.3018786249  -0.000002340063 0.00017436  0.00000245  0.0001432 0.0000
119  -6695.3018782515   0.000000373434 0.00014796  0.00000195  0.0001247 0.0000
               *** Restarting incremental Fock matrix formation ***
                                   *** Resetting DIIS ***
120  -6695.3018779680   0.000000283500 0.00033635  0.00000438  0.0000918 0.0000
121  -6695.3018782424  -0.000000274466 0.00012529  0.00000185  0.0003016 0.0000
122  -6695.3018789024  -0.000000659969 0.00010436  0.00000116  0.0000864 0.0000
123  -6695.3018791311  -0.000000228727 0.00024271  0.00000290  0.0000854 0.0000
124  -6695.3018796847  -0.000000553580 0.00026730  0.00000303  0.0000820 0.0000
125  -6695.3018802654  -0.000000580705 0.00077092  0.00000878  0.0000784 0.0000
126  -6695.3018817725  -0.000001507123 0.00016874  0.00000202  0.0000683 0.0000
127  -6695.3018820614  -0.000000288889 0.00103013  0.00001162  0.0000962 0.0000
128  -6695.3018836982  -0.000001636783 0.00043827  0.00000515  0.0000557 0.0000
129  -6695.3018842569  -0.000000558719 0.00070694  0.00000786  0.0001106 0.0000
130  -6695.3018850412  -0.000000784275 0.00041189  0.00000461  0.0001005 0.0000
131  -6695.3018846246   0.000000416544 0.00011151  0.00000131  0.0000890 0.0000
132  -6695.3018847640  -0.000000139310 0.00002503  0.00000036  0.0000411 0.0000
133  -6695.3018847693  -0.000000005295 0.00017751  0.00000203  0.0000411 0.0000
134  -6695.3018849637  -0.000000194403 0.00007186  0.00000080  0.0000392 0.0000
135  -6695.3018850380  -0.000000074391 0.00020045  0.00000231  0.0000383 0.0000
136  -6695.3018852378  -0.000000199746 0.00016595  0.00000186  0.0000362 0.0000
137  -6695.3018853827  -0.000000144891 0.00003860  0.00000056  0.0000601 0.0000
138  -6695.3018854270  -0.000000044308 0.00044047  0.00000499  0.0000339 0.0000
139  -6695.3018857821  -0.000000355142 0.00011050  0.00000131  0.0000509 0.0000
               *** Restarting incremental Fock matrix formation ***
                                   *** Resetting DIIS ***
140  -6695.3018857165   0.000000065596 0.00009849  0.00000173  0.0000351 0.0000
141  -6695.3018855909   0.000000125638 0.00007869  0.00000095  0.0002201 0.0000
142  -6695.3018858104  -0.000000219535 0.00004392  0.00000051  0.0000293 0.0000
143  -6695.3018858438  -0.000000033368 0.00008975  0.00000108  0.0000286 0.0000
144  -6695.3018859081  -0.000000064346 0.00004211  0.00000047  0.0000276 0.0000
145  -6695.3018859370  -0.000000028814 0.00012224  0.00000143  0.0000273 0.0000
146  -6695.3018860204  -0.000000083469 0.00007380  0.00000083  0.0000258 0.0000
147  -6695.3018860670  -0.000000046555 0.00004340  0.00000053  0.0000271 0.0000
148  -6695.3018860917  -0.000000024680 0.00012117  0.00000144  0.0000303 0.0000
149  -6695.3018861670  -0.000000075351 0.00038053  0.00000432  0.0000232 0.0000
150  -6695.3018863590  -0.000000192033 0.00022880  0.00000258  0.0000187 0.0000
151  -6695.3018862497   0.000000109310 0.00018101  0.00000206  0.0000269 0.0000
152  -6695.3018863382  -0.000000088437 0.00009379  0.00000110  0.0000194 0.0000
153  -6695.3018863814  -0.000000043184 0.00004531  0.00000054  0.0000257 0.0000
154  -6695.3018864001  -0.000000018742 0.00004876  0.00000059  0.0000176 0.0000
155  -6695.3018863796   0.000000020461 0.00019806  0.00000227  0.0000182 0.0000
156  -6695.3018864590  -0.000000079391 0.00033709  0.00000387  0.0000159 0.0000
157  -6695.3018865647  -0.000000105692 0.00002567  0.00000033  0.0000120 0.0000
158  -6695.3018865698  -0.000000005040 0.00019309  0.00000221  0.0000133 0.0000
159  -6695.3018866101  -0.000000040305 0.00001373  0.00000014  0.0000203 0.0000
               *** Restarting incremental Fock matrix formation ***
                                   *** Resetting DIIS ***
160  -6695.3018866244  -0.000000014345 0.00003730  0.00000063  0.0000207 0.0000
161  -6695.3018865792   0.000000045244 0.00003367  0.00000047  0.0001145 0.0000
162  -6695.3018866313  -0.000000052085 0.00001104  0.00000014  0.0000088 0.0000
163  -6695.3018866355  -0.000000004265 0.00001626  0.00000019  0.0000097 0.0000
164  -6695.3018866361  -0.000000000576 0.00001034  0.00000011  0.0000086 0.0000
165  -6695.3018866381  -0.000000002014 0.00001461  0.00000016  0.0000084 0.0000
166  -6695.3018866410  -0.000000002889 0.00001037  0.00000011  0.0000083 0.0000
167  -6695.3018866407   0.000000000317 0.00001722  0.00000018  0.0000082 0.0000
168  -6695.3018866442  -0.000000003567 0.00003151  0.00000033  0.0000080 0.0000
169  -6695.3018866473  -0.000000003075 0.00000543  0.00000007  0.0000075 0.0000
170  -6695.3018866500  -0.000000002704 0.00003430  0.00000037  0.0000077 0.0000
171  -6695.3018866535  -0.000000003492 0.00001210  0.00000012  0.0000072 0.0000
172  -6695.3018866543  -0.000000000762 0.00002373  0.00000025  0.0000071 0.0000
173  -6695.3018866576  -0.000000003307 0.00002088  0.00000022  0.0000069 0.0000
174  -6695.3018866545   0.000000003092 0.00003102  0.00000032  0.0000070 0.0000
175  -6695.3018866577  -0.000000003168 0.00002643  0.00000027  0.0000067 0.0000
176  -6695.3018866594  -0.000000001780 0.00000971  0.00000011  0.0000063 0.0000
177  -6695.3018866601  -0.000000000699 0.00001766  0.00000019  0.0000065 0.0000
178  -6695.3018866630  -0.000000002868 0.00002840  0.00000029  0.0000063 0.0000
179  -6695.3018866658  -0.000000002821 0.00002834  0.00000029  0.0000059 0.0000
               *** Restarting incremental Fock matrix formation ***
                                   *** Resetting DIIS ***
180  -6695.3018866710  -0.000000005180 0.00001631  0.00000025  0.0000075 0.0000
181  -6695.3018866643   0.000000006734 0.00001248  0.00000016  0.0000421 0.0000
182  -6695.3018866729  -0.000000008654 0.00000681  0.00000007  0.0000054 0.0000
183  -6695.3018866741  -0.000000001129 0.00001122  0.00000012  0.0000053 0.0000
184  -6695.3018866741  -0.000000000055 0.00001486  0.00000014  0.0000052 0.0000
185  -6695.3018866746  -0.000000000508 0.00000334  0.00000004  0.0000050 0.0000
186  -6695.3018866724   0.000000002181 0.00001682  0.00000017  0.0000050 0.0000
187  -6695.3018866738  -0.000000001359 0.00000286  0.00000003  0.0000048 0.0000
188  -6695.3018866732   0.000000000565 0.00001334  0.00000013  0.0000048 0.0000
189  -6695.3018866732   0.000000000063 0.00000361  0.00000004  0.0000046 0.0000
190  -6695.3018866732  -0.000000000018 0.00001122  0.00000011  0.0000046 0.0000
191  -6695.3018866738  -0.000000000595 0.00000777  0.00000007  0.0000044 0.0000
192  -6695.3018866732   0.000000000610 0.00000792  0.00000008  0.0000043 0.0000
193  -6695.3018866722   0.000000001005 0.00000207  0.00000003  0.0000042 0.0000
194  -6695.3018866715   0.000000000658 0.00000696  0.00000007  0.0000043 0.0000
195  -6695.3018866719  -0.000000000396 0.00001186  0.00000011  0.0000042 0.0000
196  -6695.3018866719   0.000000000035 0.00000285  0.00000003  0.0000040 0.0000
197  -6695.3018866714   0.000000000455 0.00000899  0.00000009  0.0000040 0.0000
198  -6695.3018866709   0.000000000563 0.00001160  0.00000011  0.0000039 0.0000
199  -6695.3018866709  -0.000000000031 0.00002111  0.00000020  0.0000038 0.0000
               *** Restarting incremental Fock matrix formation ***
                                   *** Resetting DIIS ***
200  -6695.3018866856  -0.000000014703 0.00000997  0.00000011  0.0000035 0.0000
201  -6695.3018866842   0.000000001384 0.00000407  0.00000006  0.0000128 0.0000
202  -6695.3018866867  -0.000000002503 0.00000401  0.00000004  0.0000034 0.0000
203  -6695.3018866869  -0.000000000229 0.00000846  0.00000008  0.0000034 0.0000
204  -6695.3018866863   0.000000000650 0.00000700  0.00000006  0.0000033 0.0000
205  -6695.3018866855   0.000000000806 0.00000605  0.00000006  0.0000032 0.0000
206  -6695.3018866839   0.000000001623 0.00000668  0.00000006  0.0000031 0.0000
207  -6695.3018866821   0.000000001713 0.00000261  0.00000003  0.0000030 0.0000
208  -6695.3018866806   0.000000001583 0.00000869  0.00000008  0.0000030 0.0000
209  -6695.3018866790   0.000000001614 0.00000337  0.00000003  0.0000029 0.0000
210  -6695.3018866781   0.000000000810 0.00000129  0.00000002  0.0000029 0.0000
211  -6695.3018866790  -0.000000000827 0.00000766  0.00000007  0.0000029 0.0000
212  -6695.3018866780   0.000000000923 0.00000652  0.00000006  0.0000028 0.0000
213  -6695.3018866768   0.000000001281 0.00000130  0.00000002  0.0000027 0.0000
214  -6695.3018866780  -0.000000001214 0.00000400  0.00000004  0.0000027 0.0000
215  -6695.3018866752   0.000000002773 0.00001049  0.00000010  0.0000027 0.0000
216  -6695.3018866743   0.000000000946 0.00000153  0.00000002  0.0000026 0.0000
217  -6695.3018866730   0.000000001237 0.00000413  0.00000004  0.0000025 0.0000
218  -6695.3018866723   0.000000000759 0.00000661  0.00000006  0.0000025 0.0000
219  -6695.3018866709   0.000000001411 0.00000819  0.00000007  0.0000024 0.0000
               *** Restarting incremental Fock matrix formation ***
                                   *** Resetting DIIS ***
220  -6695.3018866908  -0.000000019930 0.00000648  0.00000006  0.0000023 0.0000
221  -6695.3018866893   0.000000001446 0.00000147  0.00000002  0.0000031 0.0000
222  -6695.3018866917  -0.000000002399 0.00000278  0.00000003  0.0000022 0.0000
223  -6695.3018866905   0.000000001188 0.00000573  0.00000005  0.0000022 0.0000
224  -6695.3018866899   0.000000000676 0.00000512  0.00000005  0.0000021 0.0000
225  -6695.3018866874   0.000000002506 0.00000709  0.00000006  0.0000021 0.0000
                 **** Energy Check signals convergence ****

               *****************************************************
               *                     SUCCESS                       *
               *           SCF CONVERGED AFTER 226 CYCLES          *
               *****************************************************

Setting up the final grid:

General Integration Accuracy     IntAcc      ...  4.670
Radial Grid Type                 RadialGrid  ... Gauss-Chebyshev
Angular Grid (max. acc.)         AngularGrid ... Lebedev-302
Angular grid pruning method      GridPruning ... 3 (G Style)
Weight generation scheme         WeightScheme... Becke
Basis function cutoff            BFCut       ...    1.0000e-11
Integration weight cutoff        WCut        ...    1.0000e-14
Grids for H and He will be reduced by one unit

# of grid points (after initial pruning)     ... 126024 (   0.0 sec)
# of grid points (after weights+screening)   ... 116970 (   0.2 sec)
nearest neighbour list constructed           ...    0.0 sec
Grid point re-assignment to atoms done       ...    0.0 sec
Grid point division into batches done        ...    0.4 sec
Reduced shell lists constructed in    1.0 sec

Total number of grid points                  ...   116970
Total number of batches                      ...     1841
Average number of points per batch           ...       63
Average number of grid points per atom       ...     5317
Average number of shells per batch           ...    53.07 (39.61%)
Average number of basis functions per batch  ...   116.80 (38.17%)
Average number of large shells per batch     ...    35.57 (67.03%)
Average number of large basis fcns per batch ...    76.96 (65.89%)
Maximum spatial batch extension              ...  23.78, 20.30, 21.88 au
Average spatial batch extension              ...   2.54,  2.51,  2.54 au

Final grid set up in    1.3 sec
Final integration                            ... done (   1.3 sec)
Change in XC energy                          ...    -0.000492613
Integrated number of electrons               ...   218.999929850
Previous integrated no of electrons          ...   218.998693499

----------------
TOTAL SCF ENERGY
----------------

Total Energy       :        -6695.30237930 Eh         -182188.44002 eV

Components:
Nuclear Repulsion  :         3301.41883313 Eh           89836.17363 eV
Electronic Energy  :        -9996.72121243 Eh         -272024.61365 eV
One Electron Energy:       -15898.67553216 Eh         -432624.95546 eV
Two Electron Energy:         5901.95431973 Eh          160600.34180 eV

Virial components:
Potential Energy   :       -13377.06508433 Eh         -364008.44678 eV
Kinetic Energy     :         6681.76270504 Eh          181820.00675 eV
Virial Ratio       :            2.00202636


DFT components:
N(Alpha)           :      113.999965394725 electrons
N(Beta)            :      104.999964455397 electrons
N(Total)           :      218.999929850123 electrons
E(X)               :     -267.082181647993 Eh       
E(C)               :       -8.819918178772 Eh       
E(XC)              :     -275.902099826765 Eh       
DFET-embed. en.    :        0.000000000000 Eh       

---------------
SCF CONVERGENCE
---------------

  Last Energy change         ...    1.7499e-09  Tolerance :   1.0000e-08
  Last MAX-Density change    ...    2.1731e-05  Tolerance :   1.0000e-07
  Last RMS-Density change    ...    1.9332e-07  Tolerance :   5.0000e-09
  Last DIIS Error            ...    2.0061e-06  Tolerance :   5.0000e-07

             **** THE GBW FILE WAS UPDATED (1e3d_chainsAB_medial_cluster.gbw) ****
             **** DENSITY FILE WAS UPDATED (1e3d_chainsAB_medial_cluster.scfp) ****
             **** ENERGY FILE WAS UPDATED (1e3d_chainsAB_medial_cluster.en.tmp) ****
----------------------
UHF SPIN CONTAMINATION
----------------------

Warning: in a DFT calculation there is little theoretical justification to 
         calculate <S**2> as in Hartree-Fock theory. We will do it anyways
         but you should keep in mind that the values have only limited relevance

Expectation value of <S**2>     :    26.025187
Ideal value S*(S+1) for S=4.5   :    24.750000
Deviation                       :     1.275187

             **** THE GBW FILE WAS UPDATED (1e3d_chainsAB_medial_cluster.gbw) ****
             **** DENSITY FILE WAS UPDATED (1e3d_chainsAB_medial_cluster.scfp) ****
----------------
ORBITAL ENERGIES
----------------
                 SPIN UP ORBITALS
  NO   OCC          E(Eh)            E(eV) 
   0   1.0000    -256.160920     -6970.4930 
   1   1.0000    -256.160110     -6970.4710 
   2   1.0000    -256.159302     -6970.4490 
   3   1.0000     -88.737577     -2414.6722 
   4   1.0000     -88.734479     -2414.5879 
   5   1.0000     -88.732261     -2414.5276 
   6   1.0000     -88.731108     -2414.4962 
   7   1.0000     -88.717261     -2414.1194 
   8   1.0000     -88.713138     -2414.0072 
   9   1.0000     -88.710654     -2413.9396 
  10   1.0000     -29.970621      -815.5421 
  11   1.0000     -29.970523      -815.5394 
  12   1.0000     -29.970136      -815.5289 
  13   1.0000     -25.814473      -702.4475 
  14   1.0000     -25.814242      -702.4412 
  15   1.0000     -25.813481      -702.4205 
  16   1.0000     -25.797038      -701.9731 
  17   1.0000     -25.796840      -701.9677 
  18   1.0000     -25.793975      -701.8897 
  19   1.0000     -25.793431      -701.8749 
  20   1.0000     -25.790399      -701.7924 
  21   1.0000     -25.789272      -701.7618 
  22   1.0000     -10.040078      -273.2044 
  23   1.0000     -10.039765      -273.1959 
  24   1.0000     -10.039629      -273.1922 
  25   1.0000      -7.736677      -210.5257 
  26   1.0000      -7.733934      -210.4510 
  27   1.0000      -7.731589      -210.3872 
  28   1.0000      -7.731048      -210.3725 
  29   1.0000      -7.716084      -209.9653 
  30   1.0000      -7.711703      -209.8461 
  31   1.0000      -7.709348      -209.7820 
  32   1.0000      -5.676456      -154.4642 
  33   1.0000      -5.674858      -154.4207 
  34   1.0000      -5.674205      -154.4030 
  35   1.0000      -5.674180      -154.4023 
  36   1.0000      -5.674048      -154.3987 
  37   1.0000      -5.673594      -154.3863 
  38   1.0000      -5.670296      -154.2966 
  39   1.0000      -5.667986      -154.2337 
  40   1.0000      -5.667947      -154.2327 
  41   1.0000      -5.667528      -154.2213 
  42   1.0000      -5.665440      -154.1645 
  43   1.0000      -5.664917      -154.1502 
  44   1.0000      -5.655002      -153.8804 
  45   1.0000      -5.653593      -153.8421 
  46   1.0000      -5.652427      -153.8104 
  47   1.0000      -5.650388      -153.7549 
  48   1.0000      -5.649520      -153.7313 
  49   1.0000      -5.648357      -153.6996 
  50   1.0000      -5.648324      -153.6987 
  51   1.0000      -5.647223      -153.6688 
  52   1.0000      -5.646100      -153.6382 
  53   1.0000      -3.360806       -91.4522 
  54   1.0000      -3.357493       -91.3620 
  55   1.0000      -3.357208       -91.3543 
  56   1.0000      -2.150318       -58.5131 
  57   1.0000      -2.148878       -58.4739 
  58   1.0000      -2.148652       -58.4678 
  59   1.0000      -2.110622       -57.4330 
  60   1.0000      -2.110321       -57.4248 
  61   1.0000      -2.109091       -57.3913 
  62   1.0000      -2.107036       -57.3354 
  63   1.0000      -2.097253       -57.0692 
  64   1.0000      -2.095716       -57.0273 
  65   1.0000      -0.549438       -14.9510 
  66   1.0000      -0.549344       -14.9484 
  67   1.0000      -0.548057       -14.9134 
  68   1.0000      -0.454698       -12.3730 
  69   1.0000      -0.416030       -11.3207 
  70   1.0000      -0.408144       -11.1062 
  71   1.0000      -0.406407       -11.0589 
  72   1.0000      -0.390734       -10.6324 
  73   1.0000      -0.389654       -10.6030 
  74   1.0000      -0.388313       -10.5665 
  75   1.0000      -0.224241        -6.1019 
  76   1.0000      -0.223937        -6.0936 
  77   1.0000      -0.223383        -6.0786 
  78   1.0000      -0.218178        -5.9369 
  79   1.0000      -0.217295        -5.9129 
  80   1.0000      -0.217150        -5.9089 
  81   1.0000      -0.168374        -4.5817 
  82   1.0000      -0.167422        -4.5558 
  83   1.0000      -0.165817        -4.5121 
  84   1.0000      -0.160182        -4.3588 
  85   1.0000      -0.154994        -4.2176 
  86   1.0000      -0.153127        -4.1668 
  87   1.0000      -0.151879        -4.1328 
  88   1.0000      -0.147529        -4.0145 
  89   1.0000      -0.144334        -3.9275 
  90   1.0000      -0.137574        -3.7436 
  91   1.0000      -0.134610        -3.6629 
  92   1.0000      -0.128120        -3.4863 
  93   1.0000      -0.127593        -3.4720 
  94   1.0000      -0.117452        -3.1960 
  95   1.0000      -0.116239        -3.1630 
  96   1.0000      -0.102619        -2.7924 
  97   1.0000      -0.087844        -2.3904 
  98   1.0000      -0.084993        -2.3128 
  99   1.0000      -0.066760        -1.8166 
 100   1.0000      -0.049580        -1.3491 
 101   1.0000      -0.045406        -1.2356 
 102   1.0000      -0.036394        -0.9903 
 103   1.0000      -0.026631        -0.7247 
 104   1.0000      -0.014062        -0.3827 
 105   1.0000       0.001888         0.0514 
 106   1.0000       0.005112         0.1391 
 107   1.0000       0.015509         0.4220 
 108   1.0000       0.021006         0.5716 
 109   1.0000       0.032016         0.8712 
 110   1.0000       0.034110         0.9282 
 111   1.0000       0.035258         0.9594 
 112   1.0000       0.035891         0.9766 
 113   1.0000       0.044730         1.2172 
 114   0.0000       0.105432         2.8689 
 115   0.0000       0.108093         2.9414 
 116   0.0000       0.114625         3.1191 
 117   0.0000       0.257718         7.0129 
 118   0.0000       0.262592         7.1455 
 119   0.0000       0.271413         7.3855 
 120   0.0000       0.277217         7.5435 
 121   0.0000       0.296696         8.0735 
 122   0.0000       0.306633         8.3439 
 123   0.0000       0.329697         8.9715 
 124   0.0000       0.330636         8.9971 
 125   0.0000       0.331483         9.0201 
 126   0.0000       0.337974         9.1967 
 127   0.0000       0.342092         9.3088 
 128   0.0000       0.345924         9.4131 
 129   0.0000       0.361795         9.8449 
 130   0.0000       0.367187         9.9917 
 131   0.0000       0.375932        10.2296 
 132   0.0000       0.396585        10.7916 
 133   0.0000       0.402627        10.9560 
 134   0.0000       0.405985        11.0474 
 135   0.0000       0.418830        11.3969 
 136   0.0000       0.430565        11.7163 
 137   0.0000       0.452079        12.3017 
 138   0.0000       0.457648        12.4532 
 139   0.0000       0.460013        12.5176 
 140   0.0000       0.465473        12.6662 
 141   0.0000       0.489650        13.3240 
 142   0.0000       0.549403        14.9500 
 143   0.0000       0.555292        15.1103 
 144   0.0000       0.642832        17.4924 
 145   0.0000       0.646436        17.5904 
 146   0.0000       0.646698        17.5975 
 147   0.0000       0.649260        17.6673 
 148   0.0000       0.651006        17.7148 
 149   0.0000       0.651979        17.7413 
 150   0.0000       0.655756        17.8440 
 151   0.0000       0.681801        18.5527 
 152   0.0000       0.695933        18.9373 
 153   0.0000       0.710852        19.3433 
 154   0.0000       0.732925        19.9439 
 155   0.0000       0.741525        20.1779 
 156   0.0000       0.757281        20.6067 
 157   0.0000       0.803979        21.8774 
 158   0.0000       0.807654        21.9774 
 159   0.0000       0.827869        22.5275 
 160   0.0000       0.831946        22.6384 
 161   0.0000       0.836214        22.7545 
 162   0.0000       0.840059        22.8592 
 163   0.0000       0.843140        22.9430 
 164   0.0000       0.851401        23.1678 
 165   0.0000       0.862444        23.4683 
 166   0.0000       0.868949        23.6453 
 167   0.0000       0.873827        23.7780 
 168   0.0000       0.876648        23.8548 
 169   0.0000       0.878598        23.9079 
 170   0.0000       0.882608        24.0170 
 171   0.0000       0.885060        24.0837 
 172   0.0000       0.891063        24.2471 
 173   0.0000       0.895299        24.3623 
 174   0.0000       0.901868        24.5411 
 175   0.0000       0.905312        24.6348 
 176   0.0000       0.909869        24.7588 
 177   0.0000       0.914064        24.8730 
 178   0.0000       0.918316        24.9886 
 179   0.0000       0.933025        25.3889 
 180   0.0000       0.939173        25.5562 
 181   0.0000       0.940001        25.5787 
 182   0.0000       0.942470        25.6459 
 183   0.0000       0.945584        25.7307 
 184   0.0000       0.949797        25.8453 
 185   0.0000       0.953450        25.9447 
 186   0.0000       0.957617        26.0581 
 187   0.0000       0.961012        26.1505 
 188   0.0000       0.964998        26.2589 
 189   0.0000       0.967297        26.3215 
 190   0.0000       0.969554        26.3829 
 191   0.0000       0.975744        26.5513 
 192   0.0000       0.982343        26.7309 
 193   0.0000       0.987003        26.8577 
 194   0.0000       0.987311        26.8661 
 195   0.0000       0.993198        27.0263 
 196   0.0000       0.999583        27.2000 
 197   0.0000       1.006477        27.3876 
 198   0.0000       1.016050        27.6481 
 199   0.0000       1.021182        27.7878 
 200   0.0000       1.027862        27.9696 
 201   0.0000       1.032634        28.0994 
 202   0.0000       1.046837        28.4859 
 203   0.0000       1.053512        28.6675 
 204   0.0000       1.057445        28.7745 
 205   0.0000       1.059243        28.8235 
 206   0.0000       1.070870        29.1399 
 207   0.0000       1.088743        29.6262 
 208   0.0000       1.089125        29.6366 
 209   0.0000       1.103818        30.0364 
 210   0.0000       1.135796        30.9066 
 211   0.0000       1.161336        31.6016 
 212   0.0000       1.172870        31.9154 
 213   0.0000       1.185890        32.2697 
 214   0.0000       1.194907        32.5151 
 215   0.0000       1.206408        32.8280 
 216   0.0000       1.228964        33.4418 
 217   0.0000       1.280691        34.8494 
 218   0.0000       1.283362        34.9220 
 219   0.0000       1.291624        35.1469 
 220   0.0000       1.325673        36.0734 
 221   0.0000       1.337876        36.4054 
 222   0.0000       1.342222        36.5237 
 223   0.0000       1.366528        37.1851 
 224   0.0000       1.391112        37.8541 
 225   0.0000       1.406461        38.2718 
 226   0.0000       1.413741        38.4698 
 227   0.0000       1.425314        38.7848 
 228   0.0000       1.452261        39.5180 
 229   0.0000       1.464720        39.8571 
 230   0.0000       1.474617        40.1264 
 231   0.0000       1.481376        40.3103 
 232   0.0000       1.482765        40.3481 
 233   0.0000       1.485327        40.4178 
 234   0.0000       1.516570        41.2680 
 235   0.0000       1.519069        41.3360 
 236   0.0000       1.529894        41.6305 
 237   0.0000       1.550110        42.1806 
 238   0.0000       1.581712        43.0406 
 239   0.0000       1.599434        43.5228 
 240   0.0000       1.722694        46.8769 
 241   0.0000       1.726655        46.9847 
 242   0.0000       1.731880        47.1268 
 243   0.0000       1.733023        47.1580 
 244   0.0000       1.737951        47.2921 
 245   0.0000       1.741285        47.3828 
 246   0.0000       1.750978        47.6465 
 247   0.0000       1.754045        47.7300 
 248   0.0000       1.831676        49.8424 
 249   0.0000       1.834705        49.9249 
 250   0.0000       1.843165        50.1551 
 251   0.0000       1.869711        50.8774 
 252   0.0000       1.947732        53.0005 
 253   0.0000       1.948181        53.0127 
 254   0.0000       1.948869        53.0314 
 255   0.0000       1.961077        53.3636 
 256   0.0000       1.968214        53.5578 
 257   0.0000       1.969859        53.6026 
 258   0.0000       2.072809        56.4040 
 259   0.0000       2.074314        56.4449 
 260   0.0000       2.076559        56.5060 
 261   0.0000       2.172745        59.1234 
 262   0.0000       2.174436        59.1694 
 263   0.0000       2.174969        59.1839 
 264   0.0000       2.177669        59.2574 
 265   0.0000       2.179145        59.2976 
 266   0.0000       2.181364        59.3579 
 267   0.0000       2.430753        66.1442 
 268   0.0000       2.432171        66.1827 
 269   0.0000       2.433740        66.2254 
 270   0.0000       2.630669        71.5842 
 271   0.0000       2.631317        71.6018 
 272   0.0000       2.631768        71.6140 
 273   0.0000       2.636415        71.7405 
 274   0.0000       2.637710        71.7757 
 275   0.0000       2.639544        71.8257 
 276   0.0000       2.908957        79.1567 
 277   0.0000       2.912434        79.2514 
 278   0.0000       2.913020        79.2673 
 279   0.0000       3.118411        84.8563 
 280   0.0000       3.119126        84.8757 
 281   0.0000       3.119791        84.8938 
 282   0.0000       3.121416        84.9380 
 283   0.0000       3.123199        84.9866 
 284   0.0000       3.127677        85.1084 
 285   0.0000       4.259711       115.9126 
 286   0.0000       4.263100       116.0049 
 287   0.0000       4.263408       116.0132 
 288   0.0000       4.263645       116.0197 
 289   0.0000       4.265654       116.0744 
 290   0.0000       4.266728       116.1036 
 291   0.0000       4.271120       116.2231 
 292   0.0000       4.272108       116.2500 
 293   0.0000       4.275852       116.3519 
 294   0.0000       4.282750       116.5396 
 295   0.0000       4.285265       116.6080 
 296   0.0000       4.288331       116.6914 
 297   0.0000       4.294143       116.8496 
 298   0.0000       4.298657       116.9724 
 299   0.0000       4.300036       117.0099 
 300   0.0000       4.303719       117.1101 
 301   0.0000       4.305703       117.1641 
 302   0.0000       4.313755       117.3832 
 303   0.0000       4.322811       117.6297 
 304   0.0000       4.326361       117.7263 
 305   0.0000       4.357111       118.5630 

                 SPIN DOWN ORBITALS
  NO   OCC          E(Eh)            E(eV) 
   0   1.0000    -256.160053     -6970.4694 
   1   1.0000    -256.159236     -6970.4472 
   2   1.0000    -256.158403     -6970.4245 
   3   1.0000     -88.737929     -2414.6818 
   4   1.0000     -88.735133     -2414.6057 
   5   1.0000     -88.733076     -2414.5497 
   6   1.0000     -88.731697     -2414.5122 
   7   1.0000     -88.718077     -2414.1416 
   8   1.0000     -88.713704     -2414.0226 
   9   1.0000     -88.710672     -2413.9401 
  10   1.0000     -29.905025      -813.7571 
  11   1.0000     -29.904450      -813.7414 
  12   1.0000     -29.902813      -813.6969 
  13   1.0000     -25.749457      -700.6783 
  14   1.0000     -25.748948      -700.6645 
  15   1.0000     -25.747677      -700.6299 
  16   1.0000     -25.744786      -700.5512 
  17   1.0000     -25.744029      -700.5306 
  18   1.0000     -25.742480      -700.4885 
  19   1.0000     -25.741939      -700.4738 
  20   1.0000     -25.741475      -700.4611 
  21   1.0000     -25.741181      -700.4531 
  22   1.0000     -10.039770      -273.1960 
  23   1.0000     -10.039477      -273.1880 
  24   1.0000     -10.039381      -273.1854 
  25   1.0000      -7.736966      -210.5336 
  26   1.0000      -7.734599      -210.4691 
  27   1.0000      -7.732392      -210.4091 
  28   1.0000      -7.731627      -210.3883 
  29   1.0000      -7.716871      -209.9867 
  30   1.0000      -7.712231      -209.8605 
  31   1.0000      -7.709333      -209.7816 
  32   1.0000      -5.677733      -154.4990 
  33   1.0000      -5.677083      -154.4813 
  34   1.0000      -5.674880      -154.4213 
  35   1.0000      -5.674302      -154.4056 
  36   1.0000      -5.674147      -154.4014 
  37   1.0000      -5.673117      -154.3734 
  38   1.0000      -5.672921      -154.3680 
  39   1.0000      -5.671108      -154.3187 
  40   1.0000      -5.670355      -154.2982 
  41   1.0000      -5.667571      -154.2225 
  42   1.0000      -5.665404      -154.1635 
  43   1.0000      -5.664311      -154.1337 
  44   1.0000      -5.659033      -153.9901 
  45   1.0000      -5.654151      -153.8573 
  46   1.0000      -5.654064      -153.8549 
  47   1.0000      -5.651766      -153.7924 
  48   1.0000      -5.650210      -153.7500 
  49   1.0000      -5.648792      -153.7114 
  50   1.0000      -5.648153      -153.6941 
  51   1.0000      -5.646292      -153.6434 
  52   1.0000      -5.645388      -153.6188 
  53   1.0000      -3.194139       -86.9169 
  54   1.0000      -3.193614       -86.9026 
  55   1.0000      -3.192080       -86.8609 
  56   1.0000      -1.950367       -53.0722 
  57   1.0000      -1.947655       -52.9984 
  58   1.0000      -1.947086       -52.9829 
  59   1.0000      -1.944322       -52.9077 
  60   1.0000      -1.943857       -52.8950 
  61   1.0000      -1.941236       -52.8237 
  62   1.0000      -1.936452       -52.6935 
  63   1.0000      -1.934763       -52.6476 
  64   1.0000      -1.933067       -52.6014 
  65   1.0000      -0.550758       -14.9869 
  66   1.0000      -0.550078       -14.9684 
  67   1.0000      -0.549506       -14.9528 
  68   1.0000      -0.455481       -12.3943 
  69   1.0000      -0.418075       -11.3764 
  70   1.0000      -0.410366       -11.1666 
  71   1.0000      -0.406200       -11.0533 
  72   1.0000      -0.393561       -10.7093 
  73   1.0000      -0.392009       -10.6671 
  74   1.0000      -0.391735       -10.6596 
  75   1.0000      -0.224769        -6.1163 
  76   1.0000      -0.224541        -6.1101 
  77   1.0000      -0.224215        -6.1012 
  78   1.0000      -0.217825        -5.9273 
  79   1.0000      -0.216912        -5.9025 
  80   1.0000      -0.216204        -5.8832 
  81   1.0000      -0.148829        -4.0498 
  82   1.0000      -0.142728        -3.8838 
  83   1.0000      -0.142533        -3.8785 
  84   1.0000      -0.115362        -3.1392 
  85   1.0000      -0.095278        -2.5926 
  86   1.0000      -0.090374        -2.4592 
  87   1.0000      -0.054606        -1.4859 
  88   1.0000      -0.050212        -1.3663 
  89   1.0000      -0.049173        -1.3381 
  90   1.0000      -0.049146        -1.3373 
  91   1.0000      -0.046739        -1.2718 
  92   1.0000      -0.040493        -1.1019 
  93   1.0000      -0.037941        -1.0324 
  94   1.0000      -0.035084        -0.9547 
  95   1.0000      -0.033952        -0.9239 
  96   1.0000      -0.030811        -0.8384 
  97   1.0000      -0.003059        -0.0832 
  98   1.0000      -0.000510        -0.0139 
  99   1.0000       0.003675         0.1000 
 100   1.0000       0.013626         0.3708 
 101   1.0000       0.016921         0.4604 
 102   1.0000       0.025238         0.6868 
 103   1.0000       0.030239         0.8229 
 104   1.0000       0.040416         1.0998 
 105   0.0000       0.178098         4.8463 
 106   0.0000       0.187178         5.0934 
 107   0.0000       0.188933         5.1411 
 108   0.0000       0.193127         5.2552 
 109   0.0000       0.196344         5.3428 
 110   0.0000       0.202882         5.5207 
 111   0.0000       0.204956         5.5771 
 112   0.0000       0.206817         5.6278 
 113   0.0000       0.210316         5.7230 
 114   0.0000       0.223000         6.0681 
 115   0.0000       0.223574         6.0838 
 116   0.0000       0.241998         6.5851 
 117   0.0000       0.260307         7.0833 
 118   0.0000       0.267502         7.2791 
 119   0.0000       0.276999         7.5375 
 120   0.0000       0.282617         7.6904 
 121   0.0000       0.301127         8.1941 
 122   0.0000       0.309148         8.4123 
 123   0.0000       0.330982         9.0065 
 124   0.0000       0.331340         9.0162 
 125   0.0000       0.331783         9.0283 
 126   0.0000       0.342359         9.3161 
 127   0.0000       0.345418         9.3993 
 128   0.0000       0.348241         9.4761 
 129   0.0000       0.364565         9.9203 
 130   0.0000       0.372906        10.1473 
 131   0.0000       0.379072        10.3151 
 132   0.0000       0.423701        11.5295 
 133   0.0000       0.427515        11.6333 
 134   0.0000       0.430865        11.7244 
 135   0.0000       0.441399        12.0111 
 136   0.0000       0.455089        12.3836 
 137   0.0000       0.475400        12.9363 
 138   0.0000       0.479709        13.0536 
 139   0.0000       0.480226        13.0676 
 140   0.0000       0.488829        13.3017 
 141   0.0000       0.510367        13.8878 
 142   0.0000       0.570691        15.5293 
 143   0.0000       0.578124        15.7315 
 144   0.0000       0.644616        17.5409 
 145   0.0000       0.647197        17.6111 
 146   0.0000       0.649136        17.6639 
 147   0.0000       0.650410        17.6986 
 148   0.0000       0.652308        17.7502 
 149   0.0000       0.653213        17.7748 
 150   0.0000       0.661163        17.9911 
 151   0.0000       0.684405        18.6236 
 152   0.0000       0.700267        19.0552 
 153   0.0000       0.710085        19.3224 
 154   0.0000       0.732395        19.9295 
 155   0.0000       0.741456        20.1760 
 156   0.0000       0.760304        20.6889 
 157   0.0000       0.805504        21.9189 
 158   0.0000       0.809687        22.0327 
 159   0.0000       0.839039        22.8314 
 160   0.0000       0.842826        22.9345 
 161   0.0000       0.848422        23.0867 
 162   0.0000       0.852946        23.2098 
 163   0.0000       0.857117        23.3233 
 164   0.0000       0.865247        23.5446 
 165   0.0000       0.867979        23.6189 
 166   0.0000       0.872067        23.7301 
 167   0.0000       0.881816        23.9954 
 168   0.0000       0.884675        24.0732 
 169   0.0000       0.886821        24.1316 
 170   0.0000       0.890923        24.2432 
 171   0.0000       0.891885        24.2694 
 172   0.0000       0.892389        24.2831 
 173   0.0000       0.899015        24.4634 
 174   0.0000       0.904588        24.6151 
 175   0.0000       0.909521        24.7493 
 176   0.0000       0.914795        24.8928 
 177   0.0000       0.919083        25.0095 
 178   0.0000       0.923675        25.1345 
 179   0.0000       0.933657        25.4061 
 180   0.0000       0.936361        25.4797 
 181   0.0000       0.937230        25.5033 
 182   0.0000       0.940156        25.5830 
 183   0.0000       0.946807        25.7639 
 184   0.0000       0.947443        25.7812 
 185   0.0000       0.952962        25.9314 
 186   0.0000       0.955096        25.9895 
 187   0.0000       0.960492        26.1363 
 188   0.0000       0.962535        26.1919 
 189   0.0000       0.966243        26.2928 
 190   0.0000       0.968547        26.3555 
 191   0.0000       0.974332        26.5129 
 192   0.0000       0.980683        26.6857 
 193   0.0000       0.984702        26.7951 
 194   0.0000       0.986647        26.8480 
 195   0.0000       0.992194        26.9990 
 196   0.0000       0.998597        27.1732 
 197   0.0000       1.005966        27.3737 
 198   0.0000       1.016596        27.6630 
 199   0.0000       1.020606        27.7721 
 200   0.0000       1.027230        27.9523 
 201   0.0000       1.032030        28.0830 
 202   0.0000       1.045130        28.4394 
 203   0.0000       1.054183        28.6858 
 204   0.0000       1.059009        28.8171 
 205   0.0000       1.060536        28.8586 
 206   0.0000       1.073186        29.2029 
 207   0.0000       1.090674        29.6787 
 208   0.0000       1.093123        29.7454 
 209   0.0000       1.106488        30.1091 
 210   0.0000       1.138080        30.9687 
 211   0.0000       1.169008        31.8103 
 212   0.0000       1.179617        32.0990 
 213   0.0000       1.198726        32.6190 
 214   0.0000       1.205715        32.8092 
 215   0.0000       1.219710        33.1900 
 216   0.0000       1.238408        33.6988 
 217   0.0000       1.296173        35.2707 
 218   0.0000       1.300946        35.4005 
 219   0.0000       1.308048        35.5938 
 220   0.0000       1.341190        36.4956 
 221   0.0000       1.348498        36.6945 
 222   0.0000       1.375270        37.4230 
 223   0.0000       1.395971        37.9863 
 224   0.0000       1.402644        38.1679 
 225   0.0000       1.415033        38.5050 
 226   0.0000       1.422544        38.7094 
 227   0.0000       1.458522        39.6884 
 228   0.0000       1.469736        39.9935 
 229   0.0000       1.474080        40.1117 
 230   0.0000       1.478422        40.2299 
 231   0.0000       1.485308        40.4173 
 232   0.0000       1.488885        40.5146 
 233   0.0000       1.497846        40.7584 
 234   0.0000       1.532894        41.7122 
 235   0.0000       1.537099        41.8266 
 236   0.0000       1.581970        43.0476 
 237   0.0000       1.592970        43.3469 
 238   0.0000       1.609411        43.7943 
 239   0.0000       1.629567        44.3428 
 240   0.0000       1.731828        47.1254 
 241   0.0000       1.732595        47.1463 
 242   0.0000       1.734090        47.1870 
 243   0.0000       1.772300        48.2267 
 244   0.0000       1.777757        48.3752 
 245   0.0000       1.780006        48.4364 
 246   0.0000       1.788323        48.6627 
 247   0.0000       1.796035        48.8726 
 248   0.0000       1.887396        51.3587 
 249   0.0000       1.888206        51.3807 
 250   0.0000       1.899887        51.6986 
 251   0.0000       1.922308        52.3087 
 252   0.0000       1.947846        53.0036 
 253   0.0000       1.948068        53.0096 
 254   0.0000       1.948883        53.0318 
 255   0.0000       1.961859        53.3849 
 256   0.0000       1.968391        53.5626 
 257   0.0000       1.972494        53.6743 
 258   0.0000       2.073140        56.4130 
 259   0.0000       2.074735        56.4564 
 260   0.0000       2.077556        56.5332 
 261   0.0000       2.172714        59.1226 
 262   0.0000       2.174575        59.1732 
 263   0.0000       2.175184        59.1898 
 264   0.0000       2.178092        59.2689 
 265   0.0000       2.179706        59.3128 
 266   0.0000       2.182067        59.3771 
 267   0.0000       2.430827        66.1462 
 268   0.0000       2.432464        66.1907 
 269   0.0000       2.434241        66.2391 
 270   0.0000       2.630720        71.5855 
 271   0.0000       2.631565        71.6085 
 272   0.0000       2.632188        71.6255 
 273   0.0000       2.636556        71.7443 
 274   0.0000       2.638044        71.7848 
 275   0.0000       2.640029        71.8388 
 276   0.0000       2.908959        79.1568 
 277   0.0000       2.912627        79.2566 
 278   0.0000       2.913191        79.2720 
 279   0.0000       3.118683        84.8637 
 280   0.0000       3.119384        84.8828 
 281   0.0000       3.119729        84.8921 
 282   0.0000       3.121854        84.9500 
 283   0.0000       3.123387        84.9917 
 284   0.0000       3.128010        85.1175 
 285   0.0000       4.393615       119.5564 
 286   0.0000       4.395440       119.6060 
 287   0.0000       4.396385       119.6317 
 288   0.0000       4.396747       119.6416 
 289   0.0000       4.398351       119.6852 
 290   0.0000       4.399036       119.7039 
 291   0.0000       4.400400       119.7410 
 292   0.0000       4.402528       119.7989 
 293   0.0000       4.406128       119.8968 
 294   0.0000       4.412646       120.0742 
 295   0.0000       4.416240       120.1720 
 296   0.0000       4.418964       120.2461 
 297   0.0000       4.419967       120.2734 
 298   0.0000       4.421189       120.3067 
 299   0.0000       4.422838       120.3515 
 300   0.0000       4.433080       120.6302 
 301   0.0000       4.434942       120.6809 
 302   0.0000       4.438110       120.7671 
 303   0.0000       4.442304       120.8812 
 304   0.0000       4.444825       120.9498 
 305   0.0000       4.479545       121.8946 

                    ********************************
                    * MULLIKEN POPULATION ANALYSIS *
                    ********************************

--------------------------------------------
MULLIKEN ATOMIC CHARGES AND SPIN POPULATIONS
--------------------------------------------
   0 Fe:    0.347580    3.377619
   1 Fe:    0.322478    3.279657
   2 Fe:    0.331268    3.270993
   3 S :   -0.463791   -0.159250
   4 S :   -0.492064   -0.058569
   5 S :   -0.418905   -0.117906
   6 S :   -0.424565   -0.198255
   7 S :   -0.395746   -0.166369
   8 S :   -0.397043   -0.128082
   9 S :   -0.375981   -0.136309
  10 C :   -0.147669    0.015154
  11 C :   -0.154576    0.015787
  12 C :   -0.147737    0.007970
  13 H :    0.063061    0.002137
  14 H :    0.059561   -0.001798
  15 H :    0.014737   -0.001775
  16 H :    0.060862    0.000230
  17 H :    0.067927    0.001262
  18 H :    0.016655   -0.000017
  19 H :    0.064048   -0.001715
  20 H :    0.057279    0.003774
  21 H :    0.012621   -0.004539
Sum of atomic charges         :   -2.0000000
Sum of atomic spin populations:    9.0000000

-----------------------------------------------------
MULLIKEN REDUCED ORBITAL CHARGES AND SPIN POPULATIONS
-----------------------------------------------------
CHARGE
  0 Fes       :     6.559757  s :     6.559757
      pz      :     4.272766  p :    12.836496
      px      :     4.268459
      py      :     4.295271
      dz2     :     1.138457  d :     6.255435
      dxz     :     1.540387
      dyz     :     1.208642
      dx2y2   :     1.193699
      dxy     :     1.174250
      f0      :     0.000092  f :     0.000732
      f+1     :     0.000097
      f-1     :     0.000121
      f+2     :     0.000108
      f-2     :     0.000116
      f+3     :     0.000118
      f-3     :     0.000080
  1 Fes       :     6.550116  s :     6.550116
      pz      :     4.277329  p :    12.838708
      px      :     4.265677
      py      :     4.295702
      dz2     :     1.167269  d :     6.287953
      dxz     :     1.161771
      dyz     :     1.175101
      dx2y2   :     1.158138
      dxy     :     1.625673
      f0      :     0.000105  f :     0.000745
      f+1     :     0.000100
      f-1     :     0.000098
      f+2     :     0.000102
      f-2     :     0.000083
      f+3     :     0.000138
      f-3     :     0.000120
  2 Fes       :     6.555377  s :     6.555377
      pz      :     4.249683  p :    12.827389
      px      :     4.299130
      py      :     4.278576
      dz2     :     1.262876  d :     6.285234
      dxz     :     1.143526
      dyz     :     1.489824
      dx2y2   :     1.170803
      dxy     :     1.218205
      f0      :     0.000132  f :     0.000733
      f+1     :     0.000081
      f-1     :     0.000116
      f+2     :     0.000094
      f-2     :     0.000079
      f+3     :     0.000101
      f-3     :     0.000129
  3 S s       :     5.885923  s :     5.885923
      pz      :     3.676121  p :    10.548868
      px      :     3.381386
      py      :     3.491361
      dz2     :     0.003499  d :     0.029000
      dxz     :     0.004415
      dyz     :     0.002571
      dx2y2   :     0.009012
      dxy     :     0.009504
  4 S s       :     5.883454  s :     5.883454
      pz      :     3.449374  p :    10.579527
      px      :     3.530736
      py      :     3.599417
      dz2     :     0.005682  d :     0.029083
      dxz     :     0.006669
      dyz     :     0.005850
      dx2y2   :     0.004991
      dxy     :     0.005892
  5 S s       :     5.892256  s :     5.892256
      pz      :     3.426451  p :    10.476238
      px      :     3.500522
      py      :     3.549266
      dz2     :     0.011803  d :     0.050411
      dxz     :     0.012101
      dyz     :     0.010130
      dx2y2   :     0.008234
      dxy     :     0.008142
  6 S s       :     5.883111  s :     5.883111
      pz      :     3.516808  p :    10.511572
      px      :     3.648059
      py      :     3.346705
      dz2     :     0.008321  d :     0.029882
      dxz     :     0.005144
      dyz     :     0.008324
      dx2y2   :     0.004651
      dxy     :     0.003442
  7 S s       :     5.894460  s :     5.894460
      pz      :     3.578996  p :    10.448635
      px      :     3.562851
      py      :     3.306787
      dz2     :     0.006491  d :     0.052651
      dxz     :     0.006368
      dyz     :     0.017601
      dx2y2   :     0.011792
      dxy     :     0.010399
  8 S s       :     5.891679  s :     5.891679
      pz      :     3.484576  p :    10.451093
      px      :     3.290404
      py      :     3.676112
      dz2     :     0.006818  d :     0.054271
      dxz     :     0.017581
      dyz     :     0.009368
      dx2y2   :     0.008691
      dxy     :     0.011813
  9 S s       :     5.887528  s :     5.887528
      pz      :     3.470548  p :    10.432571
      px      :     3.483143
      py      :     3.478880
      dz2     :     0.008519  d :     0.055883
      dxz     :     0.016099
      dyz     :     0.011972
      dx2y2   :     0.008676
      dxy     :     0.010617
 10 C s       :     3.096253  s :     3.096253
      pz      :     1.019157  p :     3.020961
      px      :     1.010055
      py      :     0.991749
      dz2     :     0.005728  d :     0.030455
      dxz     :     0.006038
      dyz     :     0.007025
      dx2y2   :     0.003340
      dxy     :     0.008324
 11 C s       :     3.096914  s :     3.096914
      pz      :     1.013529  p :     3.026987
      px      :     0.984672
      py      :     1.028786
      dz2     :     0.002236  d :     0.030675
      dxz     :     0.007830
      dyz     :     0.008749
      dx2y2   :     0.003773
      dxy     :     0.008087
 12 C s       :     3.094395  s :     3.094395
      pz      :     1.010881  p :     3.023111
      px      :     1.023093
      py      :     0.989137
      dz2     :     0.007248  d :     0.030231
      dxz     :     0.005168
      dyz     :     0.006405
      dx2y2   :     0.007765
      dxy     :     0.003644
 13 H s       :     0.913755  s :     0.913755
      pz      :     0.007202  p :     0.023184
      px      :     0.008613
      py      :     0.007369
 14 H s       :     0.917226  s :     0.917226
      pz      :     0.010282  p :     0.023213
      px      :     0.007084
      py      :     0.005847
 15 H s       :     0.962074  s :     0.962074
      pz      :     0.005410  p :     0.023189
      px      :     0.011365
      py      :     0.006415
 16 H s       :     0.916011  s :     0.916011
      pz      :     0.006482  p :     0.023127
      px      :     0.006637
      py      :     0.010009
 17 H s       :     0.908828  s :     0.908828
      pz      :     0.009375  p :     0.023245
      px      :     0.005924
      py      :     0.007946
 18 H s       :     0.960161  s :     0.960161
      pz      :     0.008884  p :     0.023183
      px      :     0.007123
      py      :     0.007177
 19 H s       :     0.912645  s :     0.912645
      pz      :     0.005978  p :     0.023307
      px      :     0.012636
      py      :     0.004693
 20 H s       :     0.919577  s :     0.919577
      pz      :     0.010415  p :     0.023144
      px      :     0.004507
      py      :     0.008222
 21 H s       :     0.964203  s :     0.964203
      pz      :     0.005022  p :     0.023176
      px      :     0.005795
      py      :     0.012358

SPIN
  0 Fes       :     0.057918  s :     0.057918
      pz      :     0.025070  p :     0.122722
      px      :     0.042438
      py      :     0.055215
      dz2     :     0.825848  d :     3.197018
      dxz     :     0.281401
      dyz     :     0.592458
      dx2y2   :     0.726346
      dxy     :     0.770966
      f0      :    -0.000007  f :    -0.000039
      f+1     :    -0.000013
      f-1     :    -0.000003
      f+2     :     0.000008
      f-2     :    -0.000009
      f+3     :    -0.000009
      f-3     :    -0.000006
  1 Fes       :     0.061723  s :     0.061723
      pz      :     0.052390  p :     0.122708
      px      :     0.047806
      py      :     0.022512
      dz2     :     0.773202  d :     3.095262
      dxz     :     0.796421
      dyz     :     0.744151
      dx2y2   :     0.473767
      dxy     :     0.307722
      f0      :    -0.000004  f :    -0.000036
      f+1     :    -0.000010
      f-1     :     0.000010
      f+2     :    -0.000005
      f-2     :    -0.000004
      f+3     :    -0.000007
      f-3     :    -0.000016
  2 Fes       :     0.061045  s :     0.061045
      pz      :     0.048464  p :     0.117891
      px      :     0.035988
      py      :     0.033439
      dz2     :     0.633448  d :     3.092090
      dxz     :     0.797430
      dyz     :     0.254479
      dx2y2   :     0.759395
      dxy     :     0.647339
      f0      :    -0.000014  f :    -0.000033
      f+1     :    -0.000004
      f-1     :    -0.000015
      f+2     :    -0.000006
      f-2     :    -0.000001
      f+3     :     0.000014
      f-3     :    -0.000006
  3 S s       :    -0.005214  s :    -0.005214
      pz      :    -0.000549  p :    -0.155643
      px      :    -0.121534
      py      :    -0.033560
      dz2     :     0.000189  d :     0.001606
      dxz     :     0.000427
      dyz     :     0.000748
      dx2y2   :     0.000781
      dxy     :    -0.000537
  4 S s       :    -0.005243  s :    -0.005243
      pz      :    -0.101646  p :    -0.054862
      px      :    -0.015968
      py      :     0.062752
      dz2     :     0.000840  d :     0.001536
      dxz     :    -0.000544
      dyz     :     0.000357
      dx2y2   :     0.000317
      dxy     :     0.000566
  5 S s       :    -0.000990  s :    -0.000990
      pz      :    -0.149950  p :    -0.116632
      px      :    -0.026708
      py      :     0.060026
      dz2     :     0.000355  d :    -0.000284
      dxz     :    -0.000965
      dyz     :     0.000082
      dx2y2   :     0.000171
      dxy     :     0.000072
  6 S s       :    -0.005304  s :    -0.005304
      pz      :    -0.045401  p :    -0.194626
      px      :     0.001054
      py      :    -0.150279
      dz2     :    -0.000030  d :     0.001675
      dxz     :     0.000208
      dyz     :     0.000388
      dx2y2   :     0.000554
      dxy     :     0.000555
  7 S s       :    -0.002112  s :    -0.002112
      pz      :     0.007890  p :    -0.166983
      px      :    -0.139141
      py      :    -0.035732
      dz2     :     0.000226  d :     0.002726
      dxz     :     0.000421
      dyz     :     0.001093
      dx2y2   :     0.000717
      dxy     :     0.000270
  8 S s       :    -0.001641  s :    -0.001641
      pz      :    -0.110140  p :    -0.129827
      px      :    -0.014258
      py      :    -0.005429
      dz2     :     0.001152  d :     0.003386
      dxz     :     0.000099
      dyz     :     0.000085
      dx2y2   :     0.000781
      dxy     :     0.001269
  9 S s       :    -0.005404  s :    -0.005404
      pz      :     0.003136  p :    -0.132947
      px      :    -0.077781
      py      :    -0.058302
      dz2     :     0.000282  d :     0.002042
      dxz     :     0.000145
      dyz     :     0.000498
      dx2y2   :     0.000217
      dxy     :     0.000899
 10 C s       :     0.001976  s :     0.001976
      pz      :     0.004281  p :     0.013535
      px      :     0.003118
      py      :     0.006136
      dz2     :     0.000036  d :    -0.000357
      dxz     :    -0.000222
      dyz     :    -0.000028
      dx2y2   :    -0.000045
      dxy     :    -0.000098
 11 C s       :     0.002247  s :     0.002247
      pz      :     0.004735  p :     0.013668
      px      :     0.005973
      py      :     0.002960
      dz2     :    -0.000125  d :    -0.000128
      dxz     :    -0.000056
      dyz     :     0.000120
      dx2y2   :     0.000097
      dxy     :    -0.000163
 12 C s       :     0.001036  s :     0.001036
      pz      :     0.002472  p :     0.007115
      px      :     0.002869
      py      :     0.001775
      dz2     :     0.000217  d :    -0.000181
      dxz     :    -0.000004
      dyz     :    -0.000090
      dx2y2   :    -0.000381
      dxy     :     0.000076
 13 H s       :     0.002131  s :     0.002131
      pz      :     0.000016  p :     0.000006
      px      :    -0.000023
      py      :     0.000012
 14 H s       :    -0.001829  s :    -0.001829
      pz      :     0.000015  p :     0.000031
      px      :    -0.000014
      py      :     0.000031
 15 H s       :    -0.001787  s :    -0.001787
      pz      :     0.000029  p :     0.000012
      px      :    -0.000032
      py      :     0.000014
 16 H s       :     0.000193  s :     0.000193
      pz      :    -0.000025  p :     0.000037
      px      :     0.000045
      py      :     0.000017
 17 H s       :     0.001213  s :     0.001213
      pz      :    -0.000025  p :     0.000048
      px      :     0.000058
      py      :     0.000015
 18 H s       :    -0.000019  s :    -0.000019
      pz      :    -0.000034  p :     0.000002
      px      :     0.000033
      py      :     0.000003
 19 H s       :    -0.001785  s :    -0.001785
      pz      :     0.000048  p :     0.000070
      px      :     0.000002
      py      :     0.000020
 20 H s       :     0.003773  s :     0.003773
      pz      :    -0.000020  p :     0.000002
      px      :     0.000021
      py      :     0.000001
 21 H s       :    -0.004528  s :    -0.004528
      pz      :    -0.000028  p :    -0.000012
      px      :    -0.000032
      py      :     0.000049


                     *******************************
                     * LOEWDIN POPULATION ANALYSIS *
                     *******************************

-------------------------------------------
LOEWDIN ATOMIC CHARGES AND SPIN POPULATIONS
-------------------------------------------
   0 Fe:   -0.096148    3.289494
   1 Fe:   -0.134057    3.177945
   2 Fe:   -0.113840    3.175228
   3 S :   -0.255653   -0.111309
   4 S :   -0.281856   -0.015316
   5 S :   -0.074685   -0.061097
   6 S :   -0.220216   -0.146679
   7 S :   -0.111019   -0.132477
   8 S :   -0.109214   -0.093773
   9 S :   -0.079520   -0.102909
  10 C :   -0.205318    0.009532
  11 C :   -0.206222    0.011980
  12 C :   -0.209038    0.004412
  13 H :    0.014506    0.001533
  14 H :    0.016608   -0.001544
  15 H :    0.000853   -0.002385
  16 H :    0.015271    0.000552
  17 H :    0.016625    0.001162
  18 H :    0.000873   -0.001693
  19 H :    0.017384   -0.001144
  20 H :    0.014627    0.002697
  21 H :    0.000040   -0.004208

----------------------------------------------------
LOEWDIN REDUCED ORBITAL CHARGES AND SPIN POPULATIONS
----------------------------------------------------
CHARGE
  0 Fes       :     6.569364  s :     6.569364
      pz      :     4.373009  p :    13.106046
      px      :     4.357513
      py      :     4.375523
      dz2     :     1.164482  d :     6.419632
      dxz     :     1.573891
      dyz     :     1.244391
      dx2y2   :     1.229089
      dxy     :     1.207779
      f0      :     0.000139  f :     0.001107
      f+1     :     0.000148
      f-1     :     0.000168
      f+2     :     0.000164
      f-2     :     0.000169
      f+3     :     0.000191
      f-3     :     0.000126
  1 Fes       :     6.564560  s :     6.564560
      pz      :     4.369358  p :    13.111276
      px      :     4.360385
      py      :     4.381534
      dz2     :     1.203121  d :     6.457086
      dxz     :     1.188721
      dyz     :     1.208746
      dx2y2   :     1.203322
      dxy     :     1.653176
      f0      :     0.000162  f :     0.001135
      f+1     :     0.000147
      f-1     :     0.000145
      f+2     :     0.000166
      f-2     :     0.000133
      f+3     :     0.000204
      f-3     :     0.000179
  2 Fes       :     6.567193  s :     6.567193
      pz      :     4.349864  p :    13.095863
      px      :     4.386665
      py      :     4.359334
      dz2     :     1.307015  d :     6.449673
      dxz     :     1.166729
      dyz     :     1.520792
      dx2y2   :     1.198709
      dxy     :     1.256428
      f0      :     0.000204  f :     0.001112
      f+1     :     0.000129
      f-1     :     0.000175
      f+2     :     0.000144
      f-2     :     0.000117
      f+3     :     0.000153
      f-3     :     0.000188
  3 S s       :     5.719052  s :     5.719052
      pz      :     3.656852  p :    10.504908
      px      :     3.379267
      py      :     3.468789
      dz2     :     0.003444  d :     0.031693
      dxz     :     0.004485
      dyz     :     0.002642
      dx2y2   :     0.010017
      dxy     :     0.011105
  4 S s       :     5.713717  s :     5.713717
      pz      :     3.435845  p :    10.536262
      px      :     3.505876
      py      :     3.594541
      dz2     :     0.006102  d :     0.031877
      dxz     :     0.007420
      dyz     :     0.006297
      dx2y2   :     0.005228
      dxy     :     0.006830
  5 S s       :     5.646891  s :     5.646891
      pz      :     3.391797  p :    10.371099
      px      :     3.463513
      py      :     3.515789
      dz2     :     0.013224  d :     0.056695
      dxz     :     0.013243
      dyz     :     0.011728
      dx2y2   :     0.009398
      dxy     :     0.009102
  6 S s       :     5.717615  s :     5.717615
      pz      :     3.505161  p :    10.470150
      px      :     3.631157
      py      :     3.333832
      dz2     :     0.009219  d :     0.032451
      dxz     :     0.005349
      dyz     :     0.009076
      dx2y2   :     0.005062
      dxy     :     0.003745
  7 S s       :     5.634047  s :     5.634047
      pz      :     3.569693  p :    10.414184
      px      :     3.531555
      py      :     3.312936
      dz2     :     0.006891  d :     0.062788
      dxz     :     0.006962
      dyz     :     0.023396
      dx2y2   :     0.013973
      dxy     :     0.011565
  8 S s       :     5.625723  s :     5.625723
      pz      :     3.482552  p :    10.418854
      px      :     3.291538
      py      :     3.644764
      dz2     :     0.007038  d :     0.064637
      dxz     :     0.021224
      dyz     :     0.010551
      dx2y2   :     0.010504
      dxy     :     0.015321
  9 S s       :     5.619864  s :     5.619864
      pz      :     3.472507  p :    10.392192
      px      :     3.494479
      py      :     3.425206
      dz2     :     0.009307  d :     0.067464
      dxz     :     0.020484
      dyz     :     0.015691
      dx2y2   :     0.009391
      dxy     :     0.012592
 10 C s       :     2.906215  s :     2.906215
      pz      :     1.079408  p :     3.224852
      px      :     1.082538
      py      :     1.062906
      dz2     :     0.013014  d :     0.074252
      dxz     :     0.015568
      dyz     :     0.017061
      dx2y2   :     0.007500
      dxy     :     0.021109
 11 C s       :     2.904862  s :     2.904862
      pz      :     1.082145  p :     3.226689
      px      :     1.059606
      py      :     1.084938
      dz2     :     0.004597  d :     0.074671
      dxz     :     0.019914
      dyz     :     0.022724
      dx2y2   :     0.007804
      dxy     :     0.019631
 12 C s       :     2.907098  s :     2.907098
      pz      :     1.075551  p :     3.227889
      px      :     1.084483
      py      :     1.067855
      dz2     :     0.016991  d :     0.074052
      dxz     :     0.012654
      dyz     :     0.016003
      dx2y2   :     0.019920
      dxy     :     0.008485
 13 H s       :     0.915919  s :     0.915919
      pz      :     0.020370  p :     0.069576
      px      :     0.024104
      py      :     0.025101
 14 H s       :     0.914647  s :     0.914647
      pz      :     0.032555  p :     0.068746
      px      :     0.019168
      py      :     0.017022
 15 H s       :     0.931944  s :     0.931944
      pz      :     0.015538  p :     0.067203
      px      :     0.031666
      py      :     0.019999
 16 H s       :     0.915527  s :     0.915527
      pz      :     0.018925  p :     0.069202
      px      :     0.022320
      py      :     0.027956
 17 H s       :     0.913732  s :     0.913732
      pz      :     0.028069  p :     0.069643
      px      :     0.017113
      py      :     0.024460
 18 H s       :     0.931864  s :     0.931864
      pz      :     0.024661  p :     0.067264
      px      :     0.022443
      py      :     0.020160
 19 H s       :     0.913256  s :     0.913256
      pz      :     0.017268  p :     0.069360
      px      :     0.039889
      py      :     0.012202
 20 H s       :     0.916580  s :     0.916580
      pz      :     0.033781  p :     0.068793
      px      :     0.013227
      py      :     0.021785
 21 H s       :     0.932470  s :     0.932470
      pz      :     0.014856  p :     0.067491
      px      :     0.016119
      py      :     0.036516

SPIN
  0 Fes       :     0.023923  s :     0.023923
      pz      :     0.019072  p :     0.098995
      px      :     0.036311
      py      :     0.043612
      dz2     :     0.821729  d :     3.166651
      dxz     :     0.277259
      dyz     :     0.584649
      dx2y2   :     0.719262
      dxy     :     0.763753
      f0      :    -0.000006  f :    -0.000075
      f+1     :    -0.000020
      f-1     :    -0.000009
      f+2     :     0.000008
      f-2     :    -0.000015
      f+3     :    -0.000017
      f-3     :    -0.000015
  1 Fes       :     0.023996  s :     0.023996
      pz      :     0.042483  p :     0.094036
      px      :     0.033939
      py      :     0.017613
      dz2     :     0.765773  d :     3.059992
      dxz     :     0.790226
      dyz     :     0.735581
      dx2y2   :     0.462802
      dxy     :     0.305610
      f0      :    -0.000013  f :    -0.000079
      f+1     :    -0.000019
      f-1     :     0.000009
      f+2     :    -0.000013
      f-2     :    -0.000008
      f+3     :    -0.000014
      f-3     :    -0.000021
  2 Fes       :     0.024816  s :     0.024816
      pz      :     0.038481  p :     0.092524
      px      :     0.028162
      py      :     0.025881
      dz2     :     0.624735  d :     3.057963
      dxz     :     0.792042
      dyz     :     0.248465
      dx2y2   :     0.753554
      dxy     :     0.639166
      f0      :    -0.000023  f :    -0.000074
      f+1     :    -0.000007
      f-1     :    -0.000021
      f+2     :    -0.000019
      f-2     :    -0.000006
      f+3     :     0.000016
      f-3     :    -0.000014
  3 S s       :     0.001513  s :     0.001513
      pz      :     0.003193  p :    -0.116864
      px      :    -0.101197
      py      :    -0.018860
      dz2     :     0.000641  d :     0.004042
      dxz     :     0.000804
      dyz     :     0.000968
      dx2y2   :     0.001911
      dxy     :    -0.000282
  4 S s       :     0.001417  s :     0.001417
      pz      :    -0.088079  p :    -0.020594
      px      :    -0.001399
      py      :     0.068883
      dz2     :     0.001492  d :     0.003861
      dxz     :    -0.000445
      dyz     :     0.000973
      dx2y2   :     0.000773
      dxy     :     0.001068
  5 S s       :     0.004202  s :     0.004202
      pz      :    -0.119363  p :    -0.067804
      px      :    -0.012305
      py      :     0.063864
      dz2     :     0.001202  d :     0.002505
      dxz     :    -0.000852
      dyz     :     0.000736
      dx2y2   :     0.000638
      dxy     :     0.000780
  6 S s       :     0.001397  s :     0.001397
      pz      :    -0.025436  p :    -0.152316
      px      :     0.006668
      py      :    -0.133548
      dz2     :     0.000418  d :     0.004240
      dxz     :     0.000705
      dyz     :     0.001206
      dx2y2   :     0.001051
      dxy     :     0.000861
  7 S s       :     0.001254  s :     0.001254
      pz      :     0.010451  p :    -0.138174
      px      :    -0.120086
      py      :    -0.028539
      dz2     :     0.000384  d :     0.004442
      dxz     :     0.000624
      dyz     :     0.001632
      dx2y2   :     0.001116
      dxy     :     0.000686
  8 S s       :     0.001698  s :     0.001698
      pz      :    -0.096867  p :    -0.100846
      px      :    -0.006282
      py      :     0.002303
      dz2     :     0.001557  d :     0.005375
      dxz     :     0.000520
      dyz     :     0.000495
      dx2y2   :     0.000932
      dxy     :     0.001871
  9 S s       :    -0.000796  s :    -0.000796
      pz      :     0.006536  p :    -0.105777
      px      :    -0.068414
      py      :    -0.043899
      dz2     :     0.000420  d :     0.003663
      dxz     :     0.000229
      dyz     :     0.000989
      dx2y2   :     0.000670
      dxy     :     0.001356
 10 C s       :     0.001943  s :     0.001943
      pz      :     0.002803  p :     0.008353
      px      :     0.001038
      py      :     0.004511
      dz2     :     0.000074  d :    -0.000764
      dxz     :    -0.000473
      dyz     :    -0.000108
      dx2y2   :    -0.000109
      dxy     :    -0.000147
 11 C s       :     0.002627  s :     0.002627
      pz      :     0.002528  p :     0.009705
      px      :     0.004955
      py      :     0.002223
      dz2     :    -0.000263  d :    -0.000352
      dxz     :    -0.000188
      dyz     :     0.000349
      dx2y2   :     0.000157
      dxy     :    -0.000406
 12 C s       :     0.001035  s :     0.001035
      pz      :     0.001304  p :     0.003958
      px      :     0.002315
      py      :     0.000340
      dz2     :     0.000501  d :    -0.000582
      dxz     :     0.000011
      dyz     :    -0.000292
      dx2y2   :    -0.000933
      dxy     :     0.000131
 13 H s       :     0.001361  s :     0.001361
      pz      :     0.000101  p :     0.000172
      px      :    -0.000058
      py      :     0.000129
 14 H s       :    -0.001859  s :    -0.001859
      pz      :     0.000191  p :     0.000315
      px      :    -0.000009
      py      :     0.000133
 15 H s       :    -0.002604  s :    -0.002604
      pz      :     0.000098  p :     0.000219
      px      :    -0.000031
      py      :     0.000152
 16 H s       :     0.000267  s :     0.000267
      pz      :     0.000071  p :     0.000285
      px      :     0.000182
      py      :     0.000032
 17 H s       :     0.000861  s :     0.000861
      pz      :     0.000042  p :     0.000301
      px      :     0.000170
      py      :     0.000089
 18 H s       :    -0.001955  s :    -0.001955
      pz      :    -0.000027  p :     0.000263
      px      :     0.000199
      py      :     0.000091
 19 H s       :    -0.001415  s :    -0.001415
      pz      :     0.000130  p :     0.000271
      px      :     0.000123
      py      :     0.000019
 20 H s       :     0.002582  s :     0.002582
      pz      :     0.000080  p :     0.000115
      px      :     0.000093
      py      :    -0.000058
 21 H s       :    -0.004146  s :    -0.004146
      pz      :    -0.000095  p :    -0.000061
      px      :    -0.000043
      py      :     0.000077


                      *****************************
                      * MAYER POPULATION ANALYSIS *
                      *****************************

  NA   - Mulliken gross atomic population
  ZA   - Total nuclear charge
  QA   - Mulliken gross atomic charge
  VA   - Mayer's total valence
  BVA  - Mayer's bonded valence
  FA   - Mayer's free valence

  ATOM       NA         ZA         QA         VA         BVA        FA
  0 Fe    25.6524    26.0000     0.3476     6.7768     3.9581     2.8187
  1 Fe    25.6775    26.0000     0.3225     6.6639     4.0672     2.5967
  2 Fe    25.6687    26.0000     0.3313     6.6868     4.0681     2.6187
  3 S     16.4638    16.0000    -0.4638     2.2786     2.2264     0.0522
  4 S     16.4921    16.0000    -0.4921     2.2647     2.2399     0.0248
  5 S     16.4189    16.0000    -0.4189     2.4245     2.3839     0.0406
  6 S     16.4246    16.0000    -0.4246     2.3001     2.2376     0.0625
  7 S     16.3957    16.0000    -0.3957     2.0031     1.9701     0.0330
  8 S     16.3970    16.0000    -0.3970     2.0091     1.9798     0.0293
  9 S     16.3760    16.0000    -0.3760     2.0452     2.0146     0.0306
 10 C      6.1477     6.0000    -0.1477     3.9403     3.9401     0.0002
 11 C      6.1546     6.0000    -0.1546     3.9322     3.9320     0.0002
 12 C      6.1477     6.0000    -0.1477     3.9332     3.9331     0.0001
 13 H      0.9369     1.0000     0.0631     0.9873     0.9873     0.0000
 14 H      0.9404     1.0000     0.0596     0.9791     0.9791     0.0000
 15 H      0.9853     1.0000     0.0147     0.9736     0.9736     0.0000
 16 H      0.9391     1.0000     0.0609     0.9796     0.9796    -0.0000
 17 H      0.9321     1.0000     0.0679     0.9900     0.9900    -0.0000
 18 H      0.9833     1.0000     0.0167     0.9731     0.9731     0.0000
 19 H      0.9360     1.0000     0.0640     0.9889     0.9889     0.0000
 20 H      0.9427     1.0000     0.0573     0.9778     0.9778     0.0000
 21 H      0.9874     1.0000     0.0126     0.9717     0.9717     0.0000

  Mayer bond orders larger than 0.100000
B(  0-Fe,  1-Fe) :   0.2877 B(  0-Fe,  2-Fe) :   0.3210 B(  0-Fe,  3-S ) :   0.9123 
B(  0-Fe,  4-S ) :   0.8359 B(  0-Fe,  5-S ) :   0.6792 B(  0-Fe,  8-S ) :   0.7670 
B(  1-Fe,  2-Fe) :   0.2891 B(  1-Fe,  3-S ) :   0.8990 B(  1-Fe,  5-S ) :   0.6946 
B(  1-Fe,  6-S ) :   0.9479 B(  1-Fe,  9-S ) :   0.8030 B(  2-Fe,  4-S ) :   0.9925 
B(  2-Fe,  5-S ) :   0.7035 B(  2-Fe,  6-S ) :   0.8651 B(  2-Fe,  7-S ) :   0.7421 
B(  7-S , 10-C ) :   1.0171 B(  8-S , 11-C ) :   1.0154 B(  9-S , 12-C ) :   1.0076 
B( 10-C , 13-H ) :   0.9678 B( 10-C , 14-H ) :   0.9714 B( 10-C , 15-H ) :   0.9662 
B( 11-C , 16-H ) :   0.9688 B( 11-C , 17-H ) :   0.9666 B( 11-C , 18-H ) :   0.9679 
B( 12-C , 19-H ) :   0.9691 B( 12-C , 20-H ) :   0.9716 B( 12-C , 21-H ) :   0.9636 


Environment variable NBOEXE for nbo6.exe or nbo5.exe not set! Skipping NBO-Analysis

-------
TIMINGS
-------

Total SCF time: 0 days 0 hours 34 min 48 sec 

Total time                  ....    2088.579 sec
Sum of individual times     ....    2087.398 sec  ( 99.9%)

Fock matrix formation       ....    2078.689 sec  ( 99.5%)
  XC integration            ....      68.078 sec  (  3.3% of F)
    Basis function eval.    ....      20.157 sec  ( 29.6% of XC)
    Density eval.           ....      20.239 sec  ( 29.7% of XC)
    XC-Functional eval.     ....       4.142 sec  (  6.1% of XC)
    XC-Potential eval.      ....      21.670 sec  ( 31.8% of XC)
Diagonalization             ....       3.974 sec  (  0.2%)
Density matrix formation    ....       0.992 sec  (  0.0%)
Population analysis         ....       0.016 sec  (  0.0%)
Initial guess               ....       0.630 sec  (  0.0%)
Orbital Transformation      ....       0.000 sec  (  0.0%)
Orbital Orthonormalization  ....       0.000 sec  (  0.0%)
DIIS solution               ....       1.505 sec  (  0.1%)
Grid generation             ....       1.592 sec  (  0.1%)

-------------------------   --------------------
FINAL SINGLE POINT ENERGY     -6695.302379298192
-------------------------   --------------------


                            ***************************************
                            *     ORCA property calculations      *
                            ***************************************

                                    ---------------------
                                    Active property flags
                                    ---------------------
   (+) Dipole Moment


------------------------------------------------------------------------------
                       ORCA ELECTRIC PROPERTIES CALCULATION
------------------------------------------------------------------------------

Dipole Moment Calculation                       ... on
Quadrupole Moment Calculation                   ... off
Polarizability Calculation                      ... off
GBWName                                         ... 1e3d_chainsAB_medial_cluster.gbw
Electron density file                           ... 1e3d_chainsAB_medial_cluster.scfp
The origin for moment calculation is the CENTER OF MASS  = (-36.885908, 33.191289 80.582038)

-------------
DIPOLE MOMENT
-------------
                                X             Y             Z
Electronic contribution:      5.52039      -4.62129      -2.03700
Nuclear contribution   :     -5.92907       4.99827       2.34972
                        -----------------------------------------
Total Dipole Moment    :     -0.40868       0.37698       0.31272
                        -----------------------------------------
Magnitude (a.u.)       :      0.63791
Magnitude (Debye)      :      1.62143


--------------------
Rotational spectrum 
--------------------
 
Rotational constants in cm-1:     0.009267     0.008162     0.005084 
Rotational constants in MHz :   277.808919   244.701224   152.427829 

 Dipole components along the rotational axes: 
x,y,z [a.u.] :     0.040930     0.629648     0.093758 
x,y,z [Debye]:     0.104035     1.600439     0.238315 

 
------------------------------------------------------------------------------
                      ORCA CHELPG CHARGES GENERATION
------------------------------------------------------------------------------

GBW file                           ... 1e3d_chainsAB_medial_cluster.gbw

Reading the GBW file               ... done

Grid spacing                       ...     0.300000
Point Cut-Off                      ...     2.800000
Van-der-Waals Radii                ...        COSMO
Total charge                       ...           -2


Number of points X direction       ...           44
Number of points Y direction       ...           50
Number of points Z direction       ...           39
Maximum number of possible points  ...        85800
Final number of points             ...        15780


CHELPG Charges            
--------------------------------
  0   Fe  :       0.523298
  1   Fe  :       0.544000
  2   Fe  :       0.546257
  3   S   :      -0.576990
  4   S   :      -0.599171
  5   S   :      -0.520526
  6   S   :      -0.565564
  7   S   :      -0.491598
  8   S   :      -0.488010
  9   S   :      -0.466927
 10   C   :      -0.162212
 11   C   :      -0.200816
 12   C   :      -0.162602
 13   H   :       0.058544
 14   H   :       0.088003
 15   H   :       0.053310
 16   H   :       0.097082
 17   H   :       0.076890
 18   H   :       0.062898
 19   H   :       0.066238
 20   H   :       0.060954
 21   H   :       0.056943
--------------------------------
Total charge:    -2.000000
--------------------------------

CHELPG charges calculated...

Timings for individual parts in CHELPG calculation:
Grid generation                 ...        0.005 sec (=   0.000 min)
Potential calculation           ...        7.613 sec (=   0.127 min)
Fit to the potential            ...        0.019 sec (=   0.000 min)
------------------------------------------------------------------------------

------------------------------------------------------------------------------
                      ORCA CHELPG CHARGES GENERATION
------------------------------------------------------------------------------

GBW file                           ... 1e3d_chainsAB_medial_cluster.gbw

Density file                       ... 1e3d_chainsAB_medial_cluster.scfp

Reading the GBW file               ... done

Reading the density               ... Done!
Grid spacing                       ...     0.300000
Point Cut-Off                      ...     2.800000
Van-der-Waals Radii                ...        COSMO
Total charge                       ...           -2


Number of points X direction       ...           44
Number of points Y direction       ...           50
Number of points Z direction       ...           39
Maximum number of possible points  ...        85800
Final number of points             ...        15780


CHELPG Charges            
--------------------------------
  0   Fe  :       0.523298
  1   Fe  :       0.544000
  2   Fe  :       0.546257
  3   S   :      -0.576990
  4   S   :      -0.599171
  5   S   :      -0.520526
  6   S   :      -0.565564
  7   S   :      -0.491598
  8   S   :      -0.488010
  9   S   :      -0.466927
 10   C   :      -0.162212
 11   C   :      -0.200816
 12   C   :      -0.162602
 13   H   :       0.058544
 14   H   :       0.088003
 15   H   :       0.053310
 16   H   :       0.097082
 17   H   :       0.076890
 18   H   :       0.062898
 19   H   :       0.066238
 20   H   :       0.060954
 21   H   :       0.056943
--------------------------------
Total charge:    -2.000000
--------------------------------

CHELPG charges calculated...

Timings for individual parts in CHELPG calculation:
Grid generation                 ...        0.005 sec (=   0.000 min)
Potential calculation           ...        7.602 sec (=   0.127 min)
Fit to the potential            ...        0.018 sec (=   0.000 min)
------------------------------------------------------------------------------


Timings for individual modules:

Sum of individual times         ...     2096.471 sec (=  34.941 min)
GTO integral calculation        ...        0.226 sec (=   0.004 min)   0.0 %
SCF iterations                  ...     2088.590 sec (=  34.810 min)  99.6 %
CHELPG charge generation        ...        7.656 sec (=   0.128 min)   0.4 %
                             ****ORCA TERMINATED NORMALLY****
TOTAL RUN TIME: 0 days 0 hours 35 minutes 4 seconds 253 msec
