# Supplementary material for: Modeling of the Electrostatic Interaction and Catalytic Activity of [NiFe] Hydrogenases on a Planar Electrode
Source: J Phys Chem B. 2022 Oct 21;126(43):8777–90. doi: 10.1021/acs.jpcb.2c05371 (PMC9639099; doi:10.1021/acs.jpcb.2c05371)
Supplement: Supplementary file 1 — jp2c05371_si_001.zip [file jp2c05371_si_001.zip › Supplementary data/Metallic clusters orca/Medial cluster/Medial cluster c2_m2/1e3d_chainsAB_medial_cluster.out]

                                 *****************
                                 * O   R   C   A *
                                 *****************

           --- An Ab Initio, DFT and Semiempirical electronic structure package ---

                  #######################################################
                  #                        -***-                        #
                  #          Department of theory and spectroscopy      #
                  #               Directorship: Frank Neese             #
                  #        Max Planck Institute fuer Kohlenforschung    #
                  #                Kaiser Wilhelm Platz 1               #
                  #                 D-45470 Muelheim/Ruhr               #
                  #                      Germany                        #
                  #                                                     #
                  #                  All rights reserved                #
                  #                        -***-                        #
                  #######################################################


                         Program Version 4.2.1 -  RELEASE  -


 With contributions from (in alphabetic order):
   Daniel Aravena         : Magnetic Suceptibility
   Michael Atanasov       : Ab Initio Ligand Field Theory (pilot matlab implementation)
   Alexander A. Auer      : GIAO ZORA, VPT2
   Ute Becker             : Parallelization
   Giovanni Bistoni       : ED, misc. LED, open-shell LED, HFLD
   Martin Brehm           : Molecular dynamics
   Dmytro Bykov           : SCF Hessian
   Vijay G. Chilkuri      : MRCI spin determinant printing, contributions to CSF-ICE
   Dipayan Datta          : RHF DLPNO-CCSD density
   Achintya Kumar Dutta   : EOM-CC, STEOM-CC
   Dmitry Ganyushin       : Spin-Orbit,Spin-Spin,Magnetic field MRCI
   Miquel Garcia          : C-PCM Hessian, Gaussian charge scheme
   Yang Guo               : DLPNO-NEVPT2, CIM, IAO-localization
   Andreas Hansen         : Spin unrestricted coupled pair/coupled cluster methods
   Benjamin Helmich-Paris : CASSCF linear response (MC-RPA)
   Lee Huntington         : MR-EOM, pCC
   Robert Izsak           : Overlap fitted RIJCOSX, COSX-SCS-MP3, EOM
   Christian Kollmar      : KDIIS, OOCD, Brueckner-CCSD(T), CCSD density
   Simone Kossmann        : Meta GGA functionals, TD-DFT gradient, OOMP2, MP2 Hessian
   Martin Krupicka        : AUTO-CI
   Lucas Lang             : DCDCAS
   Dagmar Lenk            : GEPOL surface, SMD
   Dimitrios Liakos       : Extrapolation schemes; Compound Job, initial MDCI parallelization
   Dimitrios Manganas     : Further ROCIS development; embedding schemes
   Dimitrios Pantazis     : SARC Basis sets
   Taras Petrenko         : DFT Hessian,TD-DFT gradient, ASA, ECA, R-Raman, ABS, FL, XAS/XES, NRVS
   Peter Pinski           : DLPNO-MP2, DLPNO-MP2 Gradient
   Christoph Reimann      : Effective Core Potentials
   Marius Retegan         : Local ZFS, SOC
   Christoph Riplinger    : Optimizer, TS searches, QM/MM, DLPNO-CCSD(T), (RO)-DLPNO pert. Triples
   Tobias Risthaus        : Range-separated hybrids, TD-DFT gradient, RPA, STAB
   Michael Roemelt        : Original ROCIS implementation
   Masaaki Saitow         : Open-shell DLPNO-CCSD energy and density
   Barbara Sandhoefer     : DKH picture change effects
   Avijit Sen             : IP-ROCIS
   Kantharuban Sivalingam : CASSCF convergence, NEVPT2, FIC-MRCI
   Bernardo de Souza      : ESD, SOC TD-DFT
   Georgi Stoychev        : AutoAux, RI-MP2 NMR
   Willem Van den Heuvel  : Paramagnetic NMR
   Boris Wezisla          : Elementary symmetry handling
   Frank Wennmohs         : Technical directorship


 We gratefully acknowledge several colleagues who have allowed us to
 interface, adapt or use parts of their codes:
   Stefan Grimme, W. Hujo, H. Kruse,             : VdW corrections, initial TS optimization,
                  C. Bannwarth                     DFT functionals, gCP, sTDA/sTD-DF
   Ed Valeev, F. Pavosevic, A. Kumar             : LibInt (2-el integral package), F12 methods
   Garnet Chan, S. Sharma, J. Yang, R. Olivares  : DMRG
   Ulf Ekstrom                                   : XCFun DFT Library
   Mihaly Kallay                                 : mrcc  (arbitrary order and MRCC methods)
   Andreas Klamt, Michael Diedenhofen            : otool_cosmo (COSMO solvation model)
   Jiri Pittner, Ondrej Demel                    : Mk-CCSD
   Frank Weinhold                                : gennbo (NPA and NBO analysis)
   Christopher J. Cramer and Donald G. Truhlar   : smd solvation model
   Lars Goerigk                                  : TD-DFT with DH, B97 family of functionals
   V. Asgeirsson, H. Jonsson                     : NEB implementation
   FAccTs GmbH                                   : IRC, NEB, NEB-TS, Multilevel, MM, QM/MM, CI optimization
   S Lehtola, MJT Oliveira, MAL Marques          : LibXC Library


 Your calculation uses the libint2 library for the computation of 2-el integrals
 For citations please refer to: http://libint.valeyev.net

 Your ORCA version has been built with support for libXC version: 4.2.3
 For citations please refer to: https://tddft.org/programs/libxc/

 This ORCA versions uses:
   CBLAS   interface :  Fast vector & matrix operations
   LAPACKE interface :  Fast linear algebra routines
   SCALAPACK package :  Parallel linear algebra routines


----- Orbital basis set information -----
Your calculation utilizes the basis: def2-SVP
   F. Weigend and R. Ahlrichs, Phys. Chem. Chem. Phys. 7, 3297 (2005).

================================================================================
                                        WARNINGS
                       Please study these warnings very carefully!
================================================================================


INFO   : the flag for use of LIBINT has been found!

================================================================================
                                       INPUT FILE
================================================================================
NAME = 1e3d_chainsAB_medial_cluster.inp
|  1> # avogadro generated ORCA input file
|  2> #Medial cluster 
|  3> 
|  4> ! AllPop
|  5> ! CHELPG
|  6> ! Angs
|  7> ! PBE0 def2-SVP TightSCF UHF
|  8> %scf
|  9> 	MaxIter 1500
| 10> 
| 11> end
| 12> * xyz -2 2
| 13>   Fe      -20.66500       18.27800       43.31700
| 14>   Fe      -19.35600       15.97500       42.75100
| 15>   Fe      -18.45800       18.33400       41.73800
| 16>    S      -21.58600       16.24000       42.83600
| 17>    S      -20.36200       19.51000       41.44000
| 18>    S      -18.54000       17.74400       43.92100
| 19>    S      -18.50000       16.33300       40.68800
| 20>    S      -16.46600       19.42700       41.12600
| 21>    S      -21.85200       19.37800       44.96700
| 22>    S      -18.74800       13.83900       43.35500
| 23>    C      -16.89000       20.81200       40.04900
| 24>    C      -23.24400       20.14200       44.11600
| 25>    C      -19.83400       13.09000       44.58400
| 26>    H      -17.55200       21.50600       40.58700
| 27>    H      -17.40500       20.43500       39.15300
| 28>    H      -15.97200       21.33800       39.74900
| 29>    H      -23.85000       19.36300       43.63200
| 30>    H      -22.86800       20.84100       43.35300
| 31>    H      -23.86200       20.69000       44.84200
| 32>    H      -20.85800       13.03700       44.18500
| 33>    H      -19.82800       13.70100       45.49900
| 34>    H      -19.47900       12.07600       44.81800
| 35> *
| 36> 
| 37> 
| 38>                          ****END OF INPUT****
================================================================================

                       ****************************
                       * Single Point Calculation *
                       ****************************

---------------------------------
CARTESIAN COORDINATES (ANGSTROEM)
---------------------------------
  Fe   -20.665000   18.278000   43.317000
  Fe   -19.356000   15.975000   42.751000
  Fe   -18.458000   18.334000   41.738000
  S    -21.586000   16.240000   42.836000
  S    -20.362000   19.510000   41.440000
  S    -18.540000   17.744000   43.921000
  S    -18.500000   16.333000   40.688000
  S    -16.466000   19.427000   41.126000
  S    -21.852000   19.378000   44.967000
  S    -18.748000   13.839000   43.355000
  C    -16.890000   20.812000   40.049000
  C    -23.244000   20.142000   44.116000
  C    -19.834000   13.090000   44.584000
  H    -17.552000   21.506000   40.587000
  H    -17.405000   20.435000   39.153000
  H    -15.972000   21.338000   39.749000
  H    -23.850000   19.363000   43.632000
  H    -22.868000   20.841000   43.353000
  H    -23.862000   20.690000   44.842000
  H    -20.858000   13.037000   44.185000
  H    -19.828000   13.701000   45.499000
  H    -19.479000   12.076000   44.818000

----------------------------
CARTESIAN COORDINATES (A.U.)
----------------------------
  NO LB      ZA    FRAG     MASS         X           Y           Z
   0 Fe   26.0000    0    55.850  -39.051191   34.540414   81.857267
   1 Fe   26.0000    0    55.850  -36.577539   30.188375   80.787682
   2 Fe   26.0000    0    55.850  -34.880565   34.646239   78.873389
   3 S    16.0000    0    32.060  -40.791628   30.689152   80.948309
   4 S    16.0000    0    32.060  -38.478604   36.868557   78.310251
   5 S    16.0000    0    32.060  -35.035523   33.531301   82.998662
   6 S    16.0000    0    32.060  -34.959933   30.864897   76.889177
   7 S    16.0000    0    32.060  -31.116231   36.711710   77.716877
   8 S    16.0000    0    32.060  -41.294295   36.619113   84.975315
   9 S    16.0000    0    32.060  -35.428586   26.151920   81.929077
  10 C     6.0000    0    12.011  -31.917474   39.328980   75.681642
  11 C     6.0000    0    12.011  -43.924794   38.062864   83.367158
  12 C     6.0000    0    12.011  -37.480828   24.736515   84.251550
  13 H     1.0000    0     1.008  -33.168473   40.640450   76.698315
  14 H     1.0000    0     1.008  -32.890683   38.616554   73.988447
  15 H     1.0000    0     1.008  -30.182706   40.322976   75.114724
  16 H     1.0000    0     1.008  -45.069968   36.590767   82.452531
  17 H     1.0000    0     1.008  -43.214257   39.383782   81.925297
  18 H     1.0000    0     1.008  -45.092645   39.098434   84.739099
  19 H     1.0000    0     1.008  -39.415908   24.636360   83.497549
  20 H     1.0000    0     1.008  -37.469490   25.891138   85.980649
  21 H     1.0000    0     1.008  -36.809975   22.820333   84.693746

--------------------------------
INTERNAL COORDINATES (ANGSTROEM)
--------------------------------
 Fe     0   0   0     0.000000000000     0.00000000     0.00000000
 Fe     1   0   0     2.708808963364     0.00000000     0.00000000
 Fe     1   2   0     2.714263435999    60.20227063     0.00000000
 S      2   1   3     2.247298378053    54.00778146   220.43883679
 S      3   1   2     2.257652763381    53.25842460   139.09149446
 S      3   1   2     2.262810862622    53.41117256   295.39322766
 S      3   1   2     2.260147119105   103.70273492    30.94517537
 S      3   1   2     2.353137692529   148.12526222   219.52113531
 S      1   2   3     2.311161829038   143.32251555   215.00701274
 S      2   1   3     2.301516022104   149.52723394   151.11052539
 C      8   3   1     1.804973684019   108.22449391   280.75964751
 C      9   1   2     1.801544059966   105.15562026   222.42842797
 C     10   2   1     1.803008042134   113.91050328    22.07030892
 H     11   8   3     1.099692684344   109.49612040    59.97103590
 H     11   8   3     1.100077270013   109.45092488   299.99854935
 H     11   8   3     1.099727238910   109.49321715   180.05838136
 H     12   9   1     1.099242011570   109.47640775    59.95105610
 H     12   9   1     1.100975022423   109.43462109   299.99042660
 H     12   9   1     1.099683590857   109.49348779   180.01892164
 H     13  10   2     1.100266331394   109.47511075    59.96032970
 H     13  10   2     1.100264513651   109.44420605   299.96932346
 H     13  10   2     1.099534901674   109.49324963   179.96904519

---------------------------
INTERNAL COORDINATES (A.U.)
---------------------------
 Fe     0   0   0     0.000000000000     0.00000000     0.00000000
 Fe     1   0   0     5.118907089869     0.00000000     0.00000000
 Fe     1   2   0     5.129214549354    60.20227063     0.00000000
 S      2   1   3     4.246778475726    54.00778146   220.43883679
 S      3   1   2     4.266345428280    53.25842460   139.09149446
 S      3   1   2     4.276092823218    53.41117256   295.39322766
 S      3   1   2     4.271059077480   103.70273492    30.94517537
 S      3   1   2     4.446785794287   148.12526222   219.52113531
 S      1   2   3     4.367462908053   143.32251555   215.00701274
 S      2   1   3     4.349234974608   149.52723394   151.11052539
 C      8   3   1     3.410905941730   108.22449391   280.75964751
 C      9   1   2     3.404424891529   105.15562026   222.42842797
 C     10   2   1     3.407191416891   113.91050328    22.07030892
 H     11   8   3     2.078118004887   109.49612040    59.97103590
 H     11   8   3     2.078844766477   109.45092488   299.99854935
 H     11   8   3     2.078183303553   109.49321715   180.05838136
 H     12   9   1     2.077266356768   109.47640775    59.95105610
 H     12   9   1     2.080541272668   109.43462109   299.99042660
 H     12   9   1     2.078100820687   109.49348779   180.01892164
 H     13  10   2     2.079202040710   109.47511075    59.96032970
 H     13  10   2     2.079198605673   109.44420605   299.96932346
 H     13  10   2     2.077819838853   109.49324963   179.96904519

---------------------
BASIS SET INFORMATION
---------------------
There are 4 groups of distinct atoms

 Group   1 Type Fe  : 14s9p5d1f contracted to 5s3p2d1f pattern {63311/531/41/1}
 Group   2 Type S   : 10s7p1d contracted to 4s3p1d pattern {5311/511/1}
 Group   3 Type C   : 7s4p1d contracted to 3s2p1d pattern {511/31/1}
 Group   4 Type H   : 4s1p contracted to 2s1p pattern {31/1}

Atom   0Fe   basis set group =>   1
Atom   1Fe   basis set group =>   1
Atom   2Fe   basis set group =>   1
Atom   3S    basis set group =>   2
Atom   4S    basis set group =>   2
Atom   5S    basis set group =>   2
Atom   6S    basis set group =>   2
Atom   7S    basis set group =>   2
Atom   8S    basis set group =>   2
Atom   9S    basis set group =>   2
Atom  10C    basis set group =>   3
Atom  11C    basis set group =>   3
Atom  12C    basis set group =>   3
Atom  13H    basis set group =>   4
Atom  14H    basis set group =>   4
Atom  15H    basis set group =>   4
Atom  16H    basis set group =>   4
Atom  17H    basis set group =>   4
Atom  18H    basis set group =>   4
Atom  19H    basis set group =>   4
Atom  20H    basis set group =>   4
Atom  21H    basis set group =>   4
------------------------------------------------------------------------------
                           ORCA GTO INTEGRAL CALCULATION
------------------------------------------------------------------------------

                         BASIS SET STATISTICS AND STARTUP INFO

 # of primitive gaussian shells          ...  294
 # of primitive gaussian functions       ...  606
 # of contracted shells                  ...  134
 # of contracted basis functions         ...  306
 Highest angular momentum                ...    3
 Maximum contraction depth               ...    6
 Integral package used                   ... LIBINT
 Integral threshhold            Thresh   ...  2.500e-11
 Primitive cut-off              TCut     ...  2.500e-12


------------------------------ INTEGRAL EVALUATION ----------------------------


 * One electron integrals 
 Pre-screening matrix                    ... done
 Shell pair data                         ... done (   0.001 sec)

-------------------------------------------------------------------------------
                                 ORCA SCF
-------------------------------------------------------------------------------

------------
SCF SETTINGS
------------
Hamiltonian:
 Density Functional     Method          .... DFT(GTOs)
 Exchange Functional    Exchange        .... PBE
   PBE kappa parameter   XKappa         ....  0.804000
   PBE mue parameter    XMuePBE         ....  0.219520
 Correlation Functional Correlation     .... PBE
   PBE beta parameter  CBetaPBE         ....  0.066725
 LDA part of GGA corr.  LDAOpt          .... PW91-LDA
 Gradients option       PostSCFGGA      .... off
 Hybrid DFT is turned on
   Fraction HF Exchange ScalHFX         ....  0.250000
   Scaling of DF-GGA-X  ScalDFX         ....  0.750000
   Scaling of DF-GGA-C  ScalDFC         ....  1.000000
   Scaling of DF-LDA-C  ScalLDAC        ....  1.000000
   Perturbative correction              ....  0.000000
   Density functional embedding theory  .... OFF
   NL short-range parameter             ....  6.900000


General Settings:
 Integral files         IntName         .... 1e3d_chainsAB_medial_cluster
 Hartree-Fock type      HFTyp           .... UHF
 Total Charge           Charge          ....   -2
 Multiplicity           Mult            ....    2
 Number of Electrons    NEL             ....  219
 Basis Dimension        Dim             ....  306
 Nuclear Repulsion      ENuc            ....   3301.4188331283 Eh

Convergence Acceleration:
 DIIS                   CNVDIIS         .... on
   Start iteration      DIISMaxIt       ....    12
   Startup error        DIISStart       ....  0.200000
   # of expansion vecs  DIISMaxEq       ....     5
   Bias factor          DIISBfac        ....   1.050
   Max. coefficient     DIISMaxC        ....  10.000
 Newton-Raphson         CNVNR           .... off
 SOSCF                  CNVSOSCF        .... off
 Level Shifting         CNVShift        .... on
   Level shift para.    LevelShift      ....    0.2500
   Turn off err/grad.   ShiftErr        ....    0.0010
 Zerner damping         CNVZerner       .... off
 Static damping         CNVDamp         .... on
   Fraction old density DampFac         ....    0.7000
   Max. Damping (<1)    DampMax         ....    0.9800
   Min. Damping (>=0)   DampMin         ....    0.0000
   Turn off err/grad.   DampErr         ....    0.1000
 Fernandez-Rico         CNVRico         .... off

SCF Procedure:
 Maximum # iterations   MaxIter         ....  1500
 SCF integral mode      SCFMode         .... Direct
   Integral package                     .... LIBINT
 Reset frequency        DirectResetFreq ....    20
 Integral Threshold     Thresh          ....  2.500e-11 Eh
 Primitive CutOff       TCut            ....  2.500e-12 Eh

Convergence Tolerance:
 Convergence Check Mode ConvCheckMode   .... Total+1el-Energy
 Convergence forced     ConvForced      .... 0
 Energy Change          TolE            ....  1.000e-08 Eh
 1-El. energy change                    ....  1.000e-05 Eh
 DIIS Error             TolErr          ....  5.000e-07


Diagonalization of the overlap matrix:
Smallest eigenvalue                        ... 8.750e-03
Time for diagonalization                   ...    0.006 sec
Threshold for overlap eigenvalues          ... 1.000e-08
Number of eigenvalues below threshold      ... 0
Time for construction of square roots      ...    0.003 sec
Total time needed                          ...    0.010 sec

-------------------
DFT GRID GENERATION
-------------------

General Integration Accuracy     IntAcc      ...  4.340
Radial Grid Type                 RadialGrid  ... Gauss-Chebyshev
Angular Grid (max. acc.)         AngularGrid ... Lebedev-110
Angular grid pruning method      GridPruning ... 3 (G Style)
Weight generation scheme         WeightScheme... Becke
Basis function cutoff            BFCut       ...    1.0000e-11
Integration weight cutoff        WCut        ...    1.0000e-14
Grids for H and He will be reduced by one unit

# of grid points (after initial pruning)     ...  33492 (   0.0 sec)
# of grid points (after weights+screening)   ...  31432 (   0.1 sec)
nearest neighbour list constructed           ...    0.0 sec
Grid point re-assignment to atoms done       ...    0.0 sec
Grid point division into batches done        ...    0.0 sec
Reduced shell lists constructed in    0.2 sec

Total number of grid points                  ...    31432
Total number of batches                      ...      501
Average number of points per batch           ...       62
Average number of grid points per atom       ...     1429
Average number of shells per batch           ...    59.29 (44.25%)
Average number of basis functions per batch  ...   132.51 (43.30%)
Average number of large shells per batch     ...    40.29 (67.94%)
Average number of large basis fcns per batch ...    88.74 (66.97%)
Maximum spatial batch extension              ...  21.60, 20.05, 23.12 au
Average spatial batch extension              ...   3.88,  3.77,  3.93 au

Time for grid setup =    0.294 sec

------------------------------
INITIAL GUESS: MODEL POTENTIAL
------------------------------
Loading Hartree-Fock densities                     ... done
Calculating cut-offs                               ... done
Setting up the integral package                    ... done
Initializing the effective Hamiltonian             ... done
Starting the Coulomb interaction                   ... done (   0.3 sec)
Reading the grid                                   ... done
Mapping shells                                     ... done
Starting the XC term evaluation                    ... done (   0.2 sec)
  promolecular density results
     # of electrons  =    216.993922858
     EX              =   -354.828593287
     EC              =     -8.742339306
     EX+EC           =   -363.570932593
Transforming the Hamiltonian                       ... done (   0.0 sec)
Diagonalizing the Hamiltonian                      ... done (   0.0 sec)
Back transforming the eigenvectors                 ... done (   0.0 sec)
Now organizing SCF variables                       ... done
                      ------------------
                      INITIAL GUESS DONE (   0.9 sec)
                      ------------------
--------------
SCF ITERATIONS
--------------
ITER       Energy         Delta-E        Max-DP      RMS-DP      [F,P]     Damp
               ***  Starting incremental Fock matrix formation  ***
  0  -6694.5525996265   0.000000000000 0.09262595  0.00159563  0.1457254 0.7000
  1  -6694.7641780519  -0.211578425341 0.03603190  0.00080695  0.1257991 0.7000
                               ***Turning on DIIS***
  2  -6694.8417985929  -0.077620541054 0.02721786  0.00048311  0.1206933 0.7000
  3  -6694.9140313730  -0.072232780123 0.04133352  0.00092647  0.0243285 0.0000
  4  -6695.0466617168  -0.132630343761 0.02850699  0.00035278  0.0703560 0.0000
  5  -6695.0694809178  -0.022819200974 0.01663820  0.00025922  0.0400370 0.0000
  6  -6695.0759714407  -0.006490522939 0.01064549  0.00019975  0.0314048 0.0000
  7  -6695.0837228870  -0.007751446296 0.01136370  0.00017541  0.0127187 0.0000
  8  -6695.0879310701  -0.004208183095 0.01125261  0.00015413  0.0233455 0.0000
  9  -6695.0932106063  -0.005279536198 0.01590364  0.00021208  0.0071110 0.0000
 10  -6695.0991996723  -0.005989066022 0.01604242  0.00021168  0.0052315 0.0000
 11  -6695.1047994524  -0.005599780049 0.01231004  0.00017950  0.0045204 0.0000
 12  -6695.1086932228  -0.003893770401 0.01413846  0.00015714  0.0116101 0.0000
 13  -6695.1129928708  -0.004299647989 0.01859651  0.00019664  0.0043085 0.0000
 14  -6695.1177224659  -0.004729595102 0.01735401  0.00020843  0.0055149 0.0000
 15  -6695.1227713054  -0.005048839532 0.01534118  0.00018363  0.0049421 0.0000
 16  -6695.1274689256  -0.004697620179 0.01558775  0.00017533  0.0034604 0.0000
 17  -6695.1321407841  -0.004671858547 0.01468953  0.00016117  0.0026568 0.0000
 18  -6695.1365953777  -0.004454593548 0.01707791  0.00017135  0.0024419 0.0000
 19  -6695.1414702084  -0.004874830681 0.01233361  0.00012897  0.0040192 0.0000
               *** Restarting incremental Fock matrix formation ***
                                   *** Resetting DIIS ***
 20  -6695.1451462202  -0.003676011847 0.01788659  0.00019224  0.0054274 0.0000
 21  -6695.1493239917  -0.004177771502 0.01462936  0.00013708  0.0165477 0.0000
 22  -6695.1541501697  -0.004826177957 0.01138696  0.00011723  0.0043329 0.0000
 23  -6695.1574854171  -0.003335247435 0.00583420  0.00006752  0.0034426 0.0000
 24  -6695.1590387377  -0.001553320631 0.00213736  0.00003424  0.0073144 0.0000
 25  -6695.1591716953  -0.000132957565 0.01161115  0.00013186  0.0118109 0.0000
 26  -6695.1628581686  -0.003686473287 0.00624575  0.00008160  0.0114194 0.0000
 27  -6695.1649543490  -0.002096180448 0.00301258  0.00004236  0.0113143 0.0000
 28  -6695.1657850438  -0.000830694828 0.00522119  0.00004607  0.0133609 0.0000
 29  -6695.1651361673   0.000648876500 0.00605255  0.00007230  0.0139387 0.0000
 30  -6695.1652804891  -0.000144321778 0.01240057  0.00014069  0.0112172 0.0000
 31  -6695.1690970965  -0.003816607419 0.00888098  0.00012819  0.0049185 0.0000
 32  -6695.1722407102  -0.003143613669 0.00771951  0.00011956  0.0052713 0.0000
 33  -6695.1749573685  -0.002716658300 0.00783907  0.00011139  0.0039370 0.0000
 34  -6695.1774027589  -0.002445390403 0.00397134  0.00007315  0.0034602 0.0000
 35  -6695.1788551121  -0.001452353133 0.00688535  0.00009406  0.0041497 0.0000
 36  -6695.1807619517  -0.001906839625 0.01447506  0.00020282  0.0023058 0.0000
 37  -6695.1845412096  -0.003779257875 0.00440135  0.00008451  0.0019518 0.0000
 38  -6695.1859920305  -0.001450820940 0.00947663  0.00014377  0.0019586 0.0000
 39  -6695.1884018224  -0.002409791909 0.00868833  0.00013002  0.0021294 0.0000
               *** Restarting incremental Fock matrix formation ***
                                   *** Resetting DIIS ***
 40  -6695.1904349960  -0.002033173556 0.00757808  0.00008789  0.0021006 0.0000
 41  -6695.1915905490  -0.001155553076 0.00381670  0.00006183  0.0061460 0.0000
 42  -6695.1925359958  -0.000945446746 0.00332165  0.00005272  0.0030510 0.0000
 43  -6695.1932757107  -0.000739714872 0.00435355  0.00005942  0.0022671 0.0000
 44  -6695.1940920021  -0.000816291491 0.00676764  0.00008229  0.0019188 0.0000
 45  -6695.1951965763  -0.001104574152 0.00714773  0.00008334  0.0019177 0.0000
 46  -6695.1962631775  -0.001066601245 0.00633691  0.00007393  0.0019576 0.0000
 47  -6695.1971904667  -0.000927289183 0.00881879  0.00009425  0.0018031 0.0000
 48  -6695.1983269733  -0.001136506618 0.00772493  0.00008257  0.0017746 0.0000
 49  -6695.1992765521  -0.000949578807 0.00483472  0.00005366  0.0018497 0.0000
 50  -6695.1998766944  -0.000600142283 0.00737950  0.00007239  0.0018465 0.0000
 51  -6695.2006809862  -0.000804291791 0.00598445  0.00006371  0.0018241 0.0000
 52  -6695.2013699776  -0.000688991368 0.00471958  0.00004566  0.0018331 0.0000
 53  -6695.2018480355  -0.000478057891 0.00613923  0.00005969  0.0018789 0.0000
 54  -6695.2024856771  -0.000637641599 0.00576216  0.00005624  0.0018581 0.0000
 55  -6695.2030800020  -0.000594324933 0.00205065  0.00002521  0.0018536 0.0000
 56  -6695.2033142082  -0.000234206201 0.00148713  0.00001808  0.0019456 0.0000
 57  -6695.2034759409  -0.000161732708 0.00168876  0.00001924  0.0019961 0.0000
 58  -6695.2036695676  -0.000193626725 0.00230313  0.00002394  0.0020040 0.0000
 59  -6695.2039201278  -0.000250560165 0.00404694  0.00003778  0.0019977 0.0000
               *** Restarting incremental Fock matrix formation ***
                                   *** Resetting DIIS ***
 60  -6695.2043245497  -0.000404421844 0.00657783  0.00006163  0.0019697 0.0000
 61  -6695.2049715620  -0.000647012325 0.00454865  0.00004491  0.0026051 0.0000
 62  -6695.2054665440  -0.000494981988 0.00318308  0.00003318  0.0019307 0.0000
 63  -6695.2058241300  -0.000357586049 0.00075618  0.00001264  0.0019903 0.0000
 64  -6695.2059111605  -0.000087030457 0.00107454  0.00001150  0.0020574 0.0000
 65  -6695.2060087426  -0.000097582120 0.00571412  0.00005511  0.0023169 0.0000
 66  -6695.2066418281  -0.000633085459 0.00368527  0.00003816  0.0026536 0.0000
 67  -6695.2070941708  -0.000452342760 0.00358623  0.00003668  0.0020939 0.0000
 68  -6695.2075321849  -0.000438014054 0.00619615  0.00006057  0.0021386 0.0000
 69  -6695.2082868996  -0.000754714686 0.00606379  0.00005931  0.0021486 0.0000
 70  -6695.2090571807  -0.000770281164 0.00303462  0.00003134  0.0022849 0.0000
 71  -6695.2094493365  -0.000392155790 0.00184058  0.00001922  0.0024900 0.0000
 72  -6695.2096671203  -0.000217783785 0.00180995  0.00001784  0.0028143 0.0000
 73  -6695.2098848904  -0.000217770088 0.00286382  0.00002911  0.0033404 0.0000
 74  -6695.2102854220  -0.000400531622 0.00454839  0.00004588  0.0030169 0.0000
 75  -6695.2109661046  -0.000680682574 0.00564700  0.00005159  0.0037123 0.0000
 76  -6695.2117636802  -0.000797575576 0.00734212  0.00006441  0.0035983 0.0000
 77  -6695.2128182962  -0.001054616008 0.00861544  0.00007150  0.0038998 0.0000
 78  -6695.2140590946  -0.001240798393 0.00983276  0.00008091  0.0033105 0.0000
 79  -6695.2155589505  -0.001499855972 0.00917063  0.00007400  0.0030965 0.0000
               *** Restarting incremental Fock matrix formation ***
                                   *** Resetting DIIS ***
 80  -6695.2170104350  -0.001451484432 0.01358040  0.00012742  0.0038249 0.0000
 81  -6695.2196127261  -0.002602291177 0.01238398  0.00009531  0.0081144 0.0000
 82  -6695.2218941893  -0.002281463174 0.00361933  0.00003456  0.0061363 0.0000
 83  -6695.2224327139  -0.000538524596 0.00499492  0.00003678  0.0062170 0.0000
 84  -6695.2231950758  -0.000762361865 0.00335412  0.00002570  0.0069382 0.0000
 85  -6695.2236995529  -0.000504477137 0.01926068  0.00013752  0.0074142 0.0000
 86  -6695.2270969780  -0.003397425084 0.01136185  0.00009089  0.0110517 0.0000
 87  -6695.2296595031  -0.002562525118 0.00386213  0.00004158  0.0103587 0.0000
 88  -6695.2307584010  -0.001098897854 0.01497782  0.00012725  0.0065402 0.0000
 89  -6695.2345518424  -0.003793441437 0.02052501  0.00014816  0.0046623 0.0000
 90  -6695.2389533995  -0.004401557079 0.01976649  0.00014735  0.0047631 0.0000
 91  -6695.2433708012  -0.004417401722 0.01251136  0.00009519  0.0058197 0.0000
 92  -6695.2460446209  -0.002673819652 0.00716309  0.00005576  0.0085113 0.0000
 93  -6695.2473527300  -0.001308109157 0.00369599  0.00003178  0.0115686 0.0000
 94  -6695.2479003626  -0.000547632562 0.00866963  0.00007026  0.0134872 0.0000
 95  -6695.2497893790  -0.001889016386 0.00746402  0.00006109  0.0127831 0.0000
 96  -6695.2516197308  -0.001830351885 0.00846914  0.00009698  0.0120277 0.0000
 97  -6695.2544407248  -0.002820993944 0.01943516  0.00014228  0.0061991 0.0000
 98  -6695.2580334957  -0.003592770872 0.01481724  0.00012515  0.0080056 0.0000
 99  -6695.2611376815  -0.003104185847 0.01516297  0.00012933  0.0051460 0.0000
               *** Restarting incremental Fock matrix formation ***
                                   *** Resetting DIIS ***
100  -6695.2639661623  -0.002828480745 0.01071015  0.00011839  0.0048259 0.0000
101  -6695.2659335021  -0.001967339873 0.00900106  0.00008101  0.0081252 0.0000
102  -6695.2675008905  -0.001567388395 0.01215655  0.00011344  0.0053050 0.0000
103  -6695.2692609674  -0.001760076912 0.01023141  0.00010169  0.0039001 0.0000
104  -6695.2706186823  -0.001357714837 0.01111517  0.00010995  0.0036035 0.0000
105  -6695.2719160075  -0.001297325232 0.00831359  0.00008676  0.0024807 0.0000
106  -6695.2727824881  -0.000866480646 0.00636671  0.00006460  0.0032291 0.0000
107  -6695.2734151219  -0.000632633788 0.00889662  0.00008657  0.0021848 0.0000
108  -6695.2742004987  -0.000785376720 0.00709032  0.00007288  0.0020542 0.0000
109  -6695.2748417922  -0.000641293584 0.00545801  0.00005898  0.0020487 0.0000
110  -6695.2753549993  -0.000513207088 0.00245023  0.00003266  0.0020777 0.0000
111  -6695.2756122031  -0.000257203775 0.00190421  0.00002519  0.0021525 0.0000
112  -6695.2758068315  -0.000194628432 0.00132308  0.00001687  0.0022005 0.0000
113  -6695.2759124536  -0.000105622017 0.00215838  0.00002266  0.0030617 0.0000
114  -6695.2760929856  -0.000180532016 0.00276440  0.00002949  0.0040089 0.0000
115  -6695.2763479339  -0.000254948292 0.00202624  0.00002361  0.0041908 0.0000
116  -6695.2765533679  -0.000205434018 0.00145254  0.00001969  0.0041662 0.0000
117  -6695.2767282319  -0.000174864038 0.00286024  0.00002968  0.0034472 0.0000
118  -6695.2769796523  -0.000251420434 0.00557172  0.00005369  0.0027257 0.0000
119  -6695.2774847343  -0.000505081927 0.00461249  0.00005064  0.0029445 0.0000
               *** Restarting incremental Fock matrix formation ***
                                   *** Resetting DIIS ***
120  -6695.2779866637  -0.000501929429 0.00736488  0.00006611  0.0025558 0.0000
121  -6695.2786053680  -0.000618704247 0.00534730  0.00005432  0.0037726 0.0000
122  -6695.2792147416  -0.000609373605 0.00295580  0.00003222  0.0028302 0.0000
123  -6695.2795149280  -0.000300186429 0.00104419  0.00001729  0.0029932 0.0000
124  -6695.2794678827   0.000047045255 0.00106855  0.00001197  0.0061935 0.0000
125  -6695.2794654441   0.000002438584 0.00700413  0.00006442  0.0077912 0.0000
126  -6695.2802669914  -0.000801547296 0.00422513  0.00004156  0.0068111 0.0000
127  -6695.2807251969  -0.000458205454 0.00361517  0.00002821  0.0080054 0.0000
128  -6695.2809391852  -0.000213988284 0.00447374  0.00004568  0.0087410 0.0000
129  -6695.2812662863  -0.000327101154 0.00632030  0.00005435  0.0085208 0.0000
130  -6695.2820885695  -0.000822283189 0.00851942  0.00007565  0.0038698 0.0000
131  -6695.2831540213  -0.001065451783 0.01012091  0.00008605  0.0037700 0.0000
132  -6695.2844304618  -0.001276440479 0.00783585  0.00007132  0.0040624 0.0000
133  -6695.2854873915  -0.001056929673 0.00135300  0.00002450  0.0054246 0.0000
134  -6695.2854165873   0.000070804199 0.00317357  0.00003290  0.0084007 0.0000
135  -6695.2858279605  -0.000411373233 0.00384930  0.00003147  0.0087671 0.0000
136  -6695.2863419497  -0.000513989194 0.00639046  0.00004761  0.0089697 0.0000
137  -6695.2871762287  -0.000834279039 0.00373776  0.00002766  0.0090848 0.0000
138  -6695.2876791656  -0.000502936909 0.01787862  0.00012459  0.0081031 0.0000
139  -6695.2890972211  -0.001418055447 0.01209827  0.00010014  0.0122392 0.0000
               *** Restarting incremental Fock matrix formation ***
                                   *** Resetting DIIS ***
140  -6695.2912644693  -0.002167248221 0.01675890  0.00015450  0.0084057 0.0000
141  -6695.2930389625  -0.001774493149 0.01817452  0.00011198  0.0226511 0.0000
142  -6695.2961700074  -0.003131044986 0.01072640  0.00007386  0.0096166 0.0000
143  -6695.2977419152  -0.001571907733 0.00545809  0.00005112  0.0067784 0.0000
144  -6695.2981054946  -0.000363579471 0.00599535  0.00004753  0.0129940 0.0000
145  -6695.2986597316  -0.000554236958 0.01924203  0.00012459  0.0165662 0.0000
146  -6695.3017101015  -0.003050369853 0.01526232  0.00010154  0.0124955 0.0000
147  -6695.3041521478  -0.002442046380 0.00892992  0.00007669  0.0151018 0.0000
148  -6695.3059681892  -0.001816041351 0.01511161  0.00015389  0.0126289 0.0000
149  -6695.3090757485  -0.003107559286 0.01829133  0.00012277  0.0127647 0.0000
150  -6695.3122014297  -0.003125681214 0.01804874  0.00012773  0.0073194 0.0000
151  -6695.3151124795  -0.002911049780 0.02110482  0.00016680  0.0060200 0.0000
152  -6695.3188410383  -0.003728558881 0.01819046  0.00015016  0.0061551 0.0000
153  -6695.3218541843  -0.003013145981 0.01795379  0.00016426  0.0055344 0.0000
154  -6695.3247577659  -0.002903581544 0.01175942  0.00011484  0.0064620 0.0000
155  -6695.3265569404  -0.001799174528 0.01204695  0.00011499  0.0051907 0.0000
156  -6695.3279449443  -0.001388003855 0.01840518  0.00014764  0.0069430 0.0000
157  -6695.3294186280  -0.001473683746 0.00869723  0.00008122  0.0052872 0.0000
158  -6695.3301324864  -0.000713858435 0.00738849  0.00006856  0.0029002 0.0000
159  -6695.3306102754  -0.000477788919 0.00512522  0.00005267  0.0017424 0.0000
               *** Restarting incremental Fock matrix formation ***
                                   *** Resetting DIIS ***
160  -6695.3308638202  -0.000253544863 0.00522461  0.00005312  0.0044268 0.0000
161  -6695.3308845351  -0.000020714889 0.00207378  0.00003176  0.0097962 0.0000
162  -6695.3311608497  -0.000276314619 0.00271266  0.00002662  0.0032415 0.0000
163  -6695.3312989397  -0.000138090016 0.00334354  0.00003232  0.0017875 0.0000
164  -6695.3314390151  -0.000140075317 0.00381323  0.00002903  0.0017247 0.0000
165  -6695.3315580773  -0.000119062248 0.00333237  0.00002953  0.0016960 0.0000
166  -6695.3316749658  -0.000116888505 0.00545212  0.00004246  0.0016309 0.0000
167  -6695.3318300306  -0.000155064819 0.00325517  0.00003099  0.0014440 0.0000
168  -6695.3319408202  -0.000110789568 0.00480910  0.00004240  0.0014158 0.0000
169  -6695.3320789259  -0.000138105658 0.00189717  0.00002021  0.0012219 0.0000
170  -6695.3321428040  -0.000063878188 0.00265856  0.00002813  0.0013201 0.0000
171  -6695.3322294797  -0.000086675707 0.00518285  0.00004581  0.0012433 0.0000
172  -6695.3323606833  -0.000131203595 0.00196792  0.00002600  0.0010025 0.0000
173  -6695.3324342450  -0.000073561632 0.00098672  0.00001540  0.0010285 0.0000
174  -6695.3324725533  -0.000038308346 0.00202407  0.00002065  0.0011269 0.0000
175  -6695.3325261052  -0.000053551841 0.00115817  0.00001693  0.0010863 0.0000
176  -6695.3325698841  -0.000043778963 0.00124679  0.00001463  0.0010928 0.0000
177  -6695.3326046806  -0.000034796455 0.00208129  0.00002476  0.0011169 0.0000
178  -6695.3326652542  -0.000060573588 0.00168009  0.00001886  0.0010278 0.0000
179  -6695.3327088715  -0.000043617316 0.00384392  0.00005752  0.0009991 0.0000
               *** Restarting incremental Fock matrix formation ***
                                   *** Resetting DIIS ***
180  -6695.3328173052  -0.000108433685 0.00168360  0.00001868  0.0011884 0.0000
181  -6695.3328298430  -0.000012537834 0.00089996  0.00001132  0.0024181 0.0000
182  -6695.3328628864  -0.000033043352 0.00089602  0.00001040  0.0011025 0.0000
183  -6695.3328842836  -0.000021397242 0.00118720  0.00001371  0.0010713 0.0000
184  -6695.3329105986  -0.000026315038 0.00118365  0.00001194  0.0010006 0.0000
185  -6695.3329324026  -0.000021803939 0.00248530  0.00003722  0.0009655 0.0000
186  -6695.3329903300  -0.000057927475 0.00050004  0.00000437  0.0010496 0.0000
187  -6695.3329980213  -0.000007691264 0.00190392  0.00001986  0.0010184 0.0000
188  -6695.3330301121  -0.000032090747 0.00292235  0.00004032  0.0008570 0.0000
189  -6695.3330818846  -0.000051772502 0.00135649  0.00001408  0.0009481 0.0000
190  -6695.3330991457  -0.000017261165 0.00103946  0.00001129  0.0009131 0.0000
191  -6695.3331142705  -0.000015124735 0.00465767  0.00005250  0.0008845 0.0000
192  -6695.3331764592  -0.000062188789 0.00594520  0.00007267  0.0007622 0.0000
193  -6695.3332415602  -0.000065100908 0.00387770  0.00004301  0.0005928 0.0000
194  -6695.3332704850  -0.000028924862 0.00245785  0.00002682  0.0005779 0.0000
195  -6695.3332852607  -0.000014775635 0.00316944  0.00003348  0.0003629 0.0000
196  -6695.3332989602  -0.000013699537 0.00174973  0.00002024  0.0003465 0.0000
197  -6695.3332924213   0.000006538869 0.00104575  0.00000928  0.0007189 0.0000
198  -6695.3332973840  -0.000004962702 0.00051148  0.00000417  0.0003035 0.0000
199  -6695.3332994252  -0.000002041142 0.00042879  0.00000305  0.0002966 0.0000
               *** Restarting incremental Fock matrix formation ***
                                   *** Resetting DIIS ***
200  -6695.3333007622  -0.000001336997 0.00086992  0.00000648  0.0002919 0.0000
201  -6695.3333013919  -0.000000629731 0.00034106  0.00000312  0.0009361 0.0000
202  -6695.3333037262  -0.000002334295 0.00092944  0.00000561  0.0002783 0.0000
203  -6695.3333059615  -0.000002235316 0.00042890  0.00000269  0.0002664 0.0000
204  -6695.3333071146  -0.000001153074 0.00260647  0.00001520  0.0002610 0.0000
205  -6695.3333126435  -0.000005528892 0.00158576  0.00000911  0.0002281 0.0000
206  -6695.3333154168  -0.000002773283 0.00261684  0.00001488  0.0002083 0.0000
207  -6695.3333192094  -0.000003792643 0.00165995  0.00000935  0.0001753 0.0000
208  -6695.3333213060  -0.000002096653 0.00193560  0.00001060  0.0001544 0.0000
209  -6695.3333231106  -0.000001804598 0.00034991  0.00000214  0.0001600 0.0000
210  -6695.3333235190  -0.000000408312 0.00030564  0.00000205  0.0001286 0.0000
211  -6695.3333232960   0.000000222950 0.00085185  0.00000454  0.0001300 0.0000
212  -6695.3333240677  -0.000000771723 0.00006375  0.00000068  0.0001196 0.0000
213  -6695.3333241383  -0.000000070519 0.00005762  0.00000051  0.0001190 0.0000
214  -6695.3333242062  -0.000000067984 0.00054394  0.00000291  0.0001184 0.0000
215  -6695.3333246848  -0.000000478533 0.00034549  0.00000185  0.0001119 0.0000
216  -6695.3333249717  -0.000000286907 0.00031004  0.00000175  0.0001081 0.0000
217  -6695.3333252360  -0.000000264296 0.00003173  0.00000040  0.0001045 0.0000
218  -6695.3333252786  -0.000000042673 0.00111127  0.00000595  0.0001041 0.0000
219  -6695.3333261771  -0.000000898459 0.00016901  0.00000096  0.0000915 0.0000
               *** Restarting incremental Fock matrix formation ***
                                   *** Resetting DIIS ***
220  -6695.3333260462   0.000000130887 0.00028914  0.00000209  0.0000936 0.0000
221  -6695.3333260263   0.000000019906 0.00009031  0.00000109  0.0002399 0.0000
222  -6695.3333263404  -0.000000314084 0.00024295  0.00000140  0.0000899 0.0000
223  -6695.3333265459  -0.000000205497 0.00017870  0.00000106  0.0000873 0.0000
224  -6695.3333266981  -0.000000152168 0.00018218  0.00000109  0.0000854 0.0000
225  -6695.3333268560  -0.000000157903 0.00012524  0.00000076  0.0000834 0.0000
226  -6695.3333269633  -0.000000107295 0.00042187  0.00000254  0.0000822 0.0000
227  -6695.3333273299  -0.000000366623 0.00011650  0.00000076  0.0000777 0.0000
228  -6695.3333274351  -0.000000105231 0.00003294  0.00000026  0.0000766 0.0000
229  -6695.3333274663  -0.000000031235 0.00021839  0.00000139  0.0000762 0.0000
230  -6695.3333276640  -0.000000197689 0.00012905  0.00000086  0.0000766 0.0000
231  -6695.3333277831  -0.000000119090 0.00013970  0.00000093  0.0000773 0.0000
232  -6695.3333279132  -0.000000130080 0.00000828  0.00000010  0.0000784 0.0000
233  -6695.3333279202  -0.000000006972 0.00013746  0.00000093  0.0000783 0.0000
234  -6695.3333280503  -0.000000130151 0.00008598  0.00000058  0.0000793 0.0000
235  -6695.3333281324  -0.000000082103 0.00008950  0.00000060  0.0000798 0.0000
236  -6695.3333282153  -0.000000082839 0.00010150  0.00000068  0.0000805 0.0000
237  -6695.3333283100  -0.000000094725 0.00005823  0.00000039  0.0000811 0.0000
238  -6695.3333283629  -0.000000052881 0.00011574  0.00000076  0.0000816 0.0000
239  -6695.3333284677  -0.000000104843 0.00007950  0.00000052  0.0000823 0.0000
               *** Restarting incremental Fock matrix formation ***
                                   *** Resetting DIIS ***
240  -6695.3333285547  -0.000000086943 0.00024000  0.00000157  0.0000830 0.0000
241  -6695.3333287646  -0.000000209904 0.00004837  0.00000040  0.0000844 0.0000
242  -6695.3333288206  -0.000000056017 0.00019476  0.00000123  0.0000850 0.0000
243  -6695.3333289965  -0.000000175909 0.00001454  0.00000011  0.0000863 0.0000
244  -6695.3333290070  -0.000000010549 0.00002294  0.00000016  0.0000864 0.0000
245  -6695.3333290317  -0.000000024635 0.00017474  0.00000109  0.0000866 0.0000
246  -6695.3333291877  -0.000000156015 0.00010083  0.00000063  0.0000878 0.0000
247  -6695.3333292767  -0.000000089054 0.00003421  0.00000022  0.0000885 0.0000
248  -6695.3333293093  -0.000000032547 0.00010109  0.00000062  0.0000888 0.0000
249  -6695.3333293985  -0.000000089194 0.00007845  0.00000048  0.0000895 0.0000
250  -6695.3333294667  -0.000000068198 0.00009902  0.00000061  0.0000900 0.0000
251  -6695.3333295556  -0.000000088963 0.00006784  0.00000042  0.0000907 0.0000
252  -6695.3333296142  -0.000000058550 0.00005908  0.00000036  0.0000912 0.0000
253  -6695.3333296663  -0.000000052058 0.00010346  0.00000063  0.0000916 0.0000
254  -6695.3333297577  -0.000000091490 0.00008069  0.00000049  0.0000924 0.0000
255  -6695.3333298279  -0.000000070174 0.00011087  0.00000067  0.0000929 0.0000
256  -6695.3333299261  -0.000000098224 0.00002639  0.00000017  0.0000938 0.0000
257  -6695.3333299536  -0.000000027469 0.00009940  0.00000059  0.0000940 0.0000
258  -6695.3333300417  -0.000000088106 0.00007748  0.00000046  0.0000947 0.0000
259  -6695.3333301098  -0.000000068118 0.00009404  0.00000056  0.0000952 0.0000
               *** Restarting incremental Fock matrix formation ***
                                   *** Resetting DIIS ***
260  -6695.3333302044  -0.000000094564 0.00027821  0.00000165  0.0000959 0.0000
261  -6695.3333304522  -0.000000247815 0.00006755  0.00000043  0.0000978 0.0000
262  -6695.3333305155  -0.000000063247 0.00013657  0.00000080  0.0000985 0.0000
263  -6695.3333306377  -0.000000122261 0.00000474  0.00000003  0.0000994 0.0000
264  -6695.3333306438  -0.000000006109 0.00000484  0.00000003  0.0000995 0.0000
265  -6695.3333306372   0.000000006631 0.00024154  0.00000141  0.0000994 0.0000
266  -6695.3333308577  -0.000000220512 0.00001150  0.00000009  0.0001012 0.0000
267  -6695.3333308670  -0.000000009303 0.00007213  0.00000042  0.0001012 0.0000
268  -6695.3333309325  -0.000000065515 0.00005415  0.00000031  0.0001018 0.0000
269  -6695.3333309818  -0.000000049319 0.00010847  0.00000063  0.0001022 0.0000
270  -6695.3333310806  -0.000000098738 0.00013729  0.00000079  0.0001030 0.0000
271  -6695.3333312072  -0.000000126617 0.00004705  0.00000027  0.0001040 0.0000
272  -6695.3333312516  -0.000000044412 0.00003510  0.00000021  0.0001044 0.0000
273  -6695.3333312852  -0.000000033627 0.00010618  0.00000061  0.0001045 0.0000
274  -6695.3333313833  -0.000000098097 0.00011347  0.00000065  0.0001054 0.0000
275  -6695.3333314880  -0.000000104663 0.00011806  0.00000068  0.0001062 0.0000
276  -6695.3333315978  -0.000000109777 0.00005199  0.00000030  0.0001071 0.0000
277  -6695.3333316459  -0.000000048077 0.00005710  0.00000033  0.0001075 0.0000
278  -6695.3333317000  -0.000000054134 0.00007696  0.00000045  0.0001079 0.0000
279  -6695.3333317724  -0.000000072382 0.00015480  0.00000088  0.0001084 0.0000
               *** Restarting incremental Fock matrix formation ***
                                   *** Resetting DIIS ***
280  -6695.3333319223  -0.000000149968 0.00031785  0.00000181  0.0001096 0.0000
281  -6695.3333322241  -0.000000301793 0.00007895  0.00000047  0.0001118 0.0000
282  -6695.3333323029  -0.000000078752 0.00011197  0.00000064  0.0001126 0.0000
283  -6695.3333324102  -0.000000107297 0.00001629  0.00000009  0.0001134 0.0000
284  -6695.3333323930   0.000000017193 0.00000006  0.00000000  0.0001133 0.0000
285  -6695.3333323905   0.000000002484 0.00030540  0.00000173  0.0001133 0.0000
286  -6695.3333326896  -0.000000299069 0.00016164  0.00000091  0.0001156 0.0000
287  -6695.3333325305   0.000000159106 0.00017620  0.00000100  0.0001143 0.0000
288  -6695.3333327038  -0.000000173355 0.00006885  0.00000039  0.0001157 0.0000
289  -6695.3333327707  -0.000000066872 0.00009754  0.00000055  0.0001162 0.0000
290  -6695.3333328667  -0.000000095994 0.00014561  0.00000082  0.0001169 0.0000
291  -6695.3333330114  -0.000000144752 0.00004322  0.00000025  0.0001180 0.0000
292  -6695.3333329674   0.000000044006 0.00016559  0.00000094  0.0001177 0.0000
293  -6695.3333331324  -0.000000164930 0.00010576  0.00000060  0.0001188 0.0000
294  -6695.3333332412  -0.000000108885 0.00007769  0.00000044  0.0001197 0.0000
295  -6695.3333333189  -0.000000077641 0.00011960  0.00000067  0.0001202 0.0000
296  -6695.3333334410  -0.000000122124 0.00000390  0.00000004  0.0001212 0.0000
297  -6695.3333334417  -0.000000000654 0.00022589  0.00000127  0.0001211 0.0000
298  -6695.3333336713  -0.000000229642 0.00003901  0.00000023  0.0001229 0.0000
299  -6695.3333337133  -0.000000042010 0.00011840  0.00000066  0.0001232 0.0000
               *** Restarting incremental Fock matrix formation ***
                                   *** Resetting DIIS ***
300  -6695.3333338369  -0.000000123571 0.00035899  0.00000202  0.0001241 0.0000
301  -6695.3333342062  -0.000000369326 0.00007541  0.00000048  0.0001266 0.0000
302  -6695.3333342934  -0.000000087161 0.00013609  0.00000076  0.0001273 0.0000
303  -6695.3333344384  -0.000000144993 0.00004782  0.00000027  0.0001283 0.0000
304  -6695.3333343881   0.000000050300 0.00000047  0.00000000  0.0001280 0.0000
305  -6695.3333343924  -0.000000004326 0.00037045  0.00000207  0.0001280 0.0000
306  -6695.3333347917  -0.000000399265 0.00023595  0.00000132  0.0001308 0.0000
307  -6695.3333345374   0.000000254248 0.00017491  0.00000098  0.0001290 0.0000
308  -6695.3333347252  -0.000000187753 0.00004295  0.00000024  0.0001303 0.0000
309  -6695.3333347713  -0.000000046128 0.00015339  0.00000085  0.0001306 0.0000
310  -6695.3333349381  -0.000000166782 0.00018901  0.00000105  0.0001318 0.0000
311  -6695.3333351468  -0.000000208679 0.00018393  0.00000102  0.0001332 0.0000
312  -6695.3333349442   0.000000202567 0.00026014  0.00000146  0.0001318 0.0000
313  -6695.3333352294  -0.000000285207 0.00012333  0.00000070  0.0001338 0.0000
314  -6695.3333353678  -0.000000138441 0.00006699  0.00000037  0.0001348 0.0000
315  -6695.3333354431  -0.000000075212 0.00002370  0.00000015  0.0001353 0.0000
316  -6695.3333354690  -0.000000025970 0.00011236  0.00000063  0.0001354 0.0000
317  -6695.3333355969  -0.000000127908 0.00030772  0.00000171  0.0001363 0.0000
318  -6695.3333359455  -0.000000348587 0.00009742  0.00000054  0.0001386 0.0000
319  -6695.3333358334   0.000000112132 0.00005423  0.00000031  0.0001378 0.0000
               *** Restarting incremental Fock matrix formation ***
                                   *** Resetting DIIS ***
320  -6695.3333358856  -0.000000052261 0.00040032  0.00000224  0.0001383 0.0000
321  -6695.3333363430  -0.000000457374 0.00009242  0.00000056  0.0001413 0.0000
322  -6695.3333364546  -0.000000111561 0.00012014  0.00000067  0.0001421 0.0000
323  -6695.3333365977  -0.000000143127 0.00004206  0.00000023  0.0001430 0.0000
324  -6695.3333365471   0.000000050589 0.00000084  0.00000001  0.0001427 0.0000
325  -6695.3333365490  -0.000000001834 0.00041416  0.00000230  0.0001427 0.0000
326  -6695.3333370401  -0.000000491145 0.00032281  0.00000179  0.0001458 0.0000
327  -6695.3333366568   0.000000383268 0.00020399  0.00000114  0.0001434 0.0000
328  -6695.3333368972  -0.000000240374 0.00004391  0.00000025  0.0001449 0.0000
329  -6695.3333369515  -0.000000054283 0.00016391  0.00000091  0.0001452 0.0000
330  -6695.3333371493  -0.000000197805 0.00020351  0.00000113  0.0001465 0.0000
331  -6695.3333373959  -0.000000246606 0.00026689  0.00000148  0.0001480 0.0000
332  -6695.3333370733   0.000000322549 0.00040235  0.00000224  0.0001460 0.0000
333  -6695.3333375572  -0.000000483829 0.00006980  0.00000041  0.0001492 0.0000
334  -6695.3333376432  -0.000000085989 0.00008991  0.00000050  0.0001497 0.0000
335  -6695.3333377541  -0.000000110942 0.00001723  0.00000010  0.0001504 0.0000
336  -6695.3333377757  -0.000000021555 0.00003522  0.00000020  0.0001505 0.0000
337  -6695.3333378199  -0.000000044258 0.00041903  0.00000233  0.0001507 0.0000
338  -6695.3333383435  -0.000000523591 0.00008120  0.00000045  0.0001539 0.0000
339  -6695.3333384461  -0.000000102540 0.00000452  0.00000004  0.0001545 0.0000
               *** Restarting incremental Fock matrix formation ***
                                   *** Resetting DIIS ***
340  -6695.3333384378   0.000000008244 0.00044863  0.00000250  0.0001545 0.0000
341  -6695.3333389985  -0.000000560714 0.00007980  0.00000051  0.0001582 0.0000
342  -6695.3333391161  -0.000000117558 0.00017475  0.00000097  0.0001586 0.0000
343  -6695.3333393448  -0.000000228690 0.00010685  0.00000059  0.0001600 0.0000
344  -6695.3333392041   0.000000140636 0.00000984  0.00000005  0.0001591 0.0000
345  -6695.3333391881   0.000000016011 0.00051673  0.00000287  0.0001591 0.0000
346  -6695.3333398705  -0.000000682426 0.00030179  0.00000167  0.0001630 0.0000
347  -6695.3333394694   0.000000401134 0.00009389  0.00000052  0.0001606 0.0000
348  -6695.3333395951  -0.000000125636 0.00004655  0.00000026  0.0001614 0.0000
349  -6695.3333396570  -0.000000061942 0.00020906  0.00000116  0.0001618 0.0000
350  -6695.3333399353  -0.000000278306 0.00028920  0.00000160  0.0001635 0.0000
351  -6695.3333403253  -0.000000389987 0.00017387  0.00000097  0.0001657 0.0000
352  -6695.3333400867   0.000000238628 0.00000993  0.00000011  0.0001644 0.0000
353  -6695.3333400893  -0.000000002593 0.00026747  0.00000149  0.0001643 0.0000
354  -6695.3333404508  -0.000000361524 0.00027765  0.00000154  0.0001663 0.0000
355  -6695.3333408323  -0.000000381488 0.00013879  0.00000077  0.0001685 0.0000
356  -6695.3333406397   0.000000192523 0.00003349  0.00000019  0.0001674 0.0000
357  -6695.3333406865  -0.000000046717 0.00025445  0.00000141  0.0001677 0.0000
358  -6695.3333410359  -0.000000349399 0.00025969  0.00000144  0.0001697 0.0000
359  -6695.3333414008  -0.000000364925 0.00007926  0.00000044  0.0001717 0.0000
               *** Restarting incremental Fock matrix formation ***
                                   *** Resetting DIIS ***
360  -6695.3333412895   0.000000111309 0.00049319  0.00000278  0.0001711 0.0000
361  -6695.3333419590  -0.000000669548 0.00009431  0.00000067  0.0001745 0.0000
362  -6695.3333421248  -0.000000165735 0.00019167  0.00000106  0.0001757 0.0000
363  -6695.3333424028  -0.000000278076 0.00009670  0.00000054  0.0001771 0.0000
364  -6695.3333422636   0.000000139249 0.00000749  0.00000004  0.0001764 0.0000
365  -6695.3333422508   0.000000012777 0.00054428  0.00000302  0.0001763 0.0000
366  -6695.3333430461  -0.000000795307 0.00053933  0.00000299  0.0001806 0.0000
367  -6695.3333422578   0.000000788275 0.00027086  0.00000151  0.0001763 0.0000
368  -6695.3333426484  -0.000000390607 0.00002954  0.00000017  0.0001785 0.0000
369  -6695.3333426055   0.000000042918 0.00015281  0.00000085  0.0001782 0.0000
370  -6695.3333428306  -0.000000225060 0.00022567  0.00000125  0.0001794 0.0000
371  -6695.3333431634  -0.000000332775 0.00001405  0.00000008  0.0001811 0.0000
372  -6695.3333431396   0.000000023726 0.00037885  0.00000211  0.0001810 0.0000
373  -6695.3333437047  -0.000000565083 0.00001087  0.00000010  0.0001839 0.0000
374  -6695.3333436921   0.000000012627 0.00010593  0.00000059  0.0001839 0.0000
375  -6695.3333438531  -0.000000161029 0.00020921  0.00000116  0.0001848 0.0000
376  -6695.3333441717  -0.000000318537 0.00005691  0.00000032  0.0001864 0.0000
377  -6695.3333442572  -0.000000085516 0.00029116  0.00000163  0.0001869 0.0000
378  -6695.3333447008  -0.000000443652 0.00003175  0.00000022  0.0001890 0.0000
379  -6695.3333447584  -0.000000057618 0.00025214  0.00000140  0.0001893 0.0000
               *** Restarting incremental Fock matrix formation ***
                                   *** Resetting DIIS ***
380  -6695.3333451525  -0.000000394024 0.00055448  0.00000311  0.0001912 0.0000
381  -6695.3333459933  -0.000000840800 0.00009237  0.00000065  0.0001960 0.0000
382  -6695.3333461821  -0.000000188788 0.00022358  0.00000124  0.0001963 0.0000
383  -6695.3333465440  -0.000000361979 0.00013042  0.00000072  0.0001981 0.0000
384  -6695.3333463318   0.000000212283 0.00001194  0.00000007  0.0001971 0.0000
385  -6695.3333463088   0.000000022905 0.00064548  0.00000359  0.0001970 0.0000
386  -6695.3333473664  -0.000001057558 0.00037148  0.00000207  0.0002020 0.0000
387  -6695.3333467508   0.000000615564 0.00002970  0.00000021  0.0001990 0.0000
388  -6695.3333468043  -0.000000053508 0.00006813  0.00000038  0.0001993 0.0000
389  -6695.3333469160  -0.000000111657 0.00025640  0.00000143  0.0001999 0.0000
390  -6695.3333473385  -0.000000422506 0.00036988  0.00000206  0.0002019 0.0000
391  -6695.3333479548  -0.000000616277 0.00011970  0.00000067  0.0002049 0.0000
392  -6695.3333477532   0.000000201540 0.00008528  0.00000048  0.0002040 0.0000
393  -6695.3333476129   0.000000140315 0.00018845  0.00000106  0.0002032 0.0000
394  -6695.3333479272  -0.000000314280 0.00040683  0.00000226  0.0002046 0.0000
395  -6695.3333486178  -0.000000690635 0.00012048  0.00000067  0.0002078 0.0000
396  -6695.3333488254  -0.000000207598 0.00015358  0.00000086  0.0002087 0.0000
397  -6695.3333485608   0.000000264627 0.00009118  0.00000052  0.0002075 0.0000
398  -6695.3333487158  -0.000000154940 0.00047634  0.00000266  0.0002084 0.0000
399  -6695.3333495352  -0.000000819477 0.00013307  0.00000075  0.0002122 0.0000
               *** Restarting incremental Fock matrix formation ***
                                   *** Resetting DIIS ***
400  -6695.3333497736  -0.000000238360 0.00061401  0.00000344  0.0002131 0.0000
401  -6695.3333508513  -0.000001077672 0.00013898  0.00000083  0.0002177 0.0000
402  -6695.3333511152  -0.000000263894 0.00015698  0.00000088  0.0002191 0.0000
403  -6695.3333514006  -0.000000285426 0.00005802  0.00000032  0.0002202 0.0000
404  -6695.3333512954   0.000000105199 0.00000127  0.00000001  0.0002198 0.0000
405  -6695.3333512927   0.000000002708 0.00064459  0.00000359  0.0002198 0.0000
406  -6695.3333524729  -0.000001180215 0.00059783  0.00000334  0.0002249 0.0000
407  -6695.3333513759   0.000001096986 0.00028675  0.00000160  0.0002201 0.0000
408  -6695.3333518990  -0.000000523117 0.00001385  0.00000013  0.0002224 0.0000
409  -6695.3333518726   0.000000026415 0.00022840  0.00000127  0.0002222 0.0000
410  -6695.3333522923  -0.000000419716 0.00028172  0.00000157  0.0002240 0.0000
411  -6695.3333528145  -0.000000522185 0.00000334  0.00000003  0.0002262 0.0000
412  -6695.3333528194  -0.000000004871 0.00028826  0.00000162  0.0002262 0.0000
413  -6695.3333533548  -0.000000535461 0.00003678  0.00000024  0.0002286 0.0000
414  -6695.3333534285  -0.000000073678 0.00026135  0.00000146  0.0002290 0.0000
415  -6695.3333539268  -0.000000498323 0.00019797  0.00000111  0.0002309 0.0000
416  -6695.3333543059  -0.000000379072 0.00008314  0.00000047  0.0002325 0.0000
417  -6695.3333544661  -0.000000160156 0.00043779  0.00000245  0.0002331 0.0000
418  -6695.3333553119  -0.000000845793 0.00008954  0.00000051  0.0002364 0.0000
419  -6695.3333554919  -0.000000180064 0.00010839  0.00000061  0.0002372 0.0000
               *** Restarting incremental Fock matrix formation ***
                                   *** Resetting DIIS ***
420  -6695.3333556979  -0.000000205943 0.00068485  0.00000388  0.0002381 0.0000
421  -6695.3333570121  -0.000001314212 0.00013557  0.00000094  0.0002438 0.0000
422  -6695.3333573378  -0.000000325684 0.00025576  0.00000143  0.0002446 0.0000
423  -6695.3333578594  -0.000000521637 0.00016344  0.00000091  0.0002466 0.0000
424  -6695.3333575251   0.000000334267 0.00001518  0.00000009  0.0002453 0.0000
425  -6695.3333574932   0.000000031903 0.00077844  0.00000436  0.0002452 0.0000
426  -6695.3333590946  -0.000001601405 0.00051675  0.00000289  0.0002513 0.0000
427  -6695.3333580248   0.000001069875 0.00016831  0.00000095  0.0002471 0.0000
428  -6695.3333583705  -0.000000345782 0.00002871  0.00000019  0.0002486 0.0000
429  -6695.3333584344  -0.000000063808 0.00029777  0.00000167  0.0002489 0.0000
430  -6695.3333590513  -0.000000616918 0.00041799  0.00000234  0.0002512 0.0000
431  -6695.3333599260  -0.000000874690 0.00006779  0.00000038  0.0002546 0.0000
432  -6695.3333597835   0.000000142456 0.00004546  0.00000034  0.0002541 0.0000
433  -6695.3333598779  -0.000000094436 0.00015133  0.00000089  0.0002542 0.0000
434  -6695.3333601983  -0.000000320335 0.00048808  0.00000274  0.0002554 0.0000
435  -6695.3333612453  -0.000001047039 0.00005600  0.00000033  0.0002594 0.0000
436  -6695.3333611200   0.000000125276 0.00017017  0.00000096  0.0002589 0.0000
437  -6695.3333614899  -0.000000369811 0.00036963  0.00000208  0.0002603 0.0000
438  -6695.3333622906  -0.000000800728 0.00016725  0.00000098  0.0002634 0.0000
439  -6695.3333626538  -0.000000363243 0.00020457  0.00000117  0.0002645 0.0000
               *** Restarting incremental Fock matrix formation ***
                                   *** Resetting DIIS ***
440  -6695.3333631087  -0.000000454899 0.00076376  0.00000429  0.0002661 0.0000
441  -6695.3333648193  -0.000001710569 0.00032124  0.00000181  0.0002722 0.0000
442  -6695.3333655520  -0.000000732709 0.00001335  0.00000016  0.0002747 0.0000
443  -6695.3333655225   0.000000029454 0.00000345  0.00000002  0.0002747 0.0000
444  -6695.3333655326  -0.000000010014 0.00000147  0.00000001  0.0002747 0.0000
445  -6695.3333655357  -0.000000003128 0.00070513  0.00000397  0.0002747 0.0000
446  -6695.3333671656  -0.000001629947 0.00025293  0.00000142  0.0002803 0.0000
447  -6695.3333665757   0.000000589966 0.00005304  0.00000036  0.0002783 0.0000
448  -6695.3333664521   0.000000123540 0.00037096  0.00000209  0.0002777 0.0000
449  -6695.3333673197  -0.000000867518 0.00031568  0.00000178  0.0002808 0.0000
450  -6695.3333680631  -0.000000743443 0.00017741  0.00000100  0.0002833 0.0000
451  -6695.3333684838  -0.000000420723 0.00011711  0.00000066  0.0002847 0.0000
452  -6695.3333682045   0.000000279323 0.00045264  0.00000255  0.0002838 0.0000
453  -6695.3333692800  -0.000001075506 0.00008688  0.00000051  0.0002875 0.0000
454  -6695.3333694919  -0.000000211937 0.00032492  0.00000184  0.0002881 0.0000
455  -6695.3333702804  -0.000000788484 0.00025702  0.00000145  0.0002906 0.0000
456  -6695.3333709080  -0.000000627559 0.00013246  0.00000075  0.0002926 0.0000
457  -6695.3333712339  -0.000000325934 0.00039229  0.00000222  0.0002936 0.0000
458  -6695.3333722048  -0.000000970907 0.00009474  0.00000054  0.0002968 0.0000
459  -6695.3333724372  -0.000000232423 0.00027166  0.00000155  0.0002976 0.0000
               *** Restarting incremental Fock matrix formation ***
                                   *** Resetting DIIS ***
460  -6695.3333731029  -0.000000665642 0.00085193  0.00000495  0.0002999 0.0000
461  -6695.3333750910  -0.000001988114 0.00016180  0.00000135  0.0003056 0.0000
462  -6695.3333756931  -0.000000602057 0.00035261  0.00000200  0.0003079 0.0000
463  -6695.3333766127  -0.000000919638 0.00016495  0.00000093  0.0003106 0.0000
464  -6695.3333761832   0.000000429507 0.00000882  0.00000005  0.0003094 0.0000
465  -6695.3333761585   0.000000024680 0.00091927  0.00000521  0.0003093 0.0000
466  -6695.3333785761  -0.000002417598 0.00073863  0.00000419  0.0003167 0.0000
467  -6695.3333766186   0.000001957530 0.00038218  0.00000219  0.0003106 0.0000
468  -6695.3333776271  -0.000001008566 0.00004199  0.00000026  0.0003138 0.0000
469  -6695.3333777398  -0.000000112658 0.00034966  0.00000198  0.0003141 0.0000
470  -6695.3333786696  -0.000000929799 0.00052529  0.00000298  0.0003168 0.0000
471  -6695.3333800821  -0.000001412474 0.00053391  0.00000303  0.0003210 0.0000
472  -6695.3333786424   0.000001439696 0.00083846  0.00000479  0.0003167 0.0000
473  -6695.3333808723  -0.000002229916 0.00007905  0.00000065  0.0003233 0.0000
474  -6695.3333811204  -0.000000248127 0.00031431  0.00000179  0.0003243 0.0000
475  -6695.3333819875  -0.000000867049 0.00012003  0.00000068  0.0003267 0.0000
476  -6695.3333823175  -0.000000330042 0.00003703  0.00000021  0.0003277 0.0000
477  -6695.3333824206  -0.000000103083 0.00083406  0.00000478  0.0003280 0.0000
478  -6695.3333847143  -0.000002293735 0.00006606  0.00000061  0.0003341 0.0000
479  -6695.3333849368  -0.000000222459 0.00022193  0.00000128  0.0003348 0.0000
               *** Restarting incremental Fock matrix formation ***
                                   *** Resetting DIIS ***
480  -6695.3333855689  -0.000000632159 0.00095858  0.00000547  0.0003367 0.0000
481  -6695.3333883072  -0.000002738228 0.00019918  0.00000121  0.0003447 0.0000
482  -6695.3333889175  -0.000000610342 0.00028777  0.00000165  0.0003459 0.0000
483  -6695.3333897636  -0.000000846131 0.00019243  0.00000110  0.0003484 0.0000
484  -6695.3333891964   0.000000567232 0.00001355  0.00000008  0.0003468 0.0000
485  -6695.3333891550   0.000000041412 0.00105927  0.00000605  0.0003467 0.0000
486  -6695.3333923109  -0.000003155850 0.00056762  0.00000324  0.0003550 0.0000
487  -6695.3333906072   0.000001703613 0.00036191  0.00000207  0.0003504 0.0000
488  -6695.3333916908  -0.000001083565 0.00004552  0.00000028  0.0003534 0.0000
489  -6695.3333918304  -0.000000139626 0.00038339  0.00000219  0.0003538 0.0000
490  -6695.3333929834  -0.000001152958 0.00062912  0.00000360  0.0003570 0.0000
491  -6695.3333949105  -0.000001927145 0.00032642  0.00000188  0.0003620 0.0000
492  -6695.3333938929   0.000001017600 0.00016067  0.00000095  0.0003595 0.0000
493  -6695.3333944013  -0.000000508342 0.00046652  0.00000268  0.0003606 0.0000
494  -6695.3333958400  -0.000001438725 0.00061330  0.00000351  0.0003642 0.0000
495  -6695.3333977608  -0.000001920837 0.00007025  0.00000043  0.0003692 0.0000
496  -6695.3333975294   0.000000231480 0.00006617  0.00000039  0.0003685 0.0000
497  -6695.3333977436  -0.000000214207 0.00039912  0.00000230  0.0003691 0.0000
498  -6695.3333990000  -0.000001256467 0.00049837  0.00000288  0.0003725 0.0000
499  -6695.3334005859  -0.000001585828 0.00038496  0.00000222  0.0003764 0.0000
               *** Restarting incremental Fock matrix formation ***
                                   *** Resetting DIIS ***
500  -6695.3334018446  -0.000001258741 0.00107105  0.00000618  0.0003794 0.0000
501  -6695.3334053485  -0.000003503901 0.00028260  0.00000169  0.0003876 0.0000
502  -6695.3334063031  -0.000000954553 0.00018478  0.00000108  0.0003904 0.0000
503  -6695.3334069301  -0.000000627046 0.00003080  0.00000018  0.0003916 0.0000
504  -6695.3334068266   0.000000103541 0.00000015  0.00000000  0.0003914 0.0000
505  -6695.3334068235   0.000000003108 0.00106460  0.00000614  0.0003914 0.0000
506  -6695.3334104431  -0.000003619685 0.00095716  0.00000553  0.0004000 0.0000
507  -6695.3334071825   0.000003260684 0.00061917  0.00000358  0.0003922 0.0000
508  -6695.3334092760  -0.000002093577 0.00011173  0.00000066  0.0003974 0.0000
509  -6695.3334096645  -0.000000388493 0.00038061  0.00000220  0.0003981 0.0000
510  -6695.3334109754  -0.000001310917 0.00044843  0.00000259  0.0004011 0.0000
511  -6695.3334125317  -0.000001556235 0.00053316  0.00000308  0.0004047 0.0000
512  -6695.3334106806   0.000001851121 0.00104218  0.00000603  0.0004004 0.0000
513  -6695.3334143138  -0.000003633271 0.00007712  0.00000045  0.0004086 0.0000
514  -6695.3334140460   0.000000267860 0.00023659  0.00000138  0.0004080 0.0000
515  -6695.3334148819  -0.000000835918 0.00043049  0.00000249  0.0004101 0.0000
516  -6695.3334164119  -0.000001530010 0.00010855  0.00000063  0.0004135 0.0000
517  -6695.3334167975  -0.000000385630 0.00065999  0.00000383  0.0004145 0.0000
518  -6695.3334191834  -0.000002385827 0.00031845  0.00000185  0.0004196 0.0000
519  -6695.3334180245   0.000001158892 0.00057541  0.00000337  0.0004170 0.0000
               *** Restarting incremental Fock matrix formation ***
                                   *** Resetting DIIS ***
520  -6695.3334200904  -0.000002065937 0.00118430  0.00000716  0.0004214 0.0000
521  -6695.3334238263  -0.000003735858 0.00020444  0.00000210  0.0004322 0.0000
522  -6695.3334252631  -0.000001436795 0.00056951  0.00000332  0.0004326 0.0000
523  -6695.3334274144  -0.000002151398 0.00028278  0.00000165  0.0004373 0.0000
524  -6695.3334263456   0.000001068887 0.00000298  0.00000003  0.0004350 0.0000
525  -6695.3334263327   0.000000012850 0.00121660  0.00000710  0.0004350 0.0000
526  -6695.3334309949  -0.000004662160 0.00038537  0.00000225  0.0004446 0.0000
527  -6695.3334295029   0.000001491965 0.00056921  0.00000333  0.0004414 0.0000
528  -6695.3334317087  -0.000002205820 0.00009509  0.00000056  0.0004460 0.0000
529  -6695.3334313366   0.000000372166 0.00036814  0.00000216  0.0004453 0.0000
530  -6695.3334327705  -0.000001433985 0.00090148  0.00000528  0.0004484 0.0000
531  -6695.3334363346  -0.000003564013 0.00011453  0.00000071  0.0004555 0.0000
532  -6695.3334358542   0.000000480310 0.00026212  0.00000156  0.0004548 0.0000
533  -6695.3334369191  -0.000001064860 0.00027983  0.00000166  0.0004566 0.0000
534  -6695.3334380517  -0.000001132577 0.00073093  0.00000430  0.0004589 0.0000
535  -6695.3334410098  -0.000002958142 0.00055224  0.00000325  0.0004645 0.0000
536  -6695.3334432678  -0.000002258000 0.00008013  0.00000049  0.0004691 0.0000
537  -6695.3334435942  -0.000000326362 0.00008005  0.00000053  0.0004696 0.0000
538  -6695.3334439232  -0.000000328987 0.00017227  0.00000107  0.0004705 0.0000
539  -6695.3334446428  -0.000000719617 0.00094028  0.00000555  0.0004718 0.0000
               *** Restarting incremental Fock matrix formation ***
                                   *** Resetting DIIS ***
540  -6695.3334485892  -0.000003946374 0.00132702  0.00000787  0.0004792 0.0000
541  -6695.3334542360  -0.000005646853 0.00035275  0.00000219  0.0004893 0.0000
542  -6695.3334557985  -0.000001562434 0.00023611  0.00000142  0.0004927 0.0000
543  -6695.3334568448  -0.000001046365 0.00002527  0.00000016  0.0004943 0.0000
544  -6695.3334567338   0.000000111037 0.00000001  0.00000000  0.0004942 0.0000
545  -6695.3334567318   0.000000001946 0.00129394  0.00000769  0.0004942 0.0000
546  -6695.3334624708  -0.000005738961 0.00107581  0.00000641  0.0005045 0.0000
547  -6695.3334576754   0.000004795353 0.00069127  0.00000413  0.0004956 0.0000
548  -6695.3334607410  -0.000003065556 0.00029763  0.00000177  0.0005015 0.0000
549  -6695.3334620786  -0.000001337560 0.00049144  0.00000293  0.0005038 0.0000
550  -6695.3334642950  -0.000002216478 0.00041556  0.00000248  0.0005076 0.0000
551  -6695.3334661806  -0.000001885583 0.00040891  0.00000244  0.0005109 0.0000
552  -6695.3334643167   0.000001863911 0.00129675  0.00000779  0.0005078 0.0000
553  -6695.3334701914  -0.000005874714 0.00016133  0.00000112  0.0005174 0.0000
554  -6695.3334710148  -0.000000823402 0.00016024  0.00000096  0.0005191 0.0000
555  -6695.3334702690   0.000000745858 0.00058179  0.00000349  0.0005178 0.0000
556  -6695.3334729805  -0.000002711549 0.00028146  0.00000169  0.0005224 0.0000
557  -6695.3334743026  -0.000001322060 0.00099175  0.00000595  0.0005247 0.0000
558  -6695.3334790033  -0.000004700766 0.00056102  0.00000338  0.0005327 0.0000
559  -6695.3334763064   0.000002696965 0.00013866  0.00000086  0.0005284 0.0000
               *** Restarting incremental Fock matrix formation ***
                                   *** Resetting DIIS ***
560  -6695.3334769796  -0.000000673215 0.00144468  0.00000878  0.0005293 0.0000
561  -6695.3334837411  -0.000006761535 0.00029923  0.00000215  0.0005395 0.0000
562  -6695.3334853988  -0.000001657701 0.00048268  0.00000292  0.0005431 0.0000
563  -6695.3334877914  -0.000002392544 0.00019666  0.00000119  0.0005467 0.0000
564  -6695.3334868185   0.000000972861 0.00000884  0.00000005  0.0005452 0.0000
565  -6695.3334867730   0.000000045554 0.00151009  0.00000913  0.0005451 0.0000
566  -6695.3334943107  -0.000007537778 0.00130018  0.00000789  0.0005571 0.0000
567  -6695.3334877647   0.000006546064 0.00074029  0.00000452  0.0005463 0.0000
568  -6695.3334914816  -0.000003716902 0.00025374  0.00000154  0.0005527 0.0000
569  -6695.3334927587  -0.000001277174 0.00059675  0.00000362  0.0005546 0.0000
570  -6695.3334957815  -0.000003022787 0.00067260  0.00000408  0.0005592 0.0000
571  -6695.3334992219  -0.000003440387 0.00060052  0.00000365  0.0005646 0.0000
572  -6695.3334961355   0.000003086464 0.00112712  0.00000695  0.0005599 0.0000
573  -6695.3335017870  -0.000005651498 0.00034920  0.00000232  0.0005679 0.0000
574  -6695.3335037640  -0.000001977030 0.00010323  0.00000063  0.0005714 0.0000
575  -6695.3335043034  -0.000000539369 0.00051293  0.00000314  0.0005722 0.0000
576  -6695.3335069925  -0.000002689159 0.00022338  0.00000137  0.0005760 0.0000
577  -6695.3335081770  -0.000001184517 0.00112698  0.00000688  0.0005778 0.0000
578  -6695.3335141739  -0.000005996872 0.00040718  0.00000253  0.0005868 0.0000
579  -6695.3335119518   0.000002222112 0.00036128  0.00000226  0.0005833 0.0000
               *** Restarting incremental Fock matrix formation ***
                                   *** Resetting DIIS ***
580  -6695.3335139306  -0.000001978836 0.00159105  0.00000978  0.0005864 0.0000
581  -6695.3335223184  -0.000008387779 0.00032312  0.00000234  0.0005973 0.0000
582  -6695.3335243343  -0.000002015903 0.00054102  0.00000331  0.0006013 0.0000
583  -6695.3335273391  -0.000003004786 0.00019579  0.00000120  0.0006052 0.0000
584  -6695.3335262516   0.000001087483 0.00000702  0.00000004  0.0006038 0.0000
585  -6695.3335262094   0.000000042197 0.00166050  0.00001015  0.0006037 0.0000
586  -6695.3335355009  -0.000009291512 0.00143095  0.00000876  0.0006165 0.0000
587  -6695.3335274457   0.000008055211 0.00085302  0.00000526  0.0006048 0.0000
588  -6695.3335322405  -0.000004794815 0.00026573  0.00000163  0.0006121 0.0000
589  -6695.3335337410  -0.000001500480 0.00063865  0.00000391  0.0006141 0.0000
590  -6695.3335373587  -0.000003617637 0.00073896  0.00000452  0.0006189 0.0000
591  -6695.3335415820  -0.000004223351 0.00075885  0.00000464  0.0006246 0.0000
592  -6695.3335372412   0.000004340847 0.00150504  0.00000926  0.0006190 0.0000
593  -6695.3335457059  -0.000008464791 0.00023766  0.00000171  0.0006291 0.0000
594  -6695.3335472623  -0.000001556398 0.00015639  0.00000096  0.0006318 0.0000
595  -6695.3335481734  -0.000000911012 0.00055091  0.00000338  0.0006329 0.0000
596  -6695.3335513910  -0.000003217655 0.00021899  0.00000135  0.0006370 0.0000
597  -6695.3335526808  -0.000001289752 0.00132213  0.00000811  0.0006388 0.0000
598  -6695.3335605104  -0.000007829611 0.00069351  0.00000426  0.0006490 0.0000
599  -6695.3335563500   0.000004160387 0.00033534  0.00000209  0.0006440 0.0000
               *** Restarting incremental Fock matrix formation ***
                                   *** Resetting DIIS ***
600  -6695.3335583684  -0.000002018400 0.00175555  0.00001086  0.0006464 0.0000
601  -6695.3335685764  -0.000010208052 0.00036402  0.00000273  0.0006575 0.0000
602  -6695.3335711399  -0.000002563447 0.00065727  0.00000404  0.0006620 0.0000
603  -6695.3335751960  -0.000004056072 0.00024722  0.00000152  0.0006667 0.0000
604  -6695.3335736721   0.000001523846 0.00001177  0.00000007  0.0006649 0.0000
605  -6695.3335735982   0.000000073958 0.00180909  0.00001112  0.0006648 0.0000
606  -6695.3335848248  -0.000011226598 0.00117581  0.00000728  0.0006782 0.0000
607  -6695.3335774093   0.000007415425 0.00070753  0.00000443  0.0006690 0.0000
608  -6695.3335818963  -0.000004486955 0.00038446  0.00000237  0.0006747 0.0000
609  -6695.3335842979  -0.000002401623 0.00075398  0.00000464  0.0006774 0.0000
610  -6695.3335890431  -0.000004745160 0.00091214  0.00000562  0.0006828 0.0000
611  -6695.3335948433  -0.000005800225 0.00039414  0.00000243  0.0006896 0.0000
612  -6695.3335923114   0.000002531846 0.00043600  0.00000292  0.0006869 0.0000
613  -6695.3335949583  -0.000002646859 0.00086141  0.00000541  0.0006893 0.0000
614  -6695.3336006548  -0.000005696544 0.00052970  0.00000327  0.0006962 0.0000
615  -6695.3336040862  -0.000003431326 0.00092634  0.00000572  0.0006998 0.0000
616  -6695.3336101378  -0.000006051594 0.00011424  0.00000072  0.0007063 0.0000
617  -6695.3336108735  -0.000000735731 0.00062090  0.00000389  0.0007071 0.0000
618  -6695.3336149405  -0.000004067022 0.00015146  0.00000132  0.0007120 0.0000
619  -6695.3336158834  -0.000000942927 0.00091095  0.00000570  0.0007126 0.0000
               *** Restarting incremental Fock matrix formation ***
                                   *** Resetting DIIS ***
620  -6695.3336220400  -0.000006156556 0.00195233  0.00001227  0.0007195 0.0000
621  -6695.3336346952  -0.000012655186 0.00040202  0.00000317  0.0007312 0.0000
622  -6695.3336380296  -0.000003334393 0.00073357  0.00000456  0.0007361 0.0000
623  -6695.3336431201  -0.000005090534 0.00013058  0.00000082  0.0007409 0.0000
624  -6695.3336422115   0.000000908601 0.00000318  0.00000002  0.0007401 0.0000
625  -6695.3336422338  -0.000000022324 0.00188472  0.00001172  0.0007401 0.0000
626  -6695.3336554055  -0.000013171615 0.00100249  0.00000630  0.0007532 0.0000
627  -6695.3336482627   0.000007142788 0.00076309  0.00000483  0.0007453 0.0000
628  -6695.3336537284  -0.000005465778 0.00035643  0.00000224  0.0007515 0.0000
629  -6695.3336562328  -0.000002504376 0.00098695  0.00000616  0.0007538 0.0000
630  -6695.3336632656  -0.000007032819 0.00066534  0.00000415  0.0007608 0.0000
631  -6695.3336680352  -0.000004769586 0.00003383  0.00000027  0.0007653 0.0000
632  -6695.3336682648  -0.000000229526 0.00007606  0.00000105  0.0007657 0.0000
633  -6695.3336685824  -0.000000317647 0.00118803  0.00000746  0.0007653 0.0000
634  -6695.3336772816  -0.000008699220 0.00086164  0.00000542  0.0007738 0.0000
635  -6695.3336835514  -0.000006269812 0.00044693  0.00000286  0.0007789 0.0000
636  -6695.3336869032  -0.000003351762 0.00012673  0.00000081  0.0007825 0.0000
637  -6695.3336859611   0.000000942111 0.00123433  0.00000775  0.0007817 0.0000
638  -6695.3336951115  -0.000009150392 0.00029244  0.00000212  0.0007903 0.0000
639  -6695.3336971800  -0.000002068520 0.00082811  0.00000528  0.0007920 0.0000
               *** Restarting incremental Fock matrix formation ***
                                   *** Resetting DIIS ***
640  -6695.3337035293  -0.000006349278 0.00215236  0.00001373  0.0007974 0.0000
641  -6695.3337193177  -0.000015788455 0.00043770  0.00000346  0.0008101 0.0000
642  -6695.3337233749  -0.000004057175 0.00092938  0.00000588  0.0008143 0.0000
643  -6695.3337306515  -0.000007276624 0.00014653  0.00000094  0.0008201 0.0000
644  -6695.3337295004   0.000001151169 0.00000070  0.00000001  0.0008193 0.0000
645  -6695.3337295072  -0.000000006891 0.00206861  0.00001311  0.0008193 0.0000
646  -6695.3337458368  -0.000016329595 0.00104731  0.00000670  0.0008327 0.0000
647  -6695.3337374341   0.000008402787 0.00081680  0.00000525  0.0008256 0.0000
648  -6695.3337440155  -0.000006581467 0.00044046  0.00000281  0.0008310 0.0000
649  -6695.3337475131  -0.000003497536 0.00112060  0.00000714  0.0008334 0.0000
650  -6695.3337565330  -0.000009019916 0.00062876  0.00000401  0.0008410 0.0000
651  -6695.3337616272  -0.000005094267 0.00026287  0.00000168  0.0008447 0.0000
652  -6695.3337637567  -0.000002129499 0.00008616  0.00000089  0.0008466 0.0000
653  -6695.3337636048   0.000000151900 0.00119430  0.00000764  0.0008464 0.0000
654  -6695.3337734817  -0.000009876852 0.00143238  0.00000918  0.0008537 0.0000
655  -6695.3337853314  -0.000011849729 0.00025398  0.00000169  0.0008619 0.0000
656  -6695.3337874899  -0.000002158499 0.00033659  0.00000217  0.0008639 0.0000
657  -6695.3337903022  -0.000002812277 0.00106266  0.00000684  0.0008659 0.0000
658  -6695.3337992406  -0.000008938442 0.00020565  0.00000140  0.0008729 0.0000
659  -6695.3338009949  -0.000001754273 0.00115918  0.00000748  0.0008742 0.0000
               *** Restarting incremental Fock matrix formation ***
                                   *** Resetting DIIS ***
660  -6695.3338109091  -0.000009914145 0.00235315  0.00001534  0.0008809 0.0000
661  -6695.3338308941  -0.000019985064 0.00053463  0.00000396  0.0008933 0.0000
662  -6695.3338360365  -0.000005142327 0.00098540  0.00000642  0.0008981 0.0000
663  -6695.3338448005  -0.000008764095 0.00004463  0.00000035  0.0009034 0.0000
664  -6695.3338443974   0.000000403154 0.00000562  0.00000004  0.0009034 0.0000
665  -6695.3338443453   0.000000052121 0.00214139  0.00001398  0.0009034 0.0000
666  -6695.3338635559  -0.000019210644 0.00078685  0.00000522  0.0009158 0.0000
667  -6695.3338563776   0.000007178310 0.00083473  0.00000552  0.0009105 0.0000
668  -6695.3338640157  -0.000007638086 0.00122714  0.00000805  0.0009157 0.0000
669  -6695.3338752075  -0.000011191830 0.00060755  0.00000400  0.0009225 0.0000
670  -6695.3338807873  -0.000005579807 0.00109952  0.00000725  0.0009260 0.0000
671  -6695.3338909748  -0.000010187494 0.00009618  0.00000069  0.0009323 0.0000
672  -6695.3338900468   0.000000928048 0.00057810  0.00000392  0.0009321 0.0000
673  -6695.3338953921  -0.000005345374 0.00110348  0.00000733  0.0009349 0.0000
674  -6695.3339058444  -0.000010452221 0.00118179  0.00000785  0.0009408 0.0000
675  -6695.3339170479  -0.000011203570 0.00090813  0.00000605  0.0009471 0.0000
676  -6695.3339257373  -0.000008689370 0.00053400  0.00000357  0.0009518 0.0000
677  -6695.3339308872  -0.000005149915 0.00069954  0.00000471  0.0009548 0.0000
678  -6695.3339376183  -0.000006731123 0.00021408  0.00000154  0.0009590 0.0000
679  -6695.3339397036  -0.000002085278 0.00116335  0.00000781  0.0009603 0.0000
               *** Restarting incremental Fock matrix formation ***
                                   *** Resetting DIIS ***
680  -6695.3339510942  -0.000011390579 0.00252065  0.00001704  0.0009662 0.0000
681  -6695.3339759296  -0.000024835444 0.00072537  0.00000521  0.0009776 0.0000
682  -6695.3339833272  -0.000007397525 0.00080844  0.00000552  0.0009835 0.0000
683  -6695.3339916483  -0.000008321176 0.00026969  0.00000185  0.0009868 0.0000
684  -6695.3339943809  -0.000002732593 0.00021177  0.00000145  0.0009883 0.0000
685  -6695.3339922279   0.000002153089 0.00218474  0.00001493  0.0009872 0.0000
686  -6695.3340146650  -0.000022437160 0.00086240  0.00000602  0.0009980 0.0000
687  -6695.3340235072  -0.000008842209 0.00014277  0.00000108  0.0010009 0.0000
688  -6695.3340251333  -0.000001626040 0.00138791  0.00000969  0.0009961 0.0000
689  -6695.3340397390  -0.000014605773 0.00037185  0.00000247  0.0010087 0.0000
690  -6695.3340356940   0.000004045067 0.00082382  0.00000543  0.0010232 0.0000
691  -6695.3340446026  -0.000008908672 0.00227876  0.00001617  0.0009813 0.0000
692  -6695.3340690601  -0.000024457512 0.00026398  0.00000179  0.0010126 0.0000
693  -6695.3340661556   0.000002904591 0.00050948  0.00000340  0.0010259 0.0000
694  -6695.3340715659  -0.000005410320 0.00109404  0.00000793  0.0009992 0.0000
695  -6695.3340834270  -0.000011861090 0.00025727  0.00000174  0.0010219 0.0000
696  -6695.3340805788   0.000002848167 0.00109187  0.00000739  0.0010316 0.0000
697  -6695.3340927712  -0.000012192410 0.00196179  0.00001442  0.0009837 0.0000
698  -6695.3341145515  -0.000021780328 0.00013588  0.00000092  0.0010298 0.0000
699  -6695.3341131149   0.000001436676 0.00072006  0.00000473  0.0010365 0.0000
               *** Restarting incremental Fock matrix formation ***
                                   *** Resetting DIIS ***
700  -6695.3341209273  -0.000007812405 0.00114286  0.00000803  0.0010049 0.0000
701  -6695.3341336842  -0.000012756951 0.00191177  0.00001466  0.0009797 0.0000
702  -6695.3341559619  -0.000022277663 0.00002585  0.00000022  0.0010426 0.0000
703  -6695.3341562308  -0.000000268890 0.00004451  0.00000028  0.0010422 0.0000
704  -6695.3341557642   0.000000466574 0.00001964  0.00000014  0.0010444 0.0000
705  -6695.3341555544   0.000000209767 0.00098743  0.00000657  0.0010442 0.0000
706  -6695.3341665739  -0.000011019509 0.00117767  0.00000841  0.0010087 0.0000
707  -6695.3341802816  -0.000013707639 0.00187034  0.00001434  0.0009863 0.0000
708  -6695.3342021478  -0.000021866212 0.00092678  0.00000605  0.0010561 0.0000
709  -6695.3341916775   0.000010470334 0.00012985  0.00000098  0.0010909 0.0000
710  -6695.3341931385  -0.000001461091 0.00053755  0.00000351  0.0010610 0.0000
711  -6695.3341991892  -0.000006050673 0.00123625  0.00000815  0.0010355 0.0000
712  -6695.3342129411  -0.000013751912 0.00129425  0.00000898  0.0010028 0.0000
713  -6695.3342278555  -0.000014914327 0.00196324  0.00001503  0.0009853 0.0000
714  -6695.3342508895  -0.000023034005 0.00063294  0.00000405  0.0010647 0.0000
715  -6695.3342438273   0.000007062124 0.00005216  0.00000063  0.0010893 0.0000
716  -6695.3342432720   0.000000555331 0.00042949  0.00000276  0.0010746 0.0000
717  -6695.3342481144  -0.000004842432 0.00099776  0.00000644  0.0010514 0.0000
718  -6695.3342591634  -0.000011048939 0.00150242  0.00000999  0.0010251 0.0000
719  -6695.3342761283  -0.000016964930 0.00246495  0.00001800  0.0009951 0.0000
               *** Restarting incremental Fock matrix formation ***
                                   *** Resetting DIIS ***
720  -6695.3343044324  -0.000028304065 0.00124831  0.00000873  0.0010770 0.0000
721  -6695.3343190969  -0.000014664559 0.00105535  0.00000656  0.0010401 0.0000
722  -6695.3343303718  -0.000011274888 0.00151056  0.00000965  0.0010387 0.0000
723  -6695.3343469879  -0.000016616047 0.00135929  0.00000882  0.0010171 0.0000
724  -6695.3343620839  -0.000015096023 0.00100186  0.00000671  0.0010140 0.0000
725  -6695.3343734057  -0.000011321774 0.00057246  0.00000410  0.0010267 0.0000
726  -6695.3343800555  -0.000006649801 0.00009005  0.00000136  0.0010480 0.0000
727  -6695.3343812563  -0.000001200858 0.00048140  0.00000313  0.0010730 0.0000
728  -6695.3343866355  -0.000005379189 0.00070914  0.00000447  0.0010690 0.0000
729  -6695.3343943970  -0.000007761491 0.00099548  0.00000619  0.0010631 0.0000
730  -6695.3344051283  -0.000010731294 0.00125634  0.00000800  0.0010560 0.0000
731  -6695.3344189766  -0.000013848295 0.00123863  0.00000778  0.0010465 0.0000
732  -6695.3344324210  -0.000013444436 0.00115764  0.00000744  0.0010455 0.0000
733  -6695.3344452897  -0.000012868662 0.00104131  0.00000664  0.0010480 0.0000
734  -6695.3344567411  -0.000011451445 0.00056412  0.00000394  0.0010551 0.0000
735  -6695.3344632349  -0.000006493762 0.00023046  0.00000193  0.0010746 0.0000
736  -6695.3344660209  -0.000002785961 0.00049699  0.00000319  0.0010931 0.0000
737  -6695.3344715303  -0.000005509460 0.00067590  0.00000415  0.0010921 0.0000
738  -6695.3344788203  -0.000007290008 0.00107693  0.00000650  0.0010892 0.0000
739  -6695.3344903122  -0.000011491897 0.00159331  0.00000972  0.0010793 0.0000
               *** Restarting incremental Fock matrix formation ***
                                   *** Resetting DIIS ***
740  -6695.3345074669  -0.000017154685 0.00155141  0.00000923  0.0010600 0.0000
741  -6695.3345235867  -0.000016119777 0.00113544  0.00000744  0.0010557 0.0000
742  -6695.3345365879  -0.000013001203 0.00116432  0.00000712  0.0010652 0.0000
743  -6695.3345490643  -0.000012476448 0.00090185  0.00000573  0.0010718 0.0000
744  -6695.3345590011  -0.000009936811 0.00024166  0.00000215  0.0010838 0.0000
745  -6695.3345620022  -0.000003001017 0.00052057  0.00000330  0.0011099 0.0000
746  -6695.3345677228  -0.000005720591 0.00057151  0.00000341  0.0011117 0.0000
747  -6695.3345737062  -0.000005983438 0.00099850  0.00000589  0.0011135 0.0000
748  -6695.3345842681  -0.000010561955 0.00160197  0.00000943  0.0011046 0.0000
749  -6695.3346012096  -0.000016941407 0.00186075  0.00001075  0.0010849 0.0000
750  -6695.3346204335  -0.000019223939 0.00116403  0.00000735  0.0010695 0.0000
751  -6695.3346333678  -0.000012934328 0.00084708  0.00000528  0.0010844 0.0000
752  -6695.3346425067  -0.000009138922 0.00039293  0.00000285  0.0011026 0.0000
753  -6695.3346470405  -0.000004533782 0.00038897  0.00000253  0.0011241 0.0000
754  -6695.3346513002  -0.000004259700 0.00071672  0.00000421  0.0011325 0.0000
755  -6695.3346588769  -0.000007576695 0.00098182  0.00000556  0.0011272 0.0000
756  -6695.3346688252  -0.000009948235 0.00125336  0.00000747  0.0011224 0.0000
757  -6695.3346822951  -0.000013469922 0.00180705  0.00001015  0.0011135 0.0000
758  -6695.3347006420  -0.000018346924 0.00152563  0.00000902  0.0010955 0.0000
759  -6695.3347168657  -0.000016223734 0.00122480  0.00000721  0.0010948 0.0000
               *** Restarting incremental Fock matrix formation ***
                                   *** Resetting DIIS ***
760  -6695.3347296952  -0.000012829493 0.00170098  0.00000965  0.0011056 0.0000
761  -6695.3347471368  -0.000017441578 0.00153369  0.00000897  0.0010976 0.0000
762  -6695.3347632566  -0.000016119754 0.00125609  0.00000731  0.0010985 0.0000
763  -6695.3347763336  -0.000013077003 0.00117303  0.00000687  0.0011095 0.0000
764  -6695.3347886590  -0.000012325480 0.00072749  0.00000449  0.0011172 0.0000
765  -6695.3347964732  -0.000007814195 0.00036503  0.00000252  0.0011347 0.0000
766  -6695.3348005457  -0.000004072472 0.00068090  0.00000388  0.0011522 0.0000
767  -6695.3348075230  -0.000006977314 0.00088166  0.00000499  0.0011512 0.0000
768  -6695.3348166114  -0.000009088369 0.00148860  0.00000818  0.0011479 0.0000
769  -6695.3348316166  -0.000015005212 0.00195935  0.00001086  0.0011327 0.0000
770  -6695.3348514826  -0.000019865984 0.00143819  0.00000808  0.0011117 0.0000
771  -6695.3348660558  -0.000014573225 0.00153150  0.00000870  0.0011201 0.0000
772  -6695.3348819046  -0.000015848747 0.00130566  0.00000734  0.0011192 0.0000
773  -6695.3348951617  -0.000013257140 0.00095048  0.00000561  0.0011276 0.0000
774  -6695.3349051810  -0.000010019259 0.00054073  0.00000337  0.0011413 0.0000
775  -6695.3349109260  -0.000005745002 0.00056485  0.00000335  0.0011592 0.0000
776  -6695.3349168479  -0.000005921961 0.00074898  0.00000414  0.0011658 0.0000
777  -6695.3349243805  -0.000007532572 0.00118151  0.00000642  0.0011650 0.0000
778  -6695.3349362194  -0.000011838912 0.00209003  0.00001111  0.0011557 0.0000
779  -6695.3349567457  -0.000020526337 0.00185632  0.00001019  0.0011281 0.0000
               *** Restarting incremental Fock matrix formation ***
                                   *** Resetting DIIS ***
780  -6695.3349753620  -0.000018616206 0.00187623  0.00001010  0.0011204 0.0000
781  -6695.3349935763  -0.000018214363 0.00134264  0.00000777  0.0011187 0.0000
782  -6695.3350077437  -0.000014167399 0.00159657  0.00000866  0.0011302 0.0000
783  -6695.3350235841  -0.000015840385 0.00158381  0.00000868  0.0011304 0.0000
784  -6695.3350394707  -0.000015886561 0.00103584  0.00000586  0.0011311 0.0000
785  -6695.3350499493  -0.000010478653 0.00098338  0.00000557  0.0011475 0.0000
786  -6695.3350600055  -0.000010056141 0.00063556  0.00000369  0.0011563 0.0000
787  -6695.3350664471  -0.000006441644 0.00077861  0.00000430  0.0011708 0.0000
788  -6695.3350742447  -0.000007797567 0.00112911  0.00000600  0.0011733 0.0000
789  -6695.3350853044  -0.000011059749 0.00182939  0.00000967  0.0011671 0.0000
790  -6695.3351032205  -0.000017916066 0.00199075  0.00001031  0.0011471 0.0000
791  -6695.3351221672  -0.000018946765 0.00137232  0.00000778  0.0011343 0.0000
792  -6695.3351363097  -0.000014142501 0.00138337  0.00000738  0.0011436 0.0000
793  -6695.3351498071  -0.000013497356 0.00155466  0.00000827  0.0011488 0.0000
794  -6695.3351650033  -0.000015196190 0.00151998  0.00000809  0.0011462 0.0000
795  -6695.3351798441  -0.000014840849 0.00146424  0.00000782  0.0011465 0.0000
796  -6695.3351941795  -0.000014335330 0.00197823  0.00001021  0.0011482 0.0000
797  -6695.3352129991  -0.000018819608 0.00139888  0.00000771  0.0011364 0.0000
798  -6695.3352270204  -0.000014021289 0.00104910  0.00000573  0.0011449 0.0000
799  -6695.3352373228  -0.000010302456 0.00107389  0.00000581  0.0011596 0.0000
               *** Restarting incremental Fock matrix formation ***
                                   *** Resetting DIIS ***
800  -6695.3352478502  -0.000010527356 0.00201190  0.00001023  0.0011651 0.0000
801  -6695.3352667709  -0.000018920691 0.00189625  0.00001005  0.0011455 0.0000
802  -6695.3352852151  -0.000018444254 0.00147235  0.00000771  0.0011367 0.0000
803  -6695.3352992763  -0.000014061161 0.00184735  0.00000963  0.0011465 0.0000
804  -6695.3353170173  -0.000017741007 0.00224153  0.00001143  0.0011388 0.0000
805  -6695.3353380802  -0.000021062917 0.00204590  0.00001065  0.0011250 0.0000
806  -6695.3353576414  -0.000019561214 0.00212389  0.00001095  0.0011223 0.0000
807  -6695.3353777262  -0.000020084779 0.00140034  0.00000760  0.0011192 0.0000
808  -6695.3353914571  -0.000013730900 0.00103184  0.00000570  0.0011363 0.0000
809  -6695.3354016405  -0.000010183439 0.00063804  0.00000374  0.0011538 0.0000
810  -6695.3354080891  -0.000006448519 0.00068664  0.00000373  0.0011713 0.0000
811  -6695.3354147478  -0.000006658751 0.00093858  0.00000487  0.0011773 0.0000
812  -6695.3354236623  -0.000008914503 0.00154349  0.00000776  0.0011746 0.0000
813  -6695.3354379742  -0.000014311907 0.00192495  0.00000985  0.0011619 0.0000
814  -6695.3354560384  -0.000018064202 0.00167058  0.00000853  0.0011459 0.0000
815  -6695.3354716093  -0.000015570831 0.00225335  0.00001141  0.0011463 0.0000
816  -6695.3354926129  -0.000021003688 0.00256072  0.00001278  0.0011278 0.0000
817  -6695.3355160687  -0.000023455780 0.00209555  0.00001088  0.0011103 0.0000
818  -6695.3355359434  -0.000019874702 0.00134316  0.00000716  0.0011119 0.0000
819  -6695.3355487756  -0.000012832151 0.00140667  0.00000743  0.0011335 0.0000
               *** Restarting incremental Fock matrix formation ***
                                   *** Resetting DIIS ***
820  -6695.3355621853  -0.000013409753 0.00208063  0.00001035  0.0011402 0.0000
821  -6695.3355810707  -0.000018885397 0.00180363  0.00000949  0.0011283 0.0000
822  -6695.3355982769  -0.000017206163 0.00154899  0.00000792  0.0011275 0.0000
823  -6695.3356126398  -0.000014362948 0.00199080  0.00001006  0.0011350 0.0000
824  -6695.3356310138  -0.000018373994 0.00254843  0.00001263  0.0011260 0.0000
825  -6695.3356540612  -0.000023047392 0.00194476  0.00001007  0.0011066 0.0000
826  -6695.3356722938  -0.000018232551 0.00156330  0.00000809  0.0011107 0.0000
827  -6695.3356868476  -0.000014553854 0.00155819  0.00000809  0.0011232 0.0000
828  -6695.3357014505  -0.000014602917 0.00153780  0.00000789  0.0011276 0.0000
829  -6695.3357156928  -0.000014242258 0.00138981  0.00000719  0.0011307 0.0000
830  -6695.3357286369  -0.000012944108 0.00175173  0.00000882  0.0011356 0.0000
831  -6695.3357446333  -0.000015996377 0.00230991  0.00001146  0.0011294 0.0000
832  -6695.3357654508  -0.000020817530 0.00219059  0.00001101  0.0011114 0.0000
833  -6695.3357853403  -0.000019889475 0.00139641  0.00000742  0.0011044 0.0000
834  -6695.3357985659  -0.000013225631 0.00183993  0.00000924  0.0011206 0.0000
835  -6695.3358152493  -0.000016683340 0.00224334  0.00001124  0.0011160 0.0000
836  -6695.3358355588  -0.000020309501 0.00190407  0.00000956  0.0011025 0.0000
837  -6695.3358527062  -0.000017147466 0.00164711  0.00000866  0.0011043 0.0000
838  -6695.3358681850  -0.000015478732 0.00133968  0.00000693  0.0011096 0.0000
839  -6695.3358804993  -0.000012314309 0.00149708  0.00000767  0.0011206 0.0000
               *** Restarting incremental Fock matrix formation ***
                                   *** Resetting DIIS ***
840  -6695.3358941911  -0.000013691853 0.00207608  0.00001025  0.0011209 0.0000
841  -6695.3359126251  -0.000018433970 0.00199485  0.00001019  0.0011071 0.0000
842  -6695.3359308663  -0.000018241183 0.00152107  0.00000776  0.0010999 0.0000
843  -6695.3359446304  -0.000013764154 0.00194496  0.00000984  0.0011096 0.0000
844  -6695.3359622578  -0.000017627373 0.00241352  0.00001186  0.0011008 0.0000
845  -6695.3359834863  -0.000021228455 0.00201857  0.00001036  0.0010843 0.0000
846  -6695.3360019172  -0.000018430915 0.00177427  0.00000905  0.0010833 0.0000
847  -6695.3360179546  -0.000016037437 0.00164148  0.00000846  0.0010893 0.0000
848  -6695.3360329251  -0.000014970488 0.00180299  0.00000919  0.0010935 0.0000
849  -6695.3360492215  -0.000016296412 0.00126978  0.00000668  0.0010909 0.0000
850  -6695.3360608964  -0.000011674931 0.00159342  0.00000814  0.0011027 0.0000
851  -6695.3360753140  -0.000014417599 0.00208804  0.00001036  0.0010996 0.0000
852  -6695.3360937056  -0.000018391567 0.00249721  0.00001250  0.0010855 0.0000
853  -6695.3361158460  -0.000022140406 0.00170271  0.00000874  0.0010651 0.0000
854  -6695.3361311601  -0.000015314057 0.00238944  0.00001205  0.0010759 0.0000
855  -6695.3361524429  -0.000021282876 0.00188306  0.00000957  0.0010590 0.0000
856  -6695.3361691907  -0.000016747757 0.00139440  0.00000754  0.0010645 0.0000
857  -6695.3361822832  -0.000013092516 0.00127663  0.00000672  0.0010765 0.0000
858  -6695.3361939310  -0.000011647829 0.00129891  0.00000679  0.0010855 0.0000
859  -6695.3362057516  -0.000011820561 0.00149108  0.00000763  0.0010884 0.0000
               *** Restarting incremental Fock matrix formation ***
                                   *** Resetting DIIS ***
860  -6695.3362190670  -0.000013315438 0.00199549  0.00000999  0.0010850 0.0000
861  -6695.3362366142  -0.000017547147 0.00202119  0.00001025  0.0010704 0.0000
862  -6695.3362545280  -0.000017913759 0.00166834  0.00000863  0.0010605 0.0000
863  -6695.3362694945  -0.000014966573 0.00182288  0.00000936  0.0010637 0.0000
864  -6695.3362857650  -0.000016270439 0.00187214  0.00000958  0.0010593 0.0000
865  -6695.3363024152  -0.000016650212 0.00245578  0.00001227  0.0010544 0.0000
866  -6695.3363237377  -0.000021322554 0.00200779  0.00001051  0.0010351 0.0000
867  -6695.3363418788  -0.000018141071 0.00114871  0.00000634  0.0010341 0.0000
868  -6695.3363525523  -0.000010673489 0.00170407  0.00000881  0.0010560 0.0000
869  -6695.3363677742  -0.000015221939 0.00228536  0.00001149  0.0010495 0.0000
870  -6695.3363876287  -0.000019854475 0.00231751  0.00001191  0.0010311 0.0000
871  -6695.3364081007  -0.000020472023 0.00130061  0.00000715  0.0010177 0.0000
872  -6695.3364201559  -0.000012055182 0.00235612  0.00001192  0.0010377 0.0000
873  -6695.3364406251  -0.000020469204 0.00214241  0.00001118  0.0010164 0.0000
874  -6695.3364596872  -0.000019062119 0.00102732  0.00000594  0.0010092 0.0000
875  -6695.3364694438  -0.000009756544 0.00150844  0.00000796  0.0010351 0.0000
876  -6695.3364829892  -0.000013545372 0.00244966  0.00001241  0.0010319 0.0000
877  -6695.3365041564  -0.000021167212 0.00281228  0.00001436  0.0010054 0.0000
878  -6695.3365285302  -0.000024373820 0.00441978  0.00002752  0.0009786 0.0000
879  -6695.3365718271  -0.000043296921 0.00085225  0.00000402  0.0010778 0.0000
               *** Restarting incremental Fock matrix formation ***
                                   *** Resetting DIIS ***
880  -6695.3365648152   0.000007011863 0.00198812  0.00000992  0.0011047 0.0000
881  -6695.3365813687  -0.000016553470 0.00144676  0.00000811  0.0010573 0.0000
882  -6695.3365948848  -0.000013516110 0.00162467  0.00000833  0.0010432 0.0000
883  -6695.3366089329  -0.000014048113 0.00225584  0.00001153  0.0010303 0.0000
884  -6695.3366283706  -0.000019437667 0.00216278  0.00001116  0.0010004 0.0000
885  -6695.3366470092  -0.000018638584 0.00266474  0.00001849  0.0009860 0.0000
886  -6695.3366742331  -0.000027223940 0.00004386  0.00000052  0.0010725 0.0000
887  -6695.3366741601   0.000000073025 0.00004629  0.00000032  0.0010738 0.0000
888  -6695.3366737576   0.000000402488 0.00028864  0.00000140  0.0010752 0.0000
889  -6695.3366761861  -0.000002428457 0.00116837  0.00000588  0.0010665 0.0000
890  -6695.3366861808  -0.000009994713 0.00222104  0.00001125  0.0010415 0.0000
891  -6695.3367048540  -0.000018673261 0.00139404  0.00000759  0.0010024 0.0000
892  -6695.3367173124  -0.000012458362 0.00167570  0.00000907  0.0010056 0.0000
893  -6695.3367322507  -0.000014938304 0.00486760  0.00002906  0.0009934 0.0000
894  -6695.3367775661  -0.000045315425 0.00101831  0.00000491  0.0010501 0.0000
895  -6695.3367692414   0.000008324776 0.00029195  0.00000164  0.0010820 0.0000
896  -6695.3367667669   0.000002474470 0.00024478  0.00000123  0.0010746 0.0000
897  -6695.3367687614  -0.000001994524 0.00091223  0.00000452  0.0010582 0.0000
898  -6695.3367764260  -0.000007664574 0.00201493  0.00001041  0.0010331 0.0000
899  -6695.3367935181  -0.000017092080 0.00319527  0.00002020  0.0009952 0.0000
               *** Restarting incremental Fock matrix formation ***
                                   *** Resetting DIIS ***
900  -6695.3368230044  -0.000029486292 0.00164429  0.00001074  0.0010529 0.0000
901  -6695.3368358944  -0.000012889993 0.00124456  0.00000707  0.0010113 0.0000
902  -6695.3368490603  -0.000013165972 0.00140562  0.00000759  0.0010065 0.0000
903  -6695.3368615258  -0.000012465476 0.00481554  0.00002881  0.0009931 0.0000
904  -6695.3369056460  -0.000044120176 0.00012123  0.00000095  0.0010307 0.0000
905  -6695.3369069715  -0.000001325547 0.00018049  0.00000107  0.0010300 0.0000
906  -6695.3369086529  -0.000001681411 0.00042344  0.00000229  0.0010294 0.0000
907  -6695.3369123989  -0.000003745989 0.00072565  0.00000391  0.0010224 0.0000
908  -6695.3369187780  -0.000006379044 0.00199456  0.00001043  0.0010093 0.0000
909  -6695.3369355638  -0.000016785867 0.00391611  0.00002513  0.0009654 0.0000
910  -6695.3369722959  -0.000036732023 0.00011482  0.00000105  0.0010144 0.0000
911  -6695.3369736499  -0.000001354025 0.00052118  0.00000273  0.0010135 0.0000
912  -6695.3369781930  -0.000004543084 0.00145250  0.00000765  0.0010011 0.0000
913  -6695.3369905314  -0.000012338422 0.00485912  0.00002985  0.0009676 0.0000
914  -6695.3370350629  -0.000044531466 0.00039772  0.00000260  0.0009942 0.0000
915  -6695.3370319136   0.000003149293 0.00067036  0.00000351  0.0010010 0.0000
916  -6695.3370375432  -0.000005629681 0.00289276  0.00001844  0.0009819 0.0000
917  -6695.3370645317  -0.000026988471 0.00201149  0.00001230  0.0009955 0.0000
918  -6695.3370461593   0.000018372379 0.00132448  0.00000701  0.0010005 0.0000
919  -6695.3370574098  -0.000011250435 0.00257455  0.00001665  0.0009628 0.0000
               *** Restarting incremental Fock matrix formation ***
                                   *** Resetting DIIS ***
920  -6695.3370815552  -0.000024145407 0.00358567  0.00002158  0.0009902 0.0000
921  -6695.3371103147  -0.000028759552 0.00063889  0.00000563  0.0009872 0.0000
922  -6695.3371189779  -0.000008663210 0.00356905  0.00002186  0.0009876 0.0000
923  -6695.3371509870  -0.000032009048 0.00191913  0.00001254  0.0009790 0.0000
924  -6695.3371690135  -0.000018026494 0.00149701  0.00000911  0.0009741 0.0000
925  -6695.3371824403  -0.000013426827 0.00546650  0.00003474  0.0009690 0.0000
926  -6695.3372319211  -0.000049480804 0.00116313  0.00000791  0.0009502 0.0000
927  -6695.3372213785   0.000010542640 0.00189717  0.00001229  0.0009548 0.0000
928  -6695.3372388816  -0.000017503153 0.00527443  0.00003364  0.0009477 0.0000
929  -6695.3372861262  -0.000047244596 0.00017755  0.00000183  0.0009270 0.0000
930  -6695.3372869185  -0.000000792320 0.00294092  0.00001959  0.0009264 0.0000
931  -6695.3373138236  -0.000026905053 0.00015102  0.00000172  0.0009156 0.0000
932  -6695.3373131562   0.000000667419 0.00265233  0.00001780  0.0009150 0.0000
933  -6695.3373374215  -0.000024265364 0.00189737  0.00001258  0.0009024 0.0000
934  -6695.3373544839  -0.000017062348 0.00138958  0.00000957  0.0008949 0.0000
935  -6695.3373673170  -0.000012833108 0.00271109  0.00001812  0.0008875 0.0000
936  -6695.3373912200  -0.000023902997 0.00059017  0.00000436  0.0008751 0.0000
937  -6695.3373860159   0.000005204087 0.00409288  0.00002820  0.0008769 0.0000
938  -6695.3374233498  -0.000037333880 0.00636937  0.00004424  0.0008564 0.0000
939  -6695.3374798690  -0.000056519190 0.00486606  0.00003549  0.0008188 0.0000
               *** Restarting incremental Fock matrix formation ***
                                   *** Resetting DIIS ***
940  -6695.3375237428  -0.000043873827 0.00238646  0.00001829  0.0007888 0.0000
941  -6695.3375352514  -0.000011508613 0.00039128  0.00000372  0.0013838 0.0000
942  -6695.3375437703  -0.000008518842 0.00086047  0.00000724  0.0007653 0.0000
943  -6695.3375530668  -0.000009296573 0.00280665  0.00002126  0.0007685 0.0000
944  -6695.3375781240  -0.000025057122 0.00148902  0.00001155  0.0007496 0.0000
945  -6695.3375910775  -0.000012953506 0.00090818  0.00000711  0.0007413 0.0000
946  -6695.3375994267  -0.000008349265 0.00474619  0.00003708  0.0007338 0.0000
947  -6695.3376406491  -0.000041222393 0.00021191  0.00000227  0.0006991 0.0000
948  -6695.3376398641   0.000000784978 0.00472021  0.00003665  0.0007002 0.0000
949  -6695.3376793876  -0.000039523496 0.00507929  0.00003920  0.0006618 0.0000
950  -6695.3377188934  -0.000039505797 0.00424107  0.00003248  0.0006216 0.0000
951  -6695.3377503893  -0.000031495882 0.00213203  0.00001627  0.0005816 0.0000
952  -6695.3377657831  -0.000015393826 0.00163171  0.00001239  0.0005663 0.0000
953  -6695.3377767132  -0.000010930023 0.01006172  0.00007567  0.0005518 0.0000
954  -6695.3378403918  -0.000063678634 0.00585422  0.00004374  0.0004546 0.0000
955  -6695.3378049563   0.000035435458 0.00575889  0.00004315  0.0005189 0.0000
956  -6695.3378406852  -0.000035728889 0.00020365  0.00000235  0.0004639 0.0000
957  -6695.3378401041   0.000000581123 0.00164374  0.00001260  0.0004687 0.0000
958  -6695.3378500303  -0.000009926164 0.00199131  0.00001510  0.0004530 0.0000
959  -6695.3378615774  -0.000011547083 0.00470523  0.00003545  0.0004354 0.0000
               *** Restarting incremental Fock matrix formation ***
                                   *** Resetting DIIS ***
960  -6695.3378871674  -0.000025590037 0.00111461  0.00000966  0.0003903 0.0000
961  -6695.3378923054  -0.000005137986 0.00031053  0.00000309  0.0005506 0.0000
962  -6695.3378947315  -0.000002426091 0.00129565  0.00001053  0.0003818 0.0000
963  -6695.3379018216  -0.000007090087 0.00097245  0.00000800  0.0003719 0.0000
964  -6695.3379069508  -0.000005129285 0.00077112  0.00000629  0.0003650 0.0000
965  -6695.3379111234  -0.000004172518 0.00305971  0.00002492  0.0003584 0.0000
966  -6695.3379266380  -0.000015514686 0.00087001  0.00000720  0.0003326 0.0000
967  -6695.3379309073  -0.000004269266 0.00277402  0.00002264  0.0003260 0.0000
968  -6695.3379439281  -0.000013020815 0.00369478  0.00003010  0.0003000 0.0000
969  -6695.3379601208  -0.000016192676 0.00822724  0.00006701  0.0002672 0.0000
970  -6695.3379903374  -0.000030216564 0.00181325  0.00001468  0.0003787 0.0000
971  -6695.3379848231   0.000005514293 0.00481279  0.00003921  0.0002063 0.0000
972  -6695.3380003206  -0.000015497576 0.00104004  0.00000871  0.0001834 0.0000
973  -6695.3380034706  -0.000003149957 0.00067090  0.00000535  0.0001832 0.0000
974  -6695.3380017485   0.000001722125 0.00026959  0.00000227  0.0001690 0.0000
975  -6695.3380011314   0.000000617108 0.00314935  0.00002577  0.0001636 0.0000
976  -6695.3380101650  -0.000009033621 0.00068255  0.00000622  0.0001356 0.0000
977  -6695.3380122152  -0.000002050163 0.00099791  0.00000846  0.0001320 0.0000
978  -6695.3380149552  -0.000002740063 0.00098981  0.00000832  0.0001242 0.0000
979  -6695.3380175287  -0.000002573444 0.00122203  0.00001064  0.0001163 0.0000
               *** Restarting incremental Fock matrix formation ***
                                   *** Resetting DIIS ***
980  -6695.3380206320  -0.000003103310 0.00040680  0.00000508  0.0001467 0.0000
981  -6695.3380197671   0.000000864865 0.00027410  0.00000296  0.0007190 0.0000
982  -6695.3380219790  -0.000002211899 0.00026521  0.00000246  0.0001095 0.0000
983  -6695.3380226846  -0.000000705571 0.00024766  0.00000227  0.0001081 0.0000
984  -6695.3380233419  -0.000000657293 0.00027182  0.00000249  0.0001068 0.0000
985  -6695.3380240522  -0.000000710373 0.00027683  0.00000251  0.0001051 0.0000
986  -6695.3380247582  -0.000000705989 0.00049909  0.00000455  0.0001037 0.0000
987  -6695.3380260301  -0.000001271908 0.00064338  0.00000588  0.0001011 0.0000
988  -6695.3380275903  -0.000001560174 0.00008256  0.00000086  0.0000983 0.0000
989  -6695.3380278123  -0.000000221989 0.00171639  0.00001563  0.0000982 0.0000
990  -6695.3380317736  -0.000003961261 0.00107607  0.00000983  0.0000910 0.0000
991  -6695.3380340624  -0.000002288817 0.00285758  0.00002595  0.0000863 0.0000
992  -6695.3380394964  -0.000005434021 0.00136269  0.00001237  0.0000736 0.0000
993  -6695.3380417352  -0.000002238755 0.00489075  0.00004407  0.0000754 0.0000
994  -6695.3380480059  -0.000006270701 0.00037180  0.00000330  0.0000863 0.0000
995  -6695.3380476669   0.000000338918 0.00120834  0.00001082  0.0000625 0.0000
996  -6695.3380463130   0.000001353905 0.00286430  0.00002581  0.0000632 0.0000
997  -6695.3380492913  -0.000002978266 0.00149594  0.00001340  0.0000375 0.0000
998  -6695.3380478688   0.000001422454 0.00072455  0.00000660  0.0000453 0.0000
999  -6695.3380486109  -0.000000742012 0.00067285  0.00000616  0.0000420 0.0000
               *** Restarting incremental Fock matrix formation ***
                                   *** Resetting DIIS ***
1000  -6695.3380492521  -0.000000641225 0.00013511  0.00000126  0.0000386 0.0000
1001  -6695.3380493552  -0.000000103090 0.00002855  0.00000043  0.0000434 0.0000
1002  -6695.3380493929  -0.000000037722 0.00005192  0.00000049  0.0000378 0.0000
1003  -6695.3380494369  -0.000000044011 0.00013108  0.00000118  0.0000378 0.0000
1004  -6695.3380495480  -0.000000111120 0.00001260  0.00000013  0.0000370 0.0000
1005  -6695.3380495577  -0.000000009684 0.00016636  0.00000149  0.0000370 0.0000
1006  -6695.3380496966  -0.000000138920 0.00014097  0.00000127  0.0000361 0.0000
1007  -6695.3380498131  -0.000000116504 0.00012108  0.00000109  0.0000352 0.0000
1008  -6695.3380499099  -0.000000096796 0.00013183  0.00000120  0.0000346 0.0000
1009  -6695.3380500145  -0.000000104579 0.00015543  0.00000140  0.0000338 0.0000
1010  -6695.3380501366  -0.000000122065 0.00044123  0.00000400  0.0000330 0.0000
1011  -6695.3380504696  -0.000000333046 0.00002454  0.00000026  0.0000303 0.0000
1012  -6695.3380504540   0.000000015672 0.00070763  0.00000642  0.0000307 0.0000
1013  -6695.3380509489  -0.000000494952 0.00047350  0.00000433  0.0000266 0.0000
1014  -6695.3380512469  -0.000000297986 0.00065594  0.00000596  0.0000398 0.0000
1015  -6695.3380516257  -0.000000378845 0.00020205  0.00000180  0.0000219 0.0000
1016  -6695.3380515168   0.000000108977 0.00024870  0.00000227  0.0000368 0.0000
1017  -6695.3380516545  -0.000000137754 0.00041083  0.00000378  0.0000216 0.0000
1018  -6695.3380518650  -0.000000210495 0.00034005  0.00000309  0.0000259 0.0000
1019  -6695.3380516964   0.000000168640 0.00016122  0.00000147  0.0000213 0.0000
               *** Restarting incremental Fock matrix formation ***
                                   *** Resetting DIIS ***
1020  -6695.3380517934  -0.000000097007 0.00007765  0.00000068  0.0000207 0.0000
1021  -6695.3380518242  -0.000000030792 0.00001691  0.00000020  0.0000251 0.0000
1022  -6695.3380518378  -0.000000013624 0.00007393  0.00000063  0.0000202 0.0000
1023  -6695.3380518693  -0.000000031479 0.00003212  0.00000028  0.0000199 0.0000
1024  -6695.3380518818  -0.000000012558 0.00009774  0.00000084  0.0000197 0.0000
1025  -6695.3380519244  -0.000000042597 0.00005163  0.00000044  0.0000193 0.0000
1026  -6695.3380519464  -0.000000021962 0.00022599  0.00000194  0.0000191 0.0000
1027  -6695.3380520458  -0.000000099437 0.00004810  0.00000042  0.0000180 0.0000
1028  -6695.3380520657  -0.000000019858 0.00017439  0.00000150  0.0000178 0.0000
1029  -6695.3380521363  -0.000000070600 0.00026824  0.00000231  0.0000170 0.0000
1030  -6695.3380522418  -0.000000105513 0.00008310  0.00000072  0.0000158 0.0000
1031  -6695.3380522728  -0.000000030965 0.00005231  0.00000047  0.0000155 0.0000
1032  -6695.3380522920  -0.000000019211 0.00010539  0.00000091  0.0000153 0.0000
1033  -6695.3380523277  -0.000000035772 0.00000854  0.00000011  0.0000148 0.0000
1034  -6695.3380523219   0.000000005801 0.00000840  0.00000009  0.0000149 0.0000
1035  -6695.3380523207   0.000000001217 0.00008534  0.00000074  0.0000149 0.0000
1036  -6695.3380523483  -0.000000027560 0.00008293  0.00000073  0.0000146 0.0000
1037  -6695.3380523745  -0.000000026240 0.00003482  0.00000031  0.0000142 0.0000
1038  -6695.3380523638   0.000000010727 0.00007837  0.00000068  0.0000144 0.0000
1039  -6695.3380523890  -0.000000025186 0.00005233  0.00000046  0.0000141 0.0000
               *** Restarting incremental Fock matrix formation ***
                                   *** Resetting DIIS ***
1040  -6695.3380524310  -0.000000042066 0.00005291  0.00000047  0.0000138 0.0000
1041  -6695.3380524461  -0.000000015072 0.00000862  0.00000012  0.0000178 0.0000
1042  -6695.3380524490  -0.000000002837 0.00005595  0.00000049  0.0000136 0.0000
1043  -6695.3380524651  -0.000000016189 0.00002471  0.00000022  0.0000134 0.0000
1044  -6695.3380524745  -0.000000009331 0.00004606  0.00000040  0.0000133 0.0000
1045  -6695.3380524858  -0.000000011369 0.00006934  0.00000061  0.0000131 0.0000
1046  -6695.3380525074  -0.000000021572 0.00003622  0.00000032  0.0000128 0.0000
1047  -6695.3380525168  -0.000000009395 0.00002333  0.00000021  0.0000127 0.0000
1048  -6695.3380525249  -0.000000008096 0.00010314  0.00000090  0.0000126 0.0000
1049  -6695.3380525544  -0.000000029499 0.00019693  0.00000172  0.0000122 0.0000
1050  -6695.3380526111  -0.000000056665 0.00004230  0.00000038  0.0000114 0.0000
1051  -6695.3380526019   0.000000009188 0.00027718  0.00000242  0.0000116 0.0000
1052  -6695.3380526767  -0.000000074855 0.00013489  0.00000118  0.0000105 0.0000
1053  -6695.3380527083  -0.000000031536 0.00048057  0.00000420  0.0000099 0.0000
1054  -6695.3380528142  -0.000000105943 0.00004104  0.00000037  0.0000080 0.0000
1055  -6695.3380528070   0.000000007261 0.00031775  0.00000277  0.0000082 0.0000
1056  -6695.3380528658  -0.000000058835 0.00059455  0.00000518  0.0000085 0.0000
1057  -6695.3380529504  -0.000000084638 0.00035139  0.00000306  0.0000046 0.0000
1058  -6695.3380529843  -0.000000033881 0.00013770  0.00000120  0.0000077 0.0000
1059  -6695.3380529928  -0.000000008460 0.00022090  0.00000193  0.0000040 0.0000
               *** Restarting incremental Fock matrix formation ***
                                   *** Resetting DIIS ***
1060  -6695.3380529864   0.000000006378 0.00001618  0.00000020  0.0000082 0.0000
1061  -6695.3380529842   0.000000002179 0.00001291  0.00000013  0.0000366 0.0000
1062  -6695.3380529875  -0.000000003298 0.00000779  0.00000007  0.0000035 0.0000
1063  -6695.3380529881  -0.000000000594 0.00000673  0.00000006  0.0000035 0.0000
1064  -6695.3380529888  -0.000000000717 0.00001054  0.00000009  0.0000035 0.0000
1065  -6695.3380529910  -0.000000002222 0.00001488  0.00000013  0.0000034 0.0000
1066  -6695.3380529940  -0.000000002990 0.00002706  0.00000023  0.0000034 0.0000
1067  -6695.3380529945  -0.000000000500 0.00000515  0.00000005  0.0000033 0.0000
1068  -6695.3380529936   0.000000000952 0.00004796  0.00000041  0.0000033 0.0000
1069  -6695.3380529967  -0.000000003143 0.00002897  0.00000025  0.0000031 0.0000
1070  -6695.3380529969  -0.000000000179 0.00003579  0.00000031  0.0000030 0.0000
1071  -6695.3380529987  -0.000000001830 0.00010580  0.00000091  0.0000029 0.0000
1072  -6695.3380530036  -0.000000004824 0.00003982  0.00000034  0.0000024 0.0000
1073  -6695.3380530023   0.000000001236 0.00016932  0.00000145  0.0000030 0.0000
1074  -6695.3380530108  -0.000000008466 0.00003641  0.00000031  0.0000020 0.0000
1075  -6695.3380530096   0.000000001238 0.00009565  0.00000082  0.0000021 0.0000
1076  -6695.3380530133  -0.000000003700 0.00005643  0.00000049  0.0000021 0.0000
1077  -6695.3380530120   0.000000001290 0.00007135  0.00000061  0.0000019 0.0000
1078  -6695.3380530129  -0.000000000951 0.00002818  0.00000024  0.0000017 0.0000
1079  -6695.3380530113   0.000000001596 0.00003191  0.00000027  0.0000030 0.0000
               *** Restarting incremental Fock matrix formation ***
                                   *** Resetting DIIS ***
1080  -6695.3380530186  -0.000000007321 0.00000612  0.00000006  0.0000016 0.0000
1081  -6695.3380530197  -0.000000001099 0.00000135  0.00000002  0.0000022 0.0000
                 **** Energy Check signals convergence ****

               *****************************************************
               *                     SUCCESS                       *
               *           SCF CONVERGED AFTER 1082 CYCLES          *
               *****************************************************

Setting up the final grid:

General Integration Accuracy     IntAcc      ...  4.670
Radial Grid Type                 RadialGrid  ... Gauss-Chebyshev
Angular Grid (max. acc.)         AngularGrid ... Lebedev-302
Angular grid pruning method      GridPruning ... 3 (G Style)
Weight generation scheme         WeightScheme... Becke
Basis function cutoff            BFCut       ...    1.0000e-11
Integration weight cutoff        WCut        ...    1.0000e-14
Grids for H and He will be reduced by one unit

# of grid points (after initial pruning)     ... 126024 (   0.0 sec)
# of grid points (after weights+screening)   ... 116970 (   0.2 sec)
nearest neighbour list constructed           ...    0.0 sec
Grid point re-assignment to atoms done       ...    0.0 sec
Grid point division into batches done        ...    0.4 sec
Reduced shell lists constructed in    1.0 sec

Total number of grid points                  ...   116970
Total number of batches                      ...     1841
Average number of points per batch           ...       63
Average number of grid points per atom       ...     5317
Average number of shells per batch           ...    53.07 (39.61%)
Average number of basis functions per batch  ...   116.80 (38.17%)
Average number of large shells per batch     ...    35.57 (67.03%)
Average number of large basis fcns per batch ...    76.96 (65.89%)
Maximum spatial batch extension              ...  23.78, 20.30, 21.88 au
Average spatial batch extension              ...   2.54,  2.51,  2.54 au

Final grid set up in    1.3 sec
Final integration                            ... done (   1.3 sec)
Change in XC energy                          ...    -0.000384781
Integrated number of electrons               ...   218.999923832
Previous integrated no of electrons          ...   218.998652317

----------------
TOTAL SCF ENERGY
----------------

Total Energy       :        -6695.33843780 Eh         -182189.42122 eV

Components:
Nuclear Repulsion  :         3301.41883313 Eh           89836.17363 eV
Electronic Energy  :        -9996.75727093 Eh         -272025.59486 eV
One Electron Energy:       -15897.57756294 Eh         -432595.07820 eV
Two Electron Energy:         5900.82029201 Eh          160569.48334 eV

Virial components:
Potential Energy   :       -13377.17629277 Eh         -364011.47291 eV
Kinetic Energy     :         6681.83785497 Eh          181822.05169 eV
Virial Ratio       :            2.00202049


DFT components:
N(Alpha)           :      109.999962167299 electrons
N(Beta)            :      108.999961664525 electrons
N(Total)           :      218.999923831824 electrons
E(X)               :     -267.104117932897 Eh       
E(C)               :       -8.815123672877 Eh       
E(XC)              :     -275.919241605775 Eh       
DFET-embed. en.    :        0.000000000000 Eh       

---------------
SCF CONVERGENCE
---------------

  Last Energy change         ...    4.4020e-10  Tolerance :   1.0000e-08
  Last MAX-Density change    ...    2.5606e-06  Tolerance :   1.0000e-07
  Last RMS-Density change    ...    2.2867e-08  Tolerance :   5.0000e-09
  Last DIIS Error            ...    1.6158e-06  Tolerance :   5.0000e-07

             **** THE GBW FILE WAS UPDATED (1e3d_chainsAB_medial_cluster.gbw) ****
             **** DENSITY FILE WAS UPDATED (1e3d_chainsAB_medial_cluster.scfp) ****
             **** ENERGY FILE WAS UPDATED (1e3d_chainsAB_medial_cluster.en.tmp) ****
----------------------
UHF SPIN CONTAMINATION
----------------------

Warning: in a DFT calculation there is little theoretical justification to 
         calculate <S**2> as in Hartree-Fock theory. We will do it anyways
         but you should keep in mind that the values have only limited relevance

Expectation value of <S**2>     :     6.344980
Ideal value S*(S+1) for S=0.5   :     0.750000
Deviation                       :     5.594980

             **** THE GBW FILE WAS UPDATED (1e3d_chainsAB_medial_cluster.gbw) ****
             **** DENSITY FILE WAS UPDATED (1e3d_chainsAB_medial_cluster.scfp) ****
----------------
ORBITAL ENERGIES
----------------
                 SPIN UP ORBITALS
  NO   OCC          E(Eh)            E(eV) 
   0   1.0000    -256.201289     -6971.5915 
   1   1.0000    -256.160999     -6970.4952 
   2   1.0000    -256.158801     -6970.4354 
   3   1.0000     -88.742491     -2414.8060 
   4   1.0000     -88.731966     -2414.5195 
   5   1.0000     -88.729994     -2414.4659 
   6   1.0000     -88.728180     -2414.4165 
   7   1.0000     -88.723619     -2414.2924 
   8   1.0000     -88.709634     -2413.9119 
   9   1.0000     -88.707308     -2413.8486 
  10   1.0000     -29.970924      -815.5503 
  11   1.0000     -29.967050      -815.4449 
  12   1.0000     -29.939629      -814.6987 
  13   1.0000     -25.816052      -702.4905 
  14   1.0000     -25.813296      -702.4155 
  15   1.0000     -25.795687      -701.9363 
  16   1.0000     -25.792557      -701.8512 
  17   1.0000     -25.790821      -701.8039 
  18   1.0000     -25.786049      -701.6741 
  19   1.0000     -25.782383      -701.5743 
  20   1.0000     -25.781423      -701.5482 
  21   1.0000     -25.780004      -701.5096 
  22   1.0000     -10.039098      -273.1777 
  23   1.0000     -10.037734      -273.1406 
  24   1.0000     -10.037451      -273.1329 
  25   1.0000      -7.742554      -210.6856 
  26   1.0000      -7.730534      -210.3585 
  27   1.0000      -7.729313      -210.3253 
  28   1.0000      -7.727731      -210.2823 
  29   1.0000      -7.724073      -210.1827 
  30   1.0000      -7.708687      -209.7641 
  31   1.0000      -7.706591      -209.7070 
  32   1.0000      -5.680753      -154.5812 
  33   1.0000      -5.679882      -154.5574 
  34   1.0000      -5.679495      -154.5469 
  35   1.0000      -5.671893      -154.3401 
  36   1.0000      -5.670386      -154.2991 
  37   1.0000      -5.668912      -154.2589 
  38   1.0000      -5.667939      -154.2325 
  39   1.0000      -5.666945      -154.2054 
  40   1.0000      -5.666289      -154.1876 
  41   1.0000      -5.665589      -154.1685 
  42   1.0000      -5.664058      -154.1268 
  43   1.0000      -5.663679      -154.1165 
  44   1.0000      -5.661771      -154.0646 
  45   1.0000      -5.660381      -154.0268 
  46   1.0000      -5.657499      -153.9484 
  47   1.0000      -5.646892      -153.6597 
  48   1.0000      -5.646041      -153.6366 
  49   1.0000      -5.645297      -153.6163 
  50   1.0000      -5.644985      -153.6078 
  51   1.0000      -5.644536      -153.5956 
  52   1.0000      -5.642688      -153.5454 
  53   1.0000      -3.361270       -91.4648 
  54   1.0000      -3.352991       -91.2395 
  55   1.0000      -3.215101       -87.4873 
  56   1.0000      -2.156131       -58.6713 
  57   1.0000      -2.149769       -58.4982 
  58   1.0000      -2.109915       -57.4137 
  59   1.0000      -2.103173       -57.2302 
  60   1.0000      -2.101216       -57.1770 
  61   1.0000      -2.090245       -56.8785 
  62   1.0000      -1.964317       -53.4518 
  63   1.0000      -1.961167       -53.3661 
  64   1.0000      -1.958663       -53.2979 
  65   1.0000      -0.546948       -14.8832 
  66   1.0000      -0.546742       -14.8776 
  67   1.0000      -0.545140       -14.8340 
  68   1.0000      -0.461139       -12.5482 
  69   1.0000      -0.418833       -11.3970 
  70   1.0000      -0.407241       -11.0816 
  71   1.0000      -0.400859       -10.9079 
  72   1.0000      -0.388233       -10.5644 
  73   1.0000      -0.387355       -10.5405 
  74   1.0000      -0.385027       -10.4771 
  75   1.0000      -0.222496        -6.0544 
  76   1.0000      -0.222046        -6.0422 
  77   1.0000      -0.221080        -6.0159 
  78   1.0000      -0.216417        -5.8890 
  79   1.0000      -0.216398        -5.8885 
  80   1.0000      -0.214031        -5.8241 
  81   1.0000      -0.170668        -4.6441 
  82   1.0000      -0.166335        -4.5262 
  83   1.0000      -0.157630        -4.2893 
  84   1.0000      -0.154260        -4.1976 
  85   1.0000      -0.150011        -4.0820 
  86   1.0000      -0.146364        -3.9828 
  87   1.0000      -0.138572        -3.7707 
  88   1.0000      -0.135760        -3.6942 
  89   1.0000      -0.135189        -3.6787 
  90   1.0000      -0.128109        -3.4860 
  91   1.0000      -0.115914        -3.1542 
  92   1.0000      -0.105715        -2.8767 
  93   1.0000      -0.093574        -2.5463 
  94   1.0000      -0.081520        -2.2183 
  95   1.0000      -0.061615        -1.6766 
  96   1.0000      -0.049622        -1.3503 
  97   1.0000      -0.044478        -1.2103 
  98   1.0000      -0.032100        -0.8735 
  99   1.0000      -0.028447        -0.7741 
 100   1.0000      -0.020912        -0.5690 
 101   1.0000      -0.016391        -0.4460 
 102   1.0000      -0.014298        -0.3891 
 103   1.0000      -0.001039        -0.0283 
 104   1.0000       0.008513         0.2317 
 105   1.0000       0.014871         0.4047 
 106   1.0000       0.018998         0.5170 
 107   1.0000       0.028587         0.7779 
 108   1.0000       0.033369         0.9080 
 109   1.0000       0.040256         1.0954 
 110   0.0000       0.104303         2.8382 
 111   0.0000       0.107162         2.9160 
 112   0.0000       0.167969         4.5707 
 113   0.0000       0.173400         4.7184 
 114   0.0000       0.177825         4.8389 
 115   0.0000       0.182933         4.9779 
 116   0.0000       0.187568         5.1040 
 117   0.0000       0.257807         7.0153 
 118   0.0000       0.263746         7.1769 
 119   0.0000       0.275493         7.4965 
 120   0.0000       0.277662         7.5556 
 121   0.0000       0.299123         8.1395 
 122   0.0000       0.307209         8.3596 
 123   0.0000       0.330792         9.0013 
 124   0.0000       0.332676         9.0526 
 125   0.0000       0.333859         9.0848 
 126   0.0000       0.339841         9.2476 
 127   0.0000       0.343215         9.3394 
 128   0.0000       0.348298         9.4777 
 129   0.0000       0.362728         9.8703 
 130   0.0000       0.367334         9.9957 
 131   0.0000       0.378185        10.2909 
 132   0.0000       0.398362        10.8400 
 133   0.0000       0.406641        11.0653 
 134   0.0000       0.415483        11.3059 
 135   0.0000       0.427077        11.6214 
 136   0.0000       0.434378        11.8200 
 137   0.0000       0.451862        12.2958 
 138   0.0000       0.460054        12.5187 
 139   0.0000       0.466574        12.6961 
 140   0.0000       0.471705        12.8358 
 141   0.0000       0.493379        13.4255 
 142   0.0000       0.552827        15.0432 
 143   0.0000       0.562122        15.2961 
 144   0.0000       0.644970        17.5505 
 145   0.0000       0.648398        17.6438 
 146   0.0000       0.649277        17.6677 
 147   0.0000       0.650510        17.7013 
 148   0.0000       0.653875        17.7928 
 149   0.0000       0.655200        17.8289 
 150   0.0000       0.658638        17.9224 
 151   0.0000       0.682838        18.5810 
 152   0.0000       0.699194        19.0260 
 153   0.0000       0.712474        19.3874 
 154   0.0000       0.734956        19.9992 
 155   0.0000       0.741364        20.1735 
 156   0.0000       0.757009        20.5993 
 157   0.0000       0.804759        21.8986 
 158   0.0000       0.810232        22.0475 
 159   0.0000       0.831382        22.6230 
 160   0.0000       0.835312        22.7300 
 161   0.0000       0.839003        22.8304 
 162   0.0000       0.844616        22.9832 
 163   0.0000       0.847019        23.0485 
 164   0.0000       0.853289        23.2192 
 165   0.0000       0.866113        23.5681 
 166   0.0000       0.870252        23.6808 
 167   0.0000       0.875901        23.8345 
 168   0.0000       0.879074        23.9208 
 169   0.0000       0.881928        23.9985 
 170   0.0000       0.885243        24.0887 
 171   0.0000       0.888424        24.1752 
 172   0.0000       0.892539        24.2872 
 173   0.0000       0.895658        24.3721 
 174   0.0000       0.902652        24.5624 
 175   0.0000       0.907711        24.7001 
 176   0.0000       0.913495        24.8575 
 177   0.0000       0.916033        24.9265 
 178   0.0000       0.922440        25.1009 
 179   0.0000       0.935482        25.4558 
 180   0.0000       0.940460        25.5912 
 181   0.0000       0.941991        25.6329 
 182   0.0000       0.945551        25.7298 
 183   0.0000       0.948323        25.8052 
 184   0.0000       0.949323        25.8324 
 185   0.0000       0.953931        25.9578 
 186   0.0000       0.959398        26.1065 
 187   0.0000       0.963454        26.2169 
 188   0.0000       0.966570        26.3017 
 189   0.0000       0.967840        26.3363 
 190   0.0000       0.973334        26.4858 
 191   0.0000       0.978726        26.6325 
 192   0.0000       0.985093        26.8057 
 193   0.0000       0.986237        26.8369 
 194   0.0000       0.989091        26.9145 
 195   0.0000       0.996347        27.1120 
 196   0.0000       1.002398        27.2766 
 197   0.0000       1.008045        27.4303 
 198   0.0000       1.018013        27.7015 
 199   0.0000       1.023645        27.8548 
 200   0.0000       1.029595        28.0167 
 201   0.0000       1.034516        28.1506 
 202   0.0000       1.045937        28.4614 
 203   0.0000       1.055146        28.7120 
 204   0.0000       1.058842        28.8125 
 205   0.0000       1.061723        28.8910 
 206   0.0000       1.071797        29.1651 
 207   0.0000       1.089401        29.6441 
 208   0.0000       1.090138        29.6642 
 209   0.0000       1.107225        30.1291 
 210   0.0000       1.135586        30.9009 
 211   0.0000       1.163674        31.6652 
 212   0.0000       1.176091        32.0031 
 213   0.0000       1.190430        32.3932 
 214   0.0000       1.195077        32.5197 
 215   0.0000       1.205019        32.7902 
 216   0.0000       1.230258        33.4770 
 217   0.0000       1.281924        34.8829 
 218   0.0000       1.289477        35.0884 
 219   0.0000       1.296708        35.2852 
 220   0.0000       1.329639        36.1813 
 221   0.0000       1.342419        36.5291 
 222   0.0000       1.354206        36.8498 
 223   0.0000       1.373335        37.3703 
 224   0.0000       1.395489        37.9732 
 225   0.0000       1.408873        38.3374 
 226   0.0000       1.416393        38.5420 
 227   0.0000       1.428343        38.8672 
 228   0.0000       1.460490        39.7419 
 229   0.0000       1.468689        39.9651 
 230   0.0000       1.476372        40.1741 
 231   0.0000       1.483314        40.3630 
 232   0.0000       1.484417        40.3930 
 233   0.0000       1.488885        40.5146 
 234   0.0000       1.523368        41.4529 
 235   0.0000       1.533051        41.7164 
 236   0.0000       1.535486        41.7827 
 237   0.0000       1.560296        42.4578 
 238   0.0000       1.594305        43.3832 
 239   0.0000       1.608567        43.7713 
 240   0.0000       1.728214        47.0271 
 241   0.0000       1.729572        47.0640 
 242   0.0000       1.733775        47.1784 
 243   0.0000       1.734329        47.1935 
 244   0.0000       1.742930        47.4275 
 245   0.0000       1.744255        47.4636 
 246   0.0000       1.755147        47.7600 
 247   0.0000       1.774845        48.2960 
 248   0.0000       1.836769        49.9810 
 249   0.0000       1.843580        50.1664 
 250   0.0000       1.862911        50.6924 
 251   0.0000       1.886503        51.3344 
 252   0.0000       1.948934        53.0332 
 253   0.0000       1.949244        53.0416 
 254   0.0000       1.951180        53.0943 
 255   0.0000       1.962883        53.4128 
 256   0.0000       1.970051        53.6078 
 257   0.0000       1.971884        53.6577 
 258   0.0000       2.074662        56.4544 
 259   0.0000       2.075375        56.4738 
 260   0.0000       2.079854        56.5957 
 261   0.0000       2.174242        59.1641 
 262   0.0000       2.176204        59.2175 
 263   0.0000       2.177606        59.2557 
 264   0.0000       2.179068        59.2955 
 265   0.0000       2.180578        59.3365 
 266   0.0000       2.184053        59.4311 
 267   0.0000       2.432529        66.1925 
 268   0.0000       2.433274        66.2127 
 269   0.0000       2.436559        66.3021 
 270   0.0000       2.632358        71.6301 
 271   0.0000       2.632517        71.6344 
 272   0.0000       2.634419        71.6862 
 273   0.0000       2.638297        71.7917 
 274   0.0000       2.638761        71.8043 
 275   0.0000       2.642159        71.8968 
 276   0.0000       2.910508        79.1990 
 277   0.0000       2.913873        79.2905 
 278   0.0000       2.915292        79.3291 
 279   0.0000       3.119856        84.8956 
 280   0.0000       3.120316        84.9081 
 281   0.0000       3.121658        84.9446 
 282   0.0000       3.123637        84.9985 
 283   0.0000       3.124427        85.0200 
 284   0.0000       3.130365        85.1816 
 285   0.0000       4.259519       115.9074 
 286   0.0000       4.260176       115.9253 
 287   0.0000       4.263263       116.0093 
 288   0.0000       4.265889       116.0807 
 289   0.0000       4.268768       116.1591 
 290   0.0000       4.271495       116.2333 
 291   0.0000       4.280518       116.4788 
 292   0.0000       4.290134       116.7405 
 293   0.0000       4.293729       116.8383 
 294   0.0000       4.303069       117.0924 
 295   0.0000       4.309091       117.2563 
 296   0.0000       4.321349       117.5899 
 297   0.0000       4.322879       117.6315 
 298   0.0000       4.331976       117.8791 
 299   0.0000       4.383453       119.2798 
 300   0.0000       4.385234       119.3283 
 301   0.0000       4.385731       119.3418 
 302   0.0000       4.392970       119.5388 
 303   0.0000       4.399799       119.7246 
 304   0.0000       4.403185       119.8168 
 305   0.0000       4.423509       120.3698 

                 SPIN DOWN ORBITALS
  NO   OCC          E(Eh)            E(eV) 
   0   1.0000    -256.202376     -6971.6211 
   1   1.0000    -256.160126     -6970.4714 
   2   1.0000    -256.157917     -6970.4113 
   3   1.0000     -88.743554     -2414.8349 
   4   1.0000     -88.734237     -2414.5813 
   5   1.0000     -88.730347     -2414.4755 
   6   1.0000     -88.728708     -2414.4309 
   7   1.0000     -88.724760     -2414.3235 
   8   1.0000     -88.711864     -2413.9725 
   9   1.0000     -88.708486     -2413.8806 
  10   1.0000     -30.022473      -816.9530 
  11   1.0000     -29.904792      -813.7508 
  12   1.0000     -29.904283      -813.7369 
  13   1.0000     -25.852329      -703.4776 
  14   1.0000     -25.850942      -703.4399 
  15   1.0000     -25.849485      -703.4003 
  16   1.0000     -25.748865      -700.6622 
  17   1.0000     -25.747249      -700.6183 
  18   1.0000     -25.745812      -700.5792 
  19   1.0000     -25.745248      -700.5638 
  20   1.0000     -25.741357      -700.4579 
  21   1.0000     -25.741288      -700.4561 
  22   1.0000     -10.038829      -273.1704 
  23   1.0000     -10.037867      -273.1443 
  24   1.0000     -10.037430      -273.1324 
  25   1.0000      -7.743602      -210.7141 
  26   1.0000      -7.732787      -210.4198 
  27   1.0000      -7.729662      -210.3348 
  28   1.0000      -7.728239      -210.2961 
  29   1.0000      -7.725262      -210.2151 
  30   1.0000      -7.710927      -209.8250 
  31   1.0000      -7.707775      -209.7392 
  32   1.0000      -5.684341      -154.6788 
  33   1.0000      -5.681159      -154.5922 
  34   1.0000      -5.679614      -154.5501 
  35   1.0000      -5.675779      -154.4458 
  36   1.0000      -5.672441      -154.3550 
  37   1.0000      -5.672198      -154.3484 
  38   1.0000      -5.670798      -154.3103 
  39   1.0000      -5.667745      -154.2272 
  40   1.0000      -5.667279      -154.2145 
  41   1.0000      -5.666262      -154.1868 
  42   1.0000      -5.665614      -154.1692 
  43   1.0000      -5.663345      -154.1075 
  44   1.0000      -5.662508      -154.0847 
  45   1.0000      -5.661660      -154.0616 
  46   1.0000      -5.659712      -154.0086 
  47   1.0000      -5.651069      -153.7734 
  48   1.0000      -5.649173      -153.7218 
  49   1.0000      -5.647983      -153.6894 
  50   1.0000      -5.646546      -153.6503 
  51   1.0000      -5.646094      -153.6380 
  52   1.0000      -5.645312      -153.6168 
  53   1.0000      -3.418234       -93.0149 
  54   1.0000      -3.196132       -86.9712 
  55   1.0000      -3.195803       -86.9622 
  56   1.0000      -2.182918       -59.4002 
  57   1.0000      -2.180147       -59.3248 
  58   1.0000      -2.176471       -59.2248 
  59   1.0000      -1.951746       -53.1097 
  60   1.0000      -1.951090       -53.0919 
  61   1.0000      -1.950152       -53.0663 
  62   1.0000      -1.946083       -52.9556 
  63   1.0000      -1.937276       -52.7160 
  64   1.0000      -1.934285       -52.6346 
  65   1.0000      -0.548712       -14.9312 
  66   1.0000      -0.547683       -14.9032 
  67   1.0000      -0.547456       -14.8970 
  68   1.0000      -0.468609       -12.7515 
  69   1.0000      -0.434063       -11.8114 
  70   1.0000      -0.420171       -11.4334 
  71   1.0000      -0.414103       -11.2683 
  72   1.0000      -0.391801       -10.6615 
  73   1.0000      -0.389897       -10.6096 
  74   1.0000      -0.389302       -10.5935 
  75   1.0000      -0.224253        -6.1022 
  76   1.0000      -0.222918        -6.0659 
  77   1.0000      -0.222194        -6.0462 
  78   1.0000      -0.216382        -5.8880 
  79   1.0000      -0.216168        -5.8822 
  80   1.0000      -0.216124        -5.8810 
  81   1.0000      -0.193928        -5.2770 
  82   1.0000      -0.190686        -5.1888 
  83   1.0000      -0.189242        -5.1496 
  84   1.0000      -0.183594        -4.9959 
  85   1.0000      -0.179340        -4.8801 
  86   1.0000      -0.144199        -3.9239 
  87   1.0000      -0.140992        -3.8366 
  88   1.0000      -0.135892        -3.6978 
  89   1.0000      -0.111998        -3.0476 
  90   1.0000      -0.100221        -2.7271 
  91   1.0000      -0.085032        -2.3138 
  92   1.0000      -0.061694        -1.6788 
  93   1.0000      -0.058953        -1.6042 
  94   1.0000      -0.053672        -1.4605 
  95   1.0000      -0.042953        -1.1688 
  96   1.0000      -0.037514        -1.0208 
  97   1.0000      -0.031953        -0.8695 
  98   1.0000      -0.026913        -0.7323 
  99   1.0000      -0.019406        -0.5281 
 100   1.0000      -0.018409        -0.5009 
 101   1.0000      -0.010345        -0.2815 
 102   1.0000       0.002357         0.0641 
 103   1.0000       0.004372         0.1190 
 104   1.0000       0.011064         0.3011 
 105   1.0000       0.014491         0.3943 
 106   1.0000       0.016540         0.4501 
 107   1.0000       0.028143         0.7658 
 108   1.0000       0.043304         1.1784 
 109   0.0000       0.181604         4.9417 
 110   0.0000       0.187542         5.1033 
 111   0.0000       0.194774         5.3001 
 112   0.0000       0.194987         5.3059 
 113   0.0000       0.200679         5.4607 
 114   0.0000       0.207614         5.6495 
 115   0.0000       0.216614         5.8944 
 116   0.0000       0.233480         6.3533 
 117   0.0000       0.257913         7.0182 
 118   0.0000       0.265728         7.2308 
 119   0.0000       0.270937         7.3726 
 120   0.0000       0.281111         7.6494 
 121   0.0000       0.295316         8.0360 
 122   0.0000       0.307573         8.3695 
 123   0.0000       0.331807         9.0289 
 124   0.0000       0.332338         9.0434 
 125   0.0000       0.333069         9.0633 
 126   0.0000       0.340997         9.2790 
 127   0.0000       0.344474         9.3736 
 128   0.0000       0.347360         9.4521 
 129   0.0000       0.363442         9.8898 
 130   0.0000       0.370639        10.0856 
 131   0.0000       0.376650        10.2492 
 132   0.0000       0.392980        10.6935 
 133   0.0000       0.414495        11.2790 
 134   0.0000       0.420684        11.4474 
 135   0.0000       0.431791        11.7496 
 136   0.0000       0.436890        11.8884 
 137   0.0000       0.451811        12.2944 
 138   0.0000       0.467856        12.7310 
 139   0.0000       0.469219        12.7681 
 140   0.0000       0.477956        13.0058 
 141   0.0000       0.502282        13.6678 
 142   0.0000       0.552627        15.0377 
 143   0.0000       0.564175        15.3520 
 144   0.0000       0.644269        17.5314 
 145   0.0000       0.647636        17.6231 
 146   0.0000       0.649127        17.6637 
 147   0.0000       0.650883        17.7114 
 148   0.0000       0.652103        17.7446 
 149   0.0000       0.653530        17.7835 
 150   0.0000       0.658013        17.9054 
 151   0.0000       0.683327        18.5943 
 152   0.0000       0.695651        18.9296 
 153   0.0000       0.709269        19.3002 
 154   0.0000       0.732242        19.9253 
 155   0.0000       0.736412        20.0388 
 156   0.0000       0.754544        20.5322 
 157   0.0000       0.799556        21.7570 
 158   0.0000       0.806294        21.9404 
 159   0.0000       0.829620        22.5751 
 160   0.0000       0.834375        22.7045 
 161   0.0000       0.836324        22.7575 
 162   0.0000       0.840714        22.8770 
 163   0.0000       0.846191        23.0260 
 164   0.0000       0.856959        23.3190 
 165   0.0000       0.862094        23.4588 
 166   0.0000       0.868069        23.6213 
 167   0.0000       0.873184        23.7605 
 168   0.0000       0.876464        23.8498 
 169   0.0000       0.881142        23.9771 
 170   0.0000       0.882915        24.0253 
 171   0.0000       0.885373        24.0922 
 172   0.0000       0.891187        24.2504 
 173   0.0000       0.895501        24.3678 
 174   0.0000       0.901619        24.5343 
 175   0.0000       0.903914        24.5967 
 176   0.0000       0.907776        24.7018 
 177   0.0000       0.915658        24.9163 
 178   0.0000       0.918354        24.9897 
 179   0.0000       0.926986        25.2246 
 180   0.0000       0.931757        25.3544 
 181   0.0000       0.937349        25.5066 
 182   0.0000       0.939177        25.5563 
 183   0.0000       0.943669        25.6785 
 184   0.0000       0.944165        25.6920 
 185   0.0000       0.948763        25.8172 
 186   0.0000       0.952302        25.9135 
 187   0.0000       0.954592        25.9758 
 188   0.0000       0.961541        26.1649 
 189   0.0000       0.962400        26.1882 
 190   0.0000       0.964544        26.2466 
 191   0.0000       0.974546        26.5187 
 192   0.0000       0.979541        26.6547 
 193   0.0000       0.981883        26.7184 
 194   0.0000       0.985603        26.8196 
 195   0.0000       0.990266        26.9465 
 196   0.0000       0.996059        27.1041 
 197   0.0000       1.004655        27.3380 
 198   0.0000       1.015356        27.6293 
 199   0.0000       1.020177        27.7604 
 200   0.0000       1.026994        27.9459 
 201   0.0000       1.032280        28.0898 
 202   0.0000       1.040757        28.3204 
 203   0.0000       1.048594        28.5337 
 204   0.0000       1.055443        28.7201 
 205   0.0000       1.057097        28.7651 
 206   0.0000       1.068695        29.0807 
 207   0.0000       1.084445        29.5092 
 208   0.0000       1.090155        29.6646 
 209   0.0000       1.102164        29.9914 
 210   0.0000       1.131331        30.7851 
 211   0.0000       1.160383        31.5756 
 212   0.0000       1.169956        31.8361 
 213   0.0000       1.185892        32.2698 
 214   0.0000       1.192326        32.4448 
 215   0.0000       1.211792        32.9745 
 216   0.0000       1.230710        33.4893 
 217   0.0000       1.277063        34.7507 
 218   0.0000       1.287757        35.0417 
 219   0.0000       1.298796        35.3420 
 220   0.0000       1.328174        36.1415 
 221   0.0000       1.339136        36.4397 
 222   0.0000       1.347755        36.6743 
 223   0.0000       1.381701        37.5980 
 224   0.0000       1.396631        38.0043 
 225   0.0000       1.409650        38.3585 
 226   0.0000       1.418052        38.5872 
 227   0.0000       1.446907        39.3724 
 228   0.0000       1.454187        39.5704 
 229   0.0000       1.466062        39.8936 
 230   0.0000       1.477379        40.2015 
 231   0.0000       1.480744        40.2931 
 232   0.0000       1.485380        40.4192 
 233   0.0000       1.488476        40.5035 
 234   0.0000       1.522550        41.4307 
 235   0.0000       1.529589        41.6222 
 236   0.0000       1.557558        42.3833 
 237   0.0000       1.571177        42.7539 
 238   0.0000       1.595463        43.4147 
 239   0.0000       1.610880        43.8343 
 240   0.0000       1.727250        47.0009 
 241   0.0000       1.731870        47.1266 
 242   0.0000       1.733461        47.1699 
 243   0.0000       1.739035        47.3216 
 244   0.0000       1.740268        47.3551 
 245   0.0000       1.748828        47.5880 
 246   0.0000       1.776505        48.3412 
 247   0.0000       1.792789        48.7843 
 248   0.0000       1.853880        50.4466 
 249   0.0000       1.857194        50.5368 
 250   0.0000       1.891228        51.4629 
 251   0.0000       1.900709        51.7209 
 252   0.0000       1.948793        53.0294 
 253   0.0000       1.949265        53.0422 
 254   0.0000       1.950482        53.0753 
 255   0.0000       1.962975        53.4153 
 256   0.0000       1.969364        53.5891 
 257   0.0000       1.971803        53.6555 
 258   0.0000       2.075027        56.4644 
 259   0.0000       2.075804        56.4855 
 260   0.0000       2.078185        56.5503 
 261   0.0000       2.174332        59.1666 
 262   0.0000       2.176109        59.2149 
 263   0.0000       2.176886        59.2361 
 264   0.0000       2.179353        59.3032 
 265   0.0000       2.180799        59.3426 
 266   0.0000       2.183205        59.4080 
 267   0.0000       2.432505        66.1918 
 268   0.0000       2.433534        66.2198 
 269   0.0000       2.435732        66.2796 
 270   0.0000       2.632441        71.6324 
 271   0.0000       2.632607        71.6369 
 272   0.0000       2.633864        71.6711 
 273   0.0000       2.638344        71.7930 
 274   0.0000       2.639075        71.8129 
 275   0.0000       2.641558        71.8805 
 276   0.0000       2.910501        79.1988 
 277   0.0000       2.913877        79.2906 
 278   0.0000       2.914671        79.3122 
 279   0.0000       3.120020        84.9001 
 280   0.0000       3.120466        84.9122 
 281   0.0000       3.121557        84.9419 
 282   0.0000       3.123280        84.9888 
 283   0.0000       3.124590        85.0244 
 284   0.0000       3.129675        85.1628 
 285   0.0000       4.228518       115.0638 
 286   0.0000       4.230009       115.1044 
 287   0.0000       4.231722       115.1510 
 288   0.0000       4.233674       115.2041 
 289   0.0000       4.238032       115.3227 
 290   0.0000       4.238538       115.3365 
 291   0.0000       4.274562       116.3167 
 292   0.0000       4.389840       119.4536 
 293   0.0000       4.393830       119.5622 
 294   0.0000       4.395632       119.6112 
 295   0.0000       4.398118       119.6789 
 296   0.0000       4.399270       119.7102 
 297   0.0000       4.405252       119.8730 
 298   0.0000       4.409933       120.0004 
 299   0.0000       4.412622       120.0735 
 300   0.0000       4.416528       120.1798 
 301   0.0000       4.421025       120.3022 
 302   0.0000       4.423063       120.3577 
 303   0.0000       4.430654       120.5642 
 304   0.0000       4.442539       120.8876 
 305   0.0000       4.470717       121.6544 

                    ********************************
                    * MULLIKEN POPULATION ANALYSIS *
                    ********************************

--------------------------------------------
MULLIKEN ATOMIC CHARGES AND SPIN POPULATIONS
--------------------------------------------
   0 Fe:    0.401577   -3.955591
   1 Fe:    0.318257    3.220916
   2 Fe:    0.344974    3.352898
   3 S :   -0.473038   -0.395804
   4 S :   -0.514589   -0.203535
   5 S :   -0.436851   -0.203979
   6 S :   -0.369069   -0.451425
   7 S :   -0.418050   -0.119326
   8 S :   -0.426743   -0.157810
   9 S :   -0.390164   -0.085008
  10 C :   -0.144555    0.012943
  11 C :   -0.150590   -0.000290
  12 C :   -0.146119    0.002710
  13 H :    0.061970    0.000845
  14 H :    0.057703   -0.002412
  15 H :    0.014397   -0.000523
  16 H :    0.060863   -0.005089
  17 H :    0.065018   -0.002666
  18 H :    0.015989   -0.004401
  19 H :    0.061926   -0.003730
  20 H :    0.054723    0.003057
  21 H :    0.012371   -0.001779
Sum of atomic charges         :   -2.0000000
Sum of atomic spin populations:    1.0000000

-----------------------------------------------------
MULLIKEN REDUCED ORBITAL CHARGES AND SPIN POPULATIONS
-----------------------------------------------------
CHARGE
  0 Fes       :     6.610632  s :     6.610632
      pz      :     4.283558  p :    12.859033
      px      :     4.275332
      py      :     4.300143
      dz2     :     1.177782  d :     6.128085
      dxz     :     1.231286
      dyz     :     1.276075
      dx2y2   :     1.208661
      dxy     :     1.234282
      f0      :     0.000082  f :     0.000673
      f+1     :     0.000088
      f-1     :     0.000105
      f+2     :     0.000100
      f-2     :     0.000093
      f+3     :     0.000115
      f-3     :     0.000090
  1 Fes       :     6.548882  s :     6.548882
      pz      :     4.259285  p :    12.824495
      px      :     4.277968
      py      :     4.287241
      dz2     :     1.128666  d :     6.307617
      dxz     :     1.043816
      dyz     :     1.457722
      dx2y2   :     1.089652
      dxy     :     1.587761
      f0      :     0.000111  f :     0.000750
      f+1     :     0.000107
      f-1     :     0.000090
      f+2     :     0.000110
      f-2     :     0.000098
      f+3     :     0.000128
      f-3     :     0.000106
  2 Fes       :     6.564706  s :     6.564706
      pz      :     4.245991  p :    12.804951
      px      :     4.297647
      py      :     4.261314
      dz2     :     1.318696  d :     6.284634
      dxz     :     1.091640
      dyz     :     1.454483
      dx2y2   :     1.175277
      dxy     :     1.244538
      f0      :     0.000130  f :     0.000736
      f+1     :     0.000081
      f-1     :     0.000112
      f+2     :     0.000099
      f-2     :     0.000084
      f+3     :     0.000099
      f-3     :     0.000130
  3 S s       :     5.883982  s :     5.883982
      pz      :     3.594358  p :    10.560880
      px      :     3.476911
      py      :     3.489611
      dz2     :     0.003314  d :     0.028176
      dxz     :     0.004338
      dyz     :     0.002738
      dx2y2   :     0.009399
      dxy     :     0.008387
  4 S s       :     5.880379  s :     5.880379
      pz      :     3.533275  p :    10.606672
      px      :     3.535264
      py      :     3.538133
      dz2     :     0.005952  d :     0.027538
      dxz     :     0.005060
      dyz     :     0.006090
      dx2y2   :     0.004663
      dxy     :     0.005772
  5 S s       :     5.893541  s :     5.893541
      pz      :     3.473764  p :    10.495841
      px      :     3.531591
      py      :     3.490486
      dz2     :     0.011880  d :     0.047469
      dxz     :     0.009639
      dyz     :     0.010070
      dx2y2   :     0.008152
      dxy     :     0.007727
  6 S s       :     5.884217  s :     5.884217
      pz      :     3.417374  p :    10.453885
      px      :     3.736526
      py      :     3.299985
      dz2     :     0.008719  d :     0.030968
      dxz     :     0.005211
      dyz     :     0.008504
      dx2y2   :     0.004973
      dxy     :     0.003562
  7 S s       :     5.894474  s :     5.894474
      pz      :     3.567106  p :    10.471684
      px      :     3.609791
      py      :     3.294787
      dz2     :     0.006303  d :     0.051893
      dxz     :     0.006357
      dyz     :     0.017499
      dx2y2   :     0.011527
      dxy     :     0.010208
  8 S s       :     5.887318  s :     5.887318
      pz      :     3.542814  p :    10.486585
      px      :     3.294760
      py      :     3.649011
      dz2     :     0.006453  d :     0.052840
      dxz     :     0.017394
      dyz     :     0.008917
      dx2y2   :     0.008488
      dxy     :     0.011588
  9 S s       :     5.887247  s :     5.887247
      pz      :     3.450421  p :    10.446765
      px      :     3.476838
      py      :     3.519506
      dz2     :     0.008584  d :     0.056153
      dxz     :     0.016283
      dyz     :     0.011901
      dx2y2   :     0.008209
      dxy     :     0.011176
 10 C s       :     3.095165  s :     3.095165
      pz      :     1.018357  p :     3.018852
      px      :     1.008706
      py      :     0.991789
      dz2     :     0.005636  d :     0.030537
      dxz     :     0.006059
      dyz     :     0.007040
      dx2y2   :     0.003317
      dxy     :     0.008486
 11 C s       :     3.095700  s :     3.095700
      pz      :     1.012196  p :     3.024111
      px      :     0.984710
      py      :     1.027206
      dz2     :     0.002337  d :     0.030779
      dxz     :     0.007836
      dyz     :     0.008751
      dx2y2   :     0.003730
      dxy     :     0.008124
 12 C s       :     3.093362  s :     3.093362
      pz      :     1.010833  p :     3.022532
      px      :     1.022876
      py      :     0.988823
      dz2     :     0.007167  d :     0.030226
      dxz     :     0.005135
      dyz     :     0.006498
      dx2y2   :     0.007820
      dxy     :     0.003606
 13 H s       :     0.914832  s :     0.914832
      pz      :     0.007197  p :     0.023198
      px      :     0.008628
      py      :     0.007374
 14 H s       :     0.919053  s :     0.919053
      pz      :     0.010281  p :     0.023244
      px      :     0.007115
      py      :     0.005848
 15 H s       :     0.962435  s :     0.962435
      pz      :     0.005397  p :     0.023167
      px      :     0.011380
      py      :     0.006391
 16 H s       :     0.915955  s :     0.915955
      pz      :     0.006513  p :     0.023182
      px      :     0.006656
      py      :     0.010012
 17 H s       :     0.911726  s :     0.911726
      pz      :     0.009395  p :     0.023256
      px      :     0.005924
      py      :     0.007936
 18 H s       :     0.960878  s :     0.960878
      pz      :     0.008909  p :     0.023133
      px      :     0.007085
      py      :     0.007139
 19 H s       :     0.914711  s :     0.914711
      pz      :     0.006006  p :     0.023363
      px      :     0.012637
      py      :     0.004721
 20 H s       :     0.922093  s :     0.922093
      pz      :     0.010419  p :     0.023184
      px      :     0.004548
      py      :     0.008217
 21 H s       :     0.964517  s :     0.964517
      pz      :     0.004981  p :     0.023112
      px      :     0.005802
      py      :     0.012329

SPIN
  0 Fes       :    -0.052236  s :    -0.052236
      pz      :    -0.048495  p :    -0.136106
      px      :    -0.045340
      py      :    -0.042272
      dz2     :    -0.809432  d :    -3.767296
      dxz     :    -0.733202
      dyz     :    -0.706048
      dx2y2   :    -0.775496
      dxy     :    -0.743117
      f0      :     0.000001  f :     0.000047
      f+1     :     0.000001
      f-1     :     0.000011
      f+2     :     0.000017
      f-2     :     0.000003
      f+3     :     0.000014
      f-3     :    -0.000000
  1 Fes       :     0.072871  s :     0.072871
      pz      :     0.038344  p :     0.157451
      px      :     0.069490
      py      :     0.049616
      dz2     :     0.777570  d :     2.990652
      dxz     :     0.779940
      dyz     :     0.431626
      dx2y2   :     0.654609
      dxy     :     0.346907
      f0      :     0.000000  f :    -0.000057
      f+1     :    -0.000005
      f-1     :    -0.000003
      f+2     :    -0.000006
      f-2     :    -0.000012
      f+3     :    -0.000020
      f-3     :    -0.000012
  2 Fes       :     0.074116  s :     0.074116
      pz      :     0.051958  p :     0.139271
      px      :     0.058175
      py      :     0.029137
      dz2     :     0.623832  d :     3.139563
      dxz     :     0.866172
      dyz     :     0.244014
      dx2y2   :     0.732883
      dxy     :     0.672661
      f0      :    -0.000014  f :    -0.000052
      f+1     :    -0.000005
      f-1     :    -0.000028
      f+2     :    -0.000012
      f-2     :     0.000006
      f+3     :     0.000010
      f-3     :    -0.000008
  3 S s       :    -0.007291  s :    -0.007291
      pz      :    -0.187134  p :    -0.390806
      px      :    -0.062853
      py      :    -0.140819
      dz2     :     0.000151  d :     0.002292
      dxz     :     0.001036
      dyz     :    -0.000178
      dx2y2   :     0.000935
      dxy     :     0.000348
  4 S s       :    -0.004362  s :    -0.004362
      pz      :    -0.083437  p :    -0.200862
      px      :    -0.037010
      py      :    -0.080415
      dz2     :     0.000067  d :     0.001689
      dxz     :     0.000555
      dyz     :     0.000265
      dx2y2   :     0.000530
      dxy     :     0.000272
  5 S s       :    -0.002492  s :    -0.002492
      pz      :    -0.114309  p :    -0.204129
      px      :    -0.024772
      py      :    -0.065048
      dz2     :     0.000513  d :     0.002642
      dxz     :     0.000430
      dyz     :     0.000393
      dx2y2   :     0.000421
      dxy     :     0.000886
  6 S s       :    -0.006916  s :    -0.006916
      pz      :    -0.214355  p :    -0.447114
      px      :     0.055522
      py      :    -0.288281
      dz2     :     0.000470  d :     0.002604
      dxz     :     0.000333
      dyz     :     0.000730
      dx2y2   :     0.000551
      dxy     :     0.000520
  7 S s       :    -0.001624  s :    -0.001624
      pz      :    -0.001214  p :    -0.120347
      px      :    -0.079489
      py      :    -0.039644
      dz2     :     0.000256  d :     0.002645
      dxz     :     0.000398
      dyz     :     0.001061
      dx2y2   :     0.000601
      dxy     :     0.000329
  8 S s       :    -0.006443  s :    -0.006443
      pz      :    -0.044539  p :    -0.149327
      px      :    -0.035029
      py      :    -0.069759
      dz2     :    -0.000635  d :    -0.002040
      dxz     :     0.000020
      dyz     :     0.000055
      dx2y2   :    -0.000610
      dxy     :    -0.000871
  9 S s       :    -0.003463  s :    -0.003463
      pz      :    -0.005475  p :    -0.082767
      px      :    -0.068325
      py      :    -0.008967
      dz2     :     0.000046  d :     0.001221
      dxz     :     0.000148
      dyz     :     0.000110
      dx2y2   :     0.000431
      dxy     :     0.000486
 10 C s       :     0.001848  s :     0.001848
      pz      :     0.003939  p :     0.011277
      px      :     0.002103
      py      :     0.005236
      dz2     :    -0.000028  d :    -0.000183
      dxz     :    -0.000184
      dyz     :     0.000010
      dx2y2   :    -0.000043
      dxy     :     0.000062
 11 C s       :     0.001406  s :     0.001406
      pz      :     0.000267  p :    -0.000678
      px      :    -0.000714
      py      :    -0.000232
      dz2     :    -0.000162  d :    -0.001017
      dxz     :    -0.000214
      dyz     :    -0.000226
      dx2y2   :    -0.000140
      dxy     :    -0.000276
 12 C s       :     0.000721  s :     0.000721
      pz      :     0.000641  p :     0.001948
      px      :     0.000915
      py      :     0.000391
      dz2     :     0.000157  d :     0.000041
      dxz     :     0.000012
      dyz     :     0.000057
      dx2y2   :    -0.000227
      dxy     :     0.000042
 13 H s       :     0.000845  s :     0.000845
      pz      :     0.000007  p :    -0.000000
      px      :    -0.000019
      py      :     0.000011
 14 H s       :    -0.002442  s :    -0.002442
      pz      :     0.000016  p :     0.000030
      px      :    -0.000010
      py      :     0.000024
 15 H s       :    -0.000559  s :    -0.000559
      pz      :     0.000037  p :     0.000037
      px      :    -0.000008
      py      :     0.000007
 16 H s       :    -0.005120  s :    -0.005120
      pz      :     0.000022  p :     0.000031
      px      :     0.000002
      py      :     0.000007
 17 H s       :    -0.002675  s :    -0.002675
      pz      :     0.000018  p :     0.000009
      px      :    -0.000014
      py      :     0.000004
 18 H s       :    -0.004351  s :    -0.004351
      pz      :    -0.000059  p :    -0.000049
      px      :    -0.000000
      py      :     0.000010
 19 H s       :    -0.003774  s :    -0.003774
      pz      :     0.000033  p :     0.000044
      px      :     0.000003
      py      :     0.000008
 20 H s       :     0.003090  s :     0.003090
      pz      :    -0.000021  p :    -0.000033
      px      :     0.000018
      py      :    -0.000029
 21 H s       :    -0.001777  s :    -0.001777
      pz      :    -0.000032  p :    -0.000002
      px      :     0.000002
      py      :     0.000028


                     *******************************
                     * LOEWDIN POPULATION ANALYSIS *
                     *******************************

-------------------------------------------
LOEWDIN ATOMIC CHARGES AND SPIN POPULATIONS
-------------------------------------------
   0 Fe:    0.002947   -3.865695
   1 Fe:   -0.147298    3.081280
   2 Fe:   -0.100866    3.229338
   3 S :   -0.276043   -0.373991
   4 S :   -0.318564   -0.194529
   5 S :   -0.095255   -0.168199
   6 S :   -0.163872   -0.379003
   7 S :   -0.132743   -0.088244
   8 S :   -0.146484   -0.170463
   9 S :   -0.092821   -0.058886
  10 C :   -0.204967    0.008376
  11 C :   -0.205135   -0.006148
  12 C :   -0.209905    0.000459
  13 H :    0.014057    0.000758
  14 H :    0.016361   -0.002172
  15 H :    0.000067   -0.000922
  16 H :    0.015632   -0.003691
  17 H :    0.015150   -0.002333
  18 H :   -0.000336   -0.003785
  19 H :    0.016882   -0.002659
  20 H :    0.013624    0.002160
  21 H :   -0.000432   -0.001652

----------------------------------------------------
LOEWDIN REDUCED ORBITAL CHARGES AND SPIN POPULATIONS
----------------------------------------------------
CHARGE
  0 Fes       :     6.592451  s :     6.592451
      pz      :     4.374832  p :    13.109107
      px      :     4.358328
      py      :     4.375947
      dz2     :     1.203028  d :     6.294445
      dxz     :     1.266355
      dyz     :     1.313333
      dx2y2   :     1.244746
      dxy     :     1.266983
      f0      :     0.000128  f :     0.001049
      f+1     :     0.000143
      f-1     :     0.000151
      f+2     :     0.000158
      f-2     :     0.000142
      f+3     :     0.000186
      f-3     :     0.000142
  1 Fes       :     6.564561  s :     6.564561
      pz      :     4.350628  p :    13.100411
      px      :     4.372752
      py      :     4.377030
      dz2     :     1.165450  d :     6.481182
      dxz     :     1.069889
      dyz     :     1.491377
      dx2y2   :     1.138734
      dxy     :     1.615733
      f0      :     0.000170  f :     0.001144
      f+1     :     0.000156
      f-1     :     0.000139
      f+2     :     0.000175
      f-2     :     0.000144
      f+3     :     0.000197
      f-3     :     0.000164
  2 Fes       :     6.571108  s :     6.571108
      pz      :     4.349026  p :    13.078870
      px      :     4.386078
      py      :     4.343767
      dz2     :     1.363662  d :     6.449774
      dxz     :     1.114844
      dyz     :     1.485724
      dx2y2   :     1.202906
      dxy     :     1.282638
      f0      :     0.000205  f :     0.001113
      f+1     :     0.000129
      f-1     :     0.000164
      f+2     :     0.000150
      f-2     :     0.000126
      f+3     :     0.000151
      f-3     :     0.000189
  3 S s       :     5.718044  s :     5.718044
      pz      :     3.577561  p :    10.527028
      px      :     3.474288
      py      :     3.475179
      dz2     :     0.003352  d :     0.030971
      dxz     :     0.004343
      dyz     :     0.002902
      dx2y2   :     0.010643
      dxy     :     0.009730
  4 S s       :     5.711749  s :     5.711749
      pz      :     3.523322  p :    10.576708
      px      :     3.515536
      py      :     3.537850
      dz2     :     0.006502  d :     0.030106
      dxz     :     0.005493
      dyz     :     0.006719
      dx2y2   :     0.004960
      dxy     :     0.006433
  5 S s       :     5.646994  s :     5.646994
      pz      :     3.436929  p :    10.395285
      px      :     3.498156
      py      :     3.460199
      dz2     :     0.013286  d :     0.052976
      dxz     :     0.010384
      dyz     :     0.011452
      dx2y2   :     0.009224
      dxy     :     0.008630
  6 S s       :     5.720193  s :     5.720193
      pz      :     3.404543  p :    10.409986
      px      :     3.718631
      py      :     3.286811
      dz2     :     0.009522  d :     0.033694
      dxz     :     0.005511
      dyz     :     0.009437
      dx2y2   :     0.005338
      dxy     :     0.003886
  7 S s       :     5.632903  s :     5.632903
      pz      :     3.557817  p :    10.437877
      px      :     3.578415
      py      :     3.301645
      dz2     :     0.006709  d :     0.061963
      dxz     :     0.006951
      dyz     :     0.023286
      dx2y2   :     0.013647
      dxy     :     0.011370
  8 S s       :     5.622518  s :     5.622518
      pz      :     3.543552  p :    10.460949
      px      :     3.296668
      py      :     3.620729
      dz2     :     0.006601  d :     0.063016
      dxz     :     0.021031
      dyz     :     0.010052
      dx2y2   :     0.010268
      dxy     :     0.015064
  9 S s       :     5.618287  s :     5.618287
      pz      :     3.452393  p :    10.406202
      px      :     3.491712
      py      :     3.462098
      dz2     :     0.009449  d :     0.068331
      dxz     :     0.020771
      dyz     :     0.015808
      dx2y2   :     0.008889
      dxy     :     0.013415
 10 C s       :     2.905985  s :     2.905985
      pz      :     1.079310  p :     3.224605
      px      :     1.081988
      py      :     1.063307
      dz2     :     0.012819  d :     0.074377
      dxz     :     0.015557
      dyz     :     0.017131
      dx2y2   :     0.007451
      dxy     :     0.021419
 11 C s       :     2.904601  s :     2.904601
      pz      :     1.081549  p :     3.225702
      px      :     1.059782
      py      :     1.084371
      dz2     :     0.004782  d :     0.074832
      dxz     :     0.019836
      dyz     :     0.022716
      dx2y2   :     0.007739
      dxy     :     0.019758
 12 C s       :     2.907342  s :     2.907342
      pz      :     1.075698  p :     3.228538
      px      :     1.085108
      py      :     1.067732
      dz2     :     0.016822  d :     0.074024
      dxz     :     0.012618
      dyz     :     0.016157
      dx2y2   :     0.020017
      dxy     :     0.008410
 13 H s       :     0.916439  s :     0.916439
      pz      :     0.020333  p :     0.069504
      px      :     0.024095
      py      :     0.025076
 14 H s       :     0.914949  s :     0.914949
      pz      :     0.032494  p :     0.068690
      px      :     0.019175
      py      :     0.017021
 15 H s       :     0.932742  s :     0.932742
      pz      :     0.015533  p :     0.067190
      px      :     0.031677
      py      :     0.019980
 16 H s       :     0.915251  s :     0.915251
      pz      :     0.018871  p :     0.069117
      px      :     0.022262
      py      :     0.027984
 17 H s       :     0.915193  s :     0.915193
      pz      :     0.028135  p :     0.069658
      px      :     0.017100
      py      :     0.024422
 18 H s       :     0.933118  s :     0.933118
      pz      :     0.024738  p :     0.067217
      px      :     0.022399
      py      :     0.020081
 19 H s       :     0.913712  s :     0.913712
      pz      :     0.017304  p :     0.069406
      px      :     0.039875
      py      :     0.012226
 20 H s       :     0.917566  s :     0.917566
      pz      :     0.033741  p :     0.068810
      px      :     0.013309
      py      :     0.021759
 21 H s       :     0.933081  s :     0.933081
      pz      :     0.014780  p :     0.067351
      px      :     0.016128
      py      :     0.036444

SPIN
  0 Fes       :    -0.014570  s :    -0.014570
      pz      :    -0.043447  p :    -0.116428
      px      :    -0.036337
      py      :    -0.036644
      dz2     :    -0.805595  d :    -3.734746
      dxz     :    -0.723620
      dyz     :    -0.699536
      dx2y2   :    -0.769291
      dxy     :    -0.736704
      f0      :    -0.000002  f :     0.000049
      f+1     :    -0.000003
      f-1     :     0.000012
      f+2     :     0.000024
      f-2     :     0.000001
      f+3     :     0.000019
      f-3     :    -0.000002
  1 Fes       :     0.025093  s :     0.025093
      pz      :     0.021578  p :     0.106239
      px      :     0.051300
      py      :     0.033362
      dz2     :     0.770099  d :     2.950069
      dxz     :     0.771541
      dyz     :     0.424201
      dx2y2   :     0.643249
      dxy     :     0.340980
      f0      :    -0.000006  f :    -0.000122
      f+1     :    -0.000016
      f-1     :    -0.000006
      f+2     :    -0.000014
      f-2     :    -0.000025
      f+3     :    -0.000035
      f-3     :    -0.000019
  2 Fes       :     0.028875  s :     0.028875
      pz      :     0.038808  p :     0.095667
      px      :     0.039677
      py      :     0.017182
      dz2     :     0.616552  d :     3.104900
      dxz     :     0.859731
      dyz     :     0.237421
      dx2y2   :     0.725702
      dxy     :     0.665494
      f0      :    -0.000020  f :    -0.000104
      f+1     :    -0.000009
      f-1     :    -0.000044
      f+2     :    -0.000030
      f-2     :     0.000005
      f+3     :     0.000010
      f-3     :    -0.000015
  3 S s       :    -0.003572  s :    -0.003572
      pz      :    -0.185768  p :    -0.372746
      px      :    -0.042201
      py      :    -0.144777
      dz2     :     0.000068  d :     0.002327
      dxz     :     0.001260
      dyz     :    -0.000508
      dx2y2   :     0.001493
      dxy     :     0.000013
  4 S s       :    -0.002375  s :    -0.002375
      pz      :    -0.093089  p :    -0.193876
      px      :    -0.021360
      py      :    -0.079427
      dz2     :    -0.000180  d :     0.001722
      dxz     :     0.000601
      dyz     :    -0.000354
      dx2y2   :     0.000776
      dxy     :     0.000878
  5 S s       :     0.000160  s :     0.000160
      pz      :    -0.086116  p :    -0.172207
      px      :    -0.034495
      py      :    -0.051596
      dz2     :     0.001284  d :     0.003848
      dxz     :     0.000463
      dyz     :     0.000975
      dx2y2   :     0.000086
      dxy     :     0.001041
  6 S s       :     0.001156  s :     0.001156
      pz      :    -0.184974  p :    -0.385670
      px      :     0.061258
      py      :    -0.261953
      dz2     :     0.000884  d :     0.005511
      dxz     :     0.000974
      dyz     :     0.001569
      dx2y2   :     0.001197
      dxy     :     0.000887
  7 S s       :     0.001728  s :     0.001728
      pz      :     0.001108  p :    -0.094116
      px      :    -0.061954
      py      :    -0.033270
      dz2     :     0.000384  d :     0.004144
      dxz     :     0.000577
      dyz     :     0.001531
      dx2y2   :     0.001006
      dxy     :     0.000646
  8 S s       :    -0.005720  s :    -0.005720
      pz      :    -0.053951  p :    -0.161152
      px      :    -0.035988
      py      :    -0.071214
      dz2     :    -0.001048  d :    -0.003591
      dxz     :    -0.000281
      dyz     :    -0.000351
      dx2y2   :    -0.000675
      dxy     :    -0.001236
  9 S s       :    -0.000294  s :    -0.000294
      pz      :    -0.004712  p :    -0.060715
      px      :    -0.059273
      py      :     0.003271
      dz2     :     0.000129  d :     0.002123
      dxz     :     0.000165
      dyz     :     0.000235
      dx2y2   :     0.000771
      dxy     :     0.000822
 10 C s       :     0.001657  s :     0.001657
      pz      :     0.002698  p :     0.007165
      px      :     0.000570
      py      :     0.003897
      dz2     :    -0.000077  d :    -0.000445
      dxz     :    -0.000431
      dyz     :    -0.000004
      dx2y2   :    -0.000113
      dxy     :     0.000180
 11 C s       :    -0.000920  s :    -0.000920
      pz      :    -0.000466  p :    -0.002940
      px      :    -0.001781
      py      :    -0.000693
      dz2     :    -0.000267  d :    -0.002288
      dxz     :    -0.000476
      dyz     :    -0.000642
      dx2y2   :    -0.000285
      dxy     :    -0.000618
 12 C s       :     0.000338  s :     0.000338
      pz      :    -0.000548  p :     0.000161
      px      :     0.000852
      py      :    -0.000142
      dz2     :     0.000358  d :    -0.000041
      dxz     :     0.000016
      dyz     :     0.000096
      dx2y2   :    -0.000591
      dxy     :     0.000079
 13 H s       :     0.000710  s :     0.000710
      pz      :     0.000047  p :     0.000048
      px      :    -0.000082
      py      :     0.000083
 14 H s       :    -0.002461  s :    -0.002461
      pz      :     0.000176  p :     0.000290
      px      :     0.000005
      py      :     0.000109
 15 H s       :    -0.001129  s :    -0.001129
      pz      :     0.000114  p :     0.000207
      px      :    -0.000035
      py      :     0.000128
 16 H s       :    -0.003626  s :    -0.003626
      pz      :    -0.000068  p :    -0.000065
      px      :    -0.000088
      py      :     0.000091
 17 H s       :    -0.002386  s :    -0.002386
      pz      :     0.000035  p :     0.000053
      px      :    -0.000022
      py      :     0.000040
 18 H s       :    -0.003702  s :    -0.003702
      pz      :     0.000006  p :    -0.000084
      px      :    -0.000075
      py      :    -0.000014
 19 H s       :    -0.002747  s :    -0.002747
      pz      :     0.000045  p :     0.000088
      px      :     0.000047
      py      :    -0.000004
 20 H s       :     0.002257  s :     0.002257
      pz      :    -0.000018  p :    -0.000097
      px      :     0.000014
      py      :    -0.000094
 21 H s       :    -0.001568  s :    -0.001568
      pz      :    -0.000102  p :    -0.000084
      px      :    -0.000042
      py      :     0.000060


                      *****************************
                      * MAYER POPULATION ANALYSIS *
                      *****************************

  NA   - Mulliken gross atomic population
  ZA   - Total nuclear charge
  QA   - Mulliken gross atomic charge
  VA   - Mayer's total valence
  BVA  - Mayer's bonded valence
  FA   - Mayer's free valence

  ATOM       NA         ZA         QA         VA         BVA        FA
  0 Fe    25.5984    26.0000     0.4016     7.2956     4.2055     3.0901
  1 Fe    25.6817    26.0000     0.3183     6.4811     4.0046     2.4765
  2 Fe    25.6550    26.0000     0.3450     6.6056     3.8761     2.7295
  3 S     16.4730    16.0000    -0.4730     2.3153     2.2318     0.0835
  4 S     16.5146    16.0000    -0.5146     2.2564     2.2334     0.0231
  5 S     16.4369    16.0000    -0.4369     2.3838     2.3343     0.0495
  6 S     16.3691    16.0000    -0.3691     2.2969     2.1257     0.1712
  7 S     16.4181    16.0000    -0.4181     1.9869     1.9680     0.0188
  8 S     16.4267    16.0000    -0.4267     1.9883     1.9739     0.0144
  9 S     16.3902    16.0000    -0.3902     2.0476     2.0321     0.0154
 10 C      6.1446     6.0000    -0.1446     3.9391     3.9390     0.0001
 11 C      6.1506     6.0000    -0.1506     3.9328     3.9328     0.0000
 12 C      6.1461     6.0000    -0.1461     3.9303     3.9303     0.0000
 13 H      0.9380     1.0000     0.0620     0.9869     0.9869     0.0000
 14 H      0.9423     1.0000     0.0577     0.9806     0.9806     0.0000
 15 H      0.9856     1.0000     0.0144     0.9729     0.9729     0.0000
 16 H      0.9391     1.0000     0.0609     0.9812     0.9811     0.0000
 17 H      0.9350     1.0000     0.0650     0.9908     0.9908     0.0000
 18 H      0.9840     1.0000     0.0160     0.9724     0.9724     0.0000
 19 H      0.9381     1.0000     0.0619     0.9890     0.9890     0.0000
 20 H      0.9453     1.0000     0.0547     0.9784     0.9784     0.0000
 21 H      0.9876     1.0000     0.0124     0.9723     0.9723     0.0000

  Mayer bond orders larger than 0.100000
B(  0-Fe,  1-Fe) :   0.2177 B(  0-Fe,  2-Fe) :   0.2164 B(  0-Fe,  3-S ) :   0.9575 
B(  0-Fe,  4-S ) :   1.0272 B(  0-Fe,  5-S ) :   0.7863 B(  0-Fe,  8-S ) :   0.8620 
B(  1-Fe,  2-Fe) :   0.2463 B(  1-Fe,  3-S ) :   0.9915 B(  1-Fe,  5-S ) :   0.7078 
B(  1-Fe,  6-S ) :   0.8921 B(  1-Fe,  9-S ) :   0.8375 B(  2-Fe,  4-S ) :   0.9834 
B(  2-Fe,  5-S ) :   0.6935 B(  2-Fe,  6-S ) :   0.8507 B(  2-Fe,  7-S ) :   0.7685 
B(  7-S , 10-C ) :   1.0153 B(  8-S , 11-C ) :   1.0136 B(  9-S , 12-C ) :   1.0039 
B( 10-C , 13-H ) :   0.9681 B( 10-C , 14-H ) :   0.9712 B( 10-C , 15-H ) :   0.9676 
B( 11-C , 16-H ) :   0.9696 B( 11-C , 17-H ) :   0.9661 B( 11-C , 18-H ) :   0.9700 
B( 12-C , 19-H ) :   0.9684 B( 12-C , 20-H ) :   0.9715 B( 12-C , 21-H ) :   0.9656 


Environment variable NBOEXE for nbo6.exe or nbo5.exe not set! Skipping NBO-Analysis

-------
TIMINGS
-------

Total SCF time: 0 days 2 hours 41 min 25 sec 

Total time                  ....    9685.041 sec
Sum of individual times     ....    9680.001 sec  ( 99.9%)

Fock matrix formation       ....    9646.867 sec  ( 99.6%)
  XC integration            ....     315.598 sec  (  3.3% of F)
    Basis function eval.    ....      96.167 sec  ( 30.5% of XC)
    Density eval.           ....      94.060 sec  ( 29.8% of XC)
    XC-Functional eval.     ....      19.542 sec  (  6.2% of XC)
    XC-Potential eval.      ....      97.166 sec  ( 30.8% of XC)
Diagonalization             ....      19.000 sec  (  0.2%)
Density matrix formation    ....       4.711 sec  (  0.0%)
Population analysis         ....       0.016 sec  (  0.0%)
Initial guess               ....       0.628 sec  (  0.0%)
Orbital Transformation      ....       0.000 sec  (  0.0%)
Orbital Orthonormalization  ....       0.000 sec  (  0.0%)
DIIS solution               ....       7.183 sec  (  0.1%)
Grid generation             ....       1.595 sec  (  0.0%)

-------------------------   --------------------
FINAL SINGLE POINT ENERGY     -6695.338437800254
-------------------------   --------------------


                            ***************************************
                            *     ORCA property calculations      *
                            ***************************************

                                    ---------------------
                                    Active property flags
                                    ---------------------
   (+) Dipole Moment


------------------------------------------------------------------------------
                       ORCA ELECTRIC PROPERTIES CALCULATION
------------------------------------------------------------------------------

Dipole Moment Calculation                       ... on
Quadrupole Moment Calculation                   ... off
Polarizability Calculation                      ... off
GBWName                                         ... 1e3d_chainsAB_medial_cluster.gbw
Electron density file                           ... 1e3d_chainsAB_medial_cluster.scfp
The origin for moment calculation is the CENTER OF MASS  = (-36.885908, 33.191289 80.582038)

-------------
DIPOLE MOMENT
-------------
                                X             Y             Z
Electronic contribution:      5.58398      -4.65776      -2.18118
Nuclear contribution   :     -5.92907       4.99827       2.34972
                        -----------------------------------------
Total Dipole Moment    :     -0.34508       0.34050       0.16854
                        -----------------------------------------
Magnitude (a.u.)       :      0.51325
Magnitude (Debye)      :      1.30459


--------------------
Rotational spectrum 
--------------------
 
Rotational constants in cm-1:     0.009267     0.008162     0.005084 
Rotational constants in MHz :   277.808919   244.701224   152.427829 

 Dipole components along the rotational axes: 
x,y,z [a.u.] :     0.093571     0.504619     0.005673 
x,y,z [Debye]:     0.237840     1.282640     0.014420 

 
------------------------------------------------------------------------------
                      ORCA CHELPG CHARGES GENERATION
------------------------------------------------------------------------------

GBW file                           ... 1e3d_chainsAB_medial_cluster.gbw

Reading the GBW file               ... done

Grid spacing                       ...     0.300000
Point Cut-Off                      ...     2.800000
Van-der-Waals Radii                ...        COSMO
Total charge                       ...           -2


Number of points X direction       ...           44
Number of points Y direction       ...           50
Number of points Z direction       ...           39
Maximum number of possible points  ...        85800
Final number of points             ...        15780


CHELPG Charges            
--------------------------------
  0   Fe  :       0.589184
  1   Fe  :       0.555020
  2   Fe  :       0.554376
  3   S   :      -0.598563
  4   S   :      -0.624814
  5   S   :      -0.506006
  6   S   :      -0.521683
  7   S   :      -0.525339
  8   S   :      -0.520544
  9   S   :      -0.511349
 10   C   :      -0.126670
 11   C   :      -0.207163
 12   C   :      -0.119815
 13   H   :       0.054145
 14   H   :       0.075902
 15   H   :       0.042474
 16   H   :       0.088932
 17   H   :       0.083233
 18   H   :       0.065142
 19   H   :       0.061512
 20   H   :       0.049032
 21   H   :       0.042991
--------------------------------
Total charge:    -2.000000
--------------------------------

CHELPG charges calculated...

Timings for individual parts in CHELPG calculation:
Grid generation                 ...        0.005 sec (=   0.000 min)
Potential calculation           ...        7.579 sec (=   0.126 min)
Fit to the potential            ...        0.015 sec (=   0.000 min)
------------------------------------------------------------------------------

------------------------------------------------------------------------------
                      ORCA CHELPG CHARGES GENERATION
------------------------------------------------------------------------------

GBW file                           ... 1e3d_chainsAB_medial_cluster.gbw

Density file                       ... 1e3d_chainsAB_medial_cluster.scfp

Reading the GBW file               ... done

Reading the density               ... Done!
Grid spacing                       ...     0.300000
Point Cut-Off                      ...     2.800000
Van-der-Waals Radii                ...        COSMO
Total charge                       ...           -2


Number of points X direction       ...           44
Number of points Y direction       ...           50
Number of points Z direction       ...           39
Maximum number of possible points  ...        85800
Final number of points             ...        15780


CHELPG Charges            
--------------------------------
  0   Fe  :       0.589184
  1   Fe  :       0.555020
  2   Fe  :       0.554376
  3   S   :      -0.598563
  4   S   :      -0.624814
  5   S   :      -0.506006
  6   S   :      -0.521683
  7   S   :      -0.525339
  8   S   :      -0.520544
  9   S   :      -0.511349
 10   C   :      -0.126670
 11   C   :      -0.207163
 12   C   :      -0.119815
 13   H   :       0.054145
 14   H   :       0.075902
 15   H   :       0.042474
 16   H   :       0.088932
 17   H   :       0.083233
 18   H   :       0.065142
 19   H   :       0.061512
 20   H   :       0.049032
 21   H   :       0.042991
--------------------------------
Total charge:    -2.000000
--------------------------------

CHELPG charges calculated...

Timings for individual parts in CHELPG calculation:
Grid generation                 ...        0.005 sec (=   0.000 min)
Potential calculation           ...        7.601 sec (=   0.127 min)
Fit to the potential            ...        0.018 sec (=   0.000 min)
------------------------------------------------------------------------------


Timings for individual modules:

Sum of individual times         ...     9692.935 sec (= 161.549 min)
GTO integral calculation        ...        0.226 sec (=   0.004 min)   0.0 %
SCF iterations                  ...     9685.053 sec (= 161.418 min)  99.9 %
CHELPG charge generation        ...        7.655 sec (=   0.128 min)   0.1 %
                             ****ORCA TERMINATED NORMALLY****
TOTAL RUN TIME: 0 days 2 hours 41 minutes 40 seconds 680 msec
