# Supplementary material for: Modeling of the Electrostatic Interaction and Catalytic Activity of [NiFe] Hydrogenases on a Planar Electrode
Source: J Phys Chem B. 2022 Oct 21;126(43):8777–90. doi: 10.1021/acs.jpcb.2c05371 (PMC9639099; doi:10.1021/acs.jpcb.2c05371)
Supplement: Supplementary file 1 — jp2c05371_si_001.zip [file jp2c05371_si_001.zip › Supplementary data/Metallic clusters orca/Medial cluster/Medial cluster c2_m4/1e3d_chainsAB_medial_cluster.out]

                                 *****************
                                 * O   R   C   A *
                                 *****************

           --- An Ab Initio, DFT and Semiempirical electronic structure package ---

                  #######################################################
                  #                        -***-                        #
                  #          Department of theory and spectroscopy      #
                  #               Directorship: Frank Neese             #
                  #        Max Planck Institute fuer Kohlenforschung    #
                  #                Kaiser Wilhelm Platz 1               #
                  #                 D-45470 Muelheim/Ruhr               #
                  #                      Germany                        #
                  #                                                     #
                  #                  All rights reserved                #
                  #                        -***-                        #
                  #######################################################


                         Program Version 4.2.1 -  RELEASE  -


 With contributions from (in alphabetic order):
   Daniel Aravena         : Magnetic Suceptibility
   Michael Atanasov       : Ab Initio Ligand Field Theory (pilot matlab implementation)
   Alexander A. Auer      : GIAO ZORA, VPT2
   Ute Becker             : Parallelization
   Giovanni Bistoni       : ED, misc. LED, open-shell LED, HFLD
   Martin Brehm           : Molecular dynamics
   Dmytro Bykov           : SCF Hessian
   Vijay G. Chilkuri      : MRCI spin determinant printing, contributions to CSF-ICE
   Dipayan Datta          : RHF DLPNO-CCSD density
   Achintya Kumar Dutta   : EOM-CC, STEOM-CC
   Dmitry Ganyushin       : Spin-Orbit,Spin-Spin,Magnetic field MRCI
   Miquel Garcia          : C-PCM Hessian, Gaussian charge scheme
   Yang Guo               : DLPNO-NEVPT2, CIM, IAO-localization
   Andreas Hansen         : Spin unrestricted coupled pair/coupled cluster methods
   Benjamin Helmich-Paris : CASSCF linear response (MC-RPA)
   Lee Huntington         : MR-EOM, pCC
   Robert Izsak           : Overlap fitted RIJCOSX, COSX-SCS-MP3, EOM
   Christian Kollmar      : KDIIS, OOCD, Brueckner-CCSD(T), CCSD density
   Simone Kossmann        : Meta GGA functionals, TD-DFT gradient, OOMP2, MP2 Hessian
   Martin Krupicka        : AUTO-CI
   Lucas Lang             : DCDCAS
   Dagmar Lenk            : GEPOL surface, SMD
   Dimitrios Liakos       : Extrapolation schemes; Compound Job, initial MDCI parallelization
   Dimitrios Manganas     : Further ROCIS development; embedding schemes
   Dimitrios Pantazis     : SARC Basis sets
   Taras Petrenko         : DFT Hessian,TD-DFT gradient, ASA, ECA, R-Raman, ABS, FL, XAS/XES, NRVS
   Peter Pinski           : DLPNO-MP2, DLPNO-MP2 Gradient
   Christoph Reimann      : Effective Core Potentials
   Marius Retegan         : Local ZFS, SOC
   Christoph Riplinger    : Optimizer, TS searches, QM/MM, DLPNO-CCSD(T), (RO)-DLPNO pert. Triples
   Tobias Risthaus        : Range-separated hybrids, TD-DFT gradient, RPA, STAB
   Michael Roemelt        : Original ROCIS implementation
   Masaaki Saitow         : Open-shell DLPNO-CCSD energy and density
   Barbara Sandhoefer     : DKH picture change effects
   Avijit Sen             : IP-ROCIS
   Kantharuban Sivalingam : CASSCF convergence, NEVPT2, FIC-MRCI
   Bernardo de Souza      : ESD, SOC TD-DFT
   Georgi Stoychev        : AutoAux, RI-MP2 NMR
   Willem Van den Heuvel  : Paramagnetic NMR
   Boris Wezisla          : Elementary symmetry handling
   Frank Wennmohs         : Technical directorship


 We gratefully acknowledge several colleagues who have allowed us to
 interface, adapt or use parts of their codes:
   Stefan Grimme, W. Hujo, H. Kruse,             : VdW corrections, initial TS optimization,
                  C. Bannwarth                     DFT functionals, gCP, sTDA/sTD-DF
   Ed Valeev, F. Pavosevic, A. Kumar             : LibInt (2-el integral package), F12 methods
   Garnet Chan, S. Sharma, J. Yang, R. Olivares  : DMRG
   Ulf Ekstrom                                   : XCFun DFT Library
   Mihaly Kallay                                 : mrcc  (arbitrary order and MRCC methods)
   Andreas Klamt, Michael Diedenhofen            : otool_cosmo (COSMO solvation model)
   Jiri Pittner, Ondrej Demel                    : Mk-CCSD
   Frank Weinhold                                : gennbo (NPA and NBO analysis)
   Christopher J. Cramer and Donald G. Truhlar   : smd solvation model
   Lars Goerigk                                  : TD-DFT with DH, B97 family of functionals
   V. Asgeirsson, H. Jonsson                     : NEB implementation
   FAccTs GmbH                                   : IRC, NEB, NEB-TS, Multilevel, MM, QM/MM, CI optimization
   S Lehtola, MJT Oliveira, MAL Marques          : LibXC Library


 Your calculation uses the libint2 library for the computation of 2-el integrals
 For citations please refer to: http://libint.valeyev.net

 Your ORCA version has been built with support for libXC version: 4.2.3
 For citations please refer to: https://tddft.org/programs/libxc/

 This ORCA versions uses:
   CBLAS   interface :  Fast vector & matrix operations
   LAPACKE interface :  Fast linear algebra routines
   SCALAPACK package :  Parallel linear algebra routines


----- Orbital basis set information -----
Your calculation utilizes the basis: def2-SVP
   F. Weigend and R. Ahlrichs, Phys. Chem. Chem. Phys. 7, 3297 (2005).

================================================================================
                                        WARNINGS
                       Please study these warnings very carefully!
================================================================================


INFO   : the flag for use of LIBINT has been found!

================================================================================
                                       INPUT FILE
================================================================================
NAME = 1e3d_chainsAB_medial_cluster.inp
|  1> # avogadro generated ORCA input file
|  2> #Medial cluster 
|  3> 
|  4> ! AllPop
|  5> ! CHELPG
|  6> ! Angs
|  7> ! PBE0 def2-SVP TightSCF UHF
|  8> %scf
|  9> 	MaxIter 1500
| 10> 
| 11> end
| 12> * xyz -2 4
| 13>   Fe      -20.66500       18.27800       43.31700
| 14>   Fe      -19.35600       15.97500       42.75100
| 15>   Fe      -18.45800       18.33400       41.73800
| 16>    S      -21.58600       16.24000       42.83600
| 17>    S      -20.36200       19.51000       41.44000
| 18>    S      -18.54000       17.74400       43.92100
| 19>    S      -18.50000       16.33300       40.68800
| 20>    S      -16.46600       19.42700       41.12600
| 21>    S      -21.85200       19.37800       44.96700
| 22>    S      -18.74800       13.83900       43.35500
| 23>    C      -16.89000       20.81200       40.04900
| 24>    C      -23.24400       20.14200       44.11600
| 25>    C      -19.83400       13.09000       44.58400
| 26>    H      -17.55200       21.50600       40.58700
| 27>    H      -17.40500       20.43500       39.15300
| 28>    H      -15.97200       21.33800       39.74900
| 29>    H      -23.85000       19.36300       43.63200
| 30>    H      -22.86800       20.84100       43.35300
| 31>    H      -23.86200       20.69000       44.84200
| 32>    H      -20.85800       13.03700       44.18500
| 33>    H      -19.82800       13.70100       45.49900
| 34>    H      -19.47900       12.07600       44.81800
| 35> *
| 36> 
| 37> 
| 38>                          ****END OF INPUT****
================================================================================

                       ****************************
                       * Single Point Calculation *
                       ****************************

---------------------------------
CARTESIAN COORDINATES (ANGSTROEM)
---------------------------------
  Fe   -20.665000   18.278000   43.317000
  Fe   -19.356000   15.975000   42.751000
  Fe   -18.458000   18.334000   41.738000
  S    -21.586000   16.240000   42.836000
  S    -20.362000   19.510000   41.440000
  S    -18.540000   17.744000   43.921000
  S    -18.500000   16.333000   40.688000
  S    -16.466000   19.427000   41.126000
  S    -21.852000   19.378000   44.967000
  S    -18.748000   13.839000   43.355000
  C    -16.890000   20.812000   40.049000
  C    -23.244000   20.142000   44.116000
  C    -19.834000   13.090000   44.584000
  H    -17.552000   21.506000   40.587000
  H    -17.405000   20.435000   39.153000
  H    -15.972000   21.338000   39.749000
  H    -23.850000   19.363000   43.632000
  H    -22.868000   20.841000   43.353000
  H    -23.862000   20.690000   44.842000
  H    -20.858000   13.037000   44.185000
  H    -19.828000   13.701000   45.499000
  H    -19.479000   12.076000   44.818000

----------------------------
CARTESIAN COORDINATES (A.U.)
----------------------------
  NO LB      ZA    FRAG     MASS         X           Y           Z
   0 Fe   26.0000    0    55.850  -39.051191   34.540414   81.857267
   1 Fe   26.0000    0    55.850  -36.577539   30.188375   80.787682
   2 Fe   26.0000    0    55.850  -34.880565   34.646239   78.873389
   3 S    16.0000    0    32.060  -40.791628   30.689152   80.948309
   4 S    16.0000    0    32.060  -38.478604   36.868557   78.310251
   5 S    16.0000    0    32.060  -35.035523   33.531301   82.998662
   6 S    16.0000    0    32.060  -34.959933   30.864897   76.889177
   7 S    16.0000    0    32.060  -31.116231   36.711710   77.716877
   8 S    16.0000    0    32.060  -41.294295   36.619113   84.975315
   9 S    16.0000    0    32.060  -35.428586   26.151920   81.929077
  10 C     6.0000    0    12.011  -31.917474   39.328980   75.681642
  11 C     6.0000    0    12.011  -43.924794   38.062864   83.367158
  12 C     6.0000    0    12.011  -37.480828   24.736515   84.251550
  13 H     1.0000    0     1.008  -33.168473   40.640450   76.698315
  14 H     1.0000    0     1.008  -32.890683   38.616554   73.988447
  15 H     1.0000    0     1.008  -30.182706   40.322976   75.114724
  16 H     1.0000    0     1.008  -45.069968   36.590767   82.452531
  17 H     1.0000    0     1.008  -43.214257   39.383782   81.925297
  18 H     1.0000    0     1.008  -45.092645   39.098434   84.739099
  19 H     1.0000    0     1.008  -39.415908   24.636360   83.497549
  20 H     1.0000    0     1.008  -37.469490   25.891138   85.980649
  21 H     1.0000    0     1.008  -36.809975   22.820333   84.693746

--------------------------------
INTERNAL COORDINATES (ANGSTROEM)
--------------------------------
 Fe     0   0   0     0.000000000000     0.00000000     0.00000000
 Fe     1   0   0     2.708808963364     0.00000000     0.00000000
 Fe     1   2   0     2.714263435999    60.20227063     0.00000000
 S      2   1   3     2.247298378053    54.00778146   220.43883679
 S      3   1   2     2.257652763381    53.25842460   139.09149446
 S      3   1   2     2.262810862622    53.41117256   295.39322766
 S      3   1   2     2.260147119105   103.70273492    30.94517537
 S      3   1   2     2.353137692529   148.12526222   219.52113531
 S      1   2   3     2.311161829038   143.32251555   215.00701274
 S      2   1   3     2.301516022104   149.52723394   151.11052539
 C      8   3   1     1.804973684019   108.22449391   280.75964751
 C      9   1   2     1.801544059966   105.15562026   222.42842797
 C     10   2   1     1.803008042134   113.91050328    22.07030892
 H     11   8   3     1.099692684344   109.49612040    59.97103590
 H     11   8   3     1.100077270013   109.45092488   299.99854935
 H     11   8   3     1.099727238910   109.49321715   180.05838136
 H     12   9   1     1.099242011570   109.47640775    59.95105610
 H     12   9   1     1.100975022423   109.43462109   299.99042660
 H     12   9   1     1.099683590857   109.49348779   180.01892164
 H     13  10   2     1.100266331394   109.47511075    59.96032970
 H     13  10   2     1.100264513651   109.44420605   299.96932346
 H     13  10   2     1.099534901674   109.49324963   179.96904519

---------------------------
INTERNAL COORDINATES (A.U.)
---------------------------
 Fe     0   0   0     0.000000000000     0.00000000     0.00000000
 Fe     1   0   0     5.118907089869     0.00000000     0.00000000
 Fe     1   2   0     5.129214549354    60.20227063     0.00000000
 S      2   1   3     4.246778475726    54.00778146   220.43883679
 S      3   1   2     4.266345428280    53.25842460   139.09149446
 S      3   1   2     4.276092823218    53.41117256   295.39322766
 S      3   1   2     4.271059077480   103.70273492    30.94517537
 S      3   1   2     4.446785794287   148.12526222   219.52113531
 S      1   2   3     4.367462908053   143.32251555   215.00701274
 S      2   1   3     4.349234974608   149.52723394   151.11052539
 C      8   3   1     3.410905941730   108.22449391   280.75964751
 C      9   1   2     3.404424891529   105.15562026   222.42842797
 C     10   2   1     3.407191416891   113.91050328    22.07030892
 H     11   8   3     2.078118004887   109.49612040    59.97103590
 H     11   8   3     2.078844766477   109.45092488   299.99854935
 H     11   8   3     2.078183303553   109.49321715   180.05838136
 H     12   9   1     2.077266356768   109.47640775    59.95105610
 H     12   9   1     2.080541272668   109.43462109   299.99042660
 H     12   9   1     2.078100820687   109.49348779   180.01892164
 H     13  10   2     2.079202040710   109.47511075    59.96032970
 H     13  10   2     2.079198605673   109.44420605   299.96932346
 H     13  10   2     2.077819838853   109.49324963   179.96904519

---------------------
BASIS SET INFORMATION
---------------------
There are 4 groups of distinct atoms

 Group   1 Type Fe  : 14s9p5d1f contracted to 5s3p2d1f pattern {63311/531/41/1}
 Group   2 Type S   : 10s7p1d contracted to 4s3p1d pattern {5311/511/1}
 Group   3 Type C   : 7s4p1d contracted to 3s2p1d pattern {511/31/1}
 Group   4 Type H   : 4s1p contracted to 2s1p pattern {31/1}

Atom   0Fe   basis set group =>   1
Atom   1Fe   basis set group =>   1
Atom   2Fe   basis set group =>   1
Atom   3S    basis set group =>   2
Atom   4S    basis set group =>   2
Atom   5S    basis set group =>   2
Atom   6S    basis set group =>   2
Atom   7S    basis set group =>   2
Atom   8S    basis set group =>   2
Atom   9S    basis set group =>   2
Atom  10C    basis set group =>   3
Atom  11C    basis set group =>   3
Atom  12C    basis set group =>   3
Atom  13H    basis set group =>   4
Atom  14H    basis set group =>   4
Atom  15H    basis set group =>   4
Atom  16H    basis set group =>   4
Atom  17H    basis set group =>   4
Atom  18H    basis set group =>   4
Atom  19H    basis set group =>   4
Atom  20H    basis set group =>   4
Atom  21H    basis set group =>   4
------------------------------------------------------------------------------
                           ORCA GTO INTEGRAL CALCULATION
------------------------------------------------------------------------------

                         BASIS SET STATISTICS AND STARTUP INFO

 # of primitive gaussian shells          ...  294
 # of primitive gaussian functions       ...  606
 # of contracted shells                  ...  134
 # of contracted basis functions         ...  306
 Highest angular momentum                ...    3
 Maximum contraction depth               ...    6
 Integral package used                   ... LIBINT
 Integral threshhold            Thresh   ...  2.500e-11
 Primitive cut-off              TCut     ...  2.500e-12


------------------------------ INTEGRAL EVALUATION ----------------------------


 * One electron integrals 
 Pre-screening matrix                    ... done
 Shell pair data                         ... done (   0.001 sec)

-------------------------------------------------------------------------------
                                 ORCA SCF
-------------------------------------------------------------------------------

------------
SCF SETTINGS
------------
Hamiltonian:
 Density Functional     Method          .... DFT(GTOs)
 Exchange Functional    Exchange        .... PBE
   PBE kappa parameter   XKappa         ....  0.804000
   PBE mue parameter    XMuePBE         ....  0.219520
 Correlation Functional Correlation     .... PBE
   PBE beta parameter  CBetaPBE         ....  0.066725
 LDA part of GGA corr.  LDAOpt          .... PW91-LDA
 Gradients option       PostSCFGGA      .... off
 Hybrid DFT is turned on
   Fraction HF Exchange ScalHFX         ....  0.250000
   Scaling of DF-GGA-X  ScalDFX         ....  0.750000
   Scaling of DF-GGA-C  ScalDFC         ....  1.000000
   Scaling of DF-LDA-C  ScalLDAC        ....  1.000000
   Perturbative correction              ....  0.000000
   Density functional embedding theory  .... OFF
   NL short-range parameter             ....  6.900000


General Settings:
 Integral files         IntName         .... 1e3d_chainsAB_medial_cluster
 Hartree-Fock type      HFTyp           .... UHF
 Total Charge           Charge          ....   -2
 Multiplicity           Mult            ....    4
 Number of Electrons    NEL             ....  219
 Basis Dimension        Dim             ....  306
 Nuclear Repulsion      ENuc            ....   3301.4188331283 Eh

Convergence Acceleration:
 DIIS                   CNVDIIS         .... on
   Start iteration      DIISMaxIt       ....    12
   Startup error        DIISStart       ....  0.200000
   # of expansion vecs  DIISMaxEq       ....     5
   Bias factor          DIISBfac        ....   1.050
   Max. coefficient     DIISMaxC        ....  10.000
 Newton-Raphson         CNVNR           .... off
 SOSCF                  CNVSOSCF        .... off
 Level Shifting         CNVShift        .... on
   Level shift para.    LevelShift      ....    0.2500
   Turn off err/grad.   ShiftErr        ....    0.0010
 Zerner damping         CNVZerner       .... off
 Static damping         CNVDamp         .... on
   Fraction old density DampFac         ....    0.7000
   Max. Damping (<1)    DampMax         ....    0.9800
   Min. Damping (>=0)   DampMin         ....    0.0000
   Turn off err/grad.   DampErr         ....    0.1000
 Fernandez-Rico         CNVRico         .... off

SCF Procedure:
 Maximum # iterations   MaxIter         ....  1500
 SCF integral mode      SCFMode         .... Direct
   Integral package                     .... LIBINT
 Reset frequency        DirectResetFreq ....    20
 Integral Threshold     Thresh          ....  2.500e-11 Eh
 Primitive CutOff       TCut            ....  2.500e-12 Eh

Convergence Tolerance:
 Convergence Check Mode ConvCheckMode   .... Total+1el-Energy
 Convergence forced     ConvForced      .... 0
 Energy Change          TolE            ....  1.000e-08 Eh
 1-El. energy change                    ....  1.000e-05 Eh
 DIIS Error             TolErr          ....  5.000e-07


Diagonalization of the overlap matrix:
Smallest eigenvalue                        ... 8.750e-03
Time for diagonalization                   ...    0.011 sec
Threshold for overlap eigenvalues          ... 1.000e-08
Number of eigenvalues below threshold      ... 0
Time for construction of square roots      ...    0.005 sec
Total time needed                          ...    0.016 sec

-------------------
DFT GRID GENERATION
-------------------

General Integration Accuracy     IntAcc      ...  4.340
Radial Grid Type                 RadialGrid  ... Gauss-Chebyshev
Angular Grid (max. acc.)         AngularGrid ... Lebedev-110
Angular grid pruning method      GridPruning ... 3 (G Style)
Weight generation scheme         WeightScheme... Becke
Basis function cutoff            BFCut       ...    1.0000e-11
Integration weight cutoff        WCut        ...    1.0000e-14
Grids for H and He will be reduced by one unit

# of grid points (after initial pruning)     ...  33492 (   0.0 sec)
# of grid points (after weights+screening)   ...  31432 (   0.1 sec)
nearest neighbour list constructed           ...    0.0 sec
Grid point re-assignment to atoms done       ...    0.0 sec
Grid point division into batches done        ...    0.0 sec
Reduced shell lists constructed in    0.2 sec

Total number of grid points                  ...    31432
Total number of batches                      ...      501
Average number of points per batch           ...       62
Average number of grid points per atom       ...     1429
Average number of shells per batch           ...    59.29 (44.25%)
Average number of basis functions per batch  ...   132.51 (43.30%)
Average number of large shells per batch     ...    40.29 (67.94%)
Average number of large basis fcns per batch ...    88.74 (66.97%)
Maximum spatial batch extension              ...  21.60, 20.05, 23.12 au
Average spatial batch extension              ...   3.88,  3.77,  3.93 au

Time for grid setup =    0.324 sec

------------------------------
INITIAL GUESS: MODEL POTENTIAL
------------------------------
Loading Hartree-Fock densities                     ... done
Calculating cut-offs                               ... done
Setting up the integral package                    ... done
Initializing the effective Hamiltonian             ... done
Starting the Coulomb interaction                   ... done (   0.3 sec)
Reading the grid                                   ... done
Mapping shells                                     ... done
Starting the XC term evaluation                    ... done (   0.3 sec)
  promolecular density results
     # of electrons  =    216.993922858
     EX              =   -354.828593287
     EC              =     -8.742339306
     EX+EC           =   -363.570932593
Transforming the Hamiltonian                       ... done (   0.0 sec)
Diagonalizing the Hamiltonian                      ... done (   0.0 sec)
Back transforming the eigenvectors                 ... done (   0.0 sec)
Now organizing SCF variables                       ... done
                      ------------------
                      INITIAL GUESS DONE (   1.0 sec)
                      ------------------
--------------
SCF ITERATIONS
--------------
ITER       Energy         Delta-E        Max-DP      RMS-DP      [F,P]     Damp
               ***  Starting incremental Fock matrix formation  ***
  0  -6694.6127708302   0.000000000000 0.06248844  0.00139548  0.1454940 0.7000
  1  -6694.8257929598  -0.213022129617 0.03080058  0.00073846  0.1039399 0.7000
                               ***Turning on DIIS***
  2  -6694.8985298230  -0.072736863202 0.08018581  0.00149190  0.0830474 0.0000
  3  -6694.9846443507  -0.086114527660 0.01241315  0.00018161  0.1790720 0.7000
  4  -6695.0363910679  -0.051746717264 0.01298613  0.00018957  0.1256337 0.7000
  5  -6695.0748453301  -0.038454262176 0.03586264  0.00056562  0.0774882 0.0000
  6  -6695.1206150411  -0.045769710970 0.02237768  0.00026683  0.0334946 0.0000
  7  -6695.1268814367  -0.006266395649 0.01873978  0.00021195  0.0401602 0.0000
  8  -6695.1379909108  -0.011109474126 0.01203763  0.00018829  0.0073485 0.0000
  9  -6695.1447821817  -0.006791270825 0.01593307  0.00023535  0.0072380 0.0000
 10  -6695.1526899190  -0.007907737329 0.01143583  0.00018606  0.0068090 0.0000
 11  -6695.1581854022  -0.005495483182 0.01236553  0.00014824  0.0102293 0.0000
 12  -6695.1626325453  -0.004447143171 0.01512936  0.00017894  0.0043125 0.0000
 13  -6695.1675310725  -0.004898527182 0.01551387  0.00021812  0.0044321 0.0000
 14  -6695.1728210563  -0.005289983756 0.01443662  0.00017222  0.0081398 0.0000
 15  -6695.1769709608  -0.004149904562 0.01066703  0.00014204  0.0039231 0.0000
 16  -6695.1801295754  -0.003158614523 0.01418738  0.00018457  0.0023491 0.0000
 17  -6695.1838898929  -0.003760317501 0.00734119  0.00011642  0.0035690 0.0000
 18  -6695.1861709717  -0.002281078867 0.00725135  0.00011084  0.0026329 0.0000
 19  -6695.1881744428  -0.002003471076 0.00797883  0.00012717  0.0051906 0.0000
               *** Restarting incremental Fock matrix formation ***
                                   *** Resetting DIIS ***
 20  -6695.1904599769  -0.002285534059 0.00701271  0.00009743  0.0025231 0.0000
 21  -6695.1919577290  -0.001497752110 0.00480858  0.00006946  0.0061702 0.0000
 22  -6695.1931081560  -0.001150426997 0.00615040  0.00008597  0.0016484 0.0000
 23  -6695.1944167040  -0.001308548051 0.00688168  0.00009889  0.0017034 0.0000
 24  -6695.1958205000  -0.001403795963 0.00653780  0.00008629  0.0023043 0.0000
 25  -6695.1969870422  -0.001166542242 0.00713138  0.00008923  0.0019704 0.0000
 26  -6695.1981078212  -0.001120779008 0.00708276  0.00009443  0.0015103 0.0000
 27  -6695.1991980385  -0.001090217213 0.00552137  0.00006953  0.0016676 0.0000
 28  -6695.1999492198  -0.000751181365 0.00754423  0.00009115  0.0013940 0.0000
 29  -6695.2008588093  -0.000909589480 0.00648561  0.00008097  0.0012978 0.0000
 30  -6695.2016035443  -0.000744734979 0.00369146  0.00005119  0.0013689 0.0000
 31  -6695.2020414274  -0.000437883145 0.00539469  0.00006400  0.0014577 0.0000
 32  -6695.2025667867  -0.000525359310 0.00544201  0.00006392  0.0015033 0.0000
 33  -6695.2030589067  -0.000492119994 0.00442185  0.00004871  0.0015437 0.0000
 34  -6695.2034173707  -0.000358464007 0.00465860  0.00005119  0.0015869 0.0000
 35  -6695.2037814281  -0.000364057383 0.00491254  0.00005139  0.0016086 0.0000
 36  -6695.2041324483  -0.000351020155 0.00228918  0.00002788  0.0016205 0.0000
 37  -6695.2043112007  -0.000178752389 0.00231673  0.00002611  0.0016909 0.0000
 38  -6695.2044786287  -0.000167428045 0.00361151  0.00003704  0.0017243 0.0000
 39  -6695.2047163982  -0.000237769476 0.00226932  0.00002461  0.0017157 0.0000
               *** Restarting incremental Fock matrix formation ***
                                   *** Resetting DIIS ***
 40  -6695.2048673088  -0.000150910636 0.00338333  0.00003495  0.0017517 0.0000
 41  -6695.2050762234  -0.000208914572 0.00243536  0.00002607  0.0017431 0.0000
 42  -6695.2052388153  -0.000162591884 0.00375099  0.00003653  0.0017681 0.0000
 43  -6695.2054632881  -0.000224472868 0.00302903  0.00003065  0.0017380 0.0000
 44  -6695.2056475802  -0.000184292053 0.00198194  0.00002182  0.0017455 0.0000
 45  -6695.2057743297  -0.000126749540 0.00091617  0.00001184  0.0017786 0.0000
 46  -6695.2058348952  -0.000060565436 0.00118842  0.00000964  0.0018303 0.0000
 47  -6695.2057830972   0.000051797929 0.00083383  0.00000875  0.0019078 0.0000
 48  -6695.2058331332  -0.000050035997 0.00290514  0.00002641  0.0018778 0.0000
 49  -6695.2059942443  -0.000161111012 0.00323970  0.00003084  0.0018138 0.0000
 50  -6695.2061756229  -0.000181378664 0.00251191  0.00002523  0.0017814 0.0000
 51  -6695.2063232922  -0.000147669291 0.00297982  0.00002886  0.0017849 0.0000
 52  -6695.2064923191  -0.000169026875 0.00136194  0.00001592  0.0017651 0.0000
 53  -6695.2065797769  -0.000087457792 0.00160322  0.00001708  0.0018100 0.0000
 54  -6695.2066762131  -0.000096436208 0.00426709  0.00003960  0.0018234 0.0000
 55  -6695.2069062453  -0.000230032205 0.00167247  0.00001869  0.0017439 0.0000
 56  -6695.2070090980  -0.000102852745 0.00250640  0.00002462  0.0017825 0.0000
 57  -6695.2071501166  -0.000141018580 0.00147705  0.00001624  0.0017673 0.0000
 58  -6695.2072393050  -0.000089188396 0.00077492  0.00000998  0.0017927 0.0000
 59  -6695.2072897537  -0.000050448714 0.00097837  0.00001062  0.0018261 0.0000
               *** Restarting incremental Fock matrix formation ***
                                   *** Resetting DIIS ***
 60  -6695.2073476209  -0.000057867162 0.00315491  0.00003111  0.0018311 0.0000
 61  -6695.2075105966  -0.000162975700 0.00212963  0.00002242  0.0018416 0.0000
 62  -6695.2076428692  -0.000132272594 0.00303655  0.00002933  0.0017744 0.0000
 63  -6695.2078097441  -0.000166874900 0.00213140  0.00002202  0.0017323 0.0000
 64  -6695.2079322151  -0.000122471066 0.00155714  0.00001697  0.0017403 0.0000
 65  -6695.2080247754  -0.000092560271 0.00099931  0.00001186  0.0017589 0.0000
 66  -6695.2080866973  -0.000061921858 0.00032283  0.00000404  0.0017845 0.0000
 67  -6695.2080772490   0.000009448323 0.00042614  0.00000554  0.0018379 0.0000
 68  -6695.2081046298  -0.000027380831 0.00240724  0.00002275  0.0018299 0.0000
 69  -6695.2082346395  -0.000130009693 0.00256977  0.00002548  0.0017701 0.0000
 70  -6695.2083782209  -0.000143581462 0.00236668  0.00002394  0.0017371 0.0000
 71  -6695.2085131005  -0.000134879543 0.00203834  0.00002110  0.0017192 0.0000
 72  -6695.2086310390  -0.000117938544 0.00035924  0.00000692  0.0017158 0.0000
 73  -6695.2086571995  -0.000026160519 0.00043415  0.00000621  0.0017759 0.0000
 74  -6695.2086864777  -0.000029278131 0.00103021  0.00001086  0.0017926 0.0000
 75  -6695.2087442884  -0.000057810714 0.00207618  0.00002062  0.0017732 0.0000
 76  -6695.2088603146  -0.000116026188 0.00226339  0.00002291  0.0017338 0.0000
 77  -6695.2089897115  -0.000129396937 0.00229142  0.00002346  0.0017047 0.0000
 78  -6695.2091214999  -0.000131788431 0.00185806  0.00001974  0.0016831 0.0000
 79  -6695.2092310294  -0.000109529497 0.00048561  0.00000806  0.0016821 0.0000
               *** Restarting incremental Fock matrix formation ***
                                   *** Resetting DIIS ***
 80  -6695.2092671839  -0.000036154454 0.00290280  0.00002983  0.0017293 0.0000
 81  -6695.2094236404  -0.000156456552 0.00196822  0.00002172  0.0016671 0.0000
 82  -6695.2095488686  -0.000125228147 0.00265003  0.00002709  0.0016856 0.0000
 83  -6695.2097010663  -0.000152197658 0.00181643  0.00001996  0.0016835 0.0000
 84  -6695.2098105072  -0.000109440912 0.00107639  0.00001315  0.0017144 0.0000
 85  -6695.2098794383  -0.000068931164 0.00115065  0.00001314  0.0017561 0.0000
 86  -6695.2099505541  -0.000071115803 0.00029058  0.00000363  0.0017777 0.0000
 87  -6695.2099412174   0.000009336776 0.00053481  0.00000655  0.0018306 0.0000
 88  -6695.2099745445  -0.000033327190 0.00268774  0.00002690  0.0018241 0.0000
 89  -6695.2101272117  -0.000152667151 0.00207609  0.00002231  0.0017811 0.0000
 90  -6695.2102522265  -0.000125014820 0.00272199  0.00002829  0.0017911 0.0000
 91  -6695.2104121189  -0.000159892344 0.00212414  0.00002320  0.0017769 0.0000
 92  -6695.2105415111  -0.000129392222 0.00070561  0.00001055  0.0017961 0.0000
 93  -6695.2105935495  -0.000052038456 0.00259313  0.00002707  0.0018580 0.0000
 94  -6695.2107469136  -0.000153364059 0.00300895  0.00003180  0.0018314 0.0000
 95  -6695.2109258951  -0.000178981531 0.00166550  0.00001963  0.0018101 0.0000
 96  -6695.2110326065  -0.000106711340 0.00097919  0.00001278  0.0018528 0.0000
 97  -6695.2110996143  -0.000067007850 0.00111158  0.00001332  0.0019006 0.0000
 98  -6695.2111718890  -0.000072274697 0.00194176  0.00002118  0.0019217 0.0000
 99  -6695.2112909907  -0.000119101718 0.00253775  0.00002753  0.0019083 0.0000
               *** Restarting incremental Fock matrix formation ***
                                   *** Resetting DIIS ***
100  -6695.2114458442  -0.000154853421 0.00250236  0.00002778  0.0018878 0.0000
101  -6695.2116008768  -0.000155032606 0.00222300  0.00002545  0.0018819 0.0000
102  -6695.2117409001  -0.000140023350 0.00139015  0.00001730  0.0018961 0.0000
103  -6695.2118346594  -0.000093759262 0.00158977  0.00001884  0.0019380 0.0000
104  -6695.2119383900  -0.000103730604 0.00228586  0.00002592  0.0019531 0.0000
105  -6695.2120830408  -0.000144650850 0.00149548  0.00001839  0.0019388 0.0000
106  -6695.2121829737  -0.000099932832 0.00286466  0.00003229  0.0019668 0.0000
107  -6695.2123629808  -0.000180007127 0.00125136  0.00001673  0.0019277 0.0000
108  -6695.2124518253  -0.000088844515 0.00278767  0.00003181  0.0019812 0.0000
109  -6695.2126294596  -0.000177634287 0.00245030  0.00002917  0.0019396 0.0000
110  -6695.2127907374  -0.000161277820 0.00180732  0.00002274  0.0019356 0.0000
111  -6695.2129146308  -0.000123893413 0.00181513  0.00002282  0.0019632 0.0000
112  -6695.2130388503  -0.000124219438 0.00107631  0.00001508  0.0019781 0.0000
113  -6695.2131180591  -0.000079208799 0.00200112  0.00002447  0.0020220 0.0000
114  -6695.2132530878  -0.000135028706 0.00227819  0.00002795  0.0020013 0.0000
115  -6695.2134067161  -0.000153628321 0.00064664  0.00001098  0.0019815 0.0000
116  -6695.2134601333  -0.000053417245 0.00174679  0.00002140  0.0020536 0.0000
117  -6695.2135779066  -0.000117773285 0.00266987  0.00003154  0.0020353 0.0000
118  -6695.2137519303  -0.000174023713 0.00083799  0.00001284  0.0019835 0.0000
119  -6695.2138165242  -0.000064593916 0.00283911  0.00003303  0.0020509 0.0000
               *** Restarting incremental Fock matrix formation ***
                                   *** Resetting DIIS ***
120  -6695.2139986383  -0.000182114052 0.00217991  0.00002673  0.0019822 0.0000
121  -6695.2141408632  -0.000142224926 0.00149834  0.00001948  0.0019769 0.0000
122  -6695.2142458214  -0.000104958170 0.00201787  0.00002429  0.0020076 0.0000
123  -6695.2143775671  -0.000131745748 0.00220194  0.00002607  0.0019947 0.0000
124  -6695.2145178199  -0.000140252792 0.00083501  0.00001200  0.0019813 0.0000
125  -6695.2145774982  -0.000059678237 0.00206872  0.00002326  0.0020432 0.0000
126  -6695.2147041145  -0.000126616330 0.00355990  0.00003774  0.0020124 0.0000
127  -6695.2149096112  -0.000205496744 0.00207238  0.00002309  0.0019243 0.0000
128  -6695.2150322264  -0.000122615137 0.00294972  0.00003059  0.0019501 0.0000
129  -6695.2151959646  -0.000163738221 0.00121323  0.00001473  0.0019141 0.0000
130  -6695.2152693599  -0.000073395270 0.00375243  0.00003615  0.0019805 0.0000
131  -6695.2154642684  -0.000194908531 0.00358801  0.00003451  0.0018900 0.0000
132  -6695.2156479408  -0.000183672367 0.00106210  0.00001330  0.0018497 0.0000
133  -6695.2157113747  -0.000063433930 0.00381320  0.00003445  0.0019387 0.0000
134  -6695.2158946620  -0.000183287258 0.00165076  0.00001710  0.0018561 0.0000
135  -6695.2159798680  -0.000085206021 0.00260147  0.00002359  0.0019092 0.0000
136  -6695.2161041957  -0.000124327699 0.00485529  0.00004128  0.0018840 0.0000
137  -6695.2163211169  -0.000216921227 0.00044895  0.00000901  0.0017754 0.0000
138  -6695.2163536564  -0.000032539546 0.00460238  0.00003768  0.0018986 0.0000
139  -6695.2165514629  -0.000197806491 0.00285064  0.00002485  0.0017819 0.0000
               *** Restarting incremental Fock matrix formation ***
                                   *** Resetting DIIS ***
140  -6695.2166777371  -0.000126274184 0.00292643  0.00002550  0.0017861 0.0000
141  -6695.2168006872  -0.000122950079 0.00208120  0.00001873  0.0017680 0.0000
142  -6695.2168966846  -0.000095997446 0.00354779  0.00002828  0.0017902 0.0000
143  -6695.2170410039  -0.000144319226 0.00324593  0.00002631  0.0017408 0.0000
144  -6695.2171730603  -0.000132056446 0.00212799  0.00001834  0.0017133 0.0000
145  -6695.2172629568  -0.000089896454 0.00229581  0.00001872  0.0017336 0.0000
146  -6695.2173557985  -0.000092841730 0.00418533  0.00003196  0.0017292 0.0000
147  -6695.2175143696  -0.000158571137 0.00214577  0.00001830  0.0016511 0.0000
148  -6695.2176025089  -0.000088139246 0.00618170  0.00004549  0.0016733 0.0000
149  -6695.2178253773  -0.000222868376 0.00088704  0.00001135  0.0015198 0.0000
150  -6695.2178711942  -0.000045816930 0.00560611  0.00004102  0.0016235 0.0000
151  -6695.2180684279  -0.000197233735 0.00178083  0.00001635  0.0014803 0.0000
152  -6695.2181406458  -0.000072217855 0.00411197  0.00003067  0.0015406 0.0000
153  -6695.2182854280  -0.000144782201 0.00756277  0.00005501  0.0014643 0.0000
154  -6695.2185358411  -0.000250413164 0.00053730  0.00000922  0.0012754 0.0000
155  -6695.2185550277  -0.000019186535 0.00815504  0.00005836  0.0014414 0.0000
156  -6695.2188134593  -0.000258431646 0.00333738  0.00002770  0.0012249 0.0000
157  -6695.2189328758  -0.000119416462 0.00367705  0.00002900  0.0012670 0.0000
158  -6695.2190559040  -0.000123028241 0.00718706  0.00005337  0.0012577 0.0000
159  -6695.2192738612  -0.000217957130 0.00281039  0.00002484  0.0011444 0.0000
               *** Restarting incremental Fock matrix formation ***
                                   *** Resetting DIIS ***
160  -6695.2193735683  -0.000099707100 0.00233300  0.00002049  0.0012011 0.0000
161  -6695.2194499037  -0.000076335406 0.00165905  0.00001505  0.0012300 0.0000
162  -6695.2195079701  -0.000058066463 0.00308729  0.00002436  0.0012577 0.0000
163  -6695.2196009482  -0.000092978061 0.00326218  0.00002600  0.0012331 0.0000
164  -6695.2196971951  -0.000096246933 0.00228052  0.00001935  0.0012102 0.0000
165  -6695.2197679665  -0.000070771336 0.00518563  0.00004023  0.0012200 0.0000
166  -6695.2199102592  -0.000142292735 0.00206164  0.00001895  0.0011226 0.0000
167  -6695.2199750609  -0.000064801719 0.00574047  0.00004541  0.0011581 0.0000
168  -6695.2201240939  -0.000149032996 0.00117589  0.00001389  0.0010414 0.0000
169  -6695.2201674470  -0.000043353080 0.00253978  0.00002213  0.0011229 0.0000
170  -6695.2202362613  -0.000068814343 0.00488118  0.00004056  0.0011001 0.0000
171  -6695.2203592308  -0.000122969455 0.00350937  0.00003142  0.0010021 0.0000
172  -6695.2204497539  -0.000090523157 0.00280994  0.00003385  0.0009792 0.0000
173  -6695.2205328977  -0.000083143788 0.00050794  0.00000599  0.0011740 0.0000
174  -6695.2205468183  -0.000013920598 0.00026352  0.00000279  0.0011543 0.0000
175  -6695.2205434255   0.000003392882 0.00104338  0.00000868  0.0011818 0.0000
176  -6695.2205673648  -0.000023939299 0.00140791  0.00001280  0.0011514 0.0000
177  -6695.2206016668  -0.000034302013 0.00124108  0.00001079  0.0011213 0.0000
178  -6695.2206300294  -0.000028362595 0.00219021  0.00001939  0.0011116 0.0000
179  -6695.2206800295  -0.000050000092 0.00213895  0.00001834  0.0010533 0.0000
               *** Restarting incremental Fock matrix formation ***
                                   *** Resetting DIIS ***
180  -6695.2207256240  -0.000045594579 0.00121229  0.00001314  0.0010225 0.0000
181  -6695.2207543429  -0.000028718895 0.00093554  0.00000897  0.0010252 0.0000
182  -6695.2207768612  -0.000022518229 0.00125614  0.00001124  0.0010433 0.0000
183  -6695.2208035624  -0.000026701253 0.00163401  0.00001508  0.0010351 0.0000
184  -6695.2208381114  -0.000034549002 0.00116794  0.00001091  0.0010087 0.0000
185  -6695.2208631135  -0.000025002087 0.00221534  0.00001972  0.0010120 0.0000
186  -6695.2209069804  -0.000043866892 0.00708581  0.00006952  0.0009540 0.0000
187  -6695.2210485350  -0.000141554605 0.00077334  0.00000652  0.0010153 0.0000
188  -6695.2210606726  -0.000012137638 0.00662174  0.00006576  0.0009896 0.0000
189  -6695.2211784713  -0.000117798692 0.00449330  0.00004184  0.0009848 0.0000
190  -6695.2212479073  -0.000069435974 0.00052687  0.00000579  0.0009660 0.0000
191  -6695.2212442424   0.000003664872 0.00845298  0.00007724  0.0009643 0.0000
192  -6695.2213613593  -0.000117116897 0.00257299  0.00002371  0.0009033 0.0000
193  -6695.2213271228   0.000034236571 0.00732382  0.00006250  0.0009048 0.0000
194  -6695.2214172760  -0.000090153244 0.00050184  0.00000497  0.0008538 0.0000
195  -6695.2214141703   0.000003105741 0.00371894  0.00003172  0.0008510 0.0000
196  -6695.2214565212  -0.000042350975 0.00817897  0.00006497  0.0008166 0.0000
197  -6695.2215359558  -0.000079434545 0.00463554  0.00003859  0.0007420 0.0000
198  -6695.2214917576   0.000044198179 0.00744351  0.00005814  0.0007827 0.0000
199  -6695.2215623363  -0.000070578747 0.01203942  0.00009217  0.0007136 0.0000
               *** Restarting incremental Fock matrix formation ***
                                   *** Resetting DIIS ***
200  -6695.2216619241  -0.000099587731 0.00163537  0.00001307  0.0005982 0.0000
201  -6695.2216721845  -0.000010260428 0.00037411  0.00000447  0.0008823 0.0000
202  -6695.2216773249  -0.000005140381 0.00076730  0.00000620  0.0005787 0.0000
203  -6695.2216839575  -0.000006632606 0.00215926  0.00001699  0.0005712 0.0000
204  -6695.2217019598  -0.000018002290 0.00383029  0.00002975  0.0005493 0.0000
205  -6695.2217325546  -0.000030594789 0.00215417  0.00001622  0.0005140 0.0000
206  -6695.2217160696   0.000016484940 0.00384777  0.00003024  0.0005317 0.0000
207  -6695.2217471237  -0.000031054066 0.00575526  0.00004574  0.0004961 0.0000
208  -6695.2217919329  -0.000044809196 0.00288341  0.00002272  0.0004414 0.0000
209  -6695.2217701237   0.000021809154 0.00470978  0.00003797  0.0004697 0.0000
210  -6695.2218070609  -0.000036937125 0.00084341  0.00000777  0.0004252 0.0000
211  -6695.2218138384  -0.000006777534 0.00179191  0.00001442  0.0004140 0.0000
212  -6695.2218278594  -0.000014020995 0.00376243  0.00003164  0.0004113 0.0000
213  -6695.2218571193  -0.000029259868 0.00178487  0.00001424  0.0004158 0.0000
214  -6695.2218441463   0.000012972990 0.00288798  0.00002449  0.0004149 0.0000
215  -6695.2218667307  -0.000022584465 0.00036193  0.00000334  0.0004190 0.0000
216  -6695.2218696565  -0.000002925781 0.00113454  0.00001007  0.0004186 0.0000
217  -6695.2218787996  -0.000009143115 0.00008760  0.00000115  0.0004197 0.0000
218  -6695.2218793255  -0.000000525879 0.00076430  0.00000677  0.0004204 0.0000
219  -6695.2218854701  -0.000006144613 0.00098175  0.00000861  0.0004211 0.0000
               *** Restarting incremental Fock matrix formation ***
                                   *** Resetting DIIS ***
220  -6695.2218931971  -0.000007726929 0.00114281  0.00001039  0.0004216 0.0000
221  -6695.2219002905  -0.000007093430 0.00029900  0.00000321  0.0008026 0.0000
222  -6695.2219034691  -0.000003178657 0.00094667  0.00000828  0.0004234 0.0000
223  -6695.2219107591  -0.000007289928 0.00009168  0.00000106  0.0004233 0.0000
224  -6695.2219112773  -0.000000518217 0.00133148  0.00001158  0.0004240 0.0000
225  -6695.2219215662  -0.000010288945 0.00059783  0.00000523  0.0004253 0.0000
226  -6695.2219261377  -0.000004571463 0.00037734  0.00000343  0.0004247 0.0000
227  -6695.2219289274  -0.000002789662 0.00036767  0.00000334  0.0004264 0.0000
228  -6695.2219318582  -0.000002930827 0.00110644  0.00000960  0.0004259 0.0000
229  -6695.2219402743  -0.000008416082 0.00028593  0.00000263  0.0004264 0.0000
230  -6695.2219423797  -0.000002105460 0.00043271  0.00000382  0.0004268 0.0000
231  -6695.2219457259  -0.000003346155 0.00078221  0.00000681  0.0004268 0.0000
232  -6695.2219515918  -0.000005865971 0.00031057  0.00000282  0.0004273 0.0000
233  -6695.2219539269  -0.000002335090 0.00055595  0.00000487  0.0004275 0.0000
234  -6695.2219581309  -0.000004203957 0.00064755  0.00000564  0.0004274 0.0000
235  -6695.2219629515  -0.000004820561 0.00046053  0.00000406  0.0004282 0.0000
236  -6695.2219664110  -0.000003459506 0.00063072  0.00000549  0.0004278 0.0000
237  -6695.2219710955  -0.000004684511 0.00035524  0.00000320  0.0004281 0.0000
238  -6695.2219737071  -0.000002611650 0.00047321  0.00000415  0.0004285 0.0000
239  -6695.2219772753  -0.000003568214 0.00080838  0.00000704  0.0004282 0.0000
               *** Restarting incremental Fock matrix formation ***
                                   *** Resetting DIIS ***
240  -6695.2219832138  -0.000005938466 0.00107981  0.00000974  0.0004286 0.0000
241  -6695.2219896274  -0.000006413631 0.00030646  0.00000287  0.0007730 0.0000
242  -6695.2219923376  -0.000002710201 0.00073856  0.00000646  0.0004285 0.0000
243  -6695.2219976243  -0.000005286662 0.00017008  0.00000178  0.0004292 0.0000
244  -6695.2219989609  -0.000001336628 0.00106725  0.00000928  0.0004285 0.0000
245  -6695.2220067806  -0.000007819722 0.00107013  0.00000934  0.0004287 0.0000
246  -6695.2220144746  -0.000007693985 0.00061169  0.00000538  0.0004288 0.0000
247  -6695.2220101218   0.000004352832 0.00076483  0.00000666  0.0004284 0.0000
248  -6695.2220156944  -0.000005572552 0.00163792  0.00001428  0.0004284 0.0000
249  -6695.2220275403  -0.000011845971 0.00011144  0.00000123  0.0004283 0.0000
250  -6695.2220282738  -0.000000733451 0.00020990  0.00000200  0.0004280 0.0000
251  -6695.2220298608  -0.000001587065 0.00093716  0.00000822  0.0004281 0.0000
252  -6695.2220365837  -0.000006722903 0.00008584  0.00000090  0.0004275 0.0000
253  -6695.2220361412   0.000000442507 0.00069915  0.00000613  0.0004279 0.0000
254  -6695.2220411864  -0.000005045118 0.00109273  0.00000961  0.0004276 0.0000
255  -6695.2220490006  -0.000007814285 0.00015714  0.00000153  0.0004266 0.0000
256  -6695.2220479198   0.000001080857 0.00098657  0.00000868  0.0004274 0.0000
257  -6695.2220550341  -0.000007114330 0.00117697  0.00001035  0.0004268 0.0000
258  -6695.2220634149  -0.000008380762 0.00085766  0.00000753  0.0004257 0.0000
259  -6695.2220693737  -0.000005958856 0.00028752  0.00000267  0.0004256 0.0000
               *** Restarting incremental Fock matrix formation ***
                                   *** Resetting DIIS ***
260  -6695.2220673892   0.000001984534 0.00100875  0.00000915  0.0004255 0.0000
261  -6695.2220732076  -0.000005818364 0.00022727  0.00000255  0.0006806 0.0000
262  -6695.2220754603  -0.000002252705 0.00095945  0.00000841  0.0004247 0.0000
263  -6695.2220820859  -0.000006625635 0.00011525  0.00000114  0.0004236 0.0000
264  -6695.2220814858   0.000000600091 0.00067446  0.00000589  0.0004241 0.0000
265  -6695.2220861795  -0.000004693658 0.00118617  0.00001035  0.0004235 0.0000
266  -6695.2220943555  -0.000008175999 0.00020418  0.00000193  0.0004220 0.0000
267  -6695.2220956542  -0.000001298765 0.00013523  0.00000138  0.0004226 0.0000
268  -6695.2220966869  -0.000001032699 0.00109974  0.00000959  0.0004219 0.0000
269  -6695.2221041438  -0.000007456916 0.00029209  0.00000264  0.0004210 0.0000
270  -6695.2221021927   0.000001951135 0.00072617  0.00000632  0.0004212 0.0000
271  -6695.2221071497  -0.000004956945 0.00124010  0.00001080  0.0004204 0.0000
272  -6695.2221155308  -0.000008381122 0.00016565  0.00000158  0.0004191 0.0000
273  -6695.2221165528  -0.000001022045 0.00020382  0.00000192  0.0004185 0.0000
274  -6695.2221179807  -0.000001427893 0.00091166  0.00000795  0.0004186 0.0000
275  -6695.2221240441  -0.000006063337 0.00014636  0.00000131  0.0004178 0.0000
276  -6695.2221232155   0.000000828591 0.00057723  0.00000502  0.0004175 0.0000
277  -6695.2221270806  -0.000003865132 0.00131145  0.00001142  0.0004168 0.0000
278  -6695.2221357997  -0.000008719109 0.00108520  0.00000946  0.0004153 0.0000
279  -6695.2221429497  -0.000007149986 0.00053165  0.00000471  0.0004134 0.0000
               *** Restarting incremental Fock matrix formation ***
                                   *** Resetting DIIS ***
280  -6695.2221393994   0.000003550282 0.00097076  0.00000893  0.0004145 0.0000
281  -6695.2221436019  -0.000004202530 0.00025709  0.00000303  0.0008121 0.0000
282  -6695.2221466090  -0.000003007037 0.00105970  0.00000924  0.0004128 0.0000
283  -6695.2221535431  -0.000006934078 0.00018654  0.00000178  0.0004112 0.0000
284  -6695.2221547032  -0.000001160164 0.00042294  0.00000366  0.0004106 0.0000
285  -6695.2221574129  -0.000002709730 0.00072433  0.00000634  0.0004103 0.0000
286  -6695.2221621426  -0.000004729618 0.00035154  0.00000314  0.0004088 0.0000
287  -6695.2221643537  -0.000002211153 0.00024239  0.00000221  0.0004090 0.0000
288  -6695.2221659958  -0.000001642110 0.00096628  0.00000845  0.0004079 0.0000
289  -6695.2221722253  -0.000006229484 0.00078198  0.00000686  0.0004065 0.0000
290  -6695.2221772208  -0.000004995485 0.00026118  0.00000240  0.0004049 0.0000
291  -6695.2221755538   0.000001666986 0.00097471  0.00000854  0.0004053 0.0000
292  -6695.2221818195  -0.000006265712 0.00113703  0.00000999  0.0004036 0.0000
293  -6695.2221890482  -0.000007228695 0.00022463  0.00000215  0.0004012 0.0000
294  -6695.2221875710   0.000001477219 0.00110107  0.00000968  0.0004021 0.0000
295  -6695.2221946060  -0.000007034973 0.00043059  0.00000383  0.0003999 0.0000
296  -6695.2221973244  -0.000002718452 0.00017534  0.00000170  0.0003984 0.0000
297  -6695.2221984245  -0.000001100063 0.00071030  0.00000628  0.0003989 0.0000
298  -6695.2222029286  -0.000004504162 0.00101809  0.00000901  0.0003969 0.0000
299  -6695.2222092484  -0.000006319711 0.00035959  0.00000318  0.0003950 0.0000
               *** Restarting incremental Fock matrix formation ***
                                   *** Resetting DIIS ***
300  -6695.2222070939   0.000002154417 0.00098188  0.00000822  0.0003955 0.0000
301  -6695.2222115840  -0.000004490084 0.00019387  0.00000240  0.0004722 0.0000
302  -6695.2222134997  -0.000001915694 0.00074482  0.00000655  0.0003931 0.0000
303  -6695.2222179651  -0.000004465353 0.00009740  0.00000079  0.0003924 0.0000
304  -6695.2222178959   0.000000069143 0.00046632  0.00000411  0.0003916 0.0000
305  -6695.2222207737  -0.000002877739 0.00114263  0.00001002  0.0003906 0.0000
306  -6695.2222277373  -0.000006963670 0.00146435  0.00001296  0.0003882 0.0000
307  -6695.2222366374  -0.000008900031 0.00064142  0.00000579  0.0003844 0.0000
308  -6695.2222326839   0.000003953489 0.00136453  0.00001197  0.0003862 0.0000
309  -6695.2222409125  -0.000008228617 0.00133128  0.00001155  0.0003828 0.0000
310  -6695.2222486937  -0.000007781224 0.00063830  0.00000545  0.0003796 0.0000
311  -6695.2222450837   0.000003610002 0.00087132  0.00000744  0.0003810 0.0000
312  -6695.2222501199  -0.000005036163 0.00108764  0.00000932  0.0003787 0.0000
313  -6695.2222562808  -0.000006160883 0.00036501  0.00000314  0.0003767 0.0000
314  -6695.2222542999   0.000001980889 0.00052583  0.00000443  0.0003768 0.0000
315  -6695.2222572646  -0.000002964706 0.00071290  0.00000624  0.0003756 0.0000
316  -6695.2222613792  -0.000004114642 0.00010836  0.00000091  0.0003739 0.0000
317  -6695.2222617872  -0.000000407981 0.00059111  0.00000524  0.0003736 0.0000
318  -6695.2222652629  -0.000003475710 0.00049490  0.00000415  0.0003719 0.0000
319  -6695.2222679275  -0.000002664619 0.00011614  0.00000115  0.0003707 0.0000
               *** Restarting incremental Fock matrix formation ***
                                   *** Resetting DIIS ***
320  -6695.2222686083  -0.000000680749 0.00085465  0.00000750  0.0003702 0.0000
321  -6695.2222730389  -0.000004430658 0.00015293  0.00000179  0.0003687 0.0000
322  -6695.2222741915  -0.000001152536 0.00087856  0.00000722  0.0003676 0.0000
323  -6695.2222788021  -0.000004610634 0.00016215  0.00000131  0.0003652 0.0000
324  -6695.2222781285   0.000000673646 0.00063821  0.00000530  0.0003658 0.0000
325  -6695.2222815603  -0.000003431804 0.00121596  0.00001006  0.0003640 0.0000
326  -6695.2222879983  -0.000006438050 0.00140263  0.00001171  0.0003606 0.0000
327  -6695.2222954032  -0.000007404906 0.00027457  0.00000237  0.0003565 0.0000
328  -6695.2222939358   0.000001467443 0.00232577  0.00001918  0.0003576 0.0000
329  -6695.2223059763  -0.000012040552 0.00277970  0.00002303  0.0003508 0.0000
330  -6695.2223200181  -0.000014041743 0.00125364  0.00001085  0.0003420 0.0000
331  -6695.2223133873   0.000006630809 0.00352276  0.00002894  0.0003468 0.0000
332  -6695.2223308618  -0.000017474514 0.00025189  0.00000212  0.0003353 0.0000
333  -6695.2223296668   0.000001194947 0.00365994  0.00002963  0.0003369 0.0000
334  -6695.2223470356  -0.000017368744 0.00458833  0.00003695  0.0003246 0.0000
335  -6695.2223676068  -0.000020571198 0.00048358  0.00000440  0.0003091 0.0000
336  -6695.2223653214   0.000002285403 0.00718817  0.00005752  0.0003111 0.0000
337  -6695.2223956966  -0.000030375190 0.00355913  0.00002766  0.0002849 0.0000
338  -6695.2224092603  -0.000013563716 0.00692027  0.00005470  0.0002734 0.0000
339  -6695.2224345717  -0.000025311415 0.01162421  0.00009050  0.0002437 0.0000
               *** Restarting incremental Fock matrix formation ***
                                   *** Resetting DIIS ***
340  -6695.2224705209  -0.000035949213 0.00081723  0.00000618  0.0001934 0.0000
341  -6695.2224704399   0.000000081026 0.00024768  0.00000290  0.0006497 0.0000
342  -6695.2224727770  -0.000002337080 0.00030899  0.00000214  0.0001919 0.0000
343  -6695.2224735525  -0.000000775573 0.00062909  0.00000425  0.0001899 0.0000
344  -6695.2224751167  -0.000001564174 0.00017617  0.00000116  0.0001889 0.0000
345  -6695.2224755205  -0.000000403817 0.00069084  0.00000458  0.0001881 0.0000
346  -6695.2224771776  -0.000001657102 0.00041780  0.00000282  0.0001868 0.0000
347  -6695.2224781857  -0.000001008076 0.00010849  0.00000075  0.0001852 0.0000
348  -6695.2224783789  -0.000000193208 0.00050625  0.00000343  0.0001855 0.0000
349  -6695.2224796210  -0.000001242108 0.00036782  0.00000242  0.0001839 0.0000
350  -6695.2224804522  -0.000000831198 0.00027074  0.00000181  0.0001831 0.0000
351  -6695.2224810955  -0.000000643288 0.00065543  0.00000437  0.0001822 0.0000
352  -6695.2224826303  -0.000001534777 0.00042175  0.00000273  0.0001806 0.0000
353  -6695.2224835558  -0.000000925506 0.00016087  0.00000124  0.0001789 0.0000
354  -6695.2224839747  -0.000000418905 0.00064537  0.00000416  0.0001788 0.0000
355  -6695.2224854100  -0.000001435340 0.00012316  0.00000098  0.0001771 0.0000
356  -6695.2224857294  -0.000000319394 0.00053882  0.00000347  0.0001764 0.0000
357  -6695.2224869093  -0.000001179875 0.00020902  0.00000145  0.0001752 0.0000
358  -6695.2224873983  -0.000000489041 0.00039888  0.00000268  0.0001744 0.0000
359  -6695.2224882959  -0.000000897551 0.00032539  0.00000212  0.0001732 0.0000
               *** Restarting incremental Fock matrix formation ***
                                   *** Resetting DIIS ***
360  -6695.2224890012  -0.000000705251 0.00057077  0.00000422  0.0001724 0.0000
361  -6695.2224900224  -0.000001021201 0.00013001  0.00000135  0.0002753 0.0000
362  -6695.2224905521  -0.000000529702 0.00054291  0.00000370  0.0001703 0.0000
363  -6695.2224917591  -0.000001207055 0.00003725  0.00000044  0.0001688 0.0000
364  -6695.2224918190  -0.000000059880 0.00082406  0.00000550  0.0001684 0.0000
365  -6695.2224936239  -0.000001804925 0.00049128  0.00000328  0.0001663 0.0000
366  -6695.2224946703  -0.000001046352 0.00012502  0.00000096  0.0001642 0.0000
367  -6695.2224949164  -0.000000246120 0.00025833  0.00000174  0.0001644 0.0000
368  -6695.2224954828  -0.000000566415 0.00065419  0.00000441  0.0001636 0.0000
369  -6695.2224968956  -0.000001412754 0.00078109  0.00000507  0.0001615 0.0000
370  -6695.2224984812  -0.000001585677 0.00005123  0.00000041  0.0001593 0.0000
371  -6695.2224984292   0.000000052051 0.00073958  0.00000488  0.0001594 0.0000
372  -6695.2224999535  -0.000001524309 0.00053816  0.00000355  0.0001569 0.0000
373  -6695.2225010324  -0.000001078938 0.00016276  0.00000115  0.0001558 0.0000
374  -6695.2225013855  -0.000000353088 0.00067600  0.00000449  0.0001548 0.0000
375  -6695.2225027447  -0.000001359165 0.00007587  0.00000059  0.0001530 0.0000
376  -6695.2225026114   0.000000133270 0.00059299  0.00000391  0.0001532 0.0000
377  -6695.2225037981  -0.000001186685 0.00110023  0.00000737  0.0001518 0.0000
378  -6695.2225059873  -0.000002189253 0.00038621  0.00000274  0.0001494 0.0000
379  -6695.2225051769   0.000000810463 0.00120234  0.00000802  0.0001502 0.0000
               *** Restarting incremental Fock matrix formation ***
                                   *** Resetting DIIS ***
380  -6695.2225075431  -0.000002366232 0.00047427  0.00000371  0.0001475 0.0000
381  -6695.2225082525  -0.000000709427 0.00013023  0.00000127  0.0002715 0.0000
382  -6695.2225087122  -0.000000459661 0.00058525  0.00000393  0.0001462 0.0000
383  -6695.2225098343  -0.000001122084 0.00003481  0.00000037  0.0001449 0.0000
384  -6695.2225097894   0.000000044908 0.00064318  0.00000427  0.0001449 0.0000
385  -6695.2225110075  -0.000001218093 0.00064277  0.00000434  0.0001434 0.0000
386  -6695.2225122116  -0.000001204156 0.00004217  0.00000047  0.0001419 0.0000
387  -6695.2225121645   0.000000047148 0.00028952  0.00000186  0.0001420 0.0000
388  -6695.2225126846  -0.000000520151 0.00015512  0.00000113  0.0001413 0.0000
389  -6695.2225130003  -0.000000315697 0.00062913  0.00000414  0.0001409 0.0000
390  -6695.2225141308  -0.000001130482 0.00002865  0.00000027  0.0001395 0.0000
391  -6695.2225141366  -0.000000005744 0.00052051  0.00000349  0.0001394 0.0000
392  -6695.2225150817  -0.000000945116 0.00026989  0.00000176  0.0001383 0.0000
393  -6695.2225155497  -0.000000468031 0.00011374  0.00000087  0.0001376 0.0000
394  -6695.2225157750  -0.000000225255 0.00049876  0.00000328  0.0001373 0.0000
395  -6695.2225166530  -0.000000878088 0.00034646  0.00000230  0.0001361 0.0000
396  -6695.2225172566  -0.000000603542 0.00008595  0.00000070  0.0001353 0.0000
397  -6695.2225174258  -0.000000169251 0.00037946  0.00000244  0.0001351 0.0000
398  -6695.2225180588  -0.000000632970 0.00020855  0.00000145  0.0001342 0.0000
399  -6695.2225184439  -0.000000385084 0.00041176  0.00000276  0.0001336 0.0000
               *** Restarting incremental Fock matrix formation ***
                                   *** Resetting DIIS ***
400  -6695.2225191423  -0.000000698376 0.00049058  0.00000339  0.0001327 0.0000
401  -6695.2225196167  -0.000000474458 0.00013132  0.00000127  0.0003281 0.0000
402  -6695.2225200779  -0.000000461128 0.00030628  0.00000208  0.0001314 0.0000
403  -6695.2225205885  -0.000000510598 0.00013917  0.00000096  0.0001305 0.0000
404  -6695.2225208335  -0.000000245003 0.00068938  0.00000453  0.0001303 0.0000
405  -6695.2225219749  -0.000001141421 0.00013600  0.00000086  0.0001285 0.0000
406  -6695.2225217665   0.000000208370 0.00081092  0.00000531  0.0001289 0.0000
407  -6695.2225230951  -0.000001328555 0.00009402  0.00000070  0.0001269 0.0000
408  -6695.2225232388  -0.000000143717 0.00041142  0.00000272  0.0001267 0.0000
409  -6695.2225239169  -0.000000678149 0.00071013  0.00000474  0.0001256 0.0000
410  -6695.2225250668  -0.000001149881 0.00088093  0.00000576  0.0001239 0.0000
411  -6695.2225264269  -0.000001360090 0.00045298  0.00000299  0.0001217 0.0000
412  -6695.2225257325   0.000000694411 0.00082177  0.00000547  0.0001228 0.0000
413  -6695.2225270308  -0.000001298281 0.00117552  0.00000767  0.0001207 0.0000
414  -6695.2225287973  -0.000001766503 0.00045412  0.00000292  0.0001177 0.0000
415  -6695.2225281371   0.000000660169 0.00106001  0.00000700  0.0001189 0.0000
416  -6695.2225297339  -0.000001596828 0.00007232  0.00000051  0.0001163 0.0000
417  -6695.2225298267  -0.000000092729 0.00083240  0.00000552  0.0001160 0.0000
418  -6695.2225310587  -0.000001232084 0.00028231  0.00000189  0.0001140 0.0000
419  -6695.2225314715  -0.000000412703 0.00024860  0.00000165  0.0001132 0.0000
               *** Restarting incremental Fock matrix formation ***
                                   *** Resetting DIIS ***
420  -6695.2225318304  -0.000000358972 0.00041133  0.00000277  0.0001126 0.0000
421  -6695.2225322968  -0.000000466425 0.00006343  0.00000076  0.0001805 0.0000
422  -6695.2225324923  -0.000000195479 0.00032905  0.00000209  0.0001114 0.0000
423  -6695.2225329241  -0.000000431813 0.00003225  0.00000031  0.0001105 0.0000
424  -6695.2225329728  -0.000000048671 0.00061176  0.00000400  0.0001106 0.0000
425  -6695.2225338216  -0.000000848810 0.00018546  0.00000127  0.0001090 0.0000
426  -6695.2225340700  -0.000000248379 0.00003115  0.00000034  0.0001085 0.0000
427  -6695.2225340464   0.000000023620 0.00028324  0.00000186  0.0001086 0.0000
428  -6695.2225344365  -0.000000390138 0.00036724  0.00000244  0.0001078 0.0000
429  -6695.2225349431  -0.000000506579 0.00043121  0.00000280  0.0001069 0.0000
430  -6695.2225355154  -0.000000572349 0.00003935  0.00000029  0.0001058 0.0000
431  -6695.2225354798   0.000000035621 0.00029882  0.00000193  0.0001059 0.0000
432  -6695.2225358764  -0.000000396542 0.00047460  0.00000312  0.0001051 0.0000
433  -6695.2225364979  -0.000000621496 0.00009791  0.00000068  0.0001039 0.0000
434  -6695.2225363742   0.000000123707 0.00032257  0.00000213  0.0001041 0.0000
435  -6695.2225368046  -0.000000430483 0.00046464  0.00000308  0.0001033 0.0000
436  -6695.2225374059  -0.000000601212 0.00010816  0.00000078  0.0001022 0.0000
437  -6695.2225372688   0.000000137039 0.00028684  0.00000186  0.0001024 0.0000
438  -6695.2225376359  -0.000000367039 0.00011442  0.00000084  0.0001016 0.0000
439  -6695.2225377977  -0.000000161886 0.00032007  0.00000205  0.0001014 0.0000
               *** Restarting incremental Fock matrix formation ***
                                   *** Resetting DIIS ***
440  -6695.2225381812  -0.000000383418 0.00032162  0.00000250  0.0001005 0.0000
441  -6695.2225384995  -0.000000318347 0.00008956  0.00000086  0.0001753 0.0000
442  -6695.2225387072  -0.000000207719 0.00038583  0.00000255  0.0000995 0.0000
443  -6695.2225391922  -0.000000484949 0.00002647  0.00000026  0.0000985 0.0000
444  -6695.2225392034  -0.000000011259 0.00036437  0.00000241  0.0000984 0.0000
445  -6695.2225396625  -0.000000459050 0.00022230  0.00000144  0.0000975 0.0000
446  -6695.2225399253  -0.000000262855 0.00016413  0.00000120  0.0000969 0.0000
447  -6695.2225401475  -0.000000222178 0.00009329  0.00000058  0.0000965 0.0000
448  -6695.2225402458  -0.000000098250 0.00040073  0.00000267  0.0000962 0.0000
449  -6695.2225407436  -0.000000497798 0.00070258  0.00000459  0.0000952 0.0000
450  -6695.2225415757  -0.000000832132 0.00024885  0.00000167  0.0000934 0.0000
451  -6695.2225418719  -0.000000296177 0.00003858  0.00000037  0.0000927 0.0000
452  -6695.2225419169  -0.000000045068 0.00055645  0.00000369  0.0000926 0.0000
453  -6695.2225425705  -0.000000653585 0.00011065  0.00000071  0.0000912 0.0000
454  -6695.2225426897  -0.000000119208 0.00041768  0.00000281  0.0000911 0.0000
455  -6695.2225431806  -0.000000490897 0.00042078  0.00000269  0.0000898 0.0000
456  -6695.2225436404  -0.000000459774 0.00016547  0.00000117  0.0000892 0.0000
457  -6695.2225438420  -0.000000201615 0.00033828  0.00000219  0.0000882 0.0000
458  -6695.2225442106  -0.000000368543 0.00029929  0.00000199  0.0000878 0.0000
459  -6695.2225445443  -0.000000333705 0.00013843  0.00000093  0.0000868 0.0000
               *** Restarting incremental Fock matrix formation ***
                                   *** Resetting DIIS ***
460  -6695.2225446785  -0.000000134284 0.00029860  0.00000219  0.0000866 0.0000
461  -6695.2225448753  -0.000000196761 0.00007407  0.00000082  0.0002060 0.0000
462  -6695.2225450661  -0.000000190758 0.00016197  0.00000115  0.0000857 0.0000
463  -6695.2225452478  -0.000000181763 0.00014350  0.00000090  0.0000849 0.0000
464  -6695.2225453947  -0.000000146822 0.00041245  0.00000273  0.0000850 0.0000
465  -6695.2225458383  -0.000000443640 0.00055682  0.00000365  0.0000838 0.0000
466  -6695.2225464172  -0.000000578924 0.00002728  0.00000034  0.0000824 0.0000
467  -6695.2225463759   0.000000041310 0.00047981  0.00000317  0.0000827 0.0000
468  -6695.2225468791  -0.000000503168 0.00024022  0.00000162  0.0000813 0.0000
469  -6695.2225471266  -0.000000247530 0.00023699  0.00000153  0.0000805 0.0000
470  -6695.2225473629  -0.000000236325 0.00044265  0.00000293  0.0000803 0.0000
471  -6695.2225478101  -0.000000447140 0.00083603  0.00000545  0.0000789 0.0000
472  -6695.2225486160  -0.000000805949 0.00012432  0.00000081  0.0000770 0.0000
473  -6695.2225484953   0.000000120722 0.00108521  0.00000708  0.0000769 0.0000
474  -6695.2225495258  -0.000001030517 0.00159124  0.00001044  0.0000743 0.0000
475  -6695.2225509532  -0.000001427345 0.00024633  0.00000169  0.0000703 0.0000
476  -6695.2225507286   0.000000224511 0.00221295  0.00001451  0.0000711 0.0000
477  -6695.2225525995  -0.000001870818 0.00117843  0.00000763  0.0000655 0.0000
478  -6695.2225516257   0.000000973746 0.00420674  0.00002752  0.0000754 0.0000
479  -6695.2225548902  -0.000003264503 0.00143907  0.00000944  0.0000575 0.0000
               *** Restarting incremental Fock matrix formation ***
                                   *** Resetting DIIS ***
480  -6695.2225538243   0.000001065939 0.00023985  0.00000250  0.0000867 0.0000
481  -6695.2225531144   0.000000709837 0.00018527  0.00000172  0.0005649 0.0000
482  -6695.2225540223  -0.000000907812 0.00009917  0.00000079  0.0000607 0.0000
483  -6695.2225541005  -0.000000078233 0.00009649  0.00000061  0.0000599 0.0000
484  -6695.2225541698  -0.000000069303 0.00012152  0.00000084  0.0000601 0.0000
485  -6695.2225542640  -0.000000094256 0.00010628  0.00000068  0.0000595 0.0000
486  -6695.2225543408  -0.000000076705 0.00011112  0.00000075  0.0000595 0.0000
487  -6695.2225544257  -0.000000084957 0.00033268  0.00000217  0.0000591 0.0000
488  -6695.2225546651  -0.000000239433 0.00013350  0.00000087  0.0000582 0.0000
489  -6695.2225547548  -0.000000089701 0.00001926  0.00000019  0.0000579 0.0000
490  -6695.2225547463   0.000000008517 0.00026522  0.00000173  0.0000578 0.0000
491  -6695.2225549352  -0.000000188863 0.00040804  0.00000263  0.0000571 0.0000
492  -6695.2225552120  -0.000000276759 0.00021426  0.00000136  0.0000562 0.0000
493  -6695.2225550709   0.000000141015 0.00033023  0.00000213  0.0000565 0.0000
494  -6695.2225552967  -0.000000225764 0.00001423  0.00000012  0.0000558 0.0000
495  -6695.2225552891   0.000000007623 0.00027831  0.00000181  0.0000556 0.0000
496  -6695.2225554789  -0.000000189799 0.00036614  0.00000239  0.0000550 0.0000
497  -6695.2225557215  -0.000000242658 0.00013028  0.00000086  0.0000540 0.0000
498  -6695.2225556323   0.000000089269 0.00026073  0.00000172  0.0000544 0.0000
499  -6695.2225558088  -0.000000176543 0.00002304  0.00000018  0.0000535 0.0000
               *** Restarting incremental Fock matrix formation ***
                                   *** Resetting DIIS ***
500  -6695.2225558078   0.000000001026 0.00015766  0.00000140  0.0000537 0.0000
501  -6695.2225558474  -0.000000039658 0.00005852  0.00000061  0.0001629 0.0000
502  -6695.2225559474  -0.000000099965 0.00008026  0.00000056  0.0000531 0.0000
503  -6695.2225559973  -0.000000049942 0.00011432  0.00000075  0.0000527 0.0000
504  -6695.2225560774  -0.000000080066 0.00024592  0.00000161  0.0000525 0.0000
505  -6695.2225562353  -0.000000157879 0.00037560  0.00000247  0.0000518 0.0000
506  -6695.2225564717  -0.000000236371 0.00010577  0.00000073  0.0000507 0.0000
507  -6695.2225563998   0.000000071895 0.00034798  0.00000226  0.0000512 0.0000
508  -6695.2225566158  -0.000000216003 0.00010027  0.00000071  0.0000503 0.0000
509  -6695.2225566852  -0.000000069465 0.00026249  0.00000168  0.0000497 0.0000
510  -6695.2225568413  -0.000000156098 0.00018319  0.00000122  0.0000493 0.0000
511  -6695.2225569536  -0.000000112239 0.00018025  0.00000118  0.0000486 0.0000
512  -6695.2225570627  -0.000000109108 0.00018969  0.00000125  0.0000482 0.0000
513  -6695.2225571740  -0.000000111360 0.00001629  0.00000016  0.0000476 0.0000
514  -6695.2225571842  -0.000000010185 0.00029129  0.00000191  0.0000476 0.0000
515  -6695.2225573544  -0.000000170183 0.00030680  0.00000199  0.0000468 0.0000
516  -6695.2225575261  -0.000000171678 0.00001284  0.00000014  0.0000461 0.0000
517  -6695.2225575235   0.000000002540 0.00037045  0.00000239  0.0000458 0.0000
518  -6695.2225577279  -0.000000204375 0.00023844  0.00000157  0.0000450 0.0000
519  -6695.2225578575  -0.000000129606 0.00014876  0.00000097  0.0000443 0.0000
               *** Restarting incremental Fock matrix formation ***
                                   *** Resetting DIIS ***
520  -6695.2225579162  -0.000000058708 0.00014518  0.00000108  0.0000440 0.0000
521  -6695.2225579677  -0.000000051482 0.00003283  0.00000039  0.0000867 0.0000
522  -6695.2225580120  -0.000000044291 0.00008374  0.00000059  0.0000435 0.0000
523  -6695.2225580624  -0.000000050362 0.00006597  0.00000041  0.0000431 0.0000
524  -6695.2225580927  -0.000000030364 0.00017483  0.00000116  0.0000431 0.0000
525  -6695.2225581871  -0.000000094375 0.00004544  0.00000031  0.0000425 0.0000
526  -6695.2225582123  -0.000000025197 0.00010327  0.00000068  0.0000424 0.0000
527  -6695.2225582648  -0.000000052458 0.00004122  0.00000028  0.0000421 0.0000
528  -6695.2225582898  -0.000000025073 0.00016191  0.00000107  0.0000421 0.0000
529  -6695.2225583742  -0.000000084404 0.00018388  0.00000118  0.0000415 0.0000
530  -6695.2225584666  -0.000000092398 0.00001254  0.00000012  0.0000412 0.0000
531  -6695.2225584750  -0.000000008399 0.00012528  0.00000080  0.0000409 0.0000
532  -6695.2225585347  -0.000000059684 0.00011181  0.00000075  0.0000407 0.0000
533  -6695.2225585931  -0.000000058424 0.00005171  0.00000035  0.0000404 0.0000
534  -6695.2225586194  -0.000000026301 0.00013875  0.00000091  0.0000402 0.0000
535  -6695.2225586872  -0.000000067705 0.00008117  0.00000054  0.0000399 0.0000
536  -6695.2225587295  -0.000000042332 0.00010964  0.00000073  0.0000396 0.0000
537  -6695.2225587837  -0.000000054250 0.00005571  0.00000035  0.0000392 0.0000
538  -6695.2225588090  -0.000000025228 0.00010492  0.00000072  0.0000393 0.0000
539  -6695.2225588634  -0.000000054485 0.00010227  0.00000065  0.0000388 0.0000
               *** Restarting incremental Fock matrix formation ***
                                   *** Resetting DIIS ***
540  -6695.2225588812  -0.000000017794 0.00012067  0.00000096  0.0000386 0.0000
541  -6695.2225589160  -0.000000034717 0.00003145  0.00000037  0.0000796 0.0000
542  -6695.2225589541  -0.000000038191 0.00007418  0.00000050  0.0000382 0.0000
543  -6695.2225589859  -0.000000031793 0.00005917  0.00000040  0.0000379 0.0000
544  -6695.2225590179  -0.000000031916 0.00017415  0.00000114  0.0000378 0.0000
545  -6695.2225590989  -0.000000081079 0.00008637  0.00000055  0.0000373 0.0000
546  -6695.2225591354  -0.000000036426 0.00001256  0.00000013  0.0000372 0.0000
547  -6695.2225591445  -0.000000009170 0.00009729  0.00000062  0.0000370 0.0000
548  -6695.2225591854  -0.000000040865 0.00006750  0.00000047  0.0000369 0.0000
549  -6695.2225592201  -0.000000034690 0.00018754  0.00000122  0.0000366 0.0000
550  -6695.2225593042  -0.000000084090 0.00007726  0.00000052  0.0000361 0.0000
551  -6695.2225593371  -0.000000032929 0.00001034  0.00000010  0.0000358 0.0000
552  -6695.2225593425  -0.000000005406 0.00017457  0.00000113  0.0000358 0.0000
553  -6695.2225594172  -0.000000074653 0.00002294  0.00000015  0.0000355 0.0000
554  -6695.2225594100   0.000000007210 0.00012156  0.00000079  0.0000353 0.0000
555  -6695.2225594621  -0.000000052180 0.00013291  0.00000088  0.0000351 0.0000
556  -6695.2225595202  -0.000000058049 0.00001770  0.00000015  0.0000347 0.0000
557  -6695.2225595106   0.000000009623 0.00008919  0.00000059  0.0000348 0.0000
558  -6695.2225595492  -0.000000038624 0.00006383  0.00000043  0.0000345 0.0000
559  -6695.2225595787  -0.000000029521 0.00003915  0.00000027  0.0000343 0.0000
               *** Restarting incremental Fock matrix formation ***
                                   *** Resetting DIIS ***
560  -6695.2225595756   0.000000003064 0.00012362  0.00000080  0.0000342 0.0000
561  -6695.2225596224  -0.000000046784 0.00001575  0.00000020  0.0000463 0.0000
562  -6695.2225596347  -0.000000012264 0.00011576  0.00000074  0.0000338 0.0000
563  -6695.2225596802  -0.000000045500 0.00000769  0.00000008  0.0000336 0.0000
564  -6695.2225596832  -0.000000002995 0.00017588  0.00000114  0.0000335 0.0000
565  -6695.2225597548  -0.000000071609 0.00022731  0.00000149  0.0000331 0.0000
566  -6695.2225598461  -0.000000091308 0.00007717  0.00000050  0.0000324 0.0000
567  -6695.2225598141   0.000000032019 0.00029068  0.00000189  0.0000325 0.0000
568  -6695.2225599292  -0.000000115098 0.00003412  0.00000025  0.0000318 0.0000
569  -6695.2225599430  -0.000000013804 0.00015410  0.00000101  0.0000317 0.0000
570  -6695.2225600057  -0.000000062738 0.00026770  0.00000175  0.0000313 0.0000
571  -6695.2225601064  -0.000000100722 0.00008696  0.00000060  0.0000306 0.0000
572  -6695.2225601433  -0.000000036901 0.00010719  0.00000068  0.0000302 0.0000
573  -6695.2225601814  -0.000000038068 0.00015551  0.00000104  0.0000301 0.0000
574  -6695.2225602411  -0.000000059697 0.00017349  0.00000113  0.0000295 0.0000
575  -6695.2225603046  -0.000000063451 0.00017295  0.00000114  0.0000291 0.0000
576  -6695.2225603673  -0.000000062773 0.00038452  0.00000252  0.0000286 0.0000
577  -6695.2225604992  -0.000000131905 0.00005715  0.00000040  0.0000275 0.0000
578  -6695.2225604781   0.000000021178 0.00050678  0.00000333  0.0000277 0.0000
579  -6695.2225606436  -0.000000165561 0.00115846  0.00000760  0.0000262 0.0000
               *** Restarting incremental Fock matrix formation ***
                                   *** Resetting DIIS ***
580  -6695.2225609635  -0.000000319837 0.00007982  0.00000055  0.0000229 0.0000
581  -6695.2225609838  -0.000000020340 0.00002428  0.00000022  0.0000227 0.0000
582  -6695.2225609943  -0.000000010456 0.00002146  0.00000015  0.0000226 0.0000
583  -6695.2225609977  -0.000000003460 0.00007801  0.00000051  0.0000226 0.0000
584  -6695.2225610199  -0.000000022152 0.00000916  0.00000008  0.0000224 0.0000
585  -6695.2225610253  -0.000000005411 0.00006715  0.00000043  0.0000223 0.0000
586  -6695.2225610424  -0.000000017078 0.00008086  0.00000054  0.0000222 0.0000
587  -6695.2225610658  -0.000000023424 0.00002242  0.00000014  0.0000219 0.0000
588  -6695.2225610716  -0.000000005845 0.00003573  0.00000025  0.0000219 0.0000
589  -6695.2225610815  -0.000000009902 0.00011013  0.00000072  0.0000217 0.0000
590  -6695.2225611134  -0.000000031841 0.00002864  0.00000020  0.0000214 0.0000
591  -6695.2225611012   0.000000012206 0.00008608  0.00000057  0.0000215 0.0000
592  -6695.2225611242  -0.000000023042 0.00017179  0.00000113  0.0000213 0.0000
593  -6695.2225611703  -0.000000046077 0.00007951  0.00000053  0.0000208 0.0000
594  -6695.2225611482   0.000000022044 0.00015784  0.00000103  0.0000210 0.0000
595  -6695.2225611894  -0.000000041202 0.00004460  0.00000028  0.0000206 0.0000
596  -6695.2225611787   0.000000010732 0.00014420  0.00000094  0.0000206 0.0000
597  -6695.2225612168  -0.000000038074 0.00015548  0.00000101  0.0000202 0.0000
598  -6695.2225612549  -0.000000038108 0.00002319  0.00000017  0.0000199 0.0000
599  -6695.2225612645  -0.000000009600 0.00016530  0.00000108  0.0000197 0.0000
               *** Restarting incremental Fock matrix formation ***
                                   *** Resetting DIIS ***
600  -6695.2225612905  -0.000000026061 0.00006603  0.00000045  0.0000193 0.0000
601  -6695.2225613066  -0.000000016090 0.00001204  0.00000012  0.0000323 0.0000
602  -6695.2225613099  -0.000000003287 0.00005522  0.00000035  0.0000190 0.0000
603  -6695.2225613213  -0.000000011348 0.00000566  0.00000006  0.0000190 0.0000
604  -6695.2225613270  -0.000000005689 0.00010628  0.00000069  0.0000189 0.0000
605  -6695.2225613510  -0.000000024021 0.00003171  0.00000023  0.0000186 0.0000
606  -6695.2225613586  -0.000000007649 0.00001140  0.00000008  0.0000184 0.0000
607  -6695.2225613636  -0.000000004945 0.00009229  0.00000061  0.0000185 0.0000
608  -6695.2225613851  -0.000000021558 0.00003591  0.00000024  0.0000182 0.0000
609  -6695.2225613960  -0.000000010878 0.00001817  0.00000012  0.0000181 0.0000
610  -6695.2225613992  -0.000000003189 0.00007865  0.00000051  0.0000180 0.0000
611  -6695.2225614165  -0.000000017316 0.00000722  0.00000007  0.0000178 0.0000
612  -6695.2225614212  -0.000000004710 0.00007496  0.00000048  0.0000178 0.0000
613  -6695.2225614358  -0.000000014530 0.00002473  0.00000018  0.0000176 0.0000
614  -6695.2225614430  -0.000000007275 0.00005159  0.00000033  0.0000175 0.0000
615  -6695.2225614556  -0.000000012601 0.00004529  0.00000030  0.0000174 0.0000
616  -6695.2225614649  -0.000000009291 0.00003054  0.00000021  0.0000172 0.0000
617  -6695.2225614751  -0.000000010194 0.00003572  0.00000023  0.0000171 0.0000
618  -6695.2225614819  -0.000000006768 0.00004773  0.00000031  0.0000170 0.0000
619  -6695.2225614927  -0.000000010847 0.00002232  0.00000016  0.0000169 0.0000
               *** Restarting incremental Fock matrix formation ***
                                   *** Resetting DIIS ***
620  -6695.2225614763   0.000000016413 0.00006377  0.00000040  0.0000168 0.0000
621  -6695.2225614842  -0.000000007914 0.00001201  0.00000013  0.0000307 0.0000
622  -6695.2225614895  -0.000000005292 0.00004736  0.00000031  0.0000166 0.0000
623  -6695.2225615009  -0.000000011351 0.00000577  0.00000005  0.0000165 0.0000
624  -6695.2225615004   0.000000000434 0.00004181  0.00000028  0.0000165 0.0000
625  -6695.2225615105  -0.000000010030 0.00009217  0.00000061  0.0000164 0.0000
626  -6695.2225615301  -0.000000019612 0.00014085  0.00000093  0.0000161 0.0000
627  -6695.2225615581  -0.000000027995 0.00009479  0.00000063  0.0000157 0.0000
628  -6695.2225615391   0.000000019005 0.00007716  0.00000050  0.0000160 0.0000
629  -6695.2225615529  -0.000000013810 0.00005004  0.00000034  0.0000158 0.0000
630  -6695.2225615634  -0.000000010530 0.00011889  0.00000077  0.0000156 0.0000
631  -6695.2225615864  -0.000000022966 0.00004871  0.00000032  0.0000153 0.0000
632  -6695.2225615748   0.000000011572 0.00008894  0.00000059  0.0000154 0.0000
633  -6695.2225615925  -0.000000017664 0.00015642  0.00000102  0.0000151 0.0000
634  -6695.2225616222  -0.000000029724 0.00003141  0.00000020  0.0000147 0.0000
635  -6695.2225616163   0.000000005853 0.00015316  0.00000101  0.0000148 0.0000
636  -6695.2225616445  -0.000000028119 0.00021402  0.00000142  0.0000143 0.0000
637  -6695.2225616819  -0.000000037405 0.00008918  0.00000061  0.0000150 0.0000
638  -6695.2225616641   0.000000017725 0.00014824  0.00000098  0.0000140 0.0000
639  -6695.2225616911  -0.000000026963 0.00015069  0.00000100  0.0000136 0.0000
               *** Restarting incremental Fock matrix formation ***
                                   *** Resetting DIIS ***
640  -6695.2225617099  -0.000000018825 0.00005282  0.00000041  0.0000131 0.0000
641  -6695.2225616995   0.000000010421 0.00002497  0.00000024  0.0000754 0.0000
642  -6695.2225617189  -0.000000019399 0.00003203  0.00000021  0.0000130 0.0000
643  -6695.2225617226  -0.000000003723 0.00000863  0.00000008  0.0000129 0.0000
644  -6695.2225617277  -0.000000005117 0.00005609  0.00000036  0.0000128 0.0000
645  -6695.2225617364  -0.000000008671 0.00000430  0.00000004  0.0000127 0.0000
646  -6695.2225617360   0.000000000464 0.00006429  0.00000042  0.0000127 0.0000
647  -6695.2225617464  -0.000000010430 0.00011779  0.00000077  0.0000125 0.0000
648  -6695.2225617643  -0.000000017908 0.00003040  0.00000019  0.0000122 0.0000
649  -6695.2225617568   0.000000007449 0.00015056  0.00000098  0.0000122 0.0000
650  -6695.2225617805  -0.000000023698 0.00009671  0.00000065  0.0000118 0.0000
651  -6695.2225617969  -0.000000016385 0.00000438  0.00000005  0.0000115 0.0000
652  -6695.2225617938   0.000000003132 0.00008842  0.00000059  0.0000116 0.0000
653  -6695.2225618069  -0.000000013151 0.00022042  0.00000146  0.0000113 0.0000
654  -6695.2225618376  -0.000000030661 0.00000615  0.00000006  0.0000106 0.0000
655  -6695.2225618381  -0.000000000446 0.00005883  0.00000040  0.0000107 0.0000
656  -6695.2225618465  -0.000000008456 0.00004918  0.00000033  0.0000105 0.0000
657  -6695.2225618518  -0.000000005334 0.00014633  0.00000097  0.0000103 0.0000
658  -6695.2225618727  -0.000000020905 0.00011704  0.00000076  0.0000099 0.0000
659  -6695.2225618866  -0.000000013825 0.00041441  0.00000274  0.0000096 0.0000
               *** Restarting incremental Fock matrix formation ***
                                   *** Resetting DIIS ***
660  -6695.2225619242  -0.000000037579 0.00003004  0.00000020  0.0000084 0.0000
661  -6695.2225619259  -0.000000001730 0.00000551  0.00000007  0.0000141 0.0000
662  -6695.2225619287  -0.000000002858 0.00001645  0.00000011  0.0000082 0.0000
663  -6695.2225619336  -0.000000004817 0.00001078  0.00000007  0.0000082 0.0000
664  -6695.2225619370  -0.000000003428 0.00002455  0.00000016  0.0000082 0.0000
665  -6695.2225619463  -0.000000009272 0.00001573  0.00000011  0.0000081 0.0000
666  -6695.2225619505  -0.000000004287 0.00000961  0.00000006  0.0000080 0.0000
667  -6695.2225619540  -0.000000003418 0.00002368  0.00000016  0.0000081 0.0000
668  -6695.2225619602  -0.000000006221 0.00003043  0.00000020  0.0000080 0.0000
669  -6695.2225619649  -0.000000004764 0.00000677  0.00000005  0.0000079 0.0000
670  -6695.2225619634   0.000000001569 0.00002549  0.00000017  0.0000079 0.0000
671  -6695.2225619704  -0.000000007052 0.00003131  0.00000021  0.0000078 0.0000
672  -6695.2225619748  -0.000000004328 0.00000161  0.00000002  0.0000077 0.0000
673  -6695.2225619738   0.000000000955 0.00002883  0.00000019  0.0000077 0.0000
674  -6695.2225619803  -0.000000006514 0.00001462  0.00000010  0.0000077 0.0000
675  -6695.2225619856  -0.000000005306 0.00001155  0.00000007  0.0000076 0.0000
676  -6695.2225619884  -0.000000002758 0.00003648  0.00000024  0.0000076 0.0000
677  -6695.2225619942  -0.000000005790 0.00007387  0.00000048  0.0000075 0.0000
678  -6695.2225620003  -0.000000006117 0.00004691  0.00000031  0.0000073 0.0000
679  -6695.2225619957   0.000000004547 0.00005848  0.00000039  0.0000074 0.0000
               *** Restarting incremental Fock matrix formation ***
                                   *** Resetting DIIS ***
680  -6695.2225619611   0.000000034601 0.00002502  0.00000017  0.0000072 0.0000
681  -6695.2225619629  -0.000000001763 0.00000548  0.00000005  0.0000139 0.0000
682  -6695.2225619666  -0.000000003685 0.00001906  0.00000013  0.0000071 0.0000
683  -6695.2225619734  -0.000000006816 0.00000405  0.00000003  0.0000071 0.0000
684  -6695.2225619747  -0.000000001311 0.00003397  0.00000022  0.0000071 0.0000
685  -6695.2225619812  -0.000000006467 0.00000392  0.00000003  0.0000070 0.0000
686  -6695.2225619829  -0.000000001691 0.00001674  0.00000011  0.0000069 0.0000
687  -6695.2225619877  -0.000000004795 0.00001625  0.00000011  0.0000069 0.0000
688  -6695.2225619937  -0.000000005984 0.00001172  0.00000008  0.0000069 0.0000
689  -6695.2225619972  -0.000000003510 0.00001982  0.00000013  0.0000068 0.0000
690  -6695.2225620036  -0.000000006466 0.00002191  0.00000015  0.0000068 0.0000
691  -6695.2225620090  -0.000000005371 0.00000902  0.00000006  0.0000067 0.0000
692  -6695.2225620113  -0.000000002346 0.00001244  0.00000008  0.0000067 0.0000
693  -6695.2225620155  -0.000000004169 0.00002925  0.00000020  0.0000066 0.0000
694  -6695.2225620205  -0.000000005025 0.00000289  0.00000002  0.0000065 0.0000
695  -6695.2225620211  -0.000000000605 0.00001835  0.00000013  0.0000066 0.0000
696  -6695.2225620273  -0.000000006129 0.00002525  0.00000017  0.0000065 0.0000
697  -6695.2225620312  -0.000000003910 0.00000233  0.00000002  0.0000064 0.0000
698  -6695.2225620323  -0.000000001164 0.00002732  0.00000018  0.0000064 0.0000
699  -6695.2225620378  -0.000000005437 0.00001068  0.00000007  0.0000063 0.0000
               *** Restarting incremental Fock matrix formation ***
                                   *** Resetting DIIS ***
700  -6695.2225619871   0.000000050695 0.00002061  0.00000016  0.0000063 0.0000
701  -6695.2225619907  -0.000000003580 0.00000708  0.00000006  0.0000193 0.0000
702  -6695.2225619916  -0.000000000913 0.00001254  0.00000008  0.0000062 0.0000
703  -6695.2225619940  -0.000000002426 0.00000828  0.00000006  0.0000062 0.0000
704  -6695.2225619986  -0.000000004628 0.00003158  0.00000021  0.0000062 0.0000
                 **** Energy Check signals convergence ****

               *****************************************************
               *                     SUCCESS                       *
               *           SCF CONVERGED AFTER 705 CYCLES          *
               *****************************************************

Setting up the final grid:

General Integration Accuracy     IntAcc      ...  4.670
Radial Grid Type                 RadialGrid  ... Gauss-Chebyshev
Angular Grid (max. acc.)         AngularGrid ... Lebedev-302
Angular grid pruning method      GridPruning ... 3 (G Style)
Weight generation scheme         WeightScheme... Becke
Basis function cutoff            BFCut       ...    1.0000e-11
Integration weight cutoff        WCut        ...    1.0000e-14
Grids for H and He will be reduced by one unit

# of grid points (after initial pruning)     ... 126024 (   0.0 sec)
# of grid points (after weights+screening)   ... 116970 (   0.3 sec)
nearest neighbour list constructed           ...    0.0 sec
Grid point re-assignment to atoms done       ...    0.0 sec
Grid point division into batches done        ...    0.4 sec
Reduced shell lists constructed in    1.1 sec

Total number of grid points                  ...   116970
Total number of batches                      ...     1841
Average number of points per batch           ...       63
Average number of grid points per atom       ...     5317
Average number of shells per batch           ...    53.07 (39.61%)
Average number of basis functions per batch  ...   116.80 (38.17%)
Average number of large shells per batch     ...    35.57 (67.03%)
Average number of large basis fcns per batch ...    76.96 (65.89%)
Maximum spatial batch extension              ...  23.78, 20.30, 21.88 au
Average spatial batch extension              ...   2.54,  2.51,  2.54 au

Final grid set up in    1.4 sec
Final integration                            ... done (   1.3 sec)
Change in XC energy                          ...    -0.000275492
Integrated number of electrons               ...   218.999925623
Previous integrated no of electrons          ...   218.998741483

----------------
TOTAL SCF ENERGY
----------------

Total Energy       :        -6695.22283750 Eh         -182186.27558 eV

Components:
Nuclear Repulsion  :         3301.41883313 Eh           89836.17363 eV
Electronic Energy  :        -9996.64167063 Eh         -272022.44921 eV
One Electron Energy:       -15898.76051100 Eh         -432627.26785 eV
Two Electron Energy:         5902.11884038 Eh          160604.81864 eV

Virial components:
Potential Energy   :       -13376.31899621 Eh         -363988.14469 eV
Kinetic Energy     :         6681.09615871 Eh          181801.86911 eV
Virial Ratio       :            2.00211443


DFT components:
N(Alpha)           :      110.999965395187 electrons
N(Beta)            :      107.999960227744 electrons
N(Total)           :      218.999925622931 electrons
E(X)               :     -266.936246428232 Eh       
E(C)               :       -8.839683438811 Eh       
E(XC)              :     -275.775929867043 Eh       
DFET-embed. en.    :        0.000000000000 Eh       

---------------
SCF CONVERGENCE
---------------

  Last Energy change         ...   -5.7353e-09  Tolerance :   1.0000e-08
  Last MAX-Density change    ...    7.6285e-06  Tolerance :   1.0000e-07
  Last RMS-Density change    ...    4.8186e-08  Tolerance :   5.0000e-09
  Last DIIS Error            ...    6.0861e-06  Tolerance :   5.0000e-07

             **** THE GBW FILE WAS UPDATED (1e3d_chainsAB_medial_cluster.gbw) ****
             **** DENSITY FILE WAS UPDATED (1e3d_chainsAB_medial_cluster.scfp) ****
             **** ENERGY FILE WAS UPDATED (1e3d_chainsAB_medial_cluster.en.tmp) ****
----------------------
UHF SPIN CONTAMINATION
----------------------

Warning: in a DFT calculation there is little theoretical justification to 
         calculate <S**2> as in Hartree-Fock theory. We will do it anyways
         but you should keep in mind that the values have only limited relevance

Expectation value of <S**2>     :     7.803929
Ideal value S*(S+1) for S=1.5   :     3.750000
Deviation                       :     4.053929

             **** THE GBW FILE WAS UPDATED (1e3d_chainsAB_medial_cluster.gbw) ****
             **** DENSITY FILE WAS UPDATED (1e3d_chainsAB_medial_cluster.scfp) ****
----------------
ORBITAL ENERGIES
----------------
                 SPIN UP ORBITALS
  NO   OCC          E(Eh)            E(eV) 
   0   1.0000    -256.164787     -6970.5982 
   1   1.0000    -256.164322     -6970.5856 
   2   1.0000    -256.163394     -6970.5603 
   3   1.0000     -88.742318     -2414.8012 
   4   1.0000     -88.731399     -2414.5041 
   5   1.0000     -88.726095     -2414.3598 
   6   1.0000     -88.725423     -2414.3415 
   7   1.0000     -88.724103     -2414.3056 
   8   1.0000     -88.723692     -2414.2944 
   9   1.0000     -88.719236     -2414.1732 
  10   1.0000     -29.955174      -815.1217 
  11   1.0000     -29.952650      -815.0531 
  12   1.0000     -29.951310      -815.0166 
  13   1.0000     -25.794306      -701.8987 
  14   1.0000     -25.791614      -701.8255 
  15   1.0000     -25.789974      -701.7809 
  16   1.0000     -25.789129      -701.7579 
  17   1.0000     -25.788620      -701.7440 
  18   1.0000     -25.786585      -701.6887 
  19   1.0000     -25.779389      -701.4928 
  20   1.0000     -25.779289      -701.4901 
  21   1.0000     -25.779050      -701.4836 
  22   1.0000     -10.040376      -273.2125 
  23   1.0000     -10.036763      -273.1142 
  24   1.0000     -10.036325      -273.1023 
  25   1.0000      -7.740913      -210.6410 
  26   1.0000      -7.731108      -210.3741 
  27   1.0000      -7.725530      -210.2224 
  28   1.0000      -7.724674      -210.1991 
  29   1.0000      -7.721709      -210.1184 
  30   1.0000      -7.721561      -210.1144 
  31   1.0000      -7.717509      -210.0041 
  32   1.0000      -5.679049      -154.5348 
  33   1.0000      -5.678452      -154.5185 
  34   1.0000      -5.678315      -154.5148 
  35   1.0000      -5.673735      -154.3902 
  36   1.0000      -5.668233      -154.2405 
  37   1.0000      -5.667380      -154.2173 
  38   1.0000      -5.667298      -154.2150 
  39   1.0000      -5.665329      -154.1615 
  40   1.0000      -5.662121      -154.0741 
  41   1.0000      -5.661309      -154.0520 
  42   1.0000      -5.660903      -154.0410 
  43   1.0000      -5.660417      -154.0278 
  44   1.0000      -5.659514      -154.0032 
  45   1.0000      -5.659504      -154.0029 
  46   1.0000      -5.658955      -153.9880 
  47   1.0000      -5.658794      -153.9836 
  48   1.0000      -5.658409      -153.9731 
  49   1.0000      -5.657792      -153.9563 
  50   1.0000      -5.656684      -153.9262 
  51   1.0000      -5.654498      -153.8667 
  52   1.0000      -5.653362      -153.8358 
  53   1.0000      -3.311553       -90.1119 
  54   1.0000      -3.307764       -90.0088 
  55   1.0000      -3.301102       -89.8276 
  56   1.0000      -2.082545       -56.6689 
  57   1.0000      -2.076628       -56.5079 
  58   1.0000      -2.075714       -56.4831 
  59   1.0000      -2.069277       -56.3079 
  60   1.0000      -2.068974       -56.2997 
  61   1.0000      -2.060470       -56.0682 
  62   1.0000      -2.052522       -55.8520 
  63   1.0000      -2.050142       -55.7872 
  64   1.0000      -2.046150       -55.6786 
  65   1.0000      -0.549853       -14.9623 
  66   1.0000      -0.545007       -14.8304 
  67   1.0000      -0.543936       -14.8012 
  68   1.0000      -0.455038       -12.3822 
  69   1.0000      -0.417451       -11.3594 
  70   1.0000      -0.410121       -11.1600 
  71   1.0000      -0.404821       -11.0157 
  72   1.0000      -0.389772       -10.6062 
  73   1.0000      -0.385915       -10.5013 
  74   1.0000      -0.384075       -10.4512 
  75   1.0000      -0.224643        -6.1129 
  76   1.0000      -0.220766        -6.0073 
  77   1.0000      -0.220023        -5.9871 
  78   1.0000      -0.218034        -5.9330 
  79   1.0000      -0.215036        -5.8514 
  80   1.0000      -0.214361        -5.8330 
  81   1.0000      -0.156819        -4.2673 
  82   1.0000      -0.152261        -4.1432 
  83   1.0000      -0.148148        -4.0313 
  84   1.0000      -0.141575        -3.8525 
  85   1.0000      -0.136610        -3.7173 
  86   1.0000      -0.130609        -3.5541 
  87   1.0000      -0.123855        -3.3703 
  88   1.0000      -0.118184        -3.2159 
  89   1.0000      -0.114070        -3.1040 
  90   1.0000      -0.110999        -3.0204 
  91   1.0000      -0.106460        -2.8969 
  92   1.0000      -0.100756        -2.7417 
  93   1.0000      -0.087682        -2.3859 
  94   1.0000      -0.057698        -1.5700 
  95   1.0000      -0.052944        -1.4407 
  96   1.0000      -0.050491        -1.3739 
  97   1.0000      -0.042628        -1.1600 
  98   1.0000      -0.039289        -1.0691 
  99   1.0000      -0.034254        -0.9321 
 100   1.0000      -0.029760        -0.8098 
 101   1.0000      -0.024640        -0.6705 
 102   1.0000      -0.018532        -0.5043 
 103   1.0000      -0.008987        -0.2445 
 104   1.0000      -0.002576        -0.0701 
 105   1.0000       0.007687         0.2092 
 106   1.0000       0.014712         0.4003 
 107   1.0000       0.022290         0.6065 
 108   1.0000       0.025990         0.7072 
 109   1.0000       0.033329         0.9069 
 110   1.0000       0.034970         0.9516 
 111   0.0000       0.134054         3.6478 
 112   0.0000       0.135929         3.6988 
 113   0.0000       0.139091         3.7849 
 114   0.0000       0.146240         3.9794 
 115   0.0000       0.155501         4.2314 
 116   0.0000       0.155921         4.2428 
 117   0.0000       0.258249         7.0273 
 118   0.0000       0.265484         7.2242 
 119   0.0000       0.272409         7.4126 
 120   0.0000       0.281477         7.6594 
 121   0.0000       0.297336         8.0909 
 122   0.0000       0.309869         8.4320 
 123   0.0000       0.330309         8.9882 
 124   0.0000       0.333432         9.0731 
 125   0.0000       0.333799         9.0831 
 126   0.0000       0.340341         9.2612 
 127   0.0000       0.343375         9.3437 
 128   0.0000       0.346663         9.4332 
 129   0.0000       0.365932         9.9575 
 130   0.0000       0.370693        10.0871 
 131   0.0000       0.377477        10.2717 
 132   0.0000       0.405509        11.0345 
 133   0.0000       0.409992        11.1565 
 134   0.0000       0.415454        11.3051 
 135   0.0000       0.429473        11.6865 
 136   0.0000       0.438134        11.9222 
 137   0.0000       0.461836        12.5672 
 138   0.0000       0.464352        12.6357 
 139   0.0000       0.468386        12.7454 
 140   0.0000       0.473230        12.8773 
 141   0.0000       0.501126        13.6363 
 142   0.0000       0.555605        15.1188 
 143   0.0000       0.562373        15.3029 
 144   0.0000       0.644622        17.5411 
 145   0.0000       0.647648        17.6234 
 146   0.0000       0.649744        17.6804 
 147   0.0000       0.652225        17.7479 
 148   0.0000       0.652841        17.7647 
 149   0.0000       0.653122        17.7724 
 150   0.0000       0.658954        17.9311 
 151   0.0000       0.685625        18.6568 
 152   0.0000       0.697518        18.9804 
 153   0.0000       0.710926        19.3453 
 154   0.0000       0.734275        19.9806 
 155   0.0000       0.742941        20.2165 
 156   0.0000       0.757780        20.6202 
 157   0.0000       0.804994        21.9050 
 158   0.0000       0.808956        22.0128 
 159   0.0000       0.831339        22.6219 
 160   0.0000       0.838041        22.8043 
 161   0.0000       0.840991        22.8845 
 162   0.0000       0.841749        22.9052 
 163   0.0000       0.848769        23.0962 
 164   0.0000       0.856934        23.3184 
 165   0.0000       0.864172        23.5153 
 166   0.0000       0.870547        23.6888 
 167   0.0000       0.875908        23.8347 
 168   0.0000       0.878776        23.9127 
 169   0.0000       0.880362        23.9559 
 170   0.0000       0.885826        24.1045 
 171   0.0000       0.888187        24.1688 
 172   0.0000       0.892554        24.2876 
 173   0.0000       0.897239        24.4151 
 174   0.0000       0.904752        24.6196 
 175   0.0000       0.908763        24.7287 
 176   0.0000       0.910032        24.7632 
 177   0.0000       0.916097        24.9283 
 178   0.0000       0.919738        25.0274 
 179   0.0000       0.935131        25.4462 
 180   0.0000       0.940032        25.5796 
 181   0.0000       0.941744        25.6261 
 182   0.0000       0.943736        25.6804 
 183   0.0000       0.948272        25.8038 
 184   0.0000       0.951729        25.8979 
 185   0.0000       0.952741        25.9254 
 186   0.0000       0.958441        26.0805 
 187   0.0000       0.960409        26.1340 
 188   0.0000       0.964901        26.2563 
 189   0.0000       0.968734        26.3606 
 190   0.0000       0.969987        26.3947 
 191   0.0000       0.977523        26.5998 
 192   0.0000       0.983619        26.7656 
 193   0.0000       0.989328        26.9210 
 194   0.0000       0.989825        26.9345 
 195   0.0000       0.994161        27.0525 
 196   0.0000       1.000970        27.2378 
 197   0.0000       1.008955        27.4551 
 198   0.0000       1.017833        27.6966 
 199   0.0000       1.022251        27.8169 
 200   0.0000       1.029378        28.0108 
 201   0.0000       1.036782        28.2123 
 202   0.0000       1.048361        28.5273 
 203   0.0000       1.054975        28.7073 
 204   0.0000       1.058429        28.8013 
 205   0.0000       1.058910        28.8144 
 206   0.0000       1.071509        29.1572 
 207   0.0000       1.088919        29.6310 
 208   0.0000       1.092433        29.7266 
 209   0.0000       1.105553        30.0836 
 210   0.0000       1.136869        30.9358 
 211   0.0000       1.164721        31.6937 
 212   0.0000       1.175009        31.9736 
 213   0.0000       1.191834        32.4315 
 214   0.0000       1.197493        32.5854 
 215   0.0000       1.213047        33.0087 
 216   0.0000       1.233946        33.5774 
 217   0.0000       1.284104        34.9423 
 218   0.0000       1.289879        35.0994 
 219   0.0000       1.297242        35.2998 
 220   0.0000       1.333460        36.2853 
 221   0.0000       1.342507        36.5315 
 222   0.0000       1.349070        36.7101 
 223   0.0000       1.374711        37.4078 
 224   0.0000       1.393513        37.9194 
 225   0.0000       1.411489        38.4086 
 226   0.0000       1.419722        38.6326 
 227   0.0000       1.434891        39.0454 
 228   0.0000       1.457813        39.6691 
 229   0.0000       1.469256        39.9805 
 230   0.0000       1.476932        40.1894 
 231   0.0000       1.484902        40.4062 
 232   0.0000       1.486935        40.4616 
 233   0.0000       1.488706        40.5097 
 234   0.0000       1.521339        41.3977 
 235   0.0000       1.526161        41.5289 
 236   0.0000       1.544976        42.0409 
 237   0.0000       1.556851        42.3641 
 238   0.0000       1.589378        43.2492 
 239   0.0000       1.608022        43.7565 
 240   0.0000       1.730108        47.0786 
 241   0.0000       1.733116        47.1605 
 242   0.0000       1.734768        47.2054 
 243   0.0000       1.741305        47.3833 
 244   0.0000       1.749644        47.6102 
 245   0.0000       1.753176        47.7063 
 246   0.0000       1.762845        47.9695 
 247   0.0000       1.766919        48.0803 
 248   0.0000       1.846250        50.2390 
 249   0.0000       1.856724        50.5240 
 250   0.0000       1.871682        50.9311 
 251   0.0000       1.881527        51.1990 
 252   0.0000       1.947671        52.9988 
 253   0.0000       1.950329        53.0712 
 254   0.0000       1.950854        53.0854 
 255   0.0000       1.963829        53.4385 
 256   0.0000       1.968048        53.5533 
 257   0.0000       1.972245        53.6675 
 258   0.0000       2.075731        56.4835 
 259   0.0000       2.076337        56.5000 
 260   0.0000       2.077774        56.5391 
 261   0.0000       2.173832        59.1530 
 262   0.0000       2.176376        59.2222 
 263   0.0000       2.177977        59.2658 
 264   0.0000       2.180310        59.3292 
 265   0.0000       2.180761        59.3415 
 266   0.0000       2.182079        59.3774 
 267   0.0000       2.432706        66.1973 
 268   0.0000       2.433840        66.2282 
 269   0.0000       2.435429        66.2714 
 270   0.0000       2.630858        71.5893 
 271   0.0000       2.633682        71.6661 
 272   0.0000       2.634719        71.6943 
 273   0.0000       2.638502        71.7973 
 274   0.0000       2.639488        71.8241 
 275   0.0000       2.640976        71.8646 
 276   0.0000       2.911328        79.2213 
 277   0.0000       2.912126        79.2430 
 278   0.0000       2.915844        79.3442 
 279   0.0000       3.120231        84.9058 
 280   0.0000       3.121311        84.9352 
 281   0.0000       3.122146        84.9579 
 282   0.0000       3.122772        84.9749 
 283   0.0000       3.126520        85.0769 
 284   0.0000       3.126974        85.0893 
 285   0.0000       4.280237       116.4712 
 286   0.0000       4.283046       116.5476 
 287   0.0000       4.289568       116.7251 
 288   0.0000       4.297973       116.9538 
 289   0.0000       4.307461       117.2120 
 290   0.0000       4.314139       117.3937 
 291   0.0000       4.316614       117.4610 
 292   0.0000       4.318423       117.5103 
 293   0.0000       4.321632       117.5976 
 294   0.0000       4.326065       117.7182 
 295   0.0000       4.332929       117.9050 
 296   0.0000       4.334221       117.9402 
 297   0.0000       4.340934       118.1228 
 298   0.0000       4.342814       118.1740 
 299   0.0000       4.345339       118.2427 
 300   0.0000       4.349647       118.3599 
 301   0.0000       4.354863       118.5018 
 302   0.0000       4.356986       118.5596 
 303   0.0000       4.364125       118.7539 
 304   0.0000       4.373352       119.0049 
 305   0.0000       4.403835       119.8344 

                 SPIN DOWN ORBITALS
  NO   OCC          E(Eh)            E(eV) 
   0   1.0000    -256.164471     -6970.5896 
   1   1.0000    -256.164098     -6970.5795 
   2   1.0000    -256.163155     -6970.5538 
   3   1.0000     -88.742841     -2414.8155 
   4   1.0000     -88.731912     -2414.5181 
   5   1.0000     -88.726385     -2414.3677 
   6   1.0000     -88.725799     -2414.3517 
   7   1.0000     -88.724935     -2414.3282 
   8   1.0000     -88.724604     -2414.3192 
   9   1.0000     -88.721343     -2414.2305 
  10   1.0000     -29.928692      -814.4011 
  11   1.0000     -29.925516      -814.3147 
  12   1.0000     -29.925366      -814.3106 
  13   1.0000     -25.770131      -701.2409 
  14   1.0000     -25.768483      -701.1961 
  15   1.0000     -25.766209      -701.1342 
  16   1.0000     -25.764725      -701.0938 
  17   1.0000     -25.764001      -701.0741 
  18   1.0000     -25.763555      -701.0620 
  19   1.0000     -25.761760      -701.0131 
  20   1.0000     -25.760314      -700.9738 
  21   1.0000     -25.759300      -700.9462 
  22   1.0000     -10.040087      -273.2047 
  23   1.0000     -10.036905      -273.1181 
  24   1.0000     -10.036281      -273.1011 
  25   1.0000      -7.741375      -210.6535 
  26   1.0000      -7.731611      -210.3878 
  27   1.0000      -7.725810      -210.2300 
  28   1.0000      -7.725027      -210.2087 
  29   1.0000      -7.722549      -210.1412 
  30   1.0000      -7.722514      -210.1403 
  31   1.0000      -7.719650      -210.0624 
  32   1.0000      -5.682147      -154.6191 
  33   1.0000      -5.678799      -154.5280 
  34   1.0000      -5.677472      -154.4919 
  35   1.0000      -5.674175      -154.4022 
  36   1.0000      -5.669889      -154.2855 
  37   1.0000      -5.668373      -154.2443 
  38   1.0000      -5.667624      -154.2239 
  39   1.0000      -5.664717      -154.1448 
  40   1.0000      -5.663488      -154.1113 
  41   1.0000      -5.663148      -154.1021 
  42   1.0000      -5.662964      -154.0971 
  43   1.0000      -5.662929      -154.0961 
  44   1.0000      -5.662144      -154.0748 
  45   1.0000      -5.661787      -154.0651 
  46   1.0000      -5.660356      -154.0261 
  47   1.0000      -5.659708      -154.0085 
  48   1.0000      -5.658944      -153.9877 
  49   1.0000      -5.658452      -153.9743 
  50   1.0000      -5.656991      -153.9346 
  51   1.0000      -5.656945      -153.9333 
  52   1.0000      -5.654948      -153.8790 
  53   1.0000      -3.243532       -88.2610 
  54   1.0000      -3.238608       -88.1270 
  55   1.0000      -3.236769       -88.0770 
  56   1.0000      -2.005399       -54.5697 
  57   1.0000      -2.001409       -54.4611 
  58   1.0000      -1.998391       -54.3790 
  59   1.0000      -1.993701       -54.2514 
  60   1.0000      -1.989623       -54.1404 
  61   1.0000      -1.989213       -54.1292 
  62   1.0000      -1.986242       -54.0484 
  63   1.0000      -1.984646       -54.0050 
  64   1.0000      -1.982505       -53.9467 
  65   1.0000      -0.550504       -14.9800 
  66   1.0000      -0.545879       -14.8541 
  67   1.0000      -0.544560       -14.8182 
  68   1.0000      -0.458987       -12.4897 
  69   1.0000      -0.424451       -11.5499 
  70   1.0000      -0.418342       -11.3837 
  71   1.0000      -0.416614       -11.3366 
  72   1.0000      -0.392175       -10.6716 
  73   1.0000      -0.387245       -10.5375 
  74   1.0000      -0.385937       -10.5019 
  75   1.0000      -0.225398        -6.1334 
  76   1.0000      -0.220897        -6.0109 
  77   1.0000      -0.220682        -6.0051 
  78   1.0000      -0.217469        -5.9176 
  79   1.0000      -0.215471        -5.8633 
  80   1.0000      -0.213934        -5.8214 
  81   1.0000      -0.148189        -4.0324 
  82   1.0000      -0.143897        -3.9156 
  83   1.0000      -0.140277        -3.8171 
  84   1.0000      -0.131061        -3.5664 
  85   1.0000      -0.112752        -3.0681 
  86   1.0000      -0.105179        -2.8621 
  87   1.0000      -0.099390        -2.7045 
  88   1.0000      -0.091045        -2.4775 
  89   1.0000      -0.081805        -2.2260 
  90   1.0000      -0.078203        -2.1280 
  91   1.0000      -0.065949        -1.7946 
  92   1.0000      -0.059924        -1.6306 
  93   1.0000      -0.051081        -1.3900 
  94   1.0000      -0.047224        -1.2850 
  95   1.0000      -0.039741        -1.0814 
  96   1.0000      -0.034429        -0.9369 
  97   1.0000      -0.019943        -0.5427 
  98   1.0000      -0.011083        -0.3016 
  99   1.0000      -0.005727        -0.1558 
 100   1.0000      -0.002279        -0.0620 
 101   1.0000       0.001829         0.0498 
 102   1.0000       0.006707         0.1825 
 103   1.0000       0.010923         0.2972 
 104   1.0000       0.019530         0.5314 
 105   1.0000       0.024622         0.6700 
 106   1.0000       0.030100         0.8191 
 107   1.0000       0.037961         1.0330 
 108   0.0000       0.165450         4.5021 
 109   0.0000       0.171994         4.6802 
 110   0.0000       0.182859         4.9759 
 111   0.0000       0.183235         4.9861 
 112   0.0000       0.187573         5.1041 
 113   0.0000       0.189648         5.1606 
 114   0.0000       0.193635         5.2691 
 115   0.0000       0.204623         5.5681 
 116   0.0000       0.215639         5.8678 
 117   0.0000       0.258427         7.0322 
 118   0.0000       0.265605         7.2275 
 119   0.0000       0.273264         7.4359 
 120   0.0000       0.280470         7.6320 
 121   0.0000       0.298467         8.1217 
 122   0.0000       0.308651         8.3988 
 123   0.0000       0.330410         8.9909 
 124   0.0000       0.333110         9.0644 
 125   0.0000       0.333548         9.0763 
 126   0.0000       0.340866         9.2754 
 127   0.0000       0.344828         9.3832 
 128   0.0000       0.346843         9.4381 
 129   0.0000       0.364948         9.9307 
 130   0.0000       0.370575        10.0839 
 131   0.0000       0.377804        10.2806 
 132   0.0000       0.415941        11.3183 
 133   0.0000       0.419268        11.4089 
 134   0.0000       0.422108        11.4861 
 135   0.0000       0.433577        11.7982 
 136   0.0000       0.446866        12.1598 
 137   0.0000       0.466540        12.6952 
 138   0.0000       0.468758        12.7556 
 139   0.0000       0.473869        12.8946 
 140   0.0000       0.482599        13.1322 
 141   0.0000       0.500930        13.6310 
 142   0.0000       0.562923        15.3179 
 143   0.0000       0.570931        15.5358 
 144   0.0000       0.644879        17.5480 
 145   0.0000       0.648154        17.6372 
 146   0.0000       0.650587        17.7034 
 147   0.0000       0.652473        17.7547 
 148   0.0000       0.653016        17.7695 
 149   0.0000       0.653331        17.7780 
 150   0.0000       0.661059        17.9883 
 151   0.0000       0.685487        18.6530 
 152   0.0000       0.699049        19.0221 
 153   0.0000       0.709283        19.3006 
 154   0.0000       0.733230        19.9522 
 155   0.0000       0.740325        20.1453 
 156   0.0000       0.758380        20.6366 
 157   0.0000       0.802991        21.8505 
 158   0.0000       0.807316        21.9682 
 159   0.0000       0.833854        22.6903 
 160   0.0000       0.837756        22.7965 
 161   0.0000       0.843427        22.9508 
 162   0.0000       0.847842        23.0710 
 163   0.0000       0.852893        23.2084 
 164   0.0000       0.856915        23.3178 
 165   0.0000       0.866057        23.5666 
 166   0.0000       0.869920        23.6717 
 167   0.0000       0.875957        23.8360 
 168   0.0000       0.880907        23.9707 
 169   0.0000       0.884382        24.0652 
 170   0.0000       0.885253        24.0890 
 171   0.0000       0.886672        24.1276 
 172   0.0000       0.890988        24.2450 
 173   0.0000       0.897335        24.4177 
 174   0.0000       0.904859        24.6225 
 175   0.0000       0.905729        24.6461 
 176   0.0000       0.911643        24.8071 
 177   0.0000       0.916914        24.9505 
 178   0.0000       0.918982        25.0068 
 179   0.0000       0.933367        25.3982 
 180   0.0000       0.936430        25.4816 
 181   0.0000       0.938636        25.5416 
 182   0.0000       0.939922        25.5766 
 183   0.0000       0.946296        25.7500 
 184   0.0000       0.947242        25.7758 
 185   0.0000       0.950873        25.8746 
 186   0.0000       0.954710        25.9790 
 187   0.0000       0.957352        26.0509 
 188   0.0000       0.961959        26.1762 
 189   0.0000       0.965215        26.2648 
 190   0.0000       0.966278        26.2938 
 191   0.0000       0.975436        26.5430 
 192   0.0000       0.981974        26.7209 
 193   0.0000       0.985820        26.8255 
 194   0.0000       0.987892        26.8819 
 195   0.0000       0.992647        27.0113 
 196   0.0000       0.997663        27.1478 
 197   0.0000       1.005833        27.3701 
 198   0.0000       1.016967        27.6731 
 199   0.0000       1.020510        27.7695 
 200   0.0000       1.026943        27.9445 
 201   0.0000       1.035353        28.1734 
 202   0.0000       1.043302        28.3897 
 203   0.0000       1.051712        28.6185 
 204   0.0000       1.056381        28.7456 
 205   0.0000       1.058700        28.8087 
 206   0.0000       1.069047        29.0902 
 207   0.0000       1.089204        29.6388 
 208   0.0000       1.091183        29.6926 
 209   0.0000       1.105001        30.0686 
 210   0.0000       1.136365        30.9221 
 211   0.0000       1.162780        31.6408 
 212   0.0000       1.174567        31.9616 
 213   0.0000       1.187502        32.3136 
 214   0.0000       1.200353        32.6633 
 215   0.0000       1.212581        32.9960 
 216   0.0000       1.233773        33.5727 
 217   0.0000       1.287955        35.0470 
 218   0.0000       1.292306        35.1654 
 219   0.0000       1.299725        35.3673 
 220   0.0000       1.335840        36.3500 
 221   0.0000       1.342956        36.5437 
 222   0.0000       1.368746        37.2455 
 223   0.0000       1.393793        37.9270 
 224   0.0000       1.401104        38.1260 
 225   0.0000       1.414445        38.4890 
 226   0.0000       1.421123        38.6707 
 227   0.0000       1.453356        39.5478 
 228   0.0000       1.463181        39.8152 
 229   0.0000       1.468627        39.9634 
 230   0.0000       1.477088        40.1936 
 231   0.0000       1.485634        40.4262 
 232   0.0000       1.487378        40.4736 
 233   0.0000       1.493546        40.6415 
 234   0.0000       1.530188        41.6385 
 235   0.0000       1.533675        41.7334 
 236   0.0000       1.567434        42.6520 
 237   0.0000       1.582115        43.0515 
 238   0.0000       1.604824        43.6695 
 239   0.0000       1.619624        44.0722 
 240   0.0000       1.732263        47.1373 
 241   0.0000       1.733788        47.1788 
 242   0.0000       1.735367        47.2217 
 243   0.0000       1.754421        47.7402 
 244   0.0000       1.757395        47.8212 
 245   0.0000       1.767144        48.0864 
 246   0.0000       1.783434        48.5297 
 247   0.0000       1.789951        48.7070 
 248   0.0000       1.861731        50.6603 
 249   0.0000       1.867120        50.8069 
 250   0.0000       1.876501        51.0622 
 251   0.0000       1.909981        51.9732 
 252   0.0000       1.947643        52.9981 
 253   0.0000       1.950212        53.0680 
 254   0.0000       1.950889        53.0864 
 255   0.0000       1.963954        53.4419 
 256   0.0000       1.968055        53.5535 
 257   0.0000       1.973327        53.6970 
 258   0.0000       2.075879        56.4876 
 259   0.0000       2.076400        56.5017 
 260   0.0000       2.077944        56.5437 
 261   0.0000       2.173987        59.1572 
 262   0.0000       2.176240        59.2185 
 263   0.0000       2.177832        59.2618 
 264   0.0000       2.180445        59.3329 
 265   0.0000       2.181004        59.3481 
 266   0.0000       2.182273        59.3827 
 267   0.0000       2.433087        66.2077 
 268   0.0000       2.433623        66.2222 
 269   0.0000       2.435569        66.2752 
 270   0.0000       2.631178        71.5980 
 271   0.0000       2.633439        71.6595 
 272   0.0000       2.634786        71.6962 
 273   0.0000       2.638786        71.8050 
 274   0.0000       2.639372        71.8210 
 275   0.0000       2.641090        71.8677 
 276   0.0000       2.911379        79.2226 
 277   0.0000       2.912157        79.2438 
 278   0.0000       2.915894        79.3455 
 279   0.0000       3.120514        84.9135 
 280   0.0000       3.121286        84.9345 
 281   0.0000       3.122266        84.9612 
 282   0.0000       3.122555        84.9690 
 283   0.0000       3.126645        85.0803 
 284   0.0000       3.127156        85.0942 
 285   0.0000       4.350745       118.3898 
 286   0.0000       4.353626       118.4682 
 287   0.0000       4.353869       118.4748 
 288   0.0000       4.355944       118.5313 
 289   0.0000       4.358428       118.5989 
 290   0.0000       4.361726       118.6886 
 291   0.0000       4.362320       118.7048 
 292   0.0000       4.369935       118.9120 
 293   0.0000       4.373652       119.0131 
 294   0.0000       4.377239       119.1107 
 295   0.0000       4.380855       119.2091 
 296   0.0000       4.385607       119.3384 
 297   0.0000       4.387690       119.3951 
 298   0.0000       4.391650       119.5029 
 299   0.0000       4.394806       119.5888 
 300   0.0000       4.395751       119.6145 
 301   0.0000       4.401697       119.7763 
 302   0.0000       4.412667       120.0748 
 303   0.0000       4.426819       120.4599 
 304   0.0000       4.428832       120.5147 
 305   0.0000       4.452491       121.1585 

                    ********************************
                    * MULLIKEN POPULATION ANALYSIS *
                    ********************************

--------------------------------------------
MULLIKEN ATOMIC CHARGES AND SPIN POPULATIONS
--------------------------------------------
   0 Fe:    0.321945    1.507759
   1 Fe:    0.311785    1.174200
   2 Fe:    0.329172    1.393829
   3 S :   -0.429127   -0.171054
   4 S :   -0.451523   -0.187264
   5 S :   -0.407566   -0.097902
   6 S :   -0.411882   -0.380359
   7 S :   -0.413663   -0.085934
   8 S :   -0.399617   -0.115918
   9 S :   -0.395917   -0.052159
  10 C :   -0.146615    0.007083
  11 C :   -0.153324    0.015216
  12 C :   -0.145331   -0.002317
  13 H :    0.059441    0.000570
  14 H :    0.054801   -0.002791
  15 H :    0.011485    0.001952
  16 H :    0.060496    0.002367
  17 H :    0.063840   -0.006381
  18 H :    0.016167    0.001348
  19 H :    0.058402   -0.004185
  20 H :    0.054848    0.001961
  21 H :    0.012183   -0.000020
Sum of atomic charges         :   -2.0000000
Sum of atomic spin populations:    3.0000000

-----------------------------------------------------
MULLIKEN REDUCED ORBITAL CHARGES AND SPIN POPULATIONS
-----------------------------------------------------
CHARGE
  0 Fes       :     6.552517  s :     6.552517
      pz      :     4.256058  p :    12.776514
      px      :     4.257831
      py      :     4.262625
      dz2     :     1.286965  d :     6.348122
      dxz     :     1.277697
      dyz     :     1.104961
      dx2y2   :     1.326941
      dxy     :     1.351558
      f0      :     0.000108  f :     0.000902
      f+1     :     0.000108
      f-1     :     0.000167
      f+2     :     0.000104
      f-2     :     0.000155
      f+3     :     0.000119
      f-3     :     0.000142
  1 Fes       :     6.540820  s :     6.540820
      pz      :     4.242187  p :    12.786157
      px      :     4.249987
      py      :     4.293983
      dz2     :     1.367920  d :     6.360298
      dxz     :     1.176213
      dyz     :     1.206854
      dx2y2   :     1.042148
      dxy     :     1.567163
      f0      :     0.000192  f :     0.000939
      f+1     :     0.000126
      f-1     :     0.000132
      f+2     :     0.000104
      f-2     :     0.000087
      f+3     :     0.000153
      f-3     :     0.000144
  2 Fes       :     6.551430  s :     6.551430
      pz      :     4.234581  p :    12.774494
      px      :     4.273500
      py      :     4.266413
      dz2     :     1.221332  d :     6.343972
      dxz     :     1.298258
      dyz     :     1.464778
      dx2y2   :     1.228537
      dxy     :     1.131066
      f0      :     0.000152  f :     0.000933
      f+1     :     0.000089
      f-1     :     0.000147
      f+2     :     0.000139
      f-2     :     0.000134
      f+3     :     0.000100
      f-3     :     0.000171
  3 S s       :     5.884406  s :     5.884406
      pz      :     3.719444  p :    10.514149
      px      :     3.402893
      py      :     3.391812
      dz2     :     0.003638  d :     0.030571
      dxz     :     0.004418
      dyz     :     0.002685
      dx2y2   :     0.010840
      dxy     :     0.008990
  4 S s       :     5.882852  s :     5.882852
      pz      :     3.528939  p :    10.537298
      px      :     3.484480
      py      :     3.523879
      dz2     :     0.006111  d :     0.031373
      dxz     :     0.006337
      dyz     :     0.006602
      dx2y2   :     0.005159
      dxy     :     0.007164
  5 S s       :     5.891755  s :     5.891755
      pz      :     3.447114  p :    10.464497
      px      :     3.526951
      py      :     3.490431
      dz2     :     0.012474  d :     0.051314
      dxz     :     0.011988
      dyz     :     0.010381
      dx2y2   :     0.008626
      dxy     :     0.007846
  6 S s       :     5.882643  s :     5.882643
      pz      :     3.480738  p :    10.497740
      px      :     3.628288
      py      :     3.388715
      dz2     :     0.008442  d :     0.031498
      dxz     :     0.006066
      dyz     :     0.008414
      dx2y2   :     0.005325
      dxy     :     0.003250
  7 S s       :     5.895400  s :     5.895400
      pz      :     3.560400  p :    10.465458
      px      :     3.593572
      py      :     3.311485
      dz2     :     0.006470  d :     0.052806
      dxz     :     0.006315
      dyz     :     0.018142
      dx2y2   :     0.011832
      dxy     :     0.010046
  8 S s       :     5.891907  s :     5.891907
      pz      :     3.506225  p :    10.452902
      px      :     3.295906
      py      :     3.650771
      dz2     :     0.007319  d :     0.054808
      dxz     :     0.017690
      dyz     :     0.009047
      dx2y2   :     0.008759
      dxy     :     0.011993
  9 S s       :     5.884336  s :     5.884336
      pz      :     3.455116  p :    10.456215
      px      :     3.490192
      py      :     3.510907
      dz2     :     0.008384  d :     0.055366
      dxz     :     0.016258
      dyz     :     0.011101
      dx2y2   :     0.008328
      dxy     :     0.011295
 10 C s       :     3.094397  s :     3.094397
      pz      :     1.018634  p :     3.021615
      px      :     1.008924
      py      :     0.994058
      dz2     :     0.005706  d :     0.030603
      dxz     :     0.006180
      dyz     :     0.006967
      dx2y2   :     0.003323
      dxy     :     0.008427
 11 C s       :     3.095624  s :     3.095624
      pz      :     1.012954  p :     3.027110
      px      :     0.986529
      py      :     1.027627
      dz2     :     0.002281  d :     0.030590
      dxz     :     0.007759
      dyz     :     0.008782
      dx2y2   :     0.003757
      dxy     :     0.008010
 12 C s       :     3.093147  s :     3.093147
      pz      :     1.011954  p :     3.021785
      px      :     1.019886
      py      :     0.989944
      dz2     :     0.007231  d :     0.030399
      dxz     :     0.005135
      dyz     :     0.006498
      dx2y2   :     0.007937
      dxy     :     0.003597
 13 H s       :     0.917364  s :     0.917364
      pz      :     0.007214  p :     0.023195
      px      :     0.008575
      py      :     0.007406
 14 H s       :     0.922025  s :     0.922025
      pz      :     0.010255  p :     0.023174
      px      :     0.007053
      py      :     0.005867
 15 H s       :     0.965371  s :     0.965371
      pz      :     0.005390  p :     0.023145
      px      :     0.011359
      py      :     0.006395
 16 H s       :     0.916332  s :     0.916332
      pz      :     0.006492  p :     0.023172
      px      :     0.006677
      py      :     0.010003
 17 H s       :     0.912921  s :     0.912921
      pz      :     0.009353  p :     0.023239
      px      :     0.005919
      py      :     0.007966
 18 H s       :     0.960676  s :     0.960676
      pz      :     0.008899  p :     0.023157
      px      :     0.007110
      py      :     0.007147
 19 H s       :     0.918277  s :     0.918277
      pz      :     0.006006  p :     0.023321
      px      :     0.012586
      py      :     0.004729
 20 H s       :     0.921983  s :     0.921983
      pz      :     0.010392  p :     0.023169
      px      :     0.004551
      py      :     0.008226
 21 H s       :     0.964705  s :     0.964705
      pz      :     0.004986  p :     0.023112
      px      :     0.005808
      py      :     0.012318

SPIN
  0 Fes       :     0.034827  s :     0.034827
      pz      :    -0.016075  p :     0.027280
      px      :     0.044212
      py      :    -0.000856
      dz2     :     0.353487  d :     1.445673
      dxz     :     0.362116
      dyz     :     0.273417
      dx2y2   :     0.532345
      dxy     :    -0.075693
      f0      :    -0.000003  f :    -0.000021
      f+1     :    -0.000005
      f-1     :    -0.000001
      f+2     :    -0.000000
      f-2     :    -0.000006
      f+3     :    -0.000003
      f-3     :    -0.000004
  1 Fes       :     0.033271  s :     0.033271
      pz      :    -0.011160  p :     0.008136
      px      :    -0.016214
      py      :     0.035511
      dz2     :    -0.498628  d :     1.132854
      dxz     :     0.748902
      dyz     :     0.650511
      dx2y2   :     0.137661
      dxy     :     0.094409
      f0      :    -0.000017  f :    -0.000061
      f+1     :    -0.000006
      f-1     :     0.000001
      f+2     :     0.000001
      f-2     :    -0.000020
      f+3     :    -0.000015
      f-3     :    -0.000005
  2 Fes       :     0.035564  s :     0.035564
      pz      :     0.034183  p :     0.001835
      px      :    -0.017886
      py      :    -0.014462
      dz2     :     0.534505  d :     1.356481
      dxz     :     0.344104
      dyz     :    -0.256661
      dx2y2   :     0.483056
      dxy     :     0.251476
      f0      :    -0.000020  f :    -0.000051
      f+1     :    -0.000002
      f-1     :    -0.000009
      f+2     :    -0.000005
      f-2     :    -0.000003
      f+3     :    -0.000007
      f-3     :    -0.000005
  3 S s       :    -0.003355  s :    -0.003355
      pz      :     0.099027  p :    -0.169857
      px      :    -0.182454
      py      :    -0.086430
      dz2     :     0.000218  d :     0.002158
      dxz     :     0.000203
      dyz     :     0.000508
      dx2y2   :     0.000995
      dxy     :     0.000233
  4 S s       :    -0.010712  s :    -0.010712
      pz      :    -0.045649  p :    -0.178319
      px      :    -0.150742
      py      :     0.018072
      dz2     :     0.001017  d :     0.001767
      dxz     :     0.000253
      dyz     :    -0.000125
      dx2y2   :     0.000684
      dxy     :    -0.000062
  5 S s       :     0.009013  s :     0.009013
      pz      :    -0.149304  p :    -0.105962
      px      :     0.066814
      py      :    -0.023473
      dz2     :     0.000307  d :    -0.000952
      dxz     :    -0.000687
      dyz     :    -0.000649
      dx2y2   :     0.000183
      dxy     :    -0.000106
  6 S s       :    -0.011197  s :    -0.011197
      pz      :    -0.007422  p :    -0.371264
      px      :    -0.134373
      py      :    -0.229469
      dz2     :     0.000395  d :     0.002102
      dxz     :     0.000296
      dyz     :     0.000994
      dx2y2   :     0.000086
      dxy     :     0.000331
  7 S s       :     0.001557  s :     0.001557
      pz      :     0.023400  p :    -0.088348
      px      :    -0.084932
      py      :    -0.026816
      dz2     :     0.000098  d :     0.000856
      dxz     :     0.000360
      dyz     :     0.000194
      dx2y2   :     0.000102
      dxy     :     0.000102
  8 S s       :    -0.000533  s :    -0.000533
      pz      :    -0.098113  p :    -0.118019
      px      :    -0.036579
      py      :     0.016673
      dz2     :     0.000889  d :     0.002634
      dxz     :    -0.000221
      dyz     :     0.000212
      dx2y2   :     0.000862
      dxy     :     0.000891
  9 S s       :     0.000008  s :     0.000008
      pz      :    -0.025504  p :    -0.051141
      px      :    -0.051924
      py      :     0.026287
      dz2     :     0.000152  d :    -0.001026
      dxz     :    -0.000169
      dyz     :    -0.000743
      dx2y2   :     0.000337
      dxy     :    -0.000603
 10 C s       :     0.002116  s :     0.002116
      pz      :     0.001235  p :     0.004956
      px      :     0.001536
      py      :     0.002185
      dz2     :     0.000081  d :     0.000011
      dxz     :    -0.000106
      dyz     :    -0.000011
      dx2y2   :    -0.000085
      dxy     :     0.000132
 11 C s       :     0.003358  s :     0.003358
      pz      :     0.004485  p :     0.012004
      px      :     0.005088
      py      :     0.002431
      dz2     :    -0.000183  d :    -0.000146
      dxz     :     0.000006
      dyz     :     0.000091
      dx2y2   :     0.000056
      dxy     :    -0.000115
 12 C s       :     0.000396  s :     0.000396
      pz      :    -0.001160  p :    -0.002662
      px      :    -0.000697
      py      :    -0.000804
      dz2     :     0.000032  d :    -0.000051
      dxz     :     0.000036
      dyz     :     0.000106
      dx2y2   :    -0.000233
      dxy     :     0.000009
 13 H s       :     0.000588  s :     0.000588
      pz      :    -0.000008  p :    -0.000017
      px      :    -0.000022
      py      :     0.000013
 14 H s       :    -0.002776  s :    -0.002776
      pz      :     0.000016  p :    -0.000015
      px      :    -0.000008
      py      :    -0.000024
 15 H s       :     0.001922  s :     0.001922
      pz      :     0.000027  p :     0.000030
      px      :     0.000004
      py      :    -0.000002
 16 H s       :     0.002359  s :     0.002359
      pz      :    -0.000031  p :     0.000008
      px      :     0.000040
      py      :    -0.000001
 17 H s       :    -0.006424  s :    -0.006424
      pz      :    -0.000002  p :     0.000043
      px      :     0.000007
      py      :     0.000038
 18 H s       :     0.001325  s :     0.001325
      pz      :     0.000023  p :     0.000023
      px      :     0.000009
      py      :    -0.000009
 19 H s       :    -0.004166  s :    -0.004166
      pz      :    -0.000038  p :    -0.000018
      px      :     0.000020
      py      :     0.000000
 20 H s       :     0.001988  s :     0.001988
      pz      :    -0.000017  p :    -0.000027
      px      :     0.000006
      py      :    -0.000016
 21 H s       :    -0.000039  s :    -0.000039
      pz      :    -0.000024  p :     0.000018
      px      :     0.000037
      py      :     0.000006


                     *******************************
                     * LOEWDIN POPULATION ANALYSIS *
                     *******************************

-------------------------------------------
LOEWDIN ATOMIC CHARGES AND SPIN POPULATIONS
-------------------------------------------
   0 Fe:   -0.133395    1.469953
   1 Fe:   -0.159134    1.109869
   2 Fe:   -0.128030    1.338819
   3 S :   -0.214612   -0.137030
   4 S :   -0.235521   -0.155497
   5 S :   -0.054725   -0.080842
   6 S :   -0.201557   -0.343192
   7 S :   -0.127507   -0.069199
   8 S :   -0.107737   -0.089417
   9 S :   -0.098876   -0.047825
  10 C :   -0.208032    0.002416
  11 C :   -0.207185    0.009346
  12 C :   -0.208675   -0.004274
  13 H :    0.013140    0.001038
  14 H :    0.014167   -0.001821
  15 H :   -0.001509    0.001086
  16 H :    0.015867    0.001667
  17 H :    0.014621   -0.003172
  18 H :    0.000539   -0.000258
  19 H :    0.015164   -0.003534
  20 H :    0.013651    0.001711
  21 H :   -0.000653    0.000157

----------------------------------------------------
LOEWDIN REDUCED ORBITAL CHARGES AND SPIN POPULATIONS
----------------------------------------------------
CHARGE
  0 Fes       :     6.564920  s :     6.564920
      pz      :     4.354960  p :    13.051027
      px      :     4.349818
      py      :     4.346249
      dz2     :     1.312677  d :     6.516179
      dxz     :     1.313024
      dyz     :     1.143088
      dx2y2   :     1.363213
      dxy     :     1.384177
      f0      :     0.000154  f :     0.001270
      f+1     :     0.000157
      f-1     :     0.000215
      f+2     :     0.000161
      f-2     :     0.000206
      f+3     :     0.000183
      f-3     :     0.000192
  1 Fes       :     6.560367  s :     6.560367
      pz      :     4.337543  p :    13.061568
      px      :     4.345677
      py      :     4.378348
      dz2     :     1.403392  d :     6.535869
      dxz     :     1.204053
      dyz     :     1.241902
      dx2y2   :     1.092539
      dxy     :     1.593983
      f0      :     0.000248  f :     0.001331
      f+1     :     0.000175
      f-1     :     0.000179
      f+2     :     0.000168
      f-2     :     0.000136
      f+3     :     0.000222
      f-3     :     0.000202
  2 Fes       :     6.564786  s :     6.564786
      pz      :     4.338226  p :    13.049098
      px      :     4.363712
      py      :     4.347160
      dz2     :     1.267174  d :     6.512837
      dxz     :     1.320955
      dyz     :     1.497035
      dx2y2   :     1.257142
      dxy     :     1.170531
      f0      :     0.000224  f :     0.001309
      f+1     :     0.000135
      f-1     :     0.000205
      f+2     :     0.000193
      f-2     :     0.000175
      f+3     :     0.000149
      f-3     :     0.000228
  3 S s       :     5.718885  s :     5.718885
      pz      :     3.699349  p :    10.462894
      px      :     3.392534
      py      :     3.371010
      dz2     :     0.003512  d :     0.032834
      dxz     :     0.004425
      dyz     :     0.002723
      dx2y2   :     0.012086
      dxy     :     0.010087
  4 S s       :     5.714437  s :     5.714437
      pz      :     3.508570  p :    10.487151
      px      :     3.458388
      py      :     3.520192
      dz2     :     0.006607  d :     0.033934
      dxz     :     0.006905
      dyz     :     0.006905
      dx2y2   :     0.005440
      dxy     :     0.008077
  5 S s       :     5.647030  s :     5.647030
      pz      :     3.407609  p :    10.350647
      px      :     3.486875
      py      :     3.456162
      dz2     :     0.013953  d :     0.057049
      dxz     :     0.012981
      dyz     :     0.011629
      dx2y2   :     0.009694
      dxy     :     0.008791
  6 S s       :     5.717342  s :     5.717342
      pz      :     3.467549  p :    10.450157
      px      :     3.610876
      py      :     3.371732
      dz2     :     0.009157  d :     0.034057
      dxz     :     0.006290
      dyz     :     0.009326
      dx2y2   :     0.005807
      dxy     :     0.003478
  7 S s       :     5.633062  s :     5.633062
      pz      :     3.553338  p :    10.431209
      px      :     3.560891
      py      :     3.316979
      dz2     :     0.006861  d :     0.063237
      dxz     :     0.006891
      dyz     :     0.024262
      dx2y2   :     0.014028
      dxy     :     0.011195
  8 S s       :     5.624737  s :     5.624737
      pz      :     3.503207  p :    10.417696
      px      :     3.295900
      py      :     3.618589
      dz2     :     0.007592  d :     0.065304
      dxz     :     0.021344
      dyz     :     0.010129
      dx2y2   :     0.010580
      dxy     :     0.015659
  9 S s       :     5.616319  s :     5.616319
      pz      :     3.457794  p :    10.415581
      px      :     3.504052
      py      :     3.453735
      dz2     :     0.009176  d :     0.066976
      dxz     :     0.020770
      dyz     :     0.014616
      dx2y2   :     0.008998
      dxy     :     0.013417
 10 C s       :     2.906546  s :     2.906546
      pz      :     1.079957  p :     3.226850
      px      :     1.081747
      py      :     1.065146
      dz2     :     0.012983  d :     0.074637
      dxz     :     0.015865
      dyz     :     0.017021
      dx2y2   :     0.007463
      dxy     :     0.021304
 11 C s       :     2.905703  s :     2.905703
      pz      :     1.081727  p :     3.226969
      px      :     1.060875
      py      :     1.084368
      dz2     :     0.004703  d :     0.074512
      dxz     :     0.019717
      dyz     :     0.022833
      dx2y2   :     0.007788
      dxy     :     0.019473
 12 C s       :     2.906745  s :     2.906745
      pz      :     1.076133  p :     3.227547
      px      :     1.083262
      py      :     1.068151
      dz2     :     0.016980  d :     0.074382
      dxz     :     0.012606
      dyz     :     0.016162
      dx2y2   :     0.020256
      dxy     :     0.008378
 13 H s       :     0.917509  s :     0.917509
      pz      :     0.020339  p :     0.069352
      px      :     0.023924
      py      :     0.025089
 14 H s       :     0.917110  s :     0.917110
      pz      :     0.032530  p :     0.068723
      px      :     0.019124
      py      :     0.017069
 15 H s       :     0.934255  s :     0.934255
      pz      :     0.015545  p :     0.067254
      px      :     0.031609
      py      :     0.020100
 16 H s       :     0.914962  s :     0.914962
      pz      :     0.018899  p :     0.069172
      px      :     0.022346
      py      :     0.027927
 17 H s       :     0.915696  s :     0.915696
      pz      :     0.028143  p :     0.069683
      px      :     0.017090
      py      :     0.024450
 18 H s       :     0.932155  s :     0.932155
      pz      :     0.024701  p :     0.067306
      px      :     0.022487
      py      :     0.020118
 19 H s       :     0.915567  s :     0.915567
      pz      :     0.017261  p :     0.069268
      px      :     0.039772
      py      :     0.012235
 20 H s       :     0.917599  s :     0.917599
      pz      :     0.033720  p :     0.068750
      px      :     0.013218
      py      :     0.021812
 21 H s       :     0.933366  s :     0.933366
      pz      :     0.014799  p :     0.067286
      px      :     0.016097
      py      :     0.036390

SPIN
  0 Fes       :     0.019315  s :     0.019315
      pz      :    -0.018403  p :     0.015319
      px      :     0.039195
      py      :    -0.005473
      dz2     :     0.352170  d :     1.435358
      dxz     :     0.359991
      dyz     :     0.270445
      dx2y2   :     0.527973
      dxy     :    -0.075221
      f0      :    -0.000001  f :    -0.000040
      f+1     :    -0.000014
      f-1     :    -0.000003
      f+2     :    -0.000001
      f-2     :    -0.000009
      f+3     :    -0.000002
      f-3     :    -0.000009
  1 Fes       :     0.009751  s :     0.009751
      pz      :    -0.015955  p :    -0.011444
      px      :    -0.022784
      py      :     0.027296
      dz2     :    -0.497668  d :     1.111665
      dxz     :     0.743301
      dyz     :     0.642123
      dx2y2   :     0.132488
      dxy     :     0.091420
      f0      :    -0.000026  f :    -0.000104
      f+1     :    -0.000012
      f-1     :    -0.000003
      f+2     :     0.000000
      f-2     :    -0.000028
      f+3     :    -0.000028
      f-3     :    -0.000007
  2 Fes       :     0.016152  s :     0.016152
      pz      :     0.027050  p :    -0.016421
      px      :    -0.024111
      py      :    -0.019360
      dz2     :     0.526753  d :     1.339173
      dxz     :     0.342376
      dyz     :    -0.255731
      dx2y2   :     0.477878
      dxy     :     0.247896
      f0      :    -0.000026  f :    -0.000085
      f+1     :    -0.000004
      f-1     :    -0.000018
      f+2     :    -0.000011
      f-2     :    -0.000008
      f+3     :    -0.000011
      f-3     :    -0.000008
  3 S s       :     0.000155  s :     0.000155
      pz      :     0.099542  p :    -0.140823
      px      :    -0.161052
      py      :    -0.079313
      dz2     :     0.000422  d :     0.003638
      dxz     :     0.000540
      dyz     :     0.000640
      dx2y2   :     0.001000
      dxy     :     0.001036
  4 S s       :    -0.003343  s :    -0.003343
      pz      :    -0.037715  p :    -0.155015
      px      :    -0.133523
      py      :     0.016223
      dz2     :     0.001272  d :     0.002861
      dxz     :     0.000493
      dyz     :     0.000214
      dx2y2   :     0.001138
      dxy     :    -0.000257
  5 S s       :     0.004789  s :     0.004789
      pz      :    -0.127819  p :    -0.085208
      px      :     0.063909
      py      :    -0.021298
      dz2     :     0.000656  d :    -0.000423
      dxz     :    -0.001048
      dyz     :    -0.000735
      dx2y2   :     0.000911
      dxy     :    -0.000208
  6 S s       :    -0.004377  s :    -0.004377
      pz      :    -0.003693  p :    -0.342017
      px      :    -0.127409
      py      :    -0.210915
      dz2     :     0.000744  d :     0.003202
      dxz     :     0.000235
      dyz     :     0.001631
      dx2y2   :     0.000058
      dxy     :     0.000533
  7 S s       :     0.001839  s :     0.001839
      pz      :     0.024513  p :    -0.071735
      px      :    -0.076655
      py      :    -0.019593
      dz2     :     0.000098  d :     0.000698
      dxz     :     0.000474
      dyz     :     0.000139
      dx2y2   :    -0.000282
      dxy     :     0.000269
  8 S s       :     0.001927  s :     0.001927
      pz      :    -0.091316  p :    -0.094759
      px      :    -0.024967
      py      :     0.021525
      dz2     :     0.000816  d :     0.003414
      dxz     :    -0.000139
      dyz     :     0.000507
      dx2y2   :     0.001010
      dxy     :     0.001221
  9 S s       :    -0.000583  s :    -0.000583
      pz      :    -0.022148  p :    -0.045583
      px      :    -0.052858
      py      :     0.029422
      dz2     :     0.000127  d :    -0.001659
      dxz     :    -0.000343
      dyz     :    -0.000998
      dx2y2   :     0.000483
      dxy     :    -0.000929
 10 C s       :    -0.000305  s :    -0.000305
      pz      :     0.000667  p :     0.002527
      px      :    -0.000306
      py      :     0.002166
      dz2     :     0.000167  d :     0.000194
      dxz     :    -0.000272
      dyz     :     0.000051
      dx2y2   :    -0.000136
      dxy     :     0.000384
 11 C s       :     0.001589  s :     0.001589
      pz      :     0.001241  p :     0.008001
      px      :     0.004709
      py      :     0.002051
      dz2     :    -0.000355  d :    -0.000244
      dxz     :    -0.000063
      dyz     :     0.000243
      dx2y2   :     0.000109
      dxy     :    -0.000178
 12 C s       :    -0.001148  s :    -0.001148
      pz      :    -0.001236  p :    -0.002988
      px      :    -0.001149
      py      :    -0.000604
      dz2     :     0.000111  d :    -0.000138
      dxz     :     0.000059
      dyz     :     0.000341
      dx2y2   :    -0.000645
      dxy     :    -0.000004
 13 H s       :     0.001212  s :     0.001212
      pz      :     0.000006  p :    -0.000174
      px      :    -0.000165
      py      :    -0.000015
 14 H s       :    -0.001743  s :    -0.001743
      pz      :     0.000042  p :    -0.000078
      px      :    -0.000116
      py      :    -0.000003
 15 H s       :     0.000910  s :     0.000910
      pz      :     0.000079  p :     0.000176
      px      :    -0.000070
      py      :     0.000166
 16 H s       :     0.001455  s :     0.001455
      pz      :     0.000018  p :     0.000212
      px      :     0.000178
      py      :     0.000015
 17 H s       :    -0.002993  s :    -0.002993
      pz      :    -0.000258  p :    -0.000179
      px      :     0.000052
      py      :     0.000026
 18 H s       :    -0.000533  s :    -0.000533
      pz      :    -0.000010  p :     0.000275
      px      :     0.000205
      py      :     0.000080
 19 H s       :    -0.003407  s :    -0.003407
      pz      :    -0.000061  p :    -0.000127
      px      :    -0.000051
      py      :    -0.000015
 20 H s       :     0.001888  s :     0.001888
      pz      :    -0.000126  p :    -0.000178
      px      :    -0.000032
      py      :    -0.000020
 21 H s       :     0.000165  s :     0.000165
      pz      :    -0.000020  p :    -0.000007
      px      :     0.000031
      py      :    -0.000018


                      *****************************
                      * MAYER POPULATION ANALYSIS *
                      *****************************

  NA   - Mulliken gross atomic population
  ZA   - Total nuclear charge
  QA   - Mulliken gross atomic charge
  VA   - Mayer's total valence
  BVA  - Mayer's bonded valence
  FA   - Mayer's free valence

  ATOM       NA         ZA         QA         VA         BVA        FA
  0 Fe    25.6781    26.0000     0.3219     6.7415     4.3554     2.3861
  1 Fe    25.6882    26.0000     0.3118     6.6406     4.4601     2.1805
  2 Fe    25.6708    26.0000     0.3292     6.7298     4.3278     2.4020
  3 S     16.4291    16.0000    -0.4291     2.2950     2.2331     0.0619
  4 S     16.4515    16.0000    -0.4515     2.2689     2.2032     0.0658
  5 S     16.4076    16.0000    -0.4076     2.4406     2.3843     0.0563
  6 S     16.4119    16.0000    -0.4119     2.3364     2.2308     0.1057
  7 S     16.4137    16.0000    -0.4137     1.9938     1.9735     0.0203
  8 S     16.3996    16.0000    -0.3996     2.0234     1.9937     0.0296
  9 S     16.3959    16.0000    -0.3959     2.0365     2.0214     0.0151
 10 C      6.1466     6.0000    -0.1466     3.9380     3.9379     0.0001
 11 C      6.1533     6.0000    -0.1533     3.9275     3.9274     0.0002
 12 C      6.1453     6.0000    -0.1453     3.9359     3.9359     0.0000
 13 H      0.9406     1.0000     0.0594     0.9864     0.9864     0.0000
 14 H      0.9452     1.0000     0.0548     0.9805     0.9805     0.0000
 15 H      0.9885     1.0000     0.0115     0.9724     0.9724     0.0000
 16 H      0.9395     1.0000     0.0605     0.9812     0.9812     0.0000
 17 H      0.9362     1.0000     0.0638     0.9904     0.9903     0.0000
 18 H      0.9838     1.0000     0.0162     0.9739     0.9739     0.0000
 19 H      0.9416     1.0000     0.0584     0.9875     0.9874     0.0000
 20 H      0.9452     1.0000     0.0548     0.9774     0.9774     0.0000
 21 H      0.9878     1.0000     0.0122     0.9717     0.9717     0.0000

  Mayer bond orders larger than 0.100000
B(  0-Fe,  1-Fe) :   0.3251 B(  0-Fe,  2-Fe) :   0.2900 B(  0-Fe,  3-S ) :   0.9951 
B(  0-Fe,  4-S ) :   1.0085 B(  0-Fe,  5-S ) :   0.7342 B(  0-Fe,  8-S ) :   0.8663 
B(  1-Fe,  2-Fe) :   0.2756 B(  1-Fe,  3-S ) :   1.0569 B(  1-Fe,  5-S ) :   0.7648 
B(  1-Fe,  6-S ) :   1.0420 B(  1-Fe,  9-S ) :   0.8832 B(  2-Fe,  4-S ) :   1.0260 
B(  2-Fe,  5-S ) :   0.7445 B(  2-Fe,  6-S ) :   1.0282 B(  2-Fe,  7-S ) :   0.8490 
B(  7-S , 10-C ) :   1.0134 B(  8-S , 11-C ) :   1.0110 B(  9-S , 12-C ) :   1.0083 
B( 10-C , 13-H ) :   0.9692 B( 10-C , 14-H ) :   0.9711 B( 10-C , 15-H ) :   0.9667 
B( 11-C , 16-H ) :   0.9695 B( 11-C , 17-H ) :   0.9653 B( 11-C , 18-H ) :   0.9680 
B( 12-C , 19-H ) :   0.9681 B( 12-C , 20-H ) :   0.9711 B( 12-C , 21-H ) :   0.9666 


Environment variable NBOEXE for nbo6.exe or nbo5.exe not set! Skipping NBO-Analysis

-------
TIMINGS
-------

Total SCF time: 0 days 1 hours 49 min 52 sec 

Total time                  ....    6592.238 sec
Sum of individual times     ....    6588.701 sec  ( 99.9%)

Fock matrix formation       ....    6564.841 sec  ( 99.6%)
  XC integration            ....     218.026 sec  (  3.3% of F)
    Basis function eval.    ....      65.644 sec  ( 30.1% of XC)
    Density eval.           ....      65.365 sec  ( 30.0% of XC)
    XC-Functional eval.     ....      13.413 sec  (  6.2% of XC)
    XC-Potential eval.      ....      67.551 sec  ( 31.0% of XC)
Diagonalization             ....      13.241 sec  (  0.2%)
Density matrix formation    ....       3.215 sec  (  0.0%)
Population analysis         ....       0.017 sec  (  0.0%)
Initial guess               ....       0.676 sec  (  0.0%)
Orbital Transformation      ....       0.000 sec  (  0.0%)
Orbital Orthonormalization  ....       0.000 sec  (  0.0%)
DIIS solution               ....       5.026 sec  (  0.1%)
Grid generation             ....       1.686 sec  (  0.0%)

-------------------------   --------------------
FINAL SINGLE POINT ENERGY     -6695.222837496806
-------------------------   --------------------


                            ***************************************
                            *     ORCA property calculations      *
                            ***************************************

                                    ---------------------
                                    Active property flags
                                    ---------------------
   (+) Dipole Moment


------------------------------------------------------------------------------
                       ORCA ELECTRIC PROPERTIES CALCULATION
------------------------------------------------------------------------------

Dipole Moment Calculation                       ... on
Quadrupole Moment Calculation                   ... off
Polarizability Calculation                      ... off
GBWName                                         ... 1e3d_chainsAB_medial_cluster.gbw
Electron density file                           ... 1e3d_chainsAB_medial_cluster.scfp
The origin for moment calculation is the CENTER OF MASS  = (-36.885908, 33.191289 80.582038)

-------------
DIPOLE MOMENT
-------------
                                X             Y             Z
Electronic contribution:      5.27851      -4.51108      -2.07642
Nuclear contribution   :     -5.92907       4.99827       2.34972
                        -----------------------------------------
Total Dipole Moment    :     -0.65055       0.48719       0.27330
                        -----------------------------------------
Magnitude (a.u.)       :      0.85747
Magnitude (Debye)      :      2.17952


--------------------
Rotational spectrum 
--------------------
 
Rotational constants in cm-1:     0.009267     0.008162     0.005084 
Rotational constants in MHz :   277.808919   244.701224   152.427829 

 Dipole components along the rotational axes: 
x,y,z [a.u.] :     0.065775     0.853297    -0.053100 
x,y,z [Debye]:     0.167187     2.168907    -0.134969 

 
------------------------------------------------------------------------------
                      ORCA CHELPG CHARGES GENERATION
------------------------------------------------------------------------------

GBW file                           ... 1e3d_chainsAB_medial_cluster.gbw

Reading the GBW file               ... done

Grid spacing                       ...     0.300000
Point Cut-Off                      ...     2.800000
Van-der-Waals Radii                ...        COSMO
Total charge                       ...           -2


Number of points X direction       ...           44
Number of points Y direction       ...           50
Number of points Z direction       ...           39
Maximum number of possible points  ...        85800
Final number of points             ...        15780


CHELPG Charges            
--------------------------------
  0   Fe  :       0.458508
  1   Fe  :       0.520672
  2   Fe  :       0.499949
  3   S   :      -0.536398
  4   S   :      -0.545425
  5   S   :      -0.473741
  6   S   :      -0.546202
  7   S   :      -0.497565
  8   S   :      -0.472481
  9   S   :      -0.482440
 10   C   :      -0.160962
 11   C   :      -0.223896
 12   C   :      -0.186521
 13   H   :       0.061542
 14   H   :       0.085442
 15   H   :       0.043877
 16   H   :       0.102025
 17   H   :       0.088564
 18   H   :       0.063461
 19   H   :       0.079806
 20   H   :       0.065071
 21   H   :       0.056715
--------------------------------
Total charge:    -2.000000
--------------------------------

CHELPG charges calculated...

Timings for individual parts in CHELPG calculation:
Grid generation                 ...        0.005 sec (=   0.000 min)
Potential calculation           ...        7.799 sec (=   0.130 min)
Fit to the potential            ...        0.015 sec (=   0.000 min)
------------------------------------------------------------------------------

------------------------------------------------------------------------------
                      ORCA CHELPG CHARGES GENERATION
------------------------------------------------------------------------------

GBW file                           ... 1e3d_chainsAB_medial_cluster.gbw

Density file                       ... 1e3d_chainsAB_medial_cluster.scfp

Reading the GBW file               ... done

Reading the density               ... Done!
Grid spacing                       ...     0.300000
Point Cut-Off                      ...     2.800000
Van-der-Waals Radii                ...        COSMO
Total charge                       ...           -2


Number of points X direction       ...           44
Number of points Y direction       ...           50
Number of points Z direction       ...           39
Maximum number of possible points  ...        85800
Final number of points             ...        15780


CHELPG Charges            
--------------------------------
  0   Fe  :       0.458508
  1   Fe  :       0.520672
  2   Fe  :       0.499949
  3   S   :      -0.536398
  4   S   :      -0.545425
  5   S   :      -0.473741
  6   S   :      -0.546202
  7   S   :      -0.497565
  8   S   :      -0.472481
  9   S   :      -0.482440
 10   C   :      -0.160962
 11   C   :      -0.223896
 12   C   :      -0.186521
 13   H   :       0.061542
 14   H   :       0.085442
 15   H   :       0.043877
 16   H   :       0.102025
 17   H   :       0.088564
 18   H   :       0.063461
 19   H   :       0.079806
 20   H   :       0.065071
 21   H   :       0.056715
--------------------------------
Total charge:    -2.000000
--------------------------------

CHELPG charges calculated...

Timings for individual parts in CHELPG calculation:
Grid generation                 ...        0.005 sec (=   0.000 min)
Potential calculation           ...        7.783 sec (=   0.130 min)
Fit to the potential            ...        0.019 sec (=   0.000 min)
------------------------------------------------------------------------------


Timings for individual modules:

Sum of individual times         ...     6600.592 sec (= 110.010 min)
GTO integral calculation        ...        0.447 sec (=   0.007 min)   0.0 %
SCF iterations                  ...     6592.304 sec (= 109.872 min)  99.9 %
CHELPG charge generation        ...        7.840 sec (=   0.131 min)   0.1 %
                             ****ORCA TERMINATED NORMALLY****
TOTAL RUN TIME: 0 days 1 hours 50 minutes 8 seconds 572 msec
