# Supplementary material for: Modeling of the Electrostatic Interaction and Catalytic Activity of [NiFe] Hydrogenases on a Planar Electrode
Source: J Phys Chem B. 2022 Oct 21;126(43):8777–90. doi: 10.1021/acs.jpcb.2c05371 (PMC9639099; doi:10.1021/acs.jpcb.2c05371)
Supplement: Supplementary file 1 — jp2c05371_si_001.zip [file jp2c05371_si_001.zip › Supplementary data/Metallic clusters orca/Medial cluster/Medial cluster c2_m6/1e3d_chainsAB_medial_cluster.inp]

# avogadro generated ORCA input file
#Medial cluster 

! AllPop
! CHELPG
! Angs
! PBE0 def2-SVP TightSCF UHF
%scf
	MaxIter 1500

end
* xyz -2 6
  Fe      -20.66500       18.27800       43.31700
  Fe      -19.35600       15.97500       42.75100
  Fe      -18.45800       18.33400       41.73800
   S      -21.58600       16.24000       42.83600
   S      -20.36200       19.51000       41.44000
   S      -18.54000       17.74400       43.92100
   S      -18.50000       16.33300       40.68800
   S      -16.46600       19.42700       41.12600
   S      -21.85200       19.37800       44.96700
   S      -18.74800       13.83900       43.35500
   C      -16.89000       20.81200       40.04900
   C      -23.24400       20.14200       44.11600
   C      -19.83400       13.09000       44.58400
   H      -17.55200       21.50600       40.58700
   H      -17.40500       20.43500       39.15300
   H      -15.97200       21.33800       39.74900
   H      -23.85000       19.36300       43.63200
   H      -22.86800       20.84100       43.35300
   H      -23.86200       20.69000       44.84200
   H      -20.85800       13.03700       44.18500
   H      -19.82800       13.70100       45.49900
   H      -19.47900       12.07600       44.81800
*
