# Supplementary material for: Modeling of the Electrostatic Interaction and Catalytic Activity of [NiFe] Hydrogenases on a Planar Electrode
Source: J Phys Chem B. 2022 Oct 21;126(43):8777–90. doi: 10.1021/acs.jpcb.2c05371 (PMC9639099; doi:10.1021/acs.jpcb.2c05371)
Supplement: Supplementary file 1 — jp2c05371_si_001.zip [file jp2c05371_si_001.zip › Supplementary data/Metallic clusters orca/Medial cluster/Medial cluster c2_m6/1e3d_chainsAB_medial_cluster.out]

                                 *****************
                                 * O   R   C   A *
                                 *****************

           --- An Ab Initio, DFT and Semiempirical electronic structure package ---

                  #######################################################
                  #                        -***-                        #
                  #          Department of theory and spectroscopy      #
                  #               Directorship: Frank Neese             #
                  #        Max Planck Institute fuer Kohlenforschung    #
                  #                Kaiser Wilhelm Platz 1               #
                  #                 D-45470 Muelheim/Ruhr               #
                  #                      Germany                        #
                  #                                                     #
                  #                  All rights reserved                #
                  #                        -***-                        #
                  #######################################################


                         Program Version 4.2.1 -  RELEASE  -


 With contributions from (in alphabetic order):
   Daniel Aravena         : Magnetic Suceptibility
   Michael Atanasov       : Ab Initio Ligand Field Theory (pilot matlab implementation)
   Alexander A. Auer      : GIAO ZORA, VPT2
   Ute Becker             : Parallelization
   Giovanni Bistoni       : ED, misc. LED, open-shell LED, HFLD
   Martin Brehm           : Molecular dynamics
   Dmytro Bykov           : SCF Hessian
   Vijay G. Chilkuri      : MRCI spin determinant printing, contributions to CSF-ICE
   Dipayan Datta          : RHF DLPNO-CCSD density
   Achintya Kumar Dutta   : EOM-CC, STEOM-CC
   Dmitry Ganyushin       : Spin-Orbit,Spin-Spin,Magnetic field MRCI
   Miquel Garcia          : C-PCM Hessian, Gaussian charge scheme
   Yang Guo               : DLPNO-NEVPT2, CIM, IAO-localization
   Andreas Hansen         : Spin unrestricted coupled pair/coupled cluster methods
   Benjamin Helmich-Paris : CASSCF linear response (MC-RPA)
   Lee Huntington         : MR-EOM, pCC
   Robert Izsak           : Overlap fitted RIJCOSX, COSX-SCS-MP3, EOM
   Christian Kollmar      : KDIIS, OOCD, Brueckner-CCSD(T), CCSD density
   Simone Kossmann        : Meta GGA functionals, TD-DFT gradient, OOMP2, MP2 Hessian
   Martin Krupicka        : AUTO-CI
   Lucas Lang             : DCDCAS
   Dagmar Lenk            : GEPOL surface, SMD
   Dimitrios Liakos       : Extrapolation schemes; Compound Job, initial MDCI parallelization
   Dimitrios Manganas     : Further ROCIS development; embedding schemes
   Dimitrios Pantazis     : SARC Basis sets
   Taras Petrenko         : DFT Hessian,TD-DFT gradient, ASA, ECA, R-Raman, ABS, FL, XAS/XES, NRVS
   Peter Pinski           : DLPNO-MP2, DLPNO-MP2 Gradient
   Christoph Reimann      : Effective Core Potentials
   Marius Retegan         : Local ZFS, SOC
   Christoph Riplinger    : Optimizer, TS searches, QM/MM, DLPNO-CCSD(T), (RO)-DLPNO pert. Triples
   Tobias Risthaus        : Range-separated hybrids, TD-DFT gradient, RPA, STAB
   Michael Roemelt        : Original ROCIS implementation
   Masaaki Saitow         : Open-shell DLPNO-CCSD energy and density
   Barbara Sandhoefer     : DKH picture change effects
   Avijit Sen             : IP-ROCIS
   Kantharuban Sivalingam : CASSCF convergence, NEVPT2, FIC-MRCI
   Bernardo de Souza      : ESD, SOC TD-DFT
   Georgi Stoychev        : AutoAux, RI-MP2 NMR
   Willem Van den Heuvel  : Paramagnetic NMR
   Boris Wezisla          : Elementary symmetry handling
   Frank Wennmohs         : Technical directorship


 We gratefully acknowledge several colleagues who have allowed us to
 interface, adapt or use parts of their codes:
   Stefan Grimme, W. Hujo, H. Kruse,             : VdW corrections, initial TS optimization,
                  C. Bannwarth                     DFT functionals, gCP, sTDA/sTD-DF
   Ed Valeev, F. Pavosevic, A. Kumar             : LibInt (2-el integral package), F12 methods
   Garnet Chan, S. Sharma, J. Yang, R. Olivares  : DMRG
   Ulf Ekstrom                                   : XCFun DFT Library
   Mihaly Kallay                                 : mrcc  (arbitrary order and MRCC methods)
   Andreas Klamt, Michael Diedenhofen            : otool_cosmo (COSMO solvation model)
   Jiri Pittner, Ondrej Demel                    : Mk-CCSD
   Frank Weinhold                                : gennbo (NPA and NBO analysis)
   Christopher J. Cramer and Donald G. Truhlar   : smd solvation model
   Lars Goerigk                                  : TD-DFT with DH, B97 family of functionals
   V. Asgeirsson, H. Jonsson                     : NEB implementation
   FAccTs GmbH                                   : IRC, NEB, NEB-TS, Multilevel, MM, QM/MM, CI optimization
   S Lehtola, MJT Oliveira, MAL Marques          : LibXC Library


 Your calculation uses the libint2 library for the computation of 2-el integrals
 For citations please refer to: http://libint.valeyev.net

 Your ORCA version has been built with support for libXC version: 4.2.3
 For citations please refer to: https://tddft.org/programs/libxc/

 This ORCA versions uses:
   CBLAS   interface :  Fast vector & matrix operations
   LAPACKE interface :  Fast linear algebra routines
   SCALAPACK package :  Parallel linear algebra routines


----- Orbital basis set information -----
Your calculation utilizes the basis: def2-SVP
   F. Weigend and R. Ahlrichs, Phys. Chem. Chem. Phys. 7, 3297 (2005).

================================================================================
                                        WARNINGS
                       Please study these warnings very carefully!
================================================================================


INFO   : the flag for use of LIBINT has been found!

================================================================================
                                       INPUT FILE
================================================================================
NAME = 1e3d_chainsAB_medial_cluster.inp
|  1> # avogadro generated ORCA input file
|  2> #Medial cluster 
|  3> 
|  4> ! AllPop
|  5> ! CHELPG
|  6> ! Angs
|  7> ! PBE0 def2-SVP TightSCF UHF
|  8> %scf
|  9> 	MaxIter 1500
| 10> 
| 11> end
| 12> * xyz -2 6
| 13>   Fe      -20.66500       18.27800       43.31700
| 14>   Fe      -19.35600       15.97500       42.75100
| 15>   Fe      -18.45800       18.33400       41.73800
| 16>    S      -21.58600       16.24000       42.83600
| 17>    S      -20.36200       19.51000       41.44000
| 18>    S      -18.54000       17.74400       43.92100
| 19>    S      -18.50000       16.33300       40.68800
| 20>    S      -16.46600       19.42700       41.12600
| 21>    S      -21.85200       19.37800       44.96700
| 22>    S      -18.74800       13.83900       43.35500
| 23>    C      -16.89000       20.81200       40.04900
| 24>    C      -23.24400       20.14200       44.11600
| 25>    C      -19.83400       13.09000       44.58400
| 26>    H      -17.55200       21.50600       40.58700
| 27>    H      -17.40500       20.43500       39.15300
| 28>    H      -15.97200       21.33800       39.74900
| 29>    H      -23.85000       19.36300       43.63200
| 30>    H      -22.86800       20.84100       43.35300
| 31>    H      -23.86200       20.69000       44.84200
| 32>    H      -20.85800       13.03700       44.18500
| 33>    H      -19.82800       13.70100       45.49900
| 34>    H      -19.47900       12.07600       44.81800
| 35> *
| 36> 
| 37> 
| 38>                          ****END OF INPUT****
================================================================================

                       ****************************
                       * Single Point Calculation *
                       ****************************

---------------------------------
CARTESIAN COORDINATES (ANGSTROEM)
---------------------------------
  Fe   -20.665000   18.278000   43.317000
  Fe   -19.356000   15.975000   42.751000
  Fe   -18.458000   18.334000   41.738000
  S    -21.586000   16.240000   42.836000
  S    -20.362000   19.510000   41.440000
  S    -18.540000   17.744000   43.921000
  S    -18.500000   16.333000   40.688000
  S    -16.466000   19.427000   41.126000
  S    -21.852000   19.378000   44.967000
  S    -18.748000   13.839000   43.355000
  C    -16.890000   20.812000   40.049000
  C    -23.244000   20.142000   44.116000
  C    -19.834000   13.090000   44.584000
  H    -17.552000   21.506000   40.587000
  H    -17.405000   20.435000   39.153000
  H    -15.972000   21.338000   39.749000
  H    -23.850000   19.363000   43.632000
  H    -22.868000   20.841000   43.353000
  H    -23.862000   20.690000   44.842000
  H    -20.858000   13.037000   44.185000
  H    -19.828000   13.701000   45.499000
  H    -19.479000   12.076000   44.818000

----------------------------
CARTESIAN COORDINATES (A.U.)
----------------------------
  NO LB      ZA    FRAG     MASS         X           Y           Z
   0 Fe   26.0000    0    55.850  -39.051191   34.540414   81.857267
   1 Fe   26.0000    0    55.850  -36.577539   30.188375   80.787682
   2 Fe   26.0000    0    55.850  -34.880565   34.646239   78.873389
   3 S    16.0000    0    32.060  -40.791628   30.689152   80.948309
   4 S    16.0000    0    32.060  -38.478604   36.868557   78.310251
   5 S    16.0000    0    32.060  -35.035523   33.531301   82.998662
   6 S    16.0000    0    32.060  -34.959933   30.864897   76.889177
   7 S    16.0000    0    32.060  -31.116231   36.711710   77.716877
   8 S    16.0000    0    32.060  -41.294295   36.619113   84.975315
   9 S    16.0000    0    32.060  -35.428586   26.151920   81.929077
  10 C     6.0000    0    12.011  -31.917474   39.328980   75.681642
  11 C     6.0000    0    12.011  -43.924794   38.062864   83.367158
  12 C     6.0000    0    12.011  -37.480828   24.736515   84.251550
  13 H     1.0000    0     1.008  -33.168473   40.640450   76.698315
  14 H     1.0000    0     1.008  -32.890683   38.616554   73.988447
  15 H     1.0000    0     1.008  -30.182706   40.322976   75.114724
  16 H     1.0000    0     1.008  -45.069968   36.590767   82.452531
  17 H     1.0000    0     1.008  -43.214257   39.383782   81.925297
  18 H     1.0000    0     1.008  -45.092645   39.098434   84.739099
  19 H     1.0000    0     1.008  -39.415908   24.636360   83.497549
  20 H     1.0000    0     1.008  -37.469490   25.891138   85.980649
  21 H     1.0000    0     1.008  -36.809975   22.820333   84.693746

--------------------------------
INTERNAL COORDINATES (ANGSTROEM)
--------------------------------
 Fe     0   0   0     0.000000000000     0.00000000     0.00000000
 Fe     1   0   0     2.708808963364     0.00000000     0.00000000
 Fe     1   2   0     2.714263435999    60.20227063     0.00000000
 S      2   1   3     2.247298378053    54.00778146   220.43883679
 S      3   1   2     2.257652763381    53.25842460   139.09149446
 S      3   1   2     2.262810862622    53.41117256   295.39322766
 S      3   1   2     2.260147119105   103.70273492    30.94517537
 S      3   1   2     2.353137692529   148.12526222   219.52113531
 S      1   2   3     2.311161829038   143.32251555   215.00701274
 S      2   1   3     2.301516022104   149.52723394   151.11052539
 C      8   3   1     1.804973684019   108.22449391   280.75964751
 C      9   1   2     1.801544059966   105.15562026   222.42842797
 C     10   2   1     1.803008042134   113.91050328    22.07030892
 H     11   8   3     1.099692684344   109.49612040    59.97103590
 H     11   8   3     1.100077270013   109.45092488   299.99854935
 H     11   8   3     1.099727238910   109.49321715   180.05838136
 H     12   9   1     1.099242011570   109.47640775    59.95105610
 H     12   9   1     1.100975022423   109.43462109   299.99042660
 H     12   9   1     1.099683590857   109.49348779   180.01892164
 H     13  10   2     1.100266331394   109.47511075    59.96032970
 H     13  10   2     1.100264513651   109.44420605   299.96932346
 H     13  10   2     1.099534901674   109.49324963   179.96904519

---------------------------
INTERNAL COORDINATES (A.U.)
---------------------------
 Fe     0   0   0     0.000000000000     0.00000000     0.00000000
 Fe     1   0   0     5.118907089869     0.00000000     0.00000000
 Fe     1   2   0     5.129214549354    60.20227063     0.00000000
 S      2   1   3     4.246778475726    54.00778146   220.43883679
 S      3   1   2     4.266345428280    53.25842460   139.09149446
 S      3   1   2     4.276092823218    53.41117256   295.39322766
 S      3   1   2     4.271059077480   103.70273492    30.94517537
 S      3   1   2     4.446785794287   148.12526222   219.52113531
 S      1   2   3     4.367462908053   143.32251555   215.00701274
 S      2   1   3     4.349234974608   149.52723394   151.11052539
 C      8   3   1     3.410905941730   108.22449391   280.75964751
 C      9   1   2     3.404424891529   105.15562026   222.42842797
 C     10   2   1     3.407191416891   113.91050328    22.07030892
 H     11   8   3     2.078118004887   109.49612040    59.97103590
 H     11   8   3     2.078844766477   109.45092488   299.99854935
 H     11   8   3     2.078183303553   109.49321715   180.05838136
 H     12   9   1     2.077266356768   109.47640775    59.95105610
 H     12   9   1     2.080541272668   109.43462109   299.99042660
 H     12   9   1     2.078100820687   109.49348779   180.01892164
 H     13  10   2     2.079202040710   109.47511075    59.96032970
 H     13  10   2     2.079198605673   109.44420605   299.96932346
 H     13  10   2     2.077819838853   109.49324963   179.96904519

---------------------
BASIS SET INFORMATION
---------------------
There are 4 groups of distinct atoms

 Group   1 Type Fe  : 14s9p5d1f contracted to 5s3p2d1f pattern {63311/531/41/1}
 Group   2 Type S   : 10s7p1d contracted to 4s3p1d pattern {5311/511/1}
 Group   3 Type C   : 7s4p1d contracted to 3s2p1d pattern {511/31/1}
 Group   4 Type H   : 4s1p contracted to 2s1p pattern {31/1}

Atom   0Fe   basis set group =>   1
Atom   1Fe   basis set group =>   1
Atom   2Fe   basis set group =>   1
Atom   3S    basis set group =>   2
Atom   4S    basis set group =>   2
Atom   5S    basis set group =>   2
Atom   6S    basis set group =>   2
Atom   7S    basis set group =>   2
Atom   8S    basis set group =>   2
Atom   9S    basis set group =>   2
Atom  10C    basis set group =>   3
Atom  11C    basis set group =>   3
Atom  12C    basis set group =>   3
Atom  13H    basis set group =>   4
Atom  14H    basis set group =>   4
Atom  15H    basis set group =>   4
Atom  16H    basis set group =>   4
Atom  17H    basis set group =>   4
Atom  18H    basis set group =>   4
Atom  19H    basis set group =>   4
Atom  20H    basis set group =>   4
Atom  21H    basis set group =>   4
------------------------------------------------------------------------------
                           ORCA GTO INTEGRAL CALCULATION
------------------------------------------------------------------------------

                         BASIS SET STATISTICS AND STARTUP INFO

 # of primitive gaussian shells          ...  294
 # of primitive gaussian functions       ...  606
 # of contracted shells                  ...  134
 # of contracted basis functions         ...  306
 Highest angular momentum                ...    3
 Maximum contraction depth               ...    6
 Integral package used                   ... LIBINT
 Integral threshhold            Thresh   ...  2.500e-11
 Primitive cut-off              TCut     ...  2.500e-12


------------------------------ INTEGRAL EVALUATION ----------------------------


 * One electron integrals 
 Pre-screening matrix                    ... done
 Shell pair data                         ... done (   0.001 sec)

-------------------------------------------------------------------------------
                                 ORCA SCF
-------------------------------------------------------------------------------

------------
SCF SETTINGS
------------
Hamiltonian:
 Density Functional     Method          .... DFT(GTOs)
 Exchange Functional    Exchange        .... PBE
   PBE kappa parameter   XKappa         ....  0.804000
   PBE mue parameter    XMuePBE         ....  0.219520
 Correlation Functional Correlation     .... PBE
   PBE beta parameter  CBetaPBE         ....  0.066725
 LDA part of GGA corr.  LDAOpt          .... PW91-LDA
 Gradients option       PostSCFGGA      .... off
 Hybrid DFT is turned on
   Fraction HF Exchange ScalHFX         ....  0.250000
   Scaling of DF-GGA-X  ScalDFX         ....  0.750000
   Scaling of DF-GGA-C  ScalDFC         ....  1.000000
   Scaling of DF-LDA-C  ScalLDAC        ....  1.000000
   Perturbative correction              ....  0.000000
   Density functional embedding theory  .... OFF
   NL short-range parameter             ....  6.900000


General Settings:
 Integral files         IntName         .... 1e3d_chainsAB_medial_cluster
 Hartree-Fock type      HFTyp           .... UHF
 Total Charge           Charge          ....   -2
 Multiplicity           Mult            ....    6
 Number of Electrons    NEL             ....  219
 Basis Dimension        Dim             ....  306
 Nuclear Repulsion      ENuc            ....   3301.4188331283 Eh

Convergence Acceleration:
 DIIS                   CNVDIIS         .... on
   Start iteration      DIISMaxIt       ....    12
   Startup error        DIISStart       ....  0.200000
   # of expansion vecs  DIISMaxEq       ....     5
   Bias factor          DIISBfac        ....   1.050
   Max. coefficient     DIISMaxC        ....  10.000
 Newton-Raphson         CNVNR           .... off
 SOSCF                  CNVSOSCF        .... off
 Level Shifting         CNVShift        .... on
   Level shift para.    LevelShift      ....    0.2500
   Turn off err/grad.   ShiftErr        ....    0.0010
 Zerner damping         CNVZerner       .... off
 Static damping         CNVDamp         .... on
   Fraction old density DampFac         ....    0.7000
   Max. Damping (<1)    DampMax         ....    0.9800
   Min. Damping (>=0)   DampMin         ....    0.0000
   Turn off err/grad.   DampErr         ....    0.1000
 Fernandez-Rico         CNVRico         .... off

SCF Procedure:
 Maximum # iterations   MaxIter         ....  1500
 SCF integral mode      SCFMode         .... Direct
   Integral package                     .... LIBINT
 Reset frequency        DirectResetFreq ....    20
 Integral Threshold     Thresh          ....  2.500e-11 Eh
 Primitive CutOff       TCut            ....  2.500e-12 Eh

Convergence Tolerance:
 Convergence Check Mode ConvCheckMode   .... Total+1el-Energy
 Convergence forced     ConvForced      .... 0
 Energy Change          TolE            ....  1.000e-08 Eh
 1-El. energy change                    ....  1.000e-05 Eh
 DIIS Error             TolErr          ....  5.000e-07


Diagonalization of the overlap matrix:
Smallest eigenvalue                        ... 8.750e-03
Time for diagonalization                   ...    0.007 sec
Threshold for overlap eigenvalues          ... 1.000e-08
Number of eigenvalues below threshold      ... 0
Time for construction of square roots      ...    0.003 sec
Total time needed                          ...    0.010 sec

-------------------
DFT GRID GENERATION
-------------------

General Integration Accuracy     IntAcc      ...  4.340
Radial Grid Type                 RadialGrid  ... Gauss-Chebyshev
Angular Grid (max. acc.)         AngularGrid ... Lebedev-110
Angular grid pruning method      GridPruning ... 3 (G Style)
Weight generation scheme         WeightScheme... Becke
Basis function cutoff            BFCut       ...    1.0000e-11
Integration weight cutoff        WCut        ...    1.0000e-14
Grids for H and He will be reduced by one unit

# of grid points (after initial pruning)     ...  33492 (   0.0 sec)
# of grid points (after weights+screening)   ...  31432 (   0.1 sec)
nearest neighbour list constructed           ...    0.0 sec
Grid point re-assignment to atoms done       ...    0.0 sec
Grid point division into batches done        ...    0.0 sec
Reduced shell lists constructed in    0.2 sec

Total number of grid points                  ...    31432
Total number of batches                      ...      501
Average number of points per batch           ...       62
Average number of grid points per atom       ...     1429
Average number of shells per batch           ...    59.29 (44.25%)
Average number of basis functions per batch  ...   132.51 (43.30%)
Average number of large shells per batch     ...    40.29 (67.94%)
Average number of large basis fcns per batch ...    88.74 (66.97%)
Maximum spatial batch extension              ...  21.60, 20.05, 23.12 au
Average spatial batch extension              ...   3.88,  3.77,  3.93 au

Time for grid setup =    0.299 sec

------------------------------
INITIAL GUESS: MODEL POTENTIAL
------------------------------
Loading Hartree-Fock densities                     ... done
Calculating cut-offs                               ... done
Setting up the integral package                    ... done
Initializing the effective Hamiltonian             ... done
Starting the Coulomb interaction                   ... done (   0.3 sec)
Reading the grid                                   ... done
Mapping shells                                     ... done
Starting the XC term evaluation                    ... done (   0.2 sec)
  promolecular density results
     # of electrons  =    216.993922858
     EX              =   -354.828593287
     EC              =     -8.742339306
     EX+EC           =   -363.570932593
Transforming the Hamiltonian                       ... done (   0.0 sec)
Diagonalizing the Hamiltonian                      ... done (   0.0 sec)
Back transforming the eigenvectors                 ... done (   0.0 sec)
Now organizing SCF variables                       ... done
                      ------------------
                      INITIAL GUESS DONE (   0.9 sec)
                      ------------------
--------------
SCF ITERATIONS
--------------
ITER       Energy         Delta-E        Max-DP      RMS-DP      [F,P]     Damp
               ***  Starting incremental Fock matrix formation  ***
  0  -6694.5420961788   0.000000000000 0.14704674  0.00183239  0.1416858 0.7000
  1  -6694.7919418925  -0.249845713661 0.03473768  0.00081867  0.1240322 0.7000
                               ***Turning on DIIS***
  2  -6694.8760627253  -0.084120832775 0.02887609  0.00051125  0.1067504 0.7000
  3  -6694.9578441229  -0.081781397689 0.06728790  0.00106771  0.0173477 0.0000
  4  -6695.1350306898  -0.177186566826 0.02757370  0.00039150  0.0366897 0.0000
  5  -6695.1445075673  -0.009476877520 0.02095996  0.00028165  0.0602770 0.0000
  6  -6695.1617725923  -0.017265024981 0.02097691  0.00026161  0.0200354 0.0000
  7  -6695.1720283281  -0.010255735844 0.01481554  0.00018680  0.0215814 0.0000
  8  -6695.1796616063  -0.007633278189 0.01742013  0.00023320  0.0062790 0.0000
  9  -6695.1885248697  -0.008863263434 0.01567514  0.00022779  0.0072320 0.0000
 10  -6695.1964453614  -0.007920491618 0.01935843  0.00026683  0.0071290 0.0000
 11  -6695.2046590926  -0.008213731241 0.01769281  0.00025351  0.0050427 0.0000
 12  -6695.2112503220  -0.006591229385 0.00894493  0.00013761  0.0047744 0.0000
 13  -6695.2144562313  -0.003205909304 0.01303323  0.00019730  0.0058053 0.0000
 14  -6695.2185234485  -0.004067217241 0.01176304  0.00016554  0.0039915 0.0000
 15  -6695.2215788905  -0.003055442006 0.00964351  0.00014019  0.0023337 0.0000
 16  -6695.2238901156  -0.002311225055 0.00956991  0.00013409  0.0019325 0.0000
 17  -6695.2258327094  -0.001942593831 0.00801753  0.00009859  0.0016805 0.0000
 18  -6695.2271148664  -0.001282156983 0.00827969  0.00011192  0.0026404 0.0000
 19  -6695.2284279001  -0.001313033673 0.00660462  0.00008091  0.0014363 0.0000
               *** Restarting incremental Fock matrix formation ***
                                   *** Resetting DIIS ***
 20  -6695.2292955695  -0.000867669447 0.00479291  0.00006099  0.0013709 0.0000
 21  -6695.2298537968  -0.000558227311 0.00470078  0.00004401  0.0034428 0.0000
 22  -6695.2303050842  -0.000451287362 0.00452793  0.00004409  0.0013647 0.0000
 23  -6695.2307147826  -0.000409698367 0.00803522  0.00006721  0.0013552 0.0000
 24  -6695.2313293609  -0.000614578367 0.00690930  0.00006057  0.0016720 0.0000
 25  -6695.2318686140  -0.000539253079 0.00732452  0.00005969  0.0012742 0.0000
 26  -6695.2323832670  -0.000514652982 0.00640902  0.00005197  0.0012462 0.0000
 27  -6695.2328207815  -0.000437514548 0.00693370  0.00005303  0.0012420 0.0000
 28  -6695.2332603578  -0.000439576286 0.01244167  0.00009221  0.0012332 0.0000
 29  -6695.2340010550  -0.000740697155 0.00584286  0.00004436  0.0011436 0.0000
 30  -6695.2343483570  -0.000347302050 0.00423534  0.00003312  0.0011833 0.0000
 31  -6695.2346004839  -0.000252126906 0.00213731  0.00001859  0.0012757 0.0000
 32  -6695.2347272495  -0.000126765520 0.00221992  0.00001774  0.0015943 0.0000
 33  -6695.2348554189  -0.000128169469 0.00186161  0.00001463  0.0015592 0.0000
 34  -6695.2349598511  -0.000104432181 0.00059150  0.00000798  0.0016858 0.0000
 35  -6695.2349944940  -0.000034642870 0.00423050  0.00002814  0.0013433 0.0000
 36  -6695.2352084145  -0.000213920573 0.00638175  0.00004258  0.0013243 0.0000
 37  -6695.2355244676  -0.000316053077 0.00525116  0.00003650  0.0012986 0.0000
 38  -6695.2357915840  -0.000267116409 0.00459573  0.00003264  0.0014351 0.0000
 39  -6695.2360265205  -0.000234936480 0.00126817  0.00001094  0.0013612 0.0000
               *** Restarting incremental Fock matrix formation ***
                                   *** Resetting DIIS ***
 40  -6695.2359750915   0.000051428986 0.00509236  0.00004347  0.0016895 0.0000
 41  -6695.2362428091  -0.000267717603 0.00502976  0.00003089  0.0039595 0.0000
 42  -6695.2364800380  -0.000237228847 0.00523172  0.00003485  0.0013483 0.0000
 43  -6695.2367177365  -0.000237698560 0.00512762  0.00003411  0.0013296 0.0000
 44  -6695.2369480562  -0.000230319628 0.00452817  0.00003147  0.0016410 0.0000
 45  -6695.2371573461  -0.000209289901 0.00164682  0.00001399  0.0017071 0.0000
 46  -6695.2372354726  -0.000078126484 0.00093355  0.00000834  0.0020523 0.0000
 47  -6695.2371909825   0.000044490025 0.00052046  0.00000803  0.0024731 0.0000
 48  -6695.2372338433  -0.000042860772 0.00229763  0.00002197  0.0017788 0.0000
 49  -6695.2373642668  -0.000130423493 0.00487707  0.00003143  0.0019271 0.0000
 50  -6695.2375771204  -0.000212853592 0.00559844  0.00003764  0.0013392 0.0000
 51  -6695.2378185887  -0.000241468364 0.00480030  0.00003409  0.0013019 0.0000
 52  -6695.2380337728  -0.000215184092 0.00094395  0.00001089  0.0014691 0.0000
 53  -6695.2380831231  -0.000049350283 0.00085345  0.00000822  0.0016508 0.0000
 54  -6695.2381237649  -0.000040641798 0.00070544  0.00000667  0.0018030 0.0000
 55  -6695.2381577296  -0.000033964650 0.00179292  0.00001779  0.0018789 0.0000
 56  -6695.2382611924  -0.000103462831 0.00391611  0.00002786  0.0013759 0.0000
 57  -6695.2384361049  -0.000174912462 0.00368673  0.00002684  0.0013361 0.0000
 58  -6695.2386012430  -0.000165138095 0.00317835  0.00002447  0.0013435 0.0000
 59  -6695.2387515407  -0.000150297692 0.00237760  0.00001940  0.0015456 0.0000
               *** Restarting incremental Fock matrix formation ***
                                   *** Resetting DIIS ***
 60  -6695.2388687789  -0.000117238270 0.00423199  0.00003785  0.0015908 0.0000
 61  -6695.2390815289  -0.000212750002 0.00356642  0.00002761  0.0025044 0.0000
 62  -6695.2392660642  -0.000184535308 0.00318730  0.00002720  0.0016749 0.0000
 63  -6695.2394389579  -0.000172893665 0.00093603  0.00001054  0.0016940 0.0000
 64  -6695.2394920101  -0.000053052197 0.00026386  0.00000495  0.0016327 0.0000
 65  -6695.2394928141  -0.000000804033 0.00334140  0.00002896  0.0019210 0.0000
 66  -6695.2396862264  -0.000193412282 0.00197540  0.00001776  0.0017457 0.0000
 67  -6695.2398021688  -0.000115942399 0.00048827  0.00000610  0.0018744 0.0000
 68  -6695.2398236665  -0.000021497712 0.00166303  0.00001396  0.0022485 0.0000
 69  -6695.2399018078  -0.000078141302 0.00322419  0.00002737  0.0022473 0.0000
 70  -6695.2400934553  -0.000191647442 0.00428979  0.00003391  0.0025450 0.0000
 71  -6695.2403361020  -0.000242646751 0.00357447  0.00002911  0.0019994 0.0000
 72  -6695.2405470992  -0.000210997197 0.00083552  0.00000906  0.0018457 0.0000
 73  -6695.2405857365  -0.000038637253 0.00280106  0.00002209  0.0020732 0.0000
 74  -6695.2407500526  -0.000164316164 0.00239978  0.00001806  0.0024234 0.0000
 75  -6695.2408818007  -0.000131748021 0.00161857  0.00001304  0.0027806 0.0000
 76  -6695.2409783771  -0.000096576478 0.00202827  0.00001603  0.0028263 0.0000
 77  -6695.2411082661  -0.000129888993 0.00258917  0.00002467  0.0020923 0.0000
 78  -6695.2413136772  -0.000205411074 0.00592960  0.00004406  0.0026246 0.0000
 79  -6695.2416939741  -0.000380296875 0.00518555  0.00004075  0.0022080 0.0000
               *** Restarting incremental Fock matrix formation ***
                                   *** Resetting DIIS ***
 80  -6695.2420596348  -0.000365660704 0.00769963  0.00005883  0.0024311 0.0000
 81  -6695.2425988119  -0.000539177170 0.00623075  0.00004594  0.0037925 0.0000
 82  -6695.2430695182  -0.000470706218 0.00127447  0.00001347  0.0029234 0.0000
 83  -6695.2431357794  -0.000066261246 0.00192708  0.00001465  0.0024713 0.0000
 84  -6695.2432640608  -0.000128281374 0.00129592  0.00001048  0.0031885 0.0000
 85  -6695.2433548296  -0.000090768854 0.00667785  0.00005107  0.0035932 0.0000
 86  -6695.2439227692  -0.000567939532 0.00425391  0.00003389  0.0036145 0.0000
 87  -6695.2443054453  -0.000382676118 0.00173315  0.00001884  0.0036254 0.0000
 88  -6695.2444802818  -0.000174836514 0.00552799  0.00003892  0.0044294 0.0000
 89  -6695.2449478258  -0.000467544046 0.00947585  0.00006963  0.0035143 0.0000
 90  -6695.2458184959  -0.000870670104 0.00764659  0.00005830  0.0034259 0.0000
 91  -6695.2465745199  -0.000756023970 0.00193043  0.00001991  0.0032536 0.0000
 92  -6695.2467704681  -0.000195948210 0.00258961  0.00002165  0.0027934 0.0000
 93  -6695.2470346775  -0.000264209395 0.00184249  0.00001607  0.0033676 0.0000
 94  -6695.2472255929  -0.000190915346 0.00526735  0.00003862  0.0038126 0.0000
 95  -6695.2477715522  -0.000545959348 0.00430166  0.00003570  0.0032920 0.0000
 96  -6695.2482829582  -0.000511406021 0.00725702  0.00005995  0.0029465 0.0000
 97  -6695.2491468937  -0.000863935428 0.01036052  0.00007824  0.0045256 0.0000
 98  -6695.2503064016  -0.001159507935 0.00793302  0.00006504  0.0037564 0.0000
 99  -6695.2512844758  -0.000978074189 0.00145739  0.00002088  0.0037668 0.0000
               *** Restarting incremental Fock matrix formation ***
                                   *** Resetting DIIS ***
100  -6695.2514735956  -0.000189119835 0.01393393  0.00009911  0.0039890 0.0000
101  -6695.2528307986  -0.001357202944 0.00751813  0.00007208  0.0051536 0.0000
102  -6695.2540098805  -0.001179081892 0.00761617  0.00006703  0.0039597 0.0000
103  -6695.2550255478  -0.001015667345 0.00575395  0.00005516  0.0035746 0.0000
104  -6695.2558360136  -0.000810465760 0.00219569  0.00002826  0.0038508 0.0000
105  -6695.2561757439  -0.000339730294 0.00561855  0.00004832  0.0052545 0.0000
106  -6695.2568913519  -0.000715608052 0.00176573  0.00002267  0.0054831 0.0000
107  -6695.2571606984  -0.000269346439 0.00183193  0.00002161  0.0062946 0.0000
108  -6695.2573808689  -0.000220170537 0.00377742  0.00003091  0.0075578 0.0000
109  -6695.2578434232  -0.000462554276 0.00815973  0.00006462  0.0051047 0.0000
110  -6695.2588187317  -0.000975308509 0.00954511  0.00008664  0.0026668 0.0000
111  -6695.2600337068  -0.001214975086 0.00883558  0.00008238  0.0029360 0.0000
112  -6695.2611451010  -0.001111394246 0.00758063  0.00007405  0.0028143 0.0000
113  -6695.2620999697  -0.000954868695 0.00711914  0.00007155  0.0025043 0.0000
114  -6695.2629753974  -0.000875427678 0.00278160  0.00003550  0.0020903 0.0000
115  -6695.2633222698  -0.000346872377 0.01029788  0.00009498  0.0026101 0.0000
116  -6695.2643984244  -0.001076154611 0.00593542  0.00005292  0.0023586 0.0000
117  -6695.2649361023  -0.000537677979 0.01150187  0.00011046  0.0025837 0.0000
118  -6695.2659933868  -0.001057284469 0.00720444  0.00006927  0.0021882 0.0000
119  -6695.2665948281  -0.000601441255 0.00556981  0.00005523  0.0018763 0.0000
               *** Restarting incremental Fock matrix formation ***
                                   *** Resetting DIIS ***
120  -6695.2670392342  -0.000444406081 0.00414742  0.00004415  0.0016201 0.0000
121  -6695.2673554406  -0.000316206471 0.00297230  0.00003351  0.0014920 0.0000
122  -6695.2675911440  -0.000235703331 0.00558547  0.00005469  0.0014663 0.0000
123  -6695.2679460408  -0.000354896845 0.00517877  0.00005746  0.0012707 0.0000
124  -6695.2682775012  -0.000331460351 0.00457635  0.00004626  0.0018253 0.0000
125  -6695.2685345513  -0.000257050178 0.00532277  0.00005712  0.0010379 0.0000
126  -6695.2688100330  -0.000275481689 0.00349592  0.00004000  0.0010637 0.0000
127  -6695.2689938941  -0.000183861061 0.00587339  0.00005738  0.0011504 0.0000
128  -6695.2692277930  -0.000233898918 0.00265029  0.00002797  0.0011891 0.0000
129  -6695.2693397766  -0.000111983623 0.00279008  0.00003189  0.0012720 0.0000
130  -6695.2694621653  -0.000122388709 0.00274087  0.00002562  0.0013231 0.0000
131  -6695.2695583260  -0.000096160636 0.00427300  0.00004107  0.0013725 0.0000
132  -6695.2697080007  -0.000149674730 0.00212784  0.00002148  0.0013531 0.0000
133  -6695.2697839488  -0.000075948128 0.00182546  0.00001976  0.0014189 0.0000
134  -6695.2698540640  -0.000070115171 0.00076861  0.00001104  0.0014575 0.0000
135  -6695.2698889284  -0.000034864437 0.00245000  0.00002511  0.0015250 0.0000
136  -6695.2699768996  -0.000087971150 0.00147958  0.00001461  0.0014978 0.0000
137  -6695.2700260228  -0.000049123216 0.00284641  0.00002775  0.0015444 0.0000
138  -6695.2701230426  -0.000097019850 0.00242891  0.00002407  0.0015045 0.0000
139  -6695.2702064049  -0.000083362229 0.00195244  0.00001980  0.0015052 0.0000
               *** Restarting incremental Fock matrix formation ***
                                   *** Resetting DIIS ***
140  -6695.2702742825  -0.000067877647 0.00172353  0.00001970  0.0015327 0.0000
141  -6695.2703404212  -0.000066138668 0.00170147  0.00001599  0.0015539 0.0000
142  -6695.2703942463  -0.000053825064 0.00150958  0.00001585  0.0015893 0.0000
143  -6695.2704478881  -0.000053641863 0.00148407  0.00001502  0.0016104 0.0000
144  -6695.2704986116  -0.000050723469 0.00080317  0.00000935  0.0016304 0.0000
145  -6695.2705281228  -0.000029511260 0.00066575  0.00000759  0.0016776 0.0000
146  -6695.2705517228  -0.000023599931 0.00018252  0.00000273  0.0017103 0.0000
147  -6695.2705509284   0.000000794399 0.00062656  0.00000703  0.0017569 0.0000
148  -6695.2705752816  -0.000024353270 0.00183514  0.00001821  0.0017450 0.0000
149  -6695.2706380540  -0.000062772361 0.00189298  0.00001756  0.0017041 0.0000
150  -6695.2706977542  -0.000059700151 0.00173350  0.00001752  0.0016975 0.0000
151  -6695.2707581624  -0.000060408267 0.00193751  0.00001942  0.0016973 0.0000
152  -6695.2708252719  -0.000067109433 0.00180908  0.00001788  0.0016885 0.0000
153  -6695.2708867881  -0.000061516198 0.00055179  0.00000796  0.0016989 0.0000
154  -6695.2709102935  -0.000023505439 0.00081779  0.00000942  0.0017740 0.0000
155  -6695.2709419268  -0.000031633335 0.00111307  0.00001123  0.0017914 0.0000
156  -6695.2709805445  -0.000038617632 0.00126348  0.00001269  0.0017964 0.0000
157  -6695.2710245535  -0.000044009034 0.00164802  0.00001659  0.0017975 0.0000
158  -6695.2710826737  -0.000058120192 0.00178901  0.00001680  0.0017853 0.0000
159  -6695.2711411503  -0.000058476578 0.00066270  0.00000822  0.0017865 0.0000
               *** Restarting incremental Fock matrix formation ***
                                   *** Resetting DIIS ***
160  -6695.2711668400  -0.000025689765 0.00209385  0.00002053  0.0018483 0.0000
161  -6695.2712355195  -0.000068679462 0.00181500  0.00001573  0.0018129 0.0000
162  -6695.2712923672  -0.000056847752 0.00194890  0.00001845  0.0018316 0.0000
163  -6695.2713579286  -0.000065561400 0.00135231  0.00001377  0.0018227 0.0000
164  -6695.2714058484  -0.000047919752 0.00052448  0.00000685  0.0018547 0.0000
165  -6695.2714250798  -0.000019231366 0.00092906  0.00000933  0.0019189 0.0000
166  -6695.2714574834  -0.000032403655 0.00023497  0.00000382  0.0019249 0.0000
167  -6695.2714668761  -0.000009392638 0.00066956  0.00000658  0.0019637 0.0000
168  -6695.2714911623  -0.000024286281 0.00131478  0.00001184  0.0019552 0.0000
169  -6695.2715340596  -0.000042897223 0.00198957  0.00001793  0.0019414 0.0000
170  -6695.2715997686  -0.000065709016 0.00186295  0.00001800  0.0019203 0.0000
171  -6695.2716661183  -0.000066349743 0.00188375  0.00001855  0.0019167 0.0000
172  -6695.2717352206  -0.000069102311 0.00096034  0.00001094  0.0019166 0.0000
173  -6695.2717734553  -0.000038234621 0.00023596  0.00000438  0.0019740 0.0000
174  -6695.2717786989  -0.000005243604 0.00068338  0.00000674  0.0020467 0.0000
175  -6695.2718033230  -0.000024624183 0.00079997  0.00000736  0.0020412 0.0000
176  -6695.2718317274  -0.000028404350 0.00162372  0.00001494  0.0020399 0.0000
177  -6695.2718901192  -0.000058391858 0.00226894  0.00002092  0.0020102 0.0000
178  -6695.2719709841  -0.000080864817 0.00230831  0.00002237  0.0019824 0.0000
179  -6695.2720583184  -0.000087334342 0.00170320  0.00001766  0.0019728 0.0000
               *** Restarting incremental Fock matrix formation ***
                                   *** Resetting DIIS ***
180  -6695.2721272238  -0.000068905350 0.00257966  0.00002309  0.0020060 0.0000
181  -6695.2722188573  -0.000091633578 0.00206686  0.00001941  0.0019989 0.0000
182  -6695.2722960818  -0.000077224498 0.00131741  0.00001403  0.0020271 0.0000
183  -6695.2723508775  -0.000054795646 0.00052398  0.00000719  0.0020807 0.0000
184  -6695.2723726635  -0.000021786047 0.00041427  0.00000539  0.0021509 0.0000
185  -6695.2723887189  -0.000016055345 0.00145336  0.00001276  0.0021872 0.0000
186  -6695.2724424750  -0.000053756090 0.00066828  0.00000668  0.0021597 0.0000
187  -6695.2724683046  -0.000025829685 0.00157343  0.00001198  0.0021938 0.0000
188  -6695.2725194710  -0.000051166347 0.00220843  0.00002001  0.0021929 0.0000
189  -6695.2726042010  -0.000084730046 0.00261327  0.00002299  0.0021744 0.0000
190  -6695.2727038972  -0.000099696196 0.00238351  0.00002121  0.0021641 0.0000
191  -6695.2727967315  -0.000092834294 0.00035927  0.00000662  0.0021813 0.0000
192  -6695.2728099238  -0.000013192272 0.00057368  0.00000630  0.0023002 0.0000
193  -6695.2728304006  -0.000020476762 0.00163333  0.00001307  0.0023264 0.0000
194  -6695.2728891998  -0.000058799219 0.00131699  0.00001125  0.0023026 0.0000
195  -6695.2729399648  -0.000050765030 0.00142989  0.00001148  0.0023134 0.0000
196  -6695.2729929547  -0.000052989899 0.00213534  0.00001654  0.0023289 0.0000
197  -6695.2730690425  -0.000076087792 0.00290108  0.00002423  0.0023448 0.0000
198  -6695.2731839297  -0.000114887202 0.00302372  0.00002474  0.0023211 0.0000
199  -6695.2733032478  -0.000119318131 0.00138067  0.00001417  0.0023224 0.0000
               *** Restarting incremental Fock matrix formation ***
                                   *** Resetting DIIS ***
200  -6695.2733675685  -0.000064320647 0.00454052  0.00003054  0.0023998 0.0000
201  -6695.2735118753  -0.000144306772 0.00253227  0.00002364  0.0023680 0.0000
202  -6695.2736360804  -0.000124205140 0.00178473  0.00001704  0.0024069 0.0000
203  -6695.2737205479  -0.000084467496 0.00034437  0.00000636  0.0024707 0.0000
204  -6695.2737257536  -0.000005205684 0.00054974  0.00000618  0.0025739 0.0000
205  -6695.2737494807  -0.000023727077 0.00354877  0.00002571  0.0025965 0.0000
206  -6695.2738913300  -0.000141849334 0.00207104  0.00001675  0.0025160 0.0000
207  -6695.2739819745  -0.000090644484 0.00056669  0.00000720  0.0025505 0.0000
208  -6695.2740126729  -0.000030698398 0.00318263  0.00001994  0.0026340 0.0000
209  -6695.2740976613  -0.000084988448 0.00311115  0.00002616  0.0026547 0.0000
210  -6695.2742579618  -0.000160300457 0.00292526  0.00002317  0.0026239 0.0000
211  -6695.2743940323  -0.000136070570 0.00129641  0.00001342  0.0026456 0.0000
212  -6695.2744641435  -0.000070111113 0.00225682  0.00001786  0.0027224 0.0000
213  -6695.2745685862  -0.000104442784 0.00315203  0.00002376  0.0027417 0.0000
214  -6695.2747144830  -0.000145896796 0.00196414  0.00001658  0.0027336 0.0000
215  -6695.2748125286  -0.000098045543 0.00132541  0.00001193  0.0027841 0.0000
216  -6695.2748812656  -0.000068736976 0.00192184  0.00001426  0.0028333 0.0000
217  -6695.2749584809  -0.000077215380 0.00319444  0.00002179  0.0028754 0.0000
218  -6695.2751098435  -0.000151362598 0.00563782  0.00003766  0.0028717 0.0000
219  -6695.2753728055  -0.000262961982 0.00568430  0.00003858  0.0028268 0.0000
               *** Restarting incremental Fock matrix formation ***
                                   *** Resetting DIIS ***
220  -6695.2756495623  -0.000276756759 0.00652615  0.00004689  0.0028403 0.0000
221  -6695.2759983432  -0.000348780955 0.00533885  0.00003724  0.0028313 0.0000
222  -6695.2762909748  -0.000292631568 0.00054159  0.00001166  0.0029050 0.0000
223  -6695.2763153754  -0.000024400626 0.00166225  0.00001400  0.0030783 0.0000
224  -6695.2764111953  -0.000095819832 0.00121517  0.00001114  0.0031076 0.0000
225  -6695.2764846307  -0.000073435402 0.00705622  0.00004143  0.0031494 0.0000
226  -6695.2768324411  -0.000347810434 0.00477683  0.00003333  0.0030792 0.0000
227  -6695.2771304870  -0.000298045927 0.00227240  0.00001978  0.0031118 0.0000
228  -6695.2772943773  -0.000163890295 0.00648778  0.00004297  0.0032286 0.0000
229  -6695.2776986568  -0.000404279454 0.00674322  0.00004627  0.0032279 0.0000
230  -6695.2781514254  -0.000452768601 0.00619658  0.00004575  0.0032400 0.0000
231  -6695.2786095474  -0.000458122062 0.00464603  0.00003458  0.0032669 0.0000
232  -6695.2789646067  -0.000355059252 0.00239785  0.00002254  0.0034345 0.0000
233  -6695.2791696859  -0.000205079226 0.00379856  0.00002680  0.0040001 0.0000
234  -6695.2794423728  -0.000272686933 0.00442613  0.00002775  0.0043617 0.0000
235  -6695.2797299291  -0.000287556286 0.00692329  0.00003983  0.0038324 0.0000
236  -6695.2801690435  -0.000439114322 0.00700115  0.00004573  0.0039822 0.0000
237  -6695.2807437676  -0.000574724134 0.00881830  0.00005870  0.0035301 0.0000
238  -6695.2815220309  -0.000778263293 0.01176371  0.00007679  0.0035387 0.0000
239  -6695.2825886535  -0.001066622595 0.01136947  0.00007825  0.0035192 0.0000
               *** Restarting incremental Fock matrix formation ***
                                   *** Resetting DIIS ***
240  -6695.2837299722  -0.001141318702 0.01591260  0.00010178  0.0036683 0.0000
241  -6695.2852854347  -0.001555462567 0.01153450  0.00008076  0.0036415 0.0000
242  -6695.2866254302  -0.001339995489 0.00352594  0.00003533  0.0039394 0.0000
243  -6695.2869264796  -0.000301049346 0.00476849  0.00003724  0.0071703 0.0000
244  -6695.2874651705  -0.000538690952 0.00326424  0.00002780  0.0086072 0.0000
245  -6695.2878338097  -0.000368639183 0.01182693  0.00008202  0.0098894 0.0000
246  -6695.2892493507  -0.001415540974 0.01017778  0.00006989  0.0104874 0.0000
247  -6695.2906488422  -0.001399491489 0.00588981  0.00005960  0.0096111 0.0000
248  -6695.2917694108  -0.001120568671 0.01367735  0.00009971  0.0043497 0.0000
249  -6695.2937837012  -0.002014290397 0.01485827  0.00010254  0.0062206 0.0000
250  -6695.2959348977  -0.002151196430 0.01641490  0.00011816  0.0056780 0.0000
251  -6695.2984840366  -0.002549138917 0.00989611  0.00008148  0.0057653 0.0000
252  -6695.3001799352  -0.001695898633 0.00312280  0.00003859  0.0074635 0.0000
253  -6695.3006987135  -0.000518778286 0.00478684  0.00004001  0.0080970 0.0000
254  -6695.3014055925  -0.000706878951 0.00513928  0.00004242  0.0080192 0.0000
255  -6695.3023930767  -0.000987484283 0.01248662  0.00009952  0.0057386 0.0000
256  -6695.3047692545  -0.002376177767 0.01922996  0.00015492  0.0048434 0.0000
257  -6695.3083485154  -0.003579260938 0.01779521  0.00013489  0.0057268 0.0000
258  -6695.3114134198  -0.003064904369 0.01248664  0.00010417  0.0051311 0.0000
259  -6695.3137167786  -0.002303358744 0.01532169  0.00012519  0.0048100 0.0000
               *** Restarting incremental Fock matrix formation ***
                                   *** Resetting DIIS ***
260  -6695.3164494787  -0.002732700178 0.01571066  0.00012479  0.0056925 0.0000
261  -6695.3189759215  -0.002526442800 0.01222866  0.00009874  0.0058900 0.0000
262  -6695.3208833492  -0.001907427624 0.01898385  0.00016216  0.0053894 0.0000
263  -6695.3237195682  -0.002836219067 0.01454707  0.00010520  0.0073806 0.0000
264  -6695.3253693942  -0.001649825996 0.02046762  0.00019456  0.0040700 0.0000
265  -6695.3277861138  -0.002416719592 0.01175066  0.00010624  0.0066531 0.0000
266  -6695.3289578955  -0.001171781723 0.01024501  0.00009806  0.0051230 0.0000
267  -6695.3298252854  -0.000867389886 0.00763449  0.00008235  0.0032894 0.0000
268  -6695.3303685231  -0.000543237625 0.00763587  0.00007161  0.0027353 0.0000
269  -6695.3307695309  -0.000401007882 0.00651399  0.00005881  0.0018796 0.0000
270  -6695.3310339557  -0.000264424738 0.00714666  0.00005492  0.0016052 0.0000
271  -6695.3312470730  -0.000213117370 0.00494776  0.00003692  0.0014318 0.0000
272  -6695.3313765013  -0.000129428241 0.00719578  0.00004446  0.0014029 0.0000
273  -6695.3315150080  -0.000138506759 0.00619403  0.00003799  0.0012416 0.0000
274  -6695.3316239583  -0.000108950303 0.00862684  0.00004869  0.0011442 0.0000
275  -6695.3317441432  -0.000120184856 0.00782778  0.00007923  0.0009124 0.0000
276  -6695.3319129438  -0.000168800594 0.00188341  0.00001223  0.0015271 0.0000
277  -6695.3319441275  -0.000031183736 0.00589570  0.00003287  0.0010625 0.0000
278  -6695.3320063239  -0.000062196381 0.00880361  0.00008293  0.0008383 0.0000
279  -6695.3321446089  -0.000138284964 0.00263329  0.00002470  0.0009423 0.0000
               *** Restarting incremental Fock matrix formation ***
                                   *** Resetting DIIS ***
280  -6695.3321856288  -0.000041019895 0.00233572  0.00003329  0.0008960 0.0000
281  -6695.3322023158  -0.000016687063 0.00068308  0.00000680  0.0031448 0.0000
282  -6695.3322282008  -0.000025884970 0.00051703  0.00000490  0.0012385 0.0000
283  -6695.3322389906  -0.000010789752 0.00240974  0.00002942  0.0008577 0.0000
284  -6695.3322804074  -0.000041416863 0.00156045  0.00001860  0.0008518 0.0000
285  -6695.3323048445  -0.000024437064 0.00023462  0.00000354  0.0008411 0.0000
286  -6695.3323090964  -0.000004251917 0.00215233  0.00002586  0.0008403 0.0000
287  -6695.3323433918  -0.000034295436 0.00131445  0.00001531  0.0008160 0.0000
288  -6695.3323633466  -0.000019954747 0.00217573  0.00002494  0.0008055 0.0000
289  -6695.3323950871  -0.000031740537 0.00192154  0.00002217  0.0007775 0.0000
290  -6695.3324228699  -0.000027782815 0.00251370  0.00002832  0.0007542 0.0000
291  -6695.3324576335  -0.000034763530 0.00156922  0.00001763  0.0007214 0.0000
292  -6695.3324789103  -0.000021276796 0.00393208  0.00004332  0.0007014 0.0000
293  -6695.3325292987  -0.000050388454 0.00050361  0.00000612  0.0006484 0.0000
294  -6695.3325358768  -0.000006578103 0.00431682  0.00004739  0.0006406 0.0000
295  -6695.3325889926  -0.000053115789 0.00094927  0.00001033  0.0005823 0.0000
296  -6695.3325997038  -0.000010711188 0.00071170  0.00000806  0.0005685 0.0000
297  -6695.3326084151  -0.000008711319 0.00143164  0.00001609  0.0005600 0.0000
298  -6695.3326258317  -0.000017416622 0.00148626  0.00001636  0.0005407 0.0000
299  -6695.3326434179  -0.000017586196 0.00016609  0.00000252  0.0005197 0.0000
               *** Restarting incremental Fock matrix formation ***
                                   *** Resetting DIIS ***
300  -6695.3326442626  -0.000000844716 0.00156753  0.00001780  0.0005202 0.0000
301  -6695.3326536621  -0.000009399493 0.00036030  0.00000362  0.0013138 0.0000
302  -6695.3326613423  -0.000007680149 0.00058727  0.00000691  0.0005295 0.0000
303  -6695.3326693694  -0.000008027114 0.00163413  0.00001667  0.0004921 0.0000
304  -6695.3326867691  -0.000017399704 0.00133936  0.00001363  0.0004731 0.0000
305  -6695.3327005514  -0.000013782273 0.00051057  0.00000525  0.0004581 0.0000
306  -6695.3327058393  -0.000005287966 0.00253283  0.00002517  0.0004516 0.0000
307  -6695.3327310678  -0.000025228502 0.00146053  0.00001435  0.0004240 0.0000
308  -6695.3327449513  -0.000013883454 0.00091637  0.00000893  0.0004089 0.0000
309  -6695.3327533889  -0.000008437564 0.00316651  0.00003068  0.0004095 0.0000
310  -6695.3327825087  -0.000029119828 0.00156055  0.00001475  0.0004059 0.0000
311  -6695.3327958270  -0.000013318277 0.00247144  0.00002338  0.0004037 0.0000
312  -6695.3328168691  -0.000021042109 0.00219075  0.00002036  0.0004003 0.0000
313  -6695.3328342995  -0.000017430391 0.00144841  0.00001341  0.0003952 0.0000
314  -6695.3328457402  -0.000011440754 0.00036419  0.00000374  0.0003935 0.0000
315  -6695.3328481035  -0.000002363229 0.00039748  0.00000392  0.0003921 0.0000
316  -6695.3328512101  -0.000003106637 0.00144272  0.00001286  0.0003923 0.0000
317  -6695.3328618784  -0.000010668315 0.00025635  0.00000270  0.0003886 0.0000
318  -6695.3328599473   0.000001931074 0.00129869  0.00001124  0.0003887 0.0000
319  -6695.3328692472  -0.000009299823 0.00146128  0.00001259  0.0003858 0.0000
               *** Restarting incremental Fock matrix formation ***
                                   *** Resetting DIIS ***
320  -6695.3328792022  -0.000009955063 0.00128833  0.00001217  0.0003811 0.0000
321  -6695.3328835433  -0.000004341030 0.00031554  0.00000494  0.0008882 0.0000
322  -6695.3328895779  -0.000006034629 0.00143451  0.00001209  0.0003768 0.0000
323  -6695.3328989000  -0.000009322088 0.00076021  0.00000652  0.0003714 0.0000
324  -6695.3329037147  -0.000004814781 0.00097935  0.00000826  0.0003695 0.0000
325  -6695.3329099116  -0.000006196834 0.00156797  0.00001314  0.0003658 0.0000
326  -6695.3329195862  -0.000009674603 0.00304880  0.00002551  0.0003594 0.0000
327  -6695.3329375913  -0.000018005127 0.00023393  0.00000238  0.0003476 0.0000
328  -6695.3329388710  -0.000001279726 0.00490923  0.00004106  0.0003462 0.0000
329  -6695.3329657259  -0.000026854894 0.00162306  0.00001352  0.0003240 0.0000
330  -6695.3329738547  -0.000008128745 0.00447031  0.00003768  0.0003163 0.0000
331  -6695.3329952298  -0.000021375140 0.00102920  0.00000950  0.0002916 0.0000
332  -6695.3329901725   0.000005057332 0.00270122  0.00002264  0.0003004 0.0000
333  -6695.3330024446  -0.000012272105 0.00051895  0.00000513  0.0002862 0.0000
334  -6695.3330000832   0.000002361419 0.00101357  0.00000842  0.0002902 0.0000
335  -6695.3330045874  -0.000004504270 0.00041457  0.00000369  0.0002840 0.0000
336  -6695.3330028024   0.000001785064 0.00116646  0.00000923  0.0002867 0.0000
337  -6695.3330076075  -0.000004805150 0.00111978  0.00000872  0.0002812 0.0000
338  -6695.3330119606  -0.000004353070 0.00015431  0.00000142  0.0002745 0.0000
339  -6695.3330125446  -0.000000584015 0.00151135  0.00001173  0.0002743 0.0000
               *** Restarting incremental Fock matrix formation ***
                                   *** Resetting DIIS ***
340  -6695.3330181908  -0.000005646200 0.00079927  0.00000724  0.0002653 0.0000
341  -6695.3330187850  -0.000000594232 0.00031220  0.00000351  0.0008218 0.0000
342  -6695.3330215916  -0.000002806570 0.00029867  0.00000240  0.0002597 0.0000
343  -6695.3330226441  -0.000001052525 0.00053676  0.00000416  0.0002580 0.0000
344  -6695.3330245430  -0.000001898847 0.00068711  0.00000528  0.0002550 0.0000
345  -6695.3330269189  -0.000002375886 0.00093341  0.00000716  0.0002503 0.0000
346  -6695.3330300434  -0.000003124574 0.00071463  0.00000551  0.0002443 0.0000
347  -6695.3330323755  -0.000002332013 0.00119247  0.00000914  0.0002401 0.0000
348  -6695.3330361976  -0.000003822189 0.00077030  0.00000600  0.0002323 0.0000
349  -6695.3330385553  -0.000002357702 0.00225655  0.00001741  0.0002266 0.0000
350  -6695.3330452273  -0.000006671950 0.00032911  0.00000282  0.0002112 0.0000
351  -6695.3330442559   0.000000971396 0.00265729  0.00002058  0.0002146 0.0000
352  -6695.3330515592  -0.000007303328 0.00018661  0.00000187  0.0001957 0.0000
353  -6695.3330510403   0.000000518897 0.00037501  0.00000288  0.0001967 0.0000
354  -6695.3330519975  -0.000000957160 0.00043876  0.00000345  0.0001945 0.0000
355  -6695.3330531249  -0.000001127419 0.00070569  0.00000550  0.0001921 0.0000
356  -6695.3330549229  -0.000001797998 0.00017909  0.00000163  0.0001869 0.0000
357  -6695.3330544106   0.000000512291 0.00072045  0.00000557  0.0001879 0.0000
358  -6695.3330562266  -0.000001816024 0.00121317  0.00000930  0.0001832 0.0000
359  -6695.3330590414  -0.000002814711 0.00026120  0.00000202  0.0001749 0.0000
               *** Restarting incremental Fock matrix formation ***
                                   *** Resetting DIIS ***
360  -6695.3330584773   0.000000564017 0.00058825  0.00000463  0.0001765 0.0000
361  -6695.3330584732   0.000000004186 0.00017162  0.00000223  0.0005409 0.0000
362  -6695.3330597974  -0.000001324208 0.00028965  0.00000224  0.0001724 0.0000
363  -6695.3330604195  -0.000000622133 0.00022531  0.00000174  0.0001703 0.0000
364  -6695.3330609084  -0.000000488921 0.00036020  0.00000278  0.0001689 0.0000
365  -6695.3330616900  -0.000000781594 0.00038621  0.00000294  0.0001661 0.0000
366  -6695.3330624977  -0.000000807678 0.00069523  0.00000529  0.0001633 0.0000
367  -6695.3330639199  -0.000001422191 0.00057713  0.00000442  0.0001585 0.0000
368  -6695.3330650796  -0.000001159769 0.00231910  0.00001730  0.0001539 0.0000
369  -6695.3330692719  -0.000004192259 0.00078652  0.00000602  0.0001371 0.0000
370  -6695.3330705629  -0.000001291027 0.00279233  0.00002024  0.0001308 0.0000
371  -6695.3330746133  -0.000004050339 0.00361525  0.00002592  0.0001102 0.0000
372  -6695.3330786973  -0.000004084065 0.00244010  0.00001717  0.0000834 0.0000
373  -6695.3330807004  -0.000002003030 0.00033285  0.00000272  0.0001214 0.0000
374  -6695.3330804796   0.000000220773 0.00020406  0.00000166  0.0000791 0.0000
375  -6695.3330803211   0.000000158456 0.00132432  0.00000910  0.0000722 0.0000
376  -6695.3330812863  -0.000000965198 0.00110821  0.00000764  0.0000637 0.0000
377  -6695.3330805189   0.000000767441 0.00046023  0.00000306  0.0000716 0.0000
378  -6695.3330808545  -0.000000335594 0.00019751  0.00000137  0.0000691 0.0000
379  -6695.3330809953  -0.000000140846 0.00001223  0.00000024  0.0000682 0.0000
               *** Restarting incremental Fock matrix formation ***
                                   *** Resetting DIIS ***
380  -6695.3330810257  -0.000000030323 0.00020209  0.00000139  0.0000682 0.0000
381  -6695.3330811526  -0.000000126927 0.00004132  0.00000039  0.0000673 0.0000
382  -6695.3330811914  -0.000000038770 0.00011327  0.00000075  0.0000669 0.0000
383  -6695.3330812684  -0.000000077047 0.00013277  0.00000089  0.0000663 0.0000
384  -6695.3330813559  -0.000000087544 0.00017553  0.00000115  0.0000655 0.0000
385  -6695.3330814717  -0.000000115706 0.00028271  0.00000187  0.0000644 0.0000
386  -6695.3330816544  -0.000000182698 0.00069597  0.00000451  0.0000625 0.0000
387  -6695.3330820710  -0.000000416623 0.00023406  0.00000149  0.0000579 0.0000
388  -6695.3330819395   0.000000131465 0.00072556  0.00000473  0.0000594 0.0000
389  -6695.3330823547  -0.000000415232 0.00047150  0.00000303  0.0000544 0.0000
390  -6695.3330826006  -0.000000245809 0.00134363  0.00000872  0.0000513 0.0000
391  -6695.3330832342  -0.000000633647 0.00019002  0.00000126  0.0000418 0.0000
392  -6695.3330831468   0.000000087446 0.00154051  0.00000993  0.0000560 0.0000
393  -6695.3330837429  -0.000000596183 0.00024467  0.00000152  0.0000327 0.0000
394  -6695.3330838177  -0.000000074802 0.00044008  0.00000280  0.0000357 0.0000
395  -6695.3330836756   0.000000142187 0.00009982  0.00000069  0.0000343 0.0000
396  -6695.3330837096  -0.000000034008 0.00028001  0.00000177  0.0000335 0.0000
397  -6695.3330838021  -0.000000092578 0.00004510  0.00000030  0.0000317 0.0000
398  -6695.3330837890   0.000000013130 0.00017759  0.00000114  0.0000321 0.0000
399  -6695.3330838457  -0.000000056707 0.00011685  0.00000076  0.0000310 0.0000
               *** Restarting incremental Fock matrix formation ***
                                   *** Resetting DIIS ***
400  -6695.3330839012  -0.000000055470 0.00009710  0.00000063  0.0000302 0.0000
401  -6695.3330839265  -0.000000025349 0.00001700  0.00000022  0.0000297 0.0000
402  -6695.3330839382  -0.000000011645 0.00004194  0.00000028  0.0000296 0.0000
403  -6695.3330839477  -0.000000009567 0.00008448  0.00000054  0.0000293 0.0000
404  -6695.3330839717  -0.000000023962 0.00003050  0.00000021  0.0000288 0.0000
405  -6695.3330839789  -0.000000007183 0.00014031  0.00000090  0.0000286 0.0000
406  -6695.3330840182  -0.000000039303 0.00006831  0.00000044  0.0000277 0.0000
407  -6695.3330840359  -0.000000017724 0.00010389  0.00000068  0.0000273 0.0000
408  -6695.3330840633  -0.000000027396 0.00027997  0.00000177  0.0000266 0.0000
409  -6695.3330841344  -0.000000071116 0.00013944  0.00000091  0.0000249 0.0000
410  -6695.3330841691  -0.000000034717 0.00040836  0.00000258  0.0000240 0.0000
411  -6695.3330842599  -0.000000090781 0.00033241  0.00000214  0.0000215 0.0000
412  -6695.3330843292  -0.000000069223 0.00145655  0.00000924  0.0000195 0.0000
413  -6695.3330845460  -0.000000216894 0.00000859  0.00000013  0.0000105 0.0000
414  -6695.3330845503  -0.000000004221 0.00126669  0.00000799  0.0000105 0.0000
415  -6695.3330846328  -0.000000082579 0.00002923  0.00000018  0.0000026 0.0000
416  -6695.3330846357  -0.000000002872 0.00023312  0.00000147  0.0000052 0.0000
417  -6695.3330846403  -0.000000004549 0.00005296  0.00000034  0.0000035 0.0000
418  -6695.3330846410  -0.000000000741 0.00001417  0.00000009  0.0000037 0.0000
419  -6695.3330846415  -0.000000000514 0.00000917  0.00000006  0.0000023 0.0000
               *** Restarting incremental Fock matrix formation ***
                                   *** Resetting DIIS ***
420  -6695.3330846490  -0.000000007512 0.00000592  0.00000006  0.0000018 0.0000
421  -6695.3330846496  -0.000000000522 0.00000194  0.00000003  0.0000030 0.0000
422  -6695.3330846481   0.000000001453 0.00000208  0.00000002  0.0000018 0.0000
                 **** Energy Check signals convergence ****

               *****************************************************
               *                     SUCCESS                       *
               *           SCF CONVERGED AFTER 423 CYCLES          *
               *****************************************************

Setting up the final grid:

General Integration Accuracy     IntAcc      ...  4.670
Radial Grid Type                 RadialGrid  ... Gauss-Chebyshev
Angular Grid (max. acc.)         AngularGrid ... Lebedev-302
Angular grid pruning method      GridPruning ... 3 (G Style)
Weight generation scheme         WeightScheme... Becke
Basis function cutoff            BFCut       ...    1.0000e-11
Integration weight cutoff        WCut        ...    1.0000e-14
Grids for H and He will be reduced by one unit

# of grid points (after initial pruning)     ... 126024 (   0.0 sec)
# of grid points (after weights+screening)   ... 116970 (   0.3 sec)
nearest neighbour list constructed           ...    0.0 sec
Grid point re-assignment to atoms done       ...    0.0 sec
Grid point division into batches done        ...    0.4 sec
Reduced shell lists constructed in    1.1 sec

Total number of grid points                  ...   116970
Total number of batches                      ...     1841
Average number of points per batch           ...       63
Average number of grid points per atom       ...     5317
Average number of shells per batch           ...    53.07 (39.61%)
Average number of basis functions per batch  ...   116.80 (38.17%)
Average number of large shells per batch     ...    35.57 (67.03%)
Average number of large basis fcns per batch ...    76.96 (65.89%)
Maximum spatial batch extension              ...  23.78, 20.30, 21.88 au
Average spatial batch extension              ...   2.54,  2.51,  2.54 au

Final grid set up in    1.3 sec
Final integration                            ... done (   1.3 sec)
Change in XC energy                          ...    -0.000315711
Integrated number of electrons               ...   218.999920697
Previous integrated no of electrons          ...   218.998853898

----------------
TOTAL SCF ENERGY
----------------

Total Energy       :        -6695.33340036 Eh         -182189.28415 eV

Components:
Nuclear Repulsion  :         3301.41883313 Eh           89836.17363 eV
Electronic Energy  :        -9996.75223349 Eh         -272025.45778 eV
One Electron Energy:       -15897.79810272 Eh         -432601.07939 eV
Two Electron Energy:         5901.04586923 Eh          160575.62161 eV

Virial components:
Potential Energy   :       -13377.24221292 Eh         -364013.26669 eV
Kinetic Energy     :         6681.90881256 Eh          181823.98254 eV
Virial Ratio       :            2.00200909


DFT components:
N(Alpha)           :      111.999964455693 electrons
N(Beta)            :      106.999956241118 electrons
N(Total)           :      218.999920696811 electrons
E(X)               :     -267.111472767562 Eh       
E(C)               :       -8.815208516497 Eh       
E(XC)              :     -275.926681284059 Eh       
DFET-embed. en.    :        0.000000000000 Eh       

---------------
SCF CONVERGENCE
---------------

  Last Energy change         ...    7.2123e-10  Tolerance :   1.0000e-08
  Last MAX-Density change    ...    4.1065e-06  Tolerance :   1.0000e-07
  Last RMS-Density change    ...    2.9403e-08  Tolerance :   5.0000e-09
  Last DIIS Error            ...    1.8385e-06  Tolerance :   5.0000e-07

             **** THE GBW FILE WAS UPDATED (1e3d_chainsAB_medial_cluster.gbw) ****
             **** DENSITY FILE WAS UPDATED (1e3d_chainsAB_medial_cluster.scfp) ****
             **** ENERGY FILE WAS UPDATED (1e3d_chainsAB_medial_cluster.en.tmp) ****
----------------------
UHF SPIN CONTAMINATION
----------------------

Warning: in a DFT calculation there is little theoretical justification to 
         calculate <S**2> as in Hartree-Fock theory. We will do it anyways
         but you should keep in mind that the values have only limited relevance

Expectation value of <S**2>     :    12.569945
Ideal value S*(S+1) for S=2.5   :     8.750000
Deviation                       :     3.819945

             **** THE GBW FILE WAS UPDATED (1e3d_chainsAB_medial_cluster.gbw) ****
             **** DENSITY FILE WAS UPDATED (1e3d_chainsAB_medial_cluster.scfp) ****
----------------
ORBITAL ENERGIES
----------------
                 SPIN UP ORBITALS
  NO   OCC          E(Eh)            E(eV) 
   0   1.0000    -256.196795     -6971.4692 
   1   1.0000    -256.166260     -6970.6383 
   2   1.0000    -256.146881     -6970.1110 
   3   1.0000     -88.740342     -2414.7475 
   4   1.0000     -88.736253     -2414.6362 
   5   1.0000     -88.728462     -2414.4242 
   6   1.0000     -88.723488     -2414.2889 
   7   1.0000     -88.719726     -2414.1865 
   8   1.0000     -88.718157     -2414.1438 
   9   1.0000     -88.715916     -2414.0828 
  10   1.0000     -30.016654      -816.7947 
  11   1.0000     -29.976632      -815.7056 
  12   1.0000     -29.892229      -813.4089 
  13   1.0000     -25.845748      -703.2986 
  14   1.0000     -25.845271      -703.2856 
  15   1.0000     -25.844442      -703.2630 
  16   1.0000     -25.818728      -702.5633 
  17   1.0000     -25.801333      -702.0900 
  18   1.0000     -25.799482      -702.0396 
  19   1.0000     -25.740725      -700.4407 
  20   1.0000     -25.730282      -700.1566 
  21   1.0000     -25.726960      -700.0662 
  22   1.0000     -10.043401      -273.2948 
  23   1.0000     -10.037784      -273.1420 
  24   1.0000     -10.031592      -272.9735 
  25   1.0000      -7.740241      -210.6227 
  26   1.0000      -7.735719      -210.4996 
  27   1.0000      -7.727397      -210.2732 
  28   1.0000      -7.723862      -210.1770 
  29   1.0000      -7.719521      -210.0588 
  30   1.0000      -7.717186      -209.9953 
  31   1.0000      -7.715112      -209.9389 
  32   1.0000      -5.679660      -154.5514 
  33   1.0000      -5.678259      -154.5133 
  34   1.0000      -5.677978      -154.5056 
  35   1.0000      -5.677504      -154.4927 
  36   1.0000      -5.672011      -154.3433 
  37   1.0000      -5.669792      -154.2829 
  38   1.0000      -5.666476      -154.1927 
  39   1.0000      -5.666298      -154.1878 
  40   1.0000      -5.664932      -154.1506 
  41   1.0000      -5.664493      -154.1387 
  42   1.0000      -5.662237      -154.0773 
  43   1.0000      -5.660773      -154.0375 
  44   1.0000      -5.659189      -153.9943 
  45   1.0000      -5.658673      -153.9803 
  46   1.0000      -5.656929      -153.9329 
  47   1.0000      -5.656012      -153.9079 
  48   1.0000      -5.655015      -153.8808 
  49   1.0000      -5.653289      -153.8338 
  50   1.0000      -5.652942      -153.8244 
  51   1.0000      -5.652832      -153.8214 
  52   1.0000      -5.651925      -153.7967 
  53   1.0000      -3.412067       -92.8471 
  54   1.0000      -3.365703       -91.5854 
  55   1.0000      -3.185280       -86.6759 
  56   1.0000      -2.174802       -59.1794 
  57   1.0000      -2.174560       -59.1728 
  58   1.0000      -2.171873       -59.0997 
  59   1.0000      -2.154709       -58.6326 
  60   1.0000      -2.113767       -57.5185 
  61   1.0000      -2.112849       -57.4935 
  62   1.0000      -1.942905       -52.8691 
  63   1.0000      -1.932415       -52.5837 
  64   1.0000      -1.928467       -52.4763 
  65   1.0000      -0.551959       -15.0196 
  66   1.0000      -0.547535       -14.8992 
  67   1.0000      -0.540644       -14.7117 
  68   1.0000      -0.466628       -12.6976 
  69   1.0000      -0.430619       -11.7178 
  70   1.0000      -0.423661       -11.5284 
  71   1.0000      -0.420855       -11.4520 
  72   1.0000      -0.393003       -10.6941 
  73   1.0000      -0.391392       -10.6503 
  74   1.0000      -0.381509       -10.3814 
  75   1.0000      -0.226743        -6.1700 
  76   1.0000      -0.222628        -6.0580 
  77   1.0000      -0.220694        -6.0054 
  78   1.0000      -0.216694        -5.8966 
  79   1.0000      -0.216392        -5.8883 
  80   1.0000      -0.209461        -5.6997 
  81   1.0000      -0.196854        -5.3567 
  82   1.0000      -0.188103        -5.1185 
  83   1.0000      -0.182832        -4.9751 
  84   1.0000      -0.180532        -4.9125 
  85   1.0000      -0.178173        -4.8483 
  86   1.0000      -0.167722        -4.5640 
  87   1.0000      -0.157759        -4.2929 
  88   1.0000      -0.153857        -4.1867 
  89   1.0000      -0.146792        -3.9944 
  90   1.0000      -0.134898        -3.6707 
  91   1.0000      -0.129028        -3.5110 
  92   1.0000      -0.124881        -3.3982 
  93   1.0000      -0.117545        -3.1986 
  94   1.0000      -0.088415        -2.4059 
  95   1.0000      -0.075469        -2.0536 
  96   1.0000      -0.058463        -1.5909 
  97   1.0000      -0.055827        -1.5191 
  98   1.0000      -0.048880        -1.3301 
  99   1.0000      -0.043817        -1.1923 
 100   1.0000      -0.026022        -0.7081 
 101   1.0000      -0.022124        -0.6020 
 102   1.0000      -0.019205        -0.5226 
 103   1.0000      -0.012193        -0.3318 
 104   1.0000      -0.004019        -0.1094 
 105   1.0000       0.005749         0.1564 
 106   1.0000       0.011045         0.3006 
 107   1.0000       0.018763         0.5106 
 108   1.0000       0.021778         0.5926 
 109   1.0000       0.023361         0.6357 
 110   1.0000       0.029618         0.8059 
 111   1.0000       0.037955         1.0328 
 112   0.0000       0.100940         2.7467 
 113   0.0000       0.194624         5.2960 
 114   0.0000       0.200271         5.4497 
 115   0.0000       0.207940         5.6583 
 116   0.0000       0.237354         6.4587 
 117   0.0000       0.256813         6.9882 
 118   0.0000       0.261358         7.1119 
 119   0.0000       0.274512         7.4699 
 120   0.0000       0.277718         7.5571 
 121   0.0000       0.300206         8.1690 
 122   0.0000       0.304377         8.2825 
 123   0.0000       0.327283         8.9058 
 124   0.0000       0.332898         9.0586 
 125   0.0000       0.336907         9.1677 
 126   0.0000       0.339772         9.2457 
 127   0.0000       0.341159         9.2834 
 128   0.0000       0.350124         9.5274 
 129   0.0000       0.360193         9.8013 
 130   0.0000       0.364964         9.9312 
 131   0.0000       0.379406        10.3242 
 132   0.0000       0.395601        10.7648 
 133   0.0000       0.401575        10.9274 
 134   0.0000       0.410598        11.1729 
 135   0.0000       0.428791        11.6680 
 136   0.0000       0.434520        11.8239 
 137   0.0000       0.444094        12.0844 
 138   0.0000       0.454385        12.3645 
 139   0.0000       0.467136        12.7114 
 140   0.0000       0.474412        12.9094 
 141   0.0000       0.490165        13.3381 
 142   0.0000       0.548866        14.9354 
 143   0.0000       0.560023        15.2390 
 144   0.0000       0.641566        17.4579 
 145   0.0000       0.645301        17.5595 
 146   0.0000       0.647419        17.6172 
 147   0.0000       0.648696        17.6519 
 148   0.0000       0.655240        17.8300 
 149   0.0000       0.657269        17.8852 
 150   0.0000       0.659145        17.9362 
 151   0.0000       0.680107        18.5067 
 152   0.0000       0.700617        19.0648 
 153   0.0000       0.708739        19.2858 
 154   0.0000       0.730115        19.8674 
 155   0.0000       0.738727        20.1018 
 156   0.0000       0.752620        20.4798 
 157   0.0000       0.800659        21.7870 
 158   0.0000       0.805934        21.9306 
 159   0.0000       0.824081        22.4244 
 160   0.0000       0.830252        22.5923 
 161   0.0000       0.834440        22.7063 
 162   0.0000       0.838688        22.8219 
 163   0.0000       0.842024        22.9126 
 164   0.0000       0.846038        23.0219 
 165   0.0000       0.858927        23.3726 
 166   0.0000       0.866339        23.5743 
 167   0.0000       0.868926        23.6447 
 168   0.0000       0.872040        23.7294 
 169   0.0000       0.876750        23.8576 
 170   0.0000       0.878657        23.9095 
 171   0.0000       0.884264        24.0620 
 172   0.0000       0.890011        24.2184 
 173   0.0000       0.891198        24.2507 
 174   0.0000       0.898191        24.4410 
 175   0.0000       0.903084        24.5742 
 176   0.0000       0.906101        24.6563 
 177   0.0000       0.910337        24.7715 
 178   0.0000       0.919541        25.0220 
 179   0.0000       0.930415        25.3179 
 180   0.0000       0.934086        25.4178 
 181   0.0000       0.936851        25.4930 
 182   0.0000       0.939955        25.5775 
 183   0.0000       0.942563        25.6484 
 184   0.0000       0.943118        25.6636 
 185   0.0000       0.947795        25.7908 
 186   0.0000       0.953658        25.9503 
 187   0.0000       0.954687        25.9784 
 188   0.0000       0.960313        26.1314 
 189   0.0000       0.960658        26.1408 
 190   0.0000       0.964775        26.2528 
 191   0.0000       0.976144        26.5622 
 192   0.0000       0.979761        26.6607 
 193   0.0000       0.982441        26.7336 
 194   0.0000       0.987814        26.8798 
 195   0.0000       0.990851        26.9624 
 196   0.0000       0.997645        27.1473 
 197   0.0000       1.004650        27.3379 
 198   0.0000       1.013910        27.5899 
 199   0.0000       1.021128        27.7863 
 200   0.0000       1.026761        27.9396 
 201   0.0000       1.032411        28.0933 
 202   0.0000       1.040617        28.3166 
 203   0.0000       1.050925        28.5971 
 204   0.0000       1.053701        28.6727 
 205   0.0000       1.056559        28.7504 
 206   0.0000       1.064837        28.9757 
 207   0.0000       1.084595        29.5133 
 208   0.0000       1.085684        29.5430 
 209   0.0000       1.102302        29.9952 
 210   0.0000       1.128329        30.7034 
 211   0.0000       1.157752        31.5040 
 212   0.0000       1.168395        31.7936 
 213   0.0000       1.184055        32.2198 
 214   0.0000       1.193066        32.4650 
 215   0.0000       1.200240        32.6602 
 216   0.0000       1.228528        33.4299 
 217   0.0000       1.277248        34.7557 
 218   0.0000       1.282382        34.8954 
 219   0.0000       1.292546        35.1720 
 220   0.0000       1.324741        36.0480 
 221   0.0000       1.337872        36.4053 
 222   0.0000       1.344550        36.5871 
 223   0.0000       1.367454        37.2103 
 224   0.0000       1.394887        37.9568 
 225   0.0000       1.405698        38.2510 
 226   0.0000       1.414396        38.4877 
 227   0.0000       1.422387        38.7051 
 228   0.0000       1.458741        39.6944 
 229   0.0000       1.465495        39.8782 
 230   0.0000       1.474641        40.1270 
 231   0.0000       1.479418        40.2570 
 232   0.0000       1.484939        40.4072 
 233   0.0000       1.489808        40.5397 
 234   0.0000       1.516376        41.2627 
 235   0.0000       1.525893        41.5217 
 236   0.0000       1.533835        41.7378 
 237   0.0000       1.556707        42.3602 
 238   0.0000       1.592593        43.3366 
 239   0.0000       1.603098        43.6225 
 240   0.0000       1.721104        46.8336 
 241   0.0000       1.725288        46.9475 
 242   0.0000       1.731565        47.1183 
 243   0.0000       1.736126        47.2424 
 244   0.0000       1.738739        47.3135 
 245   0.0000       1.740870        47.3715 
 246   0.0000       1.747905        47.5629 
 247   0.0000       1.786951        48.6254 
 248   0.0000       1.824254        49.6405 
 249   0.0000       1.842147        50.1274 
 250   0.0000       1.871947        50.9383 
 251   0.0000       1.892937        51.5094 
 252   0.0000       1.944992        52.9259 
 253   0.0000       1.949993        53.0620 
 254   0.0000       1.955290        53.2061 
 255   0.0000       1.963437        53.4278 
 256   0.0000       1.966862        53.5210 
 257   0.0000       1.975790        53.7640 
 258   0.0000       2.071063        56.3565 
 259   0.0000       2.075244        56.4703 
 260   0.0000       2.084621        56.7254 
 261   0.0000       2.170471        59.0615 
 262   0.0000       2.175044        59.1859 
 263   0.0000       2.176428        59.2236 
 264   0.0000       2.180334        59.3299 
 265   0.0000       2.182808        59.3972 
 266   0.0000       2.188700        59.5575 
 267   0.0000       2.428815        66.0914 
 268   0.0000       2.433336        66.2144 
 269   0.0000       2.441168        66.4276 
 270   0.0000       2.628076        71.5136 
 271   0.0000       2.633270        71.6549 
 272   0.0000       2.634493        71.6882 
 273   0.0000       2.639017        71.8113 
 274   0.0000       2.639322        71.8196 
 275   0.0000       2.647020        72.0291 
 276   0.0000       2.908151        79.1348 
 277   0.0000       2.912762        79.2603 
 278   0.0000       2.919872        79.4538 
 279   0.0000       3.115752        84.7839 
 280   0.0000       3.119973        84.8988 
 281   0.0000       3.120842        84.9224 
 282   0.0000       3.122403        84.9649 
 283   0.0000       3.128557        85.1324 
 284   0.0000       3.135451        85.3200 
 285   0.0000       4.233018       115.1863 
 286   0.0000       4.234656       115.2308 
 287   0.0000       4.237524       115.3089 
 288   0.0000       4.240538       115.3909 
 289   0.0000       4.242012       115.4310 
 290   0.0000       4.244670       115.5033 
 291   0.0000       4.258953       115.8920 
 292   0.0000       4.260500       115.9341 
 293   0.0000       4.265632       116.0737 
 294   0.0000       4.277077       116.3852 
 295   0.0000       4.278494       116.4237 
 296   0.0000       4.290503       116.7505 
 297   0.0000       4.298069       116.9564 
 298   0.0000       4.325434       117.7010 
 299   0.0000       4.395524       119.6083 
 300   0.0000       4.405972       119.8926 
 301   0.0000       4.415257       120.1452 
 302   0.0000       4.421855       120.3248 
 303   0.0000       4.429593       120.5353 
 304   0.0000       4.430556       120.5616 
 305   0.0000       4.473242       121.7231 

                 SPIN DOWN ORBITALS
  NO   OCC          E(Eh)            E(eV) 
   0   1.0000    -256.195740     -6971.4405 
   1   1.0000    -256.165437     -6970.6159 
   2   1.0000    -256.147815     -6970.1364 
   3   1.0000     -88.738996     -2414.7108 
   4   1.0000     -88.736882     -2414.6533 
   5   1.0000     -88.728007     -2414.4118 
   6   1.0000     -88.722315     -2414.2569 
   7   1.0000     -88.719756     -2414.1873 
   8   1.0000     -88.715306     -2414.0662 
   9   1.0000     -88.713713     -2414.0229 
  10   1.0000     -29.956487      -815.1574 
  11   1.0000     -29.934766      -814.5664 
  12   1.0000     -29.909753      -813.8857 
  13   1.0000     -25.805170      -702.1944 
  14   1.0000     -25.777552      -701.4429 
  15   1.0000     -25.777153      -701.4320 
  16   1.0000     -25.776702      -701.4197 
  17   1.0000     -25.776488      -701.4139 
  18   1.0000     -25.775765      -701.3942 
  19   1.0000     -25.753752      -700.7952 
  20   1.0000     -25.750508      -700.7069 
  21   1.0000     -25.746890      -700.6085 
  22   1.0000     -10.043127      -273.2874 
  23   1.0000     -10.037681      -273.1392 
  24   1.0000     -10.031656      -272.9752 
  25   1.0000      -7.738861      -210.5851 
  26   1.0000      -7.736326      -210.5161 
  27   1.0000      -7.726923      -210.2603 
  28   1.0000      -7.722623      -210.1433 
  29   1.0000      -7.719567      -210.0601 
  30   1.0000      -7.714326      -209.9175 
  31   1.0000      -7.712903      -209.8788 
  32   1.0000      -5.678743      -154.5264 
  33   1.0000      -5.677663      -154.4971 
  34   1.0000      -5.676089      -154.4542 
  35   1.0000      -5.675269      -154.4319 
  36   1.0000      -5.674674      -154.4157 
  37   1.0000      -5.670780      -154.3098 
  38   1.0000      -5.669631      -154.2785 
  39   1.0000      -5.665508      -154.1663 
  40   1.0000      -5.662646      -154.0884 
  41   1.0000      -5.662263      -154.0780 
  42   1.0000      -5.660591      -154.0325 
  43   1.0000      -5.658767      -153.9829 
  44   1.0000      -5.656223      -153.9137 
  45   1.0000      -5.656184      -153.9126 
  46   1.0000      -5.653754      -153.8465 
  47   1.0000      -5.652535      -153.8133 
  48   1.0000      -5.652007      -153.7989 
  49   1.0000      -5.651109      -153.7745 
  50   1.0000      -5.650219      -153.7503 
  51   1.0000      -5.649736      -153.7371 
  52   1.0000      -5.649232      -153.7234 
  53   1.0000      -3.346508       -91.0631 
  54   1.0000      -3.211398       -87.3866 
  55   1.0000      -3.199658       -87.0671 
  56   1.0000      -2.147168       -58.4274 
  57   1.0000      -2.089027       -56.8453 
  58   1.0000      -2.087665       -56.8083 
  59   1.0000      -1.960438       -53.3462 
  60   1.0000      -1.957321       -53.2614 
  61   1.0000      -1.956579       -53.2412 
  62   1.0000      -1.955606       -53.2147 
  63   1.0000      -1.951505       -53.1031 
  64   1.0000      -1.938119       -52.7389 
  65   1.0000      -0.553028       -15.0487 
  66   1.0000      -0.543940       -14.8014 
  67   1.0000      -0.541138       -14.7251 
  68   1.0000      -0.457063       -12.4373 
  69   1.0000      -0.422580       -11.4990 
  70   1.0000      -0.406878       -11.0717 
  71   1.0000      -0.402057       -10.9405 
  72   1.0000      -0.395186       -10.7536 
  73   1.0000      -0.384610       -10.4658 
  74   1.0000      -0.382076       -10.3968 
  75   1.0000      -0.227372        -6.1871 
  76   1.0000      -0.220531        -6.0009 
  77   1.0000      -0.220226        -5.9927 
  78   1.0000      -0.217134        -5.9085 
  79   1.0000      -0.214580        -5.8390 
  80   1.0000      -0.210151        -5.7185 
  81   1.0000      -0.156956        -4.2710 
  82   1.0000      -0.155179        -4.2226 
  83   1.0000      -0.145288        -3.9535 
  84   1.0000      -0.144300        -3.9266 
  85   1.0000      -0.138335        -3.7643 
  86   1.0000      -0.132299        -3.6000 
  87   1.0000      -0.122487        -3.3330 
  88   1.0000      -0.100834        -2.7438 
  89   1.0000      -0.083876        -2.2824 
  90   1.0000      -0.080290        -2.1848 
  91   1.0000      -0.068429        -1.8620 
  92   1.0000      -0.051283        -1.3955 
  93   1.0000      -0.050773        -1.3816 
  94   1.0000      -0.047455        -1.2913 
  95   1.0000      -0.041761        -1.1364 
  96   1.0000      -0.030507        -0.8301 
  97   1.0000      -0.024147        -0.6571 
  98   1.0000      -0.019938        -0.5425 
  99   1.0000      -0.006098        -0.1659 
 100   1.0000      -0.004727        -0.1286 
 101   1.0000       0.001652         0.0449 
 102   1.0000       0.011698         0.3183 
 103   1.0000       0.014886         0.4051 
 104   1.0000       0.024075         0.6551 
 105   1.0000       0.029296         0.7972 
 106   1.0000       0.035992         0.9794 
 107   0.0000       0.102074         2.7776 
 108   0.0000       0.167814         4.5665 
 109   0.0000       0.174251         4.7416 
 110   0.0000       0.179131         4.8744 
 111   0.0000       0.181949         4.9511 
 112   0.0000       0.184856         5.0302 
 113   0.0000       0.188389         5.1263 
 114   0.0000       0.195228         5.3124 
 115   0.0000       0.199562         5.4304 
 116   0.0000       0.226068         6.1516 
 117   0.0000       0.259183         7.0527 
 118   0.0000       0.265888         7.2352 
 119   0.0000       0.274938         7.4814 
 120   0.0000       0.281031         7.6472 
 121   0.0000       0.299785         8.1576 
 122   0.0000       0.307994         8.3810 
 123   0.0000       0.328263         8.9325 
 124   0.0000       0.334499         9.1022 
 125   0.0000       0.336919         9.1680 
 126   0.0000       0.342663         9.3243 
 127   0.0000       0.343180         9.3384 
 128   0.0000       0.349716         9.5163 
 129   0.0000       0.365370         9.9422 
 130   0.0000       0.370639        10.0856 
 131   0.0000       0.380545        10.3552 
 132   0.0000       0.409138        11.1332 
 133   0.0000       0.413532        11.2528 
 134   0.0000       0.423373        11.5206 
 135   0.0000       0.435047        11.8382 
 136   0.0000       0.441430        12.0119 
 137   0.0000       0.462426        12.5833 
 138   0.0000       0.468964        12.7612 
 139   0.0000       0.470791        12.8109 
 140   0.0000       0.478635        13.0243 
 141   0.0000       0.501896        13.6573 
 142   0.0000       0.560408        15.2495 
 143   0.0000       0.567522        15.4431 
 144   0.0000       0.642814        17.4919 
 145   0.0000       0.645885        17.5754 
 146   0.0000       0.651482        17.7277 
 147   0.0000       0.652168        17.7464 
 148   0.0000       0.656690        17.8694 
 149   0.0000       0.657427        17.8895 
 150   0.0000       0.661519        18.0009 
 151   0.0000       0.683203        18.5909 
 152   0.0000       0.701636        19.0925 
 153   0.0000       0.711656        19.3652 
 154   0.0000       0.735450        20.0126 
 155   0.0000       0.741801        20.1854 
 156   0.0000       0.759346        20.6629 
 157   0.0000       0.804329        21.8869 
 158   0.0000       0.810518        22.0553 
 159   0.0000       0.835763        22.7423 
 160   0.0000       0.839708        22.8496 
 161   0.0000       0.845236        23.0000 
 162   0.0000       0.849429        23.1141 
 163   0.0000       0.851626        23.1739 
 164   0.0000       0.861694        23.4479 
 165   0.0000       0.869157        23.6510 
 166   0.0000       0.871109        23.7041 
 167   0.0000       0.878730        23.9115 
 168   0.0000       0.882554        24.0155 
 169   0.0000       0.886905        24.1339 
 170   0.0000       0.889064        24.1927 
 171   0.0000       0.890384        24.2286 
 172   0.0000       0.894538        24.3416 
 173   0.0000       0.897028        24.4094 
 174   0.0000       0.903196        24.5772 
 175   0.0000       0.909628        24.7522 
 176   0.0000       0.914473        24.8841 
 177   0.0000       0.919278        25.0148 
 178   0.0000       0.923955        25.1421 
 179   0.0000       0.932943        25.3867 
 180   0.0000       0.936470        25.4826 
 181   0.0000       0.942683        25.6517 
 182   0.0000       0.945386        25.7252 
 183   0.0000       0.948852        25.8196 
 184   0.0000       0.952038        25.9063 
 185   0.0000       0.953277        25.9400 
 186   0.0000       0.960214        26.1288 
 187   0.0000       0.962926        26.2026 
 188   0.0000       0.966068        26.2880 
 189   0.0000       0.967093        26.3159 
 190   0.0000       0.973248        26.4834 
 191   0.0000       0.980305        26.6755 
 192   0.0000       0.983511        26.7627 
 193   0.0000       0.984748        26.7964 
 194   0.0000       0.989882        26.9360 
 195   0.0000       0.996370        27.1126 
 196   0.0000       1.002825        27.2883 
 197   0.0000       1.007235        27.4083 
 198   0.0000       1.019576        27.7441 
 199   0.0000       1.022534        27.8246 
 200   0.0000       1.029398        28.0113 
 201   0.0000       1.036801        28.2128 
 202   0.0000       1.044415        28.4200 
 203   0.0000       1.056127        28.7387 
 204   0.0000       1.060096        28.8467 
 205   0.0000       1.061712        28.8906 
 206   0.0000       1.072895        29.1950 
 207   0.0000       1.091882        29.7116 
 208   0.0000       1.093187        29.7471 
 209   0.0000       1.106102        30.0986 
 210   0.0000       1.138268        30.9738 
 211   0.0000       1.165993        31.7283 
 212   0.0000       1.176626        32.0176 
 213   0.0000       1.191839        32.4316 
 214   0.0000       1.199886        32.6506 
 215   0.0000       1.213907        33.0321 
 216   0.0000       1.234274        33.5863 
 217   0.0000       1.285830        34.9892 
 218   0.0000       1.293138        35.1881 
 219   0.0000       1.302265        35.4364 
 220   0.0000       1.332888        36.2697 
 221   0.0000       1.345164        36.6038 
 222   0.0000       1.366056        37.1723 
 223   0.0000       1.386877        37.7389 
 224   0.0000       1.399127        38.0722 
 225   0.0000       1.411114        38.3984 
 226   0.0000       1.421824        38.6898 
 227   0.0000       1.454142        39.5692 
 228   0.0000       1.459310        39.7098 
 229   0.0000       1.469161        39.9779 
 230   0.0000       1.477587        40.2072 
 231   0.0000       1.482671        40.3455 
 232   0.0000       1.488141        40.4944 
 233   0.0000       1.493697        40.6456 
 234   0.0000       1.529642        41.6237 
 235   0.0000       1.531095        41.6632 
 236   0.0000       1.561848        42.5000 
 237   0.0000       1.576692        42.9040 
 238   0.0000       1.600696        43.5572 
 239   0.0000       1.618566        44.0434 
 240   0.0000       1.729328        47.0574 
 241   0.0000       1.734443        47.1966 
 242   0.0000       1.736094        47.2415 
 243   0.0000       1.747490        47.5516 
 244   0.0000       1.753663        47.7196 
 245   0.0000       1.759794        47.8864 
 246   0.0000       1.772257        48.2256 
 247   0.0000       1.784327        48.5540 
 248   0.0000       1.857412        50.5428 
 249   0.0000       1.862714        50.6870 
 250   0.0000       1.884798        51.2880 
 251   0.0000       1.900880        51.7256 
 252   0.0000       1.944744        52.9192 
 253   0.0000       1.950827        53.0847 
 254   0.0000       1.955087        53.2006 
 255   0.0000       1.964653        53.4609 
 256   0.0000       1.966501        53.5112 
 257   0.0000       1.975921        53.7675 
 258   0.0000       2.071427        56.3664 
 259   0.0000       2.076690        56.5096 
 260   0.0000       2.083612        56.6980 
 261   0.0000       2.170564        59.0640 
 262   0.0000       2.175497        59.1983 
 263   0.0000       2.177408        59.2503 
 264   0.0000       2.181230        59.3543 
 265   0.0000       2.182687        59.3939 
 266   0.0000       2.188341        59.5478 
 267   0.0000       2.429114        66.0996 
 268   0.0000       2.434229        66.2387 
 269   0.0000       2.440933        66.4212 
 270   0.0000       2.628285        71.5193 
 271   0.0000       2.633778        71.6687 
 272   0.0000       2.634781        71.6960 
 273   0.0000       2.639151        71.8149 
 274   0.0000       2.639662        71.8289 
 275   0.0000       2.646794        72.0229 
 276   0.0000       2.908277        79.1382 
 277   0.0000       2.913387        79.2773 
 278   0.0000       2.919658        79.4479 
 279   0.0000       3.115878        84.7874 
 280   0.0000       3.120177        84.9043 
 281   0.0000       3.121331        84.9357 
 282   0.0000       3.122958        84.9800 
 283   0.0000       3.128403        85.1282 
 284   0.0000       3.135122        85.3110 
 285   0.0000       4.269703       116.1845 
 286   0.0000       4.271727       116.2396 
 287   0.0000       4.275551       116.3437 
 288   0.0000       4.301593       117.0523 
 289   0.0000       4.314983       117.4167 
 290   0.0000       4.322517       117.6217 
 291   0.0000       4.325405       117.7003 
 292   0.0000       4.384863       119.3182 
 293   0.0000       4.387276       119.3838 
 294   0.0000       4.388173       119.4083 
 295   0.0000       4.389632       119.4480 
 296   0.0000       4.391683       119.5038 
 297   0.0000       4.393880       119.5636 
 298   0.0000       4.395483       119.6072 
 299   0.0000       4.403129       119.8152 
 300   0.0000       4.405993       119.8932 
 301   0.0000       4.411865       120.0529 
 302   0.0000       4.416280       120.1731 
 303   0.0000       4.422287       120.3365 
 304   0.0000       4.427486       120.4780 
 305   0.0000       4.453531       121.1867 

                    ********************************
                    * MULLIKEN POPULATION ANALYSIS *
                    ********************************

--------------------------------------------
MULLIKEN ATOMIC CHARGES AND SPIN POPULATIONS
--------------------------------------------
   0 Fe:    0.340183   -3.342366
   1 Fe:    0.378153    3.873645
   2 Fe:    0.329893    3.282913
   3 S :   -0.453153    0.512174
   4 S :   -0.478135    0.397983
   5 S :   -0.431886    0.206740
   6 S :   -0.398128    0.010359
   7 S :   -0.400059   -0.139009
   8 S :   -0.425164    0.021628
   9 S :   -0.422483    0.157135
  10 C :   -0.146095    0.014577
  11 C :   -0.151263   -0.002129
  12 C :   -0.139267    0.003559
  13 H :    0.064029    0.001479
  14 H :    0.061379   -0.004256
  15 H :    0.016716   -0.001762
  16 H :    0.057854    0.000108
  17 H :    0.060632   -0.001993
  18 H :    0.009969   -0.001327
  19 H :    0.056869    0.002661
  20 H :    0.056670    0.004918
  21 H :    0.013286    0.002963
Sum of atomic charges         :   -2.0000000
Sum of atomic spin populations:    5.0000000

-----------------------------------------------------
MULLIKEN REDUCED ORBITAL CHARGES AND SPIN POPULATIONS
-----------------------------------------------------
CHARGE
  0 Fes       :     6.557041  s :     6.557041
      pz      :     4.251632  p :    12.797691
      px      :     4.265137
      py      :     4.280921
      dz2     :     1.494243  d :     6.304321
      dxz     :     1.161668
      dyz     :     1.224226
      dx2y2   :     1.191205
      dxy     :     1.232979
      f0      :     0.000091  f :     0.000764
      f+1     :     0.000096
      f-1     :     0.000127
      f+2     :     0.000118
      f-2     :     0.000103
      f+3     :     0.000117
      f-3     :     0.000111
  1 Fes       :     6.585101  s :     6.585101
      pz      :     4.283803  p :    12.884600
      px      :     4.286809
      py      :     4.313988
      dz2     :     1.235508  d :     6.151454
      dxz     :     1.207832
      dyz     :     1.233858
      dx2y2   :     1.303373
      dxy     :     1.170883
      f0      :     0.000096  f :     0.000692
      f+1     :     0.000103
      f-1     :     0.000089
      f+2     :     0.000095
      f-2     :     0.000082
      f+3     :     0.000124
      f-3     :     0.000104
  2 Fes       :     6.570798  s :     6.570798
      pz      :     4.247483  p :    12.813657
      px      :     4.296828
      py      :     4.269347
      dz2     :     1.320608  d :     6.284929
      dxz     :     1.124674
      dyz     :     1.453780
      dx2y2   :     1.133129
      dxy     :     1.252737
      f0      :     0.000125  f :     0.000722
      f+1     :     0.000078
      f-1     :     0.000123
      f+2     :     0.000092
      f-2     :     0.000083
      f+3     :     0.000091
      f-3     :     0.000130
  3 S s       :     5.884605  s :     5.884605
      pz      :     3.559606  p :    10.540006
      px      :     3.490939
      py      :     3.489462
      dz2     :     0.003437  d :     0.028541
      dxz     :     0.004816
      dyz     :     0.003245
      dx2y2   :     0.009138
      dxy     :     0.007904
  4 S s       :     5.885880  s :     5.885880
      pz      :     3.454686  p :    10.563745
      px      :     3.561567
      py      :     3.547491
      dz2     :     0.006564  d :     0.028511
      dxz     :     0.005123
      dyz     :     0.005843
      dx2y2   :     0.005173
      dxy     :     0.005807
  5 S s       :     5.893669  s :     5.893669
      pz      :     3.526879  p :    10.489743
      px      :     3.474296
      py      :     3.488568
      dz2     :     0.011982  d :     0.048474
      dxz     :     0.010424
      dyz     :     0.010151
      dx2y2   :     0.008073
      dxy     :     0.007844
  6 S s       :     5.882956  s :     5.882956
      pz      :     3.552480  p :    10.484018
      px      :     3.648564
      py      :     3.282973
      dz2     :     0.008686  d :     0.031155
      dxz     :     0.005313
      dyz     :     0.008552
      dx2y2   :     0.004956
      dxy     :     0.003648
  7 S s       :     5.895633  s :     5.895633
      pz      :     3.559288  p :    10.452163
      px      :     3.605776
      py      :     3.287100
      dz2     :     0.006454  d :     0.052262
      dxz     :     0.006334
      dyz     :     0.017643
      dx2y2   :     0.011484
      dxy     :     0.010347
  8 S s       :     5.894342  s :     5.894342
      pz      :     3.543134  p :    10.476418
      px      :     3.312576
      py      :     3.620708
      dz2     :     0.007589  d :     0.054404
      dxz     :     0.016885
      dyz     :     0.008680
      dx2y2   :     0.008604
      dxy     :     0.012645
  9 S s       :     5.878135  s :     5.878135
      pz      :     3.462941  p :    10.491175
      px      :     3.526088
      py      :     3.502146
      dz2     :     0.008357  d :     0.053173
      dxz     :     0.016002
      dyz     :     0.010172
      dx2y2   :     0.008418
      dxy     :     0.010224
 10 C s       :     3.096001  s :     3.096001
      pz      :     1.018639  p :     3.019720
      px      :     1.010634
      py      :     0.990447
      dz2     :     0.005539  d :     0.030375
      dxz     :     0.005980
      dyz     :     0.007074
      dx2y2   :     0.003317
      dxy     :     0.008464
 11 C s       :     3.093796  s :     3.093796
      pz      :     1.012217  p :     3.026683
      px      :     0.988635
      py      :     1.025831
      dz2     :     0.002363  d :     0.030783
      dxz     :     0.007790
      dyz     :     0.008872
      dx2y2   :     0.003759
      dxy     :     0.007999
 12 C s       :     3.092247  s :     3.092247
      pz      :     1.008777  p :     3.016477
      px      :     1.018299
      py      :     0.989401
      dz2     :     0.007145  d :     0.030543
      dxz     :     0.005132
      dyz     :     0.006531
      dx2y2   :     0.008138
      dxy     :     0.003596
 13 H s       :     0.912771  s :     0.912771
      pz      :     0.007171  p :     0.023200
      px      :     0.008653
      py      :     0.007376
 14 H s       :     0.915345  s :     0.915345
      pz      :     0.010318  p :     0.023276
      px      :     0.007128
      py      :     0.005830
 15 H s       :     0.960100  s :     0.960100
      pz      :     0.005401  p :     0.023185
      px      :     0.011389
      py      :     0.006394
 16 H s       :     0.918949  s :     0.918949
      pz      :     0.006505  p :     0.023197
      px      :     0.006701
      py      :     0.009991
 17 H s       :     0.916170  s :     0.916170
      pz      :     0.009330  p :     0.023198
      px      :     0.005953
      py      :     0.007914
 18 H s       :     0.966913  s :     0.966913
      pz      :     0.008913  p :     0.023118
      px      :     0.007095
      py      :     0.007110
 19 H s       :     0.919845  s :     0.919845
      pz      :     0.005988  p :     0.023286
      px      :     0.012616
      py      :     0.004681
 20 H s       :     0.920107  s :     0.920107
      pz      :     0.010416  p :     0.023223
      px      :     0.004577
      py      :     0.008230
 21 H s       :     0.963598  s :     0.963598
      pz      :     0.004997  p :     0.023116
      px      :     0.005806
      py      :     0.012313

SPIN
  0 Fes       :    -0.081972  s :    -0.081972
      pz      :    -0.051911  p :    -0.185787
      px      :    -0.065272
      py      :    -0.068604
      dz2     :    -0.383036  d :    -3.074666
      dxz     :    -0.762254
      dyz     :    -0.680960
      dx2y2   :    -0.579804
      dxy     :    -0.668612
      f0      :     0.000008  f :     0.000060
      f+1     :    -0.000003
      f-1     :     0.000020
      f+2     :     0.000021
      f-2     :     0.000010
      f+3     :     0.000009
      f-3     :    -0.000006
  1 Fes       :     0.046444  s :     0.046444
      pz      :     0.039935  p :     0.108869
      px      :     0.043978
      py      :     0.024956
      dz2     :     0.744396  d :     3.718375
      dxz     :     0.785898
      dyz     :     0.710665
      dx2y2   :     0.671294
      dxy     :     0.806121
      f0      :    -0.000009  f :    -0.000042
      f+1     :    -0.000005
      f-1     :    -0.000005
      f+2     :     0.000005
      f-2     :    -0.000012
      f+3     :    -0.000018
      f-3     :     0.000001
  2 Fes       :     0.059875  s :     0.059875
      pz      :     0.043282  p :     0.089489
      px      :     0.039685
      py      :     0.006523
      dz2     :     0.649598  d :     3.133571
      dxz     :     0.832965
      dyz     :     0.217341
      dx2y2   :     0.768837
      dxy     :     0.664830
      f0      :    -0.000012  f :    -0.000022
      f+1     :    -0.000000
      f-1     :    -0.000004
      f+2     :    -0.000010
      f-2     :     0.000005
      f+3     :     0.000009
      f-3     :    -0.000008
  3 S s       :     0.008194  s :     0.008194
      pz      :     0.293625  p :     0.506346
      px      :     0.086570
      py      :     0.126150
      dz2     :    -0.000312  d :    -0.002366
      dxz     :    -0.000110
      dyz     :    -0.000305
      dx2y2   :    -0.000641
      dxy     :    -0.000998
  4 S s       :     0.008456  s :     0.008456
      pz      :     0.211011  p :     0.390697
      px      :     0.041294
      py      :     0.138392
      dz2     :    -0.000717  d :    -0.001171
      dxz     :    -0.000162
      dyz     :    -0.000360
      dx2y2   :     0.000078
      dxy     :    -0.000010
  5 S s       :     0.005392  s :     0.005392
      pz      :    -0.020001  p :     0.204692
      px      :     0.146570
      py      :     0.078123
      dz2     :    -0.000565  d :    -0.003344
      dxz     :    -0.000616
      dyz     :    -0.000581
      dx2y2   :    -0.001118
      dxy     :    -0.000464
  6 S s       :    -0.000994  s :    -0.000994
      pz      :     0.077954  p :     0.011588
      px      :     0.112336
      py      :    -0.178702
      dz2     :    -0.000752  d :    -0.000236
      dxz     :    -0.000112
      dyz     :     0.000019
      dx2y2   :     0.000397
      dxy     :     0.000212
  7 S s       :    -0.001779  s :    -0.001779
      pz      :    -0.003669  p :    -0.139831
      px      :    -0.081260
      py      :    -0.054902
      dz2     :     0.000181  d :     0.002601
      dxz     :     0.000456
      dyz     :     0.001019
      dx2y2   :     0.000642
      dxy     :     0.000303
  8 S s       :     0.000950  s :     0.000950
      pz      :     0.027908  p :     0.022732
      px      :    -0.016295
      py      :     0.011120
      dz2     :    -0.000213  d :    -0.002054
      dxz     :    -0.000276
      dyz     :    -0.000283
      dx2y2   :    -0.000727
      dxy     :    -0.000554
  9 S s       :     0.008824  s :     0.008824
      pz      :     0.040685  p :     0.145935
      px      :     0.042637
      py      :     0.062613
      dz2     :     0.000129  d :     0.002376
      dxz     :     0.000227
      dyz     :     0.001441
      dx2y2   :     0.000119
      dxy     :     0.000461
 10 C s       :     0.002517  s :     0.002517
      pz      :     0.004262  p :     0.012375
      px      :     0.002141
      py      :     0.005972
      dz2     :    -0.000073  d :    -0.000314
      dxz     :    -0.000265
      dyz     :     0.000020
      dx2y2   :    -0.000069
      dxy     :     0.000073
 11 C s       :    -0.000199  s :    -0.000199
      pz      :    -0.000390  p :    -0.001559
      px      :    -0.000798
      py      :    -0.000371
      dz2     :    -0.000055  d :    -0.000372
      dxz     :    -0.000037
      dyz     :    -0.000176
      dx2y2   :    -0.000097
      dxy     :    -0.000007
 12 C s       :    -0.000500  s :    -0.000500
      pz      :     0.001168  p :     0.002988
      px      :     0.002635
      py      :    -0.000814
      dz2     :     0.000345  d :     0.001072
      dxz     :     0.000030
      dyz     :     0.000227
      dx2y2   :     0.000395
      dxy     :     0.000075
 13 H s       :     0.001478  s :     0.001478
      pz      :     0.000010  p :     0.000001
      px      :    -0.000022
      py      :     0.000013
 14 H s       :    -0.004286  s :    -0.004286
      pz      :     0.000023  p :     0.000030
      px      :    -0.000005
      py      :     0.000013
 15 H s       :    -0.001811  s :    -0.001811
      pz      :     0.000043  p :     0.000049
      px      :     0.000001
      py      :     0.000005
 16 H s       :     0.000116  s :     0.000116
      pz      :     0.000017  p :    -0.000008
      px      :    -0.000011
      py      :    -0.000014
 17 H s       :    -0.002036  s :    -0.002036
      pz      :     0.000026  p :     0.000043
      px      :     0.000007
      py      :     0.000010
 18 H s       :    -0.001320  s :    -0.001320
      pz      :     0.000015  p :    -0.000007
      px      :    -0.000028
      py      :     0.000006
 19 H s       :     0.002663  s :     0.002663
      pz      :     0.000012  p :    -0.000003
      px      :    -0.000044
      py      :     0.000030
 20 H s       :     0.004967  s :     0.004967
      pz      :    -0.000040  p :    -0.000049
      px      :    -0.000014
      py      :     0.000005
 21 H s       :     0.002887  s :     0.002887
      pz      :     0.000031  p :     0.000076
      px      :     0.000065
      py      :    -0.000020


                     *******************************
                     * LOEWDIN POPULATION ANALYSIS *
                     *******************************

-------------------------------------------
LOEWDIN ATOMIC CHARGES AND SPIN POPULATIONS
-------------------------------------------
   0 Fe:   -0.117263   -3.186449
   1 Fe:   -0.044662    3.796735
   2 Fe:   -0.108865    3.195502
   3 S :   -0.252848    0.484443
   4 S :   -0.262657    0.379533
   5 S :   -0.093986    0.201945
   6 S :   -0.203325    0.053842
   7 S :   -0.112574   -0.108030
   8 S :   -0.135326   -0.003471
   9 S :   -0.136674    0.170198
  10 C :   -0.204406    0.008402
  11 C :   -0.209949   -0.002677
  12 C :   -0.205063    0.006461
  13 H :    0.014990    0.001289
  14 H :    0.018527   -0.003574
  15 H :    0.001191   -0.001700
  16 H :    0.014801   -0.000033
  17 H :    0.012781   -0.001543
  18 H :   -0.003213   -0.000713
  19 H :    0.013751    0.002984
  20 H :    0.015221    0.003728
  21 H :   -0.000453    0.003129

----------------------------------------------------
LOEWDIN REDUCED ORBITAL CHARGES AND SPIN POPULATIONS
----------------------------------------------------
CHARGE
  0 Fes       :     6.567666  s :     6.567666
      pz      :     4.356444  p :    13.076830
      px      :     4.353457
      py      :     4.366930
      dz2     :     1.519526  d :     6.471623
      dxz     :     1.197160
      dyz     :     1.263033
      dx2y2   :     1.226590
      dxy     :     1.265314
      f0      :     0.000136  f :     0.001144
      f+1     :     0.000147
      f-1     :     0.000176
      f+2     :     0.000178
      f-2     :     0.000155
      f+3     :     0.000185
      f-3     :     0.000165
  1 Fes       :     6.580724  s :     6.580724
      pz      :     4.373469  p :    13.137354
      px      :     4.375653
      py      :     4.388232
      dz2     :     1.271868  d :     6.325501
      dxz     :     1.235600
      dyz     :     1.266824
      dx2y2   :     1.352203
      dxy     :     1.199007
      f0      :     0.000150  f :     0.001083
      f+1     :     0.000156
      f-1     :     0.000137
      f+2     :     0.000155
      f-2     :     0.000131
      f+3     :     0.000195
      f-3     :     0.000161
  2 Fes       :     6.573985  s :     6.573985
      pz      :     4.348895  p :    13.081891
      px      :     4.384797
      py      :     4.348199
      dz2     :     1.366410  d :     6.451889
      dxz     :     1.148231
      dyz     :     1.484969
      dx2y2   :     1.160978
      dxy     :     1.291300
      f0      :     0.000196  f :     0.001100
      f+1     :     0.000124
      f-1     :     0.000185
      f+2     :     0.000141
      f-2     :     0.000122
      f+3     :     0.000140
      f-3     :     0.000191
  3 S s       :     5.718828  s :     5.718828
      pz      :     3.543574  p :    10.502791
      px      :     3.490560
      py      :     3.468657
      dz2     :     0.003507  d :     0.031229
      dxz     :     0.004975
      dyz     :     0.003342
      dx2y2   :     0.010563
      dxy     :     0.008843
  4 S s       :     5.714784  s :     5.714784
      pz      :     3.437789  p :    10.516926
      px      :     3.538143
      py      :     3.540994
      dz2     :     0.006958  d :     0.030946
      dxz     :     0.005575
      dyz     :     0.006423
      dx2y2   :     0.005513
      dxy     :     0.006476
  5 S s       :     5.647406  s :     5.647406
      pz      :     3.489582  p :    10.392424
      px      :     3.440607
      py      :     3.462236
      dz2     :     0.013426  d :     0.054156
      dxz     :     0.011179
      dyz     :     0.011657
      dx2y2   :     0.008979
      dxy     :     0.008915
  6 S s       :     5.719221  s :     5.719221
      pz      :     3.544529  p :    10.449947
      px      :     3.632567
      py      :     3.272850
      dz2     :     0.009828  d :     0.034157
      dxz     :     0.005621
      dyz     :     0.009370
      dx2y2   :     0.005372
      dxy     :     0.003967
  7 S s       :     5.634547  s :     5.634547
      pz      :     3.549370  p :    10.415792
      px      :     3.573669
      py      :     3.292753
      dz2     :     0.006857  d :     0.062234
      dxz     :     0.006911
      dyz     :     0.023395
      dx2y2   :     0.013579
      dxy     :     0.011491
  8 S s       :     5.625143  s :     5.625143
      pz      :     3.539664  p :    10.444814
      px      :     3.311394
      py      :     3.593756
      dz2     :     0.008014  d :     0.065369
      dxz     :     0.020534
      dyz     :     0.009707
      dx2y2   :     0.010516
      dxy     :     0.016598
  9 S s       :     5.613672  s :     5.613672
      pz      :     3.465069  p :    10.458817
      px      :     3.540661
      py      :     3.453087
      dz2     :     0.009170  d :     0.064186
      dxz     :     0.020219
      dyz     :     0.013427
      dx2y2   :     0.009192
      dxy     :     0.012177
 10 C s       :     2.906265  s :     2.906265
      pz      :     1.079254  p :     3.224175
      px      :     1.082743
      py      :     1.062179
      dz2     :     0.012593  d :     0.073965
      dxz     :     0.015340
      dyz     :     0.017211
      dx2y2   :     0.007452
      dxy     :     0.021369
 11 C s       :     2.905523  s :     2.905523
      pz      :     1.081974  p :     3.229374
      px      :     1.063076
      py      :     1.084324
      dz2     :     0.004855  d :     0.075052
      dxz     :     0.019739
      dyz     :     0.023077
      dx2y2   :     0.007816
      dxy     :     0.019564
 12 C s       :     2.906004  s :     2.906004
      pz      :     1.074517  p :     3.224524
      px      :     1.082182
      py      :     1.067825
      dz2     :     0.016756  d :     0.074535
      dxz     :     0.012562
      dyz     :     0.016157
      dx2y2   :     0.020681
      dxy     :     0.008380
 13 H s       :     0.915432  s :     0.915432
      pz      :     0.020318  p :     0.069577
      px      :     0.024200
      py      :     0.025059
 14 H s       :     0.912686  s :     0.912686
      pz      :     0.032580  p :     0.068786
      px      :     0.019224
      py      :     0.016982
 15 H s       :     0.931509  s :     0.931509
      pz      :     0.015565  p :     0.067300
      px      :     0.031748
      py      :     0.019987
 16 H s       :     0.916153  s :     0.916153
      pz      :     0.018877  p :     0.069046
      px      :     0.022281
      py      :     0.027888
 17 H s       :     0.917688  s :     0.917688
      pz      :     0.028007  p :     0.069531
      px      :     0.017223
      py      :     0.024301
 18 H s       :     0.935874  s :     0.935874
      pz      :     0.024667  p :     0.067339
      px      :     0.022594
      py      :     0.020079
 19 H s       :     0.916890  s :     0.916890
      pz      :     0.017176  p :     0.069359
      px      :     0.039978
      py      :     0.012204
 20 H s       :     0.916153  s :     0.916153
      pz      :     0.033644  p :     0.068625
      px      :     0.013144
      py      :     0.021837
 21 H s       :     0.933258  s :     0.933258
      pz      :     0.014755  p :     0.067195
      px      :     0.016098
      py      :     0.036342

SPIN
  0 Fes       :    -0.028310  s :    -0.028310
      pz      :    -0.035783  p :    -0.123197
      px      :    -0.042815
      py      :    -0.044599
      dz2     :    -0.378371  d :    -3.035060
      dxz     :    -0.752814
      dyz     :    -0.673412
      dx2y2   :    -0.571724
      dxy     :    -0.658738
      f0      :     0.000016  f :     0.000119
      f+1     :     0.000003
      f-1     :     0.000028
      f+2     :     0.000033
      f-2     :     0.000014
      f+3     :     0.000025
      f-3     :     0.000001
  1 Fes       :     0.012608  s :     0.012608
      pz      :     0.038697  p :     0.099901
      px      :     0.040438
      py      :     0.020766
      dz2     :     0.738435  d :     3.684271
      dxz     :     0.780686
      dyz     :     0.701983
      dx2y2   :     0.663637
      dxy     :     0.799529
      f0      :    -0.000013  f :    -0.000045
      f+1     :    -0.000001
      f-1     :    -0.000005
      f+2     :     0.000013
      f-2     :    -0.000016
      f+3     :    -0.000026
      f-3     :     0.000004
  2 Fes       :     0.024190  s :     0.024190
      pz      :     0.034806  p :     0.068321
      px      :     0.029096
      py      :     0.004419
      dz2     :     0.643568  d :     3.103023
      dxz     :     0.826701
      dyz     :     0.212282
      dx2y2   :     0.762295
      dxy     :     0.658176
      f0      :    -0.000013  f :    -0.000032
      f+1     :     0.000001
      f-1     :    -0.000004
      f+2     :    -0.000023
      f-2     :     0.000007
      f+3     :     0.000012
      f-3     :    -0.000012
  3 S s       :     0.003276  s :     0.003276
      pz      :     0.286806  p :     0.483439
      px      :     0.092807
      py      :     0.103827
      dz2     :    -0.000159  d :    -0.002272
      dxz     :     0.000137
      dyz     :    -0.000548
      dx2y2   :    -0.000375
      dxy     :    -0.001328
  4 S s       :     0.003478  s :     0.003478
      pz      :     0.190438  p :     0.377206
      px      :     0.050920
      py      :     0.135847
      dz2     :    -0.000813  d :    -0.001151
      dxz     :    -0.000226
      dyz     :    -0.000868
      dx2y2   :     0.000312
      dxy     :     0.000444
  5 S s       :     0.004289  s :     0.004289
      pz      :    -0.001180  p :     0.200534
      px      :     0.122123
      py      :     0.079591
      dz2     :    -0.000155  d :    -0.002878
      dxz     :    -0.000742
      dyz     :     0.000009
      dx2y2   :    -0.001616
      dxy     :    -0.000373
  6 S s       :     0.003829  s :     0.003829
      pz      :     0.090555  p :     0.047417
      px      :     0.117556
      py      :    -0.160695
      dz2     :    -0.000131  d :     0.002596
      dxz     :     0.000477
      dyz     :     0.000825
      dx2y2   :     0.000898
      dxy     :     0.000527
  7 S s       :     0.001947  s :     0.001947
      pz      :    -0.002214  p :    -0.114085
      px      :    -0.064457
      py      :    -0.047415
      dz2     :     0.000329  d :     0.004108
      dxz     :     0.000630
      dyz     :     0.001455
      dx2y2   :     0.001069
      dxy     :     0.000624
  8 S s       :    -0.000994  s :    -0.000994
      pz      :     0.015002  p :     0.000708
      px      :    -0.019524
      py      :     0.005231
      dz2     :    -0.000475  d :    -0.003186
      dxz     :    -0.000562
      dyz     :    -0.000614
      dx2y2   :    -0.000788
      dxy     :    -0.000746
  9 S s       :     0.007939  s :     0.007939
      pz      :     0.044065  p :     0.158242
      px      :     0.045812
      py      :     0.068365
      dz2     :     0.000205  d :     0.004017
      dxz     :     0.000361
      dyz     :     0.002107
      dx2y2   :     0.000470
      dxy     :     0.000875
 10 C s       :     0.001476  s :     0.001476
      pz      :     0.002770  p :     0.007652
      px      :     0.000533
      py      :     0.004349
      dz2     :    -0.000187  d :    -0.000726
      dxz     :    -0.000629
      dyz     :     0.000017
      dx2y2   :    -0.000164
      dxy     :     0.000238
 11 C s       :    -0.000610  s :    -0.000610
      pz      :    -0.000310  p :    -0.001321
      px      :    -0.001042
      py      :     0.000030
      dz2     :    -0.000054  d :    -0.000745
      dxz     :    -0.000067
      dyz     :    -0.000522
      dx2y2   :    -0.000200
      dxy     :     0.000099
 12 C s       :     0.000127  s :     0.000127
      pz      :     0.001384  p :     0.003869
      px      :     0.002170
      py      :     0.000316
      dz2     :     0.000804  d :     0.002465
      dxz     :     0.000075
      dyz     :     0.000506
      dx2y2   :     0.000928
      dxy     :     0.000152
 13 H s       :     0.001230  s :     0.001230
      pz      :     0.000066  p :     0.000058
      px      :    -0.000079
      py      :     0.000072
 14 H s       :    -0.003870  s :    -0.003870
      pz      :     0.000174  p :     0.000296
      px      :     0.000007
      py      :     0.000115
 15 H s       :    -0.001933  s :    -0.001933
      pz      :     0.000117  p :     0.000233
      px      :    -0.000025
      py      :     0.000142
 16 H s       :     0.000022  s :     0.000022
      pz      :    -0.000010  p :    -0.000055
      px      :    -0.000080
      py      :     0.000035
 17 H s       :    -0.001659  s :    -0.001659
      pz      :     0.000039  p :     0.000116
      px      :     0.000066
      py      :     0.000012
 18 H s       :    -0.000770  s :    -0.000770
      pz      :     0.000078  p :     0.000057
      px      :    -0.000048
      py      :     0.000027
 19 H s       :     0.003017  s :     0.003017
      pz      :     0.000093  p :    -0.000033
      px      :    -0.000140
      py      :     0.000013
 20 H s       :     0.003641  s :     0.003641
      pz      :     0.000057  p :     0.000086
      px      :     0.000076
      py      :    -0.000047
 21 H s       :     0.002912  s :     0.002912
      pz      :     0.000093  p :     0.000218
      px      :     0.000126
      py      :    -0.000001


                      *****************************
                      * MAYER POPULATION ANALYSIS *
                      *****************************

  NA   - Mulliken gross atomic population
  ZA   - Total nuclear charge
  QA   - Mulliken gross atomic charge
  VA   - Mayer's total valence
  BVA  - Mayer's bonded valence
  FA   - Mayer's free valence

  ATOM       NA         ZA         QA         VA         BVA        FA
  0 Fe    25.6598    26.0000     0.3402     6.5448     3.8123     2.7325
  1 Fe    25.6218    26.0000     0.3782     7.2909     4.2887     3.0022
  2 Fe    25.6701    26.0000     0.3299     6.7677     4.0637     2.7040
  3 S     16.4532    16.0000    -0.4532     2.2949     2.1520     0.1429
  4 S     16.4781    16.0000    -0.4781     2.3186     2.2137     0.1050
  5 S     16.4319    16.0000    -0.4319     2.4042     2.3669     0.0373
  6 S     16.3981    16.0000    -0.3981     2.2749     2.1439     0.1311
  7 S     16.4001    16.0000    -0.4001     2.0187     1.9899     0.0288
  8 S     16.4252    16.0000    -0.4252     1.9854     1.9805     0.0050
  9 S     16.4225    16.0000    -0.4225     1.9973     1.9829     0.0144
 10 C      6.1461     6.0000    -0.1461     3.9360     3.9358     0.0002
 11 C      6.1513     6.0000    -0.1513     3.9294     3.9294     0.0000
 12 C      6.1393     6.0000    -0.1393     3.9388     3.9387     0.0000
 13 H      0.9360     1.0000     0.0640     0.9883     0.9883     0.0000
 14 H      0.9386     1.0000     0.0614     0.9815     0.9815     0.0000
 15 H      0.9833     1.0000     0.0167     0.9734     0.9734     0.0000
 16 H      0.9421     1.0000     0.0579     0.9823     0.9823    -0.0000
 17 H      0.9394     1.0000     0.0606     0.9874     0.9874     0.0000
 18 H      0.9900     1.0000     0.0100     0.9720     0.9720     0.0000
 19 H      0.9431     1.0000     0.0569     0.9911     0.9911     0.0000
 20 H      0.9433     1.0000     0.0567     0.9786     0.9785     0.0000
 21 H      0.9867     1.0000     0.0133     0.9715     0.9715     0.0000

  Mayer bond orders larger than 0.100000
B(  0-Fe,  1-Fe) :   0.2107 B(  0-Fe,  2-Fe) :   0.2135 B(  0-Fe,  3-S ) :   0.8499 
B(  0-Fe,  4-S ) :   0.8975 B(  0-Fe,  5-S ) :   0.6968 B(  0-Fe,  8-S ) :   0.8162 
B(  1-Fe,  2-Fe) :   0.3212 B(  1-Fe,  3-S ) :   1.0294 B(  1-Fe,  5-S ) :   0.7769 
B(  1-Fe,  6-S ) :   0.9609 B(  1-Fe,  9-S ) :   0.8656 B(  2-Fe,  4-S ) :   0.9883 
B(  2-Fe,  5-S ) :   0.7333 B(  2-Fe,  6-S ) :   0.8990 B(  2-Fe,  7-S ) :   0.7758 
B(  3-S ,  4-S ) :   0.1011 B(  7-S , 10-C ) :   1.0133 B(  8-S , 11-C ) :   1.0099 
B(  9-S , 12-C ) :   1.0118 B( 10-C , 13-H ) :   0.9680 B( 10-C , 14-H ) :   0.9708 
B( 10-C , 15-H ) :   0.9672 B( 11-C , 16-H ) :   0.9706 B( 11-C , 17-H ) :   0.9663 
B( 11-C , 18-H ) :   0.9676 B( 12-C , 19-H ) :   0.9671 B( 12-C , 20-H ) :   0.9723 
B( 12-C , 21-H ) :   0.9680 

Environment variable NBOEXE for nbo6.exe or nbo5.exe not set! Skipping NBO-Analysis

-------
TIMINGS
-------

Total SCF time: 0 days 1 hours 14 min 53 sec 

Total time                  ....    4493.193 sec
Sum of individual times     ....    4491.054 sec  (100.0%)

Fock matrix formation       ....    4476.228 sec  ( 99.6%)
  XC integration            ....     136.239 sec  (  3.0% of F)
    Basis function eval.    ....      38.572 sec  ( 28.3% of XC)
    Density eval.           ....      39.276 sec  ( 28.8% of XC)
    XC-Functional eval.     ....       7.940 sec  (  5.8% of XC)
    XC-Potential eval.      ....      46.781 sec  ( 34.3% of XC)
Diagonalization             ....       7.643 sec  (  0.2%)
Density matrix formation    ....       1.908 sec  (  0.0%)
Population analysis         ....       0.017 sec  (  0.0%)
Initial guess               ....       0.648 sec  (  0.0%)
Orbital Transformation      ....       0.000 sec  (  0.0%)
Orbital Orthonormalization  ....       0.000 sec  (  0.0%)
DIIS solution               ....       2.976 sec  (  0.1%)
Grid generation             ....       1.635 sec  (  0.0%)

-------------------------   --------------------
FINAL SINGLE POINT ENERGY     -6695.333400357999
-------------------------   --------------------


                            ***************************************
                            *     ORCA property calculations      *
                            ***************************************

                                    ---------------------
                                    Active property flags
                                    ---------------------
   (+) Dipole Moment


------------------------------------------------------------------------------
                       ORCA ELECTRIC PROPERTIES CALCULATION
------------------------------------------------------------------------------

Dipole Moment Calculation                       ... on
Quadrupole Moment Calculation                   ... off
Polarizability Calculation                      ... off
GBWName                                         ... 1e3d_chainsAB_medial_cluster.gbw
Electron density file                           ... 1e3d_chainsAB_medial_cluster.scfp
The origin for moment calculation is the CENTER OF MASS  = (-36.885908, 33.191289 80.582038)

-------------
DIPOLE MOMENT
-------------
                                X             Y             Z
Electronic contribution:      5.71330      -4.60354      -2.41661
Nuclear contribution   :     -5.92907       4.99827       2.34972
                        -----------------------------------------
Total Dipole Moment    :     -0.21576       0.39473      -0.06690
                        -----------------------------------------
Magnitude (a.u.)       :      0.45479
Magnitude (Debye)      :      1.15599


--------------------
Rotational spectrum 
--------------------
 
Rotational constants in cm-1:     0.009267     0.008162     0.005084 
Rotational constants in MHz :   277.808919   244.701224   152.427829 

 Dipole components along the rotational axes: 
x,y,z [a.u.] :     0.283580     0.340136    -0.103570 
x,y,z [Debye]:     0.720804     0.864557    -0.263255 

 
------------------------------------------------------------------------------
                      ORCA CHELPG CHARGES GENERATION
------------------------------------------------------------------------------

GBW file                           ... 1e3d_chainsAB_medial_cluster.gbw

Reading the GBW file               ... done

Grid spacing                       ...     0.300000
Point Cut-Off                      ...     2.800000
Van-der-Waals Radii                ...        COSMO
Total charge                       ...           -2


Number of points X direction       ...           44
Number of points Y direction       ...           50
Number of points Z direction       ...           39
Maximum number of possible points  ...        85800
Final number of points             ...        15780


CHELPG Charges            
--------------------------------
  0   Fe  :       0.527716
  1   Fe  :       0.644436
  2   Fe  :       0.570569
  3   S   :      -0.574549
  4   S   :      -0.593829
  5   S   :      -0.541363
  6   S   :      -0.561325
  7   S   :      -0.495049
  8   S   :      -0.520281
  9   S   :      -0.535159
 10   C   :      -0.151187
 11   C   :      -0.186851
 12   C   :      -0.147998
 13   H   :       0.061558
 14   H   :       0.074308
 15   H   :       0.053724
 16   H   :       0.075930
 17   H   :       0.074127
 18   H   :       0.054847
 19   H   :       0.063229
 20   H   :       0.049550
 21   H   :       0.057596
--------------------------------
Total charge:    -2.000000
--------------------------------

CHELPG charges calculated...

Timings for individual parts in CHELPG calculation:
Grid generation                 ...        0.005 sec (=   0.000 min)
Potential calculation           ...        7.797 sec (=   0.130 min)
Fit to the potential            ...        0.019 sec (=   0.000 min)
------------------------------------------------------------------------------

------------------------------------------------------------------------------
                      ORCA CHELPG CHARGES GENERATION
------------------------------------------------------------------------------

GBW file                           ... 1e3d_chainsAB_medial_cluster.gbw

Density file                       ... 1e3d_chainsAB_medial_cluster.scfp

Reading the GBW file               ... done

Reading the density               ... Done!
Grid spacing                       ...     0.300000
Point Cut-Off                      ...     2.800000
Van-der-Waals Radii                ...        COSMO
Total charge                       ...           -2


Number of points X direction       ...           44
Number of points Y direction       ...           50
Number of points Z direction       ...           39
Maximum number of possible points  ...        85800
Final number of points             ...        15780


CHELPG Charges            
--------------------------------
  0   Fe  :       0.527716
  1   Fe  :       0.644436
  2   Fe  :       0.570569
  3   S   :      -0.574549
  4   S   :      -0.593829
  5   S   :      -0.541363
  6   S   :      -0.561325
  7   S   :      -0.495049
  8   S   :      -0.520281
  9   S   :      -0.535159
 10   C   :      -0.151187
 11   C   :      -0.186851
 12   C   :      -0.147998
 13   H   :       0.061558
 14   H   :       0.074308
 15   H   :       0.053724
 16   H   :       0.075930
 17   H   :       0.074127
 18   H   :       0.054847
 19   H   :       0.063229
 20   H   :       0.049550
 21   H   :       0.057596
--------------------------------
Total charge:    -2.000000
--------------------------------

CHELPG charges calculated...

Timings for individual parts in CHELPG calculation:
Grid generation                 ...        0.005 sec (=   0.000 min)
Potential calculation           ...        7.778 sec (=   0.130 min)
Fit to the potential            ...        0.015 sec (=   0.000 min)
------------------------------------------------------------------------------


Timings for individual modules:

Sum of individual times         ...     4501.274 sec (=  75.021 min)
GTO integral calculation        ...        0.236 sec (=   0.004 min)   0.0 %
SCF iterations                  ...     4493.206 sec (=  74.887 min)  99.8 %
CHELPG charge generation        ...        7.832 sec (=   0.131 min)   0.2 %
                             ****ORCA TERMINATED NORMALLY****
TOTAL RUN TIME: 0 days 1 hours 15 minutes 9 seconds 249 msec
