# Supplementary material for: Modeling of the Electrostatic Interaction and Catalytic Activity of [NiFe] Hydrogenases on a Planar Electrode
Source: J Phys Chem B. 2022 Oct 21;126(43):8777–90. doi: 10.1021/acs.jpcb.2c05371 (PMC9639099; doi:10.1021/acs.jpcb.2c05371)
Supplement: Supplementary file 1 — jp2c05371_si_001.zip [file jp2c05371_si_001.zip › Supplementary data/Metallic clusters orca/Medial cluster/Medial cluster c2_m8/1e3d_chainsAB_medial_cluster.out]

                                 *****************
                                 * O   R   C   A *
                                 *****************

           --- An Ab Initio, DFT and Semiempirical electronic structure package ---

                  #######################################################
                  #                        -***-                        #
                  #          Department of theory and spectroscopy      #
                  #               Directorship: Frank Neese             #
                  #        Max Planck Institute fuer Kohlenforschung    #
                  #                Kaiser Wilhelm Platz 1               #
                  #                 D-45470 Muelheim/Ruhr               #
                  #                      Germany                        #
                  #                                                     #
                  #                  All rights reserved                #
                  #                        -***-                        #
                  #######################################################


                         Program Version 4.2.1 -  RELEASE  -


 With contributions from (in alphabetic order):
   Daniel Aravena         : Magnetic Suceptibility
   Michael Atanasov       : Ab Initio Ligand Field Theory (pilot matlab implementation)
   Alexander A. Auer      : GIAO ZORA, VPT2
   Ute Becker             : Parallelization
   Giovanni Bistoni       : ED, misc. LED, open-shell LED, HFLD
   Martin Brehm           : Molecular dynamics
   Dmytro Bykov           : SCF Hessian
   Vijay G. Chilkuri      : MRCI spin determinant printing, contributions to CSF-ICE
   Dipayan Datta          : RHF DLPNO-CCSD density
   Achintya Kumar Dutta   : EOM-CC, STEOM-CC
   Dmitry Ganyushin       : Spin-Orbit,Spin-Spin,Magnetic field MRCI
   Miquel Garcia          : C-PCM Hessian, Gaussian charge scheme
   Yang Guo               : DLPNO-NEVPT2, CIM, IAO-localization
   Andreas Hansen         : Spin unrestricted coupled pair/coupled cluster methods
   Benjamin Helmich-Paris : CASSCF linear response (MC-RPA)
   Lee Huntington         : MR-EOM, pCC
   Robert Izsak           : Overlap fitted RIJCOSX, COSX-SCS-MP3, EOM
   Christian Kollmar      : KDIIS, OOCD, Brueckner-CCSD(T), CCSD density
   Simone Kossmann        : Meta GGA functionals, TD-DFT gradient, OOMP2, MP2 Hessian
   Martin Krupicka        : AUTO-CI
   Lucas Lang             : DCDCAS
   Dagmar Lenk            : GEPOL surface, SMD
   Dimitrios Liakos       : Extrapolation schemes; Compound Job, initial MDCI parallelization
   Dimitrios Manganas     : Further ROCIS development; embedding schemes
   Dimitrios Pantazis     : SARC Basis sets
   Taras Petrenko         : DFT Hessian,TD-DFT gradient, ASA, ECA, R-Raman, ABS, FL, XAS/XES, NRVS
   Peter Pinski           : DLPNO-MP2, DLPNO-MP2 Gradient
   Christoph Reimann      : Effective Core Potentials
   Marius Retegan         : Local ZFS, SOC
   Christoph Riplinger    : Optimizer, TS searches, QM/MM, DLPNO-CCSD(T), (RO)-DLPNO pert. Triples
   Tobias Risthaus        : Range-separated hybrids, TD-DFT gradient, RPA, STAB
   Michael Roemelt        : Original ROCIS implementation
   Masaaki Saitow         : Open-shell DLPNO-CCSD energy and density
   Barbara Sandhoefer     : DKH picture change effects
   Avijit Sen             : IP-ROCIS
   Kantharuban Sivalingam : CASSCF convergence, NEVPT2, FIC-MRCI
   Bernardo de Souza      : ESD, SOC TD-DFT
   Georgi Stoychev        : AutoAux, RI-MP2 NMR
   Willem Van den Heuvel  : Paramagnetic NMR
   Boris Wezisla          : Elementary symmetry handling
   Frank Wennmohs         : Technical directorship


 We gratefully acknowledge several colleagues who have allowed us to
 interface, adapt or use parts of their codes:
   Stefan Grimme, W. Hujo, H. Kruse,             : VdW corrections, initial TS optimization,
                  C. Bannwarth                     DFT functionals, gCP, sTDA/sTD-DF
   Ed Valeev, F. Pavosevic, A. Kumar             : LibInt (2-el integral package), F12 methods
   Garnet Chan, S. Sharma, J. Yang, R. Olivares  : DMRG
   Ulf Ekstrom                                   : XCFun DFT Library
   Mihaly Kallay                                 : mrcc  (arbitrary order and MRCC methods)
   Andreas Klamt, Michael Diedenhofen            : otool_cosmo (COSMO solvation model)
   Jiri Pittner, Ondrej Demel                    : Mk-CCSD
   Frank Weinhold                                : gennbo (NPA and NBO analysis)
   Christopher J. Cramer and Donald G. Truhlar   : smd solvation model
   Lars Goerigk                                  : TD-DFT with DH, B97 family of functionals
   V. Asgeirsson, H. Jonsson                     : NEB implementation
   FAccTs GmbH                                   : IRC, NEB, NEB-TS, Multilevel, MM, QM/MM, CI optimization
   S Lehtola, MJT Oliveira, MAL Marques          : LibXC Library


 Your calculation uses the libint2 library for the computation of 2-el integrals
 For citations please refer to: http://libint.valeyev.net

 Your ORCA version has been built with support for libXC version: 4.2.3
 For citations please refer to: https://tddft.org/programs/libxc/

 This ORCA versions uses:
   CBLAS   interface :  Fast vector & matrix operations
   LAPACKE interface :  Fast linear algebra routines
   SCALAPACK package :  Parallel linear algebra routines


----- Orbital basis set information -----
Your calculation utilizes the basis: def2-SVP
   F. Weigend and R. Ahlrichs, Phys. Chem. Chem. Phys. 7, 3297 (2005).

================================================================================
                                        WARNINGS
                       Please study these warnings very carefully!
================================================================================


INFO   : the flag for use of LIBINT has been found!

================================================================================
                                       INPUT FILE
================================================================================
NAME = 1e3d_chainsAB_medial_cluster.inp
|  1> # avogadro generated ORCA input file
|  2> #Medial cluster 
|  3> 
|  4> ! AllPop
|  5> ! CHELPG
|  6> ! Angs
|  7> ! PBE0 def2-SVP TightSCF UHF
|  8> %scf
|  9> 	MaxIter 1500
| 10> 
| 11> end
| 12> * xyz -2 8
| 13>   Fe      -20.66500       18.27800       43.31700
| 14>   Fe      -19.35600       15.97500       42.75100
| 15>   Fe      -18.45800       18.33400       41.73800
| 16>    S      -21.58600       16.24000       42.83600
| 17>    S      -20.36200       19.51000       41.44000
| 18>    S      -18.54000       17.74400       43.92100
| 19>    S      -18.50000       16.33300       40.68800
| 20>    S      -16.46600       19.42700       41.12600
| 21>    S      -21.85200       19.37800       44.96700
| 22>    S      -18.74800       13.83900       43.35500
| 23>    C      -16.89000       20.81200       40.04900
| 24>    C      -23.24400       20.14200       44.11600
| 25>    C      -19.83400       13.09000       44.58400
| 26>    H      -17.55200       21.50600       40.58700
| 27>    H      -17.40500       20.43500       39.15300
| 28>    H      -15.97200       21.33800       39.74900
| 29>    H      -23.85000       19.36300       43.63200
| 30>    H      -22.86800       20.84100       43.35300
| 31>    H      -23.86200       20.69000       44.84200
| 32>    H      -20.85800       13.03700       44.18500
| 33>    H      -19.82800       13.70100       45.49900
| 34>    H      -19.47900       12.07600       44.81800
| 35> *
| 36> 
| 37> 
| 38>                          ****END OF INPUT****
================================================================================

                       ****************************
                       * Single Point Calculation *
                       ****************************

---------------------------------
CARTESIAN COORDINATES (ANGSTROEM)
---------------------------------
  Fe   -20.665000   18.278000   43.317000
  Fe   -19.356000   15.975000   42.751000
  Fe   -18.458000   18.334000   41.738000
  S    -21.586000   16.240000   42.836000
  S    -20.362000   19.510000   41.440000
  S    -18.540000   17.744000   43.921000
  S    -18.500000   16.333000   40.688000
  S    -16.466000   19.427000   41.126000
  S    -21.852000   19.378000   44.967000
  S    -18.748000   13.839000   43.355000
  C    -16.890000   20.812000   40.049000
  C    -23.244000   20.142000   44.116000
  C    -19.834000   13.090000   44.584000
  H    -17.552000   21.506000   40.587000
  H    -17.405000   20.435000   39.153000
  H    -15.972000   21.338000   39.749000
  H    -23.850000   19.363000   43.632000
  H    -22.868000   20.841000   43.353000
  H    -23.862000   20.690000   44.842000
  H    -20.858000   13.037000   44.185000
  H    -19.828000   13.701000   45.499000
  H    -19.479000   12.076000   44.818000

----------------------------
CARTESIAN COORDINATES (A.U.)
----------------------------
  NO LB      ZA    FRAG     MASS         X           Y           Z
   0 Fe   26.0000    0    55.850  -39.051191   34.540414   81.857267
   1 Fe   26.0000    0    55.850  -36.577539   30.188375   80.787682
   2 Fe   26.0000    0    55.850  -34.880565   34.646239   78.873389
   3 S    16.0000    0    32.060  -40.791628   30.689152   80.948309
   4 S    16.0000    0    32.060  -38.478604   36.868557   78.310251
   5 S    16.0000    0    32.060  -35.035523   33.531301   82.998662
   6 S    16.0000    0    32.060  -34.959933   30.864897   76.889177
   7 S    16.0000    0    32.060  -31.116231   36.711710   77.716877
   8 S    16.0000    0    32.060  -41.294295   36.619113   84.975315
   9 S    16.0000    0    32.060  -35.428586   26.151920   81.929077
  10 C     6.0000    0    12.011  -31.917474   39.328980   75.681642
  11 C     6.0000    0    12.011  -43.924794   38.062864   83.367158
  12 C     6.0000    0    12.011  -37.480828   24.736515   84.251550
  13 H     1.0000    0     1.008  -33.168473   40.640450   76.698315
  14 H     1.0000    0     1.008  -32.890683   38.616554   73.988447
  15 H     1.0000    0     1.008  -30.182706   40.322976   75.114724
  16 H     1.0000    0     1.008  -45.069968   36.590767   82.452531
  17 H     1.0000    0     1.008  -43.214257   39.383782   81.925297
  18 H     1.0000    0     1.008  -45.092645   39.098434   84.739099
  19 H     1.0000    0     1.008  -39.415908   24.636360   83.497549
  20 H     1.0000    0     1.008  -37.469490   25.891138   85.980649
  21 H     1.0000    0     1.008  -36.809975   22.820333   84.693746

--------------------------------
INTERNAL COORDINATES (ANGSTROEM)
--------------------------------
 Fe     0   0   0     0.000000000000     0.00000000     0.00000000
 Fe     1   0   0     2.708808963364     0.00000000     0.00000000
 Fe     1   2   0     2.714263435999    60.20227063     0.00000000
 S      2   1   3     2.247298378053    54.00778146   220.43883679
 S      3   1   2     2.257652763381    53.25842460   139.09149446
 S      3   1   2     2.262810862622    53.41117256   295.39322766
 S      3   1   2     2.260147119105   103.70273492    30.94517537
 S      3   1   2     2.353137692529   148.12526222   219.52113531
 S      1   2   3     2.311161829038   143.32251555   215.00701274
 S      2   1   3     2.301516022104   149.52723394   151.11052539
 C      8   3   1     1.804973684019   108.22449391   280.75964751
 C      9   1   2     1.801544059966   105.15562026   222.42842797
 C     10   2   1     1.803008042134   113.91050328    22.07030892
 H     11   8   3     1.099692684344   109.49612040    59.97103590
 H     11   8   3     1.100077270013   109.45092488   299.99854935
 H     11   8   3     1.099727238910   109.49321715   180.05838136
 H     12   9   1     1.099242011570   109.47640775    59.95105610
 H     12   9   1     1.100975022423   109.43462109   299.99042660
 H     12   9   1     1.099683590857   109.49348779   180.01892164
 H     13  10   2     1.100266331394   109.47511075    59.96032970
 H     13  10   2     1.100264513651   109.44420605   299.96932346
 H     13  10   2     1.099534901674   109.49324963   179.96904519

---------------------------
INTERNAL COORDINATES (A.U.)
---------------------------
 Fe     0   0   0     0.000000000000     0.00000000     0.00000000
 Fe     1   0   0     5.118907089869     0.00000000     0.00000000
 Fe     1   2   0     5.129214549354    60.20227063     0.00000000
 S      2   1   3     4.246778475726    54.00778146   220.43883679
 S      3   1   2     4.266345428280    53.25842460   139.09149446
 S      3   1   2     4.276092823218    53.41117256   295.39322766
 S      3   1   2     4.271059077480   103.70273492    30.94517537
 S      3   1   2     4.446785794287   148.12526222   219.52113531
 S      1   2   3     4.367462908053   143.32251555   215.00701274
 S      2   1   3     4.349234974608   149.52723394   151.11052539
 C      8   3   1     3.410905941730   108.22449391   280.75964751
 C      9   1   2     3.404424891529   105.15562026   222.42842797
 C     10   2   1     3.407191416891   113.91050328    22.07030892
 H     11   8   3     2.078118004887   109.49612040    59.97103590
 H     11   8   3     2.078844766477   109.45092488   299.99854935
 H     11   8   3     2.078183303553   109.49321715   180.05838136
 H     12   9   1     2.077266356768   109.47640775    59.95105610
 H     12   9   1     2.080541272668   109.43462109   299.99042660
 H     12   9   1     2.078100820687   109.49348779   180.01892164
 H     13  10   2     2.079202040710   109.47511075    59.96032970
 H     13  10   2     2.079198605673   109.44420605   299.96932346
 H     13  10   2     2.077819838853   109.49324963   179.96904519

---------------------
BASIS SET INFORMATION
---------------------
There are 4 groups of distinct atoms

 Group   1 Type Fe  : 14s9p5d1f contracted to 5s3p2d1f pattern {63311/531/41/1}
 Group   2 Type S   : 10s7p1d contracted to 4s3p1d pattern {5311/511/1}
 Group   3 Type C   : 7s4p1d contracted to 3s2p1d pattern {511/31/1}
 Group   4 Type H   : 4s1p contracted to 2s1p pattern {31/1}

Atom   0Fe   basis set group =>   1
Atom   1Fe   basis set group =>   1
Atom   2Fe   basis set group =>   1
Atom   3S    basis set group =>   2
Atom   4S    basis set group =>   2
Atom   5S    basis set group =>   2
Atom   6S    basis set group =>   2
Atom   7S    basis set group =>   2
Atom   8S    basis set group =>   2
Atom   9S    basis set group =>   2
Atom  10C    basis set group =>   3
Atom  11C    basis set group =>   3
Atom  12C    basis set group =>   3
Atom  13H    basis set group =>   4
Atom  14H    basis set group =>   4
Atom  15H    basis set group =>   4
Atom  16H    basis set group =>   4
Atom  17H    basis set group =>   4
Atom  18H    basis set group =>   4
Atom  19H    basis set group =>   4
Atom  20H    basis set group =>   4
Atom  21H    basis set group =>   4
------------------------------------------------------------------------------
                           ORCA GTO INTEGRAL CALCULATION
------------------------------------------------------------------------------

                         BASIS SET STATISTICS AND STARTUP INFO

 # of primitive gaussian shells          ...  294
 # of primitive gaussian functions       ...  606
 # of contracted shells                  ...  134
 # of contracted basis functions         ...  306
 Highest angular momentum                ...    3
 Maximum contraction depth               ...    6
 Integral package used                   ... LIBINT
 Integral threshhold            Thresh   ...  2.500e-11
 Primitive cut-off              TCut     ...  2.500e-12


------------------------------ INTEGRAL EVALUATION ----------------------------


 * One electron integrals 
 Pre-screening matrix                    ... done
 Shell pair data                         ... done (   0.001 sec)

-------------------------------------------------------------------------------
                                 ORCA SCF
-------------------------------------------------------------------------------

------------
SCF SETTINGS
------------
Hamiltonian:
 Density Functional     Method          .... DFT(GTOs)
 Exchange Functional    Exchange        .... PBE
   PBE kappa parameter   XKappa         ....  0.804000
   PBE mue parameter    XMuePBE         ....  0.219520
 Correlation Functional Correlation     .... PBE
   PBE beta parameter  CBetaPBE         ....  0.066725
 LDA part of GGA corr.  LDAOpt          .... PW91-LDA
 Gradients option       PostSCFGGA      .... off
 Hybrid DFT is turned on
   Fraction HF Exchange ScalHFX         ....  0.250000
   Scaling of DF-GGA-X  ScalDFX         ....  0.750000
   Scaling of DF-GGA-C  ScalDFC         ....  1.000000
   Scaling of DF-LDA-C  ScalLDAC        ....  1.000000
   Perturbative correction              ....  0.000000
   Density functional embedding theory  .... OFF
   NL short-range parameter             ....  6.900000


General Settings:
 Integral files         IntName         .... 1e3d_chainsAB_medial_cluster
 Hartree-Fock type      HFTyp           .... UHF
 Total Charge           Charge          ....   -2
 Multiplicity           Mult            ....    8
 Number of Electrons    NEL             ....  219
 Basis Dimension        Dim             ....  306
 Nuclear Repulsion      ENuc            ....   3301.4188331283 Eh

Convergence Acceleration:
 DIIS                   CNVDIIS         .... on
   Start iteration      DIISMaxIt       ....    12
   Startup error        DIISStart       ....  0.200000
   # of expansion vecs  DIISMaxEq       ....     5
   Bias factor          DIISBfac        ....   1.050
   Max. coefficient     DIISMaxC        ....  10.000
 Newton-Raphson         CNVNR           .... off
 SOSCF                  CNVSOSCF        .... off
 Level Shifting         CNVShift        .... on
   Level shift para.    LevelShift      ....    0.2500
   Turn off err/grad.   ShiftErr        ....    0.0010
 Zerner damping         CNVZerner       .... off
 Static damping         CNVDamp         .... on
   Fraction old density DampFac         ....    0.7000
   Max. Damping (<1)    DampMax         ....    0.9800
   Min. Damping (>=0)   DampMin         ....    0.0000
   Turn off err/grad.   DampErr         ....    0.1000
 Fernandez-Rico         CNVRico         .... off

SCF Procedure:
 Maximum # iterations   MaxIter         ....  1500
 SCF integral mode      SCFMode         .... Direct
   Integral package                     .... LIBINT
 Reset frequency        DirectResetFreq ....    20
 Integral Threshold     Thresh          ....  2.500e-11 Eh
 Primitive CutOff       TCut            ....  2.500e-12 Eh

Convergence Tolerance:
 Convergence Check Mode ConvCheckMode   .... Total+1el-Energy
 Convergence forced     ConvForced      .... 0
 Energy Change          TolE            ....  1.000e-08 Eh
 1-El. energy change                    ....  1.000e-05 Eh
 DIIS Error             TolErr          ....  5.000e-07


Diagonalization of the overlap matrix:
Smallest eigenvalue                        ... 8.750e-03
Time for diagonalization                   ...    0.007 sec
Threshold for overlap eigenvalues          ... 1.000e-08
Number of eigenvalues below threshold      ... 0
Time for construction of square roots      ...    0.003 sec
Total time needed                          ...    0.010 sec

-------------------
DFT GRID GENERATION
-------------------

General Integration Accuracy     IntAcc      ...  4.340
Radial Grid Type                 RadialGrid  ... Gauss-Chebyshev
Angular Grid (max. acc.)         AngularGrid ... Lebedev-110
Angular grid pruning method      GridPruning ... 3 (G Style)
Weight generation scheme         WeightScheme... Becke
Basis function cutoff            BFCut       ...    1.0000e-11
Integration weight cutoff        WCut        ...    1.0000e-14
Grids for H and He will be reduced by one unit

# of grid points (after initial pruning)     ...  33492 (   0.0 sec)
# of grid points (after weights+screening)   ...  31432 (   0.1 sec)
nearest neighbour list constructed           ...    0.0 sec
Grid point re-assignment to atoms done       ...    0.0 sec
Grid point division into batches done        ...    0.0 sec
Reduced shell lists constructed in    0.2 sec

Total number of grid points                  ...    31432
Total number of batches                      ...      501
Average number of points per batch           ...       62
Average number of grid points per atom       ...     1429
Average number of shells per batch           ...    59.29 (44.25%)
Average number of basis functions per batch  ...   132.51 (43.30%)
Average number of large shells per batch     ...    40.29 (67.94%)
Average number of large basis fcns per batch ...    88.74 (66.97%)
Maximum spatial batch extension              ...  21.60, 20.05, 23.12 au
Average spatial batch extension              ...   3.88,  3.77,  3.93 au

Time for grid setup =    0.299 sec

------------------------------
INITIAL GUESS: MODEL POTENTIAL
------------------------------
Loading Hartree-Fock densities                     ... done
Calculating cut-offs                               ... done
Setting up the integral package                    ... done
Initializing the effective Hamiltonian             ... done
Starting the Coulomb interaction                   ... done (   0.3 sec)
Reading the grid                                   ... done
Mapping shells                                     ... done
Starting the XC term evaluation                    ... done (   0.2 sec)
  promolecular density results
     # of electrons  =    216.993922858
     EX              =   -354.828593287
     EC              =     -8.742339306
     EX+EC           =   -363.570932593
Transforming the Hamiltonian                       ... done (   0.0 sec)
Diagonalizing the Hamiltonian                      ... done (   0.0 sec)
Back transforming the eigenvectors                 ... done (   0.0 sec)
Now organizing SCF variables                       ... done
                      ------------------
                      INITIAL GUESS DONE (   0.9 sec)
                      ------------------
--------------
SCF ITERATIONS
--------------
ITER       Energy         Delta-E        Max-DP      RMS-DP      [F,P]     Damp
               ***  Starting incremental Fock matrix formation  ***
  0  -6694.5329140884   0.000000000000 0.17393842  0.00193544  0.1448008 0.7000
  1  -6694.8077354644  -0.274821376040 0.04242055  0.00084253  0.1133428 0.7000
                               ***Turning on DIIS***
  2  -6694.8967203708  -0.088984906432 0.08700640  0.00180550  0.0943510 0.0000
  3  -6695.0172396163  -0.120519245461 0.01470203  0.00023010  0.1795450 0.7000
  4  -6695.0856861200  -0.068446503740 0.01400415  0.00024126  0.1284857 0.7000
  5  -6695.1366194686  -0.050933348586 0.04211946  0.00072869  0.0781515 0.0000
  6  -6695.1937561651  -0.057136696467 0.02551168  0.00031503  0.0507928 0.0000
  7  -6695.2039958359  -0.010239670805 0.02183430  0.00023318  0.0453643 0.0000
  8  -6695.2157999787  -0.011804142833 0.01882745  0.00019528  0.0089314 0.0000
  9  -6695.2209751096  -0.005175130873 0.01052800  0.00014971  0.0166536 0.0000
 10  -6695.2264562911  -0.005481181510 0.01423096  0.00018565  0.0090268 0.0000
 11  -6695.2318391793  -0.005382888214 0.01611442  0.00019483  0.0057150 0.0000
 12  -6695.2362722896  -0.004433110276 0.01005459  0.00015638  0.0089909 0.0000
 13  -6695.2397330220  -0.003460732436 0.00642062  0.00009902  0.0059272 0.0000
 14  -6695.2414914357  -0.001758413712 0.01087191  0.00013628  0.0045901 0.0000
 15  -6695.2436121990  -0.002120763246 0.01006028  0.00013589  0.0056422 0.0000
 16  -6695.2455015503  -0.001889351265 0.00666793  0.00010091  0.0040139 0.0000
 17  -6695.2466938213  -0.001192271049 0.00746465  0.00010601  0.0025479 0.0000
 18  -6695.2477604651  -0.001066643808 0.00622437  0.00008961  0.0022649 0.0000
 19  -6695.2486048139  -0.000844348796 0.00654657  0.00008880  0.0014360 0.0000
               *** Restarting incremental Fock matrix formation ***
                                   *** Resetting DIIS ***
 20  -6695.2493757212  -0.000770907287 0.00372959  0.00005477  0.0011532 0.0000
 21  -6695.2498086339  -0.000432912656 0.00285039  0.00004084  0.0034320 0.0000
 22  -6695.2501591604  -0.000350526544 0.00607255  0.00013282  0.0009169 0.0000
 23  -6695.2510967929  -0.000937632498 0.00025340  0.00000317  0.0025584 0.0000
 24  -6695.2510714101   0.000025382822 0.00011780  0.00000159  0.0025897 0.0000
 25  -6695.2510599629   0.000011447138 0.00197046  0.00002147  0.0025790 0.0000
 26  -6695.2512388529  -0.000178889991 0.00147081  0.00001855  0.0022686 0.0000
 27  -6695.2513857068  -0.000146853884 0.00540207  0.00006462  0.0025080 0.0000
 28  -6695.2518490031  -0.000463296329 0.00317897  0.00004078  0.0049658 0.0000
 29  -6695.2522031060  -0.000354102869 0.00229366  0.00003315  0.0016712 0.0000
 30  -6695.2524629748  -0.000259868797 0.00287532  0.00003359  0.0017576 0.0000
 31  -6695.2527305865  -0.000267611682 0.00516638  0.00005732  0.0021789 0.0000
 32  -6695.2532000431  -0.000469456643 0.00307301  0.00003843  0.0013215 0.0000
 33  -6695.2535053345  -0.000305291376 0.00351036  0.00004139  0.0015450 0.0000
 34  -6695.2538365668  -0.000331232291 0.00439748  0.00004591  0.0011567 0.0000
 35  -6695.2541864033  -0.000349836527 0.00185283  0.00002844  0.0017484 0.0000
 36  -6695.2544101796  -0.000223776315 0.00175764  0.00002395  0.0012058 0.0000
 37  -6695.2545918350  -0.000181655365 0.00287110  0.00003228  0.0011940 0.0000
 38  -6695.2548415053  -0.000249670251 0.00145346  0.00002148  0.0012231 0.0000
 39  -6695.2550010086  -0.000159503375 0.00348243  0.00004029  0.0012055 0.0000
               *** Restarting incremental Fock matrix formation ***
                                   *** Resetting DIIS ***
 40  -6695.2553082896  -0.000307280980 0.00464181  0.00004795  0.0012528 0.0000
 41  -6695.2556063152  -0.000298025537 0.00243411  0.00003275  0.0033665 0.0000
 42  -6695.2558823615  -0.000276046381 0.00204024  0.00002727  0.0015669 0.0000
 43  -6695.2560916291  -0.000209267608 0.00189592  0.00002583  0.0012851 0.0000
 44  -6695.2562846142  -0.000192985082 0.00119219  0.00001742  0.0012884 0.0000
 45  -6695.2564080788  -0.000123464548 0.00385167  0.00004439  0.0012933 0.0000
 46  -6695.2567418997  -0.000333820944 0.00340015  0.00003790  0.0013172 0.0000
 47  -6695.2570226056  -0.000280705928 0.00201251  0.00002571  0.0013007 0.0000
 48  -6695.2572104428  -0.000187837206 0.00096164  0.00001438  0.0013093 0.0000
 49  -6695.2573031106  -0.000092667731 0.00077299  0.00001091  0.0013899 0.0000
 50  -6695.2573725962  -0.000069485606 0.00159172  0.00001692  0.0014759 0.0000
 51  -6695.2574948983  -0.000122302084 0.00233113  0.00002148  0.0017510 0.0000
 52  -6695.2576381117  -0.000143213396 0.00289597  0.00002861  0.0018772 0.0000
 53  -6695.2578642995  -0.000226187880 0.00360619  0.00003936  0.0014674 0.0000
 54  -6695.2581713898  -0.000307090297 0.00456180  0.00004669  0.0013481 0.0000
 55  -6695.2585382326  -0.000366842768 0.00314786  0.00003523  0.0013665 0.0000
 56  -6695.2588160746  -0.000277841947 0.00061107  0.00001208  0.0013823 0.0000
 57  -6695.2588756859  -0.000059611308 0.00095036  0.00001244  0.0015845 0.0000
 58  -6695.2589617623  -0.000086076387 0.00081360  0.00001061  0.0018520 0.0000
 59  -6695.2590377138  -0.000075951550 0.00275740  0.00002703  0.0020618 0.0000
               *** Restarting incremental Fock matrix formation ***
                                   *** Resetting DIIS ***
 60  -6695.2592576851  -0.000219971320 0.00648433  0.00005396  0.0020863 0.0000
 61  -6695.2596315771  -0.000373891978 0.00400687  0.00003812  0.0048377 0.0000
 62  -6695.2599823371  -0.000350760031 0.00366389  0.00003862  0.0014259 0.0000
 63  -6695.2603128901  -0.000330553015 0.00257781  0.00002958  0.0014363 0.0000
 64  -6695.2605592051  -0.000246314910 0.00045597  0.00001093  0.0016894 0.0000
 65  -6695.2606130644  -0.000053859389 0.00409019  0.00004088  0.0018980 0.0000
 66  -6695.2609637396  -0.000350675173 0.00291286  0.00003146  0.0021746 0.0000
 67  -6695.2612325180  -0.000268778431 0.00103351  0.00001544  0.0020901 0.0000
 68  -6695.2613466931  -0.000114175018 0.00028169  0.00000727  0.0022269 0.0000
 69  -6695.2613706746  -0.000023981574 0.00074482  0.00000882  0.0021892 0.0000
 70  -6695.2614080599  -0.000037385236 0.00362824  0.00003356  0.0021388 0.0000
 71  -6695.2617024974  -0.000294437568 0.00466257  0.00004601  0.0017590 0.0000
 72  -6695.2621001984  -0.000397700971 0.00434452  0.00004542  0.0017217 0.0000
 73  -6695.2624922290  -0.000392030563 0.00548189  0.00005625  0.0016114 0.0000
 74  -6695.2629705504  -0.000478321385 0.00279892  0.00003440  0.0018282 0.0000
 75  -6695.2632526707  -0.000282120379 0.00081213  0.00001546  0.0016390 0.0000
 76  -6695.2633534685  -0.000100797736 0.00090186  0.00001218  0.0017605 0.0000
 77  -6695.2634291387  -0.000075670217 0.00353087  0.00003539  0.0021611 0.0000
 78  -6695.2637214426  -0.000292303948 0.00412919  0.00004026  0.0012660 0.0000
 79  -6695.2640467440  -0.000325301401 0.00763935  0.00007485  0.0016523 0.0000
               *** Restarting incremental Fock matrix formation ***
                                   *** Resetting DIIS ***
 80  -6695.2646335077  -0.000586763665 0.00408852  0.00004640  0.0013947 0.0000
 81  -6695.2649790916  -0.000345583861 0.00332650  0.00003771  0.0019508 0.0000
 82  -6695.2652498776  -0.000270785989 0.00286405  0.00003385  0.0012568 0.0000
 83  -6695.2654875074  -0.000237629865 0.00407614  0.00004380  0.0012620 0.0000
 84  -6695.2657888953  -0.000301387848 0.00927565  0.00008927  0.0013270 0.0000
 85  -6695.2663418296  -0.000552934344 0.00198070  0.00002598  0.0017579 0.0000
 86  -6695.2664800678  -0.000138238162 0.00574380  0.00005665  0.0012766 0.0000
 87  -6695.2668039130  -0.000323845207 0.00545658  0.00005614  0.0016725 0.0000
 88  -6695.2671101558  -0.000306242801 0.00795195  0.00007785  0.0011501 0.0000
 89  -6695.2674782642  -0.000368108449 0.00266635  0.00003266  0.0016532 0.0000
 90  -6695.2676345283  -0.000156264063 0.00316561  0.00005624  0.0009361 0.0000
 91  -6695.2677646029  -0.000130074577 0.00272419  0.00002351  0.0038760 0.0000
 92  -6695.2678891679  -0.000124565049 0.00400821  0.00003780  0.0021925 0.0000
 93  -6695.2680544131  -0.000165245168 0.00639375  0.00008755  0.0008371 0.0000
 94  -6695.2683359701  -0.000281556996 0.00117660  0.00001195  0.0024750 0.0000
 95  -6695.2683931564  -0.000057186305 0.00113147  0.00001319  0.0010537 0.0000
 96  -6695.2684425199  -0.000049363474 0.00742410  0.00009769  0.0009623 0.0000
 97  -6695.2687278793  -0.000285359412 0.00156233  0.00001209  0.0021779 0.0000
 98  -6695.2687039292   0.000023950065 0.00100423  0.00000925  0.0009212 0.0000
 99  -6695.2687220122  -0.000018083002 0.00205932  0.00002204  0.0012370 0.0000
               *** Restarting incremental Fock matrix formation ***
                                   *** Resetting DIIS ***
100  -6695.2687912844  -0.000069272199 0.00290260  0.00004704  0.0008183 0.0000
101  -6695.2689016524  -0.000110367992 0.00048615  0.00000485  0.0011873 0.0000
102  -6695.2689166188  -0.000014966363 0.00124104  0.00001554  0.0008201 0.0000
103  -6695.2689556131  -0.000038994296 0.00072319  0.00001149  0.0008214 0.0000
104  -6695.2689836414  -0.000028028309 0.00248534  0.00002954  0.0008092 0.0000
105  -6695.2690482409  -0.000064599508 0.00049843  0.00000547  0.0011478 0.0000
106  -6695.2690645383  -0.000016297414 0.00192569  0.00003047  0.0007810 0.0000
107  -6695.2691330322  -0.000068493899 0.00073691  0.00001164  0.0007543 0.0000
108  -6695.2691571699  -0.000024137653 0.00262172  0.00003739  0.0007468 0.0000
109  -6695.2692315868  -0.000074416941 0.00067777  0.00000834  0.0013608 0.0000
110  -6695.2692525972  -0.000021010444 0.00517454  0.00007471  0.0006674 0.0000
111  -6695.2693952716  -0.000142674350 0.00432704  0.00005718  0.0006627 0.0000
112  -6695.2694823133  -0.000087041706 0.00146848  0.00001758  0.0019978 0.0000
113  -6695.2694624879   0.000019825421 0.00118999  0.00002296  0.0007133 0.0000
114  -6695.2694288963   0.000033591539 0.00201583  0.00002609  0.0007723 0.0000
115  -6695.2694745895  -0.000045693145 0.00061636  0.00000673  0.0006640 0.0000
116  -6695.2694870429  -0.000012453398 0.00211983  0.00002446  0.0006578 0.0000
117  -6695.2695291071  -0.000042064182 0.00250878  0.00002937  0.0006551 0.0000
118  -6695.2695763153  -0.000047208227 0.00280264  0.00003105  0.0006559 0.0000
119  -6695.2696271469  -0.000050831591 0.00557433  0.00006152  0.0006521 0.0000
               *** Restarting incremental Fock matrix formation ***
                                   *** Resetting DIIS ***
120  -6695.2697246924  -0.000097545565 0.00237489  0.00002597  0.0006401 0.0000
121  -6695.2697556506  -0.000030958199 0.00030751  0.00000402  0.0013657 0.0000
122  -6695.2697649313  -0.000009280696 0.00095019  0.00001210  0.0006412 0.0000
123  -6695.2697830824  -0.000018151036 0.00041147  0.00000441  0.0006448 0.0000
124  -6695.2697899218  -0.000006839444 0.00082938  0.00000885  0.0006468 0.0000
125  -6695.2698036452  -0.000013723343 0.00201268  0.00002127  0.0006489 0.0000
126  -6695.2698368397  -0.000033194572 0.00047451  0.00000504  0.0006569 0.0000
127  -6695.2698291312   0.000007708532 0.00055465  0.00000595  0.0006548 0.0000
128  -6695.2698382678  -0.000009136582 0.00017802  0.00000213  0.0006580 0.0000
129  -6695.2698414454  -0.000003177666 0.00185149  0.00001963  0.0006575 0.0000
130  -6695.2698725597  -0.000031114254 0.00250602  0.00002681  0.0006687 0.0000
131  -6695.2699147985  -0.000042238818 0.00028118  0.00000279  0.0006912 0.0000
132  -6695.2699124092   0.000002389317 0.00025404  0.00000260  0.0006896 0.0000
133  -6695.2699118699   0.000000539259 0.00019327  0.00000207  0.0006895 0.0000
134  -6695.2699152033  -0.000003333344 0.00169385  0.00001806  0.0006910 0.0000
135  -6695.2699444296  -0.000029226267 0.00172021  0.00001855  0.0007057 0.0000
136  -6695.2699745837  -0.000030154103 0.00082349  0.00000904  0.0007200 0.0000
137  -6695.2699597131   0.000014870590 0.00339630  0.00003696  0.0007126 0.0000
138  -6695.2700129102  -0.000053197179 0.00061171  0.00000612  0.0012829 0.0000
139  -6695.2700100340   0.000002876258 0.00024996  0.00000503  0.0007571 0.0000
               *** Restarting incremental Fock matrix formation ***
                                   *** Resetting DIIS ***
140  -6695.2700068117   0.000003222302 0.00254905  0.00002864  0.0007342 0.0000
141  -6695.2700372388  -0.000030427113 0.00056644  0.00000545  0.0025898 0.0000
142  -6695.2700536803  -0.000016441537 0.00133841  0.00001490  0.0008408 0.0000
143  -6695.2700762752  -0.000022594853 0.00074315  0.00000809  0.0007668 0.0000
144  -6695.2700901664  -0.000013891215 0.00021730  0.00000253  0.0007736 0.0000
145  -6695.2700942017  -0.000004035302 0.00191203  0.00002042  0.0007753 0.0000
146  -6695.2701290573  -0.000034855613 0.00016992  0.00000197  0.0007905 0.0000
147  -6695.2701258779   0.000003179432 0.00345316  0.00003745  0.0007888 0.0000
148  -6695.2701775294  -0.000051651517 0.00066307  0.00000614  0.0022188 0.0000
149  -6695.2701805809  -0.000003051511 0.00066036  0.00000728  0.0008315 0.0000
150  -6695.2701908117  -0.000010230766 0.00094337  0.00001018  0.0008210 0.0000
151  -6695.2702091730  -0.000018361316 0.00131888  0.00001413  0.0008264 0.0000
152  -6695.2702341074  -0.000024934423 0.00142669  0.00001521  0.0008369 0.0000
153  -6695.2702611387  -0.000027031280 0.00044850  0.00000460  0.0008480 0.0000
154  -6695.2702527448   0.000008393902 0.00116656  0.00001272  0.0008461 0.0000
155  -6695.2702596317  -0.000006886876 0.00071248  0.00000686  0.0020917 0.0000
156  -6695.2702799459  -0.000020314188 0.00207906  0.00002488  0.0008362 0.0000
157  -6695.2703225838  -0.000042637907 0.00010122  0.00000129  0.0008672 0.0000
158  -6695.2703212892   0.000001294523 0.00072243  0.00000747  0.0008681 0.0000
159  -6695.2703351295  -0.000013840273 0.00166744  0.00001745  0.0008727 0.0000
               *** Restarting incremental Fock matrix formation ***
                                   *** Resetting DIIS ***
160  -6695.2703676060  -0.000032476504 0.00323688  0.00003392  0.0008839 0.0000
161  -6695.2704078348  -0.000040228782 0.00061130  0.00000620  0.0028851 0.0000
162  -6695.2704295042  -0.000021669374 0.00139837  0.00001659  0.0009726 0.0000
163  -6695.2704583716  -0.000028867458 0.00077477  0.00000845  0.0009167 0.0000
164  -6695.2704749810  -0.000016609319 0.00013588  0.00000171  0.0009227 0.0000
165  -6695.2704778198  -0.000002838799 0.00242671  0.00002613  0.0009236 0.0000
166  -6695.2705285422  -0.000050722488 0.00024677  0.00000284  0.0009396 0.0000
167  -6695.2705232614   0.000005280844 0.00294169  0.00002887  0.0009374 0.0000
168  -6695.2705643813  -0.000041119858 0.00048662  0.00000496  0.0023224 0.0000
169  -6695.2705739759  -0.000009594659 0.00123689  0.00001483  0.0009617 0.0000
170  -6695.2706018725  -0.000027896575 0.00133644  0.00001447  0.0009640 0.0000
171  -6695.2706312753  -0.000029402810 0.00070869  0.00000760  0.0009711 0.0000
172  -6695.2706464781  -0.000015202808 0.00194283  0.00002059  0.0009754 0.0000
173  -6695.2706883299  -0.000041851767 0.00027367  0.00000290  0.0009859 0.0000
174  -6695.2706823869   0.000005942984 0.00277756  0.00002545  0.0009847 0.0000
175  -6695.2707179689  -0.000035581973 0.00049127  0.00000496  0.0023369 0.0000
176  -6695.2707312794  -0.000013310528 0.00175869  0.00002120  0.0009986 0.0000
177  -6695.2707733974  -0.000042117961 0.00040930  0.00000318  0.0010070 0.0000
178  -6695.2707811900  -0.000007792663 0.00191121  0.00002004  0.0009969 0.0000
179  -6695.2708226537  -0.000041463673 0.00066530  0.00000476  0.0010140 0.0000
               *** Restarting incremental Fock matrix formation ***
                                   *** Resetting DIIS ***
180  -6695.2708342293  -0.000011575609 0.00431486  0.00003912  0.0009984 0.0000
181  -6695.2709049500  -0.000070720691 0.00051209  0.00000516  0.0021639 0.0000
182  -6695.2709206579  -0.000015707958 0.00062785  0.00000558  0.0010246 0.0000
183  -6695.2709346911  -0.000014033119 0.00141082  0.00001027  0.0010109 0.0000
184  -6695.2709595940  -0.000024902971 0.00330241  0.00003496  0.0009864 0.0000
185  -6695.2710312647  -0.000071670636 0.00012055  0.00000098  0.0010324 0.0000
186  -6695.2710335953  -0.000002330589 0.00007382  0.00000067  0.0010303 0.0000
187  -6695.2710350840  -0.000001488781 0.00004212  0.00000047  0.0010305 0.0000
188  -6695.2710360160  -0.000000931980 0.00020520  0.00000128  0.0010313 0.0000
189  -6695.2710392951  -0.000003279037 0.00241935  0.00001575  0.0010268 0.0000
190  -6695.2710751331  -0.000035838013 0.00287808  0.00003385  0.0009860 0.0000
191  -6695.2711449248  -0.000069791718 0.00056513  0.00000384  0.0010446 0.0000
192  -6695.2711550204  -0.000010095593 0.00131564  0.00000863  0.0010328 0.0000
193  -6695.2711769900  -0.000021969587 0.00171828  0.00001143  0.0010105 0.0000
194  -6695.2712056603  -0.000028670282 0.00402498  0.00003812  0.0009889 0.0000
195  -6695.2712891458  -0.000083485529 0.00040368  0.00000328  0.0010388 0.0000
196  -6695.2712814899   0.000007655906 0.00081569  0.00000486  0.0010494 0.0000
197  -6695.2712686730   0.000012816833 0.00056690  0.00000381  0.0010638 0.0000
198  -6695.2712591527   0.000009520317 0.00062013  0.00000348  0.0010651 0.0000
199  -6695.2712685856  -0.000009432875 0.00294185  0.00001804  0.0010402 0.0000
               *** Restarting incremental Fock matrix formation ***
                                   *** Resetting DIIS ***
200  -6695.2713140488  -0.000045463185 0.00436464  0.00004649  0.0009864 0.0000
201  -6695.2713976388  -0.000083589993 0.00052246  0.00000440  0.0021641 0.0000
202  -6695.2714139231  -0.000016284273 0.00046541  0.00000322  0.0010782 0.0000
203  -6695.2714238305  -0.000009907429 0.00045856  0.00000308  0.0010289 0.0000
204  -6695.2714323487  -0.000008518219 0.00043107  0.00000297  0.0010277 0.0000
205  -6695.2714400923  -0.000007743619 0.00260195  0.00001589  0.0010274 0.0000
206  -6695.2714815484  -0.000041456072 0.00559348  0.00004845  0.0009854 0.0000
207  -6695.2715908755  -0.000109327113 0.00112904  0.00000674  0.0010321 0.0000
208  -6695.2716090827  -0.000018207160 0.00177456  0.00001089  0.0010103 0.0000
209  -6695.2716373255  -0.000028242810 0.00461374  0.00003941  0.0009855 0.0000
210  -6695.2717264596  -0.000089134102 0.00098694  0.00000571  0.0010207 0.0000
211  -6695.2717115008   0.000014958816 0.00109000  0.00000602  0.0010448 0.0000
212  -6695.2717279785  -0.000016477761 0.00186359  0.00001118  0.0010121 0.0000
213  -6695.2717571773  -0.000029198734 0.00463140  0.00003796  0.0009800 0.0000
214  -6695.2718434450  -0.000086267794 0.00069893  0.00000437  0.0010111 0.0000
215  -6695.2718550221  -0.000011577071 0.00193583  0.00001632  0.0009968 0.0000
216  -6695.2718918741  -0.000036851949 0.00023932  0.00000134  0.0010079 0.0000
217  -6695.2718885078   0.000003366265 0.00039535  0.00000215  0.0010143 0.0000
218  -6695.2718942798  -0.000005772014 0.00247779  0.00001455  0.0010046 0.0000
219  -6695.2719314911  -0.000037211324 0.00381467  0.00003356  0.0009572 0.0000
               *** Restarting incremental Fock matrix formation ***
                                   *** Resetting DIIS ***
220  -6695.2720044306  -0.000072939414 0.00587707  0.00004482  0.0009932 0.0000
221  -6695.2720708583  -0.000066427723 0.00066445  0.00000634  0.0036761 0.0000
222  -6695.2721031193  -0.000032261050 0.00074583  0.00000532  0.0015912 0.0000
223  -6695.2721207675  -0.000017648134 0.00479830  0.00003628  0.0009605 0.0000
224  -6695.2722038195  -0.000083052052 0.00209199  0.00001506  0.0009559 0.0000
225  -6695.2722387544  -0.000034934862 0.00277383  0.00002042  0.0009503 0.0000
226  -6695.2722849104  -0.000046156028 0.00099193  0.00000680  0.0009370 0.0000
227  -6695.2723008661  -0.000015955729 0.00319977  0.00002249  0.0009355 0.0000
228  -6695.2723525573  -0.000051691124 0.01239150  0.00008449  0.0009416 0.0000
229  -6695.2725408799  -0.000188322629 0.00443597  0.00002956  0.0009652 0.0000
230  -6695.2724772376   0.000063642331 0.00287455  0.00001907  0.0009532 0.0000
231  -6695.2725195348  -0.000042297280 0.00508688  0.00003447  0.0009576 0.0000
232  -6695.2725957414  -0.000076206552 0.00996315  0.00006575  0.0009588 0.0000
233  -6695.2727367411  -0.000140999720 0.00352159  0.00002377  0.0009612 0.0000
234  -6695.2727850923  -0.000048351204 0.00075481  0.00000535  0.0009455 0.0000
235  -6695.2727956498  -0.000010557514 0.01468577  0.00009450  0.0009468 0.0000
236  -6695.2729826037  -0.000186953852 0.00204810  0.00001408  0.0009257 0.0000
237  -6695.2730091994  -0.000026595679 0.00386075  0.00002428  0.0009091 0.0000
238  -6695.2730538270  -0.000044627688 0.01339523  0.00008463  0.0008941 0.0000
239  -6695.2732034969  -0.000149669811 0.02290010  0.00014254  0.0008476 0.0000
               *** Restarting incremental Fock matrix formation ***
                                   *** Resetting DIIS ***
240  -6695.2734175695  -0.000214072687 0.00261246  0.00002646  0.0007347 0.0000
241  -6695.2734181170  -0.000000547499 0.00043705  0.00000645  0.0021480 0.0000
242  -6695.2734441519  -0.000026034852 0.00120431  0.00001081  0.0009074 0.0000
243  -6695.2734611123  -0.000016960360 0.00253222  0.00001849  0.0006694 0.0000
244  -6695.2734852416  -0.000024129395 0.00121425  0.00000863  0.0006683 0.0000
245  -6695.2734972862  -0.000012044536 0.00144457  0.00001058  0.0006284 0.0000
246  -6695.2735111849  -0.000013898675 0.00442791  0.00003104  0.0006123 0.0000
247  -6695.2735505613  -0.000039376474 0.00139860  0.00001043  0.0005743 0.0000
248  -6695.2735634628  -0.000012901454 0.00857235  0.00006086  0.0005605 0.0000
249  -6695.2736329323  -0.000069469490 0.00273368  0.00001975  0.0004858 0.0000
250  -6695.2736536908  -0.000020758496 0.00506381  0.00003743  0.0004684 0.0000
251  -6695.2736906865  -0.000036995704 0.00751300  0.00005472  0.0004171 0.0000
252  -6695.2737377941  -0.000047107666 0.00058409  0.00000569  0.0007150 0.0000
253  -6695.2737357400   0.000002054191 0.00113866  0.00000965  0.0003653 0.0000
254  -6695.2737439601  -0.000008220130 0.00044771  0.00000434  0.0003468 0.0000
255  -6695.2737470543  -0.000003094184 0.00022182  0.00000285  0.0003402 0.0000
256  -6695.2737483487  -0.000001294450 0.00101986  0.00000807  0.0003391 0.0000
257  -6695.2737550153  -0.000006666562 0.00087793  0.00000812  0.0003339 0.0000
258  -6695.2737615228  -0.000006507551 0.00087528  0.00000778  0.0003292 0.0000
259  -6695.2737672565  -0.000005733643 0.00016041  0.00000202  0.0003248 0.0000
               *** Restarting incremental Fock matrix formation ***
                                   *** Resetting DIIS ***
260  -6695.2737686145  -0.000001358029 0.00113416  0.00001084  0.0003238 0.0000
261  -6695.2737752466  -0.000006632132 0.00029886  0.00000324  0.0006696 0.0000
262  -6695.2737777849  -0.000002538286 0.00056707  0.00000513  0.0003160 0.0000
263  -6695.2737815403  -0.000003755425 0.00116383  0.00001102  0.0003131 0.0000
264  -6695.2737895337  -0.000007993342 0.00111323  0.00000966  0.0003066 0.0000
265  -6695.2737962168  -0.000006683153 0.00114580  0.00001101  0.0002993 0.0000
266  -6695.2738038285  -0.000007611709 0.00126230  0.00001175  0.0002931 0.0000
267  -6695.2738115369  -0.000007708391 0.00261533  0.00002484  0.0002853 0.0000
268  -6695.2738270174  -0.000015480506 0.00170131  0.00001679  0.0002692 0.0000
269  -6695.2738365519  -0.000009534420 0.00090080  0.00000889  0.0003271 0.0000
270  -6695.2738415691  -0.000005017253 0.00173931  0.00001715  0.0002525 0.0000
271  -6695.2738505115  -0.000008942421 0.00076344  0.00000700  0.0002426 0.0000
272  -6695.2738472022   0.000003309320 0.00082292  0.00000822  0.0002448 0.0000
273  -6695.2738515504  -0.000004348223 0.00013402  0.00000144  0.0002398 0.0000
274  -6695.2738510432   0.000000507289 0.00059741  0.00000638  0.0002406 0.0000
275  -6695.2738543119  -0.000003268751 0.00033653  0.00000359  0.0002363 0.0000
276  -6695.2738560474  -0.000001735506 0.00068125  0.00000736  0.0002337 0.0000
277  -6695.2738597120  -0.000003664572 0.00158832  0.00001700  0.0002288 0.0000
278  -6695.2738676839  -0.000007971887 0.00030131  0.00000304  0.0002172 0.0000
279  -6695.2738664084   0.000001275462 0.00202952  0.00002214  0.0002184 0.0000
               *** Restarting incremental Fock matrix formation ***
                                   *** Resetting DIIS ***
280  -6695.2738761204  -0.000009712002 0.00052580  0.00000629  0.0002031 0.0000
281  -6695.2738769691  -0.000000848735 0.00029139  0.00000308  0.0006614 0.0000
282  -6695.2738787759  -0.000001806800 0.00014794  0.00000178  0.0001991 0.0000
283  -6695.2738794241  -0.000000648113 0.00034763  0.00000382  0.0001975 0.0000
284  -6695.2738809818  -0.000001557712 0.00043658  0.00000481  0.0001949 0.0000
285  -6695.2738828348  -0.000001853013 0.00013034  0.00000152  0.0001919 0.0000
286  -6695.2738833974  -0.000000562655 0.00078782  0.00000847  0.0001905 0.0000
287  -6695.2738866259  -0.000003228431 0.00007831  0.00000109  0.0001848 0.0000
288  -6695.2738869166  -0.000000290705 0.00115849  0.00001235  0.0001839 0.0000
289  -6695.2738914011  -0.000004484510 0.00020197  0.00000237  0.0001755 0.0000
290  -6695.2738905619   0.000000839211 0.00146045  0.00001539  0.0001766 0.0000
291  -6695.2738958604  -0.000005298482 0.00049256  0.00000528  0.0001655 0.0000
292  -6695.2738940965   0.000001763883 0.00123765  0.00001297  0.0001699 0.0000
293  -6695.2738983783  -0.000004281782 0.00015569  0.00000185  0.0001604 0.0000
294  -6695.2738978306   0.000000547621 0.00055916  0.00000583  0.0001617 0.0000
295  -6695.2738996984  -0.000001867799 0.00015523  0.00000182  0.0001573 0.0000
296  -6695.2739000517  -0.000000353309 0.00029363  0.00000310  0.0002282 0.0000
297  -6695.2739010957  -0.000001043951 0.00065707  0.00000658  0.0001542 0.0000
298  -6695.2739029709  -0.000001875196 0.00034496  0.00000353  0.0001492 0.0000
299  -6695.2739020231   0.000000947771 0.00046964  0.00000469  0.0001520 0.0000
               *** Restarting incremental Fock matrix formation ***
                                   *** Resetting DIIS ***
300  -6695.2739034001  -0.000001376970 0.00036567  0.00000364  0.0001487 0.0000
301  -6695.2739043963  -0.000000996245 0.00007160  0.00000090  0.0001459 0.0000
302  -6695.2739046292  -0.000000232848 0.00034154  0.00000338  0.0001456 0.0000
303  -6695.2739055568  -0.000000927634 0.00007421  0.00000085  0.0001433 0.0000
304  -6695.2739057602  -0.000000203371 0.00065132  0.00000641  0.0001426 0.0000
305  -6695.2739074907  -0.000001730478 0.00017456  0.00000172  0.0001382 0.0000
306  -6695.2739079286  -0.000000437935 0.00059901  0.00000586  0.0001369 0.0000
307  -6695.2739094251  -0.000001496550 0.00042873  0.00000417  0.0001327 0.0000
308  -6695.2739104589  -0.000001033777 0.00028689  0.00000282  0.0001298 0.0000
309  -6695.2739111274  -0.000000668509 0.00032748  0.00000319  0.0001281 0.0000
310  -6695.2739118659  -0.000000738458 0.00009804  0.00000111  0.0001258 0.0000
311  -6695.2739116559   0.000000209940 0.00036572  0.00000352  0.0001262 0.0000
312  -6695.2739124877  -0.000000831770 0.00004236  0.00000049  0.0001239 0.0000
313  -6695.2739125817  -0.000000093943 0.00021273  0.00000204  0.0001237 0.0000
314  -6695.2739130471  -0.000000465447 0.00018754  0.00000179  0.0001222 0.0000
315  -6695.2739134511  -0.000000403945 0.00021066  0.00000201  0.0001210 0.0000
316  -6695.2739138957  -0.000000444694 0.00038177  0.00000361  0.0001197 0.0000
317  -6695.2739146758  -0.000000780045 0.00005818  0.00000066  0.0001172 0.0000
318  -6695.2739145725   0.000000103295 0.00044555  0.00000418  0.0001174 0.0000
319  -6695.2739154751  -0.000000902647 0.00066151  0.00000616  0.0001146 0.0000
               *** Restarting incremental Fock matrix formation ***
                                   *** Resetting DIIS ***
320  -6695.2739167479  -0.000001272732 0.00027540  0.00000305  0.0001103 0.0000
321  -6695.2739169144  -0.000000166511 0.00010869  0.00000139  0.0003277 0.0000
322  -6695.2739173576  -0.000000443179 0.00008738  0.00000087  0.0001082 0.0000
323  -6695.2739175092  -0.000000151671 0.00018244  0.00000170  0.0001077 0.0000
324  -6695.2739178458  -0.000000336591 0.00015041  0.00000140  0.0001065 0.0000
325  -6695.2739181114  -0.000000265605 0.00018204  0.00000170  0.0001055 0.0000
326  -6695.2739184343  -0.000000322890 0.00036861  0.00000336  0.0001045 0.0000
327  -6695.2739190648  -0.000000630450 0.00007496  0.00000078  0.0001020 0.0000
328  -6695.2739191885  -0.000000123771 0.00041099  0.00000375  0.0001016 0.0000
329  -6695.2739198756  -0.000000687052 0.00029279  0.00000266  0.0000991 0.0000
330  -6695.2739203310  -0.000000455406 0.00008015  0.00000081  0.0000973 0.0000
331  -6695.2739204682  -0.000000137186 0.00025891  0.00000236  0.0000968 0.0000
332  -6695.2739208741  -0.000000405931 0.00019549  0.00000179  0.0000951 0.0000
333  -6695.2739211765  -0.000000302382 0.00017014  0.00000154  0.0000941 0.0000
334  -6695.2739214268  -0.000000250272 0.00006540  0.00000069  0.0000929 0.0000
335  -6695.2739215289  -0.000000102103 0.00030652  0.00000276  0.0000925 0.0000
336  -6695.2739219821  -0.000000453246 0.00004505  0.00000049  0.0000908 0.0000
337  -6695.2739219110   0.000000071099 0.00023521  0.00000210  0.0000910 0.0000
338  -6695.2739222543  -0.000000343291 0.00016767  0.00000152  0.0000895 0.0000
339  -6695.2739224932  -0.000000238841 0.00019787  0.00000178  0.0000885 0.0000
               *** Restarting incremental Fock matrix formation ***
                                   *** Resetting DIIS ***
340  -6695.2739227851  -0.000000291950 0.00022197  0.00000205  0.0000875 0.0000
341  -6695.2739230219  -0.000000236804 0.00005042  0.00000069  0.0001122 0.0000
342  -6695.2739231408  -0.000000118879 0.00017622  0.00000158  0.0000859 0.0000
343  -6695.2739233691  -0.000000228350 0.00004439  0.00000046  0.0000848 0.0000
344  -6695.2739234350  -0.000000065857 0.00031420  0.00000278  0.0000846 0.0000
345  -6695.2739238445  -0.000000409518 0.00003423  0.00000036  0.0000827 0.0000
346  -6695.2739238078   0.000000036705 0.00033818  0.00000299  0.0000829 0.0000
347  -6695.2739242429  -0.000000435088 0.00079332  0.00000697  0.0000810 0.0000
348  -6695.2739252095  -0.000000966575 0.00035992  0.00000317  0.0000762 0.0000
349  -6695.2739247764   0.000000433036 0.00087007  0.00000765  0.0000785 0.0000
350  -6695.2739258009  -0.000001024426 0.00039896  0.00000354  0.0000735 0.0000
351  -6695.2739253406   0.000000460307 0.00095753  0.00000840  0.0000757 0.0000
352  -6695.2739264268  -0.000001086281 0.00097272  0.00000850  0.0000702 0.0000
353  -6695.2739274333  -0.000001006452 0.00017254  0.00000156  0.0000648 0.0000
354  -6695.2739276017  -0.000000168455 0.00206534  0.00001798  0.0000639 0.0000
355  -6695.2739294142  -0.000001812436 0.00131174  0.00001144  0.0000521 0.0000
356  -6695.2739283049   0.000001109238 0.00182904  0.00001592  0.0000597 0.0000
357  -6695.2739298125  -0.000001507591 0.00092112  0.00000802  0.0000497 0.0000
358  -6695.2739291002   0.000000712358 0.00054116  0.00000469  0.0000548 0.0000
359  -6695.2739295360  -0.000000435803 0.00003420  0.00000034  0.0000518 0.0000
               *** Restarting incremental Fock matrix formation ***
                                   *** Resetting DIIS ***
360  -6695.2739295522  -0.000000016207 0.00013211  0.00000130  0.0000516 0.0000
361  -6695.2739296183  -0.000000066161 0.00004848  0.00000045  0.0001025 0.0000
362  -6695.2739296744  -0.000000056055 0.00004201  0.00000040  0.0000509 0.0000
363  -6695.2739297080  -0.000000033611 0.00007987  0.00000071  0.0000507 0.0000
364  -6695.2739297696  -0.000000061586 0.00006970  0.00000063  0.0000503 0.0000
365  -6695.2739298248  -0.000000055250 0.00012218  0.00000109  0.0000500 0.0000
366  -6695.2739299175  -0.000000092664 0.00000964  0.00000015  0.0000495 0.0000
367  -6695.2739299262  -0.000000008647 0.00008752  0.00000079  0.0000494 0.0000
368  -6695.2739299917  -0.000000065514 0.00007600  0.00000068  0.0000490 0.0000
369  -6695.2739300517  -0.000000060062 0.00010628  0.00000095  0.0000486 0.0000
370  -6695.2739301304  -0.000000078699 0.00002057  0.00000021  0.0000481 0.0000
371  -6695.2739301463  -0.000000015825 0.00013965  0.00000125  0.0000480 0.0000
372  -6695.2739302516  -0.000000105323 0.00011470  0.00000103  0.0000474 0.0000
373  -6695.2739303351  -0.000000083497 0.00002695  0.00000026  0.0000468 0.0000
374  -6695.2739303568  -0.000000021671 0.00012878  0.00000116  0.0000467 0.0000
375  -6695.2739304503  -0.000000093520 0.00003928  0.00000036  0.0000461 0.0000
376  -6695.2739304805  -0.000000030223 0.00018669  0.00000169  0.0000459 0.0000
377  -6695.2739306163  -0.000000135805 0.00006910  0.00000063  0.0000451 0.0000
378  -6695.2739306658  -0.000000049538 0.00002900  0.00000028  0.0000447 0.0000
379  -6695.2739306865  -0.000000020616 0.00012813  0.00000116  0.0000446 0.0000
               *** Restarting incremental Fock matrix formation ***
                                   *** Resetting DIIS ***
380  -6695.2739307899  -0.000000103464 0.00011469  0.00000110  0.0000440 0.0000
381  -6695.2739308485  -0.000000058596 0.00003925  0.00000033  0.0000840 0.0000
382  -6695.2739308838  -0.000000035330 0.00004719  0.00000044  0.0000434 0.0000
383  -6695.2739309177  -0.000000033851 0.00007640  0.00000070  0.0000433 0.0000
384  -6695.2739309719  -0.000000054174 0.00014421  0.00000133  0.0000429 0.0000
385  -6695.2739310717  -0.000000099825 0.00002969  0.00000029  0.0000423 0.0000
386  -6695.2739310526   0.000000019141 0.00012165  0.00000112  0.0000424 0.0000
387  -6695.2739311368  -0.000000084210 0.00013032  0.00000121  0.0000418 0.0000
388  -6695.2739312245  -0.000000087774 0.00005199  0.00000049  0.0000412 0.0000
389  -6695.2739311914   0.000000033093 0.00008427  0.00000078  0.0000415 0.0000
390  -6695.2739312497  -0.000000058236 0.00006834  0.00000063  0.0000411 0.0000
391  -6695.2739312954  -0.000000045738 0.00004311  0.00000041  0.0000408 0.0000
392  -6695.2739313264  -0.000000030975 0.00010404  0.00000097  0.0000407 0.0000
393  -6695.2739313969  -0.000000070558 0.00020586  0.00000191  0.0000402 0.0000
394  -6695.2739315356  -0.000000138601 0.00000928  0.00000013  0.0000393 0.0000
395  -6695.2739315259   0.000000009696 0.00018265  0.00000171  0.0000393 0.0000
396  -6695.2739316481  -0.000000122212 0.00027362  0.00000256  0.0000385 0.0000
397  -6695.2739318281  -0.000000180062 0.00007682  0.00000072  0.0000374 0.0000
398  -6695.2739317766   0.000000051570 0.00036376  0.00000342  0.0000377 0.0000
399  -6695.2739320143  -0.000000237739 0.00030527  0.00000289  0.0000362 0.0000
               *** Restarting incremental Fock matrix formation ***
                                   *** Resetting DIIS ***
400  -6695.2739322176  -0.000000203308 0.00008809  0.00000097  0.0000349 0.0000
401  -6695.2739322464  -0.000000028816 0.00004132  0.00000042  0.0001008 0.0000
402  -6695.2739322835  -0.000000037059 0.00003303  0.00000034  0.0000345 0.0000
403  -6695.2739323079  -0.000000024444 0.00006326  0.00000062  0.0000343 0.0000
404  -6695.2739323471  -0.000000039143 0.00003719  0.00000038  0.0000341 0.0000
405  -6695.2739323706  -0.000000023541 0.00007081  0.00000070  0.0000340 0.0000
406  -6695.2739324151  -0.000000044540 0.00017725  0.00000175  0.0000337 0.0000
407  -6695.2739325268  -0.000000111630 0.00001759  0.00000019  0.0000330 0.0000
408  -6695.2739325143   0.000000012459 0.00011662  0.00000115  0.0000330 0.0000
409  -6695.2739325865  -0.000000072222 0.00017308  0.00000172  0.0000326 0.0000
410  -6695.2739326932  -0.000000106696 0.00007499  0.00000074  0.0000319 0.0000
411  -6695.2739326490   0.000000044260 0.00011580  0.00000116  0.0000322 0.0000
412  -6695.2739327193  -0.000000070286 0.00004827  0.00000049  0.0000318 0.0000
413  -6695.2739327491  -0.000000029805 0.00012696  0.00000128  0.0000315 0.0000
414  -6695.2739328258  -0.000000076744 0.00002415  0.00000025  0.0000311 0.0000
415  -6695.2739328089   0.000000016889 0.00008348  0.00000084  0.0000312 0.0000
416  -6695.2739328601  -0.000000051156 0.00017502  0.00000178  0.0000308 0.0000
417  -6695.2739329656  -0.000000105500 0.00003154  0.00000032  0.0000302 0.0000
418  -6695.2739329466   0.000000018972 0.00018132  0.00000185  0.0000303 0.0000
419  -6695.2739330552  -0.000000108565 0.00018524  0.00000190  0.0000296 0.0000
               *** Restarting incremental Fock matrix formation ***
                                   *** Resetting DIIS ***
420  -6695.2739331790  -0.000000123808 0.00007678  0.00000090  0.0000289 0.0000
421  -6695.2739331930  -0.000000013983 0.00003813  0.00000037  0.0000890 0.0000
422  -6695.2739332293  -0.000000036322 0.00002482  0.00000025  0.0000287 0.0000
423  -6695.2739332402  -0.000000010870 0.00005532  0.00000058  0.0000286 0.0000
424  -6695.2739332743  -0.000000034128 0.00004106  0.00000041  0.0000284 0.0000
425  -6695.2739332992  -0.000000024962 0.00004476  0.00000046  0.0000282 0.0000
426  -6695.2739333246  -0.000000025374 0.00003481  0.00000033  0.0000281 0.0000
427  -6695.2739333456  -0.000000020955 0.00001949  0.00000022  0.0000280 0.0000
428  -6695.2739333575  -0.000000011904 0.00006608  0.00000064  0.0000279 0.0000
429  -6695.2739333946  -0.000000037151 0.00010351  0.00000103  0.0000277 0.0000
430  -6695.2739334503  -0.000000055707 0.00001067  0.00000012  0.0000274 0.0000
431  -6695.2739334596  -0.000000009243 0.00002729  0.00000026  0.0000273 0.0000
432  -6695.2739334742  -0.000000014652 0.00008085  0.00000081  0.0000272 0.0000
433  -6695.2739335186  -0.000000044395 0.00003001  0.00000028  0.0000270 0.0000
434  -6695.2739335347  -0.000000016083 0.00003303  0.00000035  0.0000269 0.0000
435  -6695.2739335537  -0.000000019013 0.00003633  0.00000035  0.0000268 0.0000
436  -6695.2739335757  -0.000000022002 0.00009201  0.00000089  0.0000267 0.0000
437  -6695.2739336224  -0.000000046684 0.00002665  0.00000025  0.0000264 0.0000
438  -6695.2739336092   0.000000013164 0.00005104  0.00000049  0.0000265 0.0000
439  -6695.2739336374  -0.000000028194 0.00005863  0.00000056  0.0000263 0.0000
               *** Restarting incremental Fock matrix formation ***
                                   *** Resetting DIIS ***
440  -6695.2739336633  -0.000000025856 0.00007340  0.00000079  0.0000261 0.0000
441  -6695.2739336908  -0.000000027517 0.00002381  0.00000027  0.0000627 0.0000
442  -6695.2739337095  -0.000000018670 0.00003036  0.00000027  0.0000259 0.0000
443  -6695.2739337255  -0.000000016064 0.00005492  0.00000055  0.0000258 0.0000
444  -6695.2739337543  -0.000000028797 0.00003214  0.00000030  0.0000256 0.0000
445  -6695.2739337730  -0.000000018677 0.00005688  0.00000054  0.0000256 0.0000
446  -6695.2739338007  -0.000000027641 0.00000758  0.00000009  0.0000254 0.0000
447  -6695.2739338096  -0.000000008889 0.00006801  0.00000064  0.0000254 0.0000
448  -6695.2739338412  -0.000000031640 0.00001630  0.00000017  0.0000252 0.0000
449  -6695.2739338521  -0.000000010947 0.00003413  0.00000033  0.0000251 0.0000
450  -6695.2739338706  -0.000000018490 0.00007384  0.00000068  0.0000250 0.0000
451  -6695.2739339064  -0.000000035731 0.00003957  0.00000040  0.0000248 0.0000
452  -6695.2739339278  -0.000000021422 0.00001995  0.00000018  0.0000247 0.0000
453  -6695.2739339381  -0.000000010346 0.00004862  0.00000046  0.0000247 0.0000
454  -6695.2739339622  -0.000000024063 0.00002349  0.00000023  0.0000245 0.0000
455  -6695.2739339767  -0.000000014509 0.00005971  0.00000055  0.0000245 0.0000
456  -6695.2739340029  -0.000000026238 0.00000878  0.00000010  0.0000243 0.0000
457  -6695.2739340108  -0.000000007899 0.00005688  0.00000054  0.0000243 0.0000
458  -6695.2739340380  -0.000000027152 0.00004149  0.00000037  0.0000241 0.0000
459  -6695.2739340580  -0.000000020000 0.00003221  0.00000032  0.0000240 0.0000
               *** Restarting incremental Fock matrix formation ***
                                   *** Resetting DIIS ***
460  -6695.2739340595  -0.000000001541 0.00008395  0.00000073  0.0000240 0.0000
461  -6695.2739340913  -0.000000031766 0.00001715  0.00000022  0.0000352 0.0000
462  -6695.2739341017  -0.000000010436 0.00002891  0.00000027  0.0000237 0.0000
463  -6695.2739341182  -0.000000016503 0.00004645  0.00000042  0.0000237 0.0000
464  -6695.2739341392  -0.000000020977 0.00005254  0.00000048  0.0000235 0.0000
465  -6695.2739341649  -0.000000025691 0.00001233  0.00000012  0.0000234 0.0000
466  -6695.2739341704  -0.000000005496 0.00011629  0.00000104  0.0000234 0.0000
467  -6695.2739342215  -0.000000051073 0.00003516  0.00000030  0.0000231 0.0000
468  -6695.2739342057   0.000000015785 0.00006518  0.00000059  0.0000232 0.0000
469  -6695.2739342361  -0.000000030434 0.00006374  0.00000057  0.0000230 0.0000
470  -6695.2739342628  -0.000000026644 0.00001540  0.00000015  0.0000228 0.0000
471  -6695.2739342589   0.000000003865 0.00005077  0.00000046  0.0000229 0.0000
472  -6695.2739342832  -0.000000024322 0.00011413  0.00000103  0.0000228 0.0000
473  -6695.2739343328  -0.000000049571 0.00000585  0.00000007  0.0000225 0.0000
474  -6695.2739343332  -0.000000000404 0.00001744  0.00000017  0.0000225 0.0000
475  -6695.2739343423  -0.000000009091 0.00010862  0.00000097  0.0000224 0.0000
476  -6695.2739343882  -0.000000045928 0.00003410  0.00000033  0.0000222 0.0000
477  -6695.2739344039  -0.000000015737 0.00000567  0.00000008  0.0000221 0.0000
478  -6695.2739344032   0.000000000792 0.00004284  0.00000038  0.0000221 0.0000
479  -6695.2739344223  -0.000000019101 0.00004404  0.00000040  0.0000220 0.0000
               *** Restarting incremental Fock matrix formation ***
                                   *** Resetting DIIS ***
480  -6695.2739344402  -0.000000017921 0.00007956  0.00000069  0.0000219 0.0000
481  -6695.2739344667  -0.000000026528 0.00001686  0.00000017  0.0000297 0.0000
482  -6695.2739344786  -0.000000011923 0.00003259  0.00000032  0.0000217 0.0000
483  -6695.2739344933  -0.000000014648 0.00003364  0.00000029  0.0000217 0.0000
484  -6695.2739345091  -0.000000015852 0.00008883  0.00000080  0.0000216 0.0000
485  -6695.2739345457  -0.000000036616 0.00002814  0.00000026  0.0000214 0.0000
486  -6695.2739345347   0.000000011092 0.00004133  0.00000036  0.0000214 0.0000
487  -6695.2739345537  -0.000000019058 0.00005358  0.00000049  0.0000214 0.0000
488  -6695.2739345781  -0.000000024351 0.00000346  0.00000005  0.0000213 0.0000
489  -6695.2739345749   0.000000003183 0.00004556  0.00000041  0.0000212 0.0000
490  -6695.2739345964  -0.000000021484 0.00007147  0.00000063  0.0000211 0.0000
491  -6695.2739346264  -0.000000030040 0.00000648  0.00000007  0.0000210 0.0000
492  -6695.2739346218   0.000000004574 0.00006499  0.00000057  0.0000210 0.0000
493  -6695.2739346493  -0.000000027441 0.00003563  0.00000031  0.0000209 0.0000
494  -6695.2739346663  -0.000000017013 0.00004756  0.00000042  0.0000208 0.0000
495  -6695.2739346865  -0.000000020196 0.00000824  0.00000008  0.0000207 0.0000
496  -6695.2739346892  -0.000000002708 0.00010570  0.00000093  0.0000207 0.0000
497  -6695.2739347319  -0.000000042694 0.00002280  0.00000023  0.0000205 0.0000
498  -6695.2739347199   0.000000012003 0.00003943  0.00000036  0.0000205 0.0000
499  -6695.2739347383  -0.000000018439 0.00006682  0.00000058  0.0000204 0.0000
               *** Restarting incremental Fock matrix formation ***
                                   *** Resetting DIIS ***
500  -6695.2739347626  -0.000000024311 0.00007254  0.00000065  0.0000203 0.0000
501  -6695.2739347883  -0.000000025625 0.00001110  0.00000011  0.0000235 0.0000
502  -6695.2739347972  -0.000000008947 0.00007028  0.00000061  0.0000201 0.0000
503  -6695.2739348247  -0.000000027483 0.00000545  0.00000007  0.0000200 0.0000
504  -6695.2739348275  -0.000000002864 0.00003860  0.00000033  0.0000200 0.0000
505  -6695.2739348449  -0.000000017338 0.00010351  0.00000090  0.0000199 0.0000
506  -6695.2739348842  -0.000000039308 0.00001623  0.00000014  0.0000197 0.0000
507  -6695.2739348922  -0.000000007990 0.00000555  0.00000007  0.0000197 0.0000
508  -6695.2739348924  -0.000000000248 0.00009571  0.00000082  0.0000197 0.0000
509  -6695.2739349289  -0.000000036443 0.00014392  0.00000124  0.0000195 0.0000
510  -6695.2739349824  -0.000000053526 0.00004971  0.00000043  0.0000192 0.0000
511  -6695.2739349615   0.000000020929 0.00009310  0.00000080  0.0000193 0.0000
512  -6695.2739349971  -0.000000035603 0.00014620  0.00000125  0.0000192 0.0000
513  -6695.2739350505  -0.000000053434 0.00001079  0.00000012  0.0000189 0.0000
514  -6695.2739350579  -0.000000007416 0.00003474  0.00000028  0.0000189 0.0000
515  -6695.2739350711  -0.000000013179 0.00018148  0.00000156  0.0000188 0.0000
516  -6695.2739351377  -0.000000066571 0.00017009  0.00000145  0.0000185 0.0000
517  -6695.2739351988  -0.000000061094 0.00017940  0.00000154  0.0000182 0.0000
518  -6695.2739351346   0.000000064138 0.00011665  0.00000099  0.0000185 0.0000
519  -6695.2739351764  -0.000000041798 0.00001746  0.00000015  0.0000183 0.0000
               *** Restarting incremental Fock matrix formation ***
                                   *** Resetting DIIS ***
520  -6695.2739351859  -0.000000009467 0.00007056  0.00000061  0.0000183 0.0000
521  -6695.2739352103  -0.000000024431 0.00001342  0.00000014  0.0000183 0.0000
522  -6695.2739352175  -0.000000007184 0.00004636  0.00000040  0.0000181 0.0000
523  -6695.2739352333  -0.000000015748 0.00001051  0.00000010  0.0000180 0.0000
524  -6695.2739352410  -0.000000007719 0.00009430  0.00000080  0.0000180 0.0000
525  -6695.2739352740  -0.000000033053 0.00002622  0.00000024  0.0000179 0.0000
526  -6695.2739352629   0.000000011180 0.00006740  0.00000057  0.0000179 0.0000
527  -6695.2739352874  -0.000000024547 0.00002756  0.00000024  0.0000178 0.0000
528  -6695.2739352995  -0.000000012085 0.00002252  0.00000019  0.0000178 0.0000
529  -6695.2739353090  -0.000000009491 0.00005930  0.00000049  0.0000177 0.0000
530  -6695.2739353301  -0.000000021149 0.00000492  0.00000006  0.0000176 0.0000
531  -6695.2739353355  -0.000000005398 0.00004066  0.00000035  0.0000176 0.0000
532  -6695.2739353493  -0.000000013803 0.00003534  0.00000029  0.0000175 0.0000
533  -6695.2739353645  -0.000000015221 0.00004636  0.00000040  0.0000175 0.0000
534  -6695.2739353834  -0.000000018883 0.00000272  0.00000004  0.0000174 0.0000
535  -6695.2739353841  -0.000000000658 0.00003991  0.00000034  0.0000174 0.0000
536  -6695.2739353987  -0.000000014630 0.00002835  0.00000024  0.0000174 0.0000
537  -6695.2739354115  -0.000000012787 0.00004638  0.00000038  0.0000173 0.0000
538  -6695.2739354278  -0.000000016315 0.00003011  0.00000026  0.0000172 0.0000
539  -6695.2739354414  -0.000000013550 0.00003660  0.00000031  0.0000172 0.0000
               *** Restarting incremental Fock matrix formation ***
                                   *** Resetting DIIS ***
540  -6695.2739354344   0.000000006952 0.00007068  0.00000060  0.0000171 0.0000
541  -6695.2739354552  -0.000000020821 0.00001648  0.00000019  0.0000436 0.0000
542  -6695.2739354614  -0.000000006138 0.00004442  0.00000037  0.0000170 0.0000
543  -6695.2739354774  -0.000000016011 0.00001787  0.00000016  0.0000169 0.0000
                 **** Energy Check signals convergence ****

               *****************************************************
               *                     SUCCESS                       *
               *           SCF CONVERGED AFTER 544 CYCLES          *
               *****************************************************

Setting up the final grid:

General Integration Accuracy     IntAcc      ...  4.670
Radial Grid Type                 RadialGrid  ... Gauss-Chebyshev
Angular Grid (max. acc.)         AngularGrid ... Lebedev-302
Angular grid pruning method      GridPruning ... 3 (G Style)
Weight generation scheme         WeightScheme... Becke
Basis function cutoff            BFCut       ...    1.0000e-11
Integration weight cutoff        WCut        ...    1.0000e-14
Grids for H and He will be reduced by one unit

# of grid points (after initial pruning)     ... 126024 (   0.0 sec)
# of grid points (after weights+screening)   ... 116970 (   0.2 sec)
nearest neighbour list constructed           ...    0.0 sec
Grid point re-assignment to atoms done       ...    0.0 sec
Grid point division into batches done        ...    0.4 sec
Reduced shell lists constructed in    1.0 sec

Total number of grid points                  ...   116970
Total number of batches                      ...     1841
Average number of points per batch           ...       63
Average number of grid points per atom       ...     5317
Average number of shells per batch           ...    53.07 (39.61%)
Average number of basis functions per batch  ...   116.80 (38.17%)
Average number of large shells per batch     ...    35.57 (67.03%)
Average number of large basis fcns per batch ...    76.96 (65.89%)
Maximum spatial batch extension              ...  23.78, 20.30, 21.88 au
Average spatial batch extension              ...   2.54,  2.51,  2.54 au

Final grid set up in    1.3 sec
Final integration                            ... done (   1.3 sec)
Change in XC energy                          ...    -0.000351749
Integrated number of electrons               ...   218.999922431
Previous integrated no of electrons          ...   218.998729619

----------------
TOTAL SCF ENERGY
----------------

Total Energy       :        -6695.27428723 Eh         -182187.67560 eV

Components:
Nuclear Repulsion  :         3301.41883313 Eh           89836.17363 eV
Electronic Energy  :        -9996.69312036 Eh         -272023.84923 eV
One Electron Energy:       -15898.73153817 Eh         -432626.47946 eV
Two Electron Energy:         5902.03841781 Eh          160602.63023 eV

Virial components:
Potential Energy   :       -13376.86030161 Eh         -364002.87436 eV
Kinetic Energy     :         6681.58601438 Eh          181815.19876 eV
Virial Ratio       :            2.00204866


DFT components:
N(Alpha)           :      112.999961644752 electrons
N(Beta)            :      105.999960785774 electrons
N(Total)           :      218.999922430526 electrons
E(X)               :     -267.041240862810 Eh       
E(C)               :       -8.825664827022 Eh       
E(XC)              :     -275.866905689832 Eh       
DFET-embed. en.    :        0.000000000000 Eh       

---------------
SCF CONVERGENCE
---------------

  Last Energy change         ...   -7.1223e-09  Tolerance :   1.0000e-08
  Last MAX-Density change    ...    8.2104e-05  Tolerance :   1.0000e-07
  Last RMS-Density change    ...    6.9058e-07  Tolerance :   5.0000e-09
  Last DIIS Error            ...    1.6916e-05  Tolerance :   5.0000e-07

             **** THE GBW FILE WAS UPDATED (1e3d_chainsAB_medial_cluster.gbw) ****
             **** DENSITY FILE WAS UPDATED (1e3d_chainsAB_medial_cluster.scfp) ****
             **** ENERGY FILE WAS UPDATED (1e3d_chainsAB_medial_cluster.en.tmp) ****
----------------------
UHF SPIN CONTAMINATION
----------------------

Warning: in a DFT calculation there is little theoretical justification to 
         calculate <S**2> as in Hartree-Fock theory. We will do it anyways
         but you should keep in mind that the values have only limited relevance

Expectation value of <S**2>     :    17.963144
Ideal value S*(S+1) for S=3.5   :    15.750000
Deviation                       :     2.213144

             **** THE GBW FILE WAS UPDATED (1e3d_chainsAB_medial_cluster.gbw) ****
             **** DENSITY FILE WAS UPDATED (1e3d_chainsAB_medial_cluster.scfp) ****
----------------
ORBITAL ENERGIES
----------------
                 SPIN UP ORBITALS
  NO   OCC          E(Eh)            E(eV) 
   0   1.0000    -256.166215     -6970.6371 
   1   1.0000    -256.159818     -6970.4630 
   2   1.0000    -256.151419     -6970.2345 
   3   1.0000     -88.742144     -2414.7965 
   4   1.0000     -88.731652     -2414.5110 
   5   1.0000     -88.729401     -2414.4498 
   6   1.0000     -88.728152     -2414.4158 
   7   1.0000     -88.725235     -2414.3364 
   8   1.0000     -88.720180     -2414.1988 
   9   1.0000     -88.713651     -2414.0212 
  10   1.0000     -29.969457      -815.5104 
  11   1.0000     -29.960777      -815.2742 
  12   1.0000     -29.956531      -815.1586 
  13   1.0000     -25.814054      -702.4361 
  14   1.0000     -25.807902      -702.2687 
  15   1.0000     -25.797391      -701.9827 
  16   1.0000     -25.796726      -701.9646 
  17   1.0000     -25.793375      -701.8734 
  18   1.0000     -25.787039      -701.7010 
  19   1.0000     -25.783481      -701.6042 
  20   1.0000     -25.780987      -701.5363 
  21   1.0000     -25.779001      -701.4823 
  22   1.0000     -10.039371      -273.1852 
  23   1.0000     -10.038791      -273.1694 
  24   1.0000     -10.034694      -273.0579 
  25   1.0000      -7.740988      -210.6430 
  26   1.0000      -7.731174      -210.3759 
  27   1.0000      -7.728698      -210.3086 
  28   1.0000      -7.727405      -210.2734 
  29   1.0000      -7.723758      -210.1741 
  30   1.0000      -7.718819      -210.0397 
  31   1.0000      -7.712183      -209.8592 
  32   1.0000      -5.679513      -154.5474 
  33   1.0000      -5.678360      -154.5160 
  34   1.0000      -5.677695      -154.4979 
  35   1.0000      -5.673749      -154.3906 
  36   1.0000      -5.671316      -154.3244 
  37   1.0000      -5.670067      -154.2904 
  38   1.0000      -5.667554      -154.2220 
  39   1.0000      -5.665370      -154.1625 
  40   1.0000      -5.664726      -154.1450 
  41   1.0000      -5.663695      -154.1170 
  42   1.0000      -5.662955      -154.0968 
  43   1.0000      -5.661972      -154.0701 
  44   1.0000      -5.661603      -154.0600 
  45   1.0000      -5.661491      -154.0570 
  46   1.0000      -5.659865      -154.0128 
  47   1.0000      -5.657972      -153.9612 
  48   1.0000      -5.656296      -153.9156 
  49   1.0000      -5.655226      -153.8865 
  50   1.0000      -5.651450      -153.7838 
  51   1.0000      -5.649838      -153.7399 
  52   1.0000      -5.648965      -153.7162 
  53   1.0000      -3.357199       -91.3540 
  54   1.0000      -3.350796       -91.1798 
  55   1.0000      -3.312009       -90.1243 
  56   1.0000      -2.150294       -58.5125 
  57   1.0000      -2.148071       -58.4520 
  58   1.0000      -2.112724       -57.4901 
  59   1.0000      -2.097366       -57.0722 
  60   1.0000      -2.092970       -56.9526 
  61   1.0000      -2.090710       -56.8911 
  62   1.0000      -2.085753       -56.7562 
  63   1.0000      -2.078158       -56.5496 
  64   1.0000      -2.046031       -55.6753 
  65   1.0000      -0.548748       -14.9322 
  66   1.0000      -0.546380       -14.8678 
  67   1.0000      -0.544848       -14.8261 
  68   1.0000      -0.455300       -12.3893 
  69   1.0000      -0.418636       -11.3917 
  70   1.0000      -0.411074       -11.1859 
  71   1.0000      -0.409510       -11.1433 
  72   1.0000      -0.390194       -10.6177 
  73   1.0000      -0.386219       -10.5096 
  74   1.0000      -0.385156       -10.4806 
  75   1.0000      -0.223716        -6.0876 
  76   1.0000      -0.221842        -6.0366 
  77   1.0000      -0.220330        -5.9955 
  78   1.0000      -0.218187        -5.9372 
  79   1.0000      -0.216146        -5.8816 
  80   1.0000      -0.213783        -5.8173 
  81   1.0000      -0.164905        -4.4873 
  82   1.0000      -0.164185        -4.4677 
  83   1.0000      -0.158564        -4.3148 
  84   1.0000      -0.152873        -4.1599 
  85   1.0000      -0.149837        -4.0773 
  86   1.0000      -0.145795        -3.9673 
  87   1.0000      -0.143788        -3.9127 
  88   1.0000      -0.140213        -3.8154 
  89   1.0000      -0.138752        -3.7756 
  90   1.0000      -0.131491        -3.5781 
  91   1.0000      -0.121414        -3.3038 
  92   1.0000      -0.119280        -3.2458 
  93   1.0000      -0.111905        -3.0451 
  94   1.0000      -0.106048        -2.8857 
  95   1.0000      -0.104190        -2.8351 
  96   1.0000      -0.075407        -2.0519 
  97   1.0000      -0.070236        -1.9112 
  98   1.0000      -0.059078        -1.6076 
  99   1.0000      -0.048914        -1.3310 
 100   1.0000      -0.037609        -1.0234 
 101   1.0000      -0.036224        -0.9857 
 102   1.0000      -0.029193        -0.7944 
 103   1.0000      -0.020316        -0.5528 
 104   1.0000      -0.010974        -0.2986 
 105   1.0000       0.004634         0.1261 
 106   1.0000       0.010112         0.2752 
 107   1.0000       0.018594         0.5060 
 108   1.0000       0.023398         0.6367 
 109   1.0000       0.029195         0.7944 
 110   1.0000       0.031596         0.8598 
 111   1.0000       0.034572         0.9408 
 112   1.0000       0.040265         1.0957 
 113   0.0000       0.106786         2.9058 
 114   0.0000       0.111577         3.0362 
 115   0.0000       0.136986         3.7276 
 116   0.0000       0.138190         3.7603 
 117   0.0000       0.257510         7.0072 
 118   0.0000       0.263320         7.1653 
 119   0.0000       0.273407         7.4398 
 120   0.0000       0.278284         7.5725 
 121   0.0000       0.298259         8.1160 
 122   0.0000       0.306889         8.3509 
 123   0.0000       0.330747         9.0001 
 124   0.0000       0.331778         9.0281 
 125   0.0000       0.333794         9.0830 
 126   0.0000       0.337860         9.1936 
 127   0.0000       0.343660         9.3515 
 128   0.0000       0.347083         9.4446 
 129   0.0000       0.361720         9.8429 
 130   0.0000       0.369013        10.0413 
 131   0.0000       0.378062        10.2876 
 132   0.0000       0.400160        10.8889 
 133   0.0000       0.406197        11.0532 
 134   0.0000       0.409245        11.1361 
 135   0.0000       0.418574        11.3900 
 136   0.0000       0.433199        11.7879 
 137   0.0000       0.453198        12.3321 
 138   0.0000       0.456459        12.4209 
 139   0.0000       0.461226        12.5506 
 140   0.0000       0.469175        12.7669 
 141   0.0000       0.492030        13.3888 
 142   0.0000       0.551869        15.0171 
 143   0.0000       0.557366        15.1667 
 144   0.0000       0.644253        17.5310 
 145   0.0000       0.647206        17.6114 
 146   0.0000       0.647833        17.6284 
 147   0.0000       0.650514        17.7014 
 148   0.0000       0.653356        17.7787 
 149   0.0000       0.654399        17.8071 
 150   0.0000       0.657393        17.8886 
 151   0.0000       0.682445        18.5703 
 152   0.0000       0.698311        19.0020 
 153   0.0000       0.711715        19.3668 
 154   0.0000       0.732450        19.9310 
 155   0.0000       0.741906        20.1883 
 156   0.0000       0.756580        20.5876 
 157   0.0000       0.803334        21.8598 
 158   0.0000       0.808120        21.9901 
 159   0.0000       0.828462        22.5436 
 160   0.0000       0.833835        22.6898 
 161   0.0000       0.838377        22.8134 
 162   0.0000       0.840282        22.8652 
 163   0.0000       0.843520        22.9533 
 164   0.0000       0.851061        23.1586 
 165   0.0000       0.863179        23.4883 
 166   0.0000       0.869011        23.6470 
 167   0.0000       0.873904        23.7801 
 168   0.0000       0.876813        23.8593 
 169   0.0000       0.879274        23.9263 
 170   0.0000       0.880894        23.9703 
 171   0.0000       0.885635        24.0993 
 172   0.0000       0.892063        24.2743 
 173   0.0000       0.895326        24.3631 
 174   0.0000       0.903625        24.5889 
 175   0.0000       0.905823        24.6487 
 176   0.0000       0.908379        24.7183 
 177   0.0000       0.914007        24.8714 
 178   0.0000       0.918762        25.0008 
 179   0.0000       0.934683        25.4340 
 180   0.0000       0.939158        25.5558 
 181   0.0000       0.940728        25.5985 
 182   0.0000       0.944230        25.6938 
 183   0.0000       0.946882        25.7660 
 184   0.0000       0.948978        25.8230 
 185   0.0000       0.951690        25.8968 
 186   0.0000       0.958928        26.0938 
 187   0.0000       0.959246        26.1024 
 188   0.0000       0.964660        26.2497 
 189   0.0000       0.967102        26.3162 
 190   0.0000       0.969274        26.3753 
 191   0.0000       0.977413        26.5968 
 192   0.0000       0.983933        26.7742 
 193   0.0000       0.987471        26.8705 
 194   0.0000       0.988982        26.9116 
 195   0.0000       0.993789        27.0424 
 196   0.0000       1.000153        27.2156 
 197   0.0000       1.007644        27.4194 
 198   0.0000       1.015781        27.6408 
 199   0.0000       1.023044        27.8384 
 200   0.0000       1.028947        27.9991 
 201   0.0000       1.033611        28.1260 
 202   0.0000       1.047111        28.4933 
 203   0.0000       1.054220        28.6868 
 204   0.0000       1.057443        28.7745 
 205   0.0000       1.058396        28.8004 
 206   0.0000       1.069554        29.1040 
 207   0.0000       1.088838        29.6288 
 208   0.0000       1.089386        29.6437 
 209   0.0000       1.104076        30.0434 
 210   0.0000       1.134466        30.8704 
 211   0.0000       1.160415        31.5765 
 212   0.0000       1.172270        31.8991 
 213   0.0000       1.185892        32.2698 
 214   0.0000       1.196304        32.5531 
 215   0.0000       1.207417        32.8555 
 216   0.0000       1.230302        33.4782 
 217   0.0000       1.281981        34.8845 
 218   0.0000       1.284665        34.9575 
 219   0.0000       1.291193        35.1351 
 220   0.0000       1.326589        36.0983 
 221   0.0000       1.339779        36.4572 
 222   0.0000       1.347374        36.6639 
 223   0.0000       1.366697        37.1897 
 224   0.0000       1.394203        37.9382 
 225   0.0000       1.408144        38.3175 
 226   0.0000       1.415517        38.5182 
 227   0.0000       1.427901        38.8552 
 228   0.0000       1.456117        39.6229 
 229   0.0000       1.464044        39.8387 
 230   0.0000       1.476828        40.1865 
 231   0.0000       1.481441        40.3121 
 232   0.0000       1.484044        40.3829 
 233   0.0000       1.487435        40.4752 
 234   0.0000       1.519788        41.3555 
 235   0.0000       1.521270        41.3959 
 236   0.0000       1.532361        41.6977 
 237   0.0000       1.559017        42.4230 
 238   0.0000       1.582549        43.0633 
 239   0.0000       1.601548        43.5803 
 240   0.0000       1.726660        46.9848 
 241   0.0000       1.727234        47.0004 
 242   0.0000       1.733431        47.1690 
 243   0.0000       1.734815        47.2067 
 244   0.0000       1.740561        47.3631 
 245   0.0000       1.749313        47.6012 
 246   0.0000       1.751813        47.6692 
 247   0.0000       1.758593        47.8537 
 248   0.0000       1.834290        49.9136 
 249   0.0000       1.840635        50.0862 
 250   0.0000       1.846479        50.2453 
 251   0.0000       1.875055        51.0229 
 252   0.0000       1.947719        53.0001 
 253   0.0000       1.949384        53.0454 
 254   0.0000       1.951580        53.1052 
 255   0.0000       1.961133        53.3652 
 256   0.0000       1.970235        53.6128 
 257   0.0000       1.972215        53.6667 
 258   0.0000       2.073087        56.4116 
 259   0.0000       2.075818        56.4859 
 260   0.0000       2.080015        56.6001 
 261   0.0000       2.173587        59.1463 
 262   0.0000       2.175707        59.2040 
 263   0.0000       2.177865        59.2627 
 264   0.0000       2.178436        59.2783 
 265   0.0000       2.180365        59.3307 
 266   0.0000       2.184778        59.4508 
 267   0.0000       2.431005        66.1510 
 268   0.0000       2.433412        66.2165 
 269   0.0000       2.437228        66.3204 
 270   0.0000       2.630911        71.5907 
 271   0.0000       2.632592        71.6365 
 272   0.0000       2.635468        71.7147 
 273   0.0000       2.636631        71.7464 
 274   0.0000       2.639033        71.8117 
 275   0.0000       2.643117        71.9229 
 276   0.0000       2.909322        79.1667 
 277   0.0000       2.913829        79.2893 
 278   0.0000       2.916119        79.3516 
 279   0.0000       3.118612        84.8617 
 280   0.0000       3.119930        84.8976 
 281   0.0000       3.120384        84.9100 
 282   0.0000       3.124266        85.0156 
 283   0.0000       3.125020        85.0361 
 284   0.0000       3.131554        85.2139 
 285   0.0000       4.261284       115.9554 
 286   0.0000       4.263852       116.0253 
 287   0.0000       4.266128       116.0872 
 288   0.0000       4.268255       116.1451 
 289   0.0000       4.270837       116.2154 
 290   0.0000       4.271693       116.2387 
 291   0.0000       4.285907       116.6255 
 292   0.0000       4.288893       116.7067 
 293   0.0000       4.292941       116.8169 
 294   0.0000       4.293505       116.8322 
 295   0.0000       4.298714       116.9740 
 296   0.0000       4.303357       117.1003 
 297   0.0000       4.308637       117.2440 
 298   0.0000       4.317075       117.4736 
 299   0.0000       4.322022       117.6082 
 300   0.0000       4.326266       117.7237 
 301   0.0000       4.333543       117.9217 
 302   0.0000       4.339869       118.0938 
 303   0.0000       4.344916       118.2312 
 304   0.0000       4.345811       118.2555 
 305   0.0000       4.381439       119.2250 

                 SPIN DOWN ORBITALS
  NO   OCC          E(Eh)            E(eV) 
   0   1.0000    -256.165883     -6970.6281 
   1   1.0000    -256.158925     -6970.4387 
   2   1.0000    -256.150553     -6970.2109 
   3   1.0000     -88.743125     -2414.8232 
   4   1.0000     -88.732081     -2414.5227 
   5   1.0000     -88.730178     -2414.4709 
   6   1.0000     -88.728738     -2414.4317 
   7   1.0000     -88.726892     -2414.3815 
   8   1.0000     -88.720809     -2414.2160 
   9   1.0000     -88.713682     -2414.0220 
  10   1.0000     -29.927108      -814.3580 
  11   1.0000     -29.904532      -813.7437 
  12   1.0000     -29.895354      -813.4939 
  13   1.0000     -25.766472      -701.1414 
  14   1.0000     -25.765769      -701.1222 
  15   1.0000     -25.763010      -701.0471 
  16   1.0000     -25.748500      -700.6523 
  17   1.0000     -25.745092      -700.5596 
  18   1.0000     -25.742526      -700.4898 
  19   1.0000     -25.741350      -700.4578 
  20   1.0000     -25.734465      -700.2704 
  21   1.0000     -25.730687      -700.1676 
  22   1.0000     -10.039278      -273.1827 
  23   1.0000     -10.038421      -273.1593 
  24   1.0000     -10.034679      -273.0575 
  25   1.0000      -7.741909      -210.6681 
  26   1.0000      -7.731616      -210.3880 
  27   1.0000      -7.729479      -210.3298 
  28   1.0000      -7.727972      -210.2888 
  29   1.0000      -7.725396      -210.2187 
  30   1.0000      -7.719438      -210.0566 
  31   1.0000      -7.712198      -209.8596 
  32   1.0000      -5.683814      -154.6644 
  33   1.0000      -5.678629      -154.5234 
  34   1.0000      -5.677867      -154.5026 
  35   1.0000      -5.674175      -154.4021 
  36   1.0000      -5.672039      -154.3440 
  37   1.0000      -5.670453      -154.3009 
  38   1.0000      -5.669665      -154.2794 
  39   1.0000      -5.669494      -154.2748 
  40   1.0000      -5.667942      -154.2326 
  41   1.0000      -5.666392      -154.1904 
  42   1.0000      -5.664816      -154.1475 
  43   1.0000      -5.662870      -154.0945 
  44   1.0000      -5.662628      -154.0880 
  45   1.0000      -5.661184      -154.0486 
  46   1.0000      -5.660416      -154.0277 
  47   1.0000      -5.658954      -153.9880 
  48   1.0000      -5.657969      -153.9612 
  49   1.0000      -5.654095      -153.8558 
  50   1.0000      -5.652663      -153.8168 
  51   1.0000      -5.650264      -153.7515 
  52   1.0000      -5.647541      -153.6774 
  53   1.0000      -3.237473       -88.0961 
  54   1.0000      -3.195015       -86.9408 
  55   1.0000      -3.187103       -86.7255 
  56   1.0000      -1.996408       -54.3250 
  57   1.0000      -1.988132       -54.0998 
  58   1.0000      -1.985153       -54.0188 
  59   1.0000      -1.951554       -53.1045 
  60   1.0000      -1.945293       -52.9341 
  61   1.0000      -1.943705       -52.8909 
  62   1.0000      -1.936289       -52.6891 
  63   1.0000      -1.935677       -52.6725 
  64   1.0000      -1.928257       -52.4705 
  65   1.0000      -0.549573       -14.9546 
  66   1.0000      -0.547665       -14.9027 
  67   1.0000      -0.546070       -14.8593 
  68   1.0000      -0.460832       -12.5399 
  69   1.0000      -0.426340       -11.6013 
  70   1.0000      -0.416888       -11.3441 
  71   1.0000      -0.409051       -11.1308 
  72   1.0000      -0.391935       -10.6651 
  73   1.0000      -0.389787       -10.6066 
  74   1.0000      -0.387559       -10.5460 
  75   1.0000      -0.224050        -6.0967 
  76   1.0000      -0.223044        -6.0693 
  77   1.0000      -0.221010        -6.0140 
  78   1.0000      -0.217764        -5.9257 
  79   1.0000      -0.215610        -5.8670 
  80   1.0000      -0.213242        -5.8026 
  81   1.0000      -0.148649        -4.0450 
  82   1.0000      -0.142256        -3.8710 
  83   1.0000      -0.139101        -3.7851 
  84   1.0000      -0.124958        -3.4003 
  85   1.0000      -0.108773        -2.9599 
  86   1.0000      -0.093775        -2.5517 
  87   1.0000      -0.075591        -2.0569 
  88   1.0000      -0.067092        -1.8257 
  89   1.0000      -0.064959        -1.7676 
  90   1.0000      -0.057627        -1.5681 
  91   1.0000      -0.050045        -1.3618 
  92   1.0000      -0.042958        -1.1690 
  93   1.0000      -0.041306        -1.1240 
  94   1.0000      -0.037140        -1.0106 
  95   1.0000      -0.034181        -0.9301 
  96   1.0000      -0.032823        -0.8931 
  97   1.0000      -0.005662        -0.1541 
  98   1.0000      -0.001578        -0.0429 
  99   1.0000       0.002363         0.0643 
 100   1.0000       0.003824         0.1041 
 101   1.0000       0.010511         0.2860 
 102   1.0000       0.015294         0.4162 
 103   1.0000       0.017215         0.4685 
 104   1.0000       0.025123         0.6836 
 105   1.0000       0.040899         1.1129 
 106   0.0000       0.171054         4.6546 
 107   0.0000       0.181864         4.9488 
 108   0.0000       0.183538         4.9943 
 109   0.0000       0.185061         5.0358 
 110   0.0000       0.199461         5.4276 
 111   0.0000       0.201123         5.4728 
 112   0.0000       0.205175         5.5831 
 113   0.0000       0.210338         5.7236 
 114   0.0000       0.218594         5.9483 
 115   0.0000       0.225921         6.1476 
 116   0.0000       0.241049         6.5593 
 117   0.0000       0.259524         7.0620 
 118   0.0000       0.266854         7.2615 
 119   0.0000       0.274523         7.4702 
 120   0.0000       0.282127         7.6771 
 121   0.0000       0.299062         8.1379 
 122   0.0000       0.308871         8.4048 
 123   0.0000       0.331698         9.0260 
 124   0.0000       0.331984         9.0337 
 125   0.0000       0.333938         9.0869 
 126   0.0000       0.341832         9.3017 
 127   0.0000       0.345530         9.4023 
 128   0.0000       0.349039         9.4978 
 129   0.0000       0.364382         9.9153 
 130   0.0000       0.372846        10.1456 
 131   0.0000       0.379436        10.3250 
 132   0.0000       0.419245        11.4082 
 133   0.0000       0.426913        11.6169 
 134   0.0000       0.429100        11.6764 
 135   0.0000       0.438798        11.9403 
 136   0.0000       0.451250        12.2791 
 137   0.0000       0.471088        12.8190 
 138   0.0000       0.474624        12.9152 
 139   0.0000       0.477660        12.9978 
 140   0.0000       0.486428        13.2364 
 141   0.0000       0.506783        13.7903 
 142   0.0000       0.567724        15.4486 
 143   0.0000       0.575353        15.6561 
 144   0.0000       0.645533        17.5658 
 145   0.0000       0.647250        17.6126 
 146   0.0000       0.649628        17.6773 
 147   0.0000       0.651237        17.7210 
 148   0.0000       0.653783        17.7903 
 149   0.0000       0.655727        17.8432 
 150   0.0000       0.660408        17.9706 
 151   0.0000       0.684384        18.6230 
 152   0.0000       0.700989        19.0749 
 153   0.0000       0.710740        19.3402 
 154   0.0000       0.731509        19.9054 
 155   0.0000       0.741561        20.1789 
 156   0.0000       0.757341        20.6083 
 157   0.0000       0.803590        21.8668 
 158   0.0000       0.808699        22.0058 
 159   0.0000       0.837925        22.8011 
 160   0.0000       0.838637        22.8205 
 161   0.0000       0.844985        22.9932 
 162   0.0000       0.850627        23.1467 
 163   0.0000       0.853132        23.2149 
 164   0.0000       0.861564        23.4443 
 165   0.0000       0.867242        23.5989 
 166   0.0000       0.871589        23.7171 
 167   0.0000       0.880075        23.9481 
 168   0.0000       0.883289        24.0355 
 169   0.0000       0.884805        24.0768 
 170   0.0000       0.887149        24.1405 
 171   0.0000       0.890354        24.2278 
 172   0.0000       0.892154        24.2767 
 173   0.0000       0.898020        24.4364 
 174   0.0000       0.903765        24.5927 
 175   0.0000       0.909917        24.7601 
 176   0.0000       0.911982        24.8163 
 177   0.0000       0.917925        24.9780 
 178   0.0000       0.922368        25.0989 
 179   0.0000       0.933329        25.3972 
 180   0.0000       0.935734        25.4626 
 181   0.0000       0.938067        25.5261 
 182   0.0000       0.941516        25.6199 
 183   0.0000       0.945605        25.7312 
 184   0.0000       0.946827        25.7645 
 185   0.0000       0.950575        25.8665 
 186   0.0000       0.953557        25.9476 
 187   0.0000       0.958918        26.0935 
 188   0.0000       0.960005        26.1231 
 189   0.0000       0.964924        26.2569 
 190   0.0000       0.966734        26.3062 
 191   0.0000       0.975195        26.5364 
 192   0.0000       0.982169        26.7262 
 193   0.0000       0.985189        26.8084 
 194   0.0000       0.987038        26.8587 
 195   0.0000       0.991602        26.9829 
 196   0.0000       0.997848        27.1528 
 197   0.0000       1.006469        27.3874 
 198   0.0000       1.016078        27.6489 
 199   0.0000       1.021384        27.7933 
 200   0.0000       1.028078        27.9754 
 201   0.0000       1.032815        28.1043 
 202   0.0000       1.043411        28.3927 
 203   0.0000       1.053681        28.6721 
 204   0.0000       1.057296        28.7705 
 205   0.0000       1.058174        28.7944 
 206   0.0000       1.071274        29.1509 
 207   0.0000       1.089866        29.6568 
 208   0.0000       1.091254        29.6945 
 209   0.0000       1.105281        30.0762 
 210   0.0000       1.135589        30.9009 
 211   0.0000       1.166864        31.7520 
 212   0.0000       1.176080        32.0028 
 213   0.0000       1.192450        32.4482 
 214   0.0000       1.203454        32.7476 
 215   0.0000       1.216311        33.0975 
 216   0.0000       1.237603        33.6769 
 217   0.0000       1.290583        35.1186 
 218   0.0000       1.296269        35.2733 
 219   0.0000       1.303737        35.4765 
 220   0.0000       1.337141        36.3854 
 221   0.0000       1.347744        36.6740 
 222   0.0000       1.370609        37.2962 
 223   0.0000       1.396533        38.0016 
 224   0.0000       1.402825        38.1728 
 225   0.0000       1.415504        38.5178 
 226   0.0000       1.421564        38.6827 
 227   0.0000       1.457833        39.6697 
 228   0.0000       1.467694        39.9380 
 229   0.0000       1.471017        40.0284 
 230   0.0000       1.479498        40.2592 
 231   0.0000       1.485741        40.4291 
 232   0.0000       1.487383        40.4738 
 233   0.0000       1.495861        40.7045 
 234   0.0000       1.530272        41.6408 
 235   0.0000       1.536953        41.8226 
 236   0.0000       1.577692        42.9312 
 237   0.0000       1.582992        43.0754 
 238   0.0000       1.610370        43.8204 
 239   0.0000       1.626191        44.2509 
 240   0.0000       1.731748        47.1233 
 241   0.0000       1.733726        47.1771 
 242   0.0000       1.736347        47.2484 
 243   0.0000       1.762377        47.9567 
 244   0.0000       1.763443        47.9857 
 245   0.0000       1.778756        48.4024 
 246   0.0000       1.788792        48.6755 
 247   0.0000       1.805701        49.1356 
 248   0.0000       1.876422        51.0600 
 249   0.0000       1.885858        51.3168 
 250   0.0000       1.894612        51.5550 
 251   0.0000       1.915588        52.1258 
 252   0.0000       1.947882        53.0046 
 253   0.0000       1.949261        53.0421 
 254   0.0000       1.951515        53.1034 
 255   0.0000       1.961947        53.3873 
 256   0.0000       1.970344        53.6158 
 257   0.0000       1.973905        53.7127 
 258   0.0000       2.073503        56.4229 
 259   0.0000       2.075946        56.4894 
 260   0.0000       2.080683        56.6183 
 261   0.0000       2.173546        59.1452 
 262   0.0000       2.175769        59.2057 
 263   0.0000       2.178033        59.2673 
 264   0.0000       2.178644        59.2839 
 265   0.0000       2.180881        59.3448 
 266   0.0000       2.184907        59.4543 
 267   0.0000       2.431055        66.1524 
 268   0.0000       2.433837        66.2281 
 269   0.0000       2.437212        66.3199 
 270   0.0000       2.630933        71.5913 
 271   0.0000       2.632936        71.6458 
 272   0.0000       2.635416        71.7133 
 273   0.0000       2.636757        71.7498 
 274   0.0000       2.639389        71.8214 
 275   0.0000       2.643160        71.9240 
 276   0.0000       2.909347        79.1674 
 277   0.0000       2.913964        79.2930 
 278   0.0000       2.916086        79.3507 
 279   0.0000       3.118841        84.8680 
 280   0.0000       3.119903        84.8969 
 281   0.0000       3.120745        84.9198 
 282   0.0000       3.124352        85.0180 
 283   0.0000       3.125068        85.0374 
 284   0.0000       3.131657        85.2167 
 285   0.0000       4.349940       118.3679 
 286   0.0000       4.356264       118.5400 
 287   0.0000       4.378531       119.1459 
 288   0.0000       4.385260       119.3290 
 289   0.0000       4.389137       119.4345 
 290   0.0000       4.394242       119.5734 
 291   0.0000       4.395445       119.6061 
 292   0.0000       4.397874       119.6722 
 293   0.0000       4.400802       119.7519 
 294   0.0000       4.403987       119.8386 
 295   0.0000       4.407847       119.9436 
 296   0.0000       4.408954       119.9737 
 297   0.0000       4.415523       120.1525 
 298   0.0000       4.416530       120.1799 
 299   0.0000       4.417368       120.2027 
 300   0.0000       4.428227       120.4982 
 301   0.0000       4.432292       120.6088 
 302   0.0000       4.433864       120.6516 
 303   0.0000       4.439114       120.7944 
 304   0.0000       4.445168       120.9592 
 305   0.0000       4.476727       121.8179 

                    ********************************
                    * MULLIKEN POPULATION ANALYSIS *
                    ********************************

--------------------------------------------
MULLIKEN ATOMIC CHARGES AND SPIN POPULATIONS
--------------------------------------------
   0 Fe:    0.340557    3.305953
   1 Fe:    0.320147    3.285254
   2 Fe:    0.307260    1.520862
   3 S :   -0.424739   -0.354226
   4 S :   -0.485226   -0.044543
   5 S :   -0.401181   -0.203454
   6 S :   -0.416447   -0.150762
   7 S :   -0.403452   -0.156134
   8 S :   -0.395457   -0.126525
   9 S :   -0.391190   -0.096626
  10 C :   -0.147548    0.019223
  11 C :   -0.152062    0.005419
  12 C :   -0.146698    0.004827
  13 H :    0.063358    0.000281
  14 H :    0.057529   -0.000949
  15 H :    0.014236   -0.001817
  16 H :    0.057647   -0.005239
  17 H :    0.062049    0.000454
  18 H :    0.010846   -0.000130
  19 H :    0.060667   -0.002243
  20 H :    0.056991    0.003889
  21 H :    0.012713   -0.003514
Sum of atomic charges         :   -2.0000000
Sum of atomic spin populations:    7.0000000

-----------------------------------------------------
MULLIKEN REDUCED ORBITAL CHARGES AND SPIN POPULATIONS
-----------------------------------------------------
CHARGE
  0 Fes       :     6.551126  s :     6.551126
      pz      :     4.269215  p :    12.813010
      px      :     4.273133
      py      :     4.270661
      dz2     :     1.491610  d :     6.294562
      dxz     :     1.192688
      dyz     :     1.163222
      dx2y2   :     1.137989
      dxy     :     1.309053
      f0      :     0.000089  f :     0.000745
      f+1     :     0.000088
      f-1     :     0.000115
      f+2     :     0.000104
      f-2     :     0.000112
      f+3     :     0.000118
      f-3     :     0.000119
  1 Fes       :     6.547585  s :     6.547585
      pz      :     4.272227  p :    12.839320
      px      :     4.268989
      py      :     4.298103
      dz2     :     1.155504  d :     6.292196
      dxz     :     1.150324
      dyz     :     1.218788
      dx2y2   :     1.178862
      dxy     :     1.588718
      f0      :     0.000108  f :     0.000751
      f+1     :     0.000097
      f-1     :     0.000099
      f+2     :     0.000103
      f-2     :     0.000088
      f+3     :     0.000140
      f-3     :     0.000117
  2 Fes       :     6.559627  s :     6.559627
      pz      :     4.241160  p :    12.781816
      px      :     4.279409
      py      :     4.261247
      dz2     :     1.220958  d :     6.350403
      dxz     :     1.441982
      dyz     :     1.356015
      dx2y2   :     1.144282
      dxy     :     1.187167
      f0      :     0.000162  f :     0.000894
      f+1     :     0.000093
      f-1     :     0.000157
      f+2     :     0.000092
      f-2     :     0.000145
      f+3     :     0.000096
      f-3     :     0.000149
  3 S s       :     5.887797  s :     5.887797
      pz      :     3.724141  p :    10.507163
      px      :     3.480666
      py      :     3.302355
      dz2     :     0.003560  d :     0.029779
      dxz     :     0.004365
      dyz     :     0.002868
      dx2y2   :     0.009242
      dxy     :     0.009744
  4 S s       :     5.883174  s :     5.883174
      pz      :     3.550248  p :    10.572788
      px      :     3.441312
      py      :     3.581228
      dz2     :     0.005757  d :     0.029263
      dxz     :     0.005870
      dyz     :     0.006292
      dx2y2   :     0.005429
      dxy     :     0.005915
  5 S s       :     5.892192  s :     5.892192
      pz      :     3.393974  p :    10.457963
      px      :     3.518447
      py      :     3.545543
      dz2     :     0.011652  d :     0.051026
      dxz     :     0.012777
      dyz     :     0.010020
      dx2y2   :     0.008630
      dxy     :     0.007947
  6 S s       :     5.882122  s :     5.882122
      pz      :     3.471179  p :    10.504412
      px      :     3.692288
      py      :     3.340946
      dz2     :     0.008253  d :     0.029914
      dxz     :     0.005154
      dyz     :     0.008416
      dx2y2   :     0.004867
      dxy     :     0.003224
  7 S s       :     5.895078  s :     5.895078
      pz      :     3.564146  p :    10.455708
      px      :     3.572693
      py      :     3.318870
      dz2     :     0.006586  d :     0.052665
      dxz     :     0.006403
      dyz     :     0.017693
      dx2y2   :     0.011530
      dxy     :     0.010452
  8 S s       :     5.895187  s :     5.895187
      pz      :     3.517028  p :    10.443787
      px      :     3.314550
      py      :     3.612209
      dz2     :     0.008487  d :     0.056483
      dxz     :     0.017044
      dyz     :     0.009142
      dx2y2   :     0.009122
      dxy     :     0.012687
  9 S s       :     5.887113  s :     5.887113
      pz      :     3.466871  p :    10.448430
      px      :     3.494643
      py      :     3.486916
      dz2     :     0.008457  d :     0.055648
      dxz     :     0.016064
      dyz     :     0.011982
      dx2y2   :     0.008532
      dxy     :     0.010613
 10 C s       :     3.095794  s :     3.095794
      pz      :     1.019192  p :     3.021257
      px      :     1.009407
      py      :     0.992658
      dz2     :     0.005725  d :     0.030497
      dxz     :     0.006138
      dyz     :     0.006990
      dx2y2   :     0.003368
      dxy     :     0.008275
 11 C s       :     3.093503  s :     3.093503
      pz      :     1.013196  p :     3.028010
      px      :     0.988499
      py      :     1.026316
      dz2     :     0.002333  d :     0.030549
      dxz     :     0.007693
      dyz     :     0.008884
      dx2y2   :     0.003772
      dxy     :     0.007867
 12 C s       :     3.093958  s :     3.093958
      pz      :     1.010998  p :     3.022400
      px      :     1.021037
      py      :     0.990365
      dz2     :     0.007240  d :     0.030340
      dxz     :     0.005156
      dyz     :     0.006437
      dx2y2   :     0.007891
      dxy     :     0.003615
 13 H s       :     0.913425  s :     0.913425
      pz      :     0.007197  p :     0.023217
      px      :     0.008629
      py      :     0.007391
 14 H s       :     0.919300  s :     0.919300
      pz      :     0.010254  p :     0.023170
      px      :     0.007075
      py      :     0.005841
 15 H s       :     0.962576  s :     0.962576
      pz      :     0.005401  p :     0.023188
      px      :     0.011365
      py      :     0.006423
 16 H s       :     0.919122  s :     0.919122
      pz      :     0.006497  p :     0.023231
      px      :     0.006751
      py      :     0.009984
 17 H s       :     0.914755  s :     0.914755
      pz      :     0.009327  p :     0.023196
      px      :     0.005932
      py      :     0.007938
 18 H s       :     0.966023  s :     0.966023
      pz      :     0.008901  p :     0.023132
      px      :     0.007117
      py      :     0.007113
 19 H s       :     0.916041  s :     0.916041
      pz      :     0.005979  p :     0.023292
      px      :     0.012599
      py      :     0.004715
 20 H s       :     0.919861  s :     0.919861
      pz      :     0.010409  p :     0.023148
      px      :     0.004521
      py      :     0.008218
 21 H s       :     0.964138  s :     0.964138
      pz      :     0.005012  p :     0.023150
      px      :     0.005799
      py      :     0.012338

SPIN
  0 Fes       :     0.071948  s :     0.071948
      pz      :     0.029138  p :     0.118420
      px      :     0.051847
      py      :     0.037435
      dz2     :     0.461736  d :     3.115635
      dxz     :     0.657580
      dyz     :     0.788730
      dx2y2   :     0.771222
      dxy     :     0.436367
      f0      :     0.000002  f :    -0.000050
      f+1     :    -0.000016
      f-1     :    -0.000009
      f+2     :    -0.000022
      f-2     :     0.000002
      f+3     :    -0.000019
      f-3     :     0.000012
  1 Fes       :     0.066266  s :     0.066266
      pz      :     0.048620  p :     0.139208
      px      :     0.053706
      py      :     0.036882
      dz2     :     0.789732  d :     3.079827
      dxz     :     0.799399
      dyz     :     0.713635
      dx2y2   :     0.509597
      dxy     :     0.267464
      f0      :    -0.000000  f :    -0.000046
      f+1     :    -0.000012
      f-1     :     0.000012
      f+2     :    -0.000006
      f-2     :    -0.000006
      f+3     :    -0.000011
      f-3     :    -0.000023
  2 Fes       :     0.039588  s :     0.039588
      pz      :     0.042757  p :     0.035312
      px      :    -0.006906
      py      :    -0.000539
      dz2     :     0.503033  d :     1.445978
      dxz     :     0.086652
      dyz     :    -0.176803
      dx2y2   :     0.733130
      dxy     :     0.299966
      f0      :    -0.000011  f :    -0.000016
      f+1     :     0.000002
      f-1     :    -0.000012
      f+2     :     0.000003
      f-2     :     0.000005
      f+3     :     0.000004
      f-3     :    -0.000007
  3 S s       :    -0.006663  s :    -0.006663
      pz      :     0.032325  p :    -0.350450
      px      :    -0.046297
      py      :    -0.336478
      dz2     :     0.000212  d :     0.002887
      dxz     :     0.000562
      dyz     :     0.000791
      dx2y2   :     0.001284
      dxy     :     0.000037
  4 S s       :    -0.005936  s :    -0.005936
      pz      :    -0.057808  p :    -0.040883
      px      :    -0.077537
      py      :     0.094463
      dz2     :     0.001010  d :     0.002276
      dxz     :     0.000107
      dyz     :     0.000184
      dx2y2   :     0.000466
      dxy     :     0.000509
  5 S s       :     0.001581  s :     0.001581
      pz      :    -0.137842  p :    -0.206179
      px      :    -0.104621
      py      :     0.036284
      dz2     :     0.000448  d :     0.001145
      dxz     :    -0.000488
      dyz     :     0.000547
      dx2y2   :     0.000277
      dxy     :     0.000361
  6 S s       :    -0.006781  s :    -0.006781
      pz      :    -0.075099  p :    -0.146395
      px      :     0.070971
      py      :    -0.142266
      dz2     :     0.000570  d :     0.002414
      dxz     :     0.000202
      dyz     :     0.000511
      dx2y2   :     0.000507
      dxy     :     0.000622
  7 S s       :    -0.003461  s :    -0.003461
      pz      :     0.019718  p :    -0.155686
      px      :    -0.148170
      py      :    -0.027234
      dz2     :     0.000247  d :     0.003013
      dxz     :     0.000339
      dyz     :     0.001160
      dx2y2   :     0.001201
      dxy     :     0.000066
  8 S s       :    -0.000748  s :    -0.000748
      pz      :    -0.071647  p :    -0.126536
      px      :     0.013322
      py      :    -0.068212
      dz2     :    -0.000221  d :     0.000759
      dxz     :     0.000143
      dyz     :     0.000098
      dx2y2   :     0.000196
      dxy     :     0.000544
  9 S s       :    -0.005086  s :    -0.005086
      pz      :     0.007287  p :    -0.093391
      px      :    -0.062374
      py      :    -0.038304
      dz2     :     0.000208  d :     0.001852
      dxz     :     0.000168
      dyz     :     0.000325
      dx2y2   :     0.000265
      dxy     :     0.000885
 10 C s       :     0.003228  s :     0.003228
      pz      :     0.004717  p :     0.016464
      px      :     0.003532
      py      :     0.008215
      dz2     :     0.000110  d :    -0.000470
      dxz     :    -0.000240
      dyz     :    -0.000071
      dx2y2   :    -0.000050
      dxy     :    -0.000219
 11 C s       :     0.001930  s :     0.001930
      pz      :     0.001528  p :     0.003467
      px      :     0.001334
      py      :     0.000605
      dz2     :    -0.000012  d :     0.000021
      dxz     :    -0.000054
      dyz     :     0.000161
      dx2y2   :     0.000099
      dxy     :    -0.000172
 12 C s       :     0.000637  s :     0.000637
      pz      :     0.001413  p :     0.004203
      px      :     0.001665
      py      :     0.001125
      dz2     :     0.000227  d :    -0.000013
      dxz     :    -0.000001
      dyz     :    -0.000037
      dx2y2   :    -0.000276
      dxy     :     0.000073
 13 H s       :     0.000237  s :     0.000237
      pz      :     0.000019  p :     0.000044
      px      :    -0.000017
      py      :     0.000042
 14 H s       :    -0.000981  s :    -0.000981
      pz      :     0.000026  p :     0.000033
      px      :    -0.000018
      py      :     0.000025
 15 H s       :    -0.001817  s :    -0.001817
      pz      :     0.000018  p :     0.000000
      px      :    -0.000017
      py      :    -0.000001
 16 H s       :    -0.005265  s :    -0.005265
      pz      :     0.000001  p :     0.000026
      px      :     0.000014
      py      :     0.000011
 17 H s       :     0.000471  s :     0.000471
      pz      :    -0.000031  p :    -0.000017
      px      :     0.000019
      py      :    -0.000004
 18 H s       :    -0.000156  s :    -0.000156
      pz      :    -0.000015  p :     0.000026
      px      :     0.000040
      py      :     0.000001
 19 H s       :    -0.002307  s :    -0.002307
      pz      :     0.000052  p :     0.000065
      px      :    -0.000001
      py      :     0.000014
 20 H s       :     0.003899  s :     0.003899
      pz      :    -0.000026  p :    -0.000010
      px      :     0.000022
      py      :    -0.000006
 21 H s       :    -0.003497  s :    -0.003497
      pz      :    -0.000031  p :    -0.000017
      px      :    -0.000033
      py      :     0.000046


                     *******************************
                     * LOEWDIN POPULATION ANALYSIS *
                     *******************************

-------------------------------------------
LOEWDIN ATOMIC CHARGES AND SPIN POPULATIONS
-------------------------------------------
   0 Fe:   -0.113649    3.184907
   1 Fe:   -0.134397    3.169011
   2 Fe:   -0.141884    1.485015
   3 S :   -0.214700   -0.288364
   4 S :   -0.272971   -0.008350
   5 S :   -0.054499   -0.150900
   6 S :   -0.212275   -0.108531
   7 S :   -0.116231   -0.125640
   8 S :   -0.104347   -0.099192
   9 S :   -0.095689   -0.066144
  10 C :   -0.205726    0.011633
  11 C :   -0.211701    0.001129
  12 C :   -0.209360    0.002686
  13 H :    0.014991    0.000960
  14 H :    0.015342   -0.000582
  15 H :    0.000289   -0.002730
  16 H :    0.015336   -0.003329
  17 H :    0.013321    0.000665
  18 H :   -0.001895   -0.000509
  19 H :    0.015802   -0.001293
  20 H :    0.014506    0.002841
  21 H :   -0.000265   -0.003285

----------------------------------------------------
LOEWDIN REDUCED ORBITAL CHARGES AND SPIN POPULATIONS
----------------------------------------------------
CHARGE
  0 Fes       :     6.565463  s :     6.565463
      pz      :     4.373036  p :    13.085669
      px      :     4.359227
      py      :     4.353406
      dz2     :     1.517478  d :     6.461396
      dxz     :     1.228322
      dyz     :     1.202187
      dx2y2   :     1.173875
      dxy     :     1.339534
      f0      :     0.000137  f :     0.001121
      f+1     :     0.000134
      f-1     :     0.000164
      f+2     :     0.000164
      f-2     :     0.000165
      f+3     :     0.000186
      f-3     :     0.000171
  1 Fes       :     6.562887  s :     6.562887
      pz      :     4.364377  p :    13.109485
      px      :     4.362935
      py      :     4.382174
      dz2     :     1.191370  d :     6.460884
      dxz     :     1.177312
      dyz     :     1.252571
      dx2y2   :     1.224426
      dxy     :     1.615205
      f0      :     0.000165  f :     0.001140
      f+1     :     0.000143
      f-1     :     0.000147
      f+2     :     0.000168
      f-2     :     0.000139
      f+3     :     0.000206
      f-3     :     0.000172
  2 Fes       :     6.568334  s :     6.568334
      pz      :     4.344064  p :    13.054753
      px      :     4.370311
      py      :     4.340378
      dz2     :     1.265235  d :     6.517534
      dxz     :     1.463984
      dyz     :     1.388966
      dx2y2   :     1.173544
      dxy     :     1.225804
      f0      :     0.000232  f :     0.001263
      f+1     :     0.000135
      f-1     :     0.000214
      f+2     :     0.000143
      f-2     :     0.000185
      f+3     :     0.000147
      f-3     :     0.000206
  3 S s       :     5.721456  s :     5.721456
      pz      :     3.705036  p :    10.460564
      px      :     3.472350
      py      :     3.283178
      dz2     :     0.003480  d :     0.032679
      dxz     :     0.004423
      dyz     :     0.002960
      dx2y2   :     0.010494
      dxy     :     0.011321
  4 S s       :     5.713325  s :     5.713325
      pz      :     3.531284  p :    10.527918
      px      :     3.419403
      py      :     3.577232
      dz2     :     0.006164  d :     0.031727
      dxz     :     0.006331
      dyz     :     0.006939
      dx2y2   :     0.005845
      dxy     :     0.006448
  5 S s       :     5.647385  s :     5.647385
      pz      :     3.360804  p :    10.349929
      px      :     3.477457
      py      :     3.511668
      dz2     :     0.012846  d :     0.057185
      dxz     :     0.014099
      dyz     :     0.011505
      dx2y2   :     0.009825
      dxy     :     0.008910
  6 S s       :     5.716997  s :     5.716997
      pz      :     3.462494  p :    10.463182
      px      :     3.674974
      py      :     3.325713
      dz2     :     0.009021  d :     0.032097
      dxz     :     0.005362
      dyz     :     0.009115
      dx2y2   :     0.005134
      dxy     :     0.003465
  7 S s       :     5.633801  s :     5.633801
      pz      :     3.557312  p :    10.419696
      px      :     3.539656
      py      :     3.322727
      dz2     :     0.006971  d :     0.062734
      dxz     :     0.007001
      dyz     :     0.023520
      dx2y2   :     0.013614
      dxy     :     0.011629
  8 S s       :     5.626920  s :     5.626920
      pz      :     3.514630  p :    10.409129
      px      :     3.312404
      py      :     3.582096
      dz2     :     0.009246  d :     0.068298
      dxz     :     0.020782
      dyz     :     0.010396
      dx2y2   :     0.011149
      dxy     :     0.016725
  9 S s       :     5.618518  s :     5.618518
      pz      :     3.469740  p :    10.409819
      px      :     3.506179
      py      :     3.433899
      dz2     :     0.009257  d :     0.067352
      dxz     :     0.020470
      dyz     :     0.015730
      dx2y2   :     0.009248
      dxy     :     0.012647
 10 C s       :     2.905955  s :     2.905955
      pz      :     1.079763  p :     3.225410
      px      :     1.082119
      py      :     1.063529
      dz2     :     0.013025  d :     0.074361
      dxz     :     0.015795
      dyz     :     0.017025
      dx2y2   :     0.007538
      dxy     :     0.020979
 11 C s       :     2.907183  s :     2.907183
      pz      :     1.082201  p :     3.230031
      px      :     1.063285
      py      :     1.084546
      dz2     :     0.004815  d :     0.074486
      dxz     :     0.019532
      dyz     :     0.023099
      dx2y2   :     0.007851
      dxy     :     0.019189
 12 C s       :     2.906740  s :     2.906740
      pz      :     1.075894  p :     3.228333
      px      :     1.083870
      py      :     1.068569
      dz2     :     0.016979  d :     0.074286
      dxz     :     0.012646
      dyz     :     0.016051
      dx2y2   :     0.020181
      dxy     :     0.008429
 13 H s       :     0.915520  s :     0.915520
      pz      :     0.020371  p :     0.069489
      px      :     0.024048
      py      :     0.025070
 14 H s       :     0.915885  s :     0.915885
      pz      :     0.032566  p :     0.068772
      px      :     0.019170
      py      :     0.017037
 15 H s       :     0.932495  s :     0.932495
      pz      :     0.015528  p :     0.067216
      px      :     0.031643
      py      :     0.020045
 16 H s       :     0.915449  s :     0.915449
      pz      :     0.018971  p :     0.069216
      px      :     0.022411
      py      :     0.027833
 17 H s       :     0.917078  s :     0.917078
      pz      :     0.028114  p :     0.069601
      px      :     0.017149
      py      :     0.024338
 18 H s       :     0.934488  s :     0.934488
      pz      :     0.024646  p :     0.067407
      px      :     0.022646
      py      :     0.020114
 19 H s       :     0.915016  s :     0.915016
      pz      :     0.017262  p :     0.069182
      px      :     0.039675
      py      :     0.012245
 20 H s       :     0.916719  s :     0.916719
      pz      :     0.033767  p :     0.068775
      px      :     0.013216
      py      :     0.021791
 21 H s       :     0.932829  s :     0.932829
      pz      :     0.014848  p :     0.067436
      px      :     0.016109
      py      :     0.036480

SPIN
  0 Fes       :     0.026804  s :     0.026804
      pz      :     0.021345  p :     0.081058
      px      :     0.037176
      py      :     0.022537
      dz2     :     0.456776  d :     3.077152
      dxz     :     0.647621
      dyz     :     0.780527
      dx2y2   :     0.763770
      dxy     :     0.428458
      f0      :     0.000002  f :    -0.000107
      f+1     :    -0.000030
      f-1     :    -0.000014
      f+2     :    -0.000034
      f-2     :    -0.000001
      f+3     :    -0.000033
      f-3     :     0.000003
  1 Fes       :     0.024387  s :     0.024387
      pz      :     0.037206  p :     0.101979
      px      :     0.038199
      py      :     0.026574
      dz2     :     0.782260  d :     3.042741
      dxz     :     0.792988
      dyz     :     0.704505
      dx2y2   :     0.499385
      dxy     :     0.263602
      f0      :    -0.000007  f :    -0.000096
      f+1     :    -0.000023
      f-1     :     0.000012
      f+2     :    -0.000014
      f-2     :    -0.000012
      f+3     :    -0.000020
      f-3     :    -0.000031
  2 Fes       :     0.023199  s :     0.023199
      pz      :     0.036296  p :     0.025660
      px      :    -0.007851
      py      :    -0.002785
      dz2     :     0.496282  d :     1.436192
      dxz     :     0.089253
      dyz     :    -0.176242
      dx2y2   :     0.729131
      dxy     :     0.297768
      f0      :    -0.000012  f :    -0.000036
      f+1     :    -0.000003
      f-1     :    -0.000019
      f+2     :     0.000001
      f-2     :     0.000003
      f+3     :     0.000008
      f-3     :    -0.000013
  3 S s       :     0.001102  s :     0.001102
      pz      :     0.037781  p :    -0.295143
      px      :    -0.027642
      py      :    -0.305283
      dz2     :     0.000778  d :     0.005678
      dxz     :     0.000964
      dyz     :     0.001177
      dx2y2   :     0.002446
      dxy     :     0.000313
  4 S s       :     0.000223  s :     0.000223
      pz      :    -0.039985  p :    -0.012905
      px      :    -0.069075
      py      :     0.096154
      dz2     :     0.001534  d :     0.004332
      dxz     :     0.000500
      dyz     :     0.000701
      dx2y2   :     0.000749
      dxy     :     0.000848
  5 S s       :     0.003676  s :     0.003676
      pz      :    -0.118517  p :    -0.158387
      px      :    -0.080371
      py      :     0.040501
      dz2     :     0.001372  d :     0.003810
      dxz     :    -0.000837
      dyz     :     0.001209
      dx2y2   :     0.001010
      dxy     :     0.001056
  6 S s       :    -0.000327  s :    -0.000327
      pz      :    -0.055089  p :    -0.112825
      px      :     0.074907
      py      :    -0.132643
      dz2     :     0.001065  d :     0.004621
      dxz     :     0.000718
      dyz     :     0.001307
      dx2y2   :     0.000693
      dxy     :     0.000839
  7 S s       :     0.001052  s :     0.001052
      pz      :     0.022580  p :    -0.131046
      px      :    -0.133974
      py      :    -0.019653
      dz2     :     0.000299  d :     0.004355
      dxz     :     0.000528
      dyz     :     0.001760
      dx2y2   :     0.001379
      dxy     :     0.000389
  8 S s       :     0.000992  s :     0.000992
      pz      :    -0.061092  p :    -0.101312
      px      :     0.016896
      py      :    -0.057116
      dz2     :    -0.000284  d :     0.001129
      dxz     :     0.000420
      dyz     :     0.000226
      dx2y2   :     0.000094
      dxy     :     0.000672
  9 S s       :    -0.001225  s :    -0.001225
      pz      :     0.009841  p :    -0.068226
      px      :    -0.053040
      py      :    -0.025026
      dz2     :     0.000338  d :     0.003306
      dxz     :     0.000246
      dyz     :     0.000693
      dx2y2   :     0.000663
      dxy     :     0.001366
 10 C s       :     0.002091  s :     0.002091
      pz      :     0.003154  p :     0.010465
      px      :     0.001079
      py      :     0.006233
      dz2     :     0.000230  d :    -0.000923
      dxz     :    -0.000493
      dyz     :    -0.000188
      dx2y2   :    -0.000077
      dxy     :    -0.000396
 11 C s       :    -0.000349  s :    -0.000349
      pz      :     0.000051  p :     0.001556
      px      :     0.000829
      py      :     0.000676
      dz2     :    -0.000060  d :    -0.000077
      dxz     :    -0.000243
      dyz     :     0.000447
      dx2y2   :     0.000167
      dxy     :    -0.000389
 12 C s       :     0.000668  s :     0.000668
      pz      :     0.000464  p :     0.002236
      px      :     0.001699
      py      :     0.000074
      dz2     :     0.000529  d :    -0.000218
      dxz     :     0.000027
      dyz     :    -0.000183
      dx2y2   :    -0.000719
      dxy     :     0.000129
 13 H s       :     0.000760  s :     0.000760
      pz      :     0.000136  p :     0.000201
      px      :    -0.000076
      py      :     0.000141
 14 H s       :    -0.000934  s :    -0.000934
      pz      :     0.000204  p :     0.000352
      px      :    -0.000010
      py      :     0.000158
 15 H s       :    -0.003013  s :    -0.003013
      pz      :     0.000081  p :     0.000283
      px      :     0.000009
      py      :     0.000193
 16 H s       :    -0.003208  s :    -0.003208
      pz      :    -0.000150  p :    -0.000121
      px      :    -0.000017
      py      :     0.000046
 17 H s       :     0.000837  s :     0.000837
      pz      :    -0.000165  p :    -0.000172
      px      :     0.000005
      py      :    -0.000011
 18 H s       :    -0.000551  s :    -0.000551
      pz      :    -0.000069  p :     0.000042
      px      :     0.000086
      py      :     0.000025
 19 H s       :    -0.001462  s :    -0.001462
      pz      :     0.000111  p :     0.000169
      px      :     0.000055
      py      :     0.000004
 20 H s       :     0.002778  s :     0.002778
      pz      :     0.000052  p :     0.000064
      px      :     0.000079
      py      :    -0.000068
 21 H s       :    -0.003152  s :    -0.003152
      pz      :    -0.000115  p :    -0.000132
      px      :    -0.000071
      py      :     0.000053


                      *****************************
                      * MAYER POPULATION ANALYSIS *
                      *****************************

  NA   - Mulliken gross atomic population
  ZA   - Total nuclear charge
  QA   - Mulliken gross atomic charge
  VA   - Mayer's total valence
  BVA  - Mayer's bonded valence
  FA   - Mayer's free valence

  ATOM       NA         ZA         QA         VA         BVA        FA
  0 Fe    25.6594    26.0000     0.3406     6.5807     3.8789     2.7018
  1 Fe    25.6799    26.0000     0.3201     6.6655     4.0037     2.6619
  2 Fe    25.6927    26.0000     0.3073     6.7304     4.4340     2.2964
  3 S     16.4247    16.0000    -0.4247     2.2465     2.0684     0.1780
  4 S     16.4852    16.0000    -0.4852     2.2691     2.2309     0.0381
  5 S     16.4012    16.0000    -0.4012     2.4324     2.3552     0.0772
  6 S     16.4164    16.0000    -0.4164     2.3196     2.2708     0.0487
  7 S     16.4035    16.0000    -0.4035     2.0030     1.9656     0.0374
  8 S     16.3955    16.0000    -0.3955     2.0287     2.0016     0.0271
  9 S     16.3912    16.0000    -0.3912     2.0297     2.0099     0.0198
 10 C      6.1475     6.0000    -0.1475     3.9397     3.9394     0.0002
 11 C      6.1521     6.0000    -0.1521     3.9197     3.9197     0.0000
 12 C      6.1467     6.0000    -0.1467     3.9357     3.9356     0.0000
 13 H      0.9366     1.0000     0.0634     0.9875     0.9875     0.0000
 14 H      0.9425     1.0000     0.0575     0.9791     0.9791     0.0000
 15 H      0.9858     1.0000     0.0142     0.9729     0.9728     0.0000
 16 H      0.9424     1.0000     0.0576     0.9843     0.9842     0.0000
 17 H      0.9380     1.0000     0.0620     0.9892     0.9892     0.0000
 18 H      0.9892     1.0000     0.0108     0.9750     0.9750     0.0000
 19 H      0.9393     1.0000     0.0607     0.9870     0.9869     0.0000
 20 H      0.9430     1.0000     0.0570     0.9778     0.9778     0.0000
 21 H      0.9873     1.0000     0.0127     0.9714     0.9714     0.0000

  Mayer bond orders larger than 0.100000
B(  0-Fe,  1-Fe) :   0.2722 B(  0-Fe,  2-Fe) :   0.2798 B(  0-Fe,  3-S ) :   0.8342 
B(  0-Fe,  4-S ) :   0.8752 B(  0-Fe,  5-S ) :   0.6658 B(  0-Fe,  8-S ) :   0.7997 
B(  1-Fe,  2-Fe) :   0.2691 B(  1-Fe,  3-S ) :   0.8898 B(  1-Fe,  5-S ) :   0.6971 
B(  1-Fe,  6-S ) :   0.9184 B(  1-Fe,  9-S ) :   0.8157 B(  2-Fe,  4-S ) :   1.0806 
B(  2-Fe,  5-S ) :   0.7481 B(  2-Fe,  6-S ) :   1.0664 B(  2-Fe,  7-S ) :   0.8253 
B(  7-S , 10-C ) :   1.0157 B(  8-S , 11-C ) :   1.0019 B(  9-S , 12-C ) :   1.0077 
B( 10-C , 13-H ) :   0.9687 B( 10-C , 14-H ) :   0.9706 B( 10-C , 15-H ) :   0.9671 
B( 11-C , 16-H ) :   0.9699 B( 11-C , 17-H ) :   0.9670 B( 11-C , 18-H ) :   0.9659 
B( 12-C , 19-H ) :   0.9698 B( 12-C , 20-H ) :   0.9719 B( 12-C , 21-H ) :   0.9647 


Environment variable NBOEXE for nbo6.exe or nbo5.exe not set! Skipping NBO-Analysis

-------
TIMINGS
-------

Total SCF time: 0 days 1 hours 25 min 42 sec 

Total time                  ....    5142.698 sec
Sum of individual times     ....    5140.009 sec  ( 99.9%)

Fock matrix formation       ....    5121.713 sec  ( 99.6%)
  XC integration            ....     164.978 sec  (  3.2% of F)
    Basis function eval.    ....      49.065 sec  ( 29.7% of XC)
    Density eval.           ....      48.887 sec  ( 29.6% of XC)
    XC-Functional eval.     ....      10.102 sec  (  6.1% of XC)
    XC-Potential eval.      ....      52.393 sec  ( 31.8% of XC)
Diagonalization             ....       9.797 sec  (  0.2%)
Density matrix formation    ....       2.422 sec  (  0.0%)
Population analysis         ....       0.016 sec  (  0.0%)
Initial guess               ....       0.651 sec  (  0.0%)
Orbital Transformation      ....       0.000 sec  (  0.0%)
Orbital Orthonormalization  ....       0.000 sec  (  0.0%)
DIIS solution               ....       3.796 sec  (  0.1%)
Grid generation             ....       1.613 sec  (  0.0%)

-------------------------   --------------------
FINAL SINGLE POINT ENERGY     -6695.274287233925
-------------------------   --------------------


                            ***************************************
                            *     ORCA property calculations      *
                            ***************************************

                                    ---------------------
                                    Active property flags
                                    ---------------------
   (+) Dipole Moment


------------------------------------------------------------------------------
                       ORCA ELECTRIC PROPERTIES CALCULATION
------------------------------------------------------------------------------

Dipole Moment Calculation                       ... on
Quadrupole Moment Calculation                   ... off
Polarizability Calculation                      ... off
GBWName                                         ... 1e3d_chainsAB_medial_cluster.gbw
Electron density file                           ... 1e3d_chainsAB_medial_cluster.scfp
The origin for moment calculation is the CENTER OF MASS  = (-36.885908, 33.191289 80.582038)

-------------
DIPOLE MOMENT
-------------
                                X             Y             Z
Electronic contribution:      5.49437      -4.73031      -2.12077
Nuclear contribution   :     -5.92907       4.99827       2.34972
                        -----------------------------------------
Total Dipole Moment    :     -0.43469       0.26796       0.22894
                        -----------------------------------------
Magnitude (a.u.)       :      0.55962
Magnitude (Debye)      :      1.42244


--------------------
Rotational spectrum 
--------------------
 
Rotational constants in cm-1:     0.009267     0.008162     0.005084 
Rotational constants in MHz :   277.808919   244.701224   152.427829 

 Dipole components along the rotational axes: 
x,y,z [a.u.] :    -0.023840     0.559053    -0.008230 
x,y,z [Debye]:    -0.060596     1.420999    -0.020918 

 
------------------------------------------------------------------------------
                      ORCA CHELPG CHARGES GENERATION
------------------------------------------------------------------------------

GBW file                           ... 1e3d_chainsAB_medial_cluster.gbw

Reading the GBW file               ... done

Grid spacing                       ...     0.300000
Point Cut-Off                      ...     2.800000
Van-der-Waals Radii                ...        COSMO
Total charge                       ...           -2


Number of points X direction       ...           44
Number of points Y direction       ...           50
Number of points Z direction       ...           39
Maximum number of possible points  ...        85800
Final number of points             ...        15780


CHELPG Charges            
--------------------------------
  0   Fe  :       0.484796
  1   Fe  :       0.551880
  2   Fe  :       0.513096
  3   S   :      -0.541697
  4   S   :      -0.577455
  5   S   :      -0.489756
  6   S   :      -0.556391
  7   S   :      -0.498533
  8   S   :      -0.499620
  9   S   :      -0.473218
 10   C   :      -0.136992
 11   C   :      -0.187003
 12   C   :      -0.179762
 13   H   :       0.052664
 14   H   :       0.077072
 15   H   :       0.045920
 16   H   :       0.088260
 17   H   :       0.082510
 18   H   :       0.049915
 19   H   :       0.077258
 20   H   :       0.058403
 21   H   :       0.058654
--------------------------------
Total charge:    -2.000000
--------------------------------

CHELPG charges calculated...

Timings for individual parts in CHELPG calculation:
Grid generation                 ...        0.005 sec (=   0.000 min)
Potential calculation           ...        7.720 sec (=   0.129 min)
Fit to the potential            ...        0.016 sec (=   0.000 min)
------------------------------------------------------------------------------

------------------------------------------------------------------------------
                      ORCA CHELPG CHARGES GENERATION
------------------------------------------------------------------------------

GBW file                           ... 1e3d_chainsAB_medial_cluster.gbw

Density file                       ... 1e3d_chainsAB_medial_cluster.scfp

Reading the GBW file               ... done

Reading the density               ... Done!
Grid spacing                       ...     0.300000
Point Cut-Off                      ...     2.800000
Van-der-Waals Radii                ...        COSMO
Total charge                       ...           -2


Number of points X direction       ...           44
Number of points Y direction       ...           50
Number of points Z direction       ...           39
Maximum number of possible points  ...        85800
Final number of points             ...        15780


CHELPG Charges            
--------------------------------
  0   Fe  :       0.484796
  1   Fe  :       0.551880
  2   Fe  :       0.513096
  3   S   :      -0.541697
  4   S   :      -0.577455
  5   S   :      -0.489756
  6   S   :      -0.556391
  7   S   :      -0.498533
  8   S   :      -0.499620
  9   S   :      -0.473218
 10   C   :      -0.136992
 11   C   :      -0.187003
 12   C   :      -0.179762
 13   H   :       0.052664
 14   H   :       0.077072
 15   H   :       0.045920
 16   H   :       0.088260
 17   H   :       0.082510
 18   H   :       0.049915
 19   H   :       0.077258
 20   H   :       0.058403
 21   H   :       0.058654
--------------------------------
Total charge:    -2.000000
--------------------------------

CHELPG charges calculated...

Timings for individual parts in CHELPG calculation:
Grid generation                 ...        0.005 sec (=   0.000 min)
Potential calculation           ...        7.717 sec (=   0.129 min)
Fit to the potential            ...        0.015 sec (=   0.000 min)
------------------------------------------------------------------------------


Timings for individual modules:

Sum of individual times         ...     5150.718 sec (=  85.845 min)
GTO integral calculation        ...        0.237 sec (=   0.004 min)   0.0 %
SCF iterations                  ...     5142.711 sec (=  85.712 min)  99.8 %
CHELPG charge generation        ...        7.771 sec (=   0.130 min)   0.2 %
                             ****ORCA TERMINATED NORMALLY****
TOTAL RUN TIME: 0 days 1 hours 25 minutes 58 seconds 612 msec
