# Supplementary material for: Modeling of the Electrostatic Interaction and Catalytic Activity of [NiFe] Hydrogenases on a Planar Electrode
Source: J Phys Chem B. 2022 Oct 21;126(43):8777–90. doi: 10.1021/acs.jpcb.2c05371 (PMC9639099; doi:10.1021/acs.jpcb.2c05371)
Supplement: Supplementary file 1 — jp2c05371_si_001.zip [file jp2c05371_si_001.zip › Supplementary data/Metallic clusters orca/Proximal cluster/Proximal cluster_c3_m1/1e3d_chainsAB_proximal_cluster.out]

                                 *****************
                                 * O   R   C   A *
                                 *****************

           --- An Ab Initio, DFT and Semiempirical electronic structure package ---

                  #######################################################
                  #                        -***-                        #
                  #          Department of theory and spectroscopy      #
                  #               Directorship: Frank Neese             #
                  #        Max Planck Institute fuer Kohlenforschung    #
                  #                Kaiser Wilhelm Platz 1               #
                  #                 D-45470 Muelheim/Ruhr               #
                  #                      Germany                        #
                  #                                                     #
                  #                  All rights reserved                #
                  #                        -***-                        #
                  #######################################################


                         Program Version 4.2.1 -  RELEASE  -


 With contributions from (in alphabetic order):
   Daniel Aravena         : Magnetic Suceptibility
   Michael Atanasov       : Ab Initio Ligand Field Theory (pilot matlab implementation)
   Alexander A. Auer      : GIAO ZORA, VPT2
   Ute Becker             : Parallelization
   Giovanni Bistoni       : ED, misc. LED, open-shell LED, HFLD
   Martin Brehm           : Molecular dynamics
   Dmytro Bykov           : SCF Hessian
   Vijay G. Chilkuri      : MRCI spin determinant printing, contributions to CSF-ICE
   Dipayan Datta          : RHF DLPNO-CCSD density
   Achintya Kumar Dutta   : EOM-CC, STEOM-CC
   Dmitry Ganyushin       : Spin-Orbit,Spin-Spin,Magnetic field MRCI
   Miquel Garcia          : C-PCM Hessian, Gaussian charge scheme
   Yang Guo               : DLPNO-NEVPT2, CIM, IAO-localization
   Andreas Hansen         : Spin unrestricted coupled pair/coupled cluster methods
   Benjamin Helmich-Paris : CASSCF linear response (MC-RPA)
   Lee Huntington         : MR-EOM, pCC
   Robert Izsak           : Overlap fitted RIJCOSX, COSX-SCS-MP3, EOM
   Christian Kollmar      : KDIIS, OOCD, Brueckner-CCSD(T), CCSD density
   Simone Kossmann        : Meta GGA functionals, TD-DFT gradient, OOMP2, MP2 Hessian
   Martin Krupicka        : AUTO-CI
   Lucas Lang             : DCDCAS
   Dagmar Lenk            : GEPOL surface, SMD
   Dimitrios Liakos       : Extrapolation schemes; Compound Job, initial MDCI parallelization
   Dimitrios Manganas     : Further ROCIS development; embedding schemes
   Dimitrios Pantazis     : SARC Basis sets
   Taras Petrenko         : DFT Hessian,TD-DFT gradient, ASA, ECA, R-Raman, ABS, FL, XAS/XES, NRVS
   Peter Pinski           : DLPNO-MP2, DLPNO-MP2 Gradient
   Christoph Reimann      : Effective Core Potentials
   Marius Retegan         : Local ZFS, SOC
   Christoph Riplinger    : Optimizer, TS searches, QM/MM, DLPNO-CCSD(T), (RO)-DLPNO pert. Triples
   Tobias Risthaus        : Range-separated hybrids, TD-DFT gradient, RPA, STAB
   Michael Roemelt        : Original ROCIS implementation
   Masaaki Saitow         : Open-shell DLPNO-CCSD energy and density
   Barbara Sandhoefer     : DKH picture change effects
   Avijit Sen             : IP-ROCIS
   Kantharuban Sivalingam : CASSCF convergence, NEVPT2, FIC-MRCI
   Bernardo de Souza      : ESD, SOC TD-DFT
   Georgi Stoychev        : AutoAux, RI-MP2 NMR
   Willem Van den Heuvel  : Paramagnetic NMR
   Boris Wezisla          : Elementary symmetry handling
   Frank Wennmohs         : Technical directorship


 We gratefully acknowledge several colleagues who have allowed us to
 interface, adapt or use parts of their codes:
   Stefan Grimme, W. Hujo, H. Kruse,             : VdW corrections, initial TS optimization,
                  C. Bannwarth                     DFT functionals, gCP, sTDA/sTD-DF
   Ed Valeev, F. Pavosevic, A. Kumar             : LibInt (2-el integral package), F12 methods
   Garnet Chan, S. Sharma, J. Yang, R. Olivares  : DMRG
   Ulf Ekstrom                                   : XCFun DFT Library
   Mihaly Kallay                                 : mrcc  (arbitrary order and MRCC methods)
   Andreas Klamt, Michael Diedenhofen            : otool_cosmo (COSMO solvation model)
   Jiri Pittner, Ondrej Demel                    : Mk-CCSD
   Frank Weinhold                                : gennbo (NPA and NBO analysis)
   Christopher J. Cramer and Donald G. Truhlar   : smd solvation model
   Lars Goerigk                                  : TD-DFT with DH, B97 family of functionals
   V. Asgeirsson, H. Jonsson                     : NEB implementation
   FAccTs GmbH                                   : IRC, NEB, NEB-TS, Multilevel, MM, QM/MM, CI optimization
   S Lehtola, MJT Oliveira, MAL Marques          : LibXC Library


 Your calculation uses the libint2 library for the computation of 2-el integrals
 For citations please refer to: http://libint.valeyev.net

 Your ORCA version has been built with support for libXC version: 4.2.3
 For citations please refer to: https://tddft.org/programs/libxc/

 This ORCA versions uses:
   CBLAS   interface :  Fast vector & matrix operations
   LAPACKE interface :  Fast linear algebra routines
   SCALAPACK package :  Parallel linear algebra routines


----- Orbital basis set information -----
Your calculation utilizes the basis: def2-SVP
   F. Weigend and R. Ahlrichs, Phys. Chem. Chem. Phys. 7, 3297 (2005).

================================================================================
                                        WARNINGS
                       Please study these warnings very carefully!
================================================================================


INFO   : the flag for use of LIBINT has been found!

================================================================================
                                       INPUT FILE
================================================================================
NAME = 1e3d_chainsAB_proximal_cluster.inp
|  1> # avogadro generated ORCA input file
|  2> #Proximal cluster 
|  3> 
|  4> ! AllPop
|  5> ! CHELPG
|  6> ! Angs
|  7> ! PBE0 def2-SVP TightSCF UHF
|  8> %scf
|  9> 	MaxIter 1500
| 10> 
| 11> end
| 12> * xyz -3 1
| 13>    C       11.57300        8.88800       42.30100
| 14>    S       13.19756        8.61982       41.54012
| 15>   Fe       14.55389       10.26934       42.36489
| 16>    O       14.58978        9.73480       44.12350
| 17>   Fe       15.71374       10.57868       45.28654
| 18>    O       15.69186        8.87797       46.64148
| 19>    C       15.93406        9.01132       47.86817
| 20>    O       16.21134        8.03723       48.59766
| 21>   Fe       15.88044       12.47989       41.45773
| 22>    S       16.35487       13.52327       39.48311
| 23>    C       18.12999       13.79554       39.27685
| 24>    S       16.53681       10.35471       41.35673
| 25>    S       13.69027       12.38456       42.05842
| 26>   Fe       14.83853       13.17026       43.88942
| 27>    S       13.63158       15.06902       44.15659
| 28>    C       14.11470       15.76443       45.73728
| 29>    O       17.67336       10.78306       44.45962
| 30>    S       18.61478       10.67546       45.64799
| 31>    C       18.91502        9.11613       46.53490
| 32>    O       14.84354       12.17945       45.43589
| 33>    S       16.89860       13.53111       43.12835
| 34>    C       15.90727       10.39254       48.49486
| 35>    H       16.33382       10.34777       49.47514
| 36>    H       16.46869       11.07095       47.88702
| 37>    H       14.89512       10.73211       48.56655
| 38>    H       19.61068        9.28622       47.32991
| 39>    H       19.31760        8.39230       45.85747
| 40>    H       17.99343        8.75253       46.93909
| 41>    H       13.56913       16.66836       45.91097
| 42>    H       15.16334       15.97696       45.72789
| 43>    H       13.89992       15.06293       46.51617
| 44>    H       18.30955       14.28501       38.34247
| 45>    H       18.63908       12.85451       39.29016
| 46>    H       18.49206       14.40826       40.07584
| 47>    H       10.88865        8.14283       41.95274
| 48>    H       11.20989        9.85843       42.03394
| 49>    H       11.66212        8.82094       43.36517
| 50> *
| 51> 
| 52> 
| 53>                          ****END OF INPUT****
================================================================================

                       ****************************
                       * Single Point Calculation *
                       ****************************

---------------------------------
CARTESIAN COORDINATES (ANGSTROEM)
---------------------------------
  C     11.573000    8.888000   42.301000
  S     13.197560    8.619820   41.540120
  Fe    14.553890   10.269340   42.364890
  O     14.589780    9.734800   44.123500
  Fe    15.713740   10.578680   45.286540
  O     15.691860    8.877970   46.641480
  C     15.934060    9.011320   47.868170
  O     16.211340    8.037230   48.597660
  Fe    15.880440   12.479890   41.457730
  S     16.354870   13.523270   39.483110
  C     18.129990   13.795540   39.276850
  S     16.536810   10.354710   41.356730
  S     13.690270   12.384560   42.058420
  Fe    14.838530   13.170260   43.889420
  S     13.631580   15.069020   44.156590
  C     14.114700   15.764430   45.737280
  O     17.673360   10.783060   44.459620
  S     18.614780   10.675460   45.647990
  C     18.915020    9.116130   46.534900
  O     14.843540   12.179450   45.435890
  S     16.898600   13.531110   43.128350
  C     15.907270   10.392540   48.494860
  H     16.333820   10.347770   49.475140
  H     16.468690   11.070950   47.887020
  H     14.895120   10.732110   48.566550
  H     19.610680    9.286220   47.329910
  H     19.317600    8.392300   45.857470
  H     17.993430    8.752530   46.939090
  H     13.569130   16.668360   45.910970
  H     15.163340   15.976960   45.727890
  H     13.899920   15.062930   46.516170
  H     18.309550   14.285010   38.342470
  H     18.639080   12.854510   39.290160
  H     18.492060   14.408260   40.075840
  H     10.888650    8.142830   41.952740
  H     11.209890    9.858430   42.033940
  H     11.662120    8.820940   43.365170

----------------------------
CARTESIAN COORDINATES (A.U.)
----------------------------
  NO LB      ZA    FRAG     MASS         X           Y           Z
   0 C     6.0000    0    12.011   21.869801   16.795886   79.937305
   1 S    16.0000    0    32.060   24.939774   16.289099   78.499450
   2 Fe   26.0000    0    55.850   27.502866   19.406240   80.058040
   3 O     8.0000    0    15.999   27.570689   18.396106   83.381331
   4 Fe   26.0000    0    55.850   29.694665   19.990808   85.579158
   5 O     8.0000    0    15.999   29.653318   16.776932   88.139624
   6 C     6.0000    0    12.011   30.111010   17.028927   90.457732
   7 O     8.0000    0    15.999   30.634993   15.188164   91.836268
   8 Fe   26.0000    0    55.850   30.009682   23.583574   78.343756
   9 S    16.0000    0    32.060   30.906225   25.555277   74.612265
  10 C     6.0000    0    12.011   34.260716   26.069792   74.222490
  11 S    16.0000    0    32.060   31.250042   19.567566   78.152893
  12 S    16.0000    0    32.060   25.870861   23.403427   79.478895
  13 Fe   26.0000    0    55.850   28.040758   24.888185   82.938984
  14 S    16.0000    0    32.060   25.759953   28.476321   83.443862
  15 C     6.0000    0    12.011   26.672917   29.790455   86.430933
  16 O     8.0000    0    15.999   33.397810   20.377030   84.016506
  17 S    16.0000    0    32.060   35.176836   20.173696   86.262200
  18 C     6.0000    0    12.011   35.744208   17.226989   87.938217
  19 O     8.0000    0    15.999   28.050225   23.015825   85.861389
  20 S    16.0000    0    32.060   31.933726   25.570092   81.500770
  21 C     6.0000    0    12.011   30.060384   19.639054   91.642004
  22 H     1.0000    0     1.008   30.866447   19.554451   93.494465
  23 H     1.0000    0     1.008   31.121314   20.921064   90.493353
  24 H     1.0000    0     1.008   28.147698   20.280749   91.777479
  25 H     1.0000    0     1.008   37.058814   17.548413   89.440568
  26 H     1.0000    0     1.008   36.504974   15.859149   86.658059
  27 H     1.0000    0     1.008   34.002655   16.539885   88.702025
  28 H     1.0000    0     1.008   25.641940   31.498636   86.759160
  29 H     1.0000    0     1.008   28.654560   30.192079   86.413189
  30 H     1.0000    0     1.008   26.267042   28.464812   87.902822
  31 H     1.0000    0     1.008   34.600035   26.994757   72.456768
  32 H     1.0000    0     1.008   35.222757   24.291503   74.247642
  33 H     1.0000    0     1.008   34.944929   27.227665   75.732362
  34 H     1.0000    0     1.008   20.576566   15.387719   79.279189
  35 H     1.0000    0     1.008   21.183622   18.629733   79.432635
  36 H     1.0000    0     1.008   22.038213   16.669161   81.948295

--------------------------------
INTERNAL COORDINATES (ANGSTROEM)
--------------------------------
 C      0   0   0     0.000000000000     0.00000000     0.00000000
 S      1   0   0     1.813850622405     0.00000000     0.00000000
 Fe     2   1   0     2.289277801447   105.84161218     0.00000000
 O      3   2   1     1.838404263431    98.43558017    66.40857391
 Fe     4   3   2     1.824303038862   119.16865615   172.58354113
 O      5   4   3     2.174570220089    91.67650289   202.04777399
 C      6   5   4     1.257462293113   121.53100196   204.65087488
 O      7   6   5     1.248155113197   122.01755964   195.90677584
 Fe     3   2   1     2.732984718325   138.65918963   246.88816489
 S      9   3   2     2.283166615405   139.24994392   353.01392952
 C     10   9   3     1.807685026463   111.81211014   234.15841721
 S      3   2   1     2.226128107028   113.09235856   188.58188080
 S      9   3   2     2.273051014364    53.89075331    83.17515395
 Fe    13   9   3     2.299649216207    73.43927259    96.40966621
 S     14  13   9     2.265700255771    96.55896247   124.68251228
 C     15  14  13     1.793204081693   106.58403822   169.52754381
 O      5   4   3     2.136744817520   111.25720405   313.17516157
 S     17   5   4     1.519892309771   104.99270926   213.17029322
 C     18  17   5     1.818863231417   122.96964369    71.27913499
 O      5   4   3     1.828118720270    99.43115092    72.04010719
 S      9   3   2     2.220964758478   110.83478336   177.21357748
 C      7   6   5     1.516979481931   119.74641741    15.24889080
 H     22   7   6     1.069999127944   109.47165513   191.99981623
 H     22   7   6     1.070000939299   109.47156803   312.33362759
 H     22   7   6     1.069997599764   109.47155679    72.32213746
 H     19  18  17     1.070006702689   109.47149817   179.99991035
 H     19  18  17     1.070005574845   109.47152496    60.00063617
 H     19  18  17     1.070001235607   109.47202390   299.99971193
 H     16  15  14     1.070002002755   109.47118609   179.99988787
 H     16  15  14     1.070001412429   109.47105588    60.00061583
 H     16  15  14     1.070001089018   109.47160806   300.00072353
 H     11  10   9     1.069994700407   109.47109381   180.00001278
 H     11  10   9     1.069994039750   109.47118547    60.00004475
 H     11  10   9     1.070002571679   109.47124429   300.00037661
 H      1   2   3     1.069999195794   109.47135551   179.99985568
 H      1   2   3     1.070002009624   109.47128375    59.99967490
 H      1   2   3     1.069998694812   109.47126652   299.99953959

---------------------------
INTERNAL COORDINATES (A.U.)
---------------------------
 C      0   0   0     0.000000000000     0.00000000     0.00000000
 S      1   0   0     3.427680924189     0.00000000     0.00000000
 Fe     2   1   0     4.326108089201   105.84161218     0.00000000
 O      3   2   1     3.474080581317    98.43558017    66.40857391
 Fe     4   3   2     3.447433128729   119.16865615   172.58354113
 O      5   4   3     4.109342174950    91.67650289   202.04777399
 C      6   5   4     2.376259357715   121.53100196   204.65087488
 O      7   6   5     2.358671336596   122.01755964   195.90677584
 Fe     3   2   1     5.164592645827   138.65918963   246.88816489
 S      9   3   2     4.314559621227   139.24994392   353.01392952
 C     10   9   3     3.416029636406   111.81211014   234.15841721
 S      3   2   1     4.206772461307   113.09235856   188.58188080
 S      9   3   2     4.295443905579    53.89075331    83.17515395
 Fe    13   9   3     4.345707222717    73.43927259    96.40966621
 S     14  13   9     4.281552984962    96.55896247   124.68251228
 C     15  14  13     3.388664616629   106.58403822   169.52754381
 O      5   4   3     4.037862523189   111.25720405   313.17516157
 S     17   5   4     2.872180218520   104.99270926   213.17029322
 C     18  17   5     3.437153382437   122.96964369    71.27913499
 O      5   4   3     3.454643721604    99.43115092    72.04010719
 S      9   3   2     4.197015146613   110.83478336   177.21357748
 C      7   6   5     2.866675771628   119.74641741    15.24889080
 H     22   7   6     2.022005315348   109.47165513   191.99981623
 H     22   7   6     2.022008738313   109.47156803   312.33362759
 H     22   7   6     2.022002427506   109.47155679    72.32213746
 H     19  18  17     2.022019629543   109.47149817   179.99991035
 H     19  18  17     2.022017498227   109.47152496    60.00063617
 H     19  18  17     2.022009298254   109.47202390   299.99971193
 H     16  15  14     2.022010747954   109.47118609   179.99988787
 H     16  15  14     2.022009632400   109.47105588    60.00061583
 H     16  15  14     2.022009021242   109.47160806   300.00072353
 H     11  10   9     2.021996948517   109.47109381   180.00001278
 H     11  10   9     2.021995700055   109.47118547    60.00004475
 H     11  10   9     2.022011823065   109.47124429   300.00037661
 H      1   2   3     2.022005443567   109.47135551   179.99985568
 H      1   2   3     2.022010760935   109.47128375    59.99967490
 H      1   2   3     2.022004496848   109.47126652   299.99953959

---------------------
BASIS SET INFORMATION
---------------------
There are 5 groups of distinct atoms

 Group   1 Type C   : 7s4p1d contracted to 3s2p1d pattern {511/31/1}
 Group   2 Type S   : 10s7p1d contracted to 4s3p1d pattern {5311/511/1}
 Group   3 Type Fe  : 14s9p5d1f contracted to 5s3p2d1f pattern {63311/531/41/1}
 Group   4 Type O   : 7s4p1d contracted to 3s2p1d pattern {511/31/1}
 Group   5 Type H   : 4s1p contracted to 2s1p pattern {31/1}

Atom   0C    basis set group =>   1
Atom   1S    basis set group =>   2
Atom   2Fe   basis set group =>   3
Atom   3O    basis set group =>   4
Atom   4Fe   basis set group =>   3
Atom   5O    basis set group =>   4
Atom   6C    basis set group =>   1
Atom   7O    basis set group =>   4
Atom   8Fe   basis set group =>   3
Atom   9S    basis set group =>   2
Atom  10C    basis set group =>   1
Atom  11S    basis set group =>   2
Atom  12S    basis set group =>   2
Atom  13Fe   basis set group =>   3
Atom  14S    basis set group =>   2
Atom  15C    basis set group =>   1
Atom  16O    basis set group =>   4
Atom  17S    basis set group =>   2
Atom  18C    basis set group =>   1
Atom  19O    basis set group =>   4
Atom  20S    basis set group =>   2
Atom  21C    basis set group =>   1
Atom  22H    basis set group =>   5
Atom  23H    basis set group =>   5
Atom  24H    basis set group =>   5
Atom  25H    basis set group =>   5
Atom  26H    basis set group =>   5
Atom  27H    basis set group =>   5
Atom  28H    basis set group =>   5
Atom  29H    basis set group =>   5
Atom  30H    basis set group =>   5
Atom  31H    basis set group =>   5
Atom  32H    basis set group =>   5
Atom  33H    basis set group =>   5
Atom  34H    basis set group =>   5
Atom  35H    basis set group =>   5
Atom  36H    basis set group =>   5
------------------------------------------------------------------------------
                           ORCA GTO INTEGRAL CALCULATION
------------------------------------------------------------------------------

                         BASIS SET STATISTICS AND STARTUP INFO

 # of primitive gaussian shells          ...  449
 # of primitive gaussian functions       ...  913
 # of contracted shells                  ...  211
 # of contracted basis functions         ...  479
 Highest angular momentum                ...    3
 Maximum contraction depth               ...    6
 Integral package used                   ... LIBINT
 Integral threshhold            Thresh   ...  2.500e-11
 Primitive cut-off              TCut     ...  2.500e-12


------------------------------ INTEGRAL EVALUATION ----------------------------


 * One electron integrals 
 Pre-screening matrix                    ... done
 Shell pair data                         ... done (   0.003 sec)

-------------------------------------------------------------------------------
                                 ORCA SCF
-------------------------------------------------------------------------------

------------
SCF SETTINGS
------------
Hamiltonian:
 Density Functional     Method          .... DFT(GTOs)
 Exchange Functional    Exchange        .... PBE
   PBE kappa parameter   XKappa         ....  0.804000
   PBE mue parameter    XMuePBE         ....  0.219520
 Correlation Functional Correlation     .... PBE
   PBE beta parameter  CBetaPBE         ....  0.066725
 LDA part of GGA corr.  LDAOpt          .... PW91-LDA
 Gradients option       PostSCFGGA      .... off
 Hybrid DFT is turned on
   Fraction HF Exchange ScalHFX         ....  0.250000
   Scaling of DF-GGA-X  ScalDFX         ....  0.750000
   Scaling of DF-GGA-C  ScalDFC         ....  1.000000
   Scaling of DF-LDA-C  ScalLDAC        ....  1.000000
   Perturbative correction              ....  0.000000
   Density functional embedding theory  .... OFF
   NL short-range parameter             ....  6.900000


General Settings:
 Integral files         IntName         .... 1e3d_chainsAB_proximal_cluster
 Hartree-Fock type      HFTyp           .... UHF
 Total Charge           Charge          ....   -3
 Multiplicity           Mult            ....    1
 Number of Electrons    NEL             ....  310
 Basis Dimension        Dim             ....  479
 Nuclear Repulsion      ENuc            ....   5965.7243366405 Eh

Convergence Acceleration:
 DIIS                   CNVDIIS         .... on
   Start iteration      DIISMaxIt       ....    12
   Startup error        DIISStart       ....  0.200000
   # of expansion vecs  DIISMaxEq       ....     5
   Bias factor          DIISBfac        ....   1.050
   Max. coefficient     DIISMaxC        ....  10.000
 Newton-Raphson         CNVNR           .... off
 SOSCF                  CNVSOSCF        .... off
 Level Shifting         CNVShift        .... on
   Level shift para.    LevelShift      ....    0.2500
   Turn off err/grad.   ShiftErr        ....    0.0010
 Zerner damping         CNVZerner       .... off
 Static damping         CNVDamp         .... on
   Fraction old density DampFac         ....    0.7000
   Max. Damping (<1)    DampMax         ....    0.9800
   Min. Damping (>=0)   DampMin         ....    0.0000
   Turn off err/grad.   DampErr         ....    0.1000
 Fernandez-Rico         CNVRico         .... off

SCF Procedure:
 Maximum # iterations   MaxIter         ....  1500
 SCF integral mode      SCFMode         .... Direct
   Integral package                     .... LIBINT
 Reset frequency        DirectResetFreq ....    20
 Integral Threshold     Thresh          ....  2.500e-11 Eh
 Primitive CutOff       TCut            ....  2.500e-12 Eh

Convergence Tolerance:
 Convergence Check Mode ConvCheckMode   .... Total+1el-Energy
 Convergence forced     ConvForced      .... 0
 Energy Change          TolE            ....  1.000e-08 Eh
 1-El. energy change                    ....  1.000e-05 Eh
 DIIS Error             TolErr          ....  5.000e-07


Diagonalization of the overlap matrix:
Smallest eigenvalue                        ... 3.217e-03
Time for diagonalization                   ...    0.020 sec
Threshold for overlap eigenvalues          ... 1.000e-08
Number of eigenvalues below threshold      ... 0
Time for construction of square roots      ...    0.011 sec
Total time needed                          ...    0.031 sec

-------------------
DFT GRID GENERATION
-------------------

General Integration Accuracy     IntAcc      ...  4.340
Radial Grid Type                 RadialGrid  ... Gauss-Chebyshev
Angular Grid (max. acc.)         AngularGrid ... Lebedev-110
Angular grid pruning method      GridPruning ... 3 (G Style)
Weight generation scheme         WeightScheme... Becke
Basis function cutoff            BFCut       ...    1.0000e-11
Integration weight cutoff        WCut        ...    1.0000e-14
Grids for H and He will be reduced by one unit

# of grid points (after initial pruning)     ...  54716 (   0.0 sec)
# of grid points (after weights+screening)   ...  49988 (   0.3 sec)
nearest neighbour list constructed           ...    0.0 sec
Grid point re-assignment to atoms done       ...    0.0 sec
Grid point division into batches done        ...    0.0 sec
Reduced shell lists constructed in    0.5 sec

Total number of grid points                  ...    49988
Total number of batches                      ...      799
Average number of points per batch           ...       62
Average number of grid points per atom       ...     1351
Average number of shells per batch           ...    79.35 (37.61%)
Average number of basis functions per batch  ...   169.09 (35.30%)
Average number of large shells per batch     ...    49.16 (61.96%)
Average number of large basis fcns per batch ...   104.38 (61.73%)
Maximum spatial batch extension              ...  22.04, 20.34, 21.22 au
Average spatial batch extension              ...   3.59,  3.58,  3.50 au

Time for grid setup =    0.763 sec

------------------------------
INITIAL GUESS: MODEL POTENTIAL
------------------------------
Loading Hartree-Fock densities                     ... done
Calculating cut-offs                               ... done
Setting up the integral package                    ... done
Initializing the effective Hamiltonian             ... done
Starting the Coulomb interaction                   ... done (   1.0 sec)
Reading the grid                                   ... done
Mapping shells                                     ... done
Starting the XC term evaluation                    ... done (   0.5 sec)
  promolecular density results
     # of electrons  =    306.991313760
     EX              =   -466.863955179
     EC              =    -12.079407018
     EX+EC           =   -478.943362197
Transforming the Hamiltonian                       ... done (   0.0 sec)
Diagonalizing the Hamiltonian                      ... done (   0.0 sec)
Back transforming the eigenvectors                 ... done (   0.0 sec)
Now organizing SCF variables                       ... done
                      ------------------
                      INITIAL GUESS DONE (   2.4 sec)
                      ------------------
--------------
SCF ITERATIONS
--------------
ITER       Energy         Delta-E        Max-DP      RMS-DP      [F,P]     Damp
               ***  Starting incremental Fock matrix formation  ***
  0  -8449.9932098156   0.000000000000 0.20278194  0.00172750  0.3567197 0.7000
  1  -8450.5896161696  -0.596406354001 0.07807763  0.00094946  0.1439673 0.7000
                               ***Turning on DIIS***
  2  -8450.7357949497  -0.146178780145 0.04788334  0.00052497  0.1426497 0.7000
  3  -8450.8972887033  -0.161493753569 0.03330752  0.00035982  0.1013611 0.7000
  4  -8450.9976284315  -0.100339728237 0.03017041  0.00027234  0.1328736 0.7000
  5  -8451.0981324250  -0.100503993535 0.02569718  0.00022548  0.1055448 0.7000
  6  -8451.1782269133  -0.080094488296 0.06774965  0.00064753  0.0678689 0.0000
  7  -8451.3518588387  -0.173631925314 0.01919864  0.00018891  0.0347664 0.0000
  8  -8451.3566886796  -0.004829840937 0.00873540  0.00012145  0.0531755 0.0000
  9  -8451.3686015671  -0.011912887478 0.00889493  0.00013122  0.0196840 0.0000
 10  -8451.3747904412  -0.006188874144 0.00692350  0.00011240  0.0166849 0.0000
 11  -8451.3800857611  -0.005295319927 0.00726525  0.00010740  0.0062882 0.0000
 12  -8451.3837453266  -0.003659565440 0.00581650  0.00007556  0.0134214 0.0000
 13  -8451.3860814840  -0.002336157400 0.00650019  0.00010067  0.0106259 0.0000
 14  -8451.3888962870  -0.002814802996 0.00526757  0.00005677  0.0078526 0.0000
 15  -8451.3893200718  -0.000423784848 0.00536804  0.00005705  0.0139877 0.0000
 16  -8451.3908034713  -0.001483399476 0.00377957  0.00004857  0.0122303 0.0000
 17  -8451.3919176493  -0.001114178034 0.00304617  0.00003822  0.0056156 0.0000
 18  -8451.3924884911  -0.000570841803 0.00363762  0.00003659  0.0058689 0.0000
 19  -8451.3930321940  -0.000543702910 0.00379679  0.00003262  0.0043351 0.0000
               *** Restarting incremental Fock matrix formation ***
                                   *** Resetting DIIS ***
 20  -8451.3935417932  -0.000509599136 0.00376959  0.00003655  0.0038068 0.0000
 21  -8451.3938386737  -0.000296880558 0.00251315  0.00002515  0.0068045 0.0000
 22  -8451.3942209528  -0.000382279106 0.00425208  0.00003175  0.0032373 0.0000
 23  -8451.3945099771  -0.000289024290 0.00350439  0.00002661  0.0031787 0.0000
 24  -8451.3947331220  -0.000223144863 0.00427533  0.00003376  0.0028735 0.0000
 25  -8451.3949881604  -0.000255038405 0.00134333  0.00001425  0.0021181 0.0000
 26  -8451.3950669093  -0.000078748853 0.00316039  0.00002350  0.0020472 0.0000
 27  -8451.3951871523  -0.000120243067 0.00127445  0.00001096  0.0022810 0.0000
 28  -8451.3952496284  -0.000062476065 0.00177930  0.00001287  0.0016577 0.0000
 29  -8451.3953038986  -0.000054270178 0.00100699  0.00000790  0.0015366 0.0000
 30  -8451.3953332746  -0.000029376059 0.00168736  0.00001223  0.0015036 0.0000
 31  -8451.3953872207  -0.000053946122 0.00077482  0.00000712  0.0013572 0.0000
 32  -8451.3954107469  -0.000023526196 0.00138392  0.00001068  0.0012886 0.0000
 33  -8451.3954493882  -0.000038641287 0.00087868  0.00000740  0.0011510 0.0000
 34  -8451.3954749847  -0.000025596521 0.00078710  0.00000616  0.0010882 0.0000
 35  -8451.3954937512  -0.000018766425 0.00159487  0.00001088  0.0010340 0.0000
 36  -8451.3955253486  -0.000031597434 0.00175030  0.00001755  0.0008955 0.0000
 37  -8451.3955643455  -0.000038996879 0.00029482  0.00000275  0.0012046 0.0000
 38  -8451.3955687414  -0.000004395868 0.00100609  0.00000776  0.0010134 0.0000
 39  -8451.3955891838  -0.000020442454 0.00114239  0.00001102  0.0006663 0.0000
               *** Restarting incremental Fock matrix formation ***
                                   *** Resetting DIIS ***
 40  -8451.3956027451  -0.000013561283 0.00143391  0.00001303  0.0011192 0.0000
 41  -8451.3955682282   0.000034516881 0.00074383  0.00000620  0.0036045 0.0000
 42  -8451.3956139359  -0.000045707646 0.00037537  0.00000409  0.0012454 0.0000
 43  -8451.3956284815  -0.000014545691 0.00097468  0.00001009  0.0007242 0.0000
 44  -8451.3956413179  -0.000012836312 0.00020357  0.00000176  0.0010312 0.0000
 45  -8451.3956460905  -0.000004772637 0.00090269  0.00000760  0.0004942 0.0000
 46  -8451.3956567880  -0.000010697542 0.00042391  0.00000439  0.0004448 0.0000
 47  -8451.3956617757  -0.000004987682 0.00061978  0.00000567  0.0005309 0.0000
 48  -8451.3956687170  -0.000006941287 0.00048392  0.00000535  0.0003565 0.0000
 49  -8451.3956728271  -0.000004110130 0.00038570  0.00000400  0.0006616 0.0000
 50  -8451.3956767125  -0.000003885340 0.00024961  0.00000234  0.0007289 0.0000
 51  -8451.3956772884  -0.000000575932 0.00026761  0.00000274  0.0005283 0.0000
 52  -8451.3956799594  -0.000002670951 0.00036850  0.00000359  0.0003672 0.0000
 53  -8451.3956831164  -0.000003157073 0.00034197  0.00000342  0.0003600 0.0000
 54  -8451.3956859813  -0.000002864832 0.00034081  0.00000351  0.0002890 0.0000
 55  -8451.3956886401  -0.000002658882 0.00026573  0.00000204  0.0002955 0.0000
 56  -8451.3956875073   0.000001132890 0.00029335  0.00000352  0.0007886 0.0000
 57  -8451.3956912519  -0.000003744675 0.00018032  0.00000179  0.0002419 0.0000
 58  -8451.3956920285  -0.000000776610 0.00017748  0.00000197  0.0003222 0.0000
 59  -8451.3956931709  -0.000001142354 0.00024103  0.00000214  0.0002788 0.0000
               *** Restarting incremental Fock matrix formation ***
                                   *** Resetting DIIS ***
 60  -8451.3956945173  -0.000001346438 0.00064726  0.00000595  0.0002106 0.0000
 61  -8451.3956841959   0.000010321473 0.00020300  0.00000161  0.0016890 0.0000
 62  -8451.3956923079  -0.000008112089 0.00012465  0.00000095  0.0010012 0.0000
 63  -8451.3956951541  -0.000002846156 0.00029498  0.00000233  0.0006181 0.0000
 64  -8451.3956972848  -0.000002130650 0.00025152  0.00000253  0.0001848 0.0000
 65  -8451.3956981379  -0.000000853172 0.00014317  0.00000159  0.0003096 0.0000
 66  -8451.3956989152  -0.000000777276 0.00009930  0.00000106  0.0002361 0.0000
 67  -8451.3956993455  -0.000000430286 0.00025745  0.00000246  0.0001609 0.0000
 68  -8451.3957002046  -0.000000859123 0.00011644  0.00000124  0.0002312 0.0000
 69  -8451.3957007202  -0.000000515634 0.00008700  0.00000085  0.0001624 0.0000
 70  -8451.3957005960   0.000000124235 0.00020162  0.00000164  0.0002240 0.0000
 71  -8451.3957013112  -0.000000715230 0.00014546  0.00000130  0.0001410 0.0000
 72  -8451.3957017785  -0.000000467262 0.00008863  0.00000090  0.0001252 0.0000
 73  -8451.3957019742  -0.000000195674 0.00012428  0.00000115  0.0001358 0.0000
 74  -8451.3957022799  -0.000000305756 0.00008169  0.00000083  0.0001231 0.0000
 75  -8451.3957025311  -0.000000251159 0.00011297  0.00000108  0.0001100 0.0000
 76  -8451.3957027052  -0.000000174152 0.00006951  0.00000072  0.0001706 0.0000
 77  -8451.3957029242  -0.000000218986 0.00010665  0.00000086  0.0001010 0.0000
 78  -8451.3957031365  -0.000000212225 0.00013754  0.00000117  0.0000960 0.0000
 79  -8451.3957033615  -0.000000225033 0.00004532  0.00000044  0.0001059 0.0000
               *** Restarting incremental Fock matrix formation ***
                                   *** Resetting DIIS ***
 80  -8451.3957034224  -0.000000060891 0.00028218  0.00000260  0.0000955 0.0000
 81  -8451.3957003663   0.000003056055 0.00023228  0.00000197  0.0008953 0.0000
 82  -8451.3957037252  -0.000003358848 0.00005202  0.00000054  0.0000788 0.0000
 83  -8451.3957037754  -0.000000050260 0.00005558  0.00000060  0.0000963 0.0000
 84  -8451.3957038803  -0.000000104867 0.00009691  0.00000078  0.0000736 0.0000
 85  -8451.3957040151  -0.000000134780 0.00003545  0.00000035  0.0000690 0.0000
 86  -8451.3957040418  -0.000000026674 0.00009724  0.00000076  0.0000675 0.0000
 87  -8451.3957041611  -0.000000119326 0.00005168  0.00000046  0.0000641 0.0000
 88  -8451.3957042254  -0.000000064352 0.00011486  0.00000088  0.0000604 0.0000
 89  -8451.3957043202  -0.000000094782 0.00002913  0.00000029  0.0000679 0.0000
 90  -8451.3957043281  -0.000000007842 0.00005819  0.00000049  0.0000553 0.0000
 91  -8451.3957043884  -0.000000060301 0.00004481  0.00000035  0.0000522 0.0000
 92  -8451.3957044097  -0.000000021340 0.00003395  0.00000030  0.0000507 0.0000
 93  -8451.3957044443  -0.000000034592 0.00004405  0.00000036  0.0000490 0.0000
 94  -8451.3957044854  -0.000000041076 0.00008059  0.00000065  0.0000467 0.0000
 95  -8451.3957045477  -0.000000062300 0.00002268  0.00000022  0.0000424 0.0000
 96  -8451.3957045261   0.000000021548 0.00003814  0.00000034  0.0000553 0.0000
 97  -8451.3957045613  -0.000000035192 0.00004875  0.00000038  0.0000412 0.0000
 98  -8451.3957045937  -0.000000032387 0.00002020  0.00000018  0.0000386 0.0000
 99  -8451.3957046088  -0.000000015112 0.00003104  0.00000026  0.0000380 0.0000
               *** Restarting incremental Fock matrix formation ***
                                   *** Resetting DIIS ***
100  -8451.3957046359  -0.000000027119 0.00007857  0.00000077  0.0000364 0.0000
101  -8451.3957044401   0.000000195858 0.00006402  0.00000054  0.0002704 0.0000
102  -8451.3957046750  -0.000000234939 0.00001745  0.00000016  0.0000327 0.0000
103  -8451.3957046727   0.000000002357 0.00003576  0.00000028  0.0000322 0.0000
104  -8451.3957046856  -0.000000012951 0.00003135  0.00000026  0.0000339 0.0000
105  -8451.3957047061  -0.000000020485 0.00002586  0.00000021  0.0000288 0.0000
106  -8451.3957047138  -0.000000007723 0.00002764  0.00000020  0.0000346 0.0000
107  -8451.3957047295  -0.000000015654 0.00002713  0.00000022  0.0000264 0.0000
108  -8451.3957047347  -0.000000005191 0.00002172  0.00000017  0.0000250 0.0000
109  -8451.3957047459  -0.000000011276 0.00001612  0.00000015  0.0000361 0.0000
110  -8451.3957047480  -0.000000002095 0.00001516  0.00000011  0.0000233 0.0000
111  -8451.3957047500  -0.000000001955 0.00002387  0.00000018  0.0000225 0.0000
112  -8451.3957047578  -0.000000007814 0.00001353  0.00000011  0.0000214 0.0000
113  -8451.3957047601  -0.000000002281 0.00002119  0.00000014  0.0000208 0.0000
114  -8451.3957047668  -0.000000006765 0.00003582  0.00000025  0.0000199 0.0000
115  -8451.3957047732  -0.000000006372 0.00001425  0.00000012  0.0000180 0.0000
116  -8451.3957047739  -0.000000000669 0.00002833  0.00000021  0.0000187 0.0000
117  -8451.3957047823  -0.000000008411 0.00001492  0.00000011  0.0000172 0.0000
118  -8451.3957047814   0.000000000868 0.00000721  0.00000007  0.0000165 0.0000
119  -8451.3957047804   0.000000001000 0.00001345  0.00000010  0.0000163 0.0000
               *** Restarting incremental Fock matrix formation ***
                                   *** Resetting DIIS ***
120  -8451.3957048053  -0.000000024860 0.00003366  0.00000026  0.0000157 0.0000
121  -8451.3957047935   0.000000011762 0.00001811  0.00000016  0.0000715 0.0000
122  -8451.3957048137  -0.000000020209 0.00000678  0.00000006  0.0000142 0.0000
123  -8451.3957048071   0.000000006617 0.00001956  0.00000013  0.0000139 0.0000
124  -8451.3957048089  -0.000000001733 0.00001841  0.00000013  0.0000129 0.0000
125  -8451.3957048113  -0.000000002403 0.00000480  0.00000005  0.0000120 0.0000
126  -8451.3957048118  -0.000000000531 0.00001393  0.00000009  0.0000118 0.0000
127  -8451.3957048120  -0.000000000253 0.00001192  0.00000009  0.0000112 0.0000
128  -8451.3957048074   0.000000004637 0.00001203  0.00000010  0.0000106 0.0000
129  -8451.3957048117  -0.000000004324 0.00000704  0.00000006  0.0000191 0.0000
130  -8451.3957048071   0.000000004575 0.00000926  0.00000007  0.0000099 0.0000
131  -8451.3957048038   0.000000003354 0.00001025  0.00000008  0.0000095 0.0000
132  -8451.3957048042  -0.000000000409 0.00000845  0.00000006  0.0000091 0.0000
133  -8451.3957048031   0.000000001057 0.00000980  0.00000007  0.0000087 0.0000
134  -8451.3957048059  -0.000000002758 0.00003652  0.00000030  0.0000085 0.0000
135  -8451.3957048119  -0.000000006035 0.00000574  0.00000004  0.0000074 0.0000
136  -8451.3957048117   0.000000000276 0.00003608  0.00000025  0.0000076 0.0000
137  -8451.3957048194  -0.000000007705 0.00003947  0.00000027  0.0000076 0.0000
138  -8451.3957048361  -0.000000016753 0.00000864  0.00000006  0.0000074 0.0000
139  -8451.3957048332   0.000000002972 0.00002809  0.00000019  0.0000066 0.0000
               *** Restarting incremental Fock matrix formation ***
                                   *** Resetting DIIS ***
140  -8451.3957048782  -0.000000045038 0.00010366  0.00000069  0.0000064 0.0000
141  -8451.3957049310  -0.000000052814 0.00002221  0.00000015  0.0000560 0.0000
142  -8451.3957049491  -0.000000018086 0.00002781  0.00000019  0.0000076 0.0000
143  -8451.3957049651  -0.000000016042 0.00010525  0.00000073  0.0000057 0.0000
144  -8451.3957050706  -0.000000105429 0.00008410  0.00000058  0.0000054 0.0000
145  -8451.3957051744  -0.000000103832 0.00012236  0.00000085  0.0000052 0.0000
146  -8451.3957053594  -0.000000185059 0.00022398  0.00000155  0.0000050 0.0000
147  -8451.3957058001  -0.000000440690 0.00022516  0.00000157  0.0000046 0.0000
148  -8451.3957063831  -0.000000582981 0.00016237  0.00000112  0.0000044 0.0000
149  -8451.3957059535   0.000000429596 0.00036814  0.00000254  0.0000073 0.0000
150  -8451.3957070349  -0.000001081360 0.00014043  0.00000097  0.0000049 0.0000
151  -8451.3957075452  -0.000000510347 0.00051086  0.00000350  0.0000057 0.0000
152  -8451.3957059550   0.000001590255 0.00069480  0.00000477  0.0000145 0.0000
153  -8451.3957082909  -0.000002335924 0.00018406  0.00000127  0.0000066 0.0000
154  -8451.3957091249  -0.000000834028 0.00001022  0.00000007  0.0000080 0.0000
155  -8451.3957091277  -0.000000002774 0.00038166  0.00000259  0.0000229 0.0000
156  -8451.3957111140  -0.000001986346 0.00016583  0.00000114  0.0000154 0.0000
157  -8451.3957121098  -0.000000995722 0.00037596  0.00000254  0.0000173 0.0000
158  -8451.3957099982   0.000002111534 0.00085022  0.00000578  0.0000214 0.0000
159  -8451.3957153366  -0.000005338359 0.00042047  0.00000289  0.0000258 0.0000
               *** Restarting incremental Fock matrix formation ***
                                   *** Resetting DIIS ***
160  -8451.3957187070  -0.000003370387 0.00172368  0.00001180  0.0000356 0.0000
161  -8451.3957368572  -0.000018150169 0.00034073  0.00000204  0.0003048 0.0000
162  -8451.3957408853  -0.000004028125 0.00013576  0.00000091  0.0000765 0.0000
163  -8451.3957427351  -0.000001849814 0.00041595  0.00000280  0.0000468 0.0000
164  -8451.3957487164  -0.000005981346 0.00064656  0.00000437  0.0000518 0.0000
165  -8451.3957395554   0.000009161053 0.00380916  0.00002563  0.0000645 0.0000
166  -8451.3958083149  -0.000068759553 0.00105555  0.00000695  0.0001811 0.0000
167  -8451.3957860574   0.000022257560 0.00019541  0.00000128  0.0001518 0.0000
168  -8451.3957823429   0.000003714440 0.00027305  0.00000167  0.0001555 0.0000
169  -8451.3957871354  -0.000004792415 0.00188530  0.00001251  0.0001315 0.0000
170  -8451.3957536510   0.000033484344 0.00134800  0.00000895  0.0000867 0.0000
171  -8451.3957759096  -0.000022258551 0.00027800  0.00000172  0.0004023 0.0000
172  -8451.3957725729   0.000003336629 0.00237966  0.00001578  0.0000598 0.0000
173  -8451.3958225450  -0.000049972039 0.00090796  0.00000572  0.0003174 0.0000
174  -8451.3958027853   0.000019759713 0.00132137  0.00000839  0.0003199 0.0000
175  -8451.3958323972  -0.000029611903 0.00080895  0.00000538  0.0003341 0.0000
176  -8451.3958533455  -0.000020948348 0.00015342  0.00000100  0.0003522 0.0000
177  -8451.3958496222   0.000003723326 0.00212814  0.00001418  0.0003111 0.0000
178  -8451.3959055206  -0.000055898414 0.00090765  0.00000470  0.0013785 0.0000
179  -8451.3959328645  -0.000027343918 0.00416480  0.00002647  0.0004743 0.0000
               *** Restarting incremental Fock matrix formation ***
                                   *** Resetting DIIS ***
180  -8451.3960774805  -0.000144615948 0.00997622  0.00006501  0.0009610 0.0000
181  -8451.3962044913  -0.000127010848 0.00127049  0.00000996  0.0096644 0.0000
182  -8451.3964903123  -0.000285820979 0.00102989  0.00000702  0.0046514 0.0000
183  -8451.3966154510  -0.000125138709 0.00143976  0.00000830  0.0024014 0.0000
184  -8451.3967235731  -0.000108122120 0.00179672  0.00001055  0.0012511 0.0000
185  -8451.3968494388  -0.000125865714 0.02025383  0.00011286  0.0006389 0.0000
186  -8451.3983500525  -0.001500613658 0.00052693  0.00000314  0.0054700 0.0000
187  -8451.3982752180   0.000074834539 0.00011382  0.00000107  0.0064645 0.0000
188  -8451.3982547874   0.000020430562 0.00041234  0.00000234  0.0068085 0.0000
189  -8451.3982863428  -0.000031555373 0.00063380  0.00000494  0.0069183 0.0000
190  -8451.3983166725  -0.000030329751 0.00899303  0.00005077  0.0068325 0.0000
191  -8451.3993257725  -0.001009099988 0.00825815  0.00005136  0.0038093 0.0000
192  -8451.4000419981  -0.000716225608 0.00907479  0.00004273  0.0096779 0.0000
193  -8451.4012193378  -0.001177339687 0.00925698  0.00004318  0.0037328 0.0000
194  -8451.4022636792  -0.001044341439 0.00645822  0.00002898  0.0052172 0.0000
195  -8451.4028414983  -0.000577819057 0.00604647  0.00002602  0.0082701 0.0000
196  -8451.4033449234  -0.000503425075 0.00795628  0.00004907  0.0113266 0.0000
197  -8451.4041703114  -0.000825388037 0.00605945  0.00003109  0.0124990 0.0000
198  -8451.4050982148  -0.000927903435 0.00465034  0.00002352  0.0116384 0.0000
199  -8451.4058361047  -0.000737889892 0.00421138  0.00001957  0.0111705 0.0000
               *** Restarting incremental Fock matrix formation ***
                                   *** Resetting DIIS ***
200  -8451.4060112107  -0.000175105939 0.01605920  0.00012332  0.0081639 0.0000
201  -8451.4047163648   0.001294845886 0.01544258  0.00007711  0.0265211 0.0000
202  -8451.4104221843  -0.005705819505 0.01197162  0.00005840  0.0112940 0.0000
203  -8451.4131331234  -0.002710939123 0.00860629  0.00003804  0.0068163 0.0000
204  -8451.4143889595  -0.001255836090 0.00709381  0.00002792  0.0103989 0.0000
205  -8451.4146935639  -0.000304604353 0.01922168  0.00009152  0.0177559 0.0000
206  -8451.4181195269  -0.003425962994 0.01234927  0.00006414  0.0135440 0.0000
207  -8451.4205981148  -0.002478587921 0.01336002  0.00005941  0.0128158 0.0000
208  -8451.4229780053  -0.002379890562 0.00232976  0.00002042  0.0142537 0.0000
209  -8451.4233380472  -0.000360041840 0.01678704  0.00008750  0.0168840 0.0000
210  -8451.4208937662   0.002444281005 0.01942548  0.00007777  0.0279502 0.0000
211  -8451.4255471851  -0.004653418966 0.01952066  0.00009197  0.0081378 0.0000
212  -8451.4295507523  -0.004003567195 0.02104256  0.00009731  0.0077685 0.0000
213  -8451.4336645435  -0.004113791132 0.01473869  0.00007426  0.0112936 0.0000
214  -8451.4367075728  -0.003043029363 0.00859379  0.00004476  0.0133178 0.0000
215  -8451.4381899204  -0.001482347598 0.00304632  0.00002955  0.0165707 0.0000
216  -8451.4382434458  -0.000053525358 0.00276261  0.00002585  0.0190240 0.0000
217  -8451.4385690625  -0.000325616713 0.00458245  0.00004081  0.0163221 0.0000
218  -8451.4407358518  -0.002166789334 0.01614682  0.00009716  0.0082402 0.0000
219  -8451.4451595870  -0.004423735198 0.01566726  0.00010522  0.0050386 0.0000
               *** Restarting incremental Fock matrix formation ***
                                   *** Resetting DIIS ***
220  -8451.4496646896  -0.004505102541 0.01504871  0.00012059  0.0081538 0.0000
221  -8451.4527791899  -0.003114500374 0.01056612  0.00008310  0.0214450 0.0000
222  -8451.4574864698  -0.004707279903 0.01046992  0.00007346  0.0065532 0.0000
223  -8451.4606961400  -0.003209670131 0.01442402  0.00009401  0.0040362 0.0000
224  -8451.4646161754  -0.003920035417 0.01323567  0.00009117  0.0038859 0.0000
225  -8451.4683700124  -0.003753836962 0.01245179  0.00009154  0.0033143 0.0000
226  -8451.4719870506  -0.003617038237 0.00815471  0.00006281  0.0034544 0.0000
227  -8451.4743655879  -0.002378537270 0.01282437  0.00009337  0.0033719 0.0000
228  -8451.4778017803  -0.003436192483 0.01463062  0.00011826  0.0031898 0.0000
229  -8451.4818732828  -0.004071502506 0.00943726  0.00008982  0.0034197 0.0000
230  -8451.4847961430  -0.002922860118 0.01516480  0.00013282  0.0022441 0.0000
231  -8451.4887665999  -0.003970456943 0.00865144  0.00008329  0.0024585 0.0000
232  -8451.4911621345  -0.002395534610 0.01233551  0.00010269  0.0016737 0.0000
233  -8451.4939868037  -0.002824669205 0.01080682  0.00009561  0.0015970 0.0000
234  -8451.4965429194  -0.002556115665 0.00752663  0.00006702  0.0015579 0.0000
235  -8451.4983042571  -0.001761337757 0.00760823  0.00006578  0.0015898 0.0000
236  -8451.5000172227  -0.001712965550 0.00668260  0.00006048  0.0015780 0.0000
237  -8451.5015750823  -0.001557859574 0.00311474  0.00002944  0.0015790 0.0000
238  -8451.5022697282  -0.000694645889 0.00202963  0.00002104  0.0016343 0.0000
239  -8451.5027564825  -0.000486754327 0.00228995  0.00002038  0.0016655 0.0000
               *** Restarting incremental Fock matrix formation ***
                                   *** Resetting DIIS ***
240  -8451.5032511065  -0.000494624033 0.00642007  0.00005739  0.0022043 0.0000
241  -8451.5046437770  -0.001392670483 0.00508217  0.00004133  0.0046498 0.0000
242  -8451.5057055636  -0.001061786570 0.00686793  0.00005626  0.0016312 0.0000
243  -8451.5071125106  -0.001406947002 0.00597479  0.00004739  0.0015868 0.0000
244  -8451.5082705323  -0.001158021700 0.00512577  0.00004364  0.0015831 0.0000
245  -8451.5093252451  -0.001054712808 0.00132019  0.00001535  0.0018672 0.0000
246  -8451.5096140880  -0.000288842915 0.00100256  0.00000831  0.0024664 0.0000
247  -8451.5094686558   0.000145432172 0.00049046  0.00000531  0.0030950 0.0000
248  -8451.5095418113  -0.000073155445 0.00401659  0.00003341  0.0028861 0.0000
249  -8451.5103582114  -0.000816400161 0.00573866  0.00004124  0.0036387 0.0000
250  -8451.5113486725  -0.000990461062 0.00529506  0.00004327  0.0025667 0.0000
251  -8451.5123711529  -0.001022480361 0.00827438  0.00006582  0.0015455 0.0000
252  -8451.5138824982  -0.001511345366 0.00548002  0.00004837  0.0014757 0.0000
253  -8451.5149582281  -0.001075729906 0.00127223  0.00001640  0.0014676 0.0000
254  -8451.5152408566  -0.000282628489 0.00143166  0.00001140  0.0015389 0.0000
255  -8451.5154210253  -0.000180168714 0.00178757  0.00001859  0.0015684 0.0000
256  -8451.5158106841  -0.000389658750 0.00509723  0.00004335  0.0015673 0.0000
257  -8451.5167486659  -0.000937981855 0.00437080  0.00003935  0.0015303 0.0000
258  -8451.5175650302  -0.000816364283 0.00395929  0.00003738  0.0015512 0.0000
259  -8451.5183261859  -0.000761155663 0.00178622  0.00001944  0.0015711 0.0000
               *** Restarting incremental Fock matrix formation ***
                                   *** Resetting DIIS ***
260  -8451.5186865098  -0.000360323891 0.00517504  0.00004435  0.0016176 0.0000
261  -8451.5194868738  -0.000800364058 0.00314574  0.00003233  0.0032745 0.0000
262  -8451.5201232321  -0.000636358234 0.00518525  0.00004579  0.0016141 0.0000
263  -8451.5209745518  -0.000851319701 0.00473401  0.00003994  0.0015949 0.0000
264  -8451.5216862910  -0.000711739229 0.00386887  0.00003506  0.0016020 0.0000
265  -8451.5222899119  -0.000603620938 0.00193588  0.00001925  0.0016101 0.0000
266  -8451.5225918720  -0.000301960021 0.00480809  0.00003120  0.0016493 0.0000
267  -8451.5220139300   0.000577941948 0.00291545  0.00002004  0.0030893 0.0000
268  -8451.5223729717  -0.000359041742 0.00582136  0.00004251  0.0034210 0.0000
269  -8451.5231176263  -0.000744654591 0.00468133  0.00003514  0.0015932 0.0000
270  -8451.5236831126  -0.000565486240 0.00441001  0.00003688  0.0015886 0.0000
271  -8451.5242541931  -0.000571080520 0.00512843  0.00003845  0.0015661 0.0000
272  -8451.5248285178  -0.000574324735 0.00261106  0.00002288  0.0015360 0.0000
273  -8451.5251460045  -0.000317486636 0.00643970  0.00004581  0.0015602 0.0000
274  -8451.5257564137  -0.000610409188 0.00220871  0.00002274  0.0020715 0.0000
275  -8451.5260535286  -0.000297114935 0.00630743  0.00004480  0.0015154 0.0000
276  -8451.5266222064  -0.000568677808 0.00473549  0.00003624  0.0014308 0.0000
277  -8451.5270551669  -0.000432960504 0.00365473  0.00002860  0.0013967 0.0000
278  -8451.5273808371  -0.000325670162 0.00198731  0.00001690  0.0013800 0.0000
279  -8451.5275585049  -0.000177667864 0.00058330  0.00000621  0.0014178 0.0000
               *** Restarting incremental Fock matrix formation ***
                                   *** Resetting DIIS ***
280  -8451.5275395820   0.000018922936 0.00317488  0.00002497  0.0015121 0.0000
281  -8451.5277673339  -0.000227751952 0.00201025  0.00001663  0.0035642 0.0000
282  -8451.5279598271  -0.000192493129 0.00261468  0.00001941  0.0014560 0.0000
283  -8451.5281611740  -0.000201346958 0.00373952  0.00002741  0.0014377 0.0000
284  -8451.5284343324  -0.000273158328 0.00290329  0.00002200  0.0013797 0.0000
285  -8451.5286469099  -0.000212577494 0.00255287  0.00001937  0.0013664 0.0000
286  -8451.5288262783  -0.000179368411 0.00273013  0.00002131  0.0013562 0.0000
287  -8451.5290181955  -0.000191917230 0.00308048  0.00002284  0.0013269 0.0000
288  -8451.5292209313  -0.000202735824 0.00401975  0.00002967  0.0012960 0.0000
289  -8451.5294735398  -0.000252608432 0.00425414  0.00003168  0.0012241 0.0000
290  -8451.5297324178  -0.000258878043 0.00302855  0.00002413  0.0011720 0.0000
291  -8451.5299225644  -0.000190146618 0.00426815  0.00003005  0.0011691 0.0000
292  -8451.5301502977  -0.000227733277 0.00317760  0.00002426  0.0011228 0.0000
293  -8451.5303286255  -0.000178327797 0.00555520  0.00003740  0.0011191 0.0000
294  -8451.5305923468  -0.000263721324 0.00534676  0.00003554  0.0010417 0.0000
295  -8451.5308320151  -0.000239668241 0.00039216  0.00000767  0.0010051 0.0000
296  -8451.5308618636  -0.000029848596 0.00320648  0.00002043  0.0011264 0.0000
297  -8451.5309968155  -0.000134951848 0.00445564  0.00002869  0.0010872 0.0000
298  -8451.5311779487  -0.000181133208 0.00160040  0.00001168  0.0010375 0.0000
299  -8451.5312485597  -0.000070610957 0.00238298  0.00001575  0.0010999 0.0000
               *** Restarting incremental Fock matrix formation ***
                                   *** Resetting DIIS ***
300  -8451.5313439826  -0.000095422918 0.00206597  0.00001405  0.0011023 0.0000
301  -8451.5314185565  -0.000074573942 0.00131758  0.00000969  0.0012597 0.0000
302  -8451.5314793751  -0.000060818544 0.00183433  0.00001161  0.0011279 0.0000
303  -8451.5315477676  -0.000068392515 0.00227422  0.00001488  0.0011313 0.0000
304  -8451.5316338412  -0.000086073625 0.00159615  0.00001019  0.0011159 0.0000
305  -8451.5316916539  -0.000057812647 0.00214481  0.00001337  0.0011327 0.0000
306  -8451.5317673316  -0.000075677737 0.00232622  0.00001456  0.0011214 0.0000
307  -8451.5318478342  -0.000080502650 0.00147494  0.00000986  0.0011111 0.0000
308  -8451.5319014698  -0.000053635582 0.00434936  0.00002574  0.0011298 0.0000
309  -8451.5320394469  -0.000137977046 0.00098117  0.00000801  0.0010560 0.0000
310  -8451.5320792037  -0.000039756802 0.00441322  0.00002627  0.0011185 0.0000
311  -8451.5322143041  -0.000135100439 0.00359952  0.00002255  0.0010386 0.0000
312  -8451.5323268696  -0.000112565525 0.00332071  0.00002123  0.0010244 0.0000
313  -8451.5324292576  -0.000102387965 0.00102632  0.00000894  0.0010168 0.0000
314  -8451.5324703203  -0.000041062696 0.00463262  0.00002819  0.0010829 0.0000
315  -8451.5325987869  -0.000128466603 0.00095675  0.00000947  0.0010014 0.0000
316  -8451.5326412024  -0.000042415531 0.00494151  0.00003114  0.0010771 0.0000
317  -8451.5327749218  -0.000133719337 0.00122445  0.00001496  0.0009813 0.0000
318  -8451.5328182848  -0.000043363052 0.00141186  0.00000922  0.0012043 0.0000
319  -8451.5328593089  -0.000041024052 0.00147744  0.00001055  0.0011520 0.0000
               *** Restarting incremental Fock matrix formation ***
                                   *** Resetting DIIS ***
320  -8451.5329035023  -0.000044193452 0.00135174  0.00000943  0.0011295 0.0000
321  -8451.5329400498  -0.000036547488 0.00088373  0.00000660  0.0011333 0.0000
322  -8451.5329673699  -0.000027320068 0.00126187  0.00000889  0.0011514 0.0000
323  -8451.5330031127  -0.000035742854 0.00153773  0.00001041  0.0011436 0.0000
324  -8451.5330442490  -0.000041136225 0.00100264  0.00000725  0.0011332 0.0000
325  -8451.5330725514  -0.000028302407 0.00167633  0.00001127  0.0011481 0.0000
326  -8451.5331163662  -0.000043814818 0.00158315  0.00001108  0.0011262 0.0000
327  -8451.5331586039  -0.000042237707 0.00103770  0.00000758  0.0011210 0.0000
328  -8451.5331869793  -0.000028375369 0.00222237  0.00001437  0.0011392 0.0000
329  -8451.5332405301  -0.000053550892 0.00101150  0.00000718  0.0011005 0.0000
330  -8451.5332666662  -0.000026136087 0.00259974  0.00001636  0.0011349 0.0000
331  -8451.5333259850  -0.000059318727 0.00096635  0.00000705  0.0010842 0.0000
332  -8451.5333508540  -0.000024869039 0.00251512  0.00001592  0.0011293 0.0000
333  -8451.5334068719  -0.000056017912 0.00073368  0.00000594  0.0010800 0.0000
334  -8451.5334268681  -0.000019996138 0.00262292  0.00001661  0.0011364 0.0000
335  -8451.5334841372  -0.000057269193 0.00159205  0.00001045  0.0010785 0.0000
336  -8451.5335197642  -0.000035626941 0.00184796  0.00001199  0.0010992 0.0000
337  -8451.5335600596  -0.000040295432 0.00148234  0.00000963  0.0010919 0.0000
338  -8451.5335920681  -0.000032008516 0.00175777  0.00001121  0.0011078 0.0000
339  -8451.5336289367  -0.000036868554 0.00131777  0.00000883  0.0011015 0.0000
               *** Restarting incremental Fock matrix formation ***
                                   *** Resetting DIIS ***
340  -8451.5336577000  -0.000028763316 0.00116455  0.00000750  0.0011179 0.0000
341  -8451.5336813761  -0.000023676082 0.00078785  0.00000546  0.0011352 0.0000
342  -8451.5336988325  -0.000017456434 0.00120208  0.00000770  0.0011579 0.0000
343  -8451.5337234474  -0.000024614887 0.00103499  0.00000662  0.0011519 0.0000
344  -8451.5337442335  -0.000020786129 0.00082512  0.00000553  0.0011600 0.0000
345  -8451.5337616322  -0.000017398686 0.00178810  0.00001081  0.0011712 0.0000
346  -8451.5337957522  -0.000034120018 0.00093480  0.00000625  0.0011353 0.0000
347  -8451.5338150522  -0.000019299952 0.00119528  0.00000745  0.0011575 0.0000
348  -8451.5338381763  -0.000023124125 0.00141256  0.00000874  0.0011531 0.0000
349  -8451.5338651393  -0.000026962989 0.00105437  0.00000682  0.0011417 0.0000
350  -8451.5338858633  -0.000020724010 0.00106305  0.00000670  0.0011532 0.0000
351  -8451.5339062716  -0.000020408292 0.00137017  0.00000844  0.0011568 0.0000
352  -8451.5339318824  -0.000025610785 0.00105292  0.00000673  0.0011442 0.0000
353  -8451.5339520796  -0.000020197185 0.00124298  0.00000765  0.0011537 0.0000
354  -8451.5339750996  -0.000023020066 0.00169092  0.00001033  0.0011478 0.0000
355  -8451.5340059036  -0.000030803929 0.00058071  0.00000416  0.0011229 0.0000
356  -8451.5340176790  -0.000011775433 0.00130704  0.00000805  0.0011656 0.0000
357  -8451.5340414985  -0.000023819495 0.00127606  0.00000788  0.0011461 0.0000
358  -8451.5340646388  -0.000023140305 0.00101375  0.00000640  0.0011423 0.0000
359  -8451.5340832357  -0.000018596922 0.00106657  0.00000671  0.0011516 0.0000
               *** Restarting incremental Fock matrix formation ***
                                   *** Resetting DIIS ***
360  -8451.5341026875  -0.000019451814 0.00109969  0.00000666  0.0011510 0.0000
361  -8451.5341214674  -0.000018779854 0.00073258  0.00000479  0.0011526 0.0000
362  -8451.5341353383  -0.000013870887 0.00108539  0.00000676  0.0011684 0.0000
363  -8451.5341548128  -0.000019474499 0.00103912  0.00000634  0.0011566 0.0000
364  -8451.5341728779  -0.000018065104 0.00074187  0.00000481  0.0011567 0.0000
365  -8451.5341865056  -0.000013627727 0.00113116  0.00000686  0.0011682 0.0000
366  -8451.5342060371  -0.000019531442 0.00107137  0.00000671  0.0011540 0.0000
367  -8451.5342250110  -0.000018973915 0.00081735  0.00000530  0.0011501 0.0000
368  -8451.5342398985  -0.000014887519 0.00152106  0.00000907  0.0011585 0.0000
369  -8451.5342654230  -0.000025524500 0.00051484  0.00000369  0.0011277 0.0000
370  -8451.5342753418  -0.000009918815 0.00132856  0.00000800  0.0011633 0.0000
371  -8451.5342976945  -0.000022352659 0.00080637  0.00000522  0.0011356 0.0000
372  -8451.5343120435  -0.000014349083 0.00101473  0.00000624  0.0011502 0.0000
373  -8451.5343293050  -0.000017261460 0.00107183  0.00000651  0.0011441 0.0000
374  -8451.5343472365  -0.000017931456 0.00097616  0.00000591  0.0011385 0.0000
375  -8451.5343634377  -0.000016201231 0.00105492  0.00000634  0.0011402 0.0000
376  -8451.5343807707  -0.000017332984 0.00087485  0.00000532  0.0011352 0.0000
377  -8451.5343952106  -0.000014439887 0.00106268  0.00000631  0.0011414 0.0000
378  -8451.5344123480  -0.000017137432 0.00086733  0.00000529  0.0011335 0.0000
379  -8451.5344265911  -0.000014243125 0.00105790  0.00000613  0.0011387 0.0000
               *** Restarting incremental Fock matrix formation ***
                                   *** Resetting DIIS ***
380  -8451.5344430850  -0.000016493912 0.00103176  0.00000614  0.0011312 0.0000
381  -8451.5344592083  -0.000016123264 0.00071732  0.00000435  0.0011274 0.0000
382  -8451.5344708939  -0.000011685632 0.00114197  0.00000641  0.0011409 0.0000
383  -8451.5344880739  -0.000017179951 0.00107946  0.00000626  0.0011255 0.0000
384  -8451.5345046878  -0.000016613922 0.00067649  0.00000400  0.0011199 0.0000
385  -8451.5345151801  -0.000010492331 0.00139535  0.00000767  0.0011362 0.0000
386  -8451.5345355639  -0.000020383757 0.00097878  0.00000555  0.0011067 0.0000
387  -8451.5345501071  -0.000014543162 0.00098130  0.00000552  0.0011134 0.0000
388  -8451.5345645445  -0.000014437448 0.00107073  0.00000593  0.0011126 0.0000
389  -8451.5345800361  -0.000015491572 0.00091685  0.00000510  0.0011069 0.0000
390  -8451.5345932773  -0.000013241242 0.00108447  0.00000592  0.0011110 0.0000
391  -8451.5346086703  -0.000015393027 0.00103298  0.00000562  0.0011024 0.0000
392  -8451.5346232053  -0.000014534975 0.00099615  0.00000541  0.0011002 0.0000
393  -8451.5346371238  -0.000013918519 0.00094173  0.00000514  0.0010990 0.0000
394  -8451.5346503100  -0.000013186118 0.00120688  0.00000632  0.0010990 0.0000
395  -8451.5346665231  -0.000016213178 0.00079916  0.00000445  0.0010857 0.0000
396  -8451.5346777826  -0.000011259435 0.00103367  0.00000543  0.0010964 0.0000
397  -8451.5346915970  -0.000013814431 0.00104389  0.00000548  0.0010885 0.0000
398  -8451.5347054870  -0.000013890043 0.00090018  0.00000482  0.0010835 0.0000
399  -8451.5347176281  -0.000012141092 0.00109096  0.00000559  0.0010854 0.0000
               *** Restarting incremental Fock matrix formation ***
                                   *** Resetting DIIS ***
400  -8451.5347316934  -0.000014065299 0.00107670  0.00000569  0.0010761 0.0000
401  -8451.5347457354  -0.000014041996 0.00077147  0.00000411  0.0010697 0.0000
402  -8451.5347560164  -0.000010280954 0.00122388  0.00000612  0.0010800 0.0000
403  -8451.5347713481  -0.000015331705 0.00116088  0.00000597  0.0010618 0.0000
404  -8451.5347861393  -0.000014791216 0.00067648  0.00000361  0.0010537 0.0000
405  -8451.5347949237  -0.000008784395 0.00125326  0.00000622  0.0010704 0.0000
406  -8451.5348103275  -0.000015403832 0.00104633  0.00000532  0.0010487 0.0000
407  -8451.5348233465  -0.000013018955 0.00094191  0.00000475  0.0010472 0.0000
408  -8451.5348349587  -0.000011612225 0.00132186  0.00000652  0.0010480 0.0000
409  -8451.5348508808  -0.000015922127 0.00075420  0.00000391  0.0010282 0.0000
410  -8451.5348602491  -0.000009368247 0.00115829  0.00000567  0.0010436 0.0000
411  -8451.5348739945  -0.000013745450 0.00101897  0.00000509  0.0010286 0.0000
412  -8451.5348862097  -0.000012215174 0.00095481  0.00000470  0.0010264 0.0000
413  -8451.5348974663  -0.000011256587 0.00118271  0.00000577  0.0010259 0.0000
414  -8451.5349112793  -0.000013813002 0.00098211  0.00000481  0.0010123 0.0000
415  -8451.5349226789  -0.000011399647 0.00103963  0.00000508  0.0010133 0.0000
416  -8451.5349347088  -0.000012029905 0.00104205  0.00000506  0.0010075 0.0000
417  -8451.5349466326  -0.000011923792 0.00102673  0.00000495  0.0010025 0.0000
418  -8451.5349582527  -0.000011620101 0.00216959  0.00001160  0.0009984 0.0000
419  -8451.5349840997  -0.000025847008 0.00010958  0.00000066  0.0010609 0.0000
               *** Restarting incremental Fock matrix formation ***
                                   *** Resetting DIIS ***
420  -8451.5349831125   0.000000987226 0.00115884  0.00000520  0.0010672 0.0000
421  -8451.5349952589  -0.000012146415 0.00077128  0.00000376  0.0010198 0.0000
422  -8451.5350040355  -0.000008776566 0.00117021  0.00000539  0.0010138 0.0000
423  -8451.5350165530  -0.000012517463 0.00240129  0.00001208  0.0009878 0.0000
424  -8451.5350433508  -0.000026797868 0.00032252  0.00000161  0.0010334 0.0000
425  -8451.5350469886  -0.000003637766 0.00088017  0.00000392  0.0010226 0.0000
426  -8451.5350560282  -0.000009039564 0.00387752  0.00001877  0.0009957 0.0000
427  -8451.5350973885  -0.000041360327 0.00074164  0.00000329  0.0010144 0.0000
428  -8451.5350900221   0.000007366401 0.00028897  0.00000118  0.0010478 0.0000
429  -8451.5350927852  -0.000002763110 0.00094230  0.00000407  0.0010191 0.0000
430  -8451.5351020761  -0.000009290885 0.00336411  0.00001607  0.0009789 0.0000
431  -8451.5351369113  -0.000034835175 0.00051047  0.00000241  0.0009932 0.0000
432  -8451.5351416596  -0.000004748355 0.00079973  0.00000388  0.0009887 0.0000
433  -8451.5351498907  -0.000008231080 0.00358927  0.00001662  0.0009860 0.0000
434  -8451.5351854072  -0.000035516528 0.00017747  0.00000114  0.0009671 0.0000
435  -8451.5351840698   0.000001337465 0.00361319  0.00001659  0.0009647 0.0000
436  -8451.5352189915  -0.000034921704 0.00285840  0.00001296  0.0009428 0.0000
437  -8451.5352455018  -0.000026510321 0.00193670  0.00000871  0.0009236 0.0000
438  -8451.5352632598  -0.000017758026 0.00436840  0.00001959  0.0009106 0.0000
439  -8451.5353023275  -0.000039067705 0.00074557  0.00000322  0.0008770 0.0000
               *** Restarting incremental Fock matrix formation ***
                                   *** Resetting DIIS ***
440  -8451.5353082321  -0.000005904603 0.00198922  0.00001026  0.0008718 0.0000
441  -8451.5353201228  -0.000011890654 0.00028390  0.00000190  0.0013289 0.0000
442  -8451.5353268165  -0.000006693714 0.00079023  0.00000364  0.0008541 0.0000
443  -8451.5353341849  -0.000007368402 0.00201179  0.00000901  0.0008498 0.0000
444  -8451.5353512802  -0.000017095323 0.00060021  0.00000267  0.0008371 0.0000
445  -8451.5353560565  -0.000004776286 0.00134266  0.00000600  0.0008310 0.0000
446  -8451.5353672572  -0.000011200744 0.00131045  0.00000577  0.0008214 0.0000
447  -8451.5353780503  -0.000010793085 0.00237176  0.00001025  0.0008123 0.0000
448  -8451.5353967978  -0.000018747500 0.00012352  0.00000092  0.0007934 0.0000
449  -8451.5353967565   0.000000041309 0.00268882  0.00001164  0.0007951 0.0000
450  -8451.5354179401  -0.000021183554 0.00287081  0.00001231  0.0007772 0.0000
451  -8451.5354396019  -0.000021661872 0.00023216  0.00000133  0.0007583 0.0000
452  -8451.5354381090   0.000001492966 0.00244897  0.00001061  0.0007609 0.0000
453  -8451.5354565609  -0.000018451965 0.00027370  0.00000138  0.0007455 0.0000
454  -8451.5354584567  -0.000001895802 0.00319615  0.00001377  0.0007428 0.0000
455  -8451.5354818679  -0.000023411136 0.00153943  0.00000661  0.0007231 0.0000
456  -8451.5354928091  -0.000010941194 0.00121760  0.00000535  0.0007112 0.0000
457  -8451.5355014981  -0.000008689014 0.00290126  0.00001231  0.0007050 0.0000
458  -8451.5355214012  -0.000019903133 0.00143791  0.00000623  0.0006839 0.0000
459  -8451.5355312065  -0.000009805284 0.00111612  0.00000492  0.0006740 0.0000
               *** Restarting incremental Fock matrix formation ***
                                   *** Resetting DIIS ***
460  -8451.5355387594  -0.000007552891 0.00183840  0.00000824  0.0006669 0.0000
461  -8451.5355429905  -0.000004231080 0.00018036  0.00000180  0.0010883 0.0000
462  -8451.5355494120  -0.000006421504 0.00043327  0.00000282  0.0006475 0.0000
463  -8451.5355541433  -0.000004731297 0.00169889  0.00000722  0.0006494 0.0000
464  -8451.5355651038  -0.000010960503 0.00108772  0.00000459  0.0006381 0.0000
465  -8451.5355718931  -0.000006789356 0.00109426  0.00000482  0.0006289 0.0000
466  -8451.5355789634  -0.000007070259 0.00110358  0.00000460  0.0006220 0.0000
467  -8451.5355856806  -0.000006717197 0.00242098  0.00001032  0.0006140 0.0000
468  -8451.5356004796  -0.000014798970 0.00030118  0.00000154  0.0005958 0.0000
469  -8451.5356022459  -0.000001766382 0.00137580  0.00000592  0.0005943 0.0000
470  -8451.5356105602  -0.000008314246 0.00139269  0.00000581  0.0005842 0.0000
471  -8451.5356186212  -0.000008061037 0.00171642  0.00000734  0.0005735 0.0000
472  -8451.5356285695  -0.000009948315 0.00010931  0.00000079  0.0005604 0.0000
473  -8451.5356290617  -0.000000492149 0.00157127  0.00000653  0.0005608 0.0000
474  -8451.5356378072  -0.000008745481 0.00064427  0.00000289  0.0005489 0.0000
475  -8451.5356414256  -0.000003618421 0.00035059  0.00000164  0.0005429 0.0000
476  -8451.5356434574  -0.000002031808 0.00095575  0.00000410  0.0005411 0.0000
477  -8451.5356487851  -0.000005327676 0.00092874  0.00000389  0.0005341 0.0000
478  -8451.5356537663  -0.000004981242 0.00065414  0.00000286  0.0005269 0.0000
479  -8451.5356573561  -0.000003589745 0.00096154  0.00000414  0.0005215 0.0000
               *** Restarting incremental Fock matrix formation ***
                                   *** Resetting DIIS ***
480  -8451.5356626147  -0.000005258680 0.00142634  0.00000599  0.0005148 0.0000
481  -8451.5356688485  -0.000006233784 0.00023789  0.00000173  0.0005034 0.0000
482  -8451.5356710483  -0.000002199764 0.00071313  0.00000318  0.0005021 0.0000
483  -8451.5356747822  -0.000003733945 0.00075927  0.00000317  0.0004978 0.0000
484  -8451.5356787039  -0.000003921639 0.00181687  0.00000770  0.0004913 0.0000
485  -8451.5356878330  -0.000009129089 0.00031786  0.00000146  0.0004765 0.0000
486  -8451.5356863814   0.000001451550 0.00174813  0.00000738  0.0004803 0.0000
487  -8451.5356951013  -0.000008719839 0.00315546  0.00001334  0.0004671 0.0000
488  -8451.5357102828  -0.000015181577 0.00008071  0.00000071  0.0004422 0.0000
489  -8451.5357098862   0.000000396634 0.00303258  0.00001288  0.0004430 0.0000
490  -8451.5357238926  -0.000014006371 0.00065352  0.00000289  0.0004213 0.0000
491  -8451.5357209234   0.000002969125 0.00378374  0.00001598  0.0004252 0.0000
492  -8451.5357377782  -0.000016854734 0.00364729  0.00001532  0.0003959 0.0000
493  -8451.5357528704  -0.000015092195 0.00164270  0.00000676  0.0003686 0.0000
494  -8451.5357464013   0.000006469025 0.00521752  0.00002203  0.0003817 0.0000
495  -8451.5357672562  -0.000020854834 0.00194930  0.00000835  0.0003416 0.0000
496  -8451.5357596220   0.000007634180 0.00308944  0.00001316  0.0003550 0.0000
497  -8451.5357715559  -0.000011933918 0.00126211  0.00000534  0.0003319 0.0000
498  -8451.5357669551   0.000004600843 0.00191537  0.00000816  0.0003419 0.0000
499  -8451.5357742812  -0.000007326100 0.00141064  0.00000600  0.0003268 0.0000
               *** Restarting incremental Fock matrix formation ***
                                   *** Resetting DIIS ***
500  -8451.5357793744  -0.000005093256 0.00085114  0.00000510  0.0003148 0.0000
501  -8451.5357783384   0.000001036064 0.00038561  0.00000279  0.0007855 0.0000
502  -8451.5357831830  -0.000004844642 0.00024549  0.00000119  0.0003096 0.0000
503  -8451.5357840668  -0.000000883803 0.00058463  0.00000266  0.0003063 0.0000
504  -8451.5357862859  -0.000002219136 0.00042690  0.00000185  0.0003019 0.0000
505  -8451.5357878246  -0.000001538647 0.00063212  0.00000277  0.0002994 0.0000
506  -8451.5357900617  -0.000002237097 0.00023680  0.00000113  0.0002940 0.0000
507  -8451.5357909625  -0.000000900818 0.00109198  0.00000470  0.0002930 0.0000
508  -8451.5357947360  -0.000003773492 0.00013028  0.00000072  0.0002844 0.0000
509  -8451.5357952023  -0.000000466314 0.00124450  0.00000535  0.0002845 0.0000
510  -8451.5357994036  -0.000004201240 0.00007743  0.00000051  0.0002749 0.0000
511  -8451.5357996124  -0.000000208815 0.00136205  0.00000593  0.0002751 0.0000
512  -8451.5358041676  -0.000004555217 0.00124024  0.00000543  0.0002653 0.0000
513  -8451.5358081640  -0.000003996442 0.00029067  0.00000138  0.0002566 0.0000
514  -8451.5358091442  -0.000000980184 0.00127354  0.00000553  0.0002550 0.0000
515  -8451.5358130945  -0.000003950270 0.00077752  0.00000352  0.0002465 0.0000
516  -8451.5358155682  -0.000002473707 0.00076576  0.00000327  0.0002424 0.0000
517  -8451.5358177245  -0.000002156297 0.00012103  0.00000070  0.0002413 0.0000
518  -8451.5358181243  -0.000000399827 0.00057080  0.00000254  0.0002398 0.0000
519  -8451.5358198123  -0.000001687944 0.00022756  0.00000105  0.0002378 0.0000
               *** Restarting incremental Fock matrix formation ***
                                   *** Resetting DIIS ***
520  -8451.5358205231  -0.000000710812 0.00064511  0.00000308  0.0002367 0.0000
521  -8451.5358219881  -0.000001465001 0.00011835  0.00000105  0.0002965 0.0000
522  -8451.5358227572  -0.000000769123 0.00023605  0.00000107  0.0002339 0.0000
523  -8451.5358234322  -0.000000674996 0.00049634  0.00000226  0.0002327 0.0000
524  -8451.5358248758  -0.000001443639 0.00030458  0.00000136  0.0002304 0.0000
525  -8451.5358257421  -0.000000866254 0.00064364  0.00000285  0.0002296 0.0000
526  -8451.5358275482  -0.000001806118 0.00036557  0.00000171  0.0002269 0.0000
527  -8451.5358285957  -0.000001047516 0.00062556  0.00000272  0.0002246 0.0000
528  -8451.5358302899  -0.000001694190 0.00096416  0.00000434  0.0002227 0.0000
529  -8451.5358328988  -0.000002608842 0.00004312  0.00000039  0.0002179 0.0000
530  -8451.5358329729  -0.000000074166 0.00082974  0.00000371  0.0002180 0.0000
531  -8451.5358351712  -0.000002198329 0.00048392  0.00000217  0.0002141 0.0000
532  -8451.5358364037  -0.000001232431 0.00020554  0.00000097  0.0002120 0.0000
533  -8451.5358369384  -0.000000534681 0.00030503  0.00000144  0.0002112 0.0000
534  -8451.5358377374  -0.000000799000 0.00036839  0.00000162  0.0002090 0.0000
535  -8451.5358386515  -0.000000914120 0.00031073  0.00000144  0.0002078 0.0000
536  -8451.5358394318  -0.000000780288 0.00016048  0.00000075  0.0002062 0.0000
537  -8451.5358398344  -0.000000402586 0.00053406  0.00000240  0.0002054 0.0000
538  -8451.5358411443  -0.000001309978 0.00010871  0.00000055  0.0002026 0.0000
539  -8451.5358414071  -0.000000262740 0.00040591  0.00000182  0.0002023 0.0000
               *** Restarting incremental Fock matrix formation ***
                                   *** Resetting DIIS ***
540  -8451.5358424128  -0.000001005717 0.00050794  0.00000242  0.0002004 0.0000
541  -8451.5358434179  -0.000001005143 0.00008820  0.00000075  0.0002181 0.0000
542  -8451.5358438418  -0.000000423834 0.00036754  0.00000165  0.0001970 0.0000
543  -8451.5358446934  -0.000000851625 0.00026528  0.00000124  0.0001957 0.0000
544  -8451.5358453258  -0.000000632403 0.00033667  0.00000151  0.0001937 0.0000
545  -8451.5358460869  -0.000000761080 0.00034869  0.00000159  0.0001921 0.0000
546  -8451.5358468885  -0.000000801652 0.00052069  0.00000238  0.0001905 0.0000
547  -8451.5358480705  -0.000001181950 0.00018600  0.00000083  0.0001873 0.0000
548  -8451.5358484636  -0.000000393116 0.00060896  0.00000277  0.0001868 0.0000
549  -8451.5358498113  -0.000001347742 0.00014123  0.00000070  0.0001834 0.0000
550  -8451.5358501188  -0.000000307466 0.00058614  0.00000264  0.0001825 0.0000
551  -8451.5358513726  -0.000001253758 0.00014528  0.00000069  0.0001794 0.0000
552  -8451.5358516608  -0.000000288217 0.00030528  0.00000143  0.0001788 0.0000
553  -8451.5358523250  -0.000000664179 0.00028664  0.00000133  0.0001768 0.0000
554  -8451.5358529252  -0.000000600281 0.00019053  0.00000084  0.0001751 0.0000
555  -8451.5358533063  -0.000000381095 0.00032794  0.00000152  0.0001745 0.0000
556  -8451.5358539820  -0.000000675664 0.00010972  0.00000054  0.0001723 0.0000
557  -8451.5358542060  -0.000000224005 0.00055506  0.00000250  0.0001718 0.0000
558  -8451.5358553115  -0.000001105551 0.00004643  0.00000031  0.0001688 0.0000
559  -8451.5358552176   0.000000093953 0.00052439  0.00000240  0.0001690 0.0000
               *** Restarting incremental Fock matrix formation ***
                                   *** Resetting DIIS ***
560  -8451.5358562821  -0.000001064507 0.00041900  0.00000193  0.0001657 0.0000
561  -8451.5358569526  -0.000000670529 0.00006807  0.00000060  0.0001643 0.0000
562  -8451.5358572041  -0.000000251517 0.00018044  0.00000085  0.0001632 0.0000
563  -8451.5358575523  -0.000000348187 0.00039180  0.00000176  0.0001619 0.0000
564  -8451.5358582785  -0.000000726141 0.00010240  0.00000052  0.0001600 0.0000
565  -8451.5358584739  -0.000000195396 0.00040709  0.00000186  0.0001592 0.0000
566  -8451.5358592317  -0.000000757860 0.00029216  0.00000130  0.0001567 0.0000
567  -8451.5358597468  -0.000000515034 0.00031257  0.00000148  0.0001554 0.0000
568  -8451.5358603330  -0.000000586197 0.00049441  0.00000222  0.0001529 0.0000
569  -8451.5358611912  -0.000000858203 0.00011108  0.00000056  0.0001505 0.0000
570  -8451.5358613927  -0.000000201540 0.00051968  0.00000238  0.0001496 0.0000
571  -8451.5358622909  -0.000000898159 0.00006474  0.00000036  0.0001463 0.0000
572  -8451.5358623952  -0.000000104332 0.00028305  0.00000130  0.0001461 0.0000
573  -8451.5358628781  -0.000000482894 0.00015476  0.00000071  0.0001444 0.0000
574  -8451.5358631305  -0.000000252419 0.00017029  0.00000083  0.0001435 0.0000
575  -8451.5358634247  -0.000000294207 0.00021596  0.00000097  0.0001421 0.0000
576  -8451.5358637672  -0.000000342501 0.00015540  0.00000074  0.0001413 0.0000
577  -8451.5358640324  -0.000000265221 0.00033123  0.00000152  0.0001400 0.0000
578  -8451.5358645634  -0.000000530968 0.00002356  0.00000019  0.0001379 0.0000
579  -8451.5358646038  -0.000000040345 0.00034358  0.00000158  0.0001380 0.0000
               *** Restarting incremental Fock matrix formation ***
                                   *** Resetting DIIS ***
580  -8451.5358651695  -0.000000565789 0.00032566  0.00000159  0.0001358 0.0000
581  -8451.5358655103  -0.000000340740 0.00005885  0.00000057  0.0001576 0.0000
582  -8451.5358657481  -0.000000237793 0.00015314  0.00000071  0.0001332 0.0000
583  -8451.5358659825  -0.000000234391 0.00023133  0.00000107  0.0001326 0.0000
584  -8451.5358663314  -0.000000348926 0.00017756  0.00000083  0.0001311 0.0000
585  -8451.5358666061  -0.000000274706 0.00037338  0.00000170  0.0001297 0.0000
586  -8451.5358671591  -0.000000552967 0.00020903  0.00000100  0.0001277 0.0000
587  -8451.5358674715  -0.000000312437 0.00024786  0.00000112  0.0001260 0.0000
588  -8451.5358678307  -0.000000359203 0.00051897  0.00000238  0.0001246 0.0000
589  -8451.5358685640  -0.000000733289 0.00004714  0.00000029  0.0001214 0.0000
590  -8451.5358686298  -0.000000065837 0.00047728  0.00000218  0.0001208 0.0000
591  -8451.5358692828  -0.000000652977 0.00002200  0.00000019  0.0001180 0.0000
592  -8451.5358692892  -0.000000006408 0.00028708  0.00000133  0.0001180 0.0000
593  -8451.5358696759  -0.000000386668 0.00002058  0.00000016  0.0001161 0.0000
594  -8451.5358696848  -0.000000008939 0.00022749  0.00000103  0.0001159 0.0000
595  -8451.5358699860  -0.000000301141 0.00007987  0.00000039  0.0001146 0.0000
596  -8451.5358700817  -0.000000095737 0.00014676  0.00000070  0.0001142 0.0000
597  -8451.5358702797  -0.000000197957 0.00021252  0.00000097  0.0001130 0.0000
598  -8451.5358705492  -0.000000269492 0.00005090  0.00000027  0.0001118 0.0000
599  -8451.5358706177  -0.000000068552 0.00022467  0.00000105  0.0001114 0.0000
               *** Restarting incremental Fock matrix formation ***
                                   *** Resetting DIIS ***
600  -8451.5358709214  -0.000000303724 0.00025952  0.00000131  0.0001099 0.0000
601  -8451.5358711084  -0.000000186970 0.00005973  0.00000053  0.0001876 0.0000
602  -8451.5358712979  -0.000000189497 0.00018272  0.00000086  0.0001080 0.0000
603  -8451.5358715170  -0.000000219068 0.00008683  0.00000042  0.0001066 0.0000
604  -8451.5358716294  -0.000000112388 0.00027967  0.00000128  0.0001062 0.0000
605  -8451.5358719638  -0.000000334412 0.00001877  0.00000015  0.0001046 0.0000
606  -8451.5358719749  -0.000000011159 0.00043436  0.00000200  0.0001042 0.0000
607  -8451.5358724928  -0.000000517926 0.00006651  0.00000032  0.0001013 0.0000
608  -8451.5358725618  -0.000000068971 0.00028490  0.00000133  0.0001013 0.0000
609  -8451.5358728985  -0.000000336660 0.00021363  0.00000098  0.0000990 0.0000
610  -8451.5358731362  -0.000000237716 0.00014542  0.00000068  0.0000976 0.0000
611  -8451.5358732957  -0.000000159474 0.00010932  0.00000052  0.0000968 0.0000
612  -8451.5358734160  -0.000000120344 0.00010572  0.00000051  0.0000962 0.0000
613  -8451.5358735296  -0.000000113612 0.00013812  0.00000064  0.0000952 0.0000
614  -8451.5358736793  -0.000000149723 0.00006028  0.00000029  0.0000942 0.0000
615  -8451.5358737406  -0.000000061236 0.00019439  0.00000090  0.0000942 0.0000
616  -8451.5358739521  -0.000000211496 0.00010944  0.00000051  0.0000926 0.0000
617  -8451.5358740609  -0.000000108779 0.00007369  0.00000036  0.0000919 0.0000
618  -8451.5358741401  -0.000000079242 0.00016926  0.00000079  0.0000915 0.0000
619  -8451.5358743179  -0.000000177752 0.00012651  0.00000060  0.0000904 0.0000
               *** Restarting incremental Fock matrix formation ***
                                   *** Resetting DIIS ***
620  -8451.5358744813  -0.000000163423 0.00021566  0.00000102  0.0000894 0.0000
621  -8451.5358746282  -0.000000146953 0.00003685  0.00000036  0.0001085 0.0000
622  -8451.5358747224  -0.000000094175 0.00010660  0.00000051  0.0000879 0.0000
623  -8451.5358748225  -0.000000100114 0.00012185  0.00000056  0.0000870 0.0000
624  -8451.5358749463  -0.000000123810 0.00021494  0.00000099  0.0000863 0.0000
625  -8451.5358751564  -0.000000210046 0.00002301  0.00000015  0.0000850 0.0000
626  -8451.5358751755  -0.000000019167 0.00037414  0.00000173  0.0000847 0.0000
627  -8451.5358755379  -0.000000362332 0.00028072  0.00000130  0.0000822 0.0000
628  -8451.5358757992  -0.000000261285 0.00001638  0.00000016  0.0000804 0.0000
629  -8451.5358758137  -0.000000014517 0.00030459  0.00000141  0.0000802 0.0000
630  -8451.5358760918  -0.000000278174 0.00020349  0.00000094  0.0000780 0.0000
631  -8451.5358762733  -0.000000181448 0.00003526  0.00000020  0.0000769 0.0000
632  -8451.5358762452   0.000000028111 0.00015522  0.00000072  0.0000771 0.0000
633  -8451.5358763794  -0.000000134227 0.00012818  0.00000058  0.0000758 0.0000
634  -8451.5358764914  -0.000000111937 0.00003295  0.00000018  0.0000751 0.0000
635  -8451.5358765186  -0.000000027288 0.00012097  0.00000057  0.0000750 0.0000
636  -8451.5358766214  -0.000000102787 0.00015291  0.00000071  0.0000740 0.0000
637  -8451.5358767475  -0.000000126056 0.00002472  0.00000015  0.0000729 0.0000
638  -8451.5358767700  -0.000000022559 0.00014392  0.00000067  0.0000729 0.0000
639  -8451.5358768908  -0.000000120755 0.00010268  0.00000048  0.0000720 0.0000
               *** Restarting incremental Fock matrix formation ***
                                   *** Resetting DIIS ***
640  -8451.5358769941  -0.000000103308 0.00016920  0.00000079  0.0000711 0.0000
641  -8451.5358771098  -0.000000115739 0.00002749  0.00000024  0.0000704 0.0000
642  -8451.5358771487  -0.000000038874 0.00012083  0.00000057  0.0000699 0.0000
643  -8451.5358772400  -0.000000091257 0.00007204  0.00000033  0.0000689 0.0000
644  -8451.5358773021  -0.000000062144 0.00021683  0.00000100  0.0000686 0.0000
645  -8451.5358774713  -0.000000169213 0.00003158  0.00000016  0.0000671 0.0000
646  -8451.5358774936  -0.000000022221 0.00017794  0.00000083  0.0000669 0.0000
647  -8451.5358776283  -0.000000134700 0.00010287  0.00000048  0.0000657 0.0000
648  -8451.5358777023  -0.000000074009 0.00033604  0.00000155  0.0000650 0.0000
649  -8451.5358779508  -0.000000248585 0.00001363  0.00000011  0.0000627 0.0000
650  -8451.5358779438   0.000000007069 0.00060830  0.00000281  0.0000627 0.0000
651  -8451.5358783742  -0.000000430422 0.00002508  0.00000013  0.0000587 0.0000
652  -8451.5358783655   0.000000008667 0.00127341  0.00000589  0.0000583 0.0000
653  -8451.5358791658  -0.000000800230 0.00054757  0.00000254  0.0000496 0.0000
654  -8451.5358788300   0.000000335776 0.00060520  0.00000281  0.0000539 0.0000
655  -8451.5358791985  -0.000000368498 0.00120229  0.00000556  0.0000496 0.0000
656  -8451.5358798285  -0.000000630014 0.00081845  0.00000379  0.0000412 0.0000
657  -8451.5358794123   0.000000416245 0.00062614  0.00000290  0.0000468 0.0000
658  -8451.5358797334  -0.000000321135 0.00002102  0.00000014  0.0000428 0.0000
659  -8451.5358797439  -0.000000010545 0.00020356  0.00000095  0.0000425 0.0000
               *** Restarting incremental Fock matrix formation ***
                                   *** Resetting DIIS ***
660  -8451.5358798632  -0.000000119257 0.00011366  0.00000071  0.0000408 0.0000
661  -8451.5358797611   0.000000102049 0.00005246  0.00000047  0.0001826 0.0000
662  -8451.5358799151  -0.000000153927 0.00002534  0.00000016  0.0000405 0.0000
663  -8451.5358799215  -0.000000006414 0.00007024  0.00000033  0.0000401 0.0000
664  -8451.5358799561  -0.000000034666 0.00004509  0.00000021  0.0000397 0.0000
665  -8451.5358799789  -0.000000022774 0.00006742  0.00000032  0.0000394 0.0000
666  -8451.5358800087  -0.000000029777 0.00002440  0.00000012  0.0000389 0.0000
667  -8451.5358800229  -0.000000014177 0.00009304  0.00000044  0.0000388 0.0000
668  -8451.5358800601  -0.000000037222 0.00001803  0.00000009  0.0000380 0.0000
669  -8451.5358800774  -0.000000017275 0.00015674  0.00000073  0.0000381 0.0000
670  -8451.5358801453  -0.000000067896 0.00002043  0.00000010  0.0000369 0.0000
671  -8451.5358801585  -0.000000013202 0.00010185  0.00000048  0.0000369 0.0000
672  -8451.5358802009  -0.000000042455 0.00027218  0.00000127  0.0000361 0.0000
673  -8451.5358803138  -0.000000112854 0.00002761  0.00000014  0.0000343 0.0000
674  -8451.5358803262  -0.000000012427 0.00028495  0.00000133  0.0000340 0.0000
675  -8451.5358804371  -0.000000110864 0.00021181  0.00000099  0.0000321 0.0000
676  -8451.5358805177  -0.000000080592 0.00033331  0.00000156  0.0000307 0.0000
677  -8451.5358806366  -0.000000118966 0.00022381  0.00000105  0.0000284 0.0000
678  -8451.5358807100  -0.000000073403 0.00031077  0.00000146  0.0000267 0.0000
679  -8451.5358808084  -0.000000098391 0.00012840  0.00000061  0.0000246 0.0000
               *** Restarting incremental Fock matrix formation ***
                                   *** Resetting DIIS ***
680  -8451.5358807551   0.000000053291 0.00005904  0.00000046  0.0000257 0.0000
681  -8451.5358807106   0.000000044496 0.00003479  0.00000030  0.0001286 0.0000
682  -8451.5358807788  -0.000000068212 0.00002042  0.00000011  0.0000249 0.0000
683  -8451.5358807910  -0.000000012129 0.00003209  0.00000016  0.0000250 0.0000
684  -8451.5358808015  -0.000000010501 0.00002813  0.00000014  0.0000247 0.0000
685  -8451.5358808120  -0.000000010565 0.00006007  0.00000029  0.0000246 0.0000
686  -8451.5358808324  -0.000000020369 0.00000522  0.00000003  0.0000242 0.0000
687  -8451.5358808281   0.000000004304 0.00006031  0.00000029  0.0000241 0.0000
688  -8451.5358808469  -0.000000018748 0.00008462  0.00000040  0.0000237 0.0000
689  -8451.5358808725  -0.000000025608 0.00001600  0.00000008  0.0000231 0.0000
690  -8451.5358808652   0.000000007232 0.00007569  0.00000036  0.0000233 0.0000
691  -8451.5358808857  -0.000000020504 0.00000275  0.00000003  0.0000228 0.0000
692  -8451.5358808874  -0.000000001673 0.00008471  0.00000040  0.0000228 0.0000
693  -8451.5358809098  -0.000000022359 0.00005120  0.00000024  0.0000222 0.0000
694  -8451.5358809246  -0.000000014879 0.00005873  0.00000028  0.0000219 0.0000
695  -8451.5358809397  -0.000000015048 0.00006880  0.00000033  0.0000214 0.0000
696  -8451.5358809596  -0.000000019862 0.00001839  0.00000009  0.0000210 0.0000
697  -8451.5358809668  -0.000000007198 0.00004530  0.00000022  0.0000209 0.0000
698  -8451.5358809754  -0.000000008598 0.00000828  0.00000005  0.0000205 0.0000
699  -8451.5358809803  -0.000000004904 0.00002014  0.00000010  0.0000205 0.0000
               *** Restarting incremental Fock matrix formation ***
                                   *** Resetting DIIS ***
700  -8451.5358809700   0.000000010277 0.00004708  0.00000025  0.0000204 0.0000
701  -8451.5358809740  -0.000000004033 0.00000904  0.00000010  0.0000232 0.0000
702  -8451.5358809828  -0.000000008786 0.00002416  0.00000012  0.0000200 0.0000
703  -8451.5358809952  -0.000000012380 0.00002582  0.00000013  0.0000199 0.0000
704  -8451.5358810033  -0.000000008116 0.00003832  0.00000018  0.0000196 0.0000
705  -8451.5358810152  -0.000000011889 0.00002022  0.00000010  0.0000194 0.0000
706  -8451.5358810265  -0.000000011350 0.00005697  0.00000027  0.0000193 0.0000
707  -8451.5358810403  -0.000000013746 0.00001780  0.00000008  0.0000188 0.0000
708  -8451.5358810469  -0.000000006647 0.00006010  0.00000029  0.0000188 0.0000
709  -8451.5358810626  -0.000000015627 0.00002147  0.00000011  0.0000183 0.0000
710  -8451.5358810688  -0.000000006254 0.00003639  0.00000018  0.0000182 0.0000
711  -8451.5358810794  -0.000000010563 0.00001993  0.00000010  0.0000179 0.0000
712  -8451.5358810883  -0.000000008926 0.00003696  0.00000018  0.0000178 0.0000
713  -8451.5358810991  -0.000000010778 0.00000569  0.00000004  0.0000176 0.0000
714  -8451.5358811002  -0.000000001157 0.00004133  0.00000020  0.0000175 0.0000
715  -8451.5358811131  -0.000000012868 0.00001118  0.00000006  0.0000173 0.0000
716  -8451.5358811167  -0.000000003591 0.00002482  0.00000012  0.0000171 0.0000
717  -8451.5358811268  -0.000000010108 0.00002159  0.00000011  0.0000170 0.0000
718  -8451.5358811346  -0.000000007773 0.00003271  0.00000016  0.0000168 0.0000
719  -8451.5358811473  -0.000000012707 0.00002064  0.00000010  0.0000166 0.0000
               *** Restarting incremental Fock matrix formation ***
                                   *** Resetting DIIS ***
720  -8451.5358810989   0.000000048329 0.00003841  0.00000021  0.0000165 0.0000
721  -8451.5358810998  -0.000000000826 0.00001006  0.00000009  0.0000316 0.0000
722  -8451.5358811029  -0.000000003103 0.00001765  0.00000009  0.0000162 0.0000
723  -8451.5358811092  -0.000000006274 0.00002331  0.00000011  0.0000161 0.0000
724  -8451.5358811159  -0.000000006721 0.00002366  0.00000012  0.0000159 0.0000
725  -8451.5358811247  -0.000000008820 0.00004524  0.00000022  0.0000157 0.0000
726  -8451.5358811379  -0.000000013195 0.00002074  0.00000010  0.0000155 0.0000
727  -8451.5358811467  -0.000000008829 0.00002825  0.00000014  0.0000153 0.0000
728  -8451.5358811540  -0.000000007261 0.00006206  0.00000030  0.0000151 0.0000
729  -8451.5358811674  -0.000000013402 0.00001255  0.00000006  0.0000147 0.0000
730  -8451.5358811719  -0.000000004517 0.00006554  0.00000032  0.0000147 0.0000
731  -8451.5358811834  -0.000000011540 0.00007469  0.00000036  0.0000141 0.0000
732  -8451.5358811968  -0.000000013331 0.00000939  0.00000005  0.0000137 0.0000
733  -8451.5358811921   0.000000004691 0.00008404  0.00000041  0.0000137 0.0000
734  -8451.5358812065  -0.000000014419 0.00000291  0.00000002  0.0000132 0.0000
735  -8451.5358812043   0.000000002232 0.00005680  0.00000028  0.0000132 0.0000
736  -8451.5358812160  -0.000000011687 0.00000931  0.00000005  0.0000127 0.0000
737  -8451.5358812147   0.000000001255 0.00004715  0.00000023  0.0000129 0.0000
738  -8451.5358812248  -0.000000010135 0.00004551  0.00000022  0.0000125 0.0000
739  -8451.5358812350  -0.000000010146 0.00000895  0.00000005  0.0000122 0.0000
               *** Restarting incremental Fock matrix formation ***
                                   *** Resetting DIIS ***
740  -8451.5358812110   0.000000023931 0.00002845  0.00000015  0.0000123 0.0000
741  -8451.5358812138  -0.000000002736 0.00000516  0.00000005  0.0000168 0.0000
742  -8451.5358812149  -0.000000001135 0.00001222  0.00000006  0.0000120 0.0000
743  -8451.5358812205  -0.000000005555 0.00002085  0.00000010  0.0000120 0.0000
744  -8451.5358812270  -0.000000006530 0.00001517  0.00000007  0.0000118 0.0000
745  -8451.5358812355  -0.000000008520 0.00003028  0.00000015  0.0000117 0.0000
746  -8451.5358812461  -0.000000010543 0.00003316  0.00000016  0.0000115 0.0000
747  -8451.5358812553  -0.000000009237 0.00000407  0.00000002  0.0000113 0.0000
748  -8451.5358812580  -0.000000002707 0.00004458  0.00000022  0.0000113 0.0000
749  -8451.5358812677  -0.000000009659 0.00000331  0.00000002  0.0000110 0.0000
750  -8451.5358812695  -0.000000001823 0.00004519  0.00000022  0.0000110 0.0000
751  -8451.5358812776  -0.000000008109 0.00001037  0.00000005  0.0000107 0.0000
752  -8451.5358812766   0.000000000997 0.00003478  0.00000017  0.0000108 0.0000
753  -8451.5358812864  -0.000000009761 0.00001719  0.00000009  0.0000105 0.0000
754  -8451.5358812903  -0.000000003936 0.00000815  0.00000004  0.0000104 0.0000
755  -8451.5358812939  -0.000000003614 0.00001844  0.00000009  0.0000104 0.0000
756  -8451.5358813013  -0.000000007429 0.00001130  0.00000006  0.0000102 0.0000
757  -8451.5358813086  -0.000000007267 0.00004006  0.00000020  0.0000102 0.0000
758  -8451.5358813166  -0.000000007985 0.00000715  0.00000004  0.0000099 0.0000
759  -8451.5358813142   0.000000002354 0.00003673  0.00000018  0.0000099 0.0000
               *** Restarting incremental Fock matrix formation ***
                                   *** Resetting DIIS ***
760  -8451.5358812646   0.000000049609 0.00002255  0.00000011  0.0000097 0.0000
761  -8451.5358812636   0.000000001024 0.00000439  0.00000003  0.0000095 0.0000
762  -8451.5358812692  -0.000000005621 0.00001236  0.00000006  0.0000095 0.0000
763  -8451.5358812746  -0.000000005406 0.00001039  0.00000005  0.0000094 0.0000
764  -8451.5358812801  -0.000000005444 0.00002262  0.00000011  0.0000094 0.0000
765  -8451.5358812864  -0.000000006288 0.00000856  0.00000004  0.0000092 0.0000
766  -8451.5358812897  -0.000000003378 0.00002531  0.00000013  0.0000091 0.0000
767  -8451.5358812965  -0.000000006728 0.00000932  0.00000005  0.0000090 0.0000
768  -8451.5358813006  -0.000000004156 0.00004270  0.00000021  0.0000089 0.0000
769  -8451.5358813090  -0.000000008384 0.00000267  0.00000001  0.0000086 0.0000
770  -8451.5358813105  -0.000000001459 0.00005264  0.00000026  0.0000086 0.0000
771  -8451.5358813168  -0.000000006346 0.00002576  0.00000013  0.0000083 0.0000
772  -8451.5358813251  -0.000000008271 0.00002572  0.00000013  0.0000081 0.0000
773  -8451.5358813313  -0.000000006206 0.00005015  0.00000025  0.0000079 0.0000
774  -8451.5358813394  -0.000000008084 0.00002544  0.00000013  0.0000076 0.0000
775  -8451.5358813470  -0.000000007665 0.00001810  0.00000009  0.0000074 0.0000
776  -8451.5358813498  -0.000000002805 0.00001917  0.00000009  0.0000073 0.0000
                 **** Energy Check signals convergence ****

               *****************************************************
               *                     SUCCESS                       *
               *           SCF CONVERGED AFTER 777 CYCLES          *
               *****************************************************

Setting up the final grid:

General Integration Accuracy     IntAcc      ...  4.670
Radial Grid Type                 RadialGrid  ... Gauss-Chebyshev
Angular Grid (max. acc.)         AngularGrid ... Lebedev-302
Angular grid pruning method      GridPruning ... 3 (G Style)
Weight generation scheme         WeightScheme... Becke
Basis function cutoff            BFCut       ...    1.0000e-11
Integration weight cutoff        WCut        ...    1.0000e-14
Grids for H and He will be reduced by one unit

# of grid points (after initial pruning)     ... 205724 (   0.1 sec)
# of grid points (after weights+screening)   ... 184715 (   1.0 sec)
nearest neighbour list constructed           ...    0.0 sec
Grid point re-assignment to atoms done       ...    0.0 sec
Grid point division into batches done        ...    0.6 sec
Reduced shell lists constructed in    2.0 sec

Total number of grid points                  ...   184715
Total number of batches                      ...     2906
Average number of points per batch           ...       63
Average number of grid points per atom       ...     4992
Average number of shells per batch           ...    70.65 (33.48%)
Average number of basis functions per batch  ...   148.35 (30.97%)
Average number of large shells per batch     ...    43.34 (61.36%)
Average number of large basis fcns per batch ...    90.43 (60.96%)
Maximum spatial batch extension              ...  20.29, 26.10, 19.80 au
Average spatial batch extension              ...   2.32,  2.34,  2.31 au

Final grid set up in    3.1 sec
Final integration                            ... done (   2.8 sec)
Change in XC energy                          ...    -0.000114606
Integrated number of electrons               ...   309.999923015
Previous integrated no of electrons          ...   309.999317662

----------------
TOTAL SCF ENERGY
----------------

Total Energy       :        -8451.53599596 Eh         -229977.98631 eV

Components:
Nuclear Repulsion  :         5965.72433664 Eh          162335.61218 eV
Electronic Energy  :       -14417.26033261 Eh         -392313.59849 eV
One Electron Energy:       -23692.48087489 Eh         -644705.18078 eV
Two Electron Energy:         9275.22054228 Eh          252391.58230 eV

Virial components:
Potential Energy   :       -16883.98439125 Eh         -459436.57259 eV
Kinetic Energy     :         8432.44839529 Eh          229458.58628 eV
Virial Ratio       :            2.00226359


DFT components:
N(Alpha)           :      154.999969899402 electrons
N(Beta)            :      154.999953115427 electrons
N(Total)           :      309.999923014828 electrons
E(X)               :     -351.922900510055 Eh       
E(C)               :      -12.222162531834 Eh       
E(XC)              :     -364.145063041889 Eh       
DFET-embed. en.    :        0.000000000000 Eh       

---------------
SCF CONVERGENCE
---------------

  Last Energy change         ...   -8.4201e-09  Tolerance :   1.0000e-08
  Last MAX-Density change    ...    7.9662e-06  Tolerance :   1.0000e-07
  Last RMS-Density change    ...    4.1670e-08  Tolerance :   5.0000e-09
  Last DIIS Error            ...    7.1784e-06  Tolerance :   5.0000e-07

             **** THE GBW FILE WAS UPDATED (1e3d_chainsAB_proximal_cluster.gbw) ****
             **** DENSITY FILE WAS UPDATED (1e3d_chainsAB_proximal_cluster.scfp) ****
             **** ENERGY FILE WAS UPDATED (1e3d_chainsAB_proximal_cluster.en.tmp) ****
----------------------
UHF SPIN CONTAMINATION
----------------------

Warning: in a DFT calculation there is little theoretical justification to 
         calculate <S**2> as in Hartree-Fock theory. We will do it anyways
         but you should keep in mind that the values have only limited relevance

Expectation value of <S**2>     :     6.765419
Ideal value S*(S+1) for S=0.0   :     0.000000
Deviation                       :     6.765419

             **** THE GBW FILE WAS UPDATED (1e3d_chainsAB_proximal_cluster.gbw) ****
             **** DENSITY FILE WAS UPDATED (1e3d_chainsAB_proximal_cluster.scfp) ****
----------------
ORBITAL ENERGIES
----------------
                 SPIN UP ORBITALS
  NO   OCC          E(Eh)            E(eV) 
   0   1.0000    -256.078180     -6968.2415 
   1   1.0000    -256.075373     -6968.1652 
   2   1.0000    -256.074572     -6968.1434 
   3   1.0000    -256.070805     -6968.0408 
   4   1.0000     -88.717261     -2414.1194 
   5   1.0000     -88.655414     -2412.4365 
   6   1.0000     -88.646677     -2412.1987 
   7   1.0000     -88.643509     -2412.1125 
   8   1.0000     -88.641796     -2412.0659 
   9   1.0000     -88.635810     -2411.9030 
  10   1.0000     -88.632408     -2411.8104 
  11   1.0000     -29.868206      -812.7552 
  12   1.0000     -29.863050      -812.6149 
  13   1.0000     -29.840241      -811.9942 
  14   1.0000     -29.834731      -811.8443 
  15   1.0000     -25.708995      -699.5773 
  16   1.0000     -25.702880      -699.4109 
  17   1.0000     -25.700936      -699.3580 
  18   1.0000     -25.697360      -699.2607 
  19   1.0000     -25.692721      -699.1345 
  20   1.0000     -25.690759      -699.0811 
  21   1.0000     -25.682510      -698.8566 
  22   1.0000     -25.679427      -698.7727 
  23   1.0000     -25.677438      -698.7186 
  24   1.0000     -25.673097      -698.6005 
  25   1.0000     -25.670548      -698.5311 
  26   1.0000     -25.666883      -698.4314 
  27   1.0000     -18.874408      -513.5987 
  28   1.0000     -18.861890      -513.2581 
  29   1.0000     -18.844683      -512.7899 
  30   1.0000     -18.844049      -512.7726 
  31   1.0000     -18.835255      -512.5334 
  32   1.0000     -10.011325      -272.4220 
  33   1.0000      -9.954427      -270.8737 
  34   1.0000      -9.952205      -270.8133 
  35   1.0000      -9.946416      -270.6557 
  36   1.0000      -9.945609      -270.6338 
  37   1.0000      -9.929356      -270.1915 
  38   1.0000      -7.712721      -209.8738 
  39   1.0000      -7.653234      -208.2551 
  40   1.0000      -7.646517      -208.0723 
  41   1.0000      -7.643168      -207.9812 
  42   1.0000      -7.641388      -207.9327 
  43   1.0000      -7.634450      -207.7439 
  44   1.0000      -7.631054      -207.6515 
  45   1.0000      -5.656248      -153.9143 
  46   1.0000      -5.650967      -153.7706 
  47   1.0000      -5.644192      -153.5863 
  48   1.0000      -5.592882      -152.1900 
  49   1.0000      -5.590526      -152.1259 
  50   1.0000      -5.590153      -152.1158 
  51   1.0000      -5.589315      -152.0930 
  52   1.0000      -5.586068      -152.0046 
  53   1.0000      -5.584168      -151.9529 
  54   1.0000      -5.583893      -151.9454 
  55   1.0000      -5.580241      -151.8461 
  56   1.0000      -5.579871      -151.8360 
  57   1.0000      -5.578012      -151.7854 
  58   1.0000      -5.577288      -151.7657 
  59   1.0000      -5.575427      -151.7151 
  60   1.0000      -5.574344      -151.6856 
  61   1.0000      -5.571899      -151.6191 
  62   1.0000      -5.571468      -151.6074 
  63   1.0000      -5.571036      -151.5956 
  64   1.0000      -5.569881      -151.5642 
  65   1.0000      -5.565850      -151.4545 
  66   1.0000      -3.223687       -87.7210 
  67   1.0000      -3.220269       -87.6280 
  68   1.0000      -3.154134       -85.8283 
  69   1.0000      -3.149459       -85.7011 
  70   1.0000      -1.990887       -54.1748 
  71   1.0000      -1.990548       -54.1656 
  72   1.0000      -1.984847       -54.0104 
  73   1.0000      -1.983464       -53.9728 
  74   1.0000      -1.969564       -53.5946 
  75   1.0000      -1.959097       -53.3097 
  76   1.0000      -1.920560       -52.2611 
  77   1.0000      -1.917991       -52.1912 
  78   1.0000      -1.904370       -51.8205 
  79   1.0000      -1.901045       -51.7301 
  80   1.0000      -1.896053       -51.5942 
  81   1.0000      -1.888390       -51.3857 
  82   1.0000      -0.746368       -20.3097 
  83   1.0000      -0.705272       -19.1914 
  84   1.0000      -0.645130       -17.5549 
  85   1.0000      -0.551070       -14.9954 
  86   1.0000      -0.539735       -14.6869 
  87   1.0000      -0.476850       -12.9757 
  88   1.0000      -0.473465       -12.8836 
  89   1.0000      -0.468490       -12.7483 
  90   1.0000      -0.466050       -12.6819 
  91   1.0000      -0.451141       -12.2762 
  92   1.0000      -0.364644        -9.9225 
  93   1.0000      -0.335062        -9.1175 
  94   1.0000      -0.328809        -8.9474 
  95   1.0000      -0.314603        -8.5608 
  96   1.0000      -0.313595        -8.5333 
  97   1.0000      -0.308966        -8.4074 
  98   1.0000      -0.298978        -8.1356 
  99   1.0000      -0.217141        -5.9087 
 100   1.0000      -0.177113        -4.8195 
 101   1.0000      -0.162627        -4.4253 
 102   1.0000      -0.159120        -4.3299 
 103   1.0000      -0.154272        -4.1980 
 104   1.0000      -0.153110        -4.1663 
 105   1.0000      -0.150431        -4.0934 
 106   1.0000      -0.146581        -3.9887 
 107   1.0000      -0.146383        -3.9833 
 108   1.0000      -0.145651        -3.9634 
 109   1.0000      -0.141626        -3.8538 
 110   1.0000      -0.137458        -3.7404 
 111   1.0000      -0.128565        -3.4984 
 112   1.0000      -0.098298        -2.6748 
 113   1.0000      -0.085193        -2.3182 
 114   1.0000      -0.078800        -2.1443 
 115   1.0000      -0.072585        -1.9751 
 116   1.0000      -0.071213        -1.9378 
 117   1.0000      -0.068277        -1.8579 
 118   1.0000      -0.064433        -1.7533 
 119   1.0000      -0.062660        -1.7051 
 120   1.0000      -0.059475        -1.6184 
 121   1.0000      -0.051149        -1.3918 
 122   1.0000      -0.046016        -1.2522 
 123   1.0000      -0.034768        -0.9461 
 124   1.0000      -0.024471        -0.6659 
 125   1.0000      -0.019503        -0.5307 
 126   1.0000      -0.011667        -0.3175 
 127   1.0000      -0.007086        -0.1928 
 128   1.0000       0.000022         0.0006 
 129   1.0000       0.003260         0.0887 
 130   1.0000       0.013650         0.3714 
 131   1.0000       0.014530         0.3954 
 132   1.0000       0.018288         0.4977 
 133   1.0000       0.026222         0.7135 
 134   1.0000       0.032141         0.8746 
 135   1.0000       0.037595         1.0230 
 136   1.0000       0.042772         1.1639 
 137   1.0000       0.045787         1.2459 
 138   1.0000       0.047314         1.2875 
 139   1.0000       0.053236         1.4486 
 140   1.0000       0.054957         1.4955 
 141   1.0000       0.058973         1.6047 
 142   1.0000       0.059848         1.6285 
 143   1.0000       0.070197         1.9101 
 144   1.0000       0.075025         2.0415 
 145   1.0000       0.075715         2.0603 
 146   1.0000       0.085150         2.3171 
 147   1.0000       0.087377         2.3777 
 148   1.0000       0.094465         2.5705 
 149   1.0000       0.097509         2.6534 
 150   1.0000       0.101626         2.7654 
 151   1.0000       0.113529         3.0893 
 152   1.0000       0.116628         3.1736 
 153   1.0000       0.124103         3.3770 
 154   1.0000       0.129937         3.5358 
 155   0.0000       0.228068         6.2060 
 156   0.0000       0.233877         6.3641 
 157   0.0000       0.243177         6.6172 
 158   0.0000       0.253552         6.8995 
 159   0.0000       0.266589         7.2543 
 160   0.0000       0.272813         7.4236 
 161   0.0000       0.278997         7.5919 
 162   0.0000       0.285242         7.7618 
 163   0.0000       0.290999         7.9185 
 164   0.0000       0.302271         8.2252 
 165   0.0000       0.329997         8.9797 
 166   0.0000       0.343201         9.3390 
 167   0.0000       0.344998         9.3879 
 168   0.0000       0.349829         9.5193 
 169   0.0000       0.356251         9.6941 
 170   0.0000       0.362549         9.8655 
 171   0.0000       0.367791        10.0081 
 172   0.0000       0.377557        10.2738 
 173   0.0000       0.385717        10.4959 
 174   0.0000       0.394820        10.7436 
 175   0.0000       0.402284        10.9467 
 176   0.0000       0.406647        11.0654 
 177   0.0000       0.407468        11.0878 
 178   0.0000       0.409766        11.1503 
 179   0.0000       0.415778        11.3139 
 180   0.0000       0.424532        11.5521 
 181   0.0000       0.426323        11.6008 
 182   0.0000       0.431979        11.7548 
 183   0.0000       0.434965        11.8360 
 184   0.0000       0.447076        12.1656 
 185   0.0000       0.454435        12.3658 
 186   0.0000       0.459904        12.5146 
 187   0.0000       0.464855        12.6493 
 188   0.0000       0.474405        12.9092 
 189   0.0000       0.488378        13.2894 
 190   0.0000       0.492078        13.3901 
 191   0.0000       0.502198        13.6655 
 192   0.0000       0.515159        14.0182 
 193   0.0000       0.527428        14.3521 
 194   0.0000       0.538331        14.6487 
 195   0.0000       0.541699        14.7404 
 196   0.0000       0.548273        14.9193 
 197   0.0000       0.554993        15.1021 
 198   0.0000       0.573518        15.6062 
 199   0.0000       0.574657        15.6372 
 200   0.0000       0.578792        15.7497 
 201   0.0000       0.600283        16.3345 
 202   0.0000       0.613909        16.7053 
 203   0.0000       0.624821        17.0022 
 204   0.0000       0.650409        17.6985 
 205   0.0000       0.656889        17.8749 
 206   0.0000       0.668248        18.1839 
 207   0.0000       0.683440        18.5973 
 208   0.0000       0.709699        19.3119 
 209   0.0000       0.716733        19.5033 
 210   0.0000       0.724497        19.7146 
 211   0.0000       0.725929        19.7535 
 212   0.0000       0.729971        19.8635 
 213   0.0000       0.732739        19.9388 
 214   0.0000       0.733534        19.9605 
 215   0.0000       0.738290        20.0899 
 216   0.0000       0.740571        20.1520 
 217   0.0000       0.757850        20.6222 
 218   0.0000       0.771453        20.9923 
 219   0.0000       0.782850        21.3024 
 220   0.0000       0.793056        21.5802 
 221   0.0000       0.796883        21.6843 
 222   0.0000       0.810484        22.0544 
 223   0.0000       0.816980        22.2312 
 224   0.0000       0.826509        22.4905 
 225   0.0000       0.837508        22.7898 
 226   0.0000       0.861955        23.4550 
 227   0.0000       0.866578        23.5808 
 228   0.0000       0.875433        23.8217 
 229   0.0000       0.892730        24.2924 
 230   0.0000       0.896514        24.3954 
 231   0.0000       0.924449        25.1555 
 232   0.0000       0.927654        25.2427 
 233   0.0000       0.932075        25.3630 
 234   0.0000       0.936990        25.4968 
 235   0.0000       0.942806        25.6551 
 236   0.0000       0.948879        25.8203 
 237   0.0000       0.952258        25.9123 
 238   0.0000       0.955038        25.9879 
 239   0.0000       0.959675        26.1141 
 240   0.0000       0.960138        26.1267 
 241   0.0000       0.964001        26.2318 
 242   0.0000       0.967441        26.3254 
 243   0.0000       0.968724        26.3603 
 244   0.0000       0.972120        26.4527 
 245   0.0000       0.974680        26.5224 
 246   0.0000       0.976798        26.5800 
 247   0.0000       0.980343        26.6765 
 248   0.0000       0.982573        26.7372 
 249   0.0000       0.985064        26.8050 
 250   0.0000       0.989884        26.9361 
 251   0.0000       0.990414        26.9505 
 252   0.0000       0.996073        27.1045 
 253   0.0000       0.999809        27.2062 
 254   0.0000       1.002679        27.2843 
 255   0.0000       1.008838        27.4519 
 256   0.0000       1.011728        27.5305 
 257   0.0000       1.016504        27.6605 
 258   0.0000       1.022326        27.8189 
 259   0.0000       1.024664        27.8825 
 260   0.0000       1.027795        27.9677 
 261   0.0000       1.028992        28.0003 
 262   0.0000       1.031252        28.0618 
 263   0.0000       1.036023        28.1916 
 264   0.0000       1.038606        28.2619 
 265   0.0000       1.042932        28.3796 
 266   0.0000       1.046010        28.4634 
 267   0.0000       1.052284        28.6341 
 268   0.0000       1.056395        28.7460 
 269   0.0000       1.058099        28.7923 
 270   0.0000       1.061698        28.8903 
 271   0.0000       1.063796        28.9474 
 272   0.0000       1.069712        29.1084 
 273   0.0000       1.072472        29.1835 
 274   0.0000       1.080759        29.4090 
 275   0.0000       1.082610        29.4593 
 276   0.0000       1.084254        29.5040 
 277   0.0000       1.088650        29.6237 
 278   0.0000       1.091690        29.7064 
 279   0.0000       1.101602        29.9761 
 280   0.0000       1.103662        30.0322 
 281   0.0000       1.112709        30.2784 
 282   0.0000       1.117618        30.4119 
 283   0.0000       1.121286        30.5118 
 284   0.0000       1.127570        30.6827 
 285   0.0000       1.134459        30.8702 
 286   0.0000       1.146642        31.2017 
 287   0.0000       1.157175        31.4883 
 288   0.0000       1.161045        31.5936 
 289   0.0000       1.167803        31.7775 
 290   0.0000       1.170506        31.8511 
 291   0.0000       1.180973        32.1359 
 292   0.0000       1.195815        32.5398 
 293   0.0000       1.222116        33.2555 
 294   0.0000       1.227023        33.3890 
 295   0.0000       1.235167        33.6106 
 296   0.0000       1.252431        34.0804 
 297   0.0000       1.261439        34.3255 
 298   0.0000       1.265132        34.4260 
 299   0.0000       1.288676        35.0667 
 300   0.0000       1.311100        35.6768 
 301   0.0000       1.322201        35.9789 
 302   0.0000       1.336710        36.3737 
 303   0.0000       1.347942        36.6794 
 304   0.0000       1.353080        36.8192 
 305   0.0000       1.362543        37.0767 
 306   0.0000       1.378277        37.5048 
 307   0.0000       1.387960        37.7683 
 308   0.0000       1.407271        38.2938 
 309   0.0000       1.414721        38.4965 
 310   0.0000       1.426674        38.8218 
 311   0.0000       1.433646        39.0115 
 312   0.0000       1.443771        39.2870 
 313   0.0000       1.453305        39.5464 
 314   0.0000       1.457145        39.6509 
 315   0.0000       1.465767        39.8856 
 316   0.0000       1.472300        40.0633 
 317   0.0000       1.480158        40.2772 
 318   0.0000       1.484983        40.4084 
 319   0.0000       1.491419        40.5836 
 320   0.0000       1.500402        40.8280 
 321   0.0000       1.503862        40.9222 
 322   0.0000       1.511001        41.1164 
 323   0.0000       1.520729        41.3811 
 324   0.0000       1.526111        41.5276 
 325   0.0000       1.545883        42.0656 
 326   0.0000       1.554831        42.3091 
 327   0.0000       1.559618        42.4394 
 328   0.0000       1.564678        42.5770 
 329   0.0000       1.566606        42.6295 
 330   0.0000       1.585852        43.1532 
 331   0.0000       1.587389        43.1950 
 332   0.0000       1.591737        43.3134 
 333   0.0000       1.600658        43.5561 
 334   0.0000       1.609798        43.8048 
 335   0.0000       1.615347        43.9558 
 336   0.0000       1.629815        44.3495 
 337   0.0000       1.660135        45.1746 
 338   0.0000       1.664169        45.2843 
 339   0.0000       1.677996        45.6606 
 340   0.0000       1.689374        45.9702 
 341   0.0000       1.706391        46.4333 
 342   0.0000       1.710571        46.5470 
 343   0.0000       1.746633        47.5283 
 344   0.0000       1.769929        48.1622 
 345   0.0000       1.779661        48.4270 
 346   0.0000       1.803919        49.0871 
 347   0.0000       1.822348        49.5886 
 348   0.0000       1.827349        49.7247 
 349   0.0000       1.827747        49.7355 
 350   0.0000       1.836511        49.9740 
 351   0.0000       1.840838        50.0918 
 352   0.0000       1.844243        50.1844 
 353   0.0000       1.856076        50.5064 
 354   0.0000       1.868845        50.8539 
 355   0.0000       1.881295        51.1926 
 356   0.0000       1.889846        51.4253 
 357   0.0000       1.902832        51.7787 
 358   0.0000       1.914127        52.0860 
 359   0.0000       1.914617        52.0994 
 360   0.0000       1.934892        52.6511 
 361   0.0000       1.943158        52.8760 
 362   0.0000       1.960598        53.3506 
 363   0.0000       1.968902        53.5765 
 364   0.0000       2.016191        54.8633 
 365   0.0000       2.022881        55.0454 
 366   0.0000       2.036599        55.4187 
 367   0.0000       2.047042        55.7028 
 368   0.0000       2.049905        55.7807 
 369   0.0000       2.051545        55.8254 
 370   0.0000       2.058787        56.0224 
 371   0.0000       2.067602        56.2623 
 372   0.0000       2.070641        56.3450 
 373   0.0000       2.074655        56.4542 
 374   0.0000       2.077244        56.5247 
 375   0.0000       2.091781        56.9203 
 376   0.0000       2.102770        57.2193 
 377   0.0000       2.131344        57.9968 
 378   0.0000       2.151833        58.5543 
 379   0.0000       2.157038        58.6960 
 380   0.0000       2.158924        58.7473 
 381   0.0000       2.164863        58.9089 
 382   0.0000       2.166874        58.9636 
 383   0.0000       2.260728        61.5175 
 384   0.0000       2.287271        62.2398 
 385   0.0000       2.287678        62.2509 
 386   0.0000       2.289051        62.2883 
 387   0.0000       2.293722        62.4153 
 388   0.0000       2.295137        62.4539 
 389   0.0000       2.295519        62.4642 
 390   0.0000       2.304233        62.7014 
 391   0.0000       2.315511        63.0083 
 392   0.0000       2.336165        63.5703 
 393   0.0000       2.432838        66.2009 
 394   0.0000       2.452016        66.7228 
 395   0.0000       2.543430        69.2103 
 396   0.0000       2.547678        69.3259 
 397   0.0000       2.551641        69.4337 
 398   0.0000       2.567828        69.8742 
 399   0.0000       2.581451        70.2448 
 400   0.0000       2.715238        73.8854 
 401   0.0000       2.750360        74.8411 
 402   0.0000       2.751196        74.8639 
 403   0.0000       2.757590        75.0378 
 404   0.0000       2.758932        75.0744 
 405   0.0000       2.760250        75.1102 
 406   0.0000       2.760476        75.1164 
 407   0.0000       2.767652        75.3116 
 408   0.0000       2.790430        75.9315 
 409   0.0000       2.808653        76.4273 
 410   0.0000       2.825880        76.8961 
 411   0.0000       2.981777        81.1383 
 412   0.0000       2.994547        81.4858 
 413   0.0000       3.019075        82.1532 
 414   0.0000       3.025834        82.3371 
 415   0.0000       3.034765        82.5801 
 416   0.0000       3.048115        82.9434 
 417   0.0000       3.057932        83.2105 
 418   0.0000       3.059432        83.2514 
 419   0.0000       3.061323        83.3028 
 420   0.0000       3.069011        83.5120 
 421   0.0000       3.072353        83.6030 
 422   0.0000       3.078210        83.7624 
 423   0.0000       3.083174        83.8974 
 424   0.0000       3.092618        84.1544 
 425   0.0000       3.100078        84.3574 
 426   0.0000       3.123049        84.9825 
 427   0.0000       3.134681        85.2990 
 428   0.0000       3.158657        85.9514 
 429   0.0000       3.183168        86.6184 
 430   0.0000       3.188236        86.7563 
 431   0.0000       3.213815        87.4524 
 432   0.0000       3.239258        88.1447 
 433   0.0000       3.246656        88.3460 
 434   0.0000       3.247786        88.3767 
 435   0.0000       3.250067        88.4388 
 436   0.0000       3.250237        88.4434 
 437   0.0000       3.258074        88.6567 
 438   0.0000       3.259163        88.6863 
 439   0.0000       3.268261        88.9339 
 440   0.0000       3.272408        89.0467 
 441   0.0000       3.286214        89.4224 
 442   0.0000       3.320190        90.3469 
 443   0.0000       3.360343        91.4396 
 444   0.0000       3.410092        92.7933 
 445   0.0000       3.479185        94.6734 
 446   0.0000       3.568051        97.0916 
 447   0.0000       3.617874        98.4473 
 448   0.0000       3.771997       102.6413 
 449   0.0000       3.972198       108.0890 
 450   0.0000       4.012623       109.1890 
 451   0.0000       4.373485       119.0086 
 452   0.0000       4.383899       119.2920 
 453   0.0000       4.409591       119.9911 
 454   0.0000       4.411660       120.0474 
 455   0.0000       4.416626       120.1825 
 456   0.0000       4.417764       120.2135 
 457   0.0000       4.423470       120.3687 
 458   0.0000       4.427324       120.4736 
 459   0.0000       4.440274       120.8260 
 460   0.0000       4.441259       120.8528 
 461   0.0000       4.443580       120.9159 
 462   0.0000       4.444698       120.9464 
 463   0.0000       4.450238       121.0971 
 464   0.0000       4.457898       121.3056 
 465   0.0000       4.460383       121.3732 
 466   0.0000       4.461898       121.4144 
 467   0.0000       4.465461       121.5114 
 468   0.0000       4.471105       121.6649 
 469   0.0000       4.475828       121.7935 
 470   0.0000       4.485146       122.0470 
 471   0.0000       4.486374       122.0804 
 472   0.0000       4.498719       122.4164 
 473   0.0000       4.506602       122.6309 
 474   0.0000       4.524514       123.1183 
 475   0.0000       4.535137       123.4074 
 476   0.0000       4.544030       123.6494 
 477   0.0000       4.567121       124.2777 
 478   0.0000       4.598108       125.1209 

                 SPIN DOWN ORBITALS
  NO   OCC          E(Eh)            E(eV) 
   0   1.0000    -256.077794     -6968.2310 
   1   1.0000    -256.075638     -6968.1724 
   2   1.0000    -256.074328     -6968.1367 
   3   1.0000    -256.071060     -6968.0478 
   4   1.0000     -88.717918     -2414.1373 
   5   1.0000     -88.655638     -2412.4426 
   6   1.0000     -88.646631     -2412.1975 
   7   1.0000     -88.643042     -2412.0998 
   8   1.0000     -88.641778     -2412.0654 
   9   1.0000     -88.635318     -2411.8896 
  10   1.0000     -88.631974     -2411.7986 
  11   1.0000     -29.865009      -812.6682 
  12   1.0000     -29.859540      -812.5194 
  13   1.0000     -29.841877      -812.0387 
  14   1.0000     -29.835998      -811.8788 
  15   1.0000     -25.706380      -699.5061 
  16   1.0000     -25.699092      -699.3079 
  17   1.0000     -25.695316      -699.2051 
  18   1.0000     -25.693623      -699.1590 
  19   1.0000     -25.690174      -699.0652 
  20   1.0000     -25.689845      -699.0562 
  21   1.0000     -25.686092      -698.9541 
  22   1.0000     -25.678927      -698.7591 
  23   1.0000     -25.677029      -698.7075 
  24   1.0000     -25.674250      -698.6319 
  25   1.0000     -25.673274      -698.6053 
  26   1.0000     -25.669955      -698.5150 
  27   1.0000     -18.877846      -513.6923 
  28   1.0000     -18.860745      -513.2270 
  29   1.0000     -18.849710      -512.9267 
  30   1.0000     -18.846245      -512.8324 
  31   1.0000     -18.835187      -512.5315 
  32   1.0000     -10.011447      -272.4253 
  33   1.0000      -9.954599      -270.8784 
  34   1.0000      -9.952305      -270.8160 
  35   1.0000      -9.946287      -270.6522 
  36   1.0000      -9.945533      -270.6317 
  37   1.0000      -9.929376      -270.1921 
  38   1.0000      -7.713374      -209.8916 
  39   1.0000      -7.653505      -208.2625 
  40   1.0000      -7.646489      -208.0716 
  41   1.0000      -7.642757      -207.9700 
  42   1.0000      -7.641322      -207.9309 
  43   1.0000      -7.633919      -207.7295 
  44   1.0000      -7.630622      -207.6398 
  45   1.0000      -5.656651      -153.9253 
  46   1.0000      -5.651328      -153.7805 
  47   1.0000      -5.646440      -153.6474 
  48   1.0000      -5.592836      -152.1888 
  49   1.0000      -5.591362      -152.1487 
  50   1.0000      -5.590291      -152.1196 
  51   1.0000      -5.589252      -152.0913 
  52   1.0000      -5.585815      -151.9978 
  53   1.0000      -5.584107      -151.9513 
  54   1.0000      -5.582929      -151.9192 
  55   1.0000      -5.580635      -151.8568 
  56   1.0000      -5.579212      -151.8181 
  57   1.0000      -5.578906      -151.8097 
  58   1.0000      -5.576293      -151.7386 
  59   1.0000      -5.574625      -151.6933 
  60   1.0000      -5.573378      -151.6593 
  61   1.0000      -5.571003      -151.5947 
  62   1.0000      -5.570703      -151.5865 
  63   1.0000      -5.569194      -151.5455 
  64   1.0000      -5.568262      -151.5201 
  65   1.0000      -5.567695      -151.5047 
  66   1.0000      -3.215442       -87.4966 
  67   1.0000      -3.212183       -87.4080 
  68   1.0000      -3.155561       -85.8672 
  69   1.0000      -3.154094       -85.8273 
  70   1.0000      -1.992421       -54.2165 
  71   1.0000      -1.976411       -53.7809 
  72   1.0000      -1.973297       -53.6961 
  73   1.0000      -1.968665       -53.5701 
  74   1.0000      -1.965496       -53.4839 
  75   1.0000      -1.952556       -53.1318 
  76   1.0000      -1.917190       -52.1694 
  77   1.0000      -1.914166       -52.0871 
  78   1.0000      -1.908270       -51.9267 
  79   1.0000      -1.907468       -51.9048 
  80   1.0000      -1.902733       -51.7760 
  81   1.0000      -1.895020       -51.5661 
  82   1.0000      -0.745304       -20.2807 
  83   1.0000      -0.711405       -19.3583 
  84   1.0000      -0.644048       -17.5254 
  85   1.0000      -0.559941       -15.2368 
  86   1.0000      -0.549352       -14.9486 
  87   1.0000      -0.477069       -12.9817 
  88   1.0000      -0.472943       -12.8694 
  89   1.0000      -0.470349       -12.7988 
  90   1.0000      -0.465511       -12.6672 
  91   1.0000      -0.451126       -12.2758 
  92   1.0000      -0.365786        -9.9536 
  93   1.0000      -0.332480        -9.0472 
  94   1.0000      -0.325393        -8.8544 
  95   1.0000      -0.314223        -8.5505 
  96   1.0000      -0.312128        -8.4934 
  97   1.0000      -0.308447        -8.3933 
  98   1.0000      -0.303869        -8.2687 
  99   1.0000      -0.216957        -5.9037 
 100   1.0000      -0.177596        -4.8326 
 101   1.0000      -0.161184        -4.3860 
 102   1.0000      -0.159356        -4.3363 
 103   1.0000      -0.154154        -4.1947 
 104   1.0000      -0.153089        -4.1658 
 105   1.0000      -0.149827        -4.0770 
 106   1.0000      -0.147043        -4.0013 
 107   1.0000      -0.146081        -3.9751 
 108   1.0000      -0.145467        -3.9584 
 109   1.0000      -0.143044        -3.8924 
 110   1.0000      -0.136887        -3.7249 
 111   1.0000      -0.132760        -3.6126 
 112   1.0000      -0.098438        -2.6786 
 113   1.0000      -0.083576        -2.2742 
 114   1.0000      -0.077172        -2.1000 
 115   1.0000      -0.071474        -1.9449 
 116   1.0000      -0.070934        -1.9302 
 117   1.0000      -0.067755        -1.8437 
 118   1.0000      -0.063483        -1.7275 
 119   1.0000      -0.057671        -1.5693 
 120   1.0000      -0.054668        -1.4876 
 121   1.0000      -0.048600        -1.3225 
 122   1.0000      -0.039659        -1.0792 
 123   1.0000      -0.035584        -0.9683 
 124   1.0000      -0.029728        -0.8089 
 125   1.0000      -0.022889        -0.6228 
 126   1.0000      -0.019154        -0.5212 
 127   1.0000      -0.013244        -0.3604 
 128   1.0000      -0.012302        -0.3348 
 129   1.0000      -0.003818        -0.1039 
 130   1.0000       0.008975         0.2442 
 131   1.0000       0.017540         0.4773 
 132   1.0000       0.023106         0.6288 
 133   1.0000       0.029208         0.7948 
 134   1.0000       0.029773         0.8102 
 135   1.0000       0.031858         0.8669 
 136   1.0000       0.035998         0.9796 
 137   1.0000       0.041821         1.1380 
 138   1.0000       0.047625         1.2960 
 139   1.0000       0.051029         1.3886 
 140   1.0000       0.058141         1.5821 
 141   1.0000       0.060206         1.6383 
 142   1.0000       0.062553         1.7022 
 143   1.0000       0.067507         1.8370 
 144   1.0000       0.071358         1.9418 
 145   1.0000       0.077684         2.1139 
 146   1.0000       0.084386         2.2963 
 147   1.0000       0.088702         2.4137 
 148   1.0000       0.097602         2.6559 
 149   1.0000       0.102205         2.7811 
 150   1.0000       0.105181         2.8621 
 151   1.0000       0.109853         2.9892 
 152   1.0000       0.113927         3.1001 
 153   1.0000       0.124606         3.3907 
 154   1.0000       0.128609         3.4996 
 155   0.0000       0.226088         6.1522 
 156   0.0000       0.231112         6.2889 
 157   0.0000       0.243199         6.6178 
 158   0.0000       0.247582         6.7370 
 159   0.0000       0.267818         7.2877 
 160   0.0000       0.277930         7.5629 
 161   0.0000       0.280494         7.6326 
 162   0.0000       0.295033         8.0282 
 163   0.0000       0.304943         8.2979 
 164   0.0000       0.314145         8.5483 
 165   0.0000       0.330413         8.9910 
 166   0.0000       0.342040         9.3074 
 167   0.0000       0.344097         9.3633 
 168   0.0000       0.350794         9.5456 
 169   0.0000       0.356455         9.6996 
 170   0.0000       0.362533         9.8650 
 171   0.0000       0.367187         9.9917 
 172   0.0000       0.377049        10.2600 
 173   0.0000       0.384801        10.4710 
 174   0.0000       0.394932        10.7466 
 175   0.0000       0.402511        10.9529 
 176   0.0000       0.406350        11.0573 
 177   0.0000       0.407331        11.0841 
 178   0.0000       0.409533        11.1440 
 179   0.0000       0.416099        11.3226 
 180   0.0000       0.423897        11.5348 
 181   0.0000       0.426514        11.6060 
 182   0.0000       0.431559        11.7433 
 183   0.0000       0.434996        11.8368 
 184   0.0000       0.447282        12.1712 
 185   0.0000       0.454709        12.3733 
 186   0.0000       0.459972        12.5165 
 187   0.0000       0.464124        12.6295 
 188   0.0000       0.473802        12.8928 
 189   0.0000       0.487988        13.2788 
 190   0.0000       0.493990        13.4421 
 191   0.0000       0.501396        13.6437 
 192   0.0000       0.521944        14.2028 
 193   0.0000       0.527023        14.3410 
 194   0.0000       0.530357        14.4317 
 195   0.0000       0.537185        14.6175 
 196   0.0000       0.552572        15.0362 
 197   0.0000       0.554858        15.0985 
 198   0.0000       0.569288        15.4911 
 199   0.0000       0.574406        15.6304 
 200   0.0000       0.581327        15.8187 
 201   0.0000       0.603160        16.4128 
 202   0.0000       0.617215        16.7953 
 203   0.0000       0.623555        16.9678 
 204   0.0000       0.650748        17.7078 
 205   0.0000       0.655091        17.8259 
 206   0.0000       0.669460        18.2169 
 207   0.0000       0.687009        18.6945 
 208   0.0000       0.714028        19.4297 
 209   0.0000       0.716529        19.4977 
 210   0.0000       0.723916        19.6987 
 211   0.0000       0.726034        19.7564 
 212   0.0000       0.730038        19.8653 
 213   0.0000       0.731868        19.9152 
 214   0.0000       0.734358        19.9829 
 215   0.0000       0.739181        20.1141 
 216   0.0000       0.741086        20.1660 
 217   0.0000       0.756546        20.5867 
 218   0.0000       0.771741        21.0001 
 219   0.0000       0.782123        21.2826 
 220   0.0000       0.793655        21.5964 
 221   0.0000       0.799286        21.7497 
 222   0.0000       0.810495        22.0547 
 223   0.0000       0.817472        22.2445 
 224   0.0000       0.826499        22.4902 
 225   0.0000       0.837274        22.7834 
 226   0.0000       0.861322        23.4378 
 227   0.0000       0.867064        23.5940 
 228   0.0000       0.875938        23.8355 
 229   0.0000       0.891983        24.2721 
 230   0.0000       0.897334        24.4177 
 231   0.0000       0.922821        25.1112 
 232   0.0000       0.928649        25.2698 
 233   0.0000       0.932532        25.3755 
 234   0.0000       0.937542        25.5118 
 235   0.0000       0.942609        25.6497 
 236   0.0000       0.949735        25.8436 
 237   0.0000       0.952581        25.9210 
 238   0.0000       0.953807        25.9544 
 239   0.0000       0.957110        26.0443 
 240   0.0000       0.959067        26.0975 
 241   0.0000       0.960121        26.1262 
 242   0.0000       0.966262        26.2933 
 243   0.0000       0.968320        26.3493 
 244   0.0000       0.971859        26.4456 
 245   0.0000       0.972256        26.4564 
 246   0.0000       0.977942        26.6112 
 247   0.0000       0.979957        26.6660 
 248   0.0000       0.984031        26.7768 
 249   0.0000       0.985736        26.8232 
 250   0.0000       0.989028        26.9128 
 251   0.0000       0.990962        26.9655 
 252   0.0000       0.995857        27.0986 
 253   0.0000       1.001059        27.2402 
 254   0.0000       1.001409        27.2497 
 255   0.0000       1.009162        27.4607 
 256   0.0000       1.010287        27.4913 
 257   0.0000       1.013322        27.5739 
 258   0.0000       1.022264        27.8172 
 259   0.0000       1.024997        27.8916 
 260   0.0000       1.026874        27.9427 
 261   0.0000       1.029976        28.0271 
 262   0.0000       1.030916        28.0526 
 263   0.0000       1.036710        28.2103 
 264   0.0000       1.040183        28.3048 
 265   0.0000       1.043715        28.4009 
 266   0.0000       1.046753        28.4836 
 267   0.0000       1.052366        28.6363 
 268   0.0000       1.056160        28.7396 
 269   0.0000       1.056807        28.7572 
 270   0.0000       1.062161        28.9029 
 271   0.0000       1.065799        29.0019 
 272   0.0000       1.070165        29.1207 
 273   0.0000       1.072834        29.1933 
 274   0.0000       1.080772        29.4093 
 275   0.0000       1.082436        29.4546 
 276   0.0000       1.085250        29.5312 
 277   0.0000       1.087632        29.5960 
 278   0.0000       1.092844        29.7378 
 279   0.0000       1.101361        29.9696 
 280   0.0000       1.104717        30.0609 
 281   0.0000       1.113232        30.2926 
 282   0.0000       1.117768        30.4160 
 283   0.0000       1.122582        30.5470 
 284   0.0000       1.127470        30.6800 
 285   0.0000       1.134206        30.8633 
 286   0.0000       1.146845        31.2073 
 287   0.0000       1.157346        31.4930 
 288   0.0000       1.160970        31.5916 
 289   0.0000       1.168927        31.8081 
 290   0.0000       1.170708        31.8566 
 291   0.0000       1.182255        32.1708 
 292   0.0000       1.195295        32.5256 
 293   0.0000       1.220297        33.2060 
 294   0.0000       1.225838        33.3567 
 295   0.0000       1.235107        33.6090 
 296   0.0000       1.252916        34.0936 
 297   0.0000       1.262077        34.3429 
 298   0.0000       1.266047        34.4509 
 299   0.0000       1.291306        35.1382 
 300   0.0000       1.307406        35.5763 
 301   0.0000       1.322082        35.9757 
 302   0.0000       1.333818        36.2950 
 303   0.0000       1.350123        36.7387 
 304   0.0000       1.353034        36.8179 
 305   0.0000       1.364241        37.1229 
 306   0.0000       1.380852        37.5749 
 307   0.0000       1.389155        37.8008 
 308   0.0000       1.414017        38.4774 
 309   0.0000       1.419112        38.6160 
 310   0.0000       1.424615        38.7658 
 311   0.0000       1.440062        39.1861 
 312   0.0000       1.444018        39.2937 
 313   0.0000       1.454098        39.5680 
 314   0.0000       1.458129        39.6777 
 315   0.0000       1.465430        39.8764 
 316   0.0000       1.469589        39.9896 
 317   0.0000       1.481010        40.3003 
 318   0.0000       1.483766        40.3753 
 319   0.0000       1.492110        40.6024 
 320   0.0000       1.498720        40.7822 
 321   0.0000       1.501557        40.8595 
 322   0.0000       1.510784        41.1105 
 323   0.0000       1.520236        41.3677 
 324   0.0000       1.525678        41.5158 
 325   0.0000       1.552153        42.2362 
 326   0.0000       1.555028        42.3145 
 327   0.0000       1.559413        42.4338 
 328   0.0000       1.564653        42.5764 
 329   0.0000       1.565957        42.6119 
 330   0.0000       1.585392        43.1407 
 331   0.0000       1.588382        43.2221 
 332   0.0000       1.591292        43.3012 
 333   0.0000       1.600324        43.5470 
 334   0.0000       1.612277        43.8723 
 335   0.0000       1.618958        44.0541 
 336   0.0000       1.630231        44.3608 
 337   0.0000       1.655299        45.0430 
 338   0.0000       1.661445        45.2102 
 339   0.0000       1.669698        45.4348 
 340   0.0000       1.683917        45.8217 
 341   0.0000       1.706348        46.4321 
 342   0.0000       1.716321        46.7035 
 343   0.0000       1.748181        47.5704 
 344   0.0000       1.769774        48.1580 
 345   0.0000       1.784184        48.5501 
 346   0.0000       1.806247        49.1505 
 347   0.0000       1.819835        49.5202 
 348   0.0000       1.825954        49.6867 
 349   0.0000       1.827846        49.7382 
 350   0.0000       1.831310        49.8325 
 351   0.0000       1.836841        49.9830 
 352   0.0000       1.839637        50.0591 
 353   0.0000       1.852969        50.4218 
 354   0.0000       1.866206        50.7821 
 355   0.0000       1.881669        51.2028 
 356   0.0000       1.897656        51.6379 
 357   0.0000       1.902652        51.7738 
 358   0.0000       1.907885        51.9162 
 359   0.0000       1.912180        52.0331 
 360   0.0000       1.932679        52.5909 
 361   0.0000       1.942109        52.8475 
 362   0.0000       1.961603        53.3779 
 363   0.0000       1.971159        53.6380 
 364   0.0000       2.014090        54.8062 
 365   0.0000       2.017987        54.9122 
 366   0.0000       2.034921        55.3730 
 367   0.0000       2.046915        55.6994 
 368   0.0000       2.049982        55.7828 
 369   0.0000       2.051544        55.8254 
 370   0.0000       2.059008        56.0285 
 371   0.0000       2.067598        56.2622 
 372   0.0000       2.068923        56.2983 
 373   0.0000       2.077013        56.5184 
 374   0.0000       2.078538        56.5599 
 375   0.0000       2.091031        56.8998 
 376   0.0000       2.101898        57.1955 
 377   0.0000       2.132501        58.0283 
 378   0.0000       2.151822        58.5540 
 379   0.0000       2.156568        58.6832 
 380   0.0000       2.158816        58.7444 
 381   0.0000       2.164451        58.8977 
 382   0.0000       2.167223        58.9731 
 383   0.0000       2.261568        61.5404 
 384   0.0000       2.287032        62.2333 
 385   0.0000       2.287483        62.2456 
 386   0.0000       2.288964        62.2859 
 387   0.0000       2.293632        62.4129 
 388   0.0000       2.294966        62.4492 
 389   0.0000       2.295712        62.4695 
 390   0.0000       2.304650        62.7127 
 391   0.0000       2.315198        62.9998 
 392   0.0000       2.336891        63.5900 
 393   0.0000       2.432735        66.1981 
 394   0.0000       2.452054        66.7238 
 395   0.0000       2.543143        69.2024 
 396   0.0000       2.547437        69.3193 
 397   0.0000       2.552031        69.4443 
 398   0.0000       2.567762        69.8724 
 399   0.0000       2.582035        70.2607 
 400   0.0000       2.715386        73.8894 
 401   0.0000       2.750203        74.8368 
 402   0.0000       2.751028        74.8593 
 403   0.0000       2.757342        75.0311 
 404   0.0000       2.759201        75.0817 
 405   0.0000       2.760134        75.1071 
 406   0.0000       2.760310        75.1118 
 407   0.0000       2.767913        75.3187 
 408   0.0000       2.790296        75.9278 
 409   0.0000       2.808707        76.4288 
 410   0.0000       2.826073        76.9014 
 411   0.0000       2.974133        80.9303 
 412   0.0000       2.993244        81.4503 
 413   0.0000       3.016211        82.0753 
 414   0.0000       3.023512        82.2740 
 415   0.0000       3.026862        82.3651 
 416   0.0000       3.043628        82.8213 
 417   0.0000       3.057486        83.1984 
 418   0.0000       3.059046        83.2409 
 419   0.0000       3.061061        83.2957 
 420   0.0000       3.067530        83.4717 
 421   0.0000       3.069415        83.5230 
 422   0.0000       3.074663        83.6658 
 423   0.0000       3.080722        83.8307 
 424   0.0000       3.086482        83.9875 
 425   0.0000       3.091800        84.1321 
 426   0.0000       3.121787        84.9481 
 427   0.0000       3.131905        85.2235 
 428   0.0000       3.153649        85.8151 
 429   0.0000       3.179341        86.5143 
 430   0.0000       3.188010        86.7502 
 431   0.0000       3.212215        87.4088 
 432   0.0000       3.238495        88.1239 
 433   0.0000       3.246315        88.3367 
 434   0.0000       3.247750        88.3758 
 435   0.0000       3.249377        88.4200 
 436   0.0000       3.249949        88.4356 
 437   0.0000       3.258238        88.6612 
 438   0.0000       3.258972        88.6811 
 439   0.0000       3.268163        88.9312 
 440   0.0000       3.271894        89.0328 
 441   0.0000       3.285943        89.4151 
 442   0.0000       3.316106        90.2358 
 443   0.0000       3.354222        91.2730 
 444   0.0000       3.410429        92.8025 
 445   0.0000       3.479754        94.6889 
 446   0.0000       3.568185        97.0953 
 447   0.0000       3.613523        98.3290 
 448   0.0000       3.772875       102.6652 
 449   0.0000       3.972896       108.1080 
 450   0.0000       4.013374       109.2095 
 451   0.0000       4.379895       119.1830 
 452   0.0000       4.385462       119.3345 
 453   0.0000       4.408051       119.9492 
 454   0.0000       4.410944       120.0279 
 455   0.0000       4.415338       120.1475 
 456   0.0000       4.418640       120.2373 
 457   0.0000       4.424518       120.3972 
 458   0.0000       4.427487       120.4780 
 459   0.0000       4.438025       120.7648 
 460   0.0000       4.442480       120.8860 
 461   0.0000       4.444789       120.9489 
 462   0.0000       4.448580       121.0520 
 463   0.0000       4.450305       121.0989 
 464   0.0000       4.455522       121.2409 
 465   0.0000       4.457055       121.2826 
 466   0.0000       4.459420       121.3470 
 467   0.0000       4.462790       121.4387 
 468   0.0000       4.469490       121.6210 
 469   0.0000       4.471734       121.6821 
 470   0.0000       4.478035       121.8535 
 471   0.0000       4.484036       122.0168 
 472   0.0000       4.491127       122.2098 
 473   0.0000       4.498122       122.4001 
 474   0.0000       4.508801       122.6907 
 475   0.0000       4.554167       123.9252 
 476   0.0000       4.556280       123.9827 
 477   0.0000       4.602306       125.2351 
 478   0.0000       4.629599       125.9778 

                    ********************************
                    * MULLIKEN POPULATION ANALYSIS *
                    ********************************

--------------------------------------------
MULLIKEN ATOMIC CHARGES AND SPIN POPULATIONS
--------------------------------------------
   0 C :   -0.124428    0.007270
   1 S :   -0.413975   -0.026071
   2 Fe:    0.468945    1.379036
   3 O :   -0.580299   -0.235274
   4 Fe:    0.808522    1.342334
   5 O :   -0.406800    0.027149
   6 C :    0.131388   -0.004281
   7 O :   -0.439164    0.001833
   8 Fe:    0.284251   -1.280945
   9 S :   -0.415790    0.091797
  10 C :   -0.114230   -0.012494
  11 S :   -0.398377    0.094166
  12 S :   -0.448111   -0.047709
  13 Fe:    0.456229   -1.189239
  14 S :   -0.393816    0.025551
  15 C :   -0.111500   -0.004382
  16 O :   -0.517026   -0.110067
  17 S :    0.074807   -0.107726
  18 C :   -0.160721    0.005131
  19 O :   -0.645856   -0.047985
  20 S :   -0.397840    0.095478
  21 C :   -0.042054    0.001602
  22 H :   -0.033004   -0.000908
  23 H :    0.021442   -0.000573
  24 H :    0.026312    0.000306
  25 H :    0.004001    0.000296
  26 H :    0.016993   -0.002797
  27 H :    0.098624   -0.006017
  28 H :   -0.016049   -0.000327
  29 H :    0.040516   -0.004320
  30 H :    0.053767    0.001546
  31 H :   -0.015407   -0.004023
  32 H :    0.043914    0.005317
  33 H :    0.046734    0.002121
  34 H :   -0.014190    0.004460
  35 H :    0.044975    0.000974
  36 H :    0.067216   -0.001230
Sum of atomic charges         :   -3.0000000
Sum of atomic spin populations:    0.0000000

-----------------------------------------------------
MULLIKEN REDUCED ORBITAL CHARGES AND SPIN POPULATIONS
-----------------------------------------------------
CHARGE
  0 C s       :     3.054344  s :     3.054344
      pz      :     1.052538  p :     3.038699
      px      :     0.967808
      py      :     1.018352
      dz2     :     0.009937  d :     0.031386
      dxz     :     0.004819
      dyz     :     0.002326
      dx2y2   :     0.004831
      dxy     :     0.009473
  1 S s       :     5.891207  s :     5.891207
      pz      :     3.659375  p :    10.468492
      px      :     3.099533
      py      :     3.709583
      dz2     :     0.006440  d :     0.054276
      dxz     :     0.016328
      dyz     :     0.004256
      dx2y2   :     0.016672
      dxy     :     0.010579
  2 Fes       :     6.494078  s :     6.494078
      pz      :     4.226388  p :    12.742216
      px      :     4.263097
      py      :     4.252731
      dz2     :     1.025972  d :     6.293421
      dxz     :     1.241755
      dyz     :     1.459475
      dx2y2   :     1.181046
      dxy     :     1.385173
      f0      :     0.000342  f :     0.001341
      f+1     :     0.000200
      f-1     :     0.000258
      f+2     :     0.000114
      f-2     :     0.000138
      f+3     :     0.000149
      f-3     :     0.000140
  3 O s       :     3.876743  s :     3.876743
      pz      :     1.475714  p :     4.698134
      px      :     1.631209
      py      :     1.591210
      dz2     :     0.001184  d :     0.005422
      dxz     :     0.001147
      dyz     :     0.001455
      dx2y2   :     0.000712
      dxy     :     0.000924
  4 Fes       :     6.431447  s :     6.431447
      pz      :     4.168578  p :    12.559930
      px      :     4.204233
      py      :     4.187119
      dz2     :     1.279350  d :     6.198324
      dxz     :     1.423412
      dyz     :     1.101169
      dx2y2   :     1.155687
      dxy     :     1.238706
      f0      :     0.000173  f :     0.001778
      f+1     :     0.000226
      f-1     :     0.000238
      f+2     :     0.000281
      f-2     :     0.000274
      f+3     :     0.000322
      f-3     :     0.000263
  5 O s       :     3.780228  s :     3.780228
      pz      :     1.290002  p :     4.612553
      px      :     1.593181
      py      :     1.729371
      dz2     :     0.005926  d :     0.014019
      dxz     :     0.004075
      dyz     :     0.002883
      dx2y2   :     0.000619
      dxy     :     0.000516
  6 C s       :     3.048208  s :     3.048208
      pz      :     0.881763  p :     2.673564
      px      :     0.825470
      py      :     0.966332
      dz2     :     0.042612  d :     0.146840
      dxz     :     0.028581
      dyz     :     0.045465
      dx2y2   :     0.016339
      dxy     :     0.013842
  7 O s       :     3.764759  s :     3.764759
      pz      :     1.648734  p :     4.659544
      px      :     1.495576
      py      :     1.515234
      dz2     :     0.001964  d :     0.014861
      dxz     :     0.001667
      dyz     :     0.005107
      dx2y2   :     0.002934
      dxy     :     0.003190
  8 Fes       :     6.534843  s :     6.534843
      pz      :     4.285675  p :    12.799360
      px      :     4.242126
      py      :     4.271560
      dz2     :     1.323467  d :     6.380569
      dxz     :     1.218783
      dyz     :     1.266320
      dx2y2   :     1.140825
      dxy     :     1.431173
      f0      :     0.000135  f :     0.000977
      f+1     :     0.000105
      f-1     :     0.000201
      f+2     :     0.000126
      f-2     :     0.000133
      f+3     :     0.000160
      f-3     :     0.000118
  9 S s       :     5.879899  s :     5.879899
      pz      :     3.647621  p :    10.480963
      px      :     3.044718
      py      :     3.788624
      dz2     :     0.011861  d :     0.054929
      dxz     :     0.009862
      dyz     :     0.004204
      dx2y2   :     0.020168
      dxy     :     0.008833
 10 C s       :     3.048688  s :     3.048688
      pz      :     1.001391  p :     3.033732
      px      :     0.988914
      py      :     1.043427
      dz2     :     0.005940  d :     0.031809
      dxz     :     0.005357
      dyz     :     0.006418
      dx2y2   :     0.005148
      dxy     :     0.008947
 11 S s       :     5.876238  s :     5.876238
      pz      :     3.561229  p :    10.487185
      px      :     3.530856
      py      :     3.395100
      dz2     :     0.004257  d :     0.034953
      dxz     :     0.006113
      dyz     :     0.005256
      dx2y2   :     0.010194
      dxy     :     0.009134
 12 S s       :     5.886762  s :     5.886762
      pz      :     3.574171  p :    10.513981
      px      :     3.513971
      py      :     3.425839
      dz2     :     0.007899  d :     0.047367
      dxz     :     0.009940
      dyz     :     0.005752
      dx2y2   :     0.012798
      dxy     :     0.010978
 13 Fes       :     6.499924  s :     6.499924
      pz      :     4.246853  p :    12.738258
      px      :     4.258590
      py      :     4.232816
      dz2     :     1.143347  d :     6.304233
      dxz     :     1.334971
      dyz     :     1.299805
      dx2y2   :     1.172707
      dxy     :     1.353404
      f0      :     0.000175  f :     0.001355
      f+1     :     0.000184
      f-1     :     0.000342
      f+2     :     0.000175
      f-2     :     0.000200
      f+3     :     0.000133
      f-3     :     0.000146
 14 S s       :     5.892667  s :     5.892667
      pz      :     3.202908  p :    10.441666
      px      :     3.726417
      py      :     3.512341
      dz2     :     0.019336  d :     0.059483
      dxz     :     0.010409
      dyz     :     0.017153
      dx2y2   :     0.005173
      dxy     :     0.007413
 15 C s       :     3.039355  s :     3.039355
      pz      :     1.011123  p :     3.040004
      px      :     1.032564
      py      :     0.996316
      dz2     :     0.008565  d :     0.032142
      dxz     :     0.003894
      dyz     :     0.007977
      dx2y2   :     0.006084
      dxy     :     0.005621
 16 O s       :     3.885782  s :     3.885782
      pz      :     1.447475  p :     4.615643
      px      :     1.437861
      py      :     1.730307
      dz2     :     0.004582  d :     0.015601
      dxz     :     0.005375
      dyz     :     0.003011
      dx2y2   :     0.001413
      dxy     :     0.001220
 17 S s       :     5.861255  s :     5.861255
      pz      :     3.198050  p :     9.839944
      px      :     3.443872
      py      :     3.198022
      dz2     :     0.049232  d :     0.223994
      dxz     :     0.042673
      dyz     :     0.064631
      dx2y2   :     0.034696
      dxy     :     0.032762
 18 C s       :     3.040026  s :     3.040026
      pz      :     1.001968  p :     3.092633
      px      :     1.088660
      py      :     1.002005
      dz2     :     0.002071  d :     0.028061
      dxz     :     0.007052
      dyz     :     0.008062
      dx2y2   :     0.004750
      dxy     :     0.006127
 19 O s       :     3.876374  s :     3.876374
      pz      :     1.596420  p :     4.764093
      px      :     1.645884
      py      :     1.521789
      dz2     :     0.001259  d :     0.005389
      dxz     :     0.000849
      dyz     :     0.001378
      dx2y2   :     0.000830
      dxy     :     0.001072
 20 S s       :     5.874124  s :     5.874124
      pz      :     3.436221  p :    10.488263
      px      :     3.459712
      py      :     3.592330
      dz2     :     0.006495  d :     0.035452
      dxz     :     0.010190
      dyz     :     0.004689
      dx2y2   :     0.006837
      dxy     :     0.007241
 21 C s       :     2.952583  s :     2.952583
      pz      :     0.993152  p :     3.064064
      px      :     1.015449
      py      :     1.055462
      dz2     :     0.006010  d :     0.025407
      dxz     :     0.004019
      dyz     :     0.005301
      dx2y2   :     0.005604
      dxy     :     0.004472
 22 H s       :     1.008359  s :     1.008359
      pz      :     0.012873  p :     0.024645
      px      :     0.007051
      py      :     0.004722
 23 H s       :     0.951452  s :     0.951452
      pz      :     0.009231  p :     0.027106
      px      :     0.008740
      py      :     0.009135
 24 H s       :     0.947528  s :     0.947528
      pz      :     0.005669  p :     0.026160
      px      :     0.013957
      py      :     0.006534
 25 H s       :     0.970807  s :     0.970807
      pz      :     0.010537  p :     0.025192
      px      :     0.009591
      py      :     0.005064
 26 H s       :     0.957894  s :     0.957894
      pz      :     0.009518  p :     0.025113
      px      :     0.006714
      py      :     0.008881
 27 H s       :     0.873663  s :     0.873663
      pz      :     0.006563  p :     0.027713
      px      :     0.015505
      py      :     0.005645
 28 H s       :     0.991149  s :     0.991149
      pz      :     0.005072  p :     0.024901
      px      :     0.008157
      py      :     0.011672
 29 H s       :     0.934658  s :     0.934658
      pz      :     0.004602  p :     0.024826
      px      :     0.014709
      py      :     0.005515
 30 H s       :     0.921406  s :     0.921406
      pz      :     0.008884  p :     0.024827
      px      :     0.005539
      py      :     0.010405
 31 H s       :     0.990541  s :     0.990541
      pz      :     0.012396  p :     0.024866
      px      :     0.004807
      py      :     0.007663
 32 H s       :     0.931273  s :     0.931273
      pz      :     0.005460  p :     0.024813
      px      :     0.005977
      py      :     0.013377
 33 H s       :     0.928309  s :     0.928309
      pz      :     0.011688  p :     0.024958
      px      :     0.005036
      py      :     0.008233
 34 H s       :     0.989315  s :     0.989315
      pz      :     0.006671  p :     0.024876
      px      :     0.008015
      py      :     0.010190
 35 H s       :     0.930156  s :     0.930156
      pz      :     0.005771  p :     0.024869
      px      :     0.005225
      py      :     0.013872
 36 H s       :     0.907953  s :     0.907953
      pz      :     0.014858  p :     0.024831
      px      :     0.004703
      py      :     0.005270

SPIN
  0 C s       :     0.001019  s :     0.001019
      pz      :     0.002420  p :     0.005891
      px      :     0.002534
      py      :     0.000938
      dz2     :     0.000041  d :     0.000359
      dxz     :     0.000071
      dyz     :     0.000002
      dx2y2   :    -0.000030
      dxy     :     0.000275
  1 S s       :     0.004047  s :     0.004047
      pz      :    -0.009389  p :    -0.032003
      px      :    -0.029336
      py      :     0.006722
      dz2     :     0.000300  d :     0.001884
      dxz     :    -0.000213
      dyz     :     0.000122
      dx2y2   :     0.001263
      dxy     :     0.000413
  2 Fes       :     0.037706  s :     0.037706
      pz      :     0.021213  p :     0.074023
      px      :     0.045143
      py      :     0.007667
      dz2     :    -0.059302  d :     1.267349
      dxz     :     0.524522
      dyz     :     0.437137
      dx2y2   :     0.650560
      dxy     :    -0.285568
      f0      :    -0.000030  f :    -0.000042
      f+1     :     0.000016
      f-1     :     0.000001
      f+2     :    -0.000006
      f-2     :    -0.000014
      f+3     :    -0.000005
      f-3     :    -0.000004
  3 O s       :    -0.000672  s :    -0.000672
      pz      :    -0.038532  p :    -0.235235
      px      :     0.000761
      py      :    -0.197464
      dz2     :     0.000394  d :     0.000633
      dxz     :     0.000178
      dyz     :     0.000001
      dx2y2   :     0.000040
      dxy     :     0.000020
  4 Fes       :     0.025164  s :     0.025164
      pz      :    -0.005497  p :     0.010634
      px      :    -0.004247
      py      :     0.020378
      dz2     :     0.484961  d :     1.306581
      dxz     :    -0.430456
      dyz     :     0.718481
      dx2y2   :    -0.091970
      dxy     :     0.625565
      f0      :     0.000008  f :    -0.000045
      f+1     :    -0.000013
      f-1     :    -0.000018
      f+2     :    -0.000011
      f-2     :     0.000009
      f+3     :    -0.000027
      f-3     :     0.000007
  5 O s       :     0.000805  s :     0.000805
      pz      :     0.001350  p :     0.026356
      px      :     0.000113
      py      :     0.024893
      dz2     :    -0.000123  d :    -0.000012
      dxz     :    -0.000004
      dyz     :     0.000117
      dx2y2   :    -0.000008
      dxy     :     0.000006
  6 C s       :    -0.001253  s :    -0.001253
      pz      :    -0.003032  p :    -0.003638
      px      :    -0.000816
      py      :     0.000210
      dz2     :    -0.000013  d :     0.000610
      dxz     :    -0.000007
      dyz     :     0.000615
      dx2y2   :    -0.000013
      dxy     :     0.000027
  7 O s       :     0.000165  s :     0.000165
      pz      :     0.000785  p :     0.001672
      px      :     0.000817
      py      :     0.000069
      dz2     :    -0.000003  d :    -0.000004
      dxz     :    -0.000000
      dyz     :     0.000002
      dx2y2   :    -0.000001
      dxy     :    -0.000001
  8 Fes       :    -0.033750  s :    -0.033750
      pz      :    -0.023660  p :    -0.022797
      px      :    -0.012139
      py      :     0.013002
      dz2     :    -0.166009  d :    -1.224456
      dxz     :    -0.455338
      dyz     :    -0.041675
      dx2y2   :    -0.562893
      dxy     :     0.001460
      f0      :     0.000003  f :     0.000057
      f+1     :     0.000007
      f-1     :     0.000023
      f+2     :     0.000011
      f-2     :    -0.000005
      f+3     :     0.000019
      f-3     :    -0.000001
  9 S s       :    -0.004684  s :    -0.004684
      pz      :     0.051390  p :     0.096986
      px      :    -0.000816
      py      :     0.046411
      dz2     :     0.000490  d :    -0.000505
      dxz     :    -0.000787
      dyz     :    -0.000163
      dx2y2   :     0.000172
      dxy     :    -0.000216
 10 C s       :    -0.002783  s :    -0.002783
      pz      :    -0.001732  p :    -0.009842
      px      :    -0.007519
      py      :    -0.000590
      dz2     :    -0.000019  d :     0.000132
      dxz     :    -0.000009
      dyz     :    -0.000050
      dx2y2   :    -0.000014
      dxy     :     0.000224
 11 S s       :     0.006622  s :     0.006622
      pz      :    -0.037382  p :     0.088198
      px      :    -0.026663
      py      :     0.152243
      dz2     :    -0.000018  d :    -0.000654
      dxz     :     0.000442
      dyz     :     0.000079
      dx2y2   :    -0.000664
      dxy     :    -0.000493
 12 S s       :    -0.008166  s :    -0.008166
      pz      :    -0.020088  p :    -0.040923
      px      :     0.063048
      py      :    -0.083883
      dz2     :    -0.000289  d :     0.001381
      dxz     :    -0.000523
      dyz     :     0.001191
      dx2y2   :     0.000221
      dxy     :     0.000781
 13 Fes       :    -0.020474  s :    -0.020474
      pz      :    -0.000880  p :    -0.022150
      px      :    -0.020646
      py      :    -0.000623
      dz2     :    -0.367077  d :    -1.146633
      dxz     :    -0.136291
      dyz     :    -0.234114
      dx2y2   :    -0.613170
      dxy     :     0.204020
      f0      :    -0.000003  f :     0.000017
      f+1     :    -0.000015
      f-1     :     0.000020
      f+2     :     0.000002
      f-2     :     0.000009
      f+3     :     0.000009
      f-3     :    -0.000004
 14 S s       :    -0.000136  s :    -0.000136
      pz      :    -0.011379  p :     0.027612
      px      :    -0.028773
      py      :     0.067764
      dz2     :     0.000077  d :    -0.001925
      dxz     :    -0.000152
      dyz     :    -0.000649
      dx2y2   :    -0.000621
      dxy     :    -0.000580
 15 C s       :    -0.000389  s :    -0.000389
      pz      :    -0.002798  p :    -0.003883
      px      :    -0.000312
      py      :    -0.000773
      dz2     :    -0.000088  d :    -0.000110
      dxz     :    -0.000102
      dyz     :     0.000175
      dx2y2   :    -0.000047
      dxy     :    -0.000049
 16 O s       :    -0.002683  s :    -0.002683
      pz      :    -0.025315  p :    -0.107545
      px      :    -0.084327
      py      :     0.002098
      dz2     :     0.000078  d :     0.000161
      dxz     :    -0.000014
      dyz     :    -0.000028
      dx2y2   :     0.000024
      dxy     :     0.000101
 17 S s       :    -0.002859  s :    -0.002859
      pz      :    -0.023245  p :    -0.100338
      px      :    -0.072261
      py      :    -0.004833
      dz2     :    -0.003351  d :    -0.004529
      dxz     :    -0.000218
      dyz     :     0.000243
      dx2y2   :    -0.001270
      dxy     :     0.000067
 18 C s       :     0.001827  s :     0.001827
      pz      :     0.001304  p :     0.003987
      px      :     0.000329
      py      :     0.002354
      dz2     :    -0.000039  d :    -0.000684
      dxz     :    -0.000059
      dyz     :    -0.000179
      dx2y2   :    -0.000018
      dxy     :    -0.000389
 19 O s       :     0.000291  s :     0.000291
      pz      :    -0.015656  p :    -0.048258
      px      :    -0.067433
      py      :     0.034831
      dz2     :    -0.000089  d :    -0.000017
      dxz     :    -0.000001
      dyz     :     0.000070
      dx2y2   :     0.000090
      dxy     :    -0.000088
 20 S s       :     0.001285  s :     0.001285
      pz      :     0.079923  p :     0.095694
      px      :     0.045536
      py      :    -0.029765
      dz2     :    -0.000759  d :    -0.001502
      dxz     :    -0.000241
      dyz     :    -0.000248
      dx2y2   :    -0.000191
      dxy     :    -0.000064
 21 C s       :     0.000362  s :     0.000362
      pz      :     0.000176  p :     0.001290
      px      :    -0.000142
      py      :     0.001256
      dz2     :    -0.000028  d :    -0.000049
      dxz     :    -0.000012
      dyz     :     0.000000
      dx2y2   :    -0.000001
      dxy     :    -0.000008
 22 H s       :    -0.000928  s :    -0.000928
      pz      :     0.000010  p :     0.000019
      px      :    -0.000006
      py      :     0.000015
 23 H s       :    -0.000507  s :    -0.000507
      pz      :    -0.000046  p :    -0.000066
      px      :    -0.000010
      py      :    -0.000010
 24 H s       :     0.000311  s :     0.000311
      pz      :    -0.000003  p :    -0.000005
      px      :    -0.000004
      py      :     0.000001
 25 H s       :     0.000277  s :     0.000277
      pz      :    -0.000009  p :     0.000020
      px      :     0.000004
      py      :     0.000024
 26 H s       :    -0.002834  s :    -0.002834
      pz      :     0.000005  p :     0.000037
      px      :    -0.000002
      py      :     0.000034
 27 H s       :    -0.005989  s :    -0.005989
      pz      :    -0.000000  p :    -0.000028
      px      :    -0.000074
      py      :     0.000046
 28 H s       :    -0.000298  s :    -0.000298
      pz      :    -0.000041  p :    -0.000029
      px      :     0.000005
      py      :     0.000007
 29 H s       :    -0.004329  s :    -0.004329
      pz      :    -0.000013  p :     0.000008
      px      :     0.000039
      py      :    -0.000018
 30 H s       :     0.001547  s :     0.001547
      pz      :    -0.000011  p :    -0.000001
      px      :     0.000019
      py      :    -0.000008
 31 H s       :    -0.003902  s :    -0.003902
      pz      :     0.000025  p :    -0.000120
      px      :    -0.000155
      py      :     0.000009
 32 H s       :     0.005344  s :     0.005344
      pz      :     0.000002  p :    -0.000027
      px      :    -0.000014
      py      :    -0.000015
 33 H s       :     0.002121  s :     0.002121
      pz      :    -0.000012  p :    -0.000000
      px      :     0.000011
      py      :     0.000002
 34 H s       :     0.004386  s :     0.004386
      pz      :     0.000040  p :     0.000074
      px      :     0.000036
      py      :    -0.000002
 35 H s       :     0.000985  s :     0.000985
      pz      :    -0.000023  p :    -0.000010
      px      :     0.000032
      py      :    -0.000020
 36 H s       :    -0.001208  s :    -0.001208
      pz      :     0.000028  p :    -0.000022
      px      :    -0.000034
      py      :    -0.000016


                     *******************************
                     * LOEWDIN POPULATION ANALYSIS *
                     *******************************

-------------------------------------------
LOEWDIN ATOMIC CHARGES AND SPIN POPULATIONS
-------------------------------------------
   0 C :   -0.197098    0.005862
   1 S :   -0.117723   -0.011704
   2 Fe:   -0.009240    1.320830
   3 O :   -0.374285   -0.205580
   4 Fe:    0.478289    1.308905
   5 O :   -0.265826    0.028596
   6 C :   -0.004921   -0.002680
   7 O :   -0.364270    0.001599
   8 Fe:   -0.201094   -1.216772
   9 S :   -0.118269    0.081041
  10 C :   -0.198534   -0.006385
  11 S :   -0.166793    0.086779
  12 S :   -0.085610   -0.037055
  13 Fe:   -0.024397   -1.167291
  14 S :   -0.090007    0.012709
  15 C :   -0.203988   -0.003616
  16 O :   -0.477062   -0.102962
  17 S :    0.278229   -0.106560
  18 C :   -0.230354    0.000683
  19 O :   -0.436917   -0.047644
  20 S :   -0.165466    0.065829
  21 C :   -0.118812   -0.000157
  22 H :    0.002929   -0.000506
  23 H :    0.017773   -0.000576
  24 H :    0.028231    0.000109
  25 H :    0.005408    0.000226
  26 H :   -0.003137   -0.002764
  27 H :    0.024110   -0.004209
  28 H :   -0.012665    0.000147
  29 H :    0.007127   -0.002825
  30 H :    0.011255    0.000548
  31 H :   -0.012810   -0.003163
  32 H :    0.007771    0.003376
  33 H :    0.007570    0.001261
  34 H :   -0.012956    0.003030
  35 H :    0.007214    0.001013
  36 H :    0.016326   -0.000093

----------------------------------------------------
LOEWDIN REDUCED ORBITAL CHARGES AND SPIN POPULATIONS
----------------------------------------------------
CHARGE
  0 C s       :     2.881314  s :     2.881314
      pz      :     1.100210  p :     3.238594
      px      :     1.048653
      py      :     1.089731
      dz2     :     0.025130  d :     0.077190
      dxz     :     0.011364
      dyz     :     0.005647
      dx2y2   :     0.012029
      dxy     :     0.023020
  1 S s       :     5.625285  s :     5.625285
      pz      :     3.655158  p :    10.427499
      px      :     3.105381
      py      :     3.666960
      dz2     :     0.007452  d :     0.064938
      dxz     :     0.020269
      dyz     :     0.004027
      dx2y2   :     0.021512
      dxy     :     0.011677
  2 Fes       :     6.524502  s :     6.524502
      pz      :     4.299753  p :    13.001024
      px      :     4.354354
      py      :     4.346917
      dz2     :     1.078552  d :     6.481831
      dxz     :     1.273088
      dyz     :     1.487526
      dx2y2   :     1.217134
      dxy     :     1.425531
      f0      :     0.000466  f :     0.001883
      f+1     :     0.000278
      f-1     :     0.000373
      f+2     :     0.000175
      f-2     :     0.000190
      f+3     :     0.000218
      f-3     :     0.000183
  3 O s       :     3.654688  s :     3.654688
      pz      :     1.487997  p :     4.711740
      px      :     1.628955
      py      :     1.594789
      dz2     :     0.001920  d :     0.007856
      dxz     :     0.001858
      dyz     :     0.002097
      dx2y2   :     0.000848
      dxy     :     0.001133
  4 Fes       :     6.419256  s :     6.419256
      pz      :     4.213626  p :    12.727366
      px      :     4.258839
      py      :     4.254901
      dz2     :     1.300700  d :     6.372586
      dxz     :     1.461468
      dyz     :     1.136285
      dx2y2   :     1.191949
      dxy     :     1.282184
      f0      :     0.000255  f :     0.002503
      f+1     :     0.000311
      f-1     :     0.000321
      f+2     :     0.000382
      f-2     :     0.000399
      f+3     :     0.000462
      f-3     :     0.000373
  5 O s       :     3.530140  s :     3.530140
      pz      :     1.406529  p :     4.710046
      px      :     1.584929
      py      :     1.718588
      dz2     :     0.012907  d :     0.025640
      dxz     :     0.006047
      dyz     :     0.005424
      dx2y2   :     0.000677
      dxy     :     0.000585
  6 C s       :     2.851915  s :     2.851915
      pz      :     0.988350  p :     2.827380
      px      :     0.821431
      py      :     1.017599
      dz2     :     0.099992  d :     0.325626
      dxz     :     0.057742
      dyz     :     0.105734
      dx2y2   :     0.035861
      dxy     :     0.026297
  7 O s       :     3.568804  s :     3.568804
      pz      :     1.681237  p :     4.769580
      px      :     1.497292
      py      :     1.591051
      dz2     :     0.003232  d :     0.025886
      dxz     :     0.002535
      dyz     :     0.010168
      dx2y2   :     0.005512
      dxy     :     0.004438
  8 Fes       :     6.557701  s :     6.557701
      pz      :     4.367287  p :    13.077045
      px      :     4.350235
      py      :     4.359523
      dz2     :     1.360616  d :     6.564948
      dxz     :     1.251710
      dyz     :     1.302893
      dx2y2   :     1.187770
      dxy     :     1.461960
      f0      :     0.000196  f :     0.001399
      f+1     :     0.000163
      f-1     :     0.000259
      f+2     :     0.000195
      f-2     :     0.000187
      f+3     :     0.000230
      f-3     :     0.000170
  9 S s       :     5.612942  s :     5.612942
      pz      :     3.592289  p :    10.438965
      px      :     3.099246
      py      :     3.747429
      dz2     :     0.014096  d :     0.066362
      dxz     :     0.011340
      dyz     :     0.004338
      dx2y2   :     0.026357
      dxy     :     0.010231
 10 C s       :     2.880997  s :     2.880997
      pz      :     1.081154  p :     3.239056
      px      :     1.060485
      py      :     1.097417
      dz2     :     0.015895  d :     0.078481
      dxz     :     0.011601
      dyz     :     0.017100
      dx2y2   :     0.013047
      dxy     :     0.020838
 11 S s       :     5.696939  s :     5.696939
      pz      :     3.545705  p :    10.431599
      px      :     3.509867
      py      :     3.376027
      dz2     :     0.004198  d :     0.038255
      dxz     :     0.006653
      dyz     :     0.005735
      dx2y2   :     0.011563
      dxy     :     0.010107
 12 S s       :     5.651145  s :     5.651145
      pz      :     3.529127  p :    10.382134
      px      :     3.471641
      py      :     3.381366
      dz2     :     0.008708  d :     0.052332
      dxz     :     0.010719
      dyz     :     0.006323
      dx2y2   :     0.014668
      dxy     :     0.011913
 13 Fes       :     6.518759  s :     6.518759
      pz      :     4.324263  p :    13.002369
      px      :     4.366588
      py      :     4.311517
      dz2     :     1.188131  d :     6.501353
      dxz     :     1.373255
      dyz     :     1.343814
      dx2y2   :     1.207207
      dxy     :     1.388945
      f0      :     0.000252  f :     0.001916
      f+1     :     0.000267
      f-1     :     0.000476
      f+2     :     0.000252
      f-2     :     0.000272
      f+3     :     0.000196
      f-3     :     0.000201
 14 S s       :     5.613585  s :     5.613585
      pz      :     3.244925  p :    10.404135
      px      :     3.700754
      py      :     3.458456
      dz2     :     0.024049  d :     0.072287
      dxz     :     0.012048
      dyz     :     0.022586
      dx2y2   :     0.005738
      dxy     :     0.007866
 15 C s       :     2.879275  s :     2.879275
      pz      :     1.075713  p :     3.245191
      px      :     1.094187
      py      :     1.075292
      dz2     :     0.020979  d :     0.079521
      dxz     :     0.008480
      dyz     :     0.019771
      dx2y2   :     0.015882
      dxy     :     0.014409
 16 O s       :     3.680825  s :     3.680825
      pz      :     1.536588  p :     4.769713
      px      :     1.490831
      py      :     1.742294
      dz2     :     0.007804  d :     0.026524
      dxz     :     0.010339
      dyz     :     0.003542
      dx2y2   :     0.003078
      dxy     :     0.001761
 17 S s       :     5.530314  s :     5.530314
      pz      :     3.211593  p :     9.884881
      px      :     3.444770
      py      :     3.228518
      dz2     :     0.063786  d :     0.306577
      dxz     :     0.066050
      dyz     :     0.090123
      dx2y2   :     0.044867
      dxy     :     0.041751
 18 C s       :     2.896354  s :     2.896354
      pz      :     1.072147  p :     3.262390
      px      :     1.108906
      py      :     1.081336
      dz2     :     0.004747  d :     0.071610
      dxz     :     0.018496
      dyz     :     0.020392
      dx2y2   :     0.013165
      dxy     :     0.014810
 19 O s       :     3.650046  s :     3.650046
      pz      :     1.601192  p :     4.778945
      px      :     1.643972
      py      :     1.533781
      dz2     :     0.001801  d :     0.007925
      dxz     :     0.001074
      dyz     :     0.002090
      dx2y2   :     0.001328
      dxy     :     0.001631
 20 S s       :     5.694032  s :     5.694032
      pz      :     3.406540  p :    10.432877
      px      :     3.446073
      py      :     3.580264
      dz2     :     0.007313  d :     0.038557
      dxz     :     0.011265
      dyz     :     0.005025
      dx2y2   :     0.007194
      dxy     :     0.007760
 21 C s       :     2.840655  s :     2.840655
      pz      :     1.061666  p :     3.207935
      px      :     1.070480
      py      :     1.075789
      dz2     :     0.016310  d :     0.070221
      dxz     :     0.011089
      dyz     :     0.014923
      dx2y2   :     0.016411
      dxy     :     0.011488
 22 H s       :     0.925888  s :     0.925888
      pz      :     0.037047  p :     0.071183
      px      :     0.018649
      py      :     0.015487
 23 H s       :     0.904582  s :     0.904582
      pz      :     0.025308  p :     0.077645
      px      :     0.023104
      py      :     0.029233
 24 H s       :     0.898238  s :     0.898238
      pz      :     0.014580  p :     0.073531
      px      :     0.038389
      py      :     0.020562
 25 H s       :     0.920398  s :     0.920398
      pz      :     0.031244  p :     0.074194
      px      :     0.026704
      py      :     0.016246
 26 H s       :     0.926651  s :     0.926651
      pz      :     0.025223  p :     0.076486
      px      :     0.018627
      py      :     0.032636
 27 H s       :     0.890651  s :     0.890651
      pz      :     0.019400  p :     0.085239
      px      :     0.044042
      py      :     0.021797
 28 H s       :     0.940252  s :     0.940252
      pz      :     0.017325  p :     0.072413
      px      :     0.021484
      py      :     0.033603
 29 H s       :     0.918767  s :     0.918767
      pz      :     0.016417  p :     0.074106
      px      :     0.042691
      py      :     0.014998
 30 H s       :     0.914369  s :     0.914369
      pz      :     0.031701  p :     0.074376
      px      :     0.015136
      py      :     0.027540
 31 H s       :     0.940742  s :     0.940742
      pz      :     0.034370  p :     0.072069
      px      :     0.017296
      py      :     0.020403
 32 H s       :     0.918209  s :     0.918209
      pz      :     0.013712  p :     0.074020
      px      :     0.023177
      py      :     0.037131
 33 H s       :     0.918032  s :     0.918032
      pz      :     0.031253  p :     0.074398
      px      :     0.019900
      py      :     0.023245
 34 H s       :     0.940676  s :     0.940676
      pz      :     0.018038  p :     0.072281
      px      :     0.027006
      py      :     0.027237
 35 H s       :     0.918624  s :     0.918624
      pz      :     0.016415  p :     0.074162
      px      :     0.018713
      py      :     0.039034
 36 H s       :     0.908924  s :     0.908924
      pz      :     0.044934  p :     0.074750
      px      :     0.015934
      py      :     0.013882

SPIN
  0 C s       :     0.000862  s :     0.000862
      pz      :     0.000200  p :     0.004036
      px      :     0.003765
      py      :     0.000071
      dz2     :     0.000230  d :     0.000964
      dxz     :     0.000068
      dyz     :    -0.000003
      dx2y2   :     0.000018
      dxy     :     0.000652
  1 S s       :     0.004480  s :     0.004480
      pz      :    -0.011003  p :    -0.018427
      px      :    -0.019235
      py      :     0.011811
      dz2     :     0.000424  d :     0.002243
      dxz     :    -0.000288
      dyz     :     0.000067
      dx2y2   :     0.001416
      dxy     :     0.000624
  2 Fes       :     0.016055  s :     0.016055
      pz      :     0.014719  p :     0.049736
      px      :     0.038587
      py      :    -0.003569
      dz2     :    -0.060626  d :     1.255110
      dxz     :     0.520955
      dyz     :     0.433065
      dx2y2   :     0.644309
      dxy     :    -0.282592
      f0      :    -0.000044  f :    -0.000072
      f+1     :     0.000017
      f-1     :    -0.000012
      f+2     :    -0.000009
      f-2     :    -0.000011
      f+3     :    -0.000013
      f-3     :    -0.000001
  3 O s       :     0.003223  s :     0.003223
      pz      :    -0.025164  p :    -0.210243
      px      :     0.005484
      py      :    -0.190563
      dz2     :     0.000832  d :     0.001440
      dxz     :     0.000475
      dyz     :    -0.000030
      dx2y2   :     0.000132
      dxy     :     0.000031
  4 Fes       :     0.012605  s :     0.012605
      pz      :    -0.006594  p :     0.002935
      px      :    -0.005814
      py      :     0.015343
      dz2     :     0.482329  d :     1.293451
      dxz     :    -0.428631
      dyz     :     0.712580
      dx2y2   :    -0.092150
      dxy     :     0.619323
      f0      :     0.000009  f :    -0.000085
      f+1     :    -0.000020
      f-1     :    -0.000018
      f+2     :    -0.000022
      f-2     :     0.000005
      f+3     :    -0.000044
      f-3     :     0.000004
  5 O s       :     0.001398  s :     0.001398
      pz      :     0.001207  p :     0.027300
      px      :     0.000098
      py      :     0.025995
      dz2     :    -0.000224  d :    -0.000102
      dxz     :    -0.000016
      dyz     :     0.000102
      dx2y2   :     0.000033
      dxy     :     0.000004
  6 C s       :    -0.000744  s :    -0.000744
      pz      :    -0.002020  p :    -0.003188
      px      :    -0.000783
      py      :    -0.000386
      dz2     :     0.000058  d :     0.001252
      dxz     :     0.000006
      dyz     :     0.001197
      dx2y2   :    -0.000051
      dxy     :     0.000042
  7 O s       :     0.000126  s :     0.000126
      pz      :     0.000801  p :     0.001482
      px      :     0.000757
      py      :    -0.000076
      dz2     :     0.000000  d :    -0.000009
      dxz     :     0.000001
      dyz     :    -0.000004
      dx2y2   :    -0.000003
      dxy     :    -0.000003
  8 Fes       :    -0.010902  s :    -0.010902
      pz      :    -0.012815  p :    -0.000855
      px      :    -0.005303
      py      :     0.017263
      dz2     :    -0.162575  d :    -1.205101
      dxz     :    -0.450842
      dyz     :    -0.038607
      dx2y2   :    -0.555172
      dxy     :     0.002096
      f0      :     0.000005  f :     0.000086
      f+1     :     0.000014
      f-1     :     0.000028
      f+2     :     0.000014
      f-2     :    -0.000000
      f+3     :     0.000030
      f-3     :    -0.000004
  9 S s       :    -0.004236  s :    -0.004236
      pz      :     0.042840  p :     0.085570
      px      :    -0.000826
      py      :     0.043556
      dz2     :     0.000724  d :    -0.000294
      dxz     :    -0.000814
      dyz     :    -0.000230
      dx2y2   :     0.000310
      dxy     :    -0.000283
 10 C s       :    -0.000461  s :    -0.000461
      pz      :    -0.000612  p :    -0.006212
      px      :    -0.005236
      py      :    -0.000364
      dz2     :    -0.000013  d :     0.000287
      dxz     :    -0.000048
      dyz     :    -0.000210
      dx2y2   :     0.000037
      dxy     :     0.000521
 11 S s       :     0.003317  s :     0.003317
      pz      :    -0.034117  p :     0.084205
      px      :    -0.019849
      py      :     0.138171
      dz2     :    -0.000214  d :    -0.000743
      dxz     :     0.000754
      dyz     :     0.000083
      dx2y2   :    -0.000404
      dxy     :    -0.000963
 12 S s       :    -0.003784  s :    -0.003784
      pz      :    -0.015524  p :    -0.034325
      px      :     0.050791
      py      :    -0.069591
      dz2     :    -0.000210  d :     0.001054
      dxz     :    -0.001396
      dyz     :     0.001603
      dx2y2   :    -0.000272
      dxy     :     0.001329
 13 Fes       :    -0.011333  s :    -0.011333
      pz      :    -0.002492  p :    -0.018675
      px      :    -0.018256
      py      :     0.002074
      dz2     :    -0.361877  d :    -1.137308
      dxz     :    -0.136312
      dyz     :    -0.232174
      dx2y2   :    -0.608453
      dxy     :     0.201509
      f0      :    -0.000001  f :     0.000024
      f+1     :    -0.000023
      f-1     :     0.000026
      f+2     :     0.000006
      f-2     :     0.000005
      f+3     :     0.000016
      f-3     :    -0.000004
 14 S s       :    -0.002203  s :    -0.002203
      pz      :    -0.008629  p :     0.017468
      px      :    -0.031696
      py      :     0.057793
      dz2     :    -0.000031  d :    -0.002556
      dxz     :    -0.000133
      dyz     :    -0.000675
      dx2y2   :    -0.000941
      dxy     :    -0.000775
 15 C s       :    -0.000754  s :    -0.000754
      pz      :    -0.001926  p :    -0.002478
      px      :    -0.000012
      py      :    -0.000541
      dz2     :    -0.000167  d :    -0.000384
      dxz     :    -0.000181
      dyz     :     0.000258
      dx2y2   :    -0.000182
      dxy     :    -0.000111
 16 O s       :    -0.002354  s :    -0.002354
      pz      :    -0.023430  p :    -0.100946
      px      :    -0.080236
      py      :     0.002720
      dz2     :     0.000070  d :     0.000338
      dxz     :     0.000055
      dyz     :    -0.000022
      dx2y2   :     0.000119
      dxy     :     0.000115
 17 S s       :    -0.001649  s :    -0.001649
      pz      :    -0.024955  p :    -0.098199
      px      :    -0.069482
      py      :    -0.003762
      dz2     :    -0.004683  d :    -0.006712
      dxz     :    -0.000435
      dyz     :     0.000425
      dx2y2   :    -0.002162
      dxy     :     0.000144
 18 C s       :     0.000646  s :     0.000646
      pz      :     0.000243  p :     0.001791
      px      :     0.000038
      py      :     0.001510
      dz2     :    -0.000055  d :    -0.001755
      dxz     :    -0.000134
      dyz     :    -0.000554
      dx2y2   :    -0.000099
      dxy     :    -0.000913
 19 O s       :    -0.000487  s :    -0.000487
      pz      :    -0.019285  p :    -0.047015
      px      :    -0.064792
      py      :     0.037062
      dz2     :    -0.000265  d :    -0.000142
      dxz     :    -0.000022
      dyz     :     0.000073
      dx2y2   :     0.000206
      dxy     :    -0.000134
 20 S s       :    -0.001027  s :    -0.001027
      pz      :     0.068828  p :     0.069676
      px      :     0.037795
      py      :    -0.036946
      dz2     :    -0.001352  d :    -0.002820
      dxz     :     0.000015
      dyz     :    -0.000604
      dx2y2   :    -0.000771
      dxy     :    -0.000108
 21 C s       :    -0.000265  s :    -0.000265
      pz      :    -0.000276  p :     0.000220
      px      :    -0.000019
      py      :     0.000515
      dz2     :    -0.000076  d :    -0.000112
      dxz     :    -0.000015
      dyz     :    -0.000001
      dx2y2   :    -0.000010
      dxy     :    -0.000009
 22 H s       :    -0.000521  s :    -0.000521
      pz      :    -0.000029  p :     0.000016
      px      :     0.000006
      py      :     0.000038
 23 H s       :    -0.000420  s :    -0.000420
      pz      :    -0.000158  p :    -0.000156
      px      :     0.000020
      py      :    -0.000017
 24 H s       :     0.000063  s :     0.000063
      pz      :     0.000026  p :     0.000046
      px      :    -0.000001
      py      :     0.000021
 25 H s       :     0.000115  s :     0.000115
      pz      :     0.000010  p :     0.000110
      px      :     0.000037
      py      :     0.000063
 26 H s       :    -0.002950  s :    -0.002950
      pz      :     0.000038  p :     0.000186
      px      :     0.000013
      py      :     0.000136
 27 H s       :    -0.004193  s :    -0.004193
      pz      :    -0.000009  p :    -0.000016
      px      :     0.000020
      py      :    -0.000027
 28 H s       :     0.000322  s :     0.000322
      pz      :    -0.000159  p :    -0.000176
      px      :     0.000027
      py      :    -0.000044
 29 H s       :    -0.002680  s :    -0.002680
      pz      :    -0.000081  p :    -0.000146
      px      :    -0.000058
      py      :    -0.000006
 30 H s       :     0.000506  s :     0.000506
      pz      :     0.000008  p :     0.000042
      px      :     0.000043
      py      :    -0.000009
 31 H s       :    -0.002604  s :    -0.002604
      pz      :    -0.000001  p :    -0.000559
      px      :    -0.000542
      py      :    -0.000015
 32 H s       :     0.003293  s :     0.003293
      pz      :     0.000046  p :     0.000083
      px      :     0.000045
      py      :    -0.000008
 33 H s       :     0.001294  s :     0.001294
      pz      :    -0.000048  p :    -0.000033
      px      :     0.000023
      py      :    -0.000009
 34 H s       :     0.002647  s :     0.002647
      pz      :     0.000047  p :     0.000383
      px      :     0.000416
      py      :    -0.000079
 35 H s       :     0.001057  s :     0.001057
      pz      :    -0.000050  p :    -0.000044
      px      :     0.000134
      py      :    -0.000129
 36 H s       :    -0.000012  s :    -0.000012
      pz      :     0.000025  p :    -0.000081
      px      :    -0.000036
      py      :    -0.000070


                      *****************************
                      * MAYER POPULATION ANALYSIS *
                      *****************************

  NA   - Mulliken gross atomic population
  ZA   - Total nuclear charge
  QA   - Mulliken gross atomic charge
  VA   - Mayer's total valence
  BVA  - Mayer's bonded valence
  FA   - Mayer's free valence

  ATOM       NA         ZA         QA         VA         BVA        FA
  0 C      6.1244     6.0000    -0.1244     3.9339     3.9338     0.0001
  1 S     16.4140    16.0000    -0.4140     1.9977     1.9871     0.0106
  2 Fe    25.5311    26.0000     0.4689     6.4221     4.2631     2.1591
  3 O      8.5803     8.0000    -0.5803     2.1938     2.1403     0.0535
  4 Fe    25.1915    26.0000     0.8085     5.9258     3.5820     2.3438
  5 O      8.4068     8.0000    -0.4068     2.0807     2.0797     0.0010
  6 C      5.8686     6.0000     0.1314     4.4744     4.4744     0.0000
  7 O      8.4392     8.0000    -0.4392     2.0329     2.0329     0.0000
  8 Fe    25.7157    26.0000     0.2843     6.6713     4.5145     2.1568
  9 S     16.4158    16.0000    -0.4158     2.0032     1.9958     0.0074
 10 C      6.1142     6.0000    -0.1142     3.9442     3.9440     0.0002
 11 S     16.3984    16.0000    -0.3984     2.4052     2.3646     0.0406
 12 S     16.4481    16.0000    -0.4481     2.3880     2.3591     0.0288
 13 Fe    25.5438    26.0000     0.4562     6.3972     4.2939     2.1033
 14 S     16.3938    16.0000    -0.3938     2.0155     2.0063     0.0093
 15 C      6.1115     6.0000    -0.1115     3.9302     3.9301     0.0000
 16 O      8.5170     8.0000    -0.5170     1.9328     1.9201     0.0127
 17 S     15.9252    16.0000     0.0748     2.4248     2.4118     0.0131
 18 C      6.1607     6.0000    -0.1607     3.8201     3.8201     0.0000
 19 O      8.6459     8.0000    -0.6459     2.1387     2.1099     0.0288
 20 S     16.3978    16.0000    -0.3978     2.3878     2.3355     0.0523
 21 C      6.0421     6.0000    -0.0421     3.7865     3.7865     0.0000
 22 H      1.0330     1.0000    -0.0330     1.0179     1.0179     0.0000
 23 H      0.9786     1.0000     0.0214     1.0680     1.0680     0.0000
 24 H      0.9737     1.0000     0.0263     1.0010     1.0010     0.0000
 25 H      0.9960     1.0000     0.0040     0.9945     0.9945     0.0000
 26 H      0.9830     1.0000     0.0170     0.9784     0.9784     0.0000
 27 H      0.9014     1.0000     0.0986     1.0303     1.0303     0.0000
 28 H      1.0160     1.0000    -0.0160     0.9729     0.9729     0.0000
 29 H      0.9595     1.0000     0.0405     0.9869     0.9869     0.0000
 30 H      0.9462     1.0000     0.0538     0.9842     0.9842     0.0000
 31 H      1.0154     1.0000    -0.0154     0.9712     0.9712     0.0000
 32 H      0.9561     1.0000     0.0439     0.9861     0.9861     0.0000
 33 H      0.9533     1.0000     0.0467     0.9897     0.9897     0.0000
 34 H      1.0142     1.0000    -0.0142     0.9722     0.9722     0.0000
 35 H      0.9550     1.0000     0.0450     0.9910     0.9910     0.0000
 36 H      0.9328     1.0000     0.0672     0.9874     0.9874     0.0000

  Mayer bond orders larger than 0.100000
B(  0-C ,  1-S ) :   1.0082 B(  0-C , 34-H ) :   0.9688 B(  0-C , 35-H ) :   0.9731 
B(  0-C , 36-H ) :   0.9700 B(  1-S ,  2-Fe) :   0.8587 B(  2-Fe,  3-O ) :   0.9978 
B(  2-Fe,  4-Fe) :   0.1017 B(  2-Fe,  8-Fe) :   0.3044 B(  2-Fe, 11-S ) :   1.0470 
B(  2-Fe, 12-S ) :   0.7453 B(  3-O ,  4-Fe) :   0.9733 B(  4-Fe,  5-O ) :   0.4246 
B(  4-Fe, 13-Fe) :   0.1149 B(  4-Fe, 16-O ) :   0.5631 B(  4-Fe, 17-S ) :   0.1879 
B(  4-Fe, 19-O ) :   1.0076 B(  5-O ,  6-C ) :   1.5187 B(  6-C ,  7-O ) :   1.8583 
B(  6-C , 21-C ) :   0.9908 B(  8-Fe,  9-S ) :   0.8460 B(  8-Fe, 11-S ) :   1.0900 
B(  8-Fe, 12-S ) :   0.7560 B(  8-Fe, 13-Fe) :   0.3102 B(  8-Fe, 20-S ) :   1.0487 
B(  9-S , 10-C ) :   1.0185 B( 10-C , 31-H ) :   0.9687 B( 10-C , 32-H ) :   0.9713 
B( 10-C , 33-H ) :   0.9703 B( 12-S , 13-Fe) :   0.7124 B( 13-Fe, 14-S ) :   0.8964 
B( 13-Fe, 19-O ) :   0.9590 B( 13-Fe, 20-S ) :   1.0749 B( 14-S , 15-C ) :   1.0028 
B( 15-C , 28-H ) :   0.9663 B( 15-C , 29-H ) :   0.9726 B( 15-C , 30-H ) :   0.9722 
B( 16-O , 17-S ) :   1.2002 B( 17-S , 18-C ) :   0.8861 B( 18-C , 25-H ) :   0.9557 
B( 18-C , 26-H ) :   0.9537 B( 18-C , 27-H ) :   0.9462 B( 21-C , 22-H ) :   0.9526 
B( 21-C , 23-H ) :   0.9304 B( 21-C , 24-H ) :   0.9539 

Environment variable NBOEXE for nbo6.exe or nbo5.exe not set! Skipping NBO-Analysis

-------
TIMINGS
-------

Total SCF time: 0 days 5 hours 32 min 15 sec 

Total time                  ....   19935.409 sec
Sum of individual times     ....   19925.883 sec  (100.0%)

Fock matrix formation       ....   19843.579 sec  ( 99.5%)
  XC integration            ....     474.035 sec  (  2.4% of F)
    Basis function eval.    ....     144.040 sec  ( 30.4% of XC)
    Density eval.           ....     156.986 sec  ( 33.1% of XC)
    XC-Functional eval.     ....      23.259 sec  (  4.9% of XC)
    XC-Potential eval.      ....     137.575 sec  ( 29.0% of XC)
Diagonalization             ....      45.458 sec  (  0.2%)
Density matrix formation    ....      12.911 sec  (  0.1%)
Population analysis         ....       0.053 sec  (  0.0%)
Initial guess               ....       1.608 sec  (  0.0%)
Orbital Transformation      ....       0.000 sec  (  0.0%)
Orbital Orthonormalization  ....       0.000 sec  (  0.0%)
DIIS solution               ....      18.430 sec  (  0.1%)
Grid generation             ....       3.845 sec  (  0.0%)

-------------------------   --------------------
FINAL SINGLE POINT ENERGY     -8451.535995964583
-------------------------   --------------------


                            ***************************************
                            *     ORCA property calculations      *
                            ***************************************

                                    ---------------------
                                    Active property flags
                                    ---------------------
   (+) Dipole Moment


------------------------------------------------------------------------------
                       ORCA ELECTRIC PROPERTIES CALCULATION
------------------------------------------------------------------------------

Dipole Moment Calculation                       ... on
Quadrupole Moment Calculation                   ... off
Polarizability Calculation                      ... off
GBWName                                         ... 1e3d_chainsAB_proximal_cluster.gbw
Electron density file                           ... 1e3d_chainsAB_proximal_cluster.scfp
The origin for moment calculation is the CENTER OF MASS  = (29.303222, 21.721635 82.298975)

-------------
DIPOLE MOMENT
-------------
                                X             Y             Z
Electronic contribution:     -7.10226       1.65951     -19.94799
Nuclear contribution   :      7.35895       0.01365      19.72946
                        -----------------------------------------
Total Dipole Moment    :      0.25669       1.67316      -0.21853
                        -----------------------------------------
Magnitude (a.u.)       :      1.70679
Magnitude (Debye)      :      4.33830


--------------------
Rotational spectrum 
--------------------
 
Rotational constants in cm-1:     0.004948     0.003175     0.002922 
Rotational constants in MHz :   148.345912    95.176650    87.594817 

 Dipole components along the rotational axes: 
x,y,z [a.u.] :    -0.977672     1.398319     0.044494 
x,y,z [Debye]:    -2.485044     3.554244     0.113096 

 
------------------------------------------------------------------------------
                      ORCA CHELPG CHARGES GENERATION
------------------------------------------------------------------------------

GBW file                           ... 1e3d_chainsAB_proximal_cluster.gbw

Reading the GBW file               ... done

Grid spacing                       ...     0.300000
Point Cut-Off                      ...     2.800000
Van-der-Waals Radii                ...        COSMO
Total charge                       ...           -3


Number of points X direction       ...           47
Number of points Y direction       ...           47
Number of points Z direction       ...           55
Maximum number of possible points  ...       121495
Final number of points             ...        23039


CHELPG Charges            
--------------------------------
  0   C   :      -0.084261
  1   S   :      -0.542720
  2   Fe  :       0.533818
  3   O   :      -0.555540
  4   Fe  :       0.865491
  5   O   :      -0.636471
  6   C   :       0.822987
  7   O   :      -0.760952
  8   Fe  :       0.401954
  9   S   :      -0.566865
 10   C   :      -0.068471
 11   S   :      -0.495268
 12   S   :      -0.436901
 13   Fe  :       0.582163
 14   S   :      -0.540380
 15   C   :      -0.106888
 16   O   :      -0.165814
 17   S   :      -0.365939
 18   C   :       0.135333
 19   O   :      -0.639815
 20   S   :      -0.491555
 21   C   :      -0.353504
 22   H   :       0.046696
 23   H   :       0.041018
 24   H   :       0.069633
 25   H   :      -0.022329
 26   H   :      -0.026671
 27   H   :       0.012709
 28   H   :       0.025867
 29   H   :       0.044256
 30   H   :       0.057929
 31   H   :       0.011239
 32   H   :       0.054972
 33   H   :       0.041061
 34   H   :       0.021688
 35   H   :       0.030798
 36   H   :       0.060729
--------------------------------
Total charge:    -3.000000
--------------------------------

CHELPG charges calculated...

Timings for individual parts in CHELPG calculation:
Grid generation                 ...        0.010 sec (=   0.000 min)
Potential calculation           ...       19.658 sec (=   0.328 min)
Fit to the potential            ...        0.094 sec (=   0.002 min)
------------------------------------------------------------------------------

------------------------------------------------------------------------------
                      ORCA CHELPG CHARGES GENERATION
------------------------------------------------------------------------------

GBW file                           ... 1e3d_chainsAB_proximal_cluster.gbw

Density file                       ... 1e3d_chainsAB_proximal_cluster.scfp

Reading the GBW file               ... done

Reading the density               ... Done!
Grid spacing                       ...     0.300000
Point Cut-Off                      ...     2.800000
Van-der-Waals Radii                ...        COSMO
Total charge                       ...           -3


Number of points X direction       ...           47
Number of points Y direction       ...           47
Number of points Z direction       ...           55
Maximum number of possible points  ...       121495
Final number of points             ...        23039


CHELPG Charges            
--------------------------------
  0   C   :      -0.084261
  1   S   :      -0.542720
  2   Fe  :       0.533818
  3   O   :      -0.555540
  4   Fe  :       0.865491
  5   O   :      -0.636471
  6   C   :       0.822987
  7   O   :      -0.760952
  8   Fe  :       0.401954
  9   S   :      -0.566865
 10   C   :      -0.068471
 11   S   :      -0.495268
 12   S   :      -0.436901
 13   Fe  :       0.582163
 14   S   :      -0.540380
 15   C   :      -0.106888
 16   O   :      -0.165814
 17   S   :      -0.365939
 18   C   :       0.135333
 19   O   :      -0.639815
 20   S   :      -0.491555
 21   C   :      -0.353504
 22   H   :       0.046696
 23   H   :       0.041018
 24   H   :       0.069633
 25   H   :      -0.022329
 26   H   :      -0.026671
 27   H   :       0.012709
 28   H   :       0.025867
 29   H   :       0.044256
 30   H   :       0.057929
 31   H   :       0.011239
 32   H   :       0.054972
 33   H   :       0.041061
 34   H   :       0.021688
 35   H   :       0.030798
 36   H   :       0.060729
--------------------------------
Total charge:    -3.000000
--------------------------------

CHELPG charges calculated...

Timings for individual parts in CHELPG calculation:
Grid generation                 ...        0.010 sec (=   0.000 min)
Potential calculation           ...       19.696 sec (=   0.328 min)
Fit to the potential            ...        0.080 sec (=   0.001 min)
------------------------------------------------------------------------------


Timings for individual modules:

Sum of individual times         ...    19955.625 sec (= 332.594 min)
GTO integral calculation        ...        0.367 sec (=   0.006 min)   0.0 %
SCF iterations                  ...    19935.424 sec (= 332.257 min)  99.9 %
CHELPG charge generation        ...       19.834 sec (=   0.331 min)   0.1 %
                             ****ORCA TERMINATED NORMALLY****
TOTAL RUN TIME: 0 days 5 hours 32 minutes 55 seconds 623 msec
