# Supplementary material for: Modeling of the Electrostatic Interaction and Catalytic Activity of [NiFe] Hydrogenases on a Planar Electrode
Source: J Phys Chem B. 2022 Oct 21;126(43):8777–90. doi: 10.1021/acs.jpcb.2c05371 (PMC9639099; doi:10.1021/acs.jpcb.2c05371)
Supplement: Supplementary file 1 — jp2c05371_si_001.zip [file jp2c05371_si_001.zip › Supplementary data/Metallic clusters orca/Proximal cluster/Proximal cluster_c3_m3/1e3d_chainsAB_proximal_cluster.inp]

# avogadro generated ORCA input file
#Proximal cluster 

! AllPop
! CHELPG
! Angs
! PBE0 def2-SVP TightSCF UHF
%scf
	MaxIter 5500

end
* xyz -3 3
   C       11.57300        8.88800       42.30100
   S       13.19756        8.61982       41.54012
  Fe       14.55389       10.26934       42.36489
   O       14.58978        9.73480       44.12350
  Fe       15.71374       10.57868       45.28654
   O       15.69186        8.87797       46.64148
   C       15.93406        9.01132       47.86817
   O       16.21134        8.03723       48.59766
  Fe       15.88044       12.47989       41.45773
   S       16.35487       13.52327       39.48311
   C       18.12999       13.79554       39.27685
   S       16.53681       10.35471       41.35673
   S       13.69027       12.38456       42.05842
  Fe       14.83853       13.17026       43.88942
   S       13.63158       15.06902       44.15659
   C       14.11470       15.76443       45.73728
   O       17.67336       10.78306       44.45962
   S       18.61478       10.67546       45.64799
   C       18.91502        9.11613       46.53490
   O       14.84354       12.17945       45.43589
   S       16.89860       13.53111       43.12835
   C       15.90727       10.39254       48.49486
   H       16.33382       10.34777       49.47514
   H       16.46869       11.07095       47.88702
   H       14.89512       10.73211       48.56655
   H       19.61068        9.28622       47.32991
   H       19.31760        8.39230       45.85747
   H       17.99343        8.75253       46.93909
   H       13.56913       16.66836       45.91097
   H       15.16334       15.97696       45.72789
   H       13.89992       15.06293       46.51617
   H       18.30955       14.28501       38.34247
   H       18.63908       12.85451       39.29016
   H       18.49206       14.40826       40.07584
   H       10.88865        8.14283       41.95274
   H       11.20989        9.85843       42.03394
   H       11.66212        8.82094       43.36517
*
