# Supplementary material for: Modeling of the Electrostatic Interaction and Catalytic Activity of [NiFe] Hydrogenases on a Planar Electrode
Source: J Phys Chem B. 2022 Oct 21;126(43):8777–90. doi: 10.1021/acs.jpcb.2c05371 (PMC9639099; doi:10.1021/acs.jpcb.2c05371)
Supplement: Supplementary file 1 — jp2c05371_si_001.zip [file jp2c05371_si_001.zip › Supplementary data/Metallic clusters orca/Proximal cluster/Proximal cluster_c3_m3/1e3d_chainsAB_proximal_cluster.out]

                                 *****************
                                 * O   R   C   A *
                                 *****************

           --- An Ab Initio, DFT and Semiempirical electronic structure package ---

                  #######################################################
                  #                        -***-                        #
                  #          Department of theory and spectroscopy      #
                  #               Directorship: Frank Neese             #
                  #        Max Planck Institute fuer Kohlenforschung    #
                  #                Kaiser Wilhelm Platz 1               #
                  #                 D-45470 Muelheim/Ruhr               #
                  #                      Germany                        #
                  #                                                     #
                  #                  All rights reserved                #
                  #                        -***-                        #
                  #######################################################


                         Program Version 4.2.1 -  RELEASE  -


 With contributions from (in alphabetic order):
   Daniel Aravena         : Magnetic Suceptibility
   Michael Atanasov       : Ab Initio Ligand Field Theory (pilot matlab implementation)
   Alexander A. Auer      : GIAO ZORA, VPT2
   Ute Becker             : Parallelization
   Giovanni Bistoni       : ED, misc. LED, open-shell LED, HFLD
   Martin Brehm           : Molecular dynamics
   Dmytro Bykov           : SCF Hessian
   Vijay G. Chilkuri      : MRCI spin determinant printing, contributions to CSF-ICE
   Dipayan Datta          : RHF DLPNO-CCSD density
   Achintya Kumar Dutta   : EOM-CC, STEOM-CC
   Dmitry Ganyushin       : Spin-Orbit,Spin-Spin,Magnetic field MRCI
   Miquel Garcia          : C-PCM Hessian, Gaussian charge scheme
   Yang Guo               : DLPNO-NEVPT2, CIM, IAO-localization
   Andreas Hansen         : Spin unrestricted coupled pair/coupled cluster methods
   Benjamin Helmich-Paris : CASSCF linear response (MC-RPA)
   Lee Huntington         : MR-EOM, pCC
   Robert Izsak           : Overlap fitted RIJCOSX, COSX-SCS-MP3, EOM
   Christian Kollmar      : KDIIS, OOCD, Brueckner-CCSD(T), CCSD density
   Simone Kossmann        : Meta GGA functionals, TD-DFT gradient, OOMP2, MP2 Hessian
   Martin Krupicka        : AUTO-CI
   Lucas Lang             : DCDCAS
   Dagmar Lenk            : GEPOL surface, SMD
   Dimitrios Liakos       : Extrapolation schemes; Compound Job, initial MDCI parallelization
   Dimitrios Manganas     : Further ROCIS development; embedding schemes
   Dimitrios Pantazis     : SARC Basis sets
   Taras Petrenko         : DFT Hessian,TD-DFT gradient, ASA, ECA, R-Raman, ABS, FL, XAS/XES, NRVS
   Peter Pinski           : DLPNO-MP2, DLPNO-MP2 Gradient
   Christoph Reimann      : Effective Core Potentials
   Marius Retegan         : Local ZFS, SOC
   Christoph Riplinger    : Optimizer, TS searches, QM/MM, DLPNO-CCSD(T), (RO)-DLPNO pert. Triples
   Tobias Risthaus        : Range-separated hybrids, TD-DFT gradient, RPA, STAB
   Michael Roemelt        : Original ROCIS implementation
   Masaaki Saitow         : Open-shell DLPNO-CCSD energy and density
   Barbara Sandhoefer     : DKH picture change effects
   Avijit Sen             : IP-ROCIS
   Kantharuban Sivalingam : CASSCF convergence, NEVPT2, FIC-MRCI
   Bernardo de Souza      : ESD, SOC TD-DFT
   Georgi Stoychev        : AutoAux, RI-MP2 NMR
   Willem Van den Heuvel  : Paramagnetic NMR
   Boris Wezisla          : Elementary symmetry handling
   Frank Wennmohs         : Technical directorship


 We gratefully acknowledge several colleagues who have allowed us to
 interface, adapt or use parts of their codes:
   Stefan Grimme, W. Hujo, H. Kruse,             : VdW corrections, initial TS optimization,
                  C. Bannwarth                     DFT functionals, gCP, sTDA/sTD-DF
   Ed Valeev, F. Pavosevic, A. Kumar             : LibInt (2-el integral package), F12 methods
   Garnet Chan, S. Sharma, J. Yang, R. Olivares  : DMRG
   Ulf Ekstrom                                   : XCFun DFT Library
   Mihaly Kallay                                 : mrcc  (arbitrary order and MRCC methods)
   Andreas Klamt, Michael Diedenhofen            : otool_cosmo (COSMO solvation model)
   Jiri Pittner, Ondrej Demel                    : Mk-CCSD
   Frank Weinhold                                : gennbo (NPA and NBO analysis)
   Christopher J. Cramer and Donald G. Truhlar   : smd solvation model
   Lars Goerigk                                  : TD-DFT with DH, B97 family of functionals
   V. Asgeirsson, H. Jonsson                     : NEB implementation
   FAccTs GmbH                                   : IRC, NEB, NEB-TS, Multilevel, MM, QM/MM, CI optimization
   S Lehtola, MJT Oliveira, MAL Marques          : LibXC Library


 Your calculation uses the libint2 library for the computation of 2-el integrals
 For citations please refer to: http://libint.valeyev.net

 Your ORCA version has been built with support for libXC version: 4.2.3
 For citations please refer to: https://tddft.org/programs/libxc/

 This ORCA versions uses:
   CBLAS   interface :  Fast vector & matrix operations
   LAPACKE interface :  Fast linear algebra routines
   SCALAPACK package :  Parallel linear algebra routines


----- Orbital basis set information -----
Your calculation utilizes the basis: def2-SVP
   F. Weigend and R. Ahlrichs, Phys. Chem. Chem. Phys. 7, 3297 (2005).

================================================================================
                                        WARNINGS
                       Please study these warnings very carefully!
================================================================================


INFO   : the flag for use of LIBINT has been found!

================================================================================
                                       INPUT FILE
================================================================================
NAME = 1e3d_chainsAB_proximal_cluster.inp
|  1> # avogadro generated ORCA input file
|  2> #Proximal cluster 
|  3> 
|  4> ! AllPop
|  5> ! CHELPG
|  6> ! Angs
|  7> ! PBE0 def2-SVP TightSCF UHF
|  8> %scf
|  9> 	MaxIter 5500
| 10> 
| 11> end
| 12> * xyz -3 3
| 13>    C       11.57300        8.88800       42.30100
| 14>    S       13.19756        8.61982       41.54012
| 15>   Fe       14.55389       10.26934       42.36489
| 16>    O       14.58978        9.73480       44.12350
| 17>   Fe       15.71374       10.57868       45.28654
| 18>    O       15.69186        8.87797       46.64148
| 19>    C       15.93406        9.01132       47.86817
| 20>    O       16.21134        8.03723       48.59766
| 21>   Fe       15.88044       12.47989       41.45773
| 22>    S       16.35487       13.52327       39.48311
| 23>    C       18.12999       13.79554       39.27685
| 24>    S       16.53681       10.35471       41.35673
| 25>    S       13.69027       12.38456       42.05842
| 26>   Fe       14.83853       13.17026       43.88942
| 27>    S       13.63158       15.06902       44.15659
| 28>    C       14.11470       15.76443       45.73728
| 29>    O       17.67336       10.78306       44.45962
| 30>    S       18.61478       10.67546       45.64799
| 31>    C       18.91502        9.11613       46.53490
| 32>    O       14.84354       12.17945       45.43589
| 33>    S       16.89860       13.53111       43.12835
| 34>    C       15.90727       10.39254       48.49486
| 35>    H       16.33382       10.34777       49.47514
| 36>    H       16.46869       11.07095       47.88702
| 37>    H       14.89512       10.73211       48.56655
| 38>    H       19.61068        9.28622       47.32991
| 39>    H       19.31760        8.39230       45.85747
| 40>    H       17.99343        8.75253       46.93909
| 41>    H       13.56913       16.66836       45.91097
| 42>    H       15.16334       15.97696       45.72789
| 43>    H       13.89992       15.06293       46.51617
| 44>    H       18.30955       14.28501       38.34247
| 45>    H       18.63908       12.85451       39.29016
| 46>    H       18.49206       14.40826       40.07584
| 47>    H       10.88865        8.14283       41.95274
| 48>    H       11.20989        9.85843       42.03394
| 49>    H       11.66212        8.82094       43.36517
| 50> *
| 51> 
| 52> 
| 53>                          ****END OF INPUT****
================================================================================

                       ****************************
                       * Single Point Calculation *
                       ****************************

---------------------------------
CARTESIAN COORDINATES (ANGSTROEM)
---------------------------------
  C     11.573000    8.888000   42.301000
  S     13.197560    8.619820   41.540120
  Fe    14.553890   10.269340   42.364890
  O     14.589780    9.734800   44.123500
  Fe    15.713740   10.578680   45.286540
  O     15.691860    8.877970   46.641480
  C     15.934060    9.011320   47.868170
  O     16.211340    8.037230   48.597660
  Fe    15.880440   12.479890   41.457730
  S     16.354870   13.523270   39.483110
  C     18.129990   13.795540   39.276850
  S     16.536810   10.354710   41.356730
  S     13.690270   12.384560   42.058420
  Fe    14.838530   13.170260   43.889420
  S     13.631580   15.069020   44.156590
  C     14.114700   15.764430   45.737280
  O     17.673360   10.783060   44.459620
  S     18.614780   10.675460   45.647990
  C     18.915020    9.116130   46.534900
  O     14.843540   12.179450   45.435890
  S     16.898600   13.531110   43.128350
  C     15.907270   10.392540   48.494860
  H     16.333820   10.347770   49.475140
  H     16.468690   11.070950   47.887020
  H     14.895120   10.732110   48.566550
  H     19.610680    9.286220   47.329910
  H     19.317600    8.392300   45.857470
  H     17.993430    8.752530   46.939090
  H     13.569130   16.668360   45.910970
  H     15.163340   15.976960   45.727890
  H     13.899920   15.062930   46.516170
  H     18.309550   14.285010   38.342470
  H     18.639080   12.854510   39.290160
  H     18.492060   14.408260   40.075840
  H     10.888650    8.142830   41.952740
  H     11.209890    9.858430   42.033940
  H     11.662120    8.820940   43.365170

----------------------------
CARTESIAN COORDINATES (A.U.)
----------------------------
  NO LB      ZA    FRAG     MASS         X           Y           Z
   0 C     6.0000    0    12.011   21.869801   16.795886   79.937305
   1 S    16.0000    0    32.060   24.939774   16.289099   78.499450
   2 Fe   26.0000    0    55.850   27.502866   19.406240   80.058040
   3 O     8.0000    0    15.999   27.570689   18.396106   83.381331
   4 Fe   26.0000    0    55.850   29.694665   19.990808   85.579158
   5 O     8.0000    0    15.999   29.653318   16.776932   88.139624
   6 C     6.0000    0    12.011   30.111010   17.028927   90.457732
   7 O     8.0000    0    15.999   30.634993   15.188164   91.836268
   8 Fe   26.0000    0    55.850   30.009682   23.583574   78.343756
   9 S    16.0000    0    32.060   30.906225   25.555277   74.612265
  10 C     6.0000    0    12.011   34.260716   26.069792   74.222490
  11 S    16.0000    0    32.060   31.250042   19.567566   78.152893
  12 S    16.0000    0    32.060   25.870861   23.403427   79.478895
  13 Fe   26.0000    0    55.850   28.040758   24.888185   82.938984
  14 S    16.0000    0    32.060   25.759953   28.476321   83.443862
  15 C     6.0000    0    12.011   26.672917   29.790455   86.430933
  16 O     8.0000    0    15.999   33.397810   20.377030   84.016506
  17 S    16.0000    0    32.060   35.176836   20.173696   86.262200
  18 C     6.0000    0    12.011   35.744208   17.226989   87.938217
  19 O     8.0000    0    15.999   28.050225   23.015825   85.861389
  20 S    16.0000    0    32.060   31.933726   25.570092   81.500770
  21 C     6.0000    0    12.011   30.060384   19.639054   91.642004
  22 H     1.0000    0     1.008   30.866447   19.554451   93.494465
  23 H     1.0000    0     1.008   31.121314   20.921064   90.493353
  24 H     1.0000    0     1.008   28.147698   20.280749   91.777479
  25 H     1.0000    0     1.008   37.058814   17.548413   89.440568
  26 H     1.0000    0     1.008   36.504974   15.859149   86.658059
  27 H     1.0000    0     1.008   34.002655   16.539885   88.702025
  28 H     1.0000    0     1.008   25.641940   31.498636   86.759160
  29 H     1.0000    0     1.008   28.654560   30.192079   86.413189
  30 H     1.0000    0     1.008   26.267042   28.464812   87.902822
  31 H     1.0000    0     1.008   34.600035   26.994757   72.456768
  32 H     1.0000    0     1.008   35.222757   24.291503   74.247642
  33 H     1.0000    0     1.008   34.944929   27.227665   75.732362
  34 H     1.0000    0     1.008   20.576566   15.387719   79.279189
  35 H     1.0000    0     1.008   21.183622   18.629733   79.432635
  36 H     1.0000    0     1.008   22.038213   16.669161   81.948295

--------------------------------
INTERNAL COORDINATES (ANGSTROEM)
--------------------------------
 C      0   0   0     0.000000000000     0.00000000     0.00000000
 S      1   0   0     1.813850622405     0.00000000     0.00000000
 Fe     2   1   0     2.289277801447   105.84161218     0.00000000
 O      3   2   1     1.838404263431    98.43558017    66.40857391
 Fe     4   3   2     1.824303038862   119.16865615   172.58354113
 O      5   4   3     2.174570220089    91.67650289   202.04777399
 C      6   5   4     1.257462293113   121.53100196   204.65087488
 O      7   6   5     1.248155113197   122.01755964   195.90677584
 Fe     3   2   1     2.732984718325   138.65918963   246.88816489
 S      9   3   2     2.283166615405   139.24994392   353.01392952
 C     10   9   3     1.807685026463   111.81211014   234.15841721
 S      3   2   1     2.226128107028   113.09235856   188.58188080
 S      9   3   2     2.273051014364    53.89075331    83.17515395
 Fe    13   9   3     2.299649216207    73.43927259    96.40966621
 S     14  13   9     2.265700255771    96.55896247   124.68251228
 C     15  14  13     1.793204081693   106.58403822   169.52754381
 O      5   4   3     2.136744817520   111.25720405   313.17516157
 S     17   5   4     1.519892309771   104.99270926   213.17029322
 C     18  17   5     1.818863231417   122.96964369    71.27913499
 O      5   4   3     1.828118720270    99.43115092    72.04010719
 S      9   3   2     2.220964758478   110.83478336   177.21357748
 C      7   6   5     1.516979481931   119.74641741    15.24889080
 H     22   7   6     1.069999127944   109.47165513   191.99981623
 H     22   7   6     1.070000939299   109.47156803   312.33362759
 H     22   7   6     1.069997599764   109.47155679    72.32213746
 H     19  18  17     1.070006702689   109.47149817   179.99991035
 H     19  18  17     1.070005574845   109.47152496    60.00063617
 H     19  18  17     1.070001235607   109.47202390   299.99971193
 H     16  15  14     1.070002002755   109.47118609   179.99988787
 H     16  15  14     1.070001412429   109.47105588    60.00061583
 H     16  15  14     1.070001089018   109.47160806   300.00072353
 H     11  10   9     1.069994700407   109.47109381   180.00001278
 H     11  10   9     1.069994039750   109.47118547    60.00004475
 H     11  10   9     1.070002571679   109.47124429   300.00037661
 H      1   2   3     1.069999195794   109.47135551   179.99985568
 H      1   2   3     1.070002009624   109.47128375    59.99967490
 H      1   2   3     1.069998694812   109.47126652   299.99953959

---------------------------
INTERNAL COORDINATES (A.U.)
---------------------------
 C      0   0   0     0.000000000000     0.00000000     0.00000000
 S      1   0   0     3.427680924189     0.00000000     0.00000000
 Fe     2   1   0     4.326108089201   105.84161218     0.00000000
 O      3   2   1     3.474080581317    98.43558017    66.40857391
 Fe     4   3   2     3.447433128729   119.16865615   172.58354113
 O      5   4   3     4.109342174950    91.67650289   202.04777399
 C      6   5   4     2.376259357715   121.53100196   204.65087488
 O      7   6   5     2.358671336596   122.01755964   195.90677584
 Fe     3   2   1     5.164592645827   138.65918963   246.88816489
 S      9   3   2     4.314559621227   139.24994392   353.01392952
 C     10   9   3     3.416029636406   111.81211014   234.15841721
 S      3   2   1     4.206772461307   113.09235856   188.58188080
 S      9   3   2     4.295443905579    53.89075331    83.17515395
 Fe    13   9   3     4.345707222717    73.43927259    96.40966621
 S     14  13   9     4.281552984962    96.55896247   124.68251228
 C     15  14  13     3.388664616629   106.58403822   169.52754381
 O      5   4   3     4.037862523189   111.25720405   313.17516157
 S     17   5   4     2.872180218520   104.99270926   213.17029322
 C     18  17   5     3.437153382437   122.96964369    71.27913499
 O      5   4   3     3.454643721604    99.43115092    72.04010719
 S      9   3   2     4.197015146613   110.83478336   177.21357748
 C      7   6   5     2.866675771628   119.74641741    15.24889080
 H     22   7   6     2.022005315348   109.47165513   191.99981623
 H     22   7   6     2.022008738313   109.47156803   312.33362759
 H     22   7   6     2.022002427506   109.47155679    72.32213746
 H     19  18  17     2.022019629543   109.47149817   179.99991035
 H     19  18  17     2.022017498227   109.47152496    60.00063617
 H     19  18  17     2.022009298254   109.47202390   299.99971193
 H     16  15  14     2.022010747954   109.47118609   179.99988787
 H     16  15  14     2.022009632400   109.47105588    60.00061583
 H     16  15  14     2.022009021242   109.47160806   300.00072353
 H     11  10   9     2.021996948517   109.47109381   180.00001278
 H     11  10   9     2.021995700055   109.47118547    60.00004475
 H     11  10   9     2.022011823065   109.47124429   300.00037661
 H      1   2   3     2.022005443567   109.47135551   179.99985568
 H      1   2   3     2.022010760935   109.47128375    59.99967490
 H      1   2   3     2.022004496848   109.47126652   299.99953959

---------------------
BASIS SET INFORMATION
---------------------
There are 5 groups of distinct atoms

 Group   1 Type C   : 7s4p1d contracted to 3s2p1d pattern {511/31/1}
 Group   2 Type S   : 10s7p1d contracted to 4s3p1d pattern {5311/511/1}
 Group   3 Type Fe  : 14s9p5d1f contracted to 5s3p2d1f pattern {63311/531/41/1}
 Group   4 Type O   : 7s4p1d contracted to 3s2p1d pattern {511/31/1}
 Group   5 Type H   : 4s1p contracted to 2s1p pattern {31/1}

Atom   0C    basis set group =>   1
Atom   1S    basis set group =>   2
Atom   2Fe   basis set group =>   3
Atom   3O    basis set group =>   4
Atom   4Fe   basis set group =>   3
Atom   5O    basis set group =>   4
Atom   6C    basis set group =>   1
Atom   7O    basis set group =>   4
Atom   8Fe   basis set group =>   3
Atom   9S    basis set group =>   2
Atom  10C    basis set group =>   1
Atom  11S    basis set group =>   2
Atom  12S    basis set group =>   2
Atom  13Fe   basis set group =>   3
Atom  14S    basis set group =>   2
Atom  15C    basis set group =>   1
Atom  16O    basis set group =>   4
Atom  17S    basis set group =>   2
Atom  18C    basis set group =>   1
Atom  19O    basis set group =>   4
Atom  20S    basis set group =>   2
Atom  21C    basis set group =>   1
Atom  22H    basis set group =>   5
Atom  23H    basis set group =>   5
Atom  24H    basis set group =>   5
Atom  25H    basis set group =>   5
Atom  26H    basis set group =>   5
Atom  27H    basis set group =>   5
Atom  28H    basis set group =>   5
Atom  29H    basis set group =>   5
Atom  30H    basis set group =>   5
Atom  31H    basis set group =>   5
Atom  32H    basis set group =>   5
Atom  33H    basis set group =>   5
Atom  34H    basis set group =>   5
Atom  35H    basis set group =>   5
Atom  36H    basis set group =>   5
------------------------------------------------------------------------------
                           ORCA GTO INTEGRAL CALCULATION
------------------------------------------------------------------------------

                         BASIS SET STATISTICS AND STARTUP INFO

 # of primitive gaussian shells          ...  449
 # of primitive gaussian functions       ...  913
 # of contracted shells                  ...  211
 # of contracted basis functions         ...  479
 Highest angular momentum                ...    3
 Maximum contraction depth               ...    6
 Integral package used                   ... LIBINT
 Integral threshhold            Thresh   ...  2.500e-11
 Primitive cut-off              TCut     ...  2.500e-12


------------------------------ INTEGRAL EVALUATION ----------------------------


 * One electron integrals 
 Pre-screening matrix                    ... done
 Shell pair data                         ... done (   0.003 sec)

-------------------------------------------------------------------------------
                                 ORCA SCF
-------------------------------------------------------------------------------

------------
SCF SETTINGS
------------
Hamiltonian:
 Density Functional     Method          .... DFT(GTOs)
 Exchange Functional    Exchange        .... PBE
   PBE kappa parameter   XKappa         ....  0.804000
   PBE mue parameter    XMuePBE         ....  0.219520
 Correlation Functional Correlation     .... PBE
   PBE beta parameter  CBetaPBE         ....  0.066725
 LDA part of GGA corr.  LDAOpt          .... PW91-LDA
 Gradients option       PostSCFGGA      .... off
 Hybrid DFT is turned on
   Fraction HF Exchange ScalHFX         ....  0.250000
   Scaling of DF-GGA-X  ScalDFX         ....  0.750000
   Scaling of DF-GGA-C  ScalDFC         ....  1.000000
   Scaling of DF-LDA-C  ScalLDAC        ....  1.000000
   Perturbative correction              ....  0.000000
   Density functional embedding theory  .... OFF
   NL short-range parameter             ....  6.900000


General Settings:
 Integral files         IntName         .... 1e3d_chainsAB_proximal_cluster
 Hartree-Fock type      HFTyp           .... UHF
 Total Charge           Charge          ....   -3
 Multiplicity           Mult            ....    3
 Number of Electrons    NEL             ....  310
 Basis Dimension        Dim             ....  479
 Nuclear Repulsion      ENuc            ....   5965.7243366405 Eh

Convergence Acceleration:
 DIIS                   CNVDIIS         .... on
   Start iteration      DIISMaxIt       ....    12
   Startup error        DIISStart       ....  0.200000
   # of expansion vecs  DIISMaxEq       ....     5
   Bias factor          DIISBfac        ....   1.050
   Max. coefficient     DIISMaxC        ....  10.000
 Newton-Raphson         CNVNR           .... off
 SOSCF                  CNVSOSCF        .... off
 Level Shifting         CNVShift        .... on
   Level shift para.    LevelShift      ....    0.2500
   Turn off err/grad.   ShiftErr        ....    0.0010
 Zerner damping         CNVZerner       .... off
 Static damping         CNVDamp         .... on
   Fraction old density DampFac         ....    0.7000
   Max. Damping (<1)    DampMax         ....    0.9800
   Min. Damping (>=0)   DampMin         ....    0.0000
   Turn off err/grad.   DampErr         ....    0.1000
 Fernandez-Rico         CNVRico         .... off

SCF Procedure:
 Maximum # iterations   MaxIter         ....  5500
 SCF integral mode      SCFMode         .... Direct
   Integral package                     .... LIBINT
 Reset frequency        DirectResetFreq ....    20
 Integral Threshold     Thresh          ....  2.500e-11 Eh
 Primitive CutOff       TCut            ....  2.500e-12 Eh

Convergence Tolerance:
 Convergence Check Mode ConvCheckMode   .... Total+1el-Energy
 Convergence forced     ConvForced      .... 0
 Energy Change          TolE            ....  1.000e-08 Eh
 1-El. energy change                    ....  1.000e-05 Eh
 DIIS Error             TolErr          ....  5.000e-07


Diagonalization of the overlap matrix:
Smallest eigenvalue                        ... 3.217e-03
Time for diagonalization                   ...    0.018 sec
Threshold for overlap eigenvalues          ... 1.000e-08
Number of eigenvalues below threshold      ... 0
Time for construction of square roots      ...    0.010 sec
Total time needed                          ...    0.029 sec

-------------------
DFT GRID GENERATION
-------------------

General Integration Accuracy     IntAcc      ...  4.340
Radial Grid Type                 RadialGrid  ... Gauss-Chebyshev
Angular Grid (max. acc.)         AngularGrid ... Lebedev-110
Angular grid pruning method      GridPruning ... 3 (G Style)
Weight generation scheme         WeightScheme... Becke
Basis function cutoff            BFCut       ...    1.0000e-11
Integration weight cutoff        WCut        ...    1.0000e-14
Grids for H and He will be reduced by one unit

# of grid points (after initial pruning)     ...  54716 (   0.0 sec)
# of grid points (after weights+screening)   ...  49988 (   0.3 sec)
nearest neighbour list constructed           ...    0.0 sec
Grid point re-assignment to atoms done       ...    0.0 sec
Grid point division into batches done        ...    0.0 sec
Reduced shell lists constructed in    0.5 sec

Total number of grid points                  ...    49988
Total number of batches                      ...      799
Average number of points per batch           ...       62
Average number of grid points per atom       ...     1351
Average number of shells per batch           ...    79.35 (37.61%)
Average number of basis functions per batch  ...   169.09 (35.30%)
Average number of large shells per batch     ...    49.16 (61.96%)
Average number of large basis fcns per batch ...   104.38 (61.73%)
Maximum spatial batch extension              ...  22.04, 20.34, 21.22 au
Average spatial batch extension              ...   3.59,  3.58,  3.50 au

Time for grid setup =    0.743 sec

------------------------------
INITIAL GUESS: MODEL POTENTIAL
------------------------------
Loading Hartree-Fock densities                     ... done
Calculating cut-offs                               ... done
Setting up the integral package                    ... done
Initializing the effective Hamiltonian             ... done
Starting the Coulomb interaction                   ... done (   1.0 sec)
Reading the grid                                   ... done
Mapping shells                                     ... done
Starting the XC term evaluation                    ... done (   0.5 sec)
  promolecular density results
     # of electrons  =    306.991313760
     EX              =   -466.863955179
     EC              =    -12.079407018
     EX+EC           =   -478.943362197
Transforming the Hamiltonian                       ... done (   0.0 sec)
Diagonalizing the Hamiltonian                      ... done (   0.0 sec)
Back transforming the eigenvectors                 ... done (   0.0 sec)
Now organizing SCF variables                       ... done
                      ------------------
                      INITIAL GUESS DONE (   2.3 sec)
                      ------------------
--------------
SCF ITERATIONS
--------------
ITER       Energy         Delta-E        Max-DP      RMS-DP      [F,P]     Damp
               ***  Starting incremental Fock matrix formation  ***
  0  -8449.9313267287   0.000000000000 2.05653580  0.00487845  0.3492514 0.7000
  1  -8449.9558068738  -0.024480145026 0.51085108  0.00191786  0.3123007 0.7000
  2  -8449.2669599835   0.688846890278 0.67377408  0.00262423  0.4087649 0.7000
  3  -8448.5556684593   0.711291524176 0.30159148  0.00205398  0.3159699 0.7000
  4  -8448.3310985389   0.224569920440 0.59238936  0.00212304  0.3072874 0.7000
  5  -8447.6859186130   0.645179925899 0.67074586  0.00263522  0.3172629 0.7000
  6  -8447.5479844870   0.137934125923 0.55163531  0.00212468  0.3209083 0.7000
  7  -8447.2566369000   0.291347587055 0.57488586  0.00240479  0.3232312 0.7000
  8  -8447.2104664734   0.046170426554 0.51162258  0.00215761  0.3231182 0.7000
  9  -8447.0250625403   0.185403933090 0.51511438  0.00230401  0.3260095 0.7000
 10  -8447.0486900217  -0.023627481336 0.48664294  0.00218328  0.3235957 0.7000
 11  -8446.9067097651   0.141980256540 0.48571910  0.00226319  0.3272500 0.7000
                               ***Turning on DIIS***
 12  -8446.9645863528  -0.057876587623 0.47348777  0.00220136  0.3239424 0.7000
 13  -8446.8457125810   0.118873771718 0.38598427  0.00145243  0.3278277 0.7000
 14  -8443.5930804240   3.252632157093 0.28059781  0.00114498  0.5880786 0.7000
 15  -8442.2464161371   1.346664286888 0.19713923  0.00100441  0.8127105 0.7000
 16  -8442.1467032224   0.099712914638 0.13895213  0.00085030  0.9882828 0.7000
 17  -8441.8598994576   0.286803764851 0.11281529  0.00112371  1.1112959 0.7000
 18  -8442.5117314088  -0.651831951274 1.15749469  0.00584729  1.0484908 0.7000
 19  -8443.2497667608  -0.738035351993 0.67532585  0.00290815  0.9247290 0.7000
               *** Restarting incremental Fock matrix formation ***
                                   *** Resetting DIIS ***
 20  -8440.1913503625   3.058416398389 1.86843297  0.00877883  1.0231800 0.7000
 21  -8442.2678008706  -2.076450508173 0.57861799  0.00344366  0.3252475 0.7000
 22  -8443.2824013890  -1.014600518391 0.38477053  0.00263894  0.5238213 0.7000
 23  -8446.7224557383  -3.440054349330 0.28677644  0.00180808  0.2894810 0.7000
 24  -8447.2054779212  -0.483022182878 0.28549682  0.00148672  0.2848501 0.7000
 25  -8447.2385254924  -0.033047571202 0.24285452  0.00130647  0.4018868 0.7000
 26  -8446.6326183143   0.605907178133 0.17753055  0.00094881  0.6717348 0.7000
 27  -8445.6628313531   0.969786961145 0.12656233  0.00091061  0.8707316 0.7000
 28  -8445.4735716998   0.189259653329 0.16419492  0.00135994  0.9396008 0.7000
 29  -8447.1831017269  -1.709530027130 0.11588240  0.00124982  0.9219463 0.7000
 30  -8446.5318221001   0.651279626802 0.17328498  0.00153671  0.7431565 0.7000
 31  -8446.2283482311   0.303473869069 0.16474670  0.00151618  0.9000772 0.7000
 32  -8446.4243306193  -0.195982388237 0.11931759  0.00123923  0.4182997 0.7000
 33  -8448.2058862418  -1.781555622490 0.10974357  0.00101327  0.3605051 0.7000
 34  -8449.4727742287  -1.266887986887 0.07477856  0.00097734  0.3660271 0.7000
 35  -8449.7436141281  -0.270839899456 0.07465118  0.00075036  0.3271425 0.7000
 36  -8449.1832373910   0.560376737198 0.10178117  0.00093872  0.4928691 0.7000
 37  -8448.4967241569   0.686513234026 0.09014065  0.00079986  0.5823841 0.7000
 38  -8447.5164589875   0.980265169444 0.12398494  0.00107182  0.7849616 0.7000
 39  -8447.6173889505  -0.100929962979 0.08625098  0.00072027  0.9655837 0.7000
               *** Restarting incremental Fock matrix formation ***
                                   *** Resetting DIIS ***
 40  -8446.9221989722   0.695189978263 0.28665668  0.00281735  0.9208997 0.7000
 41  -8448.2942166403  -1.372017668145 0.16743703  0.00164520  0.3627052 0.7000
 42  -8447.0726013927   1.221615247596 0.10984036  0.00123380  0.5414461 0.7000
 43  -8447.7757616449  -0.703160252149 0.07003305  0.00085811  0.4319366 0.7000
 44  -8447.2129665524   0.562795092483 0.05211602  0.00065972  0.4995210 0.7000
 45  -8446.9902378036   0.222728748766 0.05165524  0.00057224  0.5096080 0.7000
 46  -8447.0034165207  -0.013178717090 0.47697973  0.00187689  0.5585648 0.7000
 47  -8446.5664185895   0.436997931254 0.23683234  0.00113892  0.7502509 0.7000
 48  -8444.4753506230   2.091067966467 0.34318916  0.00165963  0.9350114 0.7000
 49  -8446.1493847005  -1.674034077485 0.23841369  0.00118283  0.9752917 0.7000
 50  -8445.2247436103   0.924641090245 0.25488844  0.00112045  0.9912700 0.7000
 51  -8446.8116123411  -1.586868730887 0.18335839  0.00097109  0.6162475 0.7000
 52  -8447.7583284060  -0.946716064813 0.12729272  0.00098232  0.7415119 0.7000
 53  -8448.0145547019  -0.256226295984 0.09703237  0.00088416  0.5833745 0.7000
 54  -8447.5149036469   0.499651055061 0.12651278  0.00113905  0.7093079 0.7000
 55  -8446.1781444979   1.336759149019 0.09634916  0.00097092  0.6757834 0.7000
 56  -8445.1056467697   1.072497728161 0.12157964  0.00101854  0.6673988 0.7000
 57  -8444.6235976562   0.482049113474 0.13788818  0.00112505  0.8453785 0.7000
 58  -8446.3098159080  -1.686218251773 0.08622649  0.00095424  0.8565129 0.7000
 59  -8446.7996519430  -0.489836035047 0.15116379  0.00119394  0.6190761 0.7000
               *** Restarting incremental Fock matrix formation ***
                                   *** Resetting DIIS ***
 60  -8447.8308012182  -1.031149275113 0.25375559  0.00195723  0.8758056 0.7000
 61  -8448.5837981333  -0.752996915131 0.13230048  0.00132800  0.3157241 0.7000
 62  -8447.0838021985   1.499995934750 0.06806506  0.00091780  0.5710725 0.7000
 63  -8447.3881473666  -0.304345168110 0.06780370  0.00072298  0.5940433 0.7000
 64  -8448.7412318512  -1.353084484592 0.04985858  0.00052159  0.5922392 0.7000
 65  -8449.7153207517  -0.974088900492 0.07279445  0.00061518  0.4335443 0.7000
 66  -8450.0023860242  -0.287065272429 0.11124623  0.00106718  0.3835890 0.7000
 67  -8450.0136026998  -0.011216675677 0.07490449  0.00073313  0.4561711 0.7000
 68  -8448.9511719721   1.062430727765 0.04094513  0.00058820  0.6503154 0.7000
 69  -8448.4891318541   0.462040117933 0.03697632  0.00044198  0.7475874 0.7000
 70  -8448.6535367643  -0.164404910169 0.11141592  0.00082149  0.7237185 0.7000
 71  -8449.3885654817  -0.735028717430 0.06411831  0.00056572  0.7686007 0.7000
 72  -8449.6752975322  -0.286732050441 0.11984042  0.00100240  0.6471155 0.7000
 73  -8449.8592567655  -0.183959233305 0.07420846  0.00086401  0.4862585 0.7000
 74  -8449.4247727425   0.434484022955 0.05240866  0.00060148  0.6531219 0.7000
 75  -8449.4665998743  -0.041827131781 0.07769312  0.00064378  0.6081361 0.7000
 76  -8449.6430035917  -0.176403717385 0.06244738  0.00051979  0.5569509 0.7000
 77  -8449.7078810592  -0.064877467490 0.15012682  0.00120345  0.5363494 0.7000
 78  -8449.2569920631   0.450888996074 0.09677781  0.00083046  0.5288268 0.7000
 79  -8448.6518632731   0.605128789974 0.06459605  0.00073836  0.6656932 0.7000
               *** Restarting incremental Fock matrix formation ***
                                   *** Resetting DIIS ***
 80  -8448.7754782370  -0.123614963817 0.65535534  0.00264244  0.5906471 0.7000
 81  -8449.3433250828  -0.567846845832 0.13779889  0.00110541  0.3262993 0.7000
 82  -8448.4629615018   0.880363581004 0.13682252  0.00078542  0.5916910 0.7000
 83  -8448.1919614373   0.271000064435 0.10564084  0.00064124  0.6255876 0.7000
 84  -8448.5299748900  -0.338013452687 0.07767178  0.00053296  0.4900166 0.7000
 85  -8448.8639871750  -0.334012284944 0.08454921  0.00068994  0.5488932 0.7000
 86  -8448.4796371418   0.384350033175 0.15164259  0.00127724  0.6436068 0.7000
 87  -8448.5080044232  -0.028367281422 0.11194403  0.00088080  0.6344324 0.7000
 88  -8446.8585857434   1.649418679830 0.10273037  0.00090185  0.8151445 0.7000
 89  -8447.2711816820  -0.412595938618 0.08653647  0.00074185  0.7153440 0.7000
 90  -8447.6407983049  -0.369616622866 0.17389308  0.00127914  0.8609576 0.7000
 91  -8448.4751628577  -0.834364552851 0.12846864  0.00100429  0.7097071 0.7000
 92  -8449.4713788491  -0.996215991392 0.09524989  0.00070986  0.4781112 0.7000
 93  -8449.1484582268   0.322920622371 0.07707059  0.00068071  0.6237586 0.7000
 94  -8448.8865388960   0.261919330767 0.08315242  0.00073288  0.5417355 0.7000
 95  -8448.2290476495   0.657491246468 0.13159393  0.00096269  0.5632689 0.7000
 96  -8447.4572089763   0.771838673207 0.08997663  0.00067479  0.5925386 0.7000
 97  -8446.2700828468   1.187126129489 0.17084549  0.00134890  0.7546883 0.7000
 98  -8446.2065774048   0.063505442064 0.10628040  0.00088850  0.9224313 0.7000
 99  -8445.0369462697   1.169631135030 0.17429792  0.00135071  1.0060430 0.7000
               *** Restarting incremental Fock matrix formation ***
                                   *** Resetting DIIS ***
100  -8445.1789570872  -0.142010817473 2.95815568  0.00987676  0.8024358 0.7000
101  -8444.8063001103   0.372656976855 0.75265681  0.00298081  0.3230785 0.7000
102  -8444.7599033080   0.046396802301 0.62170649  0.00236195  0.5539557 0.7000
103  -8446.7660359397  -2.006132631699 0.46422524  0.00171111  0.4952710 0.7000
104  -8446.9155924619  -0.149556522152 0.33339612  0.00122897  0.6277080 0.7000
105  -8446.4550476568   0.460544805050 0.25292422  0.00097107  0.7016238 0.7000
106  -8445.3197896651   1.135257991711 0.24254207  0.00232730  0.7391688 0.7000
107  -8444.2827919917   1.036997673442 0.29171047  0.00172031  0.7756166 0.7000
108  -8441.1505510339   3.132240957779 0.33917791  0.00196401  0.7335368 0.7000
109  -8443.3812117812  -2.230660747271 0.83483640  0.00362255  0.9187022 0.7000
110  -8446.9170101509  -3.535798369736 0.30110150  0.00200740  0.4410092 0.7000
111  -8448.2505583262  -1.333548175247 0.21951896  0.00153849  0.3795017 0.7000
112  -8448.9032344183  -0.652676092170 0.15470696  0.00111809  0.3010707 0.7000
113  -8448.6012610890   0.301973329337 0.10672865  0.00090440  0.5683945 0.7000
114  -8447.6060444775   0.995216611547 0.09247274  0.00106669  0.7780224 0.7000
115  -8446.4579249921   1.148119485317 0.11196457  0.00111820  0.9111729 0.7000
116  -8444.7379210947   1.720003897446 0.17124040  0.00119855  0.8191980 0.7000
117  -8443.3502567680   1.387664326656 0.14209846  0.00096690  0.9765949 0.7000
118  -8441.3375442620   2.012712506050 0.55146719  0.00246877  1.0181063 0.7000
119  -8444.0239355517  -2.686391289728 0.50716486  0.00232235  1.0455920 0.7000
               *** Restarting incremental Fock matrix formation ***
                                   *** Resetting DIIS ***
120  -8448.5280723171  -4.504136765412 0.25400692  0.00207179  0.3254822 0.7000
121  -8447.8068367706   0.721235546498 0.31525818  0.00168241  0.2787594 0.7000
122  -8446.5092765019   1.297560268697 0.24255777  0.00121796  0.6092407 0.7000
123  -8445.6483272180   0.860949283953 0.17405625  0.00089410  0.8567205 0.7000
124  -8445.2731536535   0.375173564506 0.12328431  0.00066135  1.0201105 0.7000
125  -8445.2193071247   0.053846528757 0.63956038  0.00249749  1.1156548 0.7000
126  -8447.2011608495  -1.981853724792 0.38535976  0.00240666  0.8786613 0.7000
127  -8445.3092163535   1.891944496041 0.80802260  0.00312342  0.7812457 0.7000
128  -8443.0726920689   2.236524284601 0.92127651  0.00360798  0.8715262 0.7000
129  -8445.8161503740  -2.743458305140 0.58495083  0.00254195  0.5704015 0.7000
130  -8447.2889876316  -1.472837257637 0.42984958  0.00198759  0.5077590 0.7000
131  -8446.5082698395   0.780717792102 0.30713857  0.00167439  0.6021043 0.7000
132  -8445.9247532514   0.583516588165 0.21974685  0.00154663  0.5512315 0.7000
133  -8444.7997511066   1.125002144741 0.16125216  0.00166038  0.8146865 0.7000
134  -8445.9324730643  -1.132721957632 0.13648146  0.00132761  1.1034208 0.7000
135  -8447.1225183197  -1.190045255411 0.13883890  0.00123939  0.6699870 0.7000
136  -8446.8823308938   0.240187425845 0.09948748  0.00104939  0.9240239 0.7000
137  -8445.6782100536   1.204120840201 2.00080126  0.00634865  0.9126857 0.7000
138  -8445.4425805620   0.235629491590 1.47626782  0.00436641  0.7263158 0.7000
139  -8444.9777653110   0.464815251085 1.10954434  0.00320169  0.6152884 0.7000
               *** Restarting incremental Fock matrix formation ***
                                   *** Resetting DIIS ***
140  -8446.4912783506  -1.513513039616 1.44019218  0.00486087  0.4126543 0.7000
141  -8446.1134214209   0.377856929630 0.98447447  0.00310426  0.3011254 0.7000
142  -8445.4427973552   0.670624065759 0.68278010  0.00216179  0.5746700 0.7000
143  -8444.9081744465   0.534622908688 0.47495152  0.00154233  0.8106577 0.7000
144  -8445.1151186538  -0.206944207350 0.33180439  0.00111274  0.9647970 0.7000
145  -8445.6313161256  -0.516197471732 1.37436350  0.00893790  1.0546779 0.7000
146  -8443.4279709362   2.203345189377 0.91351277  0.00456535  0.4522026 0.7000
147  -8443.3835118709   0.044459065284 0.58262373  0.00317092  0.3809019 0.7000
148  -8440.8463215213   2.537190349578 0.83863517  0.00323242  0.5026728 0.7000
149  -8441.7396206348  -0.893299113441 0.58397788  0.00235450  0.6652757 0.7000
150  -8444.8329955164  -3.093374881670 0.41627104  0.00216246  0.6735100 0.7000
151  -8444.9568653178  -0.123869801373 0.29434664  0.00169782  0.5960191 0.7000
152  -8446.7536854057  -1.796820087860 0.20296095  0.00126451  0.3999718 0.7000
153  -8444.9620947138   1.791590691839 0.13787006  0.00117647  0.6935215 0.7000
154  -8442.8341274335   2.127967280323 1.31870775  0.00485117  0.9525834 0.7000
155  -8442.2210858188   0.613041614708 1.81379144  0.00893839  1.0759752 0.7000
156  -8441.4084038606   0.812681958194 0.96491579  0.00430663  0.6077388 0.7000
157  -8441.0626274796   0.345776381009 1.04377183  0.00463653  0.4542563 0.7000
158  -8444.8261032692  -3.763475789574 0.75036797  0.00354110  0.4932521 0.7000
159  -8446.4910448469  -1.664941577676 0.53044471  0.00250955  0.4577745 0.7000
               *** Restarting incremental Fock matrix formation ***
                                   *** Resetting DIIS ***
160  -8447.0490497948  -0.558004947967 0.53526576  0.00281999  0.7003714 0.7000
161  -8448.6493640154  -1.600314220539 0.24746057  0.00161712  0.2746657 0.7000
162  -8446.8934225847   1.755941430631 0.17231207  0.00116135  0.5498602 0.7000
163  -8445.3229096699   1.570512914819 0.12020583  0.00087606  0.6699361 0.7000
164  -8445.0133002439   0.309609426027 0.08654932  0.00068110  0.8446696 0.7000
165  -8445.3970026095  -0.383702365627 0.15364359  0.00121241  0.8533292 0.7000
166  -8445.5842298494  -0.187227239836 0.19794466  0.00159078  0.8707803 0.7000
167  -8447.4410023020  -1.856772452680 0.15117662  0.00120949  0.6164661 0.7000
168  -8447.1976953241   0.243306977922 0.08959492  0.00100348  0.7693415 0.7000
169  -8447.7972303978  -0.599535073676 0.08632987  0.00077403  0.5700446 0.7000
170  -8448.2520638125  -0.454833414709 0.07926553  0.00071627  0.7251455 0.7000
171  -8448.4860369091  -0.233973096594 0.07430924  0.00066018  0.6031388 0.7000
172  -8448.1032623687   0.382774540361 0.15643148  0.00127865  0.6187812 0.7000
173  -8447.0521174689   1.051144899831 0.13262884  0.00097549  0.8828559 0.7000
174  -8445.9692812077   1.082836261239 0.09779301  0.00095209  0.9692453 0.7000
175  -8445.4097882640   0.559492943645 0.10148883  0.00085053  0.7638671 0.7000
176  -8444.6189998067   0.790788457274 0.15474781  0.00121536  0.8551813 0.7000
177  -8447.5953567806  -2.976356973881 0.15103183  0.00105634  0.6321989 0.7000
178  -8448.5380648194  -0.942708038818 0.09445465  0.00082674  0.7571020 0.7000
179  -8448.8673677269  -0.329302907448 0.06550366  0.00066208  0.6182877 0.7000
               *** Restarting incremental Fock matrix formation ***
                                   *** Resetting DIIS ***
180  -8448.4410921782   0.426275548662 0.25799427  0.00197723  0.6626849 0.7000
181  -8449.5003497420  -1.059257563787 0.11768254  0.00100238  0.3442047 0.7000
182  -8447.6887825932   1.811567148827 0.06165721  0.00067837  0.5644987 0.7000
183  -8446.4334880159   1.255294577253 0.05720145  0.00058370  0.6470260 0.7000
184  -8447.1317203631  -0.698232347146 0.04913779  0.00051859  0.7831619 0.7000
185  -8448.2273148898  -1.095594526696 0.08068911  0.00076603  0.6959373 0.7000
186  -8448.4536904080  -0.226375518221 0.15665303  0.00148744  0.8165580 0.7000
187  -8449.4425135461  -0.988823138134 0.11584375  0.00096070  0.4923620 0.7000
188  -8447.2827178419   2.159795704199 0.08998746  0.00077649  0.6735333 0.7000
189  -8445.5759266937   1.706791148186 0.07870090  0.00070445  0.8432811 0.7000
190  -8445.2285058941   0.347420799637 0.16491314  0.00117439  0.8217490 0.7000
191  -8446.3868575568  -1.158351662725 0.08101966  0.00070984  0.9421593 0.7000
192  -8446.2879221771   0.098935379759 0.18199091  0.00146679  0.9714297 0.7000
193  -8447.3833686747  -1.095446497602 0.18512127  0.00150048  0.9706437 0.7000
194  -8448.0143478886  -0.630979213884 0.12409179  0.00092706  0.5049538 0.7000
195  -8446.3619695068   1.652378381774 0.16374935  0.00123585  0.6665213 0.7000
196  -8446.3155095507   0.046459956127 0.15000848  0.00119477  0.7962400 0.7000
197  -8448.6237123608  -2.308202810185 0.10607487  0.00089882  0.4963894 0.7000
198  -8448.7035743226  -0.079861961738 0.06864835  0.00065476  0.6743161 0.7000
199  -8448.3249921147   0.378582207915 0.10007897  0.00077824  0.6733783 0.7000
               *** Restarting incremental Fock matrix formation ***
                                   *** Resetting DIIS ***
200  -8448.1502990005   0.174693114139 2.22966870  0.00656379  0.5392307 0.7000
201  -8446.8063324946   1.343966505894 0.60530510  0.00204324  0.3272520 0.7000
202  -8446.4339482519   0.372384242703 0.47492448  0.00153963  0.6286087 0.7000
203  -8447.7663965964  -1.332448344438 0.35022079  0.00116024  0.6889887 0.7000
204  -8448.9925140826  -1.226117486258 0.25800532  0.00088741  0.5866617 0.7000
205  -8449.8050457623  -0.812531679680 0.20343458  0.00089705  0.3931794 0.7000
206  -8449.7310914544   0.073954307929 0.14503499  0.00102516  0.2926091 0.7000
207  -8448.7231202515   1.007971202853 0.09265505  0.00074928  0.5606300 0.7000
208  -8447.0769285543   1.646191697238 0.08086635  0.00077985  0.7138809 0.7000
209  -8446.6386545717   0.438273982627 0.07966891  0.00069463  0.8534747 0.7000
210  -8446.7884362683  -0.149781696640 0.17250497  0.00140727  0.9205784 0.7000
211  -8446.1874943683   0.600941900026 0.15487740  0.00125788  1.0355232 0.7000
212  -8448.1705498157  -1.983055447467 0.14028567  0.00096921  0.4783042 0.7000
213  -8448.8787265307  -0.708176714992 0.07052170  0.00072109  0.5514603 0.7000
214  -8449.2566260365  -0.377899505760 0.06520532  0.00060064  0.5181418 0.7000
215  -8449.6549937293  -0.398367692778 0.12037025  0.00087467  0.4617581 0.7000
216  -8449.2028435632   0.452150166029 0.07778057  0.00060592  0.3972070 0.7000
217  -8448.2947013951   0.908142168095 0.15781545  0.00108778  0.5919004 0.7000
218  -8447.4782779343   0.816423460825 0.10773537  0.00079277  0.7610693 0.7000
219  -8446.4391016412   1.039176293141 0.11685127  0.00095327  0.8139868 0.7000
               *** Restarting incremental Fock matrix formation ***
                                   *** Resetting DIIS ***
220  -8446.1055794689   0.333522172250 1.94657809  0.00618988  0.9069127 0.7000
221  -8447.5546082773  -1.449028808358 0.50085689  0.00196872  0.2548657 0.7000
222  -8448.0684388121  -0.513830534812 0.41600239  0.00143166  0.4561814 0.7000
223  -8448.8202767559  -0.751837943837 0.30599154  0.00103093  0.4867466 0.7000
224  -8449.5136089561  -0.693332200168 0.21278276  0.00072734  0.3810132 0.7000
225  -8449.9602515905  -0.446642634379 0.15326023  0.00056729  0.2868843 0.7000
226  -8450.1630665133  -0.202814922783 0.12096689  0.00099913  0.2639582 0.7000
227  -8450.1620437989   0.001022714341 0.08104105  0.00066080  0.3942574 0.7000
228  -8449.4400888231   0.721954975794 0.04534886  0.00050907  0.5763516 0.7000
229  -8449.2457085828   0.194380240340 0.03508783  0.00046419  0.6014200 0.7000
230  -8449.5499759133  -0.304267330561 0.05277278  0.00047369  0.5598564 0.7000
231  -8449.8083079645  -0.258332051104 0.06637643  0.00063931  0.5237289 0.7000
232  -8450.1691040752  -0.360796110788 0.10544211  0.00098885  0.3276088 0.7000
233  -8450.3562792807  -0.187175205494 0.05111140  0.00061970  0.3490812 0.7000
234  -8450.0208964806   0.335382800095 0.03821769  0.00047448  0.4799707 0.7000
235  -8449.9781849289   0.042711551723 0.04246995  0.00039169  0.4436624 0.7000
236  -8450.0567108610  -0.078525932066 0.05211447  0.00052140  0.3514924 0.7000
237  -8450.2740194052  -0.217308544214 0.06818384  0.00054642  0.4243382 0.7000
238  -8450.5639489047  -0.289929499539 0.05047876  0.00054189  0.3446813 0.7000
239  -8450.6310801909  -0.067131286185 0.03812389  0.00045549  0.3255603 0.7000
               *** Restarting incremental Fock matrix formation ***
                                   *** Resetting DIIS ***
240  -8450.6623378673  -0.031257676332 0.14813428  0.00122081  0.3804973 0.7000
241  -8450.4085580706   0.253779796656 0.07087639  0.00054792  0.3151130 0.7000
242  -8449.3923796702   1.016178400430 0.02418833  0.00032538  0.6028667 0.7000
243  -8449.4674692070  -0.075089536882 0.03786863  0.00030817  0.6697754 0.7000
244  -8450.0375059687  -0.570036761666 0.03681193  0.00028584  0.5410657 0.7000
245  -8450.5575319972  -0.520026028506 0.06407699  0.00044400  0.3485766 0.7000
246  -8451.1036251056  -0.546093108342 0.06438046  0.00043185  0.1149702 0.7000
247  -8451.2053731851  -0.101748079580 0.03406658  0.00024348  0.1112430 0.7000
248  -8451.1350589095   0.070314275592 0.02058590  0.00016815  0.2075491 0.7000
249  -8451.0985571916   0.036501717939 0.01340323  0.00014480  0.2332349 0.7000
250  -8451.1117726870  -0.013215495410 0.01295701  0.00014170  0.2157616 0.7000
251  -8451.1465708232  -0.034798136157 0.01553728  0.00013448  0.1949685 0.7000
252  -8451.1990107220  -0.052439898798 0.03796466  0.00032830  0.1641582 0.7000
253  -8451.3263999188  -0.127389196805 0.07903092  0.00069618  0.0630884 0.0000
254  -8451.1601896039   0.166210314836 0.00939715  0.00007741  0.2144129 0.7000
255  -8451.2120977236  -0.051908119640 0.01555466  0.00012095  0.1855969 0.7000
256  -8451.2664736872  -0.054375963608 0.01619895  0.00011118  0.1452289 0.7000
257  -8451.3111603236  -0.044686636360 0.01599469  0.00012076  0.1261207 0.7000
258  -8451.3446279727  -0.033467649184 0.04568550  0.00040144  0.1140097 0.7000
259  -8451.3700950319  -0.025467059200 0.07681092  0.00056152  0.0880465 0.0000
               *** Restarting incremental Fock matrix formation ***
                                   *** Resetting DIIS ***
260  -8451.1799561553   0.190138876686 0.19671463  0.00111395  0.2306200 0.7000
261  -8450.3946453600   0.785310795247 0.05528154  0.00046865  0.3102604 0.7000
262  -8449.8191052220   0.575540138030 0.03465515  0.00028649  0.4086011 0.7000
263  -8450.1846727290  -0.365567506999 0.03842005  0.00026756  0.3660218 0.7000
264  -8450.6929408374  -0.508268108460 0.03555548  0.00024728  0.2691636 0.7000
265  -8451.0486628300  -0.355721992584 0.04284145  0.00037708  0.1727104 0.7000
266  -8451.2989187634  -0.250255933384 0.09731232  0.00070968  0.0437344 0.0000
267  -8451.2057929611   0.093125802334 0.00700390  0.00006111  0.2119979 0.7000
268  -8451.2393410578  -0.033548096701 0.00873203  0.00007580  0.2008365 0.7000
269  -8451.2732533269  -0.033912269098 0.00743357  0.00007046  0.1894808 0.7000
270  -8451.3011277253  -0.027874398411 0.00621222  0.00006000  0.1787952 0.7000
271  -8451.3288025647  -0.027674839374 0.05697204  0.00046459  0.1638136 0.7000
272  -8451.3969853353  -0.068182770621 0.08582290  0.00078239  0.0895653 0.0000
273  -8451.1304202677   0.266565067548 0.00933439  0.00010378  0.2563518 0.7000
274  -8451.2098033559  -0.079383088170 0.01178762  0.00012493  0.2208177 0.7000
275  -8451.2938062732  -0.084002917287 0.01199121  0.00011938  0.1762796 0.7000
276  -8451.3619459058  -0.068139632609 0.01681927  0.00014917  0.1330717 0.7000
277  -8451.4150379208  -0.053092014987 0.02961591  0.00029098  0.1063953 0.7000
278  -8451.4582799545  -0.043242033769 0.04440702  0.00047550  0.0433852 0.0000
279  -8451.4335930104   0.024686944140 0.00708988  0.00006518  0.1275986 0.7000
               *** Restarting incremental Fock matrix formation ***
                                   *** Resetting DIIS ***
280  -8451.4539743498  -0.020381339440 0.03029623  0.00031463  0.1096827 0.7000
281  -8451.4794394726  -0.025465122731 0.04852368  0.00046548  0.0385766 0.0000
282  -8451.4181259530   0.061313519627 0.00580920  0.00006046  0.1574875 0.7000
283  -8451.4433106474  -0.025184694428 0.00672299  0.00007243  0.1349413 0.7000
284  -8451.4682328975  -0.024922250097 0.00633486  0.00006875  0.1094838 0.7000
285  -8451.4869631403  -0.018730242848 0.02342933  0.00024772  0.0861421 0.0000
286  -8451.5198034513  -0.032840310945 0.02967857  0.00022322  0.0332543 0.0000
287  -8451.5091489485   0.010654502752 0.01285789  0.00010576  0.0801824 0.0000
288  -8451.5239140290  -0.014765080447 0.00874024  0.00007020  0.0385006 0.0000
289  -8451.5292440226  -0.005329993630 0.00793595  0.00006707  0.0169039 0.0000
290  -8451.5321766528  -0.002932630236 0.00896432  0.00006827  0.0080634 0.0000
291  -8451.5343585720  -0.002181919132 0.00737598  0.00006414  0.0089670 0.0000
292  -8451.5364958579  -0.002137285977 0.00711434  0.00006339  0.0042287 0.0000
293  -8451.5384248106  -0.001928952661 0.00804877  0.00006659  0.0038500 0.0000
294  -8451.5403538606  -0.001929050017 0.01157389  0.00009183  0.0036937 0.0000
295  -8451.5428522247  -0.002498364089 0.01056779  0.00007855  0.0033670 0.0000
296  -8451.5448224302  -0.001970205447 0.01158488  0.00009189  0.0031685 0.0000
297  -8451.5469572684  -0.002134838269 0.01110775  0.00008092  0.0028664 0.0000
298  -8451.5486915458  -0.001734277343 0.01050812  0.00007935  0.0026601 0.0000
299  -8451.5502542170  -0.001562671194 0.01005681  0.00007375  0.0024435 0.0000
               *** Restarting incremental Fock matrix formation ***
                                   *** Resetting DIIS ***
300  -8451.5516011281  -0.001346911118 0.00483580  0.00004125  0.0022739 0.0000
301  -8451.5522750589  -0.000673930812 0.00343832  0.00002915  0.0032152 0.0000
302  -8451.5527650146  -0.000489955706 0.00395317  0.00003186  0.0023789 0.0000
303  -8451.5532806794  -0.000515664808 0.00539404  0.00003946  0.0023600 0.0000
304  -8451.5538964819  -0.000615802528 0.00406009  0.00003333  0.0022796 0.0000
305  -8451.5544046908  -0.000508208890 0.00867301  0.00006489  0.0022375 0.0000
306  -8451.5553481243  -0.000943433477 0.00589260  0.00004648  0.0019566 0.0000
307  -8451.5559835304  -0.000635406152 0.00503067  0.00004074  0.0018659 0.0000
308  -8451.5565111953  -0.000527664810 0.00543025  0.00004216  0.0017838 0.0000
309  -8451.5570320575  -0.000520862279 0.00640168  0.00004793  0.0016734 0.0000
310  -8451.5575878789  -0.000555821334 0.00676402  0.00004925  0.0015221 0.0000
311  -8451.5581317458  -0.000543866923 0.00831853  0.00005789  0.0013839 0.0000
312  -8451.5587166039  -0.000584858079 0.00392969  0.00003081  0.0012352 0.0000
313  -8451.5590174651  -0.000300861204 0.00879141  0.00005933  0.0012751 0.0000
314  -8451.5595377184  -0.000520253285 0.00499228  0.00003731  0.0011997 0.0000
315  -8451.5598553654  -0.000317647089 0.00415318  0.00003185  0.0012207 0.0000
316  -8451.5601110951  -0.000255729698 0.00758869  0.00005249  0.0012313 0.0000
317  -8451.5604907242  -0.000379629095 0.00492893  0.00003757  0.0011261 0.0000
318  -8451.5607568757  -0.000266151445 0.00810683  0.00005848  0.0011216 0.0000
319  -8451.5611179712  -0.000361095514 0.00215065  0.00001454  0.0010579 0.0000
               *** Restarting incremental Fock matrix formation ***
                                   *** Resetting DIIS ***
320  -8451.5611100221   0.000007949136 0.00184573  0.00001509  0.0012035 0.0000
321  -8451.5611996798  -0.000089657691 0.00143659  0.00001159  0.0011860 0.0000
322  -8451.5612716432  -0.000071963443 0.00188908  0.00001391  0.0011924 0.0000
323  -8451.5613562774  -0.000084634183 0.00182923  0.00001360  0.0011707 0.0000
324  -8451.5614381357  -0.000081858321 0.00286113  0.00002037  0.0011581 0.0000
325  -8451.5615602355  -0.000122099791 0.00197409  0.00001483  0.0011114 0.0000
326  -8451.5616460755  -0.000085839962 0.00255181  0.00001846  0.0011213 0.0000
327  -8451.5617522813  -0.000106205847 0.00298385  0.00002184  0.0010958 0.0000
328  -8451.5618748265  -0.000122545172 0.00270236  0.00002032  0.0010545 0.0000
329  -8451.5619863056  -0.000111479119 0.00400227  0.00002993  0.0010354 0.0000
330  -8451.5621439247  -0.000157619064 0.00313394  0.00003041  0.0009440 0.0000
331  -8451.5622664713  -0.000122546619 0.00089620  0.00000643  0.0012284 0.0000
332  -8451.5623036524  -0.000037181100 0.00144529  0.00001044  0.0011853 0.0000
333  -8451.5623579739  -0.000054321561 0.00164183  0.00001182  0.0011448 0.0000
334  -8451.5624164760  -0.000058502055 0.00109812  0.00000842  0.0011233 0.0000
335  -8451.5624577403  -0.000041264340 0.00150960  0.00001063  0.0011396 0.0000
336  -8451.5625093545  -0.000051614206 0.00226336  0.00001504  0.0011249 0.0000
337  -8451.5625827473  -0.000073392806 0.00272650  0.00001777  0.0010843 0.0000
338  -8451.5626679551  -0.000085207719 0.00174075  0.00001180  0.0010353 0.0000
339  -8451.5627233548  -0.000055399723 0.00277444  0.00001751  0.0010534 0.0000
               *** Restarting incremental Fock matrix formation ***
                                   *** Resetting DIIS ***
340  -8451.5628050010  -0.000081646214 0.00152124  0.00001062  0.0010059 0.0000
341  -8451.5628492508  -0.000044249842 0.00103373  0.00000751  0.0011811 0.0000
342  -8451.5628847254  -0.000035474601 0.00129135  0.00000857  0.0010766 0.0000
343  -8451.5629239266  -0.000039201159 0.00188394  0.00001158  0.0010850 0.0000
344  -8451.5629768300  -0.000052903360 0.00127309  0.00000846  0.0010689 0.0000
345  -8451.5630148962  -0.000038066262 0.00194909  0.00001171  0.0010867 0.0000
346  -8451.5630684436  -0.000053547357 0.00292477  0.00001699  0.0010656 0.0000
347  -8451.5631460625  -0.000077618941 0.00152647  0.00000998  0.0010176 0.0000
348  -8451.5631907666  -0.000044704093 0.00203527  0.00001208  0.0010448 0.0000
349  -8451.5632455354  -0.000054768785 0.00239953  0.00001366  0.0010351 0.0000
350  -8451.5633077225  -0.000062187095 0.00251491  0.00001394  0.0010194 0.0000
351  -8451.5633710294  -0.000063306898 0.00202137  0.00001166  0.0010080 0.0000
352  -8451.5634240088  -0.000052979383 0.00324845  0.00001680  0.0010200 0.0000
353  -8451.5635009480  -0.000076939181 0.00489817  0.00003274  0.0009839 0.0000
354  -8451.5636408923  -0.000139944328 0.00042762  0.00000204  0.0011516 0.0000
355  -8451.5636324520   0.000008440320 0.00007604  0.00000045  0.0011698 0.0000
356  -8451.5636337180  -0.000001266033 0.00035330  0.00000173  0.0011648 0.0000
357  -8451.5636419608  -0.000008242790 0.00141905  0.00000694  0.0011561 0.0000
358  -8451.5636749840  -0.000033023231 0.00243782  0.00001162  0.0011278 0.0000
359  -8451.5637296503  -0.000054666258 0.00153471  0.00000838  0.0010906 0.0000
               *** Restarting incremental Fock matrix formation ***
                                   *** Resetting DIIS ***
360  -8451.5637684349  -0.000038784656 0.00230530  0.00001080  0.0010969 0.0000
361  -8451.5638177502  -0.000049315266 0.00139109  0.00000780  0.0010803 0.0000
362  -8451.5638547909  -0.000037040671 0.00178188  0.00000885  0.0010931 0.0000
363  -8451.5638965934  -0.000041802494 0.00257310  0.00001221  0.0010897 0.0000
364  -8451.5639548497  -0.000058256352 0.00125016  0.00000674  0.0010669 0.0000
365  -8451.5639859954  -0.000031145686 0.00176413  0.00000857  0.0010920 0.0000
366  -8451.5640268820  -0.000040886567 0.00144621  0.00000718  0.0010896 0.0000
367  -8451.5640607424  -0.000033860468 0.00165976  0.00000810  0.0010983 0.0000
368  -8451.5640995552  -0.000038812730 0.00248152  0.00001135  0.0010968 0.0000
369  -8451.5641545873  -0.000055032151 0.00246527  0.00001133  0.0010775 0.0000
370  -8451.5642094252  -0.000054837841 0.00180795  0.00000891  0.0010698 0.0000
371  -8451.5642522266  -0.000042801463 0.00104941  0.00000567  0.0010790 0.0000
372  -8451.5642786000  -0.000026373385 0.00167033  0.00000779  0.0011026 0.0000
373  -8451.5643164273  -0.000037827327 0.00250008  0.00001121  0.0010992 0.0000
374  -8451.5643713931  -0.000054965807 0.00226325  0.00001022  0.0010809 0.0000
375  -8451.5644211902  -0.000049797029 0.00209546  0.00000984  0.0010780 0.0000
376  -8451.5644690238  -0.000047833679 0.00157731  0.00000761  0.0010799 0.0000
377  -8451.5645057584  -0.000036734564 0.00176972  0.00000817  0.0010923 0.0000
378  -8451.5645455053  -0.000039746892 0.00265888  0.00001167  0.0010942 0.0000
379  -8451.5646028540  -0.000057348698 0.00173796  0.00000815  0.0010763 0.0000
               *** Restarting incremental Fock matrix formation ***
                                   *** Resetting DIIS ***
380  -8451.5646421944  -0.000039340350 0.00262116  0.00001151  0.0010884 0.0000
381  -8451.5646982665  -0.000056072106 0.00185724  0.00000870  0.0010730 0.0000
382  -8451.5647403395  -0.000042073043 0.00234077  0.00001024  0.0010843 0.0000
383  -8451.5647901655  -0.000049825967 0.00277476  0.00001222  0.0010780 0.0000
384  -8451.5648494248  -0.000059259373 0.00052889  0.00000397  0.0010637 0.0000
385  -8451.5648655746  -0.000016149756 0.00054667  0.00000335  0.0011073 0.0000
386  -8451.5648801168  -0.000014542202 0.00052817  0.00000292  0.0011230 0.0000
387  -8451.5648931169  -0.000013000141 0.00086965  0.00000393  0.0011297 0.0000
388  -8451.5649118906  -0.000018773655 0.00167489  0.00000664  0.0011264 0.0000
389  -8451.5649431687  -0.000031278088 0.00156871  0.00000744  0.0011113 0.0000
390  -8451.5649789839  -0.000035815261 0.00287716  0.00001211  0.0011088 0.0000
391  -8451.5650370754  -0.000058091504 0.00259507  0.00001122  0.0010800 0.0000
392  -8451.5650902286  -0.000053153130 0.00196808  0.00000888  0.0010709 0.0000
393  -8451.5651316670  -0.000041438401 0.00045054  0.00000343  0.0010777 0.0000
394  -8451.5651448977  -0.000013230736 0.00112586  0.00000406  0.0011151 0.0000
395  -8451.5651269307   0.000017967050 0.00197218  0.00000751  0.0011631 0.0000
396  -8451.5651625649  -0.000035634235 0.00213250  0.00000919  0.0011191 0.0000
397  -8451.5652058171  -0.000043252228 0.00231039  0.00000988  0.0010945 0.0000
398  -8451.5652514665  -0.000045649329 0.00249140  0.00001062  0.0010812 0.0000
399  -8451.5653000671  -0.000048600612 0.00174986  0.00000797  0.0010680 0.0000
               *** Restarting incremental Fock matrix formation ***
                                   *** Resetting DIIS ***
400  -8451.5653357491  -0.000035682058 0.00269147  0.00001081  0.0010767 0.0000
401  -8451.5653826330  -0.000046883870 0.00167951  0.00000798  0.0010589 0.0000
402  -8451.5654181755  -0.000035542507 0.00257784  0.00001092  0.0010680 0.0000
403  -8451.5654660316  -0.000047856112 0.00255248  0.00001092  0.0010489 0.0000
404  -8451.5655130961  -0.000047064519 0.00184249  0.00000834  0.0010363 0.0000
405  -8451.5655482192  -0.000035123096 0.00070747  0.00000426  0.0010433 0.0000
406  -8451.5655646223  -0.000016403115 0.00159814  0.00000562  0.0010712 0.0000
407  -8451.5655412175   0.000023404895 0.00057726  0.00000218  0.0011370 0.0000
408  -8451.5655500438  -0.000008826373 0.00241491  0.00000952  0.0011139 0.0000
409  -8451.5655908798  -0.000040835943 0.00253536  0.00001077  0.0010631 0.0000
410  -8451.5656354562  -0.000044576414 0.00203733  0.00000890  0.0010369 0.0000
411  -8451.5656715912  -0.000036134976 0.00179464  0.00000795  0.0010330 0.0000
412  -8451.5657033662  -0.000031775069 0.00113019  0.00000548  0.0010321 0.0000
413  -8451.5657245238  -0.000021157572 0.00318274  0.00001301  0.0010471 0.0000
414  -8451.5657754222  -0.000050898396 0.00469191  0.00002565  0.0009995 0.0000
415  -8451.5658640732  -0.000088651008 0.00046931  0.00000189  0.0010785 0.0000
416  -8451.5658576188   0.000006454356 0.00041741  0.00000175  0.0010934 0.0000
417  -8451.5658513138   0.000006305045 0.00042300  0.00000181  0.0010986 0.0000
418  -8451.5658446318   0.000006681979 0.00071563  0.00000253  0.0011019 0.0000
419  -8451.5658545794  -0.000009947626 0.00170517  0.00000743  0.0010731 0.0000
               *** Restarting incremental Fock matrix formation ***
                                   *** Resetting DIIS ***
420  -8451.5658805680  -0.000025988544 0.00211590  0.00000977  0.0010486 0.0000
421  -8451.5659042514  -0.000023683435 0.00119618  0.00000628  0.0014906 0.0000
422  -8451.5659318216  -0.000027570215 0.00127203  0.00000585  0.0010153 0.0000
423  -8451.5659529621  -0.000021140437 0.00208267  0.00000904  0.0010125 0.0000
424  -8451.5659841638  -0.000031201733 0.00311547  0.00001715  0.0009799 0.0000
425  -8451.5660367680  -0.000052604235 0.00034067  0.00000160  0.0010441 0.0000
426  -8451.5660421023  -0.000005334301 0.00059556  0.00000263  0.0010350 0.0000
427  -8451.5660507947  -0.000008692336 0.00149913  0.00000638  0.0010241 0.0000
428  -8451.5660716010  -0.000020806345 0.00463186  0.00002415  0.0009887 0.0000
429  -8451.5661420244  -0.000070423401 0.00067584  0.00000286  0.0010137 0.0000
430  -8451.5661336285   0.000008395971 0.00033886  0.00000162  0.0010384 0.0000
431  -8451.5661290213   0.000004607155 0.00022915  0.00000114  0.0010391 0.0000
432  -8451.5661257316   0.000003289686 0.00014903  0.00000053  0.0010377 0.0000
433  -8451.5661273458  -0.000001614175 0.00158742  0.00000649  0.0010247 0.0000
434  -8451.5661448938  -0.000017548042 0.00211317  0.00001273  0.0009814 0.0000
435  -8451.5661791497  -0.000034255907 0.00050905  0.00000244  0.0010109 0.0000
436  -8451.5661870127  -0.000007862975 0.00323751  0.00001648  0.0009918 0.0000
437  -8451.5662317583  -0.000044745630 0.00039671  0.00000223  0.0009823 0.0000
438  -8451.5662271026   0.000004655705 0.00006078  0.00000061  0.0009880 0.0000
439  -8451.5662271969  -0.000000094298 0.00346884  0.00001692  0.0009882 0.0000
               *** Restarting incremental Fock matrix formation ***
                                   *** Resetting DIIS ***
440  -8451.5662672321  -0.000040035164 0.00194668  0.00001098  0.0012110 0.0000
441  -8451.5662596572   0.000007574934 0.00113069  0.00000541  0.0035046 0.0000
442  -8451.5662904736  -0.000030816405 0.00083966  0.00000402  0.0016171 0.0000
443  -8451.5663051980  -0.000014724439 0.00195498  0.00001097  0.0008954 0.0000
444  -8451.5663326061  -0.000027408045 0.00099706  0.00000598  0.0009194 0.0000
445  -8451.5663456836  -0.000013077573 0.00169997  0.00000938  0.0009168 0.0000
446  -8451.5663681131  -0.000022429434 0.00231983  0.00001343  0.0009012 0.0000
447  -8451.5663979714  -0.000029858318 0.00059714  0.00000359  0.0008818 0.0000
448  -8451.5664061394  -0.000008167997 0.00668165  0.00003876  0.0008771 0.0000
449  -8451.5664874586  -0.000081319215 0.00171614  0.00000892  0.0008063 0.0000
450  -8451.5664700189   0.000017439690 0.00744555  0.00004501  0.0008205 0.0000
451  -8451.5665568616  -0.000086842731 0.00450724  0.00002846  0.0007319 0.0000
452  -8451.5666049348  -0.000048073154 0.00225907  0.00001574  0.0006775 0.0000
453  -8451.5666310972  -0.000026162448 0.00225237  0.00001306  0.0006400 0.0000
454  -8451.5666113915   0.000019705778 0.00350638  0.00002382  0.0006678 0.0000
455  -8451.5666502981  -0.000038906681 0.00413750  0.00002922  0.0006180 0.0000
456  -8451.5666951929  -0.000044894732 0.00087613  0.00000437  0.0005547 0.0000
457  -8451.5666909977   0.000004195212 0.00135210  0.00000915  0.0005664 0.0000
458  -8451.5667046508  -0.000013653160 0.00058921  0.00000398  0.0005468 0.0000
459  -8451.5667104564  -0.000005805552 0.00086604  0.00000566  0.0005409 0.0000
               *** Restarting incremental Fock matrix formation ***
                                   *** Resetting DIIS ***
460  -8451.5667184292  -0.000007972874 0.00137975  0.00001032  0.0005301 0.0000
461  -8451.5667057454   0.000012683868 0.00027572  0.00000296  0.0020060 0.0000
462  -8451.5667244391  -0.000018693703 0.00045768  0.00000415  0.0009688 0.0000
463  -8451.5667335447  -0.000009105634 0.00084305  0.00000528  0.0005143 0.0000
464  -8451.5667411196  -0.000007574932 0.00064933  0.00000418  0.0005057 0.0000
465  -8451.5667470106  -0.000005890935 0.00071707  0.00000448  0.0004993 0.0000
466  -8451.5667534925  -0.000006481911 0.00099628  0.00000620  0.0004938 0.0000
467  -8451.5667622202  -0.000008727664 0.00123643  0.00000770  0.0004825 0.0000
468  -8451.5667728806  -0.000010660468 0.00034717  0.00000229  0.0004724 0.0000
469  -8451.5667758221  -0.000002941440 0.00083276  0.00000522  0.0004697 0.0000
470  -8451.5667829596  -0.000007137533 0.00171958  0.00001065  0.0004607 0.0000
471  -8451.5667972557  -0.000014296056 0.00011450  0.00000100  0.0004459 0.0000
472  -8451.5667975700  -0.000000314305 0.00138769  0.00000858  0.0004462 0.0000
473  -8451.5668089698  -0.000011399865 0.00018863  0.00000143  0.0004344 0.0000
474  -8451.5668104202  -0.000001450402 0.00103295  0.00000642  0.0004314 0.0000
475  -8451.5668187738  -0.000008353571 0.00019814  0.00000134  0.0004242 0.0000
476  -8451.5668203926  -0.000001618819 0.00124619  0.00000772  0.0004227 0.0000
477  -8451.5668302175  -0.000009824887 0.00016584  0.00000118  0.0004114 0.0000
478  -8451.5668309480  -0.000000730541 0.00080368  0.00000508  0.0004116 0.0000
479  -8451.5668374936  -0.000006545581 0.00152495  0.00000942  0.0004054 0.0000
               *** Restarting incremental Fock matrix formation ***
                                   *** Resetting DIIS ***
480  -8451.5668492409  -0.000011747245 0.00102513  0.00000648  0.0003931 0.0000
481  -8451.5668561961  -0.000006955233 0.00022319  0.00000188  0.0003865 0.0000
482  -8451.5668584582  -0.000002262092 0.00046685  0.00000293  0.0003839 0.0000
483  -8451.5668619949  -0.000003536659 0.00078445  0.00000488  0.0003813 0.0000
484  -8451.5668678068  -0.000005811908 0.00041056  0.00000260  0.0003749 0.0000
485  -8451.5668708627  -0.000003055970 0.00076240  0.00000477  0.0003725 0.0000
486  -8451.5668765067  -0.000005643953 0.00071275  0.00000442  0.0003672 0.0000
487  -8451.5668816878  -0.000005181140 0.00040442  0.00000262  0.0003624 0.0000
488  -8451.5668846276  -0.000002939743 0.00074637  0.00000465  0.0003591 0.0000
489  -8451.5668900981  -0.000005470507 0.00079891  0.00000499  0.0003548 0.0000
490  -8451.5668958052  -0.000005707079 0.00032852  0.00000212  0.0003491 0.0000
491  -8451.5668981550  -0.000002349876 0.00049817  0.00000315  0.0003468 0.0000
492  -8451.5669017540  -0.000003598992 0.00097291  0.00000610  0.0003443 0.0000
493  -8451.5669086426  -0.000006888613 0.00049042  0.00000312  0.0003374 0.0000
494  -8451.5669120596  -0.000003416944 0.00027406  0.00000185  0.0003350 0.0000
495  -8451.5669140642  -0.000002004659 0.00112838  0.00000709  0.0003332 0.0000
496  -8451.5669220064  -0.000007942121 0.00198967  0.00001260  0.0003261 0.0000
497  -8451.5669358166  -0.000013810199 0.00044735  0.00000288  0.0003149 0.0000
498  -8451.5669326931   0.000003123499 0.00185884  0.00001180  0.0003165 0.0000
499  -8451.5669455405  -0.000012847406 0.00099064  0.00000638  0.0003059 0.0000
               *** Restarting incremental Fock matrix formation ***
                                   *** Resetting DIIS ***
500  -8451.5669522740  -0.000006733528 0.00085990  0.00000627  0.0003009 0.0000
501  -8451.5669539451  -0.000001671102 0.00015580  0.00000140  0.0010536 0.0000
502  -8451.5669576732  -0.000003728115 0.00023513  0.00000217  0.0004601 0.0000
503  -8451.5669602804  -0.000002607225 0.00077603  0.00000505  0.0002946 0.0000
504  -8451.5669655885  -0.000005308073 0.00017203  0.00000124  0.0002911 0.0000
505  -8451.5669667706  -0.000001182070 0.00051017  0.00000334  0.0002899 0.0000
506  -8451.5669702884  -0.000003517778 0.00051915  0.00000344  0.0002876 0.0000
507  -8451.5669738404  -0.000003552059 0.00044728  0.00000295  0.0002850 0.0000
508  -8451.5669769058  -0.000003065430 0.00020124  0.00000141  0.0002831 0.0000
509  -8451.5669782820  -0.000001376138 0.00060333  0.00000400  0.0002819 0.0000
510  -8451.5669824472  -0.000004165213 0.00065348  0.00000437  0.0002794 0.0000
511  -8451.5669869000  -0.000004452844 0.00008915  0.00000069  0.0002758 0.0000
512  -8451.5669875371  -0.000000637052 0.00043635  0.00000295  0.0002761 0.0000
513  -8451.5669905283  -0.000002991164 0.00048399  0.00000325  0.0002737 0.0000
514  -8451.5669938658  -0.000003337500 0.00035459  0.00000245  0.0002718 0.0000
515  -8451.5669963108  -0.000002445082 0.00035338  0.00000239  0.0002702 0.0000
516  -8451.5669987675  -0.000002456636 0.00044397  0.00000305  0.0002688 0.0000
517  -8451.5670018177  -0.000003050223 0.00023182  0.00000160  0.0002667 0.0000
518  -8451.5670034524  -0.000001634748 0.00045296  0.00000311  0.0002661 0.0000
519  -8451.5670065855  -0.000003133035 0.00051845  0.00000357  0.0002656 0.0000
               *** Restarting incremental Fock matrix formation ***
                                   *** Resetting DIIS ***
520  -8451.5670101767  -0.000003591214 0.00077491  0.00000561  0.0002664 0.0000
521  -8451.5670138132  -0.000003636524 0.00017996  0.00000170  0.0006010 0.0000
522  -8451.5670162152  -0.000002401941 0.00055325  0.00000392  0.0002684 0.0000
523  -8451.5670200387  -0.000003823508 0.00002999  0.00000033  0.0002712 0.0000
524  -8451.5670202204  -0.000000181690 0.00063113  0.00000444  0.0002702 0.0000
525  -8451.5670246479  -0.000004427538 0.00007486  0.00000061  0.0002723 0.0000
526  -8451.5670251967  -0.000000548840 0.00034903  0.00000249  0.0002720 0.0000
527  -8451.5670276547  -0.000002457928 0.00038136  0.00000273  0.0002731 0.0000
528  -8451.5670303695  -0.000002714794 0.00050428  0.00000362  0.0002741 0.0000
529  -8451.5670339679  -0.000003598401 0.00021580  0.00000147  0.0002748 0.0000
530  -8451.5670353657  -0.000001397802 0.00034005  0.00000245  0.0002765 0.0000
531  -8451.5670378345  -0.000002468794 0.00037767  0.00000274  0.0002770 0.0000
532  -8451.5670405376  -0.000002703180 0.00013236  0.00000103  0.0002781 0.0000
533  -8451.5670414998  -0.000000962131 0.00023103  0.00000169  0.0002788 0.0000
534  -8451.5670431821  -0.000001682354 0.00054758  0.00000402  0.0002791 0.0000
535  -8451.5670471090  -0.000003926911 0.00009628  0.00000067  0.0002805 0.0000
536  -8451.5670476644  -0.000000555418 0.00056725  0.00000417  0.0002810 0.0000
537  -8451.5670518098  -0.000004145350 0.00035712  0.00000262  0.0002830 0.0000
538  -8451.5670544037  -0.000002593888 0.00023803  0.00000168  0.0002835 0.0000
539  -8451.5670560368  -0.000001633127 0.00020423  0.00000153  0.0002850 0.0000
               *** Restarting incremental Fock matrix formation ***
                                   *** Resetting DIIS ***
540  -8451.5670575599  -0.000001523105 0.00071767  0.00000523  0.0002851 0.0000
541  -8451.5670626073  -0.000005047343 0.00014717  0.00000111  0.0002881 0.0000
542  -8451.5670636728  -0.000001065548 0.00049633  0.00000366  0.0002879 0.0000
543  -8451.5670672868  -0.000003613977 0.00017929  0.00000115  0.0002892 0.0000
544  -8451.5670683011  -0.000001014265 0.00007967  0.00000064  0.0002909 0.0000
545  -8451.5670689596  -0.000000658538 0.00064639  0.00000458  0.0002906 0.0000
546  -8451.5670735009  -0.000004541345 0.00021971  0.00000153  0.0002927 0.0000
547  -8451.5670749939  -0.000001492917 0.00015026  0.00000112  0.0002934 0.0000
548  -8451.5670760622  -0.000001068369 0.00055063  0.00000397  0.0002938 0.0000
549  -8451.5670799820  -0.000003919780 0.00016497  0.00000111  0.0002954 0.0000
550  -8451.5670810088  -0.000001026761 0.00036574  0.00000258  0.0002958 0.0000
551  -8451.5670835603  -0.000002551529 0.00016653  0.00000117  0.0002977 0.0000
552  -8451.5670847348  -0.000001174494 0.00069749  0.00000481  0.0002980 0.0000
553  -8451.5670895089  -0.000004774136 0.00001563  0.00000013  0.0003005 0.0000
554  -8451.5670894379   0.000000071010 0.00051734  0.00000375  0.0003003 0.0000
555  -8451.5670930718  -0.000003633924 0.00010892  0.00000076  0.0003013 0.0000
556  -8451.5670936029  -0.000000531096 0.00028685  0.00000205  0.0003026 0.0000
557  -8451.5670956446  -0.000002041646 0.00026685  0.00000182  0.0003038 0.0000
558  -8451.5670974621  -0.000001817529 0.00049485  0.00000337  0.0003045 0.0000
559  -8451.5671008223  -0.000003360219 0.00007297  0.00000054  0.0003065 0.0000
               *** Restarting incremental Fock matrix formation ***
                                   *** Resetting DIIS ***
560  -8451.5671013142  -0.000000491917 0.00073603  0.00000535  0.0003065 0.0000
561  -8451.5671059051  -0.000004590840 0.00016814  0.00000147  0.0003794 0.0000
562  -8451.5671073799  -0.000001474868 0.00043481  0.00000307  0.0003099 0.0000
563  -8451.5671104555  -0.000003075540 0.00020711  0.00000129  0.0003108 0.0000
564  -8451.5671116684  -0.000001212917 0.00018624  0.00000134  0.0003125 0.0000
565  -8451.5671130301  -0.000001361685 0.00062758  0.00000418  0.0003127 0.0000
566  -8451.5671172232  -0.000004193134 0.00060102  0.00000420  0.0003150 0.0000
567  -8451.5671212691  -0.000004045909 0.00018280  0.00000148  0.0003172 0.0000
568  -8451.5671200365   0.000001232593 0.00041881  0.00000288  0.0003163 0.0000
569  -8451.5671229154  -0.000002878895 0.00032558  0.00000211  0.0003178 0.0000
570  -8451.5671250498  -0.000002134337 0.00043617  0.00000294  0.0003193 0.0000
571  -8451.5671280186  -0.000002968836 0.00042424  0.00000274  0.0003208 0.0000
572  -8451.5671307736  -0.000002755038 0.00010737  0.00000072  0.0003228 0.0000
573  -8451.5671301240   0.000000649661 0.00034091  0.00000219  0.0003221 0.0000
574  -8451.5671323548  -0.000002230772 0.00032294  0.00000219  0.0003230 0.0000
575  -8451.5671345292  -0.000002174409 0.00029300  0.00000191  0.0003249 0.0000
576  -8451.5671364902  -0.000001961023 0.00054436  0.00000363  0.0003259 0.0000
577  -8451.5671401803  -0.000003690118 0.00013936  0.00000085  0.0003277 0.0000
578  -8451.5671409859  -0.000000805612 0.00004879  0.00000049  0.0003289 0.0000
579  -8451.5671410882  -0.000000102287 0.00057678  0.00000371  0.0003287 0.0000
               *** Restarting incremental Fock matrix formation ***
                                   *** Resetting DIIS ***
580  -8451.5671448883  -0.000003800105 0.00079100  0.00000578  0.0003302 0.0000
581  -8451.5671486485  -0.000003760144 0.00022778  0.00000180  0.0006021 0.0000
582  -8451.5671512769  -0.000002628476 0.00067368  0.00000442  0.0003345 0.0000
583  -8451.5671558254  -0.000004548479 0.00013696  0.00000084  0.0003369 0.0000
584  -8451.5671566019  -0.000000776485 0.00002166  0.00000022  0.0003383 0.0000
585  -8451.5671565597   0.000000042193 0.00059610  0.00000386  0.0003377 0.0000
586  -8451.5671605569  -0.000003997218 0.00068863  0.00000438  0.0003400 0.0000
587  -8451.5671650718  -0.000004514874 0.00003835  0.00000036  0.0003427 0.0000
588  -8451.5671652968  -0.000000225002 0.00048889  0.00000316  0.0003430 0.0000
589  -8451.5671685971  -0.000003300327 0.00027686  0.00000172  0.0003447 0.0000
590  -8451.5671703627  -0.000001765595 0.00009006  0.00000054  0.0003465 0.0000
591  -8451.5671698107   0.000000552060 0.00042213  0.00000274  0.0003459 0.0000
592  -8451.5671726785  -0.000002867801 0.00033606  0.00000210  0.0003475 0.0000
593  -8451.5671748153  -0.000002136880 0.00029000  0.00000198  0.0003488 0.0000
594  -8451.5671768977  -0.000002082394 0.00075799  0.00000481  0.0003501 0.0000
595  -8451.5671819731  -0.000005075322 0.00002692  0.00000027  0.0003531 0.0000
596  -8451.5671821188  -0.000000145716 0.00024249  0.00000149  0.0003531 0.0000
597  -8451.5671836306  -0.000001511789 0.00021577  0.00000142  0.0003547 0.0000
598  -8451.5671851515  -0.000001520986 0.00035284  0.00000219  0.0003555 0.0000
599  -8451.5671874367  -0.000002285129 0.00024848  0.00000168  0.0003571 0.0000
               *** Restarting incremental Fock matrix formation ***
                                   *** Resetting DIIS ***
600  -8451.5671892487  -0.000001812003 0.00087548  0.00000568  0.0003580 0.0000
601  -8451.5671951032  -0.000005854510 0.00020949  0.00000148  0.0003607 0.0000
602  -8451.5671965012  -0.000001398015 0.00045779  0.00000299  0.0003632 0.0000
603  -8451.5671997599  -0.000003258720 0.00017370  0.00000103  0.0003648 0.0000
604  -8451.5672008183  -0.000001058414 0.00004015  0.00000026  0.0003658 0.0000
605  -8451.5672006327   0.000000185641 0.00058765  0.00000374  0.0003655 0.0000
606  -8451.5672046708  -0.000004038149 0.00105666  0.00000671  0.0003680 0.0000
607  -8451.5672117559  -0.000007085013 0.00026409  0.00000182  0.0003717 0.0000
608  -8451.5672101135   0.000001642347 0.00033339  0.00000213  0.0003716 0.0000
609  -8451.5672124350  -0.000002321480 0.00026940  0.00000164  0.0003730 0.0000
610  -8451.5672142253  -0.000001790297 0.00031693  0.00000204  0.0003743 0.0000
611  -8451.5672164632  -0.000002237906 0.00060917  0.00000382  0.0003757 0.0000
612  -8451.5672206554  -0.000004192188 0.00024442  0.00000191  0.0003785 0.0000
613  -8451.5672220526  -0.000001397239 0.00018187  0.00000112  0.0003778 0.0000
614  -8451.5672228174  -0.000000764787 0.00018534  0.00000126  0.0003802 0.0000
615  -8451.5672242221  -0.000001404682 0.00056315  0.00000347  0.0003808 0.0000
616  -8451.5672280576  -0.000003835499 0.00022688  0.00000151  0.0003835 0.0000
617  -8451.5672297361  -0.000001678543 0.00046821  0.00000289  0.0003845 0.0000
618  -8451.5672329502  -0.000003214065 0.00059954  0.00000411  0.0003867 0.0000
619  -8451.5672367703  -0.000003820142 0.00023862  0.00000174  0.0004425 0.0000
               *** Restarting incremental Fock matrix formation ***
                                   *** Resetting DIIS ***
620  -8451.5672359747   0.000000795650 0.00088448  0.00000616  0.0003888 0.0000
621  -8451.5672412830  -0.000005308322 0.00025285  0.00000200  0.0005698 0.0000
622  -8451.5672437418  -0.000002458812 0.00057784  0.00000375  0.0003942 0.0000
623  -8451.5672480127  -0.000004270885 0.00003210  0.00000033  0.0003965 0.0000
624  -8451.5672480984  -0.000000085720 0.00025871  0.00000170  0.0003969 0.0000
625  -8451.5672500343  -0.000001935865 0.00067003  0.00000416  0.0003980 0.0000
626  -8451.5672547849  -0.000004750609 0.00087687  0.00000578  0.0004012 0.0000
627  -8451.5672609405  -0.000006155617 0.00029048  0.00000225  0.0004044 0.0000
628  -8451.5672590333   0.000001907172 0.00029876  0.00000191  0.0004038 0.0000
629  -8451.5672612309  -0.000002197581 0.00031045  0.00000189  0.0004054 0.0000
630  -8451.5672634294  -0.000002198522 0.00051825  0.00000329  0.0004071 0.0000
631  -8451.5672672488  -0.000003819323 0.00030051  0.00000182  0.0004096 0.0000
632  -8451.5672693580  -0.000002109255 0.00018532  0.00000130  0.0004113 0.0000
633  -8451.5672693277   0.000000030344 0.00048810  0.00000305  0.0004097 0.0000
634  -8451.5672732544  -0.000003926700 0.00038823  0.00000245  0.0004132 0.0000
635  -8451.5672760965  -0.000002842165 0.00023188  0.00000144  0.0004159 0.0000
636  -8451.5672777984  -0.000001701845 0.00051960  0.00000330  0.0004169 0.0000
637  -8451.5672816944  -0.000003896022 0.00017600  0.00000104  0.0004194 0.0000
638  -8451.5672828798  -0.000001185350 0.00017676  0.00000140  0.0004206 0.0000
639  -8451.5672814424   0.000001437387 0.00081315  0.00000508  0.0004184 0.0000
               *** Restarting incremental Fock matrix formation ***
                                   *** Resetting DIIS ***
640  -8451.5672879054  -0.000006463044 0.00103045  0.00000697  0.0004225 0.0000
641  -8451.5672923169  -0.000004411449 0.00016633  0.00000127  0.0010820 0.0000
642  -8451.5672954413  -0.000003124442 0.00026650  0.00000211  0.0004811 0.0000
643  -8451.5672982710  -0.000002829705 0.00057989  0.00000370  0.0004299 0.0000
644  -8451.5673027402  -0.000004469222 0.00018712  0.00000111  0.0004331 0.0000
645  -8451.5673039431  -0.000001202898 0.00061433  0.00000392  0.0004348 0.0000
646  -8451.5673087942  -0.000004851014 0.00038402  0.00000238  0.0004375 0.0000
647  -8451.5673117127  -0.000002918512 0.00014158  0.00000087  0.0004396 0.0000
648  -8451.5673106405   0.000001072149 0.00076814  0.00000483  0.0004387 0.0000
649  -8451.5673166021  -0.000005961629 0.00054351  0.00000353  0.0004424 0.0000
650  -8451.5673208399  -0.000004237754 0.00016172  0.00000107  0.0004455 0.0000
651  -8451.5673220538  -0.000001213857 0.00027959  0.00000177  0.0004464 0.0000
652  -8451.5673242695  -0.000002215702 0.00009954  0.00000059  0.0004480 0.0000
653  -8451.5673249831  -0.000000713619 0.00053142  0.00000335  0.0004487 0.0000
654  -8451.5673291942  -0.000004211166 0.00030734  0.00000195  0.0004515 0.0000
655  -8451.5673316415  -0.000002447227 0.00027447  0.00000202  0.0004527 0.0000
656  -8451.5673336874  -0.000002045961 0.00037126  0.00000230  0.0004537 0.0000
657  -8451.5673366243  -0.000002936848 0.00046661  0.00000295  0.0004563 0.0000
658  -8451.5673403893  -0.000003765039 0.00013103  0.00000079  0.0004589 0.0000
659  -8451.5673413649  -0.000000975608 0.00038332  0.00000245  0.0004598 0.0000
               *** Restarting incremental Fock matrix formation ***
                                   *** Resetting DIIS ***
660  -8451.5673445043  -0.000003139408 0.00104284  0.00000699  0.0004619 0.0000
661  -8451.5673523450  -0.000007840710 0.00025868  0.00000202  0.0004962 0.0000
662  -8451.5673548219  -0.000002476811 0.00058580  0.00000380  0.0004692 0.0000
663  -8451.5673598216  -0.000004999727 0.00002756  0.00000026  0.0004721 0.0000
664  -8451.5673597910   0.000000030588 0.00011335  0.00000073  0.0004723 0.0000
665  -8451.5673607604  -0.000000969390 0.00088091  0.00000561  0.0004729 0.0000
666  -8451.5673681301  -0.000007369705 0.00067103  0.00000457  0.0004776 0.0000
667  -8451.5673731799  -0.000005049853 0.00026064  0.00000160  0.0004814 0.0000
668  -8451.5673728756   0.000000304351 0.00033465  0.00000216  0.0004809 0.0000
669  -8451.5673757272  -0.000002851613 0.00021376  0.00000130  0.0004827 0.0000
670  -8451.5673774725  -0.000001745269 0.00077922  0.00000493  0.0004839 0.0000
671  -8451.5673840886  -0.000006616114 0.00036667  0.00000229  0.0004883 0.0000
672  -8451.5673871570  -0.000003068411 0.00029870  0.00000219  0.0004903 0.0000
673  -8451.5673875255  -0.000000368516 0.00034636  0.00000255  0.0006100 0.0000
674  -8451.5673912987  -0.000003773144 0.00016394  0.00000110  0.0004934 0.0000
675  -8451.5673927981  -0.000001499480 0.00070154  0.00000440  0.0004940 0.0000
676  -8451.5673987922  -0.000005994043 0.00042199  0.00000273  0.0004979 0.0000
677  -8451.5674025132  -0.000003721028 0.00023007  0.00000145  0.0005005 0.0000
678  -8451.5674044891  -0.000001975923 0.00036543  0.00000301  0.0005015 0.0000
679  -8451.5674063007  -0.000001811524 0.00032562  0.00000233  0.0006590 0.0000
               *** Restarting incremental Fock matrix formation ***
                                   *** Resetting DIIS ***
680  -8451.5674096856  -0.000003384925 0.00113671  0.00000778  0.0005053 0.0000
681  -8451.5674170082  -0.000007322637 0.00036765  0.00000281  0.0008343 0.0000
682  -8451.5674216905  -0.000004682261 0.00080446  0.00000516  0.0005132 0.0000
683  -8451.5674290328  -0.000007342282 0.00012900  0.00000087  0.0005176 0.0000
684  -8451.5674278411   0.000001191653 0.00016457  0.00000106  0.0005168 0.0000
685  -8451.5674293455  -0.000001504432 0.00099371  0.00000635  0.0005178 0.0000
686  -8451.5674383941  -0.000009048596 0.00042353  0.00000311  0.0005236 0.0000
687  -8451.5674414787  -0.000003084522 0.00024967  0.00000156  0.0005232 0.0000
688  -8451.5674426960  -0.000001217380 0.00030067  0.00000193  0.0005265 0.0000
689  -8451.5674454937  -0.000002797651 0.00015891  0.00000098  0.0005281 0.0000
690  -8451.5674468705  -0.000001376859 0.00093212  0.00000596  0.0005290 0.0000
691  -8451.5674555265  -0.000008655952 0.00012061  0.00000074  0.0005345 0.0000
692  -8451.5674565501  -0.000001023558 0.00048396  0.00000369  0.0005352 0.0000
693  -8451.5674595044  -0.000002954312 0.00033218  0.00000220  0.0006189 0.0000
694  -8451.5674624989  -0.000002994513 0.00050126  0.00000321  0.0005391 0.0000
695  -8451.5674672540  -0.000004755109 0.00043909  0.00000279  0.0005418 0.0000
696  -8451.5674713806  -0.000004126623 0.00051414  0.00000329  0.0005444 0.0000
697  -8451.5674762582  -0.000004877618 0.00019322  0.00000120  0.0005475 0.0000
698  -8451.5674779937  -0.000001735487 0.00071071  0.00000502  0.0005486 0.0000
699  -8451.5674830191  -0.000005025347 0.00035773  0.00000230  0.0006759 0.0000
               *** Restarting incremental Fock matrix formation ***
                                   *** Resetting DIIS ***
700  -8451.5674862677  -0.000003248600 0.00125397  0.00000854  0.0005538 0.0000
701  -8451.5674948159  -0.000008548201 0.00043087  0.00000314  0.0009362 0.0000
702  -8451.5675005924  -0.000005776568 0.00088052  0.00000563  0.0005627 0.0000
703  -8451.5675093119  -0.000008719468 0.00017483  0.00000115  0.0005677 0.0000
704  -8451.5675075688   0.000001743148 0.00015891  0.00000102  0.0005666 0.0000
705  -8451.5675091444  -0.000001575630 0.00095021  0.00000605  0.0005676 0.0000
706  -8451.5675185163  -0.000009371905 0.00117123  0.00000768  0.0005732 0.0000
707  -8451.5675292688  -0.000010752499 0.00034432  0.00000280  0.0005772 0.0000
708  -8451.5675267483   0.000002520454 0.00009602  0.00000065  0.0005783 0.0000
709  -8451.5675276866  -0.000000938260 0.00035569  0.00000226  0.0005789 0.0000
710  -8451.5675312662  -0.000003579644 0.00088334  0.00000563  0.0005810 0.0000
711  -8451.5675402474  -0.000008981136 0.00087205  0.00000556  0.0005861 0.0000
712  -8451.5675491229  -0.000008875504 0.00091373  0.00000630  0.0005913 0.0000
713  -8451.5675564322  -0.000007309307 0.00030469  0.00000269  0.0007840 0.0000
714  -8451.5675561765   0.000000255637 0.00017886  0.00000119  0.0005954 0.0000
715  -8451.5675580958  -0.000001919292 0.00066694  0.00000427  0.0005967 0.0000
716  -8451.5675650686  -0.000006972776 0.00066276  0.00000423  0.0006006 0.0000
717  -8451.5675719874  -0.000006918828 0.00040139  0.00000257  0.0006047 0.0000
718  -8451.5675762040  -0.000004216525 0.00030193  0.00000281  0.0006070 0.0000
719  -8451.5675768705  -0.000000666549 0.00029446  0.00000229  0.0007736 0.0000
               *** Restarting incremental Fock matrix formation ***
                                   *** Resetting DIIS ***
720  -8451.5675791920  -0.000002321514 0.00137199  0.00000958  0.0006088 0.0000
721  -8451.5675883139  -0.000009121883 0.00020182  0.00000170  0.0014204 0.0000
722  -8451.5675940389  -0.000005725013 0.00046656  0.00000334  0.0006093 0.0000
723  -8451.5675995647  -0.000005525790 0.00045225  0.00000293  0.0006197 0.0000
724  -8451.5676045802  -0.000005015474 0.00051560  0.00000335  0.0006223 0.0000
725  -8451.5676101146  -0.000005534434 0.00063266  0.00000405  0.0006260 0.0000
726  -8451.5676170861  -0.000006971455 0.00027818  0.00000179  0.0006295 0.0000
727  -8451.5676201679  -0.000003081774 0.00110218  0.00000736  0.0006310 0.0000
728  -8451.5676314928  -0.000011324959 0.00029686  0.00000253  0.0006358 0.0000
729  -8451.5676291288   0.000002364020 0.00104442  0.00000673  0.0006361 0.0000
730  -8451.5676407301  -0.000011601349 0.00037756  0.00000257  0.0006419 0.0000
731  -8451.5676450751  -0.000004344971 0.00005797  0.00000040  0.0006450 0.0000
732  -8451.5676444027   0.000000672373 0.00079479  0.00000514  0.0006449 0.0000
733  -8451.5676534433  -0.000009040556 0.00019706  0.00000177  0.0006497 0.0000
734  -8451.5676516845   0.000001758772 0.00080964  0.00000541  0.0006804 0.0000
735  -8451.5676621563  -0.000010471766 0.00079071  0.00000535  0.0006536 0.0000
736  -8451.5676701488  -0.000007992552 0.00033641  0.00000199  0.0006568 0.0000
737  -8451.5676727965  -0.000002647637 0.00065940  0.00000428  0.0006597 0.0000
738  -8451.5676805347  -0.000007738261 0.00066677  0.00000434  0.0006640 0.0000
739  -8451.5676883836  -0.000007848899 0.00019344  0.00000189  0.0006681 0.0000
               *** Restarting incremental Fock matrix formation ***
                                   *** Resetting DIIS ***
740  -8451.5676868640   0.000001519642 0.00206855  0.00001671  0.0006664 0.0000
741  -8451.5676202720   0.000066591967 0.00056493  0.00000528  0.0043222 0.0000
742  -8451.5676836308  -0.000063358801 0.00026989  0.00000263  0.0020918 0.0000
743  -8451.5677015437  -0.000017912886 0.00019860  0.00000206  0.0011210 0.0000
744  -8451.5677099485  -0.000008404781 0.00080609  0.00000608  0.0006692 0.0000
745  -8451.5677227249  -0.000012776363 0.00147498  0.00000989  0.0006821 0.0000
746  -8451.5677394803  -0.000016755454 0.00025139  0.00000209  0.0006961 0.0000
747  -8451.5677441389  -0.000004658588 0.00087909  0.00000586  0.0006948 0.0000
748  -8451.5677552030  -0.000011064116 0.00052314  0.00000347  0.0007009 0.0000
749  -8451.5677486102   0.000006592843 0.00028257  0.00000188  0.0006975 0.0000
750  -8451.5677520898  -0.000003479621 0.00135344  0.00000907  0.0006994 0.0000
751  -8451.5677694573  -0.000017367538 0.00061471  0.00000436  0.0007070 0.0000
752  -8451.5677768508  -0.000007393428 0.00051398  0.00000364  0.0007086 0.0000
753  -8451.5677841854  -0.000007334636 0.00018142  0.00000123  0.0007146 0.0000
754  -8451.5677866267  -0.000002441284 0.00030623  0.00000207  0.0007154 0.0000
755  -8451.5677906527  -0.000004026033 0.00079805  0.00000535  0.0007174 0.0000
756  -8451.5678011753  -0.000010522579 0.00021619  0.00000183  0.0007226 0.0000
757  -8451.5677986592   0.000002516077 0.00048241  0.00000362  0.0007205 0.0000
758  -8451.5678058517  -0.000007192530 0.00069858  0.00000478  0.0007230 0.0000
759  -8451.5678153036  -0.000009451871 0.00091925  0.00000628  0.0007290 0.0000
               *** Restarting incremental Fock matrix formation ***
                                   *** Resetting DIIS ***
760  -8451.5678280024  -0.000012698787 0.00168614  0.00001179  0.0007342 0.0000
761  -8451.5678485066  -0.000020504212 0.00065879  0.00000364  0.0009731 0.0000
762  -8451.5678555760  -0.000007069422 0.00053669  0.00000374  0.0007475 0.0000
763  -8451.5678634977  -0.000007921684 0.00023956  0.00000167  0.0007499 0.0000
764  -8451.5678668486  -0.000003350926 0.00006072  0.00000049  0.0007519 0.0000
765  -8451.5678677938  -0.000000945181 0.00143669  0.00000992  0.0007521 0.0000
766  -8451.5678886067  -0.000020812873 0.00144677  0.00001053  0.0007607 0.0000
767  -8451.5679068372  -0.000018230479 0.00023760  0.00000205  0.0010268 0.0000
768  -8451.5679065577   0.000000279446 0.00028673  0.00000194  0.0007790 0.0000
769  -8451.5679055934   0.000000964348 0.00042893  0.00000302  0.0007672 0.0000
770  -8451.5679119891  -0.000006395758 0.00125281  0.00000886  0.0007707 0.0000
771  -8451.5679311211  -0.000019131930 0.00051406  0.00000366  0.0007793 0.0000
772  -8451.5679388748  -0.000007753742 0.00005939  0.00000056  0.0007830 0.0000
773  -8451.5679400032  -0.000001128426 0.00065681  0.00000477  0.0007839 0.0000
774  -8451.5679380518   0.000001951423 0.00042287  0.00000233  0.0016207 0.0000
775  -8451.5679473335  -0.000009281695 0.00132133  0.00001016  0.0007702 0.0000
776  -8451.5679695573  -0.000022223798 0.00059936  0.00000440  0.0007927 0.0000
777  -8451.5679795309  -0.000009973548 0.00016580  0.00000130  0.0007968 0.0000
778  -8451.5679821192  -0.000002588386 0.00109776  0.00000802  0.0007981 0.0000
779  -8451.5680001376  -0.000018018301 0.00005120  0.00000049  0.0008059 0.0000
               *** Restarting incremental Fock matrix formation ***
                                   *** Resetting DIIS ***
780  -8451.5679999582   0.000000179376 0.00178506  0.00001472  0.0008049 0.0000
781  -8451.5680100634  -0.000010105270 0.00050900  0.00000312  0.0021472 0.0000
782  -8451.5680286791  -0.000018615629 0.00099664  0.00000587  0.0009460 0.0000
783  -8451.5680417859  -0.000013106819 0.00080777  0.00000609  0.0008209 0.0000
784  -8451.5680564780  -0.000014692076 0.00028974  0.00000226  0.0008261 0.0000
785  -8451.5680617050  -0.000005227019 0.00128579  0.00000972  0.0008278 0.0000
786  -8451.5680849572  -0.000023252200 0.00008346  0.00000076  0.0008366 0.0000
787  -8451.5680865691  -0.000001611890 0.00213547  0.00001713  0.0008363 0.0000
788  -8451.5681181612  -0.000031592075 0.00043998  0.00000342  0.0014985 0.0000
789  -8451.5681192348  -0.000001073635 0.00059575  0.00000309  0.0008653 0.0000
790  -8451.5681252190  -0.000005984219 0.00103425  0.00000815  0.0008514 0.0000
791  -8451.5681456713  -0.000020452322 0.00009503  0.00000089  0.0008577 0.0000
792  -8451.5681436232   0.000002048106 0.00134695  0.00001075  0.0008580 0.0000
793  -8451.5681708797  -0.000027256456 0.00005276  0.00000041  0.0008665 0.0000
794  -8451.5681699709   0.000000908760 0.00155329  0.00000788  0.0008671 0.0000
795  -8451.5681421101   0.000027860775 0.00095459  0.00000636  0.0020102 0.0000
796  -8451.5681693943  -0.000027284157 0.00202474  0.00001487  0.0009178 0.0000
797  -8451.5682073651  -0.000037970825 0.00042372  0.00000352  0.0008735 0.0000
798  -8451.5682165140  -0.000009148904 0.00051951  0.00000432  0.0008774 0.0000
799  -8451.5682278371  -0.000011323120 0.00108085  0.00000904  0.0008798 0.0000
               *** Restarting incremental Fock matrix formation ***
                                   *** Resetting DIIS ***
800  -8451.5682519811  -0.000024143952 0.00247620  0.00001919  0.0008876 0.0000
801  -8451.5682580336  -0.000006052545 0.00080189  0.00000444  0.0031048 0.0000
802  -8451.5682938496  -0.000035815996 0.00058195  0.00000285  0.0013027 0.0000
803  -8451.5683065978  -0.000012748140 0.00172807  0.00001091  0.0008818 0.0000
804  -8451.5683344965  -0.000027898699 0.00020015  0.00000157  0.0009109 0.0000
805  -8451.5683304458   0.000004050704 0.00171862  0.00001543  0.0009107 0.0000
806  -8451.5683751222  -0.000044676455 0.00040314  0.00000303  0.0009231 0.0000
807  -8451.5683833226  -0.000008200375 0.00028381  0.00000222  0.0009246 0.0000
808  -8451.5683769728   0.000006349776 0.00142488  0.00000939  0.0009225 0.0000
809  -8451.5683440003   0.000032972579 0.00115975  0.00000582  0.0030244 0.0000
810  -8451.5683877077  -0.000043707421 0.00109946  0.00000609  0.0014527 0.0000
811  -8451.5684138098  -0.000026102121 0.00272026  0.00001799  0.0008721 0.0000
812  -8451.5684647068  -0.000050897022 0.00011944  0.00000119  0.0009378 0.0000
813  -8451.5684678614  -0.000003154531 0.00164002  0.00001260  0.0009408 0.0000
814  -8451.5685082696  -0.000040408282 0.00047877  0.00000333  0.0009498 0.0000
815  -8451.5685189166  -0.000010646971 0.00024463  0.00000173  0.0009519 0.0000
816  -8451.5685134221   0.000005494545 0.00220562  0.00001195  0.0009498 0.0000
817  -8451.5684493502   0.000064071828 0.00172565  0.00000831  0.0037731 0.0000
818  -8451.5685201101  -0.000070759888 0.00142025  0.00000694  0.0020168 0.0000
819  -8451.5685558487  -0.000035738623 0.00114844  0.00000637  0.0010513 0.0000
               *** Restarting incremental Fock matrix formation ***
                                   *** Resetting DIIS ***
820  -8451.5685809493  -0.000025100606 0.00526899  0.00002808  0.0008956 0.0000
821  -8451.5686254296  -0.000044480252 0.00046558  0.00000295  0.0035605 0.0000
822  -8451.5686541093  -0.000028679666 0.00029266  0.00000168  0.0022722 0.0000
823  -8451.5686663090  -0.000012199715 0.00021504  0.00000120  0.0016977 0.0000
824  -8451.5686733931  -0.000007084085 0.00015311  0.00000089  0.0013970 0.0000
825  -8451.5686778999  -0.000004506825 0.00159484  0.00001045  0.0012356 0.0000
826  -8451.5687226242  -0.000044724276 0.00436367  0.00003010  0.0009208 0.0000
827  -8451.5688278471  -0.000105222914 0.00059883  0.00000406  0.0016450 0.0000
828  -8451.5688510096  -0.000023162484 0.00252480  0.00001584  0.0009771 0.0000
829  -8451.5689170524  -0.000066042827 0.00069048  0.00000364  0.0010098 0.0000
830  -8451.5688999098   0.000017142564 0.00195163  0.00001022  0.0010259 0.0000
831  -8451.5688524939   0.000047415917 0.00228501  0.00001369  0.0010616 0.0000
832  -8451.5689155283  -0.000063034433 0.00612965  0.00003428  0.0009637 0.0000
833  -8451.5690664764  -0.000150948088 0.00017276  0.00000138  0.0010385 0.0000
834  -8451.5690648266   0.000001649832 0.00045738  0.00000248  0.0012049 0.0000
835  -8451.5690778512  -0.000013024614 0.00055482  0.00000306  0.0011164 0.0000
836  -8451.5690938955  -0.000016044245 0.00061301  0.00000341  0.0010269 0.0000
837  -8451.5691116449  -0.000017749422 0.00399813  0.00002048  0.0010234 0.0000
838  -8451.5692130594  -0.000101414531 0.00179219  0.00000905  0.0015885 0.0000
839  -8451.5692653351  -0.000052275716 0.00510630  0.00002856  0.0009799 0.0000
               *** Restarting incremental Fock matrix formation ***
                                   *** Resetting DIIS ***
840  -8451.5694087661  -0.000143430940 0.00413094  0.00001828  0.0011431 0.0000
841  -8451.5694844634  -0.000075697377 0.00295424  0.00001267  0.0031024 0.0000
842  -8451.5695870836  -0.000102620130 0.00284957  0.00001267  0.0013919 0.0000
843  -8451.5696752610  -0.000088177410 0.00242320  0.00001154  0.0010255 0.0000
844  -8451.5697550155  -0.000079754504 0.00110639  0.00000606  0.0010335 0.0000
845  -8451.5697925258  -0.000037510272 0.00307980  0.00001433  0.0010627 0.0000
846  -8451.5698994139  -0.000106888107 0.00179153  0.00000910  0.0010410 0.0000
847  -8451.5699656225  -0.000066208675 0.00078111  0.00000482  0.0010582 0.0000
848  -8451.5699957464  -0.000030123838 0.00049811  0.00000342  0.0011606 0.0000
849  -8451.5700177362  -0.000021989834 0.00052742  0.00000297  0.0011010 0.0000
850  -8451.5700354363  -0.000017700133 0.00263289  0.00001275  0.0011029 0.0000
851  -8451.5701429674  -0.000107531079 0.00440903  0.00002016  0.0010711 0.0000
852  -8451.5703172080  -0.000174240568 0.00401047  0.00001914  0.0010519 0.0000
853  -8451.5704918006  -0.000174592618 0.00254454  0.00001296  0.0010533 0.0000
854  -8451.5706110161  -0.000119215529 0.00208258  0.00001033  0.0010795 0.0000
855  -8451.5707058560  -0.000094839846 0.00143971  0.00000763  0.0011002 0.0000
856  -8451.5707752312  -0.000069375188 0.00252047  0.00001228  0.0011192 0.0000
857  -8451.5709015726  -0.000126341462 0.00178814  0.00000938  0.0011092 0.0000
858  -8451.5709991051  -0.000097532451 0.00169658  0.00000852  0.0011182 0.0000
859  -8451.5710900283  -0.000090923208 0.00401996  0.00001883  0.0011282 0.0000
               *** Restarting incremental Fock matrix formation ***
                                   *** Resetting DIIS ***
860  -8451.5713044751  -0.000214446773 0.00787258  0.00003271  0.0012534 0.0000
861  -8451.5716886330  -0.000384157956 0.00496678  0.00002436  0.0016658 0.0000
862  -8451.5720092433  -0.000320610281 0.00187001  0.00001176  0.0012541 0.0000
863  -8451.5721513199  -0.000142076635 0.00062638  0.00000554  0.0013047 0.0000
864  -8451.5721953315  -0.000044011602 0.00125979  0.00000677  0.0017903 0.0000
865  -8451.5722796379  -0.000084306335 0.00927303  0.00003801  0.0019633 0.0000
866  -8451.5728384011  -0.000558763179 0.00556857  0.00002564  0.0025345 0.0000
867  -8451.5732468075  -0.000408406495 0.00333503  0.00001724  0.0017650 0.0000
868  -8451.5735194593  -0.000272651750 0.00705304  0.00003200  0.0016061 0.0000
869  -8451.5740721290  -0.000552669739 0.00604395  0.00002817  0.0013704 0.0000
870  -8451.5745834784  -0.000511349384 0.00548035  0.00002647  0.0014508 0.0000
871  -8451.5750687033  -0.000485224838 0.00448857  0.00002168  0.0021687 0.0000
872  -8451.5754885459  -0.000419842612 0.00304481  0.00001509  0.0023026 0.0000
873  -8451.5757701404  -0.000281594534 0.00659773  0.00002661  0.0028618 0.0000
874  -8451.5763275167  -0.000557376334 0.00601346  0.00002555  0.0028645 0.0000
875  -8451.5768828865  -0.000555369770 0.00754267  0.00003052  0.0027329 0.0000
876  -8451.5775087443  -0.000625857798 0.00720028  0.00003262  0.0053668 0.0000
877  -8451.5783080072  -0.000799262843 0.00555271  0.00002680  0.0038914 0.0000
878  -8451.5789675207  -0.000659513558 0.01140930  0.00005147  0.0032292 0.0000
879  -8451.5803094281  -0.001341907377 0.01270672  0.00005096  0.0023277 0.0000
               *** Restarting incremental Fock matrix formation ***
                                   *** Resetting DIIS ***
880  -8451.5817055575  -0.001396129428 0.01862971  0.00007790  0.0021535 0.0000
881  -8451.5839553209  -0.002249763351 0.01447898  0.00005930  0.0026558 0.0000
882  -8451.5857451701  -0.001789849190 0.00237546  0.00001862  0.0024411 0.0000
883  -8451.5857165804   0.000028589655 0.00253762  0.00001231  0.0072168 0.0000
884  -8451.5853982186   0.000318361777 0.00149569  0.00000783  0.0093463 0.0000
885  -8451.5851756285   0.000222590123 0.02326304  0.00009160  0.0102148 0.0000
886  -8451.5881781635  -0.003002534984 0.01481319  0.00006150  0.0076478 0.0000
887  -8451.5901711482  -0.001992984733 0.01523731  0.00008030  0.0071273 0.0000
888  -8451.5927328743  -0.002561726082 0.01768191  0.00006774  0.0060890 0.0000
889  -8451.5949225257  -0.002189651428 0.01325165  0.00005359  0.0036608 0.0000
890  -8451.5965644956  -0.001641969824 0.00214230  0.00001645  0.0038224 0.0000
891  -8451.5964871251   0.000077370492 0.00811304  0.00003224  0.0079476 0.0000
892  -8451.5974598537  -0.000972728687 0.01157384  0.00004746  0.0083526 0.0000
893  -8451.5989069346  -0.001447080816 0.00739040  0.00003204  0.0079945 0.0000
894  -8451.5998097971  -0.000902862501 0.00675663  0.00003282  0.0081086 0.0000
895  -8451.6007947613  -0.000984964265 0.00859678  0.00005916  0.0057181 0.0000
896  -8451.6021091777  -0.001314416355 0.01469635  0.00005806  0.0084601 0.0000
897  -8451.6037311550  -0.001621977315 0.01132932  0.00004823  0.0053086 0.0000
898  -8451.6049046843  -0.001173529276 0.01573023  0.00007018  0.0038936 0.0000
899  -8451.6064584069  -0.001553722666 0.01131231  0.00005791  0.0033014 0.0000
               *** Restarting incremental Fock matrix formation ***
                                   *** Resetting DIIS ***
900  -8451.6075871986  -0.001128791619 0.00887294  0.00004368  0.0039453 0.0000
901  -8451.6082841969  -0.000696998373 0.00506783  0.00003049  0.0030669 0.0000
902  -8451.6087751361  -0.000490939125 0.00874334  0.00005131  0.0028421 0.0000
903  -8451.6094697115  -0.000694575396 0.00782624  0.00004509  0.0028555 0.0000
904  -8451.6099708139  -0.000501102462 0.00825932  0.00004377  0.0018603 0.0000
905  -8451.6103796322  -0.000408818247 0.00488000  0.00002893  0.0017738 0.0000
906  -8451.6106040812  -0.000224449059 0.00703769  0.00003597  0.0010927 0.0000
907  -8451.6108378438  -0.000233762594 0.01240798  0.00007298  0.0009691 0.0000
908  -8451.6111584601  -0.000320616284 0.00063716  0.00000488  0.0023751 0.0000
909  -8451.6111816630  -0.000023202861 0.00152108  0.00000769  0.0010382 0.0000
910  -8451.6112207835  -0.000039120558 0.00191775  0.00000942  0.0010823 0.0000
911  -8451.6112619995  -0.000041215993 0.00424559  0.00002936  0.0009800 0.0000
912  -8451.6113682972  -0.000106297699 0.00135022  0.00000612  0.0012144 0.0000
913  -8451.6113950353  -0.000026738104 0.00601477  0.00003840  0.0009607 0.0000
914  -8451.6115267281  -0.000131692796 0.00315032  0.00001967  0.0009485 0.0000
915  -8451.6115944024  -0.000067674333 0.00455941  0.00002796  0.0009313 0.0000
916  -8451.6116768185  -0.000082416043 0.00134676  0.00000674  0.0012994 0.0000
917  -8451.6117028624  -0.000026043885 0.00830061  0.00005149  0.0008530 0.0000
918  -8451.6118420748  -0.000139212394 0.00463210  0.00002886  0.0008299 0.0000
919  -8451.6117669691   0.000075105667 0.00097067  0.00000563  0.0008468 0.0000
               *** Restarting incremental Fock matrix formation ***
                                   *** Resetting DIIS ***
920  -8451.6117821962  -0.000015227070 0.00328495  0.00002023  0.0008462 0.0000
921  -8451.6118107301  -0.000028533934 0.00045289  0.00000383  0.0021368 0.0000
922  -8451.6118341305  -0.000023400447 0.00117205  0.00000805  0.0008112 0.0000
923  -8451.6118566900  -0.000022559467 0.00339566  0.00002106  0.0008121 0.0000
924  -8451.6119132588  -0.000056568781 0.00225969  0.00001429  0.0007831 0.0000
925  -8451.6119485722  -0.000035313362 0.00098224  0.00000591  0.0007653 0.0000
926  -8451.6119643090  -0.000015736809 0.00372266  0.00002317  0.0007579 0.0000
927  -8451.6120207296  -0.000056420606 0.00267307  0.00001590  0.0007272 0.0000
928  -8451.6120593881  -0.000038658529 0.00381361  0.00002349  0.0007075 0.0000
929  -8451.6121132918  -0.000053903674 0.00154793  0.00000887  0.0006783 0.0000
930  -8451.6121325016  -0.000019209836 0.00802538  0.00004818  0.0006704 0.0000
931  -8451.6122365932  -0.000104091545 0.00107849  0.00000703  0.0006123 0.0000
932  -8451.6122495629  -0.000012969702 0.00510256  0.00002981  0.0006129 0.0000
933  -8451.6123095375  -0.000059974604 0.00223026  0.00001307  0.0005778 0.0000
934  -8451.6122845121   0.000025025332 0.00633456  0.00003750  0.0005924 0.0000
935  -8451.6123575405  -0.000073028361 0.00170914  0.00001004  0.0005550 0.0000
936  -8451.6123387809   0.000018759549 0.00470553  0.00002739  0.0005772 0.0000
937  -8451.6123914987  -0.000052717764 0.00385460  0.00002282  0.0005412 0.0000
938  -8451.6124329206  -0.000041421870 0.00150849  0.00000943  0.0005216 0.0000
939  -8451.6124499142  -0.000016993628 0.00230697  0.00001363  0.0005171 0.0000
               *** Restarting incremental Fock matrix formation ***
                                   *** Resetting DIIS ***
940  -8451.6124743806  -0.000024466430 0.00162238  0.00001180  0.0005075 0.0000
941  -8451.6124870499  -0.000012669247 0.00052534  0.00000473  0.0009987 0.0000
942  -8451.6124977549  -0.000010704984 0.00071635  0.00000442  0.0004997 0.0000
943  -8451.6125053202  -0.000007565368 0.00081287  0.00000524  0.0004982 0.0000
944  -8451.6125146241  -0.000009303829 0.00138902  0.00000823  0.0004947 0.0000
945  -8451.6125288863  -0.000014262234 0.00094088  0.00000612  0.0004905 0.0000
946  -8451.6125394830  -0.000010596670 0.00085824  0.00000529  0.0004870 0.0000
947  -8451.6125485455  -0.000009062504 0.00078331  0.00000487  0.0004845 0.0000
948  -8451.6125565941  -0.000008048633 0.00102429  0.00000641  0.0004816 0.0000
949  -8451.6125677460  -0.000011151908 0.00258911  0.00001617  0.0004783 0.0000
950  -8451.6125949676  -0.000027221640 0.00167832  0.00001049  0.0004707 0.0000
951  -8451.6125773928   0.000017574859 0.00011799  0.00000070  0.0004755 0.0000
952  -8451.6125785419  -0.000001149139 0.00128331  0.00000801  0.0004752 0.0000
953  -8451.6125921651  -0.000013623150 0.00026901  0.00000195  0.0004713 0.0000
954  -8451.6125951570  -0.000002991917 0.00099242  0.00000601  0.0004702 0.0000
955  -8451.6126053583  -0.000010201307 0.00159722  0.00001041  0.0004671 0.0000
956  -8451.6126226487  -0.000017290411 0.00029461  0.00000169  0.0004621 0.0000
957  -8451.6126253133  -0.000002664558 0.00171268  0.00001098  0.0004614 0.0000
958  -8451.6126436263  -0.000018313001 0.00280265  0.00001779  0.0004561 0.0000
959  -8451.6126725179  -0.000028891614 0.00183308  0.00001176  0.0004487 0.0000
               *** Restarting incremental Fock matrix formation ***
                                   *** Resetting DIIS ***
960  -8451.6126536434   0.000018874438 0.00148404  0.00001036  0.0004535 0.0000
961  -8451.6126676704  -0.000014026962 0.00031908  0.00000238  0.0006766 0.0000
962  -8451.6126723256  -0.000004655143 0.00056956  0.00000379  0.0004483 0.0000
963  -8451.6126784951  -0.000006169528 0.00105091  0.00000673  0.0004463 0.0000
964  -8451.6126891812  -0.000010686068 0.00019131  0.00000125  0.0004439 0.0000
965  -8451.6126874336   0.000001747545 0.00089492  0.00000578  0.0004442 0.0000
966  -8451.6126968910  -0.000009457382 0.00207678  0.00001341  0.0004426 0.0000
967  -8451.6127186106  -0.000021719596 0.00036151  0.00000225  0.0004450 0.0000
968  -8451.6127151251   0.000003485478 0.00158045  0.00001037  0.0004436 0.0000
969  -8451.6127318803  -0.000016755175 0.00102461  0.00000674  0.0004443 0.0000
970  -8451.6127427530  -0.000010872731 0.00055586  0.00000359  0.0004461 0.0000
971  -8451.6127485407  -0.000005787731 0.00155050  0.00001062  0.0004466 0.0000
972  -8451.6127654396  -0.000016898832 0.00069612  0.00000433  0.0004469 0.0000
973  -8451.6127723879  -0.000006948314 0.00081041  0.00000534  0.0004491 0.0000
974  -8451.6127808639  -0.000008476025 0.00055821  0.00000369  0.0004480 0.0000
975  -8451.6127865135  -0.000005649630 0.00013148  0.00000091  0.0004501 0.0000
976  -8451.6127852497   0.000001263799 0.00087432  0.00000577  0.0004496 0.0000
977  -8451.6127944414  -0.000009191705 0.00031364  0.00000215  0.0004508 0.0000
978  -8451.6127977928  -0.000003351359 0.00112477  0.00000717  0.0004511 0.0000
979  -8451.6128091705  -0.000011377697 0.00063499  0.00000448  0.0004550 0.0000
               *** Restarting incremental Fock matrix formation ***
                                   *** Resetting DIIS ***
980  -8451.6128160634  -0.000006892935 0.00162990  0.00000989  0.0004587 0.0000
981  -8451.6128268629  -0.000010799427 0.00027337  0.00000176  0.0012707 0.0000
982  -8451.6128314170  -0.000004554109 0.00052526  0.00000404  0.0004790 0.0000
983  -8451.6128378912  -0.000006474220 0.00081664  0.00000513  0.0004651 0.0000
984  -8451.6128460537  -0.000008162526 0.00071145  0.00000498  0.0004672 0.0000
985  -8451.6128535693  -0.000007515584 0.00042041  0.00000255  0.0004696 0.0000
986  -8451.6128577437  -0.000004174408 0.00082248  0.00000520  0.0004711 0.0000
987  -8451.6128659904  -0.000008246685 0.00163266  0.00001021  0.0004736 0.0000
988  -8451.6128820633  -0.000016072916 0.00061768  0.00000385  0.0004785 0.0000
989  -8451.6128760833   0.000005980020 0.00152143  0.00000939  0.0004765 0.0000
990  -8451.6128909336  -0.000014850291 0.00098254  0.00000629  0.0004822 0.0000
991  -8451.6129008017  -0.000009868085 0.00072117  0.00000430  0.0004839 0.0000
992  -8451.6129076339  -0.000006832206 0.00047918  0.00000313  0.0004874 0.0000
993  -8451.6129125278  -0.000004893885 0.00099272  0.00000586  0.0004877 0.0000
994  -8451.6129216845  -0.000009156734 0.00008746  0.00000053  0.0004922 0.0000
995  -8451.6129212233   0.000000461238 0.00078141  0.00000475  0.0004912 0.0000
996  -8451.6129287039  -0.000007480672 0.00064333  0.00000393  0.0004940 0.0000
997  -8451.6129348802  -0.000006176222 0.00089837  0.00000541  0.0004954 0.0000
998  -8451.6129434385  -0.000008558320 0.00055988  0.00000349  0.0004989 0.0000
999  -8451.6129489137  -0.000005475251 0.00023009  0.00000130  0.0004992 0.0000
               *** Restarting incremental Fock matrix formation ***
                                   *** Resetting DIIS ***
1000  -8451.6129509707  -0.000002056951 0.00146018  0.00000928  0.0005012 0.0000
1001  -8451.6129651487  -0.000014178037 0.00036218  0.00000191  0.0005023 0.0000
1002  -8451.6129681593  -0.000003010560 0.00108729  0.00000671  0.0005066 0.0000
1003  -8451.6129787357  -0.000010576474 0.00011847  0.00000070  0.0005093 0.0000
1004  -8451.6129796535  -0.000000917746 0.00090279  0.00000540  0.0005097 0.0000
1005  -8451.6129882219  -0.000008568404 0.00097883  0.00000572  0.0005123 0.0000
1006  -8451.6129972371  -0.000009015246 0.00035065  0.00000201  0.0005153 0.0000
1007  -8451.6129941245   0.000003112671 0.00072024  0.00000406  0.0005137 0.0000
1008  -8451.6130005611  -0.000006436601 0.00064943  0.00000408  0.0005168 0.0000
1009  -8451.6130069716  -0.000006410490 0.00052117  0.00000290  0.0005176 0.0000
1010  -8451.6130116254  -0.000004653812 0.00152325  0.00000898  0.0005196 0.0000
1011  -8451.6130259239  -0.000014298537 0.00033345  0.00000207  0.0005239 0.0000
1012  -8451.6130227018   0.000003222154 0.00071307  0.00000415  0.0005227 0.0000
1013  -8451.6130293298  -0.000006628041 0.00143634  0.00000823  0.0005247 0.0000
1014  -8451.6130424616  -0.000013131761 0.00014403  0.00000083  0.0005297 0.0000
1015  -8451.6130413170   0.000001144590 0.00073726  0.00000422  0.0005282 0.0000
1016  -8451.6130480709  -0.000006753970 0.00052040  0.00000297  0.0005303 0.0000
1017  -8451.6130528282  -0.000004757267 0.00108894  0.00000620  0.0005322 0.0000
1018  -8451.6130627574  -0.000009929194 0.00017243  0.00000107  0.0005361 0.0000
1019  -8451.6130644150  -0.000001657572 0.00120115  0.00000672  0.0005371 0.0000
               *** Restarting incremental Fock matrix formation ***
                                   *** Resetting DIIS ***
1020  -8451.6130751784  -0.000010763446 0.00159928  0.00000955  0.0005405 0.0000
1021  -8451.6130879334  -0.000012754948 0.00042963  0.00000268  0.0007053 0.0000
1022  -8451.6130925643  -0.000004630896 0.00096755  0.00000581  0.0005477 0.0000
1023  -8451.6131017478  -0.000009183521 0.00013477  0.00000079  0.0005522 0.0000
1024  -8451.6131028937  -0.000001145952 0.00115962  0.00000659  0.0005522 0.0000
1025  -8451.6131135462  -0.000010652418 0.00030750  0.00000169  0.0005566 0.0000
1026  -8451.6131162592  -0.000002713035 0.00084876  0.00000510  0.0005574 0.0000
1027  -8451.6131242989  -0.000008039728 0.00051753  0.00000265  0.0005620 0.0000
1028  -8451.6131285910  -0.000004292038 0.00081228  0.00000474  0.0005619 0.0000
1029  -8451.6131363008  -0.000007709852 0.00085748  0.00000469  0.0005656 0.0000
1030  -8451.6131439487  -0.000007647943 0.00061188  0.00000354  0.0005680 0.0000
1031  -8451.6131496682  -0.000005719428 0.00031954  0.00000174  0.0005706 0.0000
1032  -8451.6131525000  -0.000002831795 0.00087274  0.00000504  0.0005714 0.0000
1033  -8451.6131606457  -0.000008145737 0.00019364  0.00000099  0.0005752 0.0000
1034  -8451.6131622259  -0.000001580192 0.00125298  0.00000713  0.0005750 0.0000
1035  -8451.6131738799  -0.000011653967 0.00014833  0.00000074  0.0005800 0.0000
1036  -8451.6131748935  -0.000001013665 0.00066510  0.00000387  0.0005794 0.0000
1037  -8451.6131812221  -0.000006328584 0.00098341  0.00000538  0.0005824 0.0000
1038  -8451.6131900735  -0.000008851419 0.00043561  0.00000249  0.0005850 0.0000
1039  -8451.6131941043  -0.000004030779 0.00054494  0.00000300  0.0005871 0.0000
               *** Restarting incremental Fock matrix formation ***
                                   *** Resetting DIIS ***
1040  -8451.6131991215  -0.000005017140 0.00168139  0.00000943  0.0005883 0.0000
1041  -8451.6132145152  -0.000015393731 0.00042972  0.00000233  0.0005951 0.0000
1042  -8451.6132182997  -0.000003784497 0.00111327  0.00000639  0.0005947 0.0000
1043  -8451.6132288434  -0.000010543707 0.00006341  0.00000042  0.0005996 0.0000
1044  -8451.6132287055   0.000000137899 0.00035869  0.00000201  0.0005986 0.0000
1045  -8451.6132320463  -0.000003340803 0.00150284  0.00000837  0.0005998 0.0000
1046  -8451.6132459821  -0.000013935776 0.00045364  0.00000242  0.0006049 0.0000
1047  -8451.6132500065  -0.000004024445 0.00046640  0.00000259  0.0006061 0.0000
1048  -8451.6132542459  -0.000004239366 0.00038814  0.00000230  0.0006069 0.0000
1049  -8451.6132579914  -0.000003745525 0.00055701  0.00000293  0.0006092 0.0000
1050  -8451.6132629071  -0.000004915673 0.00109524  0.00000615  0.0006099 0.0000
1051  -8451.6132731992  -0.000010292129 0.00048936  0.00000256  0.0006139 0.0000
1052  -8451.6132774859  -0.000004286663 0.00064004  0.00000364  0.0006146 0.0000
1053  -8451.6132835764  -0.000006090519 0.00091297  0.00000489  0.0006171 0.0000
1054  -8451.6132917962  -0.000008219768 0.00034934  0.00000206  0.0006190 0.0000
1055  -8451.6132952138  -0.000003417661 0.00075886  0.00000406  0.0006208 0.0000
1056  -8451.6133020694  -0.000006855622 0.00084416  0.00000478  0.0006223 0.0000
1057  -8451.6133100802  -0.000008010715 0.00018108  0.00000090  0.0006256 0.0000
1058  -8451.6133115559  -0.000001475752 0.00091596  0.00000517  0.0006253 0.0000
1059  -8451.6133202756  -0.000008719664 0.00044500  0.00000228  0.0006286 0.0000
               *** Restarting incremental Fock matrix formation ***
                                   *** Resetting DIIS ***
1060  -8451.6133241721  -0.000003896563 0.00165444  0.00000967  0.0006288 0.0000
1061  -8451.6133398717  -0.000015699563 0.00041041  0.00000205  0.0006362 0.0000
1062  -8451.6133433174  -0.000003445719 0.00121766  0.00000687  0.0006342 0.0000
1063  -8451.6133549514  -0.000011633971 0.00007850  0.00000061  0.0006387 0.0000
1064  -8451.6133543984   0.000000553022 0.00036988  0.00000203  0.0006377 0.0000
1065  -8451.6133578724  -0.000003474026 0.00161414  0.00000884  0.0006388 0.0000
1066  -8451.6133730090  -0.000015136582 0.00066351  0.00000367  0.0006432 0.0000
1067  -8451.6133792836  -0.000006274640 0.00023460  0.00000119  0.0006450 0.0000
1068  -8451.6133811505  -0.000001866909 0.00036653  0.00000209  0.0006446 0.0000
1069  -8451.6133846941  -0.000003543573 0.00077237  0.00000408  0.0006466 0.0000
1070  -8451.6133917170  -0.000007022927 0.00099121  0.00000554  0.0006475 0.0000
1071  -8451.6134012265  -0.000009509511 0.00040807  0.00000218  0.0006510 0.0000
1072  -8451.6134049896  -0.000003763103 0.00102536  0.00000563  0.0006512 0.0000
1073  -8451.6134146995  -0.000009709896 0.00045973  0.00000248  0.0006543 0.0000
1074  -8451.6134189518  -0.000004252299 0.00053994  0.00000304  0.0006545 0.0000
1075  -8451.6134241954  -0.000005243583 0.00101892  0.00000540  0.0006566 0.0000
1076  -8451.6134335223  -0.000009326886 0.00020390  0.00000112  0.0006578 0.0000
1077  -8451.6134353615  -0.000001839244 0.00109992  0.00000587  0.0006593 0.0000
1078  -8451.6134455869  -0.000010225363 0.00075950  0.00000433  0.0006610 0.0000
1079  -8451.6134530465  -0.000007459559 0.00007336  0.00000044  0.0006636 0.0000
               *** Restarting incremental Fock matrix formation ***
                                   *** Resetting DIIS ***
1080  -8451.6134536845  -0.000000638014 0.00178346  0.00000975  0.0006631 0.0000
1081  -8451.6134706525  -0.000016968059 0.00062965  0.00000347  0.0006675 0.0000
1082  -8451.6134766168  -0.000005964248 0.00099538  0.00000556  0.0006679 0.0000
1083  -8451.6134863377  -0.000009720950 0.00036108  0.00000187  0.0006710 0.0000
1084  -8451.6134895938  -0.000003256051 0.00035704  0.00000205  0.0006708 0.0000
1085  -8451.6134930911  -0.000003497358 0.00083785  0.00000441  0.0006726 0.0000
1086  -8451.6135008796  -0.000007788485 0.00101318  0.00000569  0.0006732 0.0000
1087  -8451.6135108655  -0.000009985832 0.00073166  0.00000389  0.0006761 0.0000
1088  -8451.6135177038  -0.000006838289 0.00033109  0.00000194  0.0006765 0.0000
1089  -8451.6135210603  -0.000003356517 0.00107713  0.00000583  0.0006780 0.0000
1090  -8451.6135313660  -0.000010305686 0.00053089  0.00000303  0.0006792 0.0000
1091  -8451.6135366533  -0.000005287302 0.00057514  0.00000306  0.0006811 0.0000
1092  -8451.6135420817  -0.000005428483 0.00088258  0.00000505  0.0006814 0.0000
1093  -8451.6135509568  -0.000008875051 0.00022995  0.00000113  0.0006841 0.0000
1094  -8451.6135529134  -0.000001956590 0.00110760  0.00000622  0.0006833 0.0000
1095  -8451.6135639413  -0.000011027922 0.00059481  0.00000315  0.0006862 0.0000
1096  -8451.6135695117  -0.000005570389 0.00060954  0.00000347  0.0006861 0.0000
1097  -8451.6135756621  -0.000006150418 0.00086372  0.00000467  0.0006881 0.0000
1098  -8451.6135839906  -0.000008328490 0.00050775  0.00000294  0.0006886 0.0000
1099  -8451.6135891379  -0.000005147287 0.00062222  0.00000333  0.0006904 0.0000
               *** Restarting incremental Fock matrix formation ***
                                   *** Resetting DIIS ***
1100  -8451.6135951784  -0.000006040542 0.00173476  0.00000993  0.0006906 0.0000
1101  -8451.6136126290  -0.000017450613 0.00042174  0.00000209  0.0006954 0.0000
1102  -8451.6136163275  -0.000003698497 0.00129372  0.00000737  0.0006934 0.0000
1103  -8451.6136295262  -0.000013198707 0.00034298  0.00000184  0.0006968 0.0000
1104  -8451.6136327338  -0.000003207533 0.00039994  0.00000231  0.0006963 0.0000
1105  -8451.6136368338  -0.000004100018 0.00130503  0.00000717  0.0006973 0.0000
1106  -8451.6136497357  -0.000012901941 0.00027718  0.00000163  0.0006988 0.0000
1107  -8451.6136526054  -0.000002869705 0.00109479  0.00000593  0.0006993 0.0000
1108  -8451.6136632726  -0.000010667192 0.00023116  0.00000132  0.0007002 0.0000
1109  -8451.6136655129  -0.000002240291 0.00095997  0.00000515  0.0007013 0.0000
1110  -8451.6136748335  -0.000009320529 0.00062856  0.00000372  0.0007014 0.0000
1111  -8451.6136814766  -0.000006643146 0.00051311  0.00000274  0.0007037 0.0000
1112  -8451.6136864445  -0.000004967922 0.00116359  0.00000654  0.0007032 0.0000
1113  -8451.6136982898  -0.000011845317 0.00068041  0.00000375  0.0007051 0.0000
1114  -8451.6137050401  -0.000006750210 0.00033896  0.00000200  0.0007053 0.0000
1115  -8451.6137085806  -0.000003540508 0.00112814  0.00000621  0.0007059 0.0000
1116  -8451.6137198232  -0.000011242621 0.00026911  0.00000162  0.0007068 0.0000
1117  -8451.6137226749  -0.000002851710 0.00104185  0.00000565  0.0007076 0.0000
1118  -8451.6137329612  -0.000010286327 0.00049778  0.00000298  0.0007076 0.0000
1119  -8451.6137382534  -0.000005292181 0.00046296  0.00000245  0.0007097 0.0000
               *** Restarting incremental Fock matrix formation ***
                                   *** Resetting DIIS ***
1120  -8451.6137427978  -0.000004544365 0.00173651  0.00000999  0.0007088 0.0000
1121  -8451.6137607955  -0.000017997729 0.00047642  0.00000249  0.0007124 0.0000
1122  -8451.6137651965  -0.000004400959 0.00111512  0.00000659  0.0007099 0.0000
1123  -8451.6137771839  -0.000011987415 0.00032647  0.00000171  0.0007127 0.0000
1124  -8451.6137802752  -0.000003091285 0.00092835  0.00000536  0.0007120 0.0000
1125  -8451.6137900647  -0.000009789535 0.00075760  0.00000417  0.0007130 0.0000
1126  -8451.6137976867  -0.000007622031 0.00060929  0.00000360  0.0007133 0.0000
1127  -8451.6138042068  -0.000006520044 0.00075547  0.00000411  0.0007139 0.0000
1128  -8451.6138117215  -0.000007514707 0.00048438  0.00000297  0.0007134 0.0000
1129  -8451.6138170789  -0.000005357437 0.00081682  0.00000445  0.0007151 0.0000
1130  -8451.6138252659  -0.000008186962 0.00074478  0.00000444  0.0007142 0.0000
1131  -8451.6138333442  -0.000008078343 0.00057127  0.00000311  0.0007159 0.0000
1132  -8451.6138390815  -0.000005737264 0.00096930  0.00000565  0.0007153 0.0000
1133  -8451.6138494291  -0.000010347594 0.00044735  0.00000244  0.0007160 0.0000
1134  -8451.6138538641  -0.000004435076 0.00068595  0.00000409  0.0007159 0.0000
1135  -8451.6138613390  -0.000007474877 0.00092946  0.00000514  0.0007166 0.0000
1136  -8451.6138707989  -0.000009459865 0.00048691  0.00000301  0.0007159 0.0000
1137  -8451.6138762333  -0.000005434453 0.00063002  0.00000344  0.0007176 0.0000
1138  -8451.6138825781  -0.000006344751 0.00085439  0.00000509  0.0007163 0.0000
1139  -8451.6138918949  -0.000009316858 0.00049415  0.00000272  0.0007178 0.0000
               *** Restarting incremental Fock matrix formation ***
                                   *** Resetting DIIS ***
1140  -8451.6138969879  -0.000005092968 0.00168113  0.00001000  0.0007169 0.0000
1141  -8451.6139150134  -0.000018025454 0.00042766  0.00000235  0.0007188 0.0000
1142  -8451.6139192364  -0.000004223028 0.00109605  0.00000664  0.0007164 0.0000
1143  -8451.6139313929  -0.000012156497 0.00019876  0.00000109  0.0007186 0.0000
1144  -8451.6139332366  -0.000001843719 0.00125715  0.00000744  0.0007169 0.0000
1145  -8451.6139469519  -0.000013715293 0.00043525  0.00000243  0.0007178 0.0000
1146  -8451.6139513910  -0.000004439058 0.00091076  0.00000548  0.0007170 0.0000
1147  -8451.6139614302  -0.000010039264 0.00049130  0.00000273  0.0007174 0.0000
1148  -8451.6139664651  -0.000005034868 0.00080141  0.00000490  0.0007167 0.0000
1149  -8451.6139754428  -0.000008977677 0.00051139  0.00000281  0.0007176 0.0000
1150  -8451.6139806162  -0.000005173391 0.00082878  0.00000506  0.0007161 0.0000
1151  -8451.6139899205  -0.000009304345 0.00063655  0.00000358  0.0007174 0.0000
1152  -8451.6139965419  -0.000006621372 0.00071335  0.00000437  0.0007156 0.0000
1153  -8451.6140045330  -0.000007991150 0.00059890  0.00000343  0.0007167 0.0000
1154  -8451.6140108792  -0.000006346152 0.00099523  0.00000604  0.0007156 0.0000
1155  -8451.6140219804  -0.000011101218 0.00038165  0.00000212  0.0007157 0.0000
1156  -8451.6140258489  -0.000003868501 0.00081887  0.00000509  0.0007149 0.0000
1157  -8451.6140351895  -0.000009340614 0.00053861  0.00000299  0.0007155 0.0000
1158  -8451.6140406951  -0.000005505597 0.00073007  0.00000456  0.0007137 0.0000
1159  -8451.6140490471  -0.000008352023 0.00065909  0.00000380  0.0007150 0.0000
               *** Restarting incremental Fock matrix formation ***
                                   *** Resetting DIIS ***
1160  -8451.6140561351  -0.000007087943 0.00159426  0.00000999  0.0007131 0.0000
1161  -8451.6140735148  -0.000017379743 0.00034373  0.00000213  0.0007161 0.0000
1162  -8451.6140774750  -0.000003960209 0.00114273  0.00000718  0.0007117 0.0000
1163  -8451.6140905835  -0.000013108493 0.00010232  0.00000075  0.0007126 0.0000
1164  -8451.6140913467  -0.000000763204 0.00137598  0.00000842  0.0007111 0.0000
1165  -8451.6141069317  -0.000015584948 0.00125452  0.00000743  0.0007106 0.0000
1166  -8451.6141206912  -0.000013759562 0.00017600  0.00000126  0.0007089 0.0000
1167  -8451.6141227100  -0.000002018711 0.00063653  0.00000379  0.0007087 0.0000
1168  -8451.6141297069  -0.000006996979 0.00090479  0.00000565  0.0007080 0.0000
1169  -8451.6141400781  -0.000010371214 0.00049510  0.00000288  0.0007079 0.0000
1170  -8451.6141453856  -0.000005307469 0.00095938  0.00000609  0.0007061 0.0000
1171  -8451.6141565267  -0.000011141103 0.00024943  0.00000137  0.0007069 0.0000
1172  -8451.6141589833  -0.000002456625 0.00090901  0.00000581  0.0007048 0.0000
1173  -8451.6141696198  -0.000010636490 0.00048166  0.00000280  0.0007049 0.0000
1174  -8451.6141747551  -0.000005135273 0.00092552  0.00000584  0.0007036 0.0000
1175  -8451.6141854726  -0.000010717544 0.00055441  0.00000334  0.0007026 0.0000
1176  -8451.6141915725  -0.000006099854 0.00061925  0.00000397  0.0007017 0.0000
1177  -8451.6141988016  -0.000007229126 0.00075716  0.00000456  0.0007013 0.0000
1178  -8451.6142071871  -0.000008385490 0.00053550  0.00000362  0.0006991 0.0000
1179  -8451.6142136964  -0.000006509254 0.00053440  0.00000311  0.0007004 0.0000
               *** Restarting incremental Fock matrix formation ***
                                   *** Resetting DIIS ***
1180  -8451.6142195146  -0.000005818263 0.00146325  0.00000976  0.0006979 0.0000
1181  -8451.6142366239  -0.000017109305 0.00035303  0.00000203  0.0006992 0.0000
1182  -8451.6142403223  -0.000003698373 0.00127850  0.00000826  0.0006948 0.0000
1183  -8451.6142553477  -0.000015025427 0.00008867  0.00000076  0.0006947 0.0000
1184  -8451.6142548017   0.000000546075 0.00071871  0.00000454  0.0006931 0.0000
1185  -8451.6142631604  -0.000008358711 0.00164633  0.00001045  0.0006922 0.0000
1186  -8451.6142823177  -0.000019157280 0.00115788  0.00000727  0.0006899 0.0000
1187  -8451.6142956561  -0.000013338449 0.00150379  0.00000977  0.0006870 0.0000
1188  -8451.6143134617  -0.000017805638 0.00063454  0.00000434  0.0006852 0.0000
1189  -8451.6143056061   0.000007855610 0.00116443  0.00000753  0.0006850 0.0000
1190  -8451.6143194021  -0.000013795972 0.00097238  0.00000639  0.0006829 0.0000
1191  -8451.6143309978  -0.000011595708 0.00034943  0.00000225  0.0006819 0.0000
1192  -8451.6143350298  -0.000004032008 0.00081409  0.00000525  0.0006807 0.0000
1193  -8451.6143445440  -0.000009514140 0.00072069  0.00000481  0.0006787 0.0000
1194  -8451.6143531994  -0.000008655483 0.00025403  0.00000159  0.0006783 0.0000
1195  -8451.6143559658  -0.000002766392 0.00106124  0.00000710  0.0006762 0.0000
1196  -8451.6143688099  -0.000012844077 0.00043045  0.00000263  0.0006753 0.0000
1197  -8451.6143735632  -0.000004753298 0.00078890  0.00000546  0.0006728 0.0000
1198  -8451.6143833632  -0.000009800033 0.00037878  0.00000230  0.0006725 0.0000
1199  -8451.6143875082  -0.000004144938 0.00097366  0.00000659  0.0006705 0.0000
               *** Restarting incremental Fock matrix formation ***
                                   *** Resetting DIIS ***
1200  -8451.6143994220  -0.000011913848 0.00149759  0.00000946  0.0006687 0.0000
1201  -8451.6144152286  -0.000015806563 0.00037483  0.00000236  0.0006633 0.0000
1202  -8451.6144194384  -0.000004209805 0.00117070  0.00000752  0.0006649 0.0000
1203  -8451.6144328791  -0.000013440731 0.00014325  0.00000092  0.0006597 0.0000
1204  -8451.6144337454  -0.000000866274 0.00108282  0.00000709  0.0006625 0.0000
1205  -8451.6144465628  -0.000012817376 0.00127853  0.00000870  0.0006581 0.0000
1206  -8451.6144620859  -0.000015523137 0.00013468  0.00000090  0.0006556 0.0000
1207  -8451.6144612059   0.000000880065 0.00087279  0.00000597  0.0006550 0.0000
1208  -8451.6144719216  -0.000010715714 0.00106159  0.00000703  0.0006527 0.0000
1209  -8451.6144844071  -0.000012485583 0.00012910  0.00000083  0.0006491 0.0000
1210  -8451.6144853839  -0.000000976721 0.00109603  0.00000731  0.0006500 0.0000
1211  -8451.6144984495  -0.000013065674 0.00149497  0.00001049  0.0006460 0.0000
1212  -8451.6145170404  -0.000018590865 0.00030178  0.00000203  0.0006428 0.0000
1213  -8451.6145136010   0.000003439382 0.00113386  0.00000790  0.0006416 0.0000
1214  -8451.6145276494  -0.000014048410 0.00137415  0.00000964  0.0006388 0.0000
1215  -8451.6145446509  -0.000017001496 0.00008789  0.00000090  0.0006351 0.0000
1216  -8451.6145436866   0.000000964375 0.00098675  0.00000684  0.0006355 0.0000
1217  -8451.6145558044  -0.000012117858 0.00156036  0.00001100  0.0006318 0.0000
1218  -8451.6145751383  -0.000019333920 0.00115035  0.00000816  0.0006267 0.0000
1219  -8451.6145893969  -0.000014258585 0.00032110  0.00000245  0.0006229 0.0000
               *** Restarting incremental Fock matrix formation ***
                                   *** Resetting DIIS ***
1220  -8451.6145935377  -0.000004140731 0.00126374  0.00000922  0.0006214 0.0000
1221  -8451.6146068438  -0.000013306195 0.00033743  0.00000269  0.0009003 0.0000
1222  -8451.6146118016  -0.000004957779 0.00101124  0.00000766  0.0006161 0.0000
1223  -8451.6146248693  -0.000013067693 0.00016228  0.00000088  0.0006150 0.0000
1224  -8451.6146241376   0.000000731758 0.00065922  0.00000485  0.0006124 0.0000
1225  -8451.6146325649  -0.000008427367 0.00135630  0.00000998  0.0006103 0.0000
1226  -8451.6146497967  -0.000017231730 0.00070935  0.00000527  0.0006061 0.0000
1227  -8451.6146587737  -0.000008977040 0.00009320  0.00000084  0.0006029 0.0000
1228  -8451.6146595821  -0.000000808352 0.00114877  0.00000857  0.0006026 0.0000
1229  -8451.6146742569  -0.000014674832 0.00024517  0.00000185  0.0005986 0.0000
1230  -8451.6146772908  -0.000003033947 0.00066805  0.00000507  0.0005968 0.0000
1231  -8451.6146859052  -0.000008614417 0.00058351  0.00000433  0.0005953 0.0000
1232  -8451.6146932914  -0.000007386187 0.00068478  0.00000528  0.0005919 0.0000
1233  -8451.6147021677  -0.000008876277 0.00017407  0.00000130  0.0005906 0.0000
1234  -8451.6147042355  -0.000002067758 0.00093897  0.00000731  0.0005885 0.0000
1235  -8451.6147165872  -0.000012351753 0.00027079  0.00000183  0.0005860 0.0000
1236  -8451.6147195878  -0.000003000561 0.00054990  0.00000439  0.0005832 0.0000
1237  -8451.6147269285  -0.000007340681 0.00061638  0.00000452  0.0005826 0.0000
1238  -8451.6147345540  -0.000007625493 0.00058662  0.00000464  0.0005788 0.0000
1239  -8451.6147422955  -0.000007741508 0.00043280  0.00000330  0.0005775 0.0000
               *** Restarting incremental Fock matrix formation ***
                                   *** Resetting DIIS ***
1240  -8451.6147478393  -0.000005543799 0.00107532  0.00000859  0.0005745 0.0000
1241  -8451.6147611290  -0.000013289702 0.00025421  0.00000206  0.0006032 0.0000
1242  -8451.6147645422  -0.000003413221 0.00077533  0.00000613  0.0005687 0.0000
1243  -8451.6147745443  -0.000010002130 0.00015212  0.00000105  0.0005679 0.0000
1244  -8451.6147760766  -0.000001532328 0.00121787  0.00000948  0.0005650 0.0000
1245  -8451.6147918120  -0.000015735364 0.00049353  0.00000376  0.0005609 0.0000
1246  -8451.6147979644  -0.000006152393 0.00020619  0.00000172  0.0005576 0.0000
1247  -8451.6148006859  -0.000002721452 0.00092052  0.00000712  0.0005573 0.0000
1248  -8451.6148124165  -0.000011730623 0.00034358  0.00000272  0.0005532 0.0000
1249  -8451.6148167523  -0.000004335863 0.00055238  0.00000433  0.0005513 0.0000
1250  -8451.6148238181  -0.000007065770 0.00074747  0.00000577  0.0005495 0.0000
1251  -8451.6148332484  -0.000009430332 0.00084571  0.00000657  0.0005455 0.0000
1252  -8451.6148439194  -0.000010670959 0.00015496  0.00000128  0.0005426 0.0000
1253  -8451.6148458229  -0.000001903518 0.00070182  0.00000548  0.0005406 0.0000
1254  -8451.6148546571  -0.000008834162 0.00036400  0.00000280  0.0005390 0.0000
1255  -8451.6148591702  -0.000004513080 0.00063730  0.00000498  0.0005358 0.0000
1256  -8451.6148671437  -0.000007973504 0.00033549  0.00000254  0.0005347 0.0000
1257  -8451.6148712198  -0.000004076162 0.00065085  0.00000508  0.0005314 0.0000
1258  -8451.6148793301  -0.000008110295 0.00047989  0.00000370  0.0005299 0.0000
1259  -8451.6148852218  -0.000005891634 0.00065727  0.00000511  0.0005265 0.0000
               *** Restarting incremental Fock matrix formation ***
                                   *** Resetting DIIS ***
1260  -8451.6148933825  -0.000008160707 0.00104412  0.00000809  0.0005244 0.0000
1261  -8451.6149053994  -0.000012016895 0.00024403  0.00000228  0.0005167 0.0000
1262  -8451.6149086364  -0.000003237084 0.00054486  0.00000417  0.0005191 0.0000
1263  -8451.6149151872  -0.000006550737 0.00046784  0.00000370  0.0005146 0.0000
1264  -8451.6149209851  -0.000005797881 0.00065519  0.00000499  0.0005146 0.0000
1265  -8451.6149288631  -0.000007878027 0.00039634  0.00000313  0.0005098 0.0000
1266  -8451.6149337199  -0.000004856794 0.00083323  0.00000636  0.0005094 0.0000
1267  -8451.6149437216  -0.000010001682 0.00058028  0.00000451  0.0005043 0.0000
1268  -8451.6149507277  -0.000007006180 0.00056449  0.00000433  0.0005027 0.0000
1269  -8451.6149573966  -0.000006668888 0.00032490  0.00000261  0.0004988 0.0000
1270  -8451.6149613524  -0.000003955787 0.00073711  0.00000562  0.0004987 0.0000
1271  -8451.6149700675  -0.000008715107 0.00030898  0.00000248  0.0004936 0.0000
1272  -8451.6149737881  -0.000003720546 0.00062174  0.00000473  0.0004941 0.0000
1273  -8451.6149811086  -0.000007320486 0.00048347  0.00000378  0.0004894 0.0000
1274  -8451.6149868561  -0.000005747519 0.00051182  0.00000390  0.0004887 0.0000
1275  -8451.6149928492  -0.000005993086 0.00066135  0.00000511  0.0004850 0.0000
1276  -8451.6150006481  -0.000007798964 0.00061520  0.00000471  0.0004829 0.0000
1277  -8451.6150077697  -0.000007121591 0.00026734  0.00000217  0.0004789 0.0000
1278  -8451.6150109314  -0.000003161676 0.00067920  0.00000518  0.0004788 0.0000
1279  -8451.6150187796  -0.000007848175 0.00036705  0.00000289  0.0004748 0.0000
               *** Restarting incremental Fock matrix formation ***
                                   *** Resetting DIIS ***
1280  -8451.6150230869  -0.000004307296 0.00099249  0.00000760  0.0004743 0.0000
1281  -8451.6150326837  -0.000009596846 0.00034390  0.00000211  0.0006711 0.0000
1282  -8451.6150360400  -0.000003356296 0.00069332  0.00000524  0.0004696 0.0000
1283  -8451.6150438378  -0.000007797804 0.00038307  0.00000294  0.0004684 0.0000
1284  -8451.6150481726  -0.000004334783 0.00100143  0.00000750  0.0004672 0.0000
1285  -8451.6150593471  -0.000011174532 0.00023697  0.00000181  0.0004642 0.0000
1286  -8451.6150618788  -0.000002531648 0.00066275  0.00000496  0.0004642 0.0000
1287  -8451.6150692148  -0.000007335995 0.00047220  0.00000353  0.0004621 0.0000
1288  -8451.6150743491  -0.000005134314 0.00043744  0.00000321  0.0004600 0.0000
1289  -8451.6150790499  -0.000004700822 0.00061462  0.00000457  0.0004604 0.0000
1290  -8451.6150857095  -0.000006659580 0.00055728  0.00000405  0.0004571 0.0000
1291  -8451.6150916258  -0.000005916356 0.00058168  0.00000427  0.0004568 0.0000
1292  -8451.6150977903  -0.000006164433 0.00045521  0.00000335  0.0004546 0.0000
1293  -8451.6151025882  -0.000004797897 0.00053334  0.00000385  0.0004532 0.0000
1294  -8451.6151081425  -0.000005554311 0.00060613  0.00000439  0.0004523 0.0000
1295  -8451.6151144505  -0.000006308042 0.00044591  0.00000321  0.0004501 0.0000
1296  -8451.6151190385  -0.000004587964 0.00065575  0.00000468  0.0004489 0.0000
1297  -8451.6151257080  -0.000006669467 0.00024076  0.00000182  0.0004480 0.0000
1298  -8451.6151281971  -0.000002489092 0.00064558  0.00000455  0.0004457 0.0000
1299  -8451.6151347122  -0.000006515134 0.00059956  0.00000429  0.0004453 0.0000
               *** Restarting incremental Fock matrix formation ***
                                   *** Resetting DIIS ***
1300  -8451.6151407498  -0.000006037662 0.00099472  0.00000716  0.0004425 0.0000
1301  -8451.6151492369  -0.000008487103 0.00026641  0.00000212  0.0004437 0.0000
1302  -8451.6151521435  -0.000002906580 0.00049563  0.00000347  0.0004391 0.0000
1303  -8451.6151569270  -0.000004783496 0.00049249  0.00000351  0.0004393 0.0000
1304  -8451.6151618147  -0.000004887661 0.00078448  0.00000543  0.0004366 0.0000
1305  -8451.6151694005  -0.000007585804 0.00036588  0.00000257  0.0004350 0.0000
1306  -8451.6151729163  -0.000003515826 0.00083321  0.00000574  0.0004338 0.0000
1307  -8451.6151808870  -0.000007970684 0.00066709  0.00000457  0.0004314 0.0000
1308  -8451.6151871527  -0.000006265665 0.00029305  0.00000208  0.0004297 0.0000
1309  -8451.6151899096  -0.000002756911 0.00060355  0.00000413  0.0004288 0.0000
1310  -8451.6151955760  -0.000005666421 0.00063234  0.00000427  0.0004266 0.0000
1311  -8451.6152013721  -0.000005796115 0.00021905  0.00000161  0.0004263 0.0000
1312  -8451.6152034575  -0.000002085377 0.00083203  0.00000558  0.0004238 0.0000
1313  -8451.6152110677  -0.000007610161 0.00066227  0.00000448  0.0004227 0.0000
1314  -8451.6152170826  -0.000006014927 0.00034054  0.00000230  0.0004199 0.0000
1315  -8451.6152201629  -0.000003080315 0.00080379  0.00000536  0.0004193 0.0000
1316  -8451.6152273491  -0.000007186161 0.00038067  0.00000258  0.0004173 0.0000
1317  -8451.6152307411  -0.000003392028 0.00048801  0.00000325  0.0004157 0.0000
1318  -8451.6152350641  -0.000004323023 0.00082420  0.00000544  0.0004145 0.0000
1319  -8451.6152422798  -0.000007215654 0.00015150  0.00000113  0.0004127 0.0000
               *** Restarting incremental Fock matrix formation ***
                                   *** Resetting DIIS ***
1320  -8451.6152436114  -0.000001331680 0.00098459  0.00000657  0.0004109 0.0000
1321  -8451.6152504253  -0.000006813849 0.00030962  0.00000192  0.0006794 0.0000
1322  -8451.6152532788  -0.000002853543 0.00096638  0.00000630  0.0004083 0.0000
1323  -8451.6152615153  -0.000008236511 0.00015329  0.00000111  0.0004057 0.0000
1324  -8451.6152628052  -0.000001289900 0.00089786  0.00000584  0.0004055 0.0000
1325  -8451.6152704151  -0.000007609859 0.00050867  0.00000331  0.0004025 0.0000
1326  -8451.6152746300  -0.000004214893 0.00046742  0.00000307  0.0004015 0.0000
1327  -8451.6152785544  -0.000003924401 0.00087059  0.00000561  0.0003999 0.0000
1328  -8451.6152857431  -0.000007188737 0.00051017  0.00000327  0.0003971 0.0000
1329  -8451.6152898420  -0.000004098838 0.00014350  0.00000108  0.0003971 0.0000
1330  -8451.6152910868  -0.000001244796 0.00095434  0.00000607  0.0003948 0.0000
1331  -8451.6152988097  -0.000007722900 0.00043748  0.00000282  0.0003932 0.0000
1332  -8451.6153023127  -0.000003503023 0.00050732  0.00000325  0.0003914 0.0000
1333  -8451.6153063799  -0.000004067222 0.00060069  0.00000380  0.0003898 0.0000
1334  -8451.6153111306  -0.000004750729 0.00053790  0.00000343  0.0003886 0.0000
1335  -8451.6153153878  -0.000004257112 0.00057626  0.00000364  0.0003865 0.0000
1336  -8451.6153198962  -0.000004508405 0.00068811  0.00000432  0.0003850 0.0000
1337  -8451.6153252251  -0.000005328988 0.00026598  0.00000177  0.0003836 0.0000
1338  -8451.6153272950  -0.000002069846 0.00056615  0.00000353  0.0003815 0.0000
1339  -8451.6153316438  -0.000004348789 0.00054324  0.00000343  0.0003813 0.0000
               *** Restarting incremental Fock matrix formation ***
                                   *** Resetting DIIS ***
1340  -8451.6153357957  -0.000004151949 0.00094666  0.00000602  0.0003786 0.0000
1341  -8451.6153419289  -0.000006133156 0.00026145  0.00000167  0.0005233 0.0000
1342  -8451.6153440179  -0.000002088998 0.00057877  0.00000358  0.0003754 0.0000
1343  -8451.6153482764  -0.000004258507 0.00036073  0.00000233  0.0003752 0.0000
1344  -8451.6153510402  -0.000002763849 0.00098235  0.00000603  0.0003727 0.0000
1345  -8451.6153582963  -0.000007256025 0.00040829  0.00000255  0.0003706 0.0000
1346  -8451.6153612819  -0.000002985656 0.00053016  0.00000326  0.0003690 0.0000
1347  -8451.6153651699  -0.000003888013 0.00100575  0.00000613  0.0003675 0.0000
1348  -8451.6153724240  -0.000007254064 0.00022186  0.00000145  0.0003651 0.0000
1349  -8451.6153739993  -0.000001575332 0.00040462  0.00000248  0.0003630 0.0000
1350  -8451.6153769104  -0.000002911052 0.00088879  0.00000541  0.0003634 0.0000
1351  -8451.6153832280  -0.000006317627 0.00024868  0.00000155  0.0003599 0.0000
1352  -8451.6153849577  -0.000001729713 0.00052934  0.00000322  0.0003597 0.0000
1353  -8451.6153886919  -0.000003734220 0.00079799  0.00000482  0.0003580 0.0000
1354  -8451.6153942497  -0.000005557727 0.00045122  0.00000275  0.0003557 0.0000
1355  -8451.6153973598  -0.000003110123 0.00058648  0.00000353  0.0003543 0.0000
1356  -8451.6154013943  -0.000004034464 0.00075035  0.00000453  0.0003529 0.0000
1357  -8451.6154064970  -0.000005102753 0.00010352  0.00000075  0.0003496 0.0000
1358  -8451.6154071943  -0.000000697255 0.00083250  0.00000500  0.0003508 0.0000
1359  -8451.6154128292  -0.000005634975 0.00028989  0.00000175  0.0003470 0.0000
               *** Restarting incremental Fock matrix formation ***
                                   *** Resetting DIIS ***
1360  -8451.6154147188  -0.000001889530 0.00088450  0.00000557  0.0003474 0.0000
1361  -8451.6154194316  -0.000004712880 0.00017459  0.00000169  0.0006459 0.0000
1362  -8451.6154215780  -0.000002146391 0.00062457  0.00000376  0.0003444 0.0000
1363  -8451.6154256552  -0.000004077163 0.00026126  0.00000161  0.0003411 0.0000
1364  -8451.6154274074  -0.000001752182 0.00114295  0.00000675  0.0003417 0.0000
1365  -8451.6154348469  -0.000007439536 0.00060539  0.00000357  0.0003377 0.0000
1366  -8451.6154387040  -0.000003857107 0.00031175  0.00000191  0.0003365 0.0000
1367  -8451.6154407234  -0.000002019349 0.00071359  0.00000419  0.0003350 0.0000
1368  -8451.6154452298  -0.000004506404 0.00028534  0.00000173  0.0003338 0.0000
1369  -8451.6154470704  -0.000001840643 0.00095489  0.00000556  0.0003319 0.0000
1370  -8451.6154530440  -0.000005973590 0.00027209  0.00000166  0.0003301 0.0000
1371  -8451.6154547349  -0.000001690851 0.00042856  0.00000251  0.0003281 0.0000
1372  -8451.6154574064  -0.000002671544 0.00078054  0.00000456  0.0003278 0.0000
1373  -8451.6154622203  -0.000004813919 0.00042479  0.00000247  0.0003250 0.0000
1374  -8451.6154648122  -0.000002591889 0.00061372  0.00000358  0.0003242 0.0000
1375  -8451.6154685466  -0.000003734385 0.00043165  0.00000252  0.0003218 0.0000
1376  -8451.6154711343  -0.000002587723 0.00041710  0.00000245  0.0003215 0.0000
1377  -8451.6154736666  -0.000002532317 0.00060854  0.00000350  0.0003191 0.0000
1378  -8451.6154772746  -0.000003607925 0.00022403  0.00000136  0.0003187 0.0000
1379  -8451.6154786340  -0.000001359424 0.00073185  0.00000420  0.0003168 0.0000
               *** Restarting incremental Fock matrix formation ***
                                   *** Resetting DIIS ***
1380  -8451.6154829117  -0.000004277679 0.00083072  0.00000493  0.0003155 0.0000
1381  -8451.6154873006  -0.000004388919 0.00014297  0.00000127  0.0003786 0.0000
1382  -8451.6154886095  -0.000001308899 0.00048529  0.00000282  0.0003128 0.0000
1383  -8451.6154914068  -0.000002797347 0.00036768  0.00000213  0.0003101 0.0000
1384  -8451.6154935467  -0.000002139872 0.00079126  0.00000453  0.0003102 0.0000
1385  -8451.6154980889  -0.000004542209 0.00034233  0.00000200  0.0003073 0.0000
1386  -8451.6155000204  -0.000001931479 0.00060944  0.00000349  0.0003068 0.0000
1387  -8451.6155034915  -0.000003471116 0.00085178  0.00000484  0.0003046 0.0000
1388  -8451.6155082484  -0.000004756930 0.00019654  0.00000121  0.0003027 0.0000
1389  -8451.6155093406  -0.000001092150 0.00051884  0.00000294  0.0003010 0.0000
1390  -8451.6155122314  -0.000002890774 0.00074113  0.00000422  0.0003006 0.0000
1391  -8451.6155163004  -0.000004069056 0.00005297  0.00000048  0.0002973 0.0000
1392  -8451.6155165971  -0.000000296646 0.00085275  0.00000483  0.0002982 0.0000
1393  -8451.6155212586  -0.000004661521 0.00078600  0.00000444  0.0002952 0.0000
1394  -8451.6155254769  -0.000004218287 0.00011327  0.00000076  0.0002931 0.0000
1395  -8451.6155260985  -0.000000621603 0.00094767  0.00000534  0.0002928 0.0000
1396  -8451.6155311514  -0.000005052871 0.00072707  0.00000409  0.0002898 0.0000
1397  -8451.6155349726  -0.000003821213 0.00010287  0.00000071  0.0002879 0.0000
1398  -8451.6155355108  -0.000000538277 0.00069934  0.00000392  0.0002873 0.0000
1399  -8451.6155391731  -0.000003662277 0.00060820  0.00000343  0.0002857 0.0000
               *** Restarting incremental Fock matrix formation ***
                                   *** Resetting DIIS ***
1400  -8451.6155422783  -0.000003105144 0.00077278  0.00000442  0.0002832 0.0000
1401  -8451.6155456511  -0.000003372874 0.00017965  0.00000129  0.0003557 0.0000
1402  -8451.6155468565  -0.000001205392 0.00035210  0.00000199  0.0002805 0.0000
1403  -8451.6155486279  -0.000001771359 0.00044627  0.00000252  0.0002806 0.0000
1404  -8451.6155509228  -0.000002294866 0.00073120  0.00000409  0.0002785 0.0000
1405  -8451.6155545752  -0.000003652458 0.00009088  0.00000066  0.0002767 0.0000
1406  -8451.6155550510  -0.000000475753 0.00099832  0.00000556  0.0002763 0.0000
1407  -8451.6155600043  -0.000004953370 0.00051457  0.00000287  0.0002734 0.0000
1408  -8451.6155625186  -0.000002514253 0.00004407  0.00000037  0.0002719 0.0000
1409  -8451.6155625502  -0.000000031623 0.00090157  0.00000500  0.0002717 0.0000
1410  -8451.6155669442  -0.000004393947 0.00023543  0.00000136  0.0002696 0.0000
1411  -8451.6155680738  -0.000001129596 0.00033160  0.00000185  0.0002677 0.0000
1412  -8451.6155696794  -0.000001605651 0.00064101  0.00000357  0.0002682 0.0000
1413  -8451.6155727665  -0.000003087116 0.00057417  0.00000318  0.0002654 0.0000
1414  -8451.6155754818  -0.000002715255 0.00027934  0.00000161  0.0002643 0.0000
1415  -8451.6155768084  -0.000001326665 0.00051542  0.00000286  0.0002632 0.0000
1416  -8451.6155792382  -0.000002429728 0.00052665  0.00000292  0.0002616 0.0000
1417  -8451.6155816876  -0.000002449422 0.00029204  0.00000163  0.0002601 0.0000
1418  -8451.6155830581  -0.000001370496 0.00059072  0.00000327  0.0002594 0.0000
1419  -8451.6155857793  -0.000002721215 0.00022640  0.00000128  0.0002571 0.0000
               *** Restarting incremental Fock matrix formation ***
                                   *** Resetting DIIS ***
1420  -8451.6155867689  -0.000000989548 0.00069494  0.00000405  0.0002575 0.0000
1421  -8451.6155892887  -0.000002519815 0.00012724  0.00000124  0.0004547 0.0000
1422  -8451.6155904599  -0.000001171231 0.00054753  0.00000303  0.0002549 0.0000
1423  -8451.6155929246  -0.000002464716 0.00024029  0.00000135  0.0002527 0.0000
1424  -8451.6155940181  -0.000001093529 0.00080349  0.00000442  0.0002524 0.0000
1425  -8451.6155976037  -0.000003585543 0.00012320  0.00000076  0.0002498 0.0000
1426  -8451.6155981491  -0.000000545440 0.00076183  0.00000420  0.0002497 0.0000
1427  -8451.6156015120  -0.000003362893 0.00019251  0.00000109  0.0002469 0.0000
1428  -8451.6156023555  -0.000000843451 0.00049057  0.00000271  0.0002472 0.0000
1429  -8451.6156045066  -0.000002151155 0.00056815  0.00000311  0.0002449 0.0000
1430  -8451.6156069610  -0.000002454379 0.00036199  0.00000201  0.0002441 0.0000
1431  -8451.6156085320  -0.000001571008 0.00051081  0.00000280  0.0002422 0.0000
1432  -8451.6156107044  -0.000002172408 0.00028762  0.00000161  0.0002415 0.0000
1433  -8451.6156119428  -0.000001238370 0.00055934  0.00000305  0.0002400 0.0000
1434  -8451.6156143049  -0.000002362149 0.00046212  0.00000254  0.0002388 0.0000
1435  -8451.6156162480  -0.000001943050 0.00039185  0.00000215  0.0002369 0.0000
1436  -8451.6156178873  -0.000001639306 0.00060817  0.00000333  0.0002364 0.0000
1437  -8451.6156204010  -0.000002513731 0.00009142  0.00000058  0.0002338 0.0000
1438  -8451.6156207783  -0.000000377300 0.00057758  0.00000316  0.0002345 0.0000
1439  -8451.6156231636  -0.000002385266 0.00055002  0.00000299  0.0002320 0.0000
               *** Restarting incremental Fock matrix formation ***
                                   *** Resetting DIIS ***
1440  -8451.6156253157  -0.000002152156 0.00062662  0.00000361  0.0002312 0.0000
1441  -8451.6156274060  -0.000002090224 0.00010964  0.00000113  0.0002886 0.0000
1442  -8451.6156282851  -0.000000879178 0.00023761  0.00000134  0.0002291 0.0000
1443  -8451.6156292497  -0.000000964586 0.00051492  0.00000280  0.0002276 0.0000
1444  -8451.6156313050  -0.000002055303 0.00036426  0.00000199  0.0002265 0.0000
1445  -8451.6156327456  -0.000001440583 0.00034489  0.00000190  0.0002254 0.0000
1446  -8451.6156341112  -0.000001365608 0.00067756  0.00000368  0.0002242 0.0000
1447  -8451.6156367589  -0.000002647672 0.00035875  0.00000196  0.0002222 0.0000
1448  -8451.6156381423  -0.000001383412 0.00032123  0.00000178  0.0002215 0.0000
1449  -8451.6156393894  -0.000001247123 0.00045201  0.00000245  0.0002198 0.0000
1450  -8451.6156411221  -0.000001732678 0.00035614  0.00000195  0.0002194 0.0000
1451  -8451.6156424902  -0.000001368058 0.00044468  0.00000242  0.0002175 0.0000
1452  -8451.6156441710  -0.000001680875 0.00035762  0.00000195  0.0002169 0.0000
1453  -8451.6156455289  -0.000001357865 0.00047536  0.00000260  0.0002154 0.0000
1454  -8451.6156473038  -0.000001774897 0.00029782  0.00000163  0.0002142 0.0000
1455  -8451.6156484240  -0.000001120225 0.00059119  0.00000321  0.0002132 0.0000
1456  -8451.6156506002  -0.000002176179 0.00015752  0.00000090  0.0002118 0.0000
1457  -8451.6156511861  -0.000000585935 0.00045581  0.00000247  0.0002107 0.0000
1458  -8451.6156528517  -0.000001665565 0.00036810  0.00000202  0.0002102 0.0000
1459  -8451.6156541921  -0.000001340395 0.00020769  0.00000114  0.0002081 0.0000
               *** Restarting incremental Fock matrix formation ***
                                   *** Resetting DIIS ***
1460  -8451.6156548555  -0.000000663349 0.00056333  0.00000322  0.0002084 0.0000
1461  -8451.6156564410  -0.000001585551 0.00011615  0.00000100  0.0003965 0.0000
1462  -8451.6156572061  -0.000000765122 0.00050660  0.00000275  0.0002064 0.0000
1463  -8451.6156589980  -0.000001791828 0.00008842  0.00000057  0.0002041 0.0000
1464  -8451.6156593214  -0.000000323484 0.00068441  0.00000370  0.0002047 0.0000
1465  -8451.6156617381  -0.000002416631 0.00085662  0.00000463  0.0002022 0.0000
1466  -8451.6156647004  -0.000002962330 0.00010528  0.00000069  0.0001999 0.0000
1467  -8451.6156643338   0.000000366577 0.00062788  0.00000339  0.0001999 0.0000
1468  -8451.6156664989  -0.000002165092 0.00049315  0.00000268  0.0001986 0.0000
1469  -8451.6156681825  -0.000001683609 0.00045984  0.00000248  0.0001964 0.0000
1470  -8451.6156697374  -0.000001554869 0.00038052  0.00000207  0.0001959 0.0000
1471  -8451.6156710227  -0.000001285265 0.00026214  0.00000143  0.0001941 0.0000
1472  -8451.6156719052  -0.000000882566 0.00054315  0.00000294  0.0001935 0.0000
1473  -8451.6156737036  -0.000001798366 0.00015780  0.00000088  0.0001922 0.0000
1474  -8451.6156742316  -0.000000527963 0.00052674  0.00000285  0.0001911 0.0000
1475  -8451.6156759552  -0.000001723658 0.00019936  0.00000110  0.0001902 0.0000
1476  -8451.6156766159  -0.000000660735 0.00053176  0.00000288  0.0001892 0.0000
1477  -8451.6156783301  -0.000001714106 0.00004999  0.00000036  0.0001875 0.0000
1478  -8451.6156784971  -0.000000167058 0.00044289  0.00000240  0.0001879 0.0000
1479  -8451.6156799273  -0.000001430231 0.00041344  0.00000223  0.0001860 0.0000
               *** Restarting incremental Fock matrix formation ***
                                   *** Resetting DIIS ***
1480  -8451.6156811582  -0.000001230834 0.00049751  0.00000285  0.0001854 0.0000
1481  -8451.6156824477  -0.000001289500 0.00009327  0.00000090  0.0002192 0.0000
1482  -8451.6156830064  -0.000000558692 0.00018507  0.00000103  0.0001837 0.0000
1483  -8451.6156835915  -0.000000585098 0.00037580  0.00000204  0.0001824 0.0000
1484  -8451.6156847694  -0.000001177972 0.00033137  0.00000180  0.0001819 0.0000
1485  -8451.6156858017  -0.000001032307 0.00030726  0.00000168  0.0001806 0.0000
1486  -8451.6156867504  -0.000000948667 0.00037232  0.00000202  0.0001798 0.0000
1487  -8451.6156879006  -0.000001150234 0.00042804  0.00000232  0.0001785 0.0000
1488  -8451.6156891948  -0.000001294153 0.00011024  0.00000065  0.0001777 0.0000
1489  -8451.6156895349  -0.000000340126 0.00046166  0.00000249  0.0001767 0.0000
1490  -8451.6156909220  -0.000001387081 0.00017418  0.00000097  0.0001761 0.0000
1491  -8451.6156914501  -0.000000528136 0.00035220  0.00000190  0.0001748 0.0000
1492  -8451.6156925031  -0.000001052940 0.00036123  0.00000196  0.0001743 0.0000
1493  -8451.6156935768  -0.000001073726 0.00035843  0.00000194  0.0001729 0.0000
1494  -8451.6156946318  -0.000001054990 0.00032201  0.00000175  0.0001719 0.0000
1495  -8451.6156955755  -0.000000943708 0.00030246  0.00000164  0.0001711 0.0000
1496  -8451.6156964582  -0.000000882683 0.00036533  0.00000199  0.0001700 0.0000
1497  -8451.6156975097  -0.000001051460 0.00017432  0.00000096  0.0001690 0.0000
1498  -8451.6156980193  -0.000000509679 0.00064726  0.00000350  0.0001685 0.0000
1499  -8451.6156998573  -0.000001837972 0.00006607  0.00000042  0.0001664 0.0000
               *** Restarting incremental Fock matrix formation ***
                                   *** Resetting DIIS ***
1500  -8451.6156999411  -0.000000083786 0.00044150  0.00000251  0.0001665 0.0000
1501  -8451.6157009633  -0.000001022247 0.00008717  0.00000076  0.0002642 0.0000
1502  -8451.6157013897  -0.000000426344 0.00018501  0.00000103  0.0001651 0.0000
1503  -8451.6157019111  -0.000000521382 0.00032507  0.00000177  0.0001639 0.0000
1504  -8451.6157028178  -0.000000906777 0.00022113  0.00000121  0.0001636 0.0000
1505  -8451.6157034361  -0.000000618251 0.00032133  0.00000174  0.0001625 0.0000
1506  -8451.6157043197  -0.000000883652 0.00036287  0.00000197  0.0001618 0.0000
1507  -8451.6157053161  -0.000000996373 0.00036759  0.00000199  0.0001605 0.0000
1508  -8451.6157063096  -0.000000993532 0.00017527  0.00000097  0.0001597 0.0000
1509  -8451.6157067837  -0.000000474021 0.00026292  0.00000143  0.0001587 0.0000
1510  -8451.6157074958  -0.000000712127 0.00043269  0.00000235  0.0001584 0.0000
1511  -8451.6157086494  -0.000001153581 0.00016350  0.00000091  0.0001565 0.0000
1512  -8451.6157090832  -0.000000433869 0.00032266  0.00000176  0.0001568 0.0000
1513  -8451.6157099416  -0.000000858368 0.00040585  0.00000220  0.0001552 0.0000
1514  -8451.6157109993  -0.000001057657 0.00017769  0.00000098  0.0001544 0.0000
1515  -8451.6157114674  -0.000000468106 0.00044414  0.00000241  0.0001535 0.0000
1516  -8451.6157126118  -0.000001144424 0.00028540  0.00000155  0.0001524 0.0000
1517  -8451.6157133434  -0.000000731585 0.00013720  0.00000077  0.0001513 0.0000
1518  -8451.6157136985  -0.000000355107 0.00046588  0.00000253  0.0001512 0.0000
1519  -8451.6157148807  -0.000001182225 0.00018235  0.00000100  0.0001494 0.0000
               *** Restarting incremental Fock matrix formation ***
                                   *** Resetting DIIS ***
1520  -8451.6157152193  -0.000000338601 0.00038780  0.00000232  0.0001495 0.0000
1521  -8451.6157157753  -0.000000555989 0.00010874  0.00000090  0.0003434 0.0000
1522  -8451.6157163451  -0.000000569831 0.00023670  0.00000130  0.0001479 0.0000
1523  -8451.6157169300  -0.000000584838 0.00020207  0.00000112  0.0001469 0.0000
1524  -8451.6157174362  -0.000000506177 0.00037273  0.00000202  0.0001465 0.0000
1525  -8451.6157183529  -0.000000916714 0.00016530  0.00000093  0.0001453 0.0000
1526  -8451.6157187543  -0.000000401420 0.00035054  0.00000191  0.0001448 0.0000
1527  -8451.6157196081  -0.000000853852 0.00006464  0.00000040  0.0001434 0.0000
1528  -8451.6157197620  -0.000000153852 0.00040118  0.00000218  0.0001439 0.0000
1529  -8451.6157207310  -0.000000969028 0.00050971  0.00000276  0.0001421 0.0000
1530  -8451.6157219354  -0.000001204407 0.00006237  0.00000038  0.0001411 0.0000
1531  -8451.6157220830  -0.000000147525 0.00030817  0.00000168  0.0001404 0.0000
1532  -8451.6157228100  -0.000000727026 0.00044642  0.00000243  0.0001396 0.0000
1533  -8451.6157238459  -0.000001035938 0.00012328  0.00000070  0.0001384 0.0000
1534  -8451.6157241341  -0.000000288219 0.00045400  0.00000247  0.0001377 0.0000
1535  -8451.6157251767  -0.000001042523 0.00023887  0.00000131  0.0001366 0.0000
1536  -8451.6157257189  -0.000000542212 0.00016530  0.00000093  0.0001355 0.0000
1537  -8451.6157260981  -0.000000379241 0.00033475  0.00000182  0.0001354 0.0000
1538  -8451.6157268588  -0.000000760694 0.00039780  0.00000217  0.0001341 0.0000
1539  -8451.6157277381  -0.000000879298 0.00011569  0.00000065  0.0001334 0.0000
               *** Restarting incremental Fock matrix formation ***
                                   *** Resetting DIIS ***
1540  -8451.6157273922   0.000000345932 0.00034326  0.00000189  0.0001332 0.0000
1541  -8451.6157280953  -0.000000703158 0.00006714  0.00000045  0.0001400 0.0000
1542  -8451.6157282709  -0.000000175591 0.00028592  0.00000157  0.0001320 0.0000
1543  -8451.6157288923  -0.000000621330 0.00002594  0.00000021  0.0001317 0.0000
1544  -8451.6157289509  -0.000000058655 0.00057586  0.00000314  0.0001311 0.0000
1545  -8451.6157301978  -0.000001246906 0.00045073  0.00000246  0.0001296 0.0000
1546  -8451.6157311614  -0.000000963571 0.00003486  0.00000027  0.0001280 0.0000
1547  -8451.6157310854   0.000000076010 0.00061634  0.00000336  0.0001282 0.0000
1548  -8451.6157323878  -0.000001302466 0.00055854  0.00000305  0.0001265 0.0000
1549  -8451.6157335400  -0.000001152126 0.00017682  0.00000099  0.0001241 0.0000
1550  -8451.6157331755   0.000000364487 0.00062827  0.00000343  0.0001254 0.0000
1551  -8451.6157344678  -0.000001292317 0.00038223  0.00000209  0.0001234 0.0000
1552  -8451.6157352442  -0.000000776392 0.00007640  0.00000049  0.0001219 0.0000
1553  -8451.6157354005  -0.000000156362 0.00051285  0.00000280  0.0001219 0.0000
1554  -8451.6157364297  -0.000001029186 0.00067170  0.00000368  0.0001202 0.0000
1555  -8451.6157377409  -0.000001311193 0.00003143  0.00000022  0.0001183 0.0000
1556  -8451.6157377094   0.000000031509 0.00045112  0.00000247  0.0001180 0.0000
1557  -8451.6157385860  -0.000000876556 0.00076689  0.00000421  0.0001168 0.0000
1558  -8451.6157400363  -0.000001450373 0.00004880  0.00000033  0.0001145 0.0000
1559  -8451.6157399457   0.000000090648 0.00044029  0.00000242  0.0001143 0.0000
               *** Restarting incremental Fock matrix formation ***
                                   *** Resetting DIIS ***
1560  -8451.6157406955  -0.000000749829 0.00027918  0.00000168  0.0001134 0.0000
1561  -8451.6157410404  -0.000000344884 0.00007582  0.00000065  0.0002103 0.0000
1562  -8451.6157412995  -0.000000259046 0.00011082  0.00000064  0.0001125 0.0000
1563  -8451.6157415057  -0.000000206259 0.00022149  0.00000122  0.0001117 0.0000
1564  -8451.6157419164  -0.000000410721 0.00017528  0.00000098  0.0001113 0.0000
1565  -8451.6157422380  -0.000000321545 0.00013550  0.00000075  0.0001106 0.0000
1566  -8451.6157424904  -0.000000252441 0.00041545  0.00000229  0.0001102 0.0000
1567  -8451.6157432362  -0.000000745727 0.00007475  0.00000044  0.0001087 0.0000
1568  -8451.6157431012   0.000000134918 0.00035517  0.00000196  0.0001092 0.0000
1569  -8451.6157437381  -0.000000636832 0.00045076  0.00000249  0.0001081 0.0000
1570  -8451.6157445297  -0.000000791666 0.00010348  0.00000060  0.0001064 0.0000
1571  -8451.6157443464   0.000000183330 0.00043463  0.00000240  0.0001071 0.0000
1572  -8451.6157451058  -0.000000759421 0.00016958  0.00000095  0.0001056 0.0000
1573  -8451.6157453992  -0.000000293330 0.00017484  0.00000098  0.0001052 0.0000
1574  -8451.6157457028  -0.000000303686 0.00022124  0.00000123  0.0001043 0.0000
1575  -8451.6157460818  -0.000000379006 0.00013909  0.00000078  0.0001041 0.0000
1576  -8451.6157463257  -0.000000243894 0.00039527  0.00000219  0.0001032 0.0000
1577  -8451.6157469880  -0.000000662283 0.00009029  0.00000052  0.0001021 0.0000
1578  -8451.6157468393   0.000000148772 0.00032395  0.00000180  0.0001024 0.0000
1579  -8451.6157473830  -0.000000543714 0.00028927  0.00000161  0.0001014 0.0000
               *** Restarting incremental Fock matrix formation ***
                                   *** Resetting DIIS ***
1580  -8451.6157477684  -0.000000385473 0.00024139  0.00000145  0.0001003 0.0000
1581  -8451.6157480760  -0.000000307518 0.00006161  0.00000050  0.0001673 0.0000
1582  -8451.6157482351  -0.000000159125 0.00014811  0.00000083  0.0000994 0.0000
1583  -8451.6157484727  -0.000000237613 0.00006011  0.00000036  0.0000995 0.0000
1584  -8451.6157485749  -0.000000102189 0.00025977  0.00000144  0.0000988 0.0000
1585  -8451.6157489952  -0.000000420292 0.00003959  0.00000025  0.0000982 0.0000
1586  -8451.6157490599  -0.000000064712 0.00026321  0.00000147  0.0000979 0.0000
1587  -8451.6157494824  -0.000000422504 0.00005360  0.00000032  0.0000970 0.0000
1588  -8451.6157495619  -0.000000079479 0.00016374  0.00000092  0.0000971 0.0000
1589  -8451.6157498250  -0.000000263126 0.00016970  0.00000095  0.0000963 0.0000
1590  -8451.6157500918  -0.000000266822 0.00003197  0.00000021  0.0000962 0.0000
1591  -8451.6157501445  -0.000000052718 0.00030751  0.00000171  0.0000957 0.0000
1592  -8451.6157506240  -0.000000479416 0.00021934  0.00000123  0.0000949 0.0000
1593  -8451.6157509641  -0.000000340104 0.00006079  0.00000036  0.0000940 0.0000
1594  -8451.6157510585  -0.000000094416 0.00019887  0.00000112  0.0000938 0.0000
1595  -8451.6157513654  -0.000000306918 0.00021302  0.00000119  0.0000934 0.0000
1596  -8451.6157516919  -0.000000326545 0.00009821  0.00000056  0.0000924 0.0000
1597  -8451.6157518404  -0.000000148413 0.00011779  0.00000066  0.0000925 0.0000
1598  -8451.6157520192  -0.000000178867 0.00026669  0.00000149  0.0000918 0.0000
1599  -8451.6157524177  -0.000000398462 0.00003869  0.00000024  0.0000911 0.0000
               *** Restarting incremental Fock matrix formation ***
                                   *** Resetting DIIS ***
1600  -8451.6157523914   0.000000026243 0.00021390  0.00000122  0.0000909 0.0000
1601  -8451.6157526972  -0.000000305772 0.00005088  0.00000036  0.0000901 0.0000
1602  -8451.6157527848  -0.000000087552 0.00018347  0.00000103  0.0000900 0.0000
1603  -8451.6157530525  -0.000000267708 0.00001759  0.00000014  0.0000896 0.0000
1604  -8451.6157530838  -0.000000031356 0.00027757  0.00000156  0.0000893 0.0000
1605  -8451.6157534860  -0.000000402200 0.00006585  0.00000038  0.0000888 0.0000
1606  -8451.6157533910   0.000000095013 0.00017367  0.00000097  0.0000886 0.0000
1607  -8451.6157536443  -0.000000253282 0.00041076  0.00000231  0.0000881 0.0000
1608  -8451.6157542269  -0.000000582653 0.00021332  0.00000120  0.0000869 0.0000
1609  -8451.6157545262  -0.000000299213 0.00003406  0.00000024  0.0000860 0.0000
1610  -8451.6157544768   0.000000049362 0.00035462  0.00000199  0.0000863 0.0000
1611  -8451.6157549724  -0.000000495569 0.00030818  0.00000174  0.0000851 0.0000
1612  -8451.6157553944  -0.000000422015 0.00005306  0.00000033  0.0000842 0.0000
1613  -8451.6157553233   0.000000071061 0.00014396  0.00000081  0.0000843 0.0000
1614  -8451.6157555206  -0.000000197286 0.00019024  0.00000108  0.0000836 0.0000
1615  -8451.6157557827  -0.000000262051 0.00016244  0.00000092  0.0000834 0.0000
1616  -8451.6157560034  -0.000000220696 0.00019617  0.00000111  0.0000825 0.0000
1617  -8451.6157562658  -0.000000262469 0.00005287  0.00000031  0.0000822 0.0000
1618  -8451.6157563413  -0.000000075437 0.00025520  0.00000145  0.0000818 0.0000
1619  -8451.6157566798  -0.000000338492 0.00014739  0.00000084  0.0000810 0.0000
               *** Restarting incremental Fock matrix formation ***
                                   *** Resetting DIIS ***
1620  -8451.6157567803  -0.000000100528 0.00018297  0.00000109  0.0000806 0.0000
1621  -8451.6157569661  -0.000000185777 0.00004691  0.00000035  0.0001325 0.0000
1622  -8451.6157570594  -0.000000093351 0.00009877  0.00000057  0.0000799 0.0000
1623  -8451.6157571856  -0.000000126183 0.00010011  0.00000058  0.0000793 0.0000
1624  -8451.6157573153  -0.000000129714 0.00015173  0.00000086  0.0000793 0.0000
1625  -8451.6157575118  -0.000000196507 0.00012096  0.00000069  0.0000786 0.0000
1626  -8451.6157576671  -0.000000155243 0.00011344  0.00000065  0.0000784 0.0000
1627  -8451.6157578130  -0.000000145938 0.00007104  0.00000041  0.0000778 0.0000
1628  -8451.6157579030  -0.000000089989 0.00015129  0.00000086  0.0000778 0.0000
1629  -8451.6157580961  -0.000000193131 0.00014653  0.00000084  0.0000770 0.0000
1630  -8451.6157582816  -0.000000185442 0.00010715  0.00000062  0.0000768 0.0000
1631  -8451.6157584141  -0.000000132588 0.00011017  0.00000064  0.0000762 0.0000
1632  -8451.6157585495  -0.000000135356 0.00010968  0.00000063  0.0000761 0.0000
1633  -8451.6157586842  -0.000000134733 0.00015867  0.00000091  0.0000756 0.0000
1634  -8451.6157588798  -0.000000195525 0.00009197  0.00000053  0.0000751 0.0000
1635  -8451.6157589929  -0.000000113185 0.00014415  0.00000083  0.0000747 0.0000
1636  -8451.6157591686  -0.000000175667 0.00011445  0.00000066  0.0000744 0.0000
1637  -8451.6157593063  -0.000000137716 0.00004376  0.00000026  0.0000737 0.0000
1638  -8451.6157593593  -0.000000052991 0.00019625  0.00000112  0.0000739 0.0000
1639  -8451.6157595949  -0.000000235610 0.00010766  0.00000062  0.0000730 0.0000
               *** Restarting incremental Fock matrix formation ***
                                   *** Resetting DIIS ***
1640  -8451.6157596429  -0.000000047936 0.00016209  0.00000101  0.0000729 0.0000
1641  -8451.6157597671  -0.000000124266 0.00005244  0.00000040  0.0001506 0.0000
1642  -8451.6157598674  -0.000000100308 0.00005785  0.00000035  0.0000723 0.0000
1643  -8451.6157599347  -0.000000067237 0.00012609  0.00000073  0.0000719 0.0000
1644  -8451.6157600816  -0.000000146954 0.00012499  0.00000072  0.0000716 0.0000
1645  -8451.6157602266  -0.000000144946 0.00005570  0.00000033  0.0000711 0.0000
1646  -8451.6157602918  -0.000000065251 0.00022209  0.00000128  0.0000709 0.0000
1647  -8451.6157605442  -0.000000252410 0.00004732  0.00000029  0.0000700 0.0000
1648  -8451.6157604938   0.000000050404 0.00015618  0.00000090  0.0000704 0.0000
1649  -8451.6157606722  -0.000000178328 0.00019431  0.00000112  0.0000699 0.0000
1650  -8451.6157608918  -0.000000219648 0.00001574  0.00000012  0.0000690 0.0000
1651  -8451.6157608796   0.000000012229 0.00018413  0.00000106  0.0000693 0.0000
1652  -8451.6157610861  -0.000000206526 0.00010730  0.00000062  0.0000686 0.0000
1653  -8451.6157612046  -0.000000118496 0.00006298  0.00000037  0.0000682 0.0000
1654  -8451.6157612723  -0.000000067699 0.00014487  0.00000084  0.0000679 0.0000
1655  -8451.6157614330  -0.000000160653 0.00006294  0.00000037  0.0000676 0.0000
1656  -8451.6157614999  -0.000000066944 0.00017365  0.00000101  0.0000672 0.0000
1657  -8451.6157616904  -0.000000190468 0.00002317  0.00000016  0.0000668 0.0000
1658  -8451.6157617131  -0.000000022741 0.00014213  0.00000082  0.0000666 0.0000
1659  -8451.6157618690  -0.000000155895 0.00010270  0.00000060  0.0000661 0.0000
               *** Restarting incremental Fock matrix formation ***
                                   *** Resetting DIIS ***
1660  -8451.6157619159  -0.000000046923 0.00014262  0.00000086  0.0000659 0.0000
1661  -8451.6157620433  -0.000000127391 0.00003829  0.00000028  0.0000723 0.0000
1662  -8451.6157620915  -0.000000048174 0.00006067  0.00000036  0.0000653 0.0000
1663  -8451.6157621526  -0.000000061154 0.00008838  0.00000052  0.0000649 0.0000
1664  -8451.6157622490  -0.000000096326 0.00012003  0.00000070  0.0000648 0.0000
1665  -8451.6157623740  -0.000000124994 0.00005487  0.00000033  0.0000643 0.0000
1666  -8451.6157624340  -0.000000060059 0.00016353  0.00000095  0.0000641 0.0000
1667  -8451.6157626052  -0.000000171167 0.00001354  0.00000007  0.0000635 0.0000
1668  -8451.6157626034   0.000000001804 0.00015128  0.00000088  0.0000636 0.0000
1669  -8451.6157627590  -0.000000155618 0.00018997  0.00000111  0.0000630 0.0000
1670  -8451.6157629522  -0.000000193180 0.00001401  0.00000010  0.0000623 0.0000
1671  -8451.6157629441   0.000000008131 0.00019421  0.00000113  0.0000625 0.0000
1672  -8451.6157631404  -0.000000196305 0.00018728  0.00000109  0.0000618 0.0000
1673  -8451.6157633270  -0.000000186683 0.00002965  0.00000019  0.0000611 0.0000
1674  -8451.6157632927   0.000000034313 0.00011591  0.00000068  0.0000611 0.0000
1675  -8451.6157634079  -0.000000115197 0.00007639  0.00000045  0.0000609 0.0000
1676  -8451.6157634839  -0.000000075954 0.00021133  0.00000124  0.0000605 0.0000
1677  -8451.6157636906  -0.000000206765 0.00004352  0.00000027  0.0000599 0.0000
1678  -8451.6157636501   0.000000040553 0.00014299  0.00000084  0.0000599 0.0000
1679  -8451.6157637886  -0.000000138509 0.00018982  0.00000111  0.0000595 0.0000
               *** Restarting incremental Fock matrix formation ***
                                   *** Resetting DIIS ***
1680  -8451.6157639108  -0.000000122182 0.00012277  0.00000076  0.0000588 0.0000
1681  -8451.6157640067  -0.000000095932 0.00002377  0.00000024  0.0000644 0.0000
1682  -8451.6157640535  -0.000000046794 0.00007145  0.00000042  0.0000584 0.0000
1683  -8451.6157641175  -0.000000064030 0.00004663  0.00000029  0.0000578 0.0000
1684  -8451.6157641607  -0.000000043190 0.00008900  0.00000053  0.0000580 0.0000
1685  -8451.6157642446  -0.000000083859 0.00008421  0.00000050  0.0000575 0.0000
1686  -8451.6157643225  -0.000000077882 0.00005306  0.00000032  0.0000574 0.0000
1687  -8451.6157643734  -0.000000050955 0.00012273  0.00000073  0.0000571 0.0000
1688  -8451.6157644869  -0.000000113476 0.00003527  0.00000022  0.0000567 0.0000
1689  -8451.6157645212  -0.000000034297 0.00009261  0.00000055  0.0000566 0.0000
1690  -8451.6157646059  -0.000000084698 0.00011019  0.00000065  0.0000562 0.0000
1691  -8451.6157647058  -0.000000099870 0.00000886  0.00000006  0.0000559 0.0000
1692  -8451.6157647102  -0.000000004433 0.00010580  0.00000063  0.0000557 0.0000
1693  -8451.6157648051  -0.000000094922 0.00005903  0.00000035  0.0000556 0.0000
1694  -8451.6157648591  -0.000000053953 0.00014306  0.00000085  0.0000552 0.0000
1695  -8451.6157649879  -0.000000128839 0.00000798  0.00000008  0.0000548 0.0000
1696  -8451.6157649821   0.000000005764 0.00010637  0.00000063  0.0000548 0.0000
1697  -8451.6157650771  -0.000000094924 0.00017838  0.00000106  0.0000544 0.0000
1698  -8451.6157652335  -0.000000156448 0.00005461  0.00000033  0.0000538 0.0000
1699  -8451.6157651884   0.000000045118 0.00014271  0.00000085  0.0000540 0.0000
               *** Restarting incremental Fock matrix formation ***
                                   *** Resetting DIIS ***
1700  -8451.6157652587  -0.000000070260 0.00010962  0.00000067  0.0000535 0.0000
1701  -8451.6157653420  -0.000000083386 0.00002266  0.00000018  0.0000526 0.0000
1702  -8451.6157653686  -0.000000026594 0.00006073  0.00000037  0.0000531 0.0000
1703  -8451.6157654208  -0.000000052136 0.00006265  0.00000038  0.0000528 0.0000
1704  -8451.6157654726  -0.000000051834 0.00009796  0.00000059  0.0000526 0.0000
1705  -8451.6157655568  -0.000000084226 0.00003290  0.00000021  0.0000523 0.0000
1706  -8451.6157655821  -0.000000025291 0.00012874  0.00000077  0.0000521 0.0000
1707  -8451.6157656927  -0.000000110591 0.00001546  0.00000011  0.0000516 0.0000
1708  -8451.6157657020  -0.000000009322 0.00011859  0.00000071  0.0000517 0.0000
1709  -8451.6157658012  -0.000000099206 0.00006867  0.00000041  0.0000511 0.0000
1710  -8451.6157658591  -0.000000057837 0.00004793  0.00000029  0.0000511 0.0000
1711  -8451.6157658976  -0.000000038555 0.00009738  0.00000058  0.0000507 0.0000
1712  -8451.6157659761  -0.000000078424 0.00004688  0.00000029  0.0000505 0.0000
1713  -8451.6157660173  -0.000000041266 0.00006749  0.00000041  0.0000503 0.0000
1714  -8451.6157660721  -0.000000054770 0.00010642  0.00000064  0.0000500 0.0000
1715  -8451.6157661585  -0.000000086442 0.00003321  0.00000021  0.0000496 0.0000
1716  -8451.6157661835  -0.000000024946 0.00012202  0.00000073  0.0000495 0.0000
1717  -8451.6157662826  -0.000000099166 0.00005888  0.00000036  0.0000490 0.0000
1718  -8451.6157663303  -0.000000047605 0.00001391  0.00000010  0.0000490 0.0000
1719  -8451.6157663399  -0.000000009608 0.00011024  0.00000067  0.0000487 0.0000
               *** Restarting incremental Fock matrix formation ***
                                   *** Resetting DIIS ***
1720  -8451.6157663919  -0.000000052070 0.00009671  0.00000061  0.0000485 0.0000
1721  -8451.6157664488  -0.000000056873 0.00002788  0.00000021  0.0000726 0.0000
1722  -8451.6157664813  -0.000000032507 0.00004999  0.00000031  0.0000481 0.0000
1723  -8451.6157665183  -0.000000037011 0.00006728  0.00000041  0.0000478 0.0000
1724  -8451.6157665733  -0.000000054992 0.00008182  0.00000050  0.0000476 0.0000
1725  -8451.6157666341  -0.000000060767 0.00002597  0.00000017  0.0000473 0.0000
1726  -8451.6157666550  -0.000000020877 0.00010697  0.00000065  0.0000473 0.0000
1727  -8451.6157667361  -0.000000081131 0.00000658  0.00000005  0.0000467 0.0000
1728  -8451.6157667351   0.000000000997 0.00009837  0.00000059  0.0000469 0.0000
1729  -8451.6157668097  -0.000000074613 0.00016317  0.00000099  0.0000465 0.0000
1730  -8451.6157669333  -0.000000123555 0.00029920  0.00000181  0.0000458 0.0000
1731  -8451.6157671546  -0.000000221302 0.00009070  0.00000055  0.0000449 0.0000
1732  -8451.6157670876   0.000000067012 0.00051930  0.00000315  0.0000451 0.0000
1733  -8451.6157674546  -0.000000367014 0.00017727  0.00000108  0.0000433 0.0000
1734  -8451.6157675766  -0.000000121998 0.00025876  0.00000158  0.0000424 0.0000
1735  -8451.6157677567  -0.000000180155 0.00100084  0.00000610  0.0000418 0.0000
1736  -8451.6157683806  -0.000000623921 0.00047406  0.00000289  0.0000380 0.0000
1737  -8451.6157680874   0.000000293265 0.00151987  0.00000930  0.0000397 0.0000
1738  -8451.6157689556  -0.000000868185 0.00005904  0.00000039  0.0000344 0.0000
1739  -8451.6157689907  -0.000000035110 0.00045462  0.00000280  0.0000342 0.0000
               *** Restarting incremental Fock matrix formation ***
                                   *** Resetting DIIS ***
1740  -8451.6157691604  -0.000000169712 0.00005804  0.00000048  0.0000325 0.0000
1741  -8451.6157691741  -0.000000013706 0.00002784  0.00000025  0.0000853 0.0000
1742  -8451.6157692043  -0.000000030253 0.00002729  0.00000018  0.0000322 0.0000
1743  -8451.6157692167  -0.000000012385 0.00003818  0.00000024  0.0000320 0.0000
1744  -8451.6157692379  -0.000000021224 0.00006051  0.00000038  0.0000319 0.0000
1745  -8451.6157692684  -0.000000030450 0.00001368  0.00000009  0.0000317 0.0000
1746  -8451.6157692649   0.000000003523 0.00004507  0.00000028  0.0000317 0.0000
1747  -8451.6157692867  -0.000000021781 0.00008251  0.00000052  0.0000315 0.0000
1748  -8451.6157693296  -0.000000042903 0.00001792  0.00000012  0.0000312 0.0000
1749  -8451.6157693333  -0.000000003720 0.00001605  0.00000011  0.0000312 0.0000
1750  -8451.6157693398  -0.000000006543 0.00008782  0.00000055  0.0000311 0.0000
1751  -8451.6157693831  -0.000000043254 0.00000433  0.00000004  0.0000307 0.0000
1752  -8451.6157693847  -0.000000001575 0.00005334  0.00000034  0.0000307 0.0000
1753  -8451.6157694092  -0.000000024513 0.00005214  0.00000033  0.0000305 0.0000
1754  -8451.6157694335  -0.000000024313 0.00000474  0.00000004  0.0000303 0.0000
1755  -8451.6157694343  -0.000000000775 0.00004429  0.00000028  0.0000304 0.0000
1756  -8451.6157694539  -0.000000019676 0.00005850  0.00000037  0.0000301 0.0000
1757  -8451.6157694820  -0.000000028083 0.00000877  0.00000006  0.0000300 0.0000
1758  -8451.6157694817   0.000000000267 0.00004361  0.00000027  0.0000299 0.0000
1759  -8451.6157695011  -0.000000019312 0.00010073  0.00000063  0.0000298 0.0000
               *** Restarting incremental Fock matrix formation ***
                                   *** Resetting DIIS ***
1760  -8451.6157695339  -0.000000032833 0.00005343  0.00000034  0.0000294 0.0000
1761  -8451.6157695525  -0.000000018625 0.00001116  0.00000009  0.0000290 0.0000
1762  -8451.6157695582  -0.000000005670 0.00002265  0.00000014  0.0000292 0.0000
1763  -8451.6157695663  -0.000000008156 0.00004273  0.00000027  0.0000290 0.0000
1764  -8451.6157695850  -0.000000018688 0.00003093  0.00000020  0.0000289 0.0000
1765  -8451.6157695982  -0.000000013180 0.00002353  0.00000015  0.0000287 0.0000
1766  -8451.6157696058  -0.000000007598 0.00004189  0.00000026  0.0000287 0.0000
1767  -8451.6157696233  -0.000000017526 0.00002294  0.00000015  0.0000285 0.0000
1768  -8451.6157696304  -0.000000007058 0.00003618  0.00000023  0.0000285 0.0000
1769  -8451.6157696453  -0.000000014941 0.00003305  0.00000021  0.0000283 0.0000
1770  -8451.6157696593  -0.000000013981 0.00002730  0.00000017  0.0000282 0.0000
1771  -8451.6157696702  -0.000000010932 0.00003529  0.00000022  0.0000280 0.0000
1772  -8451.6157696850  -0.000000014770 0.00003338  0.00000021  0.0000280 0.0000
1773  -8451.6157696982  -0.000000013159 0.00002258  0.00000014  0.0000278 0.0000
1774  -8451.6157697051  -0.000000006934 0.00003453  0.00000022  0.0000277 0.0000
1775  -8451.6157697198  -0.000000014688 0.00004387  0.00000027  0.0000276 0.0000
1776  -8451.6157697365  -0.000000016733 0.00001572  0.00000010  0.0000274 0.0000
1777  -8451.6157697427  -0.000000006132 0.00002578  0.00000016  0.0000273 0.0000
1778  -8451.6157697509  -0.000000008205 0.00003426  0.00000021  0.0000273 0.0000
1779  -8451.6157697644  -0.000000013555 0.00003385  0.00000021  0.0000271 0.0000
               *** Restarting incremental Fock matrix formation ***
                                   *** Resetting DIIS ***
1780  -8451.6157697978  -0.000000033424 0.00004888  0.00000032  0.0000270 0.0000
1781  -8451.6157698117  -0.000000013892 0.00001305  0.00000010  0.0000265 0.0000
1782  -8451.6157698172  -0.000000005468 0.00002116  0.00000013  0.0000268 0.0000
1783  -8451.6157698244  -0.000000007221 0.00003646  0.00000023  0.0000267 0.0000
1784  -8451.6157698370  -0.000000012560 0.00003451  0.00000021  0.0000265 0.0000
1785  -8451.6157698518  -0.000000014768 0.00001088  0.00000007  0.0000264 0.0000
1786  -8451.6157698518  -0.000000000095 0.00007605  0.00000047  0.0000264 0.0000
1787  -8451.6157698839  -0.000000032047 0.00001475  0.00000009  0.0000260 0.0000
1788  -8451.6157698819   0.000000002032 0.00005172  0.00000032  0.0000261 0.0000
1789  -8451.6157699020  -0.000000020182 0.00007271  0.00000045  0.0000259 0.0000
1790  -8451.6157699328  -0.000000030745 0.00001502  0.00000010  0.0000256 0.0000
1791  -8451.6157699281   0.000000004653 0.00006542  0.00000041  0.0000257 0.0000
1792  -8451.6157699562  -0.000000028078 0.00004248  0.00000027  0.0000255 0.0000
1793  -8451.6157699723  -0.000000016058 0.00001229  0.00000008  0.0000253 0.0000
1794  -8451.6157699737  -0.000000001464 0.00004991  0.00000031  0.0000252 0.0000
1795  -8451.6157699915  -0.000000017750 0.00000328  0.00000002  0.0000251 0.0000
1796  -8451.6157699951  -0.000000003622 0.00004414  0.00000027  0.0000250 0.0000
1797  -8451.6157700128  -0.000000017681 0.00000935  0.00000006  0.0000249 0.0000
1798  -8451.6157700140  -0.000000001250 0.00004391  0.00000027  0.0000248 0.0000
1799  -8451.6157700327  -0.000000018712 0.00000511  0.00000003  0.0000247 0.0000
               *** Restarting incremental Fock matrix formation ***
                                   *** Resetting DIIS ***
1800  -8451.6157700287   0.000000004064 0.00004453  0.00000028  0.0000247 0.0000
1801  -8451.6157700451  -0.000000016442 0.00000931  0.00000008  0.0000244 0.0000
1802  -8451.6157700442   0.000000000917 0.00001984  0.00000012  0.0000245 0.0000
1803  -8451.6157700493  -0.000000005040 0.00003241  0.00000020  0.0000243 0.0000
1804  -8451.6157700620  -0.000000012755 0.00001252  0.00000008  0.0000243 0.0000
1805  -8451.6157700632  -0.000000001197 0.00005494  0.00000034  0.0000242 0.0000
1806  -8451.6157700848  -0.000000021624 0.00002315  0.00000014  0.0000240 0.0000
1807  -8451.6157700916  -0.000000006818 0.00000423  0.00000003  0.0000239 0.0000
1808  -8451.6157700931  -0.000000001421 0.00004621  0.00000029  0.0000239 0.0000
1809  -8451.6157701093  -0.000000016191 0.00000705  0.00000005  0.0000237 0.0000
1810  -8451.6157701120  -0.000000002718 0.00004901  0.00000030  0.0000237 0.0000
1811  -8451.6157701292  -0.000000017217 0.00000317  0.00000002  0.0000236 0.0000
1812  -8451.6157701318  -0.000000002567 0.00002949  0.00000018  0.0000235 0.0000
1813  -8451.6157701431  -0.000000011391 0.00002224  0.00000014  0.0000234 0.0000
1814  -8451.6157701473  -0.000000004151 0.00003575  0.00000022  0.0000233 0.0000
1815  -8451.6157701610  -0.000000013722 0.00000902  0.00000006  0.0000232 0.0000
1816  -8451.6157701603   0.000000000717 0.00003147  0.00000019  0.0000232 0.0000
1817  -8451.6157701712  -0.000000010878 0.00004773  0.00000030  0.0000230 0.0000
1818  -8451.6157701876  -0.000000016444 0.00000542  0.00000004  0.0000228 0.0000
1819  -8451.6157701842   0.000000003420 0.00004609  0.00000028  0.0000229 0.0000
               *** Restarting incremental Fock matrix formation ***
                                   *** Resetting DIIS ***
1820  -8451.6157702054  -0.000000021217 0.00004098  0.00000026  0.0000227 0.0000
1821  -8451.6157702124  -0.000000007003 0.00001095  0.00000007  0.0000224 0.0000
1822  -8451.6157702149  -0.000000002470 0.00002301  0.00000014  0.0000226 0.0000
1823  -8451.6157702198  -0.000000004868 0.00001793  0.00000011  0.0000224 0.0000
1824  -8451.6157702232  -0.000000003436 0.00004214  0.00000026  0.0000224 0.0000
1825  -8451.6157702367  -0.000000013473 0.00001687  0.00000011  0.0000222 0.0000
1826  -8451.6157702404  -0.000000003725 0.00004020  0.00000025  0.0000221 0.0000
1827  -8451.6157702521  -0.000000011736 0.00000458  0.00000003  0.0000219 0.0000
1828  -8451.6157702522  -0.000000000033 0.00004768  0.00000029  0.0000220 0.0000
1829  -8451.6157702672  -0.000000015018 0.00003452  0.00000021  0.0000217 0.0000
1830  -8451.6157702779  -0.000000010677 0.00000338  0.00000003  0.0000217 0.0000
1831  -8451.6157702802  -0.000000002290 0.00003423  0.00000021  0.0000216 0.0000
1832  -8451.6157702907  -0.000000010581 0.00001918  0.00000012  0.0000215 0.0000
1833  -8451.6157702948  -0.000000004022 0.00002557  0.00000016  0.0000214 0.0000
1834  -8451.6157703002  -0.000000005435 0.00003925  0.00000024  0.0000213 0.0000
1835  -8451.6157703120  -0.000000011782 0.00000343  0.00000003  0.0000211 0.0000
1836  -8451.6157703112   0.000000000742 0.00003985  0.00000024  0.0000212 0.0000
1837  -8451.6157703250  -0.000000013726 0.00004284  0.00000026  0.0000210 0.0000
1838  -8451.6157703370  -0.000000012078 0.00000429  0.00000003  0.0000208 0.0000
1839  -8451.6157703379  -0.000000000893 0.00003472  0.00000021  0.0000208 0.0000
               *** Restarting incremental Fock matrix formation ***
                                   *** Resetting DIIS ***
1840  -8451.6157703692  -0.000000031252 0.00003740  0.00000023  0.0000207 0.0000
1841  -8451.6157703764  -0.000000007245 0.00000685  0.00000005  0.0000206 0.0000
1842  -8451.6157703759   0.000000000498 0.00001685  0.00000010  0.0000205 0.0000
1843  -8451.6157703772  -0.000000001279 0.00002465  0.00000015  0.0000205 0.0000
1844  -8451.6157703834  -0.000000006206 0.00002479  0.00000015  0.0000203 0.0000
1845  -8451.6157703865  -0.000000003074 0.00002024  0.00000012  0.0000203 0.0000
1846  -8451.6157703912  -0.000000004715 0.00001384  0.00000009  0.0000202 0.0000
                 **** Energy Check signals convergence ****

               *****************************************************
               *                     SUCCESS                       *
               *           SCF CONVERGED AFTER 1847 CYCLES          *
               *****************************************************

Setting up the final grid:

General Integration Accuracy     IntAcc      ...  4.670
Radial Grid Type                 RadialGrid  ... Gauss-Chebyshev
Angular Grid (max. acc.)         AngularGrid ... Lebedev-302
Angular grid pruning method      GridPruning ... 3 (G Style)
Weight generation scheme         WeightScheme... Becke
Basis function cutoff            BFCut       ...    1.0000e-11
Integration weight cutoff        WCut        ...    1.0000e-14
Grids for H and He will be reduced by one unit

# of grid points (after initial pruning)     ... 205724 (   0.1 sec)
# of grid points (after weights+screening)   ... 184715 (   1.0 sec)
nearest neighbour list constructed           ...    0.0 sec
Grid point re-assignment to atoms done       ...    0.0 sec
Grid point division into batches done        ...    0.6 sec
Reduced shell lists constructed in    2.0 sec

Total number of grid points                  ...   184715
Total number of batches                      ...     2906
Average number of points per batch           ...       63
Average number of grid points per atom       ...     4992
Average number of shells per batch           ...    70.65 (33.48%)
Average number of basis functions per batch  ...   148.35 (30.97%)
Average number of large shells per batch     ...    43.34 (61.36%)
Average number of large basis fcns per batch ...    90.43 (60.96%)
Maximum spatial batch extension              ...  20.29, 26.10, 19.80 au
Average spatial batch extension              ...   2.32,  2.34,  2.31 au

Final grid set up in    3.1 sec
Final integration                            ... done (   2.8 sec)
Change in XC energy                          ...     0.000050740
Integrated number of electrons               ...   309.999922570
Previous integrated no of electrons          ...   309.999532823

----------------
TOTAL SCF ENERGY
----------------

Total Energy       :        -8451.61571965 Eh         -229980.15570 eV

Components:
Nuclear Repulsion  :         5965.72433664 Eh          162335.61218 eV
Electronic Energy  :       -14417.34005629 Eh         -392315.76788 eV
One Electron Energy:       -23692.07877829 Eh         -644694.23918 eV
Two Electron Energy:         9274.73872200 Eh          252378.47130 eV

Virial components:
Potential Energy   :       -16884.81769886 Eh         -459459.24804 eV
Kinetic Energy     :         8433.20197921 Eh          229479.09235 eV
Virial Ratio       :            2.00218348


DFT components:
N(Alpha)           :      155.999955984863 electrons
N(Beta)            :      153.999966585265 electrons
N(Total)           :      309.999922570129 electrons
E(X)               :     -352.086777476925 Eh       
E(C)               :      -12.202117488063 Eh       
E(XC)              :     -364.288894964987 Eh       
DFET-embed. en.    :        0.000000000000 Eh       

---------------
SCF CONVERGENCE
---------------

  Last Energy change         ...    5.2751e-11  Tolerance :   1.0000e-08
  Last MAX-Density change    ...    3.4985e-05  Tolerance :   1.0000e-07
  Last RMS-Density change    ...    2.1455e-07  Tolerance :   5.0000e-09
  Last DIIS Error            ...    2.0125e-05  Tolerance :   5.0000e-07

             **** THE GBW FILE WAS UPDATED (1e3d_chainsAB_proximal_cluster.gbw) ****
             **** DENSITY FILE WAS UPDATED (1e3d_chainsAB_proximal_cluster.scfp) ****
             **** ENERGY FILE WAS UPDATED (1e3d_chainsAB_proximal_cluster.en.tmp) ****
----------------------
UHF SPIN CONTAMINATION
----------------------

Warning: in a DFT calculation there is little theoretical justification to 
         calculate <S**2> as in Hartree-Fock theory. We will do it anyways
         but you should keep in mind that the values have only limited relevance

Expectation value of <S**2>     :     8.444712
Ideal value S*(S+1) for S=1.0   :     2.000000
Deviation                       :     6.444712

             **** THE GBW FILE WAS UPDATED (1e3d_chainsAB_proximal_cluster.gbw) ****
             **** DENSITY FILE WAS UPDATED (1e3d_chainsAB_proximal_cluster.scfp) ****
----------------
ORBITAL ENERGIES
----------------
                 SPIN UP ORBITALS
  NO   OCC          E(Eh)            E(eV) 
   0   1.0000    -256.088852     -6968.5319 
   1   1.0000    -256.071648     -6968.0638 
   2   1.0000    -256.065005     -6967.8830 
   3   1.0000    -256.062268     -6967.8086 
   4   1.0000     -88.715104     -2414.0607 
   5   1.0000     -88.649603     -2412.2783 
   6   1.0000     -88.647368     -2412.2175 
   7   1.0000     -88.646863     -2412.2038 
   8   1.0000     -88.645614     -2412.1698 
   9   1.0000     -88.640777     -2412.0382 
  10   1.0000     -88.628562     -2411.7058 
  11   1.0000     -29.874940      -812.9384 
  12   1.0000     -29.872520      -812.8726 
  13   1.0000     -29.858263      -812.4847 
  14   1.0000     -29.818325      -811.3979 
  15   1.0000     -25.721554      -699.9191 
  16   1.0000     -25.716290      -699.7758 
  17   1.0000     -25.704009      -699.4416 
  18   1.0000     -25.702653      -699.4047 
  19   1.0000     -25.698117      -699.2813 
  20   1.0000     -25.694815      -699.1915 
  21   1.0000     -25.692018      -699.1154 
  22   1.0000     -25.690694      -699.0793 
  23   1.0000     -25.686264      -698.9588 
  24   1.0000     -25.663778      -698.3469 
  25   1.0000     -25.657850      -698.1856 
  26   1.0000     -25.654209      -698.0865 
  27   1.0000     -18.863084      -513.2906 
  28   1.0000     -18.857953      -513.1510 
  29   1.0000     -18.853961      -513.0424 
  30   1.0000     -18.845526      -512.8128 
  31   1.0000     -18.833617      -512.4888 
  32   1.0000     -10.009660      -272.3767 
  33   1.0000      -9.957911      -270.9685 
  34   1.0000      -9.954254      -270.8690 
  35   1.0000      -9.944301      -270.5982 
  36   1.0000      -9.942752      -270.5560 
  37   1.0000      -9.927064      -270.1292 
  38   1.0000      -7.710134      -209.8034 
  39   1.0000      -7.648091      -208.1151 
  40   1.0000      -7.646922      -208.0833 
  41   1.0000      -7.646015      -208.0586 
  42   1.0000      -7.645606      -208.0475 
  43   1.0000      -7.640163      -207.8994 
  44   1.0000      -7.628565      -207.5838 
  45   1.0000      -5.653568      -153.8414 
  46   1.0000      -5.648359      -153.6997 
  47   1.0000      -5.641969      -153.5258 
  48   1.0000      -5.589661      -152.1024 
  49   1.0000      -5.588583      -152.0731 
  50   1.0000      -5.588482      -152.0703 
  51   1.0000      -5.588084      -152.0595 
  52   1.0000      -5.585630      -151.9927 
  53   1.0000      -5.584900      -151.9729 
  54   1.0000      -5.584670      -151.9666 
  55   1.0000      -5.583785      -151.9425 
  56   1.0000      -5.582980      -151.9206 
  57   1.0000      -5.582868      -151.9176 
  58   1.0000      -5.580924      -151.8647 
  59   1.0000      -5.578940      -151.8107 
  60   1.0000      -5.578900      -151.8096 
  61   1.0000      -5.576615      -151.7474 
  62   1.0000      -5.574264      -151.6834 
  63   1.0000      -5.566392      -151.4692 
  64   1.0000      -5.565940      -151.4569 
  65   1.0000      -5.564714      -151.4236 
  66   1.0000      -3.272102       -89.0384 
  67   1.0000      -3.262471       -88.7763 
  68   1.0000      -3.176449       -86.4356 
  69   1.0000      -3.111571       -84.6702 
  70   1.0000      -2.064879       -56.1882 
  71   1.0000      -2.058119       -56.0043 
  72   1.0000      -2.036795       -55.4240 
  73   1.0000      -2.018520       -54.9267 
  74   1.0000      -2.000034       -54.4237 
  75   1.0000      -1.993807       -54.2542 
  76   1.0000      -1.937159       -52.7128 
  77   1.0000      -1.928309       -52.4720 
  78   1.0000      -1.924156       -52.3589 
  79   1.0000      -1.872773       -50.9608 
  80   1.0000      -1.861472       -50.6532 
  81   1.0000      -1.848770       -50.3076 
  82   1.0000      -0.743989       -20.2450 
  83   1.0000      -0.700286       -19.0557 
  84   1.0000      -0.642977       -17.4963 
  85   1.0000      -0.555895       -15.1267 
  86   1.0000      -0.546124       -14.8608 
  87   1.0000      -0.478854       -13.0303 
  88   1.0000      -0.476336       -12.9618 
  89   1.0000      -0.465862       -12.6768 
  90   1.0000      -0.464267       -12.6333 
  91   1.0000      -0.448946       -12.2165 
  92   1.0000      -0.366093        -9.9619 
  93   1.0000      -0.344398        -9.3715 
  94   1.0000      -0.323528        -8.8037 
  95   1.0000      -0.316002        -8.5988 
  96   1.0000      -0.315723        -8.5913 
  97   1.0000      -0.306983        -8.3534 
  98   1.0000      -0.296576        -8.0702 
  99   1.0000      -0.215992        -5.8774 
 100   1.0000      -0.175508        -4.7758 
 101   1.0000      -0.163076        -4.4375 
 102   1.0000      -0.156632        -4.2622 
 103   1.0000      -0.156357        -4.2547 
 104   1.0000      -0.156091        -4.2475 
 105   1.0000      -0.149285        -4.0623 
 106   1.0000      -0.148830        -4.0499 
 107   1.0000      -0.148318        -4.0359 
 108   1.0000      -0.144241        -3.9250 
 109   1.0000      -0.140113        -3.8127 
 110   1.0000      -0.136416        -3.7121 
 111   1.0000      -0.128375        -3.4933 
 112   1.0000      -0.099220        -2.6999 
 113   1.0000      -0.098741        -2.6869 
 114   1.0000      -0.089236        -2.4282 
 115   1.0000      -0.083655        -2.2764 
 116   1.0000      -0.080315        -2.1855 
 117   1.0000      -0.071742        -1.9522 
 118   1.0000      -0.070143        -1.9087 
 119   1.0000      -0.067536        -1.8378 
 120   1.0000      -0.065578        -1.7845 
 121   1.0000      -0.064272        -1.7489 
 122   1.0000      -0.059291        -1.6134 
 123   1.0000      -0.053664        -1.4603 
 124   1.0000      -0.044484        -1.2105 
 125   1.0000      -0.041947        -1.1414 
 126   1.0000      -0.023920        -0.6509 
 127   1.0000      -0.019978        -0.5436 
 128   1.0000      -0.015560        -0.4234 
 129   1.0000      -0.012042        -0.3277 
 130   1.0000      -0.004497        -0.1224 
 131   1.0000       0.002257         0.0614 
 132   1.0000       0.004245         0.1155 
 133   1.0000       0.015485         0.4214 
 134   1.0000       0.018211         0.4955 
 135   1.0000       0.034312         0.9337 
 136   1.0000       0.036830         1.0022 
 137   1.0000       0.039822         1.0836 
 138   1.0000       0.045175         1.2293 
 139   1.0000       0.046509         1.2656 
 140   1.0000       0.049707         1.3526 
 141   1.0000       0.053299         1.4503 
 142   1.0000       0.058090         1.5807 
 143   1.0000       0.060005         1.6328 
 144   1.0000       0.066618         1.8128 
 145   1.0000       0.070331         1.9138 
 146   1.0000       0.075861         2.0643 
 147   1.0000       0.081500         2.2177 
 148   1.0000       0.083264         2.2657 
 149   1.0000       0.091355         2.4859 
 150   1.0000       0.100092         2.7236 
 151   1.0000       0.104820         2.8523 
 152   1.0000       0.112702         3.0668 
 153   1.0000       0.117448         3.1959 
 154   1.0000       0.121123         3.2959 
 155   1.0000       0.143590         3.9073 
 156   0.0000       0.196320         5.3422 
 157   0.0000       0.210166         5.7189 
 158   0.0000       0.254625         6.9287 
 159   0.0000       0.260158         7.0793 
 160   0.0000       0.270646         7.3646 
 161   0.0000       0.280232         7.6255 
 162   0.0000       0.286001         7.7825 
 163   0.0000       0.289695         7.8830 
 164   0.0000       0.307593         8.3700 
 165   0.0000       0.328948         8.9511 
 166   0.0000       0.341032         9.2800 
 167   0.0000       0.344693         9.3796 
 168   0.0000       0.350681         9.5425 
 169   0.0000       0.357229         9.7207 
 170   0.0000       0.363045         9.8790 
 171   0.0000       0.368403        10.0248 
 172   0.0000       0.379102        10.3159 
 173   0.0000       0.384678        10.4676 
 174   0.0000       0.394615        10.7380 
 175   0.0000       0.402529        10.9534 
 176   0.0000       0.404979        11.0200 
 177   0.0000       0.407976        11.1016 
 178   0.0000       0.409103        11.1322 
 179   0.0000       0.416503        11.3336 
 180   0.0000       0.422971        11.5096 
 181   0.0000       0.424178        11.5425 
 182   0.0000       0.431918        11.7531 
 183   0.0000       0.433819        11.8048 
 184   0.0000       0.445847        12.1321 
 185   0.0000       0.454722        12.3736 
 186   0.0000       0.458102        12.4656 
 187   0.0000       0.464539        12.6408 
 188   0.0000       0.474264        12.9054 
 189   0.0000       0.484853        13.1935 
 190   0.0000       0.490141        13.3374 
 191   0.0000       0.502415        13.6714 
 192   0.0000       0.510883        13.9018 
 193   0.0000       0.529032        14.3957 
 194   0.0000       0.533316        14.5123 
 195   0.0000       0.543888        14.8000 
 196   0.0000       0.545908        14.8549 
 197   0.0000       0.553506        15.0617 
 198   0.0000       0.567491        15.4422 
 199   0.0000       0.568904        15.4807 
 200   0.0000       0.575481        15.6596 
 201   0.0000       0.594185        16.1686 
 202   0.0000       0.608460        16.5570 
 203   0.0000       0.621730        16.9181 
 204   0.0000       0.649427        17.6718 
 205   0.0000       0.653716        17.7885 
 206   0.0000       0.667058        18.1516 
 207   0.0000       0.677637        18.4395 
 208   0.0000       0.707465        19.2511 
 209   0.0000       0.718054        19.5392 
 210   0.0000       0.721927        19.6446 
 211   0.0000       0.724581        19.7168 
 212   0.0000       0.727091        19.7852 
 213   0.0000       0.730680        19.8828 
 214   0.0000       0.734428        19.9848 
 215   0.0000       0.738749        20.1024 
 216   0.0000       0.741060        20.1653 
 217   0.0000       0.756333        20.5809 
 218   0.0000       0.771682        20.9985 
 219   0.0000       0.781832        21.2747 
 220   0.0000       0.790456        21.5094 
 221   0.0000       0.797048        21.6888 
 222   0.0000       0.809839        22.0369 
 223   0.0000       0.818193        22.2642 
 224   0.0000       0.824820        22.4445 
 225   0.0000       0.837164        22.7804 
 226   0.0000       0.862647        23.4738 
 227   0.0000       0.867328        23.6012 
 228   0.0000       0.877112        23.8674 
 229   0.0000       0.891978        24.2719 
 230   0.0000       0.897225        24.4147 
 231   0.0000       0.919880        25.0312 
 232   0.0000       0.927158        25.2292 
 233   0.0000       0.932813        25.3831 
 234   0.0000       0.935818        25.4649 
 235   0.0000       0.944788        25.7090 
 236   0.0000       0.947533        25.7837 
 237   0.0000       0.952572        25.9208 
 238   0.0000       0.956119        26.0173 
 239   0.0000       0.957868        26.0649 
 240   0.0000       0.961043        26.1513 
 241   0.0000       0.962187        26.1824 
 242   0.0000       0.968061        26.3423 
 243   0.0000       0.969860        26.3912 
 244   0.0000       0.971455        26.4346 
 245   0.0000       0.972975        26.4760 
 246   0.0000       0.977008        26.5857 
 247   0.0000       0.980232        26.6735 
 248   0.0000       0.982263        26.7287 
 249   0.0000       0.985256        26.8102 
 250   0.0000       0.988975        26.9114 
 251   0.0000       0.991972        26.9929 
 252   0.0000       0.996496        27.1160 
 253   0.0000       0.999591        27.2002 
 254   0.0000       0.999727        27.2040 
 255   0.0000       1.010508        27.4973 
 256   0.0000       1.010656        27.5013 
 257   0.0000       1.013644        27.5827 
 258   0.0000       1.022159        27.8143 
 259   0.0000       1.023774        27.8583 
 260   0.0000       1.027972        27.9725 
 261   0.0000       1.028696        27.9922 
 262   0.0000       1.031138        28.0587 
 263   0.0000       1.037295        28.2262 
 264   0.0000       1.040003        28.2999 
 265   0.0000       1.041709        28.3463 
 266   0.0000       1.045467        28.4486 
 267   0.0000       1.049381        28.5551 
 268   0.0000       1.054780        28.7020 
 269   0.0000       1.057978        28.7890 
 270   0.0000       1.061867        28.8949 
 271   0.0000       1.064558        28.9681 
 272   0.0000       1.069900        29.1135 
 273   0.0000       1.073633        29.2150 
 274   0.0000       1.077765        29.3275 
 275   0.0000       1.082116        29.4459 
 276   0.0000       1.084674        29.5155 
 277   0.0000       1.087376        29.5890 
 278   0.0000       1.091517        29.7017 
 279   0.0000       1.101695        29.9786 
 280   0.0000       1.102875        30.0107 
 281   0.0000       1.111015        30.2323 
 282   0.0000       1.114568        30.3289 
 283   0.0000       1.122265        30.5384 
 284   0.0000       1.129065        30.7234 
 285   0.0000       1.134204        30.8633 
 286   0.0000       1.145732        31.1770 
 287   0.0000       1.156270        31.4637 
 288   0.0000       1.159622        31.5549 
 289   0.0000       1.166722        31.7481 
 290   0.0000       1.168262        31.7900 
 291   0.0000       1.181288        32.1445 
 292   0.0000       1.193306        32.4715 
 293   0.0000       1.219287        33.1785 
 294   0.0000       1.225177        33.3388 
 295   0.0000       1.233585        33.5675 
 296   0.0000       1.251099        34.0441 
 297   0.0000       1.259708        34.2784 
 298   0.0000       1.262215        34.3466 
 299   0.0000       1.284891        34.9637 
 300   0.0000       1.305914        35.5357 
 301   0.0000       1.317331        35.8464 
 302   0.0000       1.333729        36.2926 
 303   0.0000       1.345890        36.6235 
 304   0.0000       1.350132        36.7390 
 305   0.0000       1.360635        37.0248 
 306   0.0000       1.377867        37.4937 
 307   0.0000       1.384698        37.6795 
 308   0.0000       1.408291        38.3215 
 309   0.0000       1.412340        38.4317 
 310   0.0000       1.425649        38.7939 
 311   0.0000       1.431412        38.9507 
 312   0.0000       1.437823        39.1252 
 313   0.0000       1.449624        39.4463 
 314   0.0000       1.455593        39.6087 
 315   0.0000       1.464379        39.8478 
 316   0.0000       1.469449        39.9857 
 317   0.0000       1.475887        40.1609 
 318   0.0000       1.481243        40.3067 
 319   0.0000       1.490470        40.5577 
 320   0.0000       1.497111        40.7385 
 321   0.0000       1.503426        40.9103 
 322   0.0000       1.508695        41.0537 
 323   0.0000       1.518362        41.3167 
 324   0.0000       1.523193        41.4482 
 325   0.0000       1.543774        42.0082 
 326   0.0000       1.552304        42.2404 
 327   0.0000       1.558650        42.4130 
 328   0.0000       1.562852        42.5274 
 329   0.0000       1.565017        42.5863 
 330   0.0000       1.585618        43.1469 
 331   0.0000       1.587018        43.1850 
 332   0.0000       1.589706        43.2581 
 333   0.0000       1.596707        43.4486 
 334   0.0000       1.605910        43.6990 
 335   0.0000       1.612334        43.8738 
 336   0.0000       1.629244        44.3340 
 337   0.0000       1.657059        45.0909 
 338   0.0000       1.658132        45.1201 
 339   0.0000       1.679335        45.6970 
 340   0.0000       1.689808        45.9820 
 341   0.0000       1.693927        46.0941 
 342   0.0000       1.706274        46.4301 
 343   0.0000       1.748162        47.5699 
 344   0.0000       1.759222        47.8709 
 345   0.0000       1.774208        48.2787 
 346   0.0000       1.803359        49.0719 
 347   0.0000       1.816686        49.4345 
 348   0.0000       1.824652        49.6513 
 349   0.0000       1.825271        49.6681 
 350   0.0000       1.836713        49.9795 
 351   0.0000       1.837893        50.0116 
 352   0.0000       1.840232        50.0753 
 353   0.0000       1.853775        50.4438 
 354   0.0000       1.870102        50.8881 
 355   0.0000       1.881321        51.1933 
 356   0.0000       1.884379        51.2766 
 357   0.0000       1.898708        51.6665 
 358   0.0000       1.903595        51.7995 
 359   0.0000       1.909672        51.9648 
 360   0.0000       1.934152        52.6310 
 361   0.0000       1.943969        52.8981 
 362   0.0000       1.962496        53.4022 
 363   0.0000       1.969074        53.5812 
 364   0.0000       2.010372        54.7050 
 365   0.0000       2.019700        54.9588 
 366   0.0000       2.033778        55.3419 
 367   0.0000       2.046742        55.6947 
 368   0.0000       2.048413        55.7402 
 369   0.0000       2.049970        55.7825 
 370   0.0000       2.059732        56.0481 
 371   0.0000       2.067954        56.2719 
 372   0.0000       2.069528        56.3147 
 373   0.0000       2.073885        56.4333 
 374   0.0000       2.076270        56.4982 
 375   0.0000       2.091787        56.9204 
 376   0.0000       2.103760        57.2462 
 377   0.0000       2.132038        58.0157 
 378   0.0000       2.153682        58.6047 
 379   0.0000       2.154077        58.6154 
 380   0.0000       2.161187        58.8089 
 381   0.0000       2.163174        58.8629 
 382   0.0000       2.167647        58.9847 
 383   0.0000       2.262517        61.5662 
 384   0.0000       2.284439        62.1628 
 385   0.0000       2.287150        62.2365 
 386   0.0000       2.290067        62.3159 
 387   0.0000       2.290642        62.3315 
 388   0.0000       2.293289        62.4036 
 389   0.0000       2.296860        62.5007 
 390   0.0000       2.305627        62.7393 
 391   0.0000       2.317908        63.0735 
 392   0.0000       2.337471        63.6058 
 393   0.0000       2.434915        66.2574 
 394   0.0000       2.453976        66.7761 
 395   0.0000       2.540291        69.1248 
 396   0.0000       2.545792        69.2745 
 397   0.0000       2.553047        69.4719 
 398   0.0000       2.570280        69.9409 
 399   0.0000       2.583678        70.3054 
 400   0.0000       2.717338        73.9425 
 401   0.0000       2.747120        74.7529 
 402   0.0000       2.749279        74.8117 
 403   0.0000       2.754360        74.9499 
 404   0.0000       2.758567        75.0644 
 405   0.0000       2.760402        75.1144 
 406   0.0000       2.762788        75.1793 
 407   0.0000       2.769065        75.3501 
 408   0.0000       2.792919        75.9992 
 409   0.0000       2.810710        76.4833 
 410   0.0000       2.828112        76.9568 
 411   0.0000       2.983757        81.1921 
 412   0.0000       2.995036        81.4991 
 413   0.0000       3.019954        82.1771 
 414   0.0000       3.026417        82.3530 
 415   0.0000       3.031436        82.4896 
 416   0.0000       3.046961        82.9120 
 417   0.0000       3.055928        83.1560 
 418   0.0000       3.059154        83.2438 
 419   0.0000       3.061082        83.2963 
 420   0.0000       3.066706        83.4493 
 421   0.0000       3.070414        83.5502 
 422   0.0000       3.078002        83.7567 
 423   0.0000       3.078923        83.7818 
 424   0.0000       3.093794        84.1864 
 425   0.0000       3.097253        84.2805 
 426   0.0000       3.127924        85.1151 
 427   0.0000       3.134628        85.2976 
 428   0.0000       3.155324        85.8607 
 429   0.0000       3.181632        86.5766 
 430   0.0000       3.184906        86.6657 
 431   0.0000       3.211468        87.3885 
 432   0.0000       3.239462        88.1502 
 433   0.0000       3.244698        88.2927 
 434   0.0000       3.245067        88.3028 
 435   0.0000       3.246883        88.3522 
 436   0.0000       3.250225        88.4431 
 437   0.0000       3.257421        88.6389 
 438   0.0000       3.259633        88.6991 
 439   0.0000       3.268994        88.9538 
 440   0.0000       3.274389        89.1007 
 441   0.0000       3.288067        89.4729 
 442   0.0000       3.313611        90.1680 
 443   0.0000       3.352181        91.2175 
 444   0.0000       3.411547        92.8329 
 445   0.0000       3.481303        94.7311 
 446   0.0000       3.569756        97.1380 
 447   0.0000       3.623475        98.5998 
 448   0.0000       3.773909       102.6933 
 449   0.0000       3.973976       108.1374 
 450   0.0000       4.014542       109.2412 
 451   0.0000       4.356933       118.5582 
 452   0.0000       4.361298       118.6769 
 453   0.0000       4.365272       118.7851 
 454   0.0000       4.371042       118.9421 
 455   0.0000       4.373208       119.0010 
 456   0.0000       4.377951       119.1301 
 457   0.0000       4.384439       119.3066 
 458   0.0000       4.393795       119.5612 
 459   0.0000       4.401857       119.7806 
 460   0.0000       4.409700       119.9940 
 461   0.0000       4.418941       120.2455 
 462   0.0000       4.426608       120.4541 
 463   0.0000       4.435230       120.6887 
 464   0.0000       4.445014       120.9550 
 465   0.0000       4.449463       121.0761 
 466   0.0000       4.457984       121.3079 
 467   0.0000       4.476289       121.8060 
 468   0.0000       4.478621       121.8695 
 469   0.0000       4.484780       122.0371 
 470   0.0000       4.489411       122.1631 
 471   0.0000       4.496058       122.3439 
 472   0.0000       4.502550       122.5206 
 473   0.0000       4.505608       122.6038 
 474   0.0000       4.509017       122.6966 
 475   0.0000       4.518612       122.9577 
 476   0.0000       4.529900       123.2648 
 477   0.0000       4.540768       123.5606 
 478   0.0000       4.586752       124.8119 

                 SPIN DOWN ORBITALS
  NO   OCC          E(Eh)            E(eV) 
   0   1.0000    -256.089085     -6968.5383 
   1   1.0000    -256.072419     -6968.0848 
   2   1.0000    -256.064119     -6967.8589 
   3   1.0000    -256.061488     -6967.7873 
   4   1.0000     -88.715616     -2414.0746 
   5   1.0000     -88.649266     -2412.2692 
   6   1.0000     -88.646586     -2412.1963 
   7   1.0000     -88.646465     -2412.1929 
   8   1.0000     -88.645737     -2412.1731 
   9   1.0000     -88.640957     -2412.0431 
  10   1.0000     -88.631046     -2411.7734 
  11   1.0000     -29.881467      -813.1160 
  12   1.0000     -29.873961      -812.9118 
  13   1.0000     -29.811046      -811.1998 
  14   1.0000     -29.803280      -810.9885 
  15   1.0000     -25.724533      -700.0001 
  16   1.0000     -25.715660      -699.7587 
  17   1.0000     -25.709841      -699.6003 
  18   1.0000     -25.706793      -699.5174 
  19   1.0000     -25.703466      -699.4269 
  20   1.0000     -25.699029      -699.3061 
  21   1.0000     -25.659764      -698.2377 
  22   1.0000     -25.651275      -698.0067 
  23   1.0000     -25.649411      -697.9560 
  24   1.0000     -25.647836      -697.9131 
  25   1.0000     -25.642896      -697.7787 
  26   1.0000     -25.635168      -697.5684 
  27   1.0000     -18.863353      -513.2979 
  28   1.0000     -18.862223      -513.2672 
  29   1.0000     -18.856929      -513.1231 
  30   1.0000     -18.846543      -512.8405 
  31   1.0000     -18.833503      -512.4857 
  32   1.0000     -10.009627      -272.3758 
  33   1.0000      -9.958069      -270.9728 
  34   1.0000      -9.954350      -270.8716 
  35   1.0000      -9.944327      -270.5989 
  36   1.0000      -9.942698      -270.5546 
  37   1.0000      -9.927023      -270.1280 
  38   1.0000      -7.710639      -209.8171 
  39   1.0000      -7.647756      -208.1060 
  40   1.0000      -7.646646      -208.0758 
  41   1.0000      -7.645781      -208.0523 
  42   1.0000      -7.645091      -208.0335 
  43   1.0000      -7.640319      -207.9036 
  44   1.0000      -7.631071      -207.6520 
  45   1.0000      -5.653855      -153.8492 
  46   1.0000      -5.648652      -153.7076 
  47   1.0000      -5.643732      -153.5738 
  48   1.0000      -5.589461      -152.0970 
  49   1.0000      -5.588650      -152.0749 
  50   1.0000      -5.586274      -152.0102 
  51   1.0000      -5.585610      -151.9922 
  52   1.0000      -5.584913      -151.9732 
  53   1.0000      -5.583866      -151.9447 
  54   1.0000      -5.583377      -151.9314 
  55   1.0000      -5.583058      -151.9227 
  56   1.0000      -5.582753      -151.9144 
  57   1.0000      -5.581935      -151.8922 
  58   1.0000      -5.581465      -151.8794 
  59   1.0000      -5.580249      -151.8463 
  60   1.0000      -5.580202      -151.8450 
  61   1.0000      -5.578162      -151.7895 
  62   1.0000      -5.573543      -151.6638 
  63   1.0000      -5.572380      -151.6322 
  64   1.0000      -5.568497      -151.5265 
  65   1.0000      -5.567658      -151.5037 
  66   1.0000      -3.268732       -88.9467 
  67   1.0000      -3.215172       -87.4893 
  68   1.0000      -3.102930       -84.4350 
  69   1.0000      -3.099639       -84.3455 
  70   1.0000      -2.059338       -56.0374 
  71   1.0000      -2.021290       -55.0021 
  72   1.0000      -2.009469       -54.6804 
  73   1.0000      -1.987262       -54.0761 
  74   1.0000      -1.975827       -53.7650 
  75   1.0000      -1.951125       -53.0928 
  76   1.0000      -1.863374       -50.7050 
  77   1.0000      -1.861683       -50.6590 
  78   1.0000      -1.855128       -50.4806 
  79   1.0000      -1.847036       -50.2604 
  80   1.0000      -1.839340       -50.0510 
  81   1.0000      -1.835641       -49.9503 
  82   1.0000      -0.742960       -20.2170 
  83   1.0000      -0.701059       -19.0768 
  84   1.0000      -0.641963       -17.4687 
  85   1.0000      -0.573204       -15.5977 
  86   1.0000      -0.553909       -15.0726 
  87   1.0000      -0.478378       -13.0173 
  88   1.0000      -0.477232       -12.9861 
  89   1.0000      -0.466802       -12.7023 
  90   1.0000      -0.464473       -12.6389 
  91   1.0000      -0.448802       -12.2125 
  92   1.0000      -0.364123        -9.9083 
  93   1.0000      -0.341273        -9.2865 
  94   1.0000      -0.336488        -9.1563 
  95   1.0000      -0.317756        -8.6466 
  96   1.0000      -0.314987        -8.5712 
  97   1.0000      -0.307711        -8.3732 
  98   1.0000      -0.298762        -8.1297 
  99   1.0000      -0.214668        -5.8414 
 100   1.0000      -0.175003        -4.7621 
 101   1.0000      -0.158386        -4.3099 
 102   1.0000      -0.156648        -4.2626 
 103   1.0000      -0.156471        -4.2578 
 104   1.0000      -0.155977        -4.2443 
 105   1.0000      -0.150141        -4.0855 
 106   1.0000      -0.148533        -4.0418 
 107   1.0000      -0.147540        -4.0148 
 108   1.0000      -0.144287        -3.9262 
 109   1.0000      -0.139705        -3.8016 
 110   1.0000      -0.135870        -3.6972 
 111   1.0000      -0.124393        -3.3849 
 112   1.0000      -0.096284        -2.6200 
 113   1.0000      -0.084464        -2.2984 
 114   1.0000      -0.080579        -2.1927 
 115   1.0000      -0.078049        -2.1238 
 116   1.0000      -0.071622        -1.9489 
 117   1.0000      -0.070246        -1.9115 
 118   1.0000      -0.066152        -1.8001 
 119   1.0000      -0.063174        -1.7190 
 120   1.0000      -0.061021        -1.6605 
 121   1.0000      -0.056232        -1.5302 
 122   1.0000      -0.053590        -1.4583 
 123   1.0000      -0.049817        -1.3556 
 124   1.0000      -0.040778        -1.1096 
 125   1.0000      -0.034071        -0.9271 
 126   1.0000      -0.026321        -0.7162 
 127   1.0000      -0.024960        -0.6792 
 128   1.0000      -0.022231        -0.6049 
 129   1.0000      -0.008563        -0.2330 
 130   1.0000       0.005835         0.1588 
 131   1.0000       0.015811         0.4302 
 132   1.0000       0.020720         0.5638 
 133   1.0000       0.024932         0.6784 
 134   1.0000       0.029966         0.8154 
 135   1.0000       0.036159         0.9839 
 136   1.0000       0.038460         1.0466 
 137   1.0000       0.041245         1.1223 
 138   1.0000       0.051812         1.4099 
 139   1.0000       0.055574         1.5122 
 140   1.0000       0.056931         1.5492 
 141   1.0000       0.057565         1.5664 
 142   1.0000       0.064629         1.7586 
 143   1.0000       0.068800         1.8721 
 144   1.0000       0.072337         1.9684 
 145   1.0000       0.083003         2.2586 
 146   1.0000       0.088261         2.4017 
 147   1.0000       0.095991         2.6120 
 148   1.0000       0.100958         2.7472 
 149   1.0000       0.104173         2.8347 
 150   1.0000       0.112757         3.0683 
 151   1.0000       0.116806         3.1784 
 152   1.0000       0.123598         3.3633 
 153   1.0000       0.130166         3.5420 
 154   0.0000       0.201507         5.4833 
 155   0.0000       0.238157         6.4806 
 156   0.0000       0.245115         6.6699 
 157   0.0000       0.282413         7.6848 
 158   0.0000       0.292031         7.9466 
 159   0.0000       0.293328         7.9819 
 160   0.0000       0.313503         8.5309 
 161   0.0000       0.318221         8.6592 
 162   0.0000       0.319304         8.6887 
 163   0.0000       0.324261         8.8236 
 164   0.0000       0.333320         9.0701 
 165   0.0000       0.339633         9.2419 
 166   0.0000       0.342350         9.3158 
 167   0.0000       0.345772         9.4089 
 168   0.0000       0.350733         9.5439 
 169   0.0000       0.358995         9.7687 
 170   0.0000       0.363950         9.9036 
 171   0.0000       0.369102        10.0438 
 172   0.0000       0.379649        10.3308 
 173   0.0000       0.384856        10.4725 
 174   0.0000       0.394469        10.7340 
 175   0.0000       0.402897        10.9634 
 176   0.0000       0.404191        10.9986 
 177   0.0000       0.408397        11.1130 
 178   0.0000       0.409239        11.1360 
 179   0.0000       0.417221        11.3532 
 180   0.0000       0.422559        11.4984 
 181   0.0000       0.424038        11.5386 
 182   0.0000       0.432449        11.7675 
 183   0.0000       0.436807        11.8861 
 184   0.0000       0.446849        12.1594 
 185   0.0000       0.455740        12.4013 
 186   0.0000       0.461073        12.5464 
 187   0.0000       0.463876        12.6227 
 188   0.0000       0.475540        12.9401 
 189   0.0000       0.487392        13.2626 
 190   0.0000       0.498610        13.5679 
 191   0.0000       0.503335        13.6964 
 192   0.0000       0.512474        13.9451 
 193   0.0000       0.524430        14.2705 
 194   0.0000       0.526552        14.3282 
 195   0.0000       0.532785        14.4978 
 196   0.0000       0.547095        14.8872 
 197   0.0000       0.557097        15.1594 
 198   0.0000       0.568946        15.4818 
 199   0.0000       0.574034        15.6203 
 200   0.0000       0.583535        15.8788 
 201   0.0000       0.604508        16.4495 
 202   0.0000       0.621191        16.9035 
 203   0.0000       0.622375        16.9357 
 204   0.0000       0.652651        17.7595 
 205   0.0000       0.653411        17.7802 
 206   0.0000       0.671552        18.2739 
 207   0.0000       0.691120        18.8063 
 208   0.0000       0.716092        19.4858 
 209   0.0000       0.718488        19.5510 
 210   0.0000       0.722138        19.6504 
 211   0.0000       0.723154        19.6780 
 212   0.0000       0.726943        19.7811 
 213   0.0000       0.730475        19.8772 
 214   0.0000       0.735732        20.0203 
 215   0.0000       0.740716        20.1559 
 216   0.0000       0.743430        20.2298 
 217   0.0000       0.753831        20.5128 
 218   0.0000       0.772595        21.0234 
 219   0.0000       0.782129        21.2828 
 220   0.0000       0.794144        21.6098 
 221   0.0000       0.799664        21.7600 
 222   0.0000       0.809424        22.0256 
 223   0.0000       0.816415        22.2158 
 224   0.0000       0.825523        22.4636 
 225   0.0000       0.836840        22.7716 
 226   0.0000       0.859710        23.3939 
 227   0.0000       0.868474        23.6324 
 228   0.0000       0.877731        23.8843 
 229   0.0000       0.889981        24.2176 
 230   0.0000       0.899249        24.4698 
 231   0.0000       0.922304        25.0972 
 232   0.0000       0.923807        25.1381 
 233   0.0000       0.929901        25.3039 
 234   0.0000       0.934100        25.4181 
 235   0.0000       0.944645        25.7051 
 236   0.0000       0.944845        25.7105 
 237   0.0000       0.949477        25.8366 
 238   0.0000       0.954423        25.9712 
 239   0.0000       0.956245        26.0207 
 240   0.0000       0.957893        26.0656 
 241   0.0000       0.960314        26.1315 
 242   0.0000       0.966414        26.2975 
 243   0.0000       0.967409        26.3245 
 244   0.0000       0.969078        26.3699 
 245   0.0000       0.972466        26.4621 
 246   0.0000       0.974965        26.5301 
 247   0.0000       0.979270        26.6473 
 248   0.0000       0.982402        26.7325 
 249   0.0000       0.983207        26.7544 
 250   0.0000       0.985493        26.8166 
 251   0.0000       0.991123        26.9698 
 252   0.0000       0.994204        27.0537 
 253   0.0000       0.998440        27.1689 
 254   0.0000       1.000477        27.2244 
 255   0.0000       1.007724        27.4216 
 256   0.0000       1.009835        27.4790 
 257   0.0000       1.013083        27.5674 
 258   0.0000       1.020776        27.7767 
 259   0.0000       1.022752        27.8305 
 260   0.0000       1.026474        27.9318 
 261   0.0000       1.027995        27.9732 
 262   0.0000       1.029888        28.0247 
 263   0.0000       1.035807        28.1858 
 264   0.0000       1.038572        28.2610 
 265   0.0000       1.041133        28.3307 
 266   0.0000       1.045553        28.4510 
 267   0.0000       1.050730        28.5918 
 268   0.0000       1.053860        28.6770 
 269   0.0000       1.057425        28.7740 
 270   0.0000       1.061459        28.8838 
 271   0.0000       1.065043        28.9813 
 272   0.0000       1.067732        29.0545 
 273   0.0000       1.071490        29.1567 
 274   0.0000       1.076222        29.2855 
 275   0.0000       1.082024        29.4434 
 276   0.0000       1.083112        29.4730 
 277   0.0000       1.088259        29.6130 
 278   0.0000       1.093337        29.7512 
 279   0.0000       1.100934        29.9579 
 280   0.0000       1.103540        30.0289 
 281   0.0000       1.110359        30.2144 
 282   0.0000       1.114567        30.3289 
 283   0.0000       1.124772        30.6066 
 284   0.0000       1.129623        30.7386 
 285   0.0000       1.135037        30.8859 
 286   0.0000       1.145517        31.1711 
 287   0.0000       1.158018        31.5113 
 288   0.0000       1.161526        31.6067 
 289   0.0000       1.165719        31.7208 
 290   0.0000       1.167609        31.7723 
 291   0.0000       1.180432        32.1212 
 292   0.0000       1.192545        32.4508 
 293   0.0000       1.217871        33.1400 
 294   0.0000       1.227028        33.3891 
 295   0.0000       1.234615        33.5956 
 296   0.0000       1.255828        34.1728 
 297   0.0000       1.263016        34.3684 
 298   0.0000       1.271781        34.6069 
 299   0.0000       1.287906        35.0457 
 300   0.0000       1.307727        35.5851 
 301   0.0000       1.323081        36.0029 
 302   0.0000       1.333007        36.2730 
 303   0.0000       1.351094        36.7651 
 304   0.0000       1.354070        36.8461 
 305   0.0000       1.362965        37.0882 
 306   0.0000       1.378785        37.5186 
 307   0.0000       1.389268        37.8039 
 308   0.0000       1.413826        38.4722 
 309   0.0000       1.415257        38.5111 
 310   0.0000       1.421666        38.6855 
 311   0.0000       1.439609        39.1737 
 312   0.0000       1.449443        39.4413 
 313   0.0000       1.457238        39.6534 
 314   0.0000       1.458216        39.6801 
 315   0.0000       1.467291        39.9270 
 316   0.0000       1.471700        40.0470 
 317   0.0000       1.479395        40.2564 
 318   0.0000       1.485554        40.4240 
 319   0.0000       1.497105        40.7383 
 320   0.0000       1.498446        40.7748 
 321   0.0000       1.503375        40.9089 
 322   0.0000       1.510916        41.1141 
 323   0.0000       1.520283        41.3690 
 324   0.0000       1.524784        41.4915 
 325   0.0000       1.550527        42.1920 
 326   0.0000       1.553855        42.2825 
 327   0.0000       1.558658        42.4132 
 328   0.0000       1.564348        42.5681 
 329   0.0000       1.565665        42.6039 
 330   0.0000       1.585858        43.1534 
 331   0.0000       1.587966        43.2107 
 332   0.0000       1.589618        43.2557 
 333   0.0000       1.602269        43.6000 
 334   0.0000       1.615668        43.9646 
 335   0.0000       1.619770        44.0762 
 336   0.0000       1.631874        44.4055 
 337   0.0000       1.651677        44.9444 
 338   0.0000       1.664324        45.2886 
 339   0.0000       1.665973        45.3334 
 340   0.0000       1.681367        45.7523 
 341   0.0000       1.708850        46.5002 
 342   0.0000       1.723148        46.8892 
 343   0.0000       1.745298        47.4920 
 344   0.0000       1.769755        48.1575 
 345   0.0000       1.786166        48.6040 
 346   0.0000       1.807956        49.1970 
 347   0.0000       1.819324        49.5063 
 348   0.0000       1.821465        49.5646 
 349   0.0000       1.825113        49.6638 
 350   0.0000       1.828349        49.7519 
 351   0.0000       1.837580        50.0031 
 352   0.0000       1.840603        50.0854 
 353   0.0000       1.850768        50.3620 
 354   0.0000       1.869055        50.8596 
 355   0.0000       1.881562        51.1999 
 356   0.0000       1.898424        51.6587 
 357   0.0000       1.900738        51.7217 
 358   0.0000       1.912335        52.0373 
 359   0.0000       1.917196        52.1696 
 360   0.0000       1.930500        52.5316 
 361   0.0000       1.942717        52.8640 
 362   0.0000       1.960181        53.3392 
 363   0.0000       1.973759        53.7087 
 364   0.0000       2.012067        54.7511 
 365   0.0000       2.020640        54.9844 
 366   0.0000       2.031941        55.2919 
 367   0.0000       2.046528        55.6889 
 368   0.0000       2.049211        55.7619 
 369   0.0000       2.050133        55.7869 
 370   0.0000       2.059961        56.0544 
 371   0.0000       2.066897        56.2431 
 372   0.0000       2.069966        56.3266 
 373   0.0000       2.076550        56.5058 
 374   0.0000       2.080333        56.6087 
 375   0.0000       2.092595        56.9424 
 376   0.0000       2.103522        57.2397 
 377   0.0000       2.135507        58.1101 
 378   0.0000       2.153203        58.5916 
 379   0.0000       2.154233        58.6197 
 380   0.0000       2.161314        58.8123 
 381   0.0000       2.162970        58.8574 
 382   0.0000       2.168331        59.0033 
 383   0.0000       2.263936        61.6048 
 384   0.0000       2.283920        62.1486 
 385   0.0000       2.287070        62.2343 
 386   0.0000       2.289922        62.3120 
 387   0.0000       2.290184        62.3191 
 388   0.0000       2.293355        62.4054 
 389   0.0000       2.296856        62.5006 
 390   0.0000       2.305797        62.7439 
 391   0.0000       2.317843        63.0717 
 392   0.0000       2.339656        63.6653 
 393   0.0000       2.435091        66.2622 
 394   0.0000       2.454205        66.7823 
 395   0.0000       2.539767        69.1106 
 396   0.0000       2.545764        69.2738 
 397   0.0000       2.553114        69.4738 
 398   0.0000       2.570317        69.9419 
 399   0.0000       2.584389        70.3248 
 400   0.0000       2.717643        73.9508 
 401   0.0000       2.746812        74.7446 
 402   0.0000       2.749255        74.8110 
 403   0.0000       2.753946        74.9387 
 404   0.0000       2.758517        75.0631 
 405   0.0000       2.760411        75.1146 
 406   0.0000       2.762709        75.1771 
 407   0.0000       2.769122        75.3516 
 408   0.0000       2.792874        75.9980 
 409   0.0000       2.810874        76.4878 
 410   0.0000       2.828337        76.9630 
 411   0.0000       2.979272        81.0701 
 412   0.0000       2.993769        81.4646 
 413   0.0000       3.017271        82.1041 
 414   0.0000       3.024206        82.2928 
 415   0.0000       3.027959        82.3950 
 416   0.0000       3.043879        82.8282 
 417   0.0000       3.055430        83.1425 
 418   0.0000       3.058582        83.2283 
 419   0.0000       3.060799        83.2886 
 420   0.0000       3.063794        83.3701 
 421   0.0000       3.069961        83.5379 
 422   0.0000       3.072715        83.6128 
 423   0.0000       3.075798        83.6967 
 424   0.0000       3.083929        83.9180 
 425   0.0000       3.094864        84.2155 
 426   0.0000       3.128016        85.1177 
 427   0.0000       3.134734        85.3005 
 428   0.0000       3.152789        85.7918 
 429   0.0000       3.181466        86.5721 
 430   0.0000       3.187970        86.7491 
 431   0.0000       3.210357        87.3583 
 432   0.0000       3.238988        88.1373 
 433   0.0000       3.244341        88.2830 
 434   0.0000       3.245170        88.3056 
 435   0.0000       3.246564        88.3435 
 436   0.0000       3.250196        88.4423 
 437   0.0000       3.257312        88.6360 
 438   0.0000       3.259682        88.7005 
 439   0.0000       3.268787        88.9482 
 440   0.0000       3.274020        89.0906 
 441   0.0000       3.287914        89.4687 
 442   0.0000       3.307919        90.0131 
 443   0.0000       3.350591        91.1742 
 444   0.0000       3.412410        92.8564 
 445   0.0000       3.481984        94.7496 
 446   0.0000       3.570312        97.1531 
 447   0.0000       3.623369        98.5969 
 448   0.0000       3.774861       102.7192 
 449   0.0000       3.974945       108.1637 
 450   0.0000       4.015525       109.2680 
 451   0.0000       4.351469       118.4095 
 452   0.0000       4.353597       118.4674 
 453   0.0000       4.357978       118.5866 
 454   0.0000       4.379590       119.1747 
 455   0.0000       4.380917       119.2108 
 456   0.0000       4.386328       119.3581 
 457   0.0000       4.393845       119.5626 
 458   0.0000       4.417584       120.2086 
 459   0.0000       4.422114       120.3318 
 460   0.0000       4.423995       120.3830 
 461   0.0000       4.430988       120.5733 
 462   0.0000       4.451180       121.1228 
 463   0.0000       4.456951       121.2798 
 464   0.0000       4.489809       122.1739 
 465   0.0000       4.493591       122.2768 
 466   0.0000       4.497793       122.3912 
 467   0.0000       4.500568       122.4667 
 468   0.0000       4.504750       122.5805 
 469   0.0000       4.510108       122.7263 
 470   0.0000       4.512420       122.7892 
 471   0.0000       4.515756       122.8800 
 472   0.0000       4.521184       123.0277 
 473   0.0000       4.535312       123.4121 
 474   0.0000       4.544331       123.6575 
 475   0.0000       4.550433       123.8236 
 476   0.0000       4.601627       125.2166 
 477   0.0000       4.626043       125.8810 
 478   0.0000       4.655945       126.6947 

                    ********************************
                    * MULLIKEN POPULATION ANALYSIS *
                    ********************************

--------------------------------------------
MULLIKEN ATOMIC CHARGES AND SPIN POPULATIONS
--------------------------------------------
   0 C :   -0.124166    0.001332
   1 S :   -0.417116   -0.059468
   2 Fe:    0.485855    3.239246
   3 O :   -0.556093   -0.365230
   4 Fe:    0.837674    3.366418
   5 O :   -0.416184    0.011374
   6 C :    0.132309    0.003608
   7 O :   -0.439264    0.003415
   8 Fe:    0.304093   -3.134575
   9 S :   -0.426232    0.016799
  10 C :   -0.113609   -0.011075
  11 S :   -0.414683   -0.436524
  12 S :   -0.469049    0.055628
  13 Fe:    0.455776   -0.758014
  14 S :   -0.389503    0.046192
  15 C :   -0.113165   -0.004881
  16 O :   -0.547613   -0.029609
  17 S :    0.066784   -0.087815
  18 C :   -0.160079    0.005328
  19 O :   -0.671636   -0.064354
  20 S :   -0.357794    0.205360
  21 C :   -0.039637   -0.002415
  22 H :   -0.035064   -0.000396
  23 H :    0.017555    0.000774
  24 H :    0.024505    0.000024
  25 H :    0.001937   -0.000030
  26 H :    0.015538   -0.003099
  27 H :    0.097516   -0.003450
  28 H :   -0.013606    0.000342
  29 H :    0.038818    0.006079
  30 H :    0.054272   -0.001381
  31 H :   -0.011758   -0.002017
  32 H :    0.045155   -0.002088
  33 H :    0.045740    0.003401
  34 H :   -0.016167   -0.000266
  35 H :    0.043252    0.003392
  36 H :    0.065639   -0.002023
Sum of atomic charges         :   -3.0000000
Sum of atomic spin populations:    2.0000000

-----------------------------------------------------
MULLIKEN REDUCED ORBITAL CHARGES AND SPIN POPULATIONS
-----------------------------------------------------
CHARGE
  0 C s       :     3.053195  s :     3.053195
      pz      :     1.051555  p :     3.039599
      px      :     0.970335
      py      :     1.017709
      dz2     :     0.009880  d :     0.031372
      dxz     :     0.004773
      dyz     :     0.002314
      dx2y2   :     0.004820
      dxy     :     0.009585
  1 S s       :     5.895817  s :     5.895817
      pz      :     3.644214  p :    10.466059
      px      :     3.089510
      py      :     3.732334
      dz2     :     0.006459  d :     0.055240
      dxz     :     0.016196
      dyz     :     0.004176
      dx2y2   :     0.017995
      dxy     :     0.010413
  2 Fes       :     6.493615  s :     6.493615
      pz      :     4.237136  p :    12.769693
      px      :     4.273628
      py      :     4.258929
      dz2     :     1.140153  d :     6.249662
      dxz     :     1.143361
      dyz     :     1.441464
      dx2y2   :     1.388207
      dxy     :     1.136478
      f0      :     0.000313  f :     0.001175
      f+1     :     0.000162
      f-1     :     0.000254
      f+2     :     0.000131
      f-2     :     0.000112
      f+3     :     0.000115
      f-3     :     0.000087
  3 O s       :     3.881584  s :     3.881584
      pz      :     1.445057  p :     4.669016
      px      :     1.665730
      py      :     1.558230
      dz2     :     0.001538  d :     0.005493
      dxz     :     0.001048
      dyz     :     0.001305
      dx2y2   :     0.000667
      dxy     :     0.000935
  4 Fes       :     6.437146  s :     6.437146
      pz      :     4.162929  p :    12.556374
      px      :     4.200280
      py      :     4.193164
      dz2     :     1.841989  d :     6.167218
      dxz     :     1.023744
      dyz     :     1.067456
      dx2y2   :     1.136465
      dxy     :     1.097564
      f0      :     0.000215  f :     0.001589
      f+1     :     0.000161
      f-1     :     0.000209
      f+2     :     0.000204
      f-2     :     0.000280
      f+3     :     0.000306
      f-3     :     0.000214
  5 O s       :     3.778316  s :     3.778316
      pz      :     1.291480  p :     4.624006
      px      :     1.592863
      py      :     1.739664
      dz2     :     0.005893  d :     0.013862
      dxz     :     0.003974
      dyz     :     0.002876
      dx2y2   :     0.000622
      dxy     :     0.000496
  6 C s       :     3.047981  s :     3.047981
      pz      :     0.882284  p :     2.672823
      px      :     0.824063
      py      :     0.966476
      dz2     :     0.042524  d :     0.146886
      dxz     :     0.028510
      dyz     :     0.045690
      dx2y2   :     0.016321
      dxy     :     0.013841
  7 O s       :     3.764634  s :     3.764634
      pz      :     1.649096  p :     4.659785
      px      :     1.495018
      py      :     1.515670
      dz2     :     0.001960  d :     0.014844
      dxz     :     0.001662
      dyz     :     0.005102
      dx2y2   :     0.002932
      dxy     :     0.003188
  8 Fes       :     6.548871  s :     6.548871
      pz      :     4.288314  p :    12.840244
      px      :     4.248880
      py      :     4.303051
      dz2     :     1.154062  d :     6.305963
      dxz     :     1.676245
      dyz     :     1.118973
      dx2y2   :     1.223868
      dxy     :     1.132815
      f0      :     0.000111  f :     0.000829
      f+1     :     0.000135
      f-1     :     0.000131
      f+2     :     0.000134
      f-2     :     0.000094
      f+3     :     0.000120
      f-3     :     0.000104
  9 S s       :     5.881430  s :     5.881430
      pz      :     3.624444  p :    10.490641
      px      :     3.043111
      py      :     3.823086
      dz2     :     0.011704  d :     0.054161
      dxz     :     0.009148
      dyz     :     0.004308
      dx2y2   :     0.020341
      dxy     :     0.008660
 10 C s       :     3.048348  s :     3.048348
      pz      :     1.003094  p :     3.033422
      px      :     0.986697
      py      :     1.043631
      dz2     :     0.005953  d :     0.031840
      dxz     :     0.005248
      dyz     :     0.006404
      dx2y2   :     0.005170
      dxy     :     0.009065
 11 S s       :     5.879114  s :     5.879114
      pz      :     3.443736  p :    10.502648
      px      :     3.546288
      py      :     3.512623
      dz2     :     0.004514  d :     0.032921
      dxz     :     0.006753
      dyz     :     0.004134
      dx2y2   :     0.009410
      dxy     :     0.008111
 12 S s       :     5.886439  s :     5.886439
      pz      :     3.501135  p :    10.537137
      px      :     3.522587
      py      :     3.513415
      dz2     :     0.008562  d :     0.045472
      dxz     :     0.010286
      dyz     :     0.005974
      dx2y2   :     0.010714
      dxy     :     0.009936
 13 Fes       :     6.505175  s :     6.505175
      pz      :     4.247251  p :    12.744047
      px      :     4.258987
      py      :     4.237808
      dz2     :     1.196774  d :     6.293607
      dxz     :     1.216566
      dyz     :     1.311308
      dx2y2   :     1.330498
      dxy     :     1.238463
      f0      :     0.000245  f :     0.001395
      f+1     :     0.000164
      f-1     :     0.000351
      f+2     :     0.000178
      f-2     :     0.000133
      f+3     :     0.000164
      f-3     :     0.000161
 14 S s       :     5.892678  s :     5.892678
      pz      :     3.197272  p :    10.437762
      px      :     3.696305
      py      :     3.544184
      dz2     :     0.019244  d :     0.059063
      dxz     :     0.010523
      dyz     :     0.016308
      dx2y2   :     0.005369
      dxy     :     0.007619
 15 C s       :     3.040102  s :     3.040102
      pz      :     1.011058  p :     3.040867
      px      :     1.031282
      py      :     0.998527
      dz2     :     0.008597  d :     0.032197
      dxz     :     0.003822
      dyz     :     0.008146
      dx2y2   :     0.006072
      dxy     :     0.005560
 16 O s       :     3.883374  s :     3.883374
      pz      :     1.453532  p :     4.648930
      px      :     1.481355
      py      :     1.714043
      dz2     :     0.004468  d :     0.015310
      dxz     :     0.005340
      dyz     :     0.002997
      dx2y2   :     0.001335
      dxy     :     0.001170
 17 S s       :     5.861265  s :     5.861265
      pz      :     3.183462  p :     9.845250
      px      :     3.464534
      py      :     3.197254
      dz2     :     0.051079  d :     0.226701
      dxz     :     0.042677
      dyz     :     0.065097
      dx2y2   :     0.035002
      dxy     :     0.032847
 18 C s       :     3.038837  s :     3.038837
      pz      :     1.002059  p :     3.093099
      px      :     1.087883
      py      :     1.003158
      dz2     :     0.002054  d :     0.028142
      dxz     :     0.007092
      dyz     :     0.008066
      dx2y2   :     0.004725
      dxy     :     0.006206
 19 O s       :     3.877246  s :     3.877246
      pz      :     1.603676  p :     4.789335
      px      :     1.670451
      py      :     1.515208
      dz2     :     0.001299  d :     0.005055
      dxz     :     0.000813
      dyz     :     0.001281
      dx2y2   :     0.000691
      dxy     :     0.000972
 20 S s       :     5.874771  s :     5.874771
      pz      :     3.361739  p :    10.446233
      px      :     3.459501
      py      :     3.624993
      dz2     :     0.007001  d :     0.036790
      dxz     :     0.009345
      dyz     :     0.006031
      dx2y2   :     0.007607
      dxy     :     0.006806
 21 C s       :     2.950337  s :     2.950337
      pz      :     0.991550  p :     3.063882
      px      :     1.014498
      py      :     1.057834
      dz2     :     0.006033  d :     0.025417
      dxz     :     0.004022
      dyz     :     0.005287
      dx2y2   :     0.005612
      dxy     :     0.004463
 22 H s       :     1.010423  s :     1.010423
      pz      :     0.012854  p :     0.024641
      px      :     0.007056
      py      :     0.004730
 23 H s       :     0.955274  s :     0.955274
      pz      :     0.009359  p :     0.027171
      px      :     0.008705
      py      :     0.009107
 24 H s       :     0.949355  s :     0.949355
      pz      :     0.005679  p :     0.026140
      px      :     0.013933
      py      :     0.006528
 25 H s       :     0.972891  s :     0.972891
      pz      :     0.010518  p :     0.025172
      px      :     0.009576
      py      :     0.005078
 26 H s       :     0.959352  s :     0.959352
      pz      :     0.009507  p :     0.025110
      px      :     0.006722
      py      :     0.008881
 27 H s       :     0.874736  s :     0.874736
      pz      :     0.006581  p :     0.027747
      px      :     0.015503
      py      :     0.005663
 28 H s       :     0.988727  s :     0.988727
      pz      :     0.005038  p :     0.024879
      px      :     0.008153
      py      :     0.011688
 29 H s       :     0.936318  s :     0.936318
      pz      :     0.004642  p :     0.024864
      px      :     0.014676
      py      :     0.005545
 30 H s       :     0.920921  s :     0.920921
      pz      :     0.008869  p :     0.024806
      px      :     0.005534
      py      :     0.010403
 31 H s       :     0.986922  s :     0.986922
      pz      :     0.012410  p :     0.024837
      px      :     0.004760
      py      :     0.007667
 32 H s       :     0.930043  s :     0.930043
      pz      :     0.005420  p :     0.024803
      px      :     0.005985
      py      :     0.013398
 33 H s       :     0.929286  s :     0.929286
      pz      :     0.011638  p :     0.024974
      px      :     0.005067
      py      :     0.008268
 34 H s       :     0.991302  s :     0.991302
      pz      :     0.006663  p :     0.024865
      px      :     0.008019
      py      :     0.010184
 35 H s       :     0.931905  s :     0.931905
      pz      :     0.005752  p :     0.024842
      px      :     0.005244
      py      :     0.013846
 36 H s       :     0.909517  s :     0.909517
      pz      :     0.014826  p :     0.024845
      px      :     0.004729
      py      :     0.005290

SPIN
  0 C s       :     0.000432  s :     0.000432
      pz      :     0.000873  p :     0.000634
      px      :    -0.000467
      py      :     0.000229
      dz2     :     0.000014  d :     0.000266
      dxz     :     0.000027
      dyz     :    -0.000000
      dx2y2   :     0.000001
      dxy     :     0.000225
  1 S s       :    -0.000776  s :    -0.000776
      pz      :    -0.034818  p :    -0.059918
      px      :    -0.023604
      py      :    -0.001496
      dz2     :     0.000213  d :     0.001226
      dxz     :     0.000175
      dyz     :     0.000213
      dx2y2   :     0.000122
      dxy     :     0.000502
  2 Fes       :     0.068742  s :     0.068742
      pz      :     0.052587  p :     0.151534
      px      :     0.051775
      py      :     0.047173
      dz2     :     0.403080  d :     3.019043
      dxz     :     0.812503
      dyz     :     0.478662
      dx2y2   :     0.552720
      dxy     :     0.772078
      f0      :    -0.000013  f :    -0.000074
      f+1     :    -0.000004
      f-1     :    -0.000009
      f+2     :    -0.000007
      f-2     :    -0.000007
      f+3     :    -0.000026
      f-3     :    -0.000008
  3 O s       :    -0.000113  s :    -0.000113
      pz      :    -0.145014  p :    -0.365937
      px      :    -0.041864
      py      :    -0.179059
      dz2     :     0.000152  d :     0.000819
      dxz     :     0.000334
      dyz     :     0.000283
      dx2y2   :     0.000006
      dxy     :     0.000044
  4 Fes       :     0.045674  s :     0.045674
      pz      :     0.012030  p :     0.065074
      px      :     0.027003
      py      :     0.026041
      dz2     :     0.028782  d :     3.255698
      dxz     :     0.762427
      dyz     :     0.845971
      dx2y2   :     0.846788
      dxy     :     0.771730
      f0      :     0.000017  f :    -0.000029
      f+1     :    -0.000023
      f-1     :    -0.000003
      f+2     :     0.000005
      f-2     :    -0.000015
      f+3     :    -0.000005
      f-3     :    -0.000006
  5 O s       :     0.000818  s :     0.000818
      pz      :    -0.000176  p :     0.010325
      px      :     0.004353
      py      :     0.006148
      dz2     :     0.000033  d :     0.000231
      dxz     :     0.000084
      dyz     :     0.000106
      dx2y2   :    -0.000012
      dxy     :     0.000021
  6 C s       :     0.001497  s :     0.001497
      pz      :    -0.000801  p :     0.001417
      px      :     0.000783
      py      :     0.001434
      dz2     :     0.000029  d :     0.000694
      dxz     :     0.000157
      dyz     :     0.000464
      dx2y2   :     0.000014
      dxy     :     0.000030
  7 O s       :     0.000095  s :     0.000095
      pz      :     0.000776  p :     0.003328
      px      :     0.002471
      py      :     0.000081
      dz2     :    -0.000001  d :    -0.000008
      dxz     :    -0.000001
      dyz     :    -0.000001
      dx2y2   :    -0.000001
      dxy     :    -0.000004
  8 Fes       :    -0.061537  s :    -0.061537
      pz      :    -0.000182  p :    -0.095457
      px      :    -0.045316
      py      :    -0.049959
      dz2     :    -0.808506  d :    -2.977628
      dxz     :     0.085612
      dyz     :    -0.746953
      dx2y2   :    -0.726218
      dxy     :    -0.781564
      f0      :     0.000011  f :     0.000047
      f+1     :     0.000007
      f-1     :     0.000011
      f+2     :    -0.000009
      f-2     :     0.000011
      f+3     :     0.000015
      f-3     :     0.000001
  9 S s       :    -0.004153  s :    -0.004153
      pz      :     0.072632  p :     0.023611
      px      :     0.003603
      py      :    -0.052624
      dz2     :    -0.000172  d :    -0.002659
      dxz     :    -0.001137
      dyz     :    -0.000601
      dx2y2   :    -0.000315
      dxy     :    -0.000434
 10 C s       :    -0.002416  s :    -0.002416
      pz      :    -0.000912  p :    -0.008224
      px      :    -0.006295
      py      :    -0.001018
      dz2     :    -0.000051  d :    -0.000434
      dxz     :     0.000049
      dyz     :    -0.000017
      dx2y2   :    -0.000010
      dxy     :    -0.000406
 11 S s       :    -0.011038  s :    -0.011038
      pz      :    -0.342741  p :    -0.426387
      px      :    -0.063686
      py      :    -0.019960
      dz2     :     0.000417  d :     0.000901
      dxz     :     0.000726
      dyz     :    -0.000585
      dx2y2   :     0.000431
      dxy     :    -0.000088
 12 S s       :    -0.003449  s :    -0.003449
      pz      :    -0.019024  p :     0.057336
      px      :     0.075300
      py      :     0.001060
      dz2     :     0.000486  d :     0.001741
      dxz     :     0.000237
      dyz     :     0.000625
      dx2y2   :    -0.000009
      dxy     :     0.000403
 13 Fes       :    -0.008667  s :    -0.008667
      pz      :    -0.028223  p :    -0.026334
      px      :     0.009901
      py      :    -0.008012
      dz2     :     0.563291  d :    -0.723038
      dxz     :    -0.549724
      dyz     :    -0.623864
      dx2y2   :     0.541541
      dxy     :    -0.654282
      f0      :     0.000009  f :     0.000024
      f+1     :     0.000011
      f-1     :    -0.000001
      f+2     :     0.000002
      f-2     :     0.000004
      f+3     :     0.000002
      f-3     :    -0.000004
 14 S s       :     0.000016  s :     0.000016
      pz      :     0.017104  p :     0.046472
      px      :     0.084987
      py      :    -0.055619
      dz2     :    -0.000522  d :    -0.000297
      dxz     :     0.000122
      dyz     :    -0.000259
      dx2y2   :     0.000045
      dxy     :     0.000317
 15 C s       :    -0.001453  s :    -0.001453
      pz      :    -0.002902  p :    -0.003654
      px      :    -0.001018
      py      :     0.000266
      dz2     :     0.000033  d :     0.000226
      dxz     :     0.000188
      dyz     :    -0.000215
      dx2y2   :     0.000145
      dxy     :     0.000075
 16 O s       :    -0.000569  s :    -0.000569
      pz      :    -0.016228  p :    -0.029282
      px      :    -0.017381
      py      :     0.004327
      dz2     :     0.000102  d :     0.000242
      dxz     :    -0.000041
      dyz     :     0.000005
      dx2y2   :     0.000083
      dxy     :     0.000093
 17 S s       :    -0.002539  s :    -0.002539
      pz      :    -0.040553  p :    -0.085173
      px      :    -0.038833
      py      :    -0.005788
      dz2     :    -0.000334  d :    -0.000103
      dxz     :     0.000031
      dyz     :     0.000295
      dx2y2   :     0.000056
      dxy     :    -0.000151
 18 C s       :     0.001470  s :     0.001470
      pz      :     0.001364  p :     0.004308
      px      :     0.000587
      py      :     0.002357
      dz2     :    -0.000053  d :    -0.000450
      dxz     :    -0.000016
      dyz     :    -0.000152
      dx2y2   :    -0.000038
      dxy     :    -0.000191
 19 O s       :    -0.000767  s :    -0.000767
      pz      :    -0.035614  p :    -0.064025
      px      :    -0.037108
      py      :     0.008697
      dz2     :     0.000111  d :     0.000438
      dxz     :    -0.000011
      dyz     :     0.000007
      dx2y2   :     0.000307
      dxy     :     0.000023
 20 S s       :     0.006869  s :     0.006869
      pz      :     0.253765  p :     0.201033
      px      :     0.019989
      py      :    -0.072721
      dz2     :    -0.000834  d :    -0.002541
      dxz     :    -0.001364
      dyz     :    -0.000128
      dx2y2   :    -0.000070
      dxy     :    -0.000145
 21 C s       :    -0.001362  s :    -0.001362
      pz      :    -0.002280  p :    -0.001063
      px      :     0.000275
      py      :     0.000942
      dz2     :     0.000006  d :     0.000010
      dxz     :    -0.000001
      dyz     :     0.000002
      dx2y2   :    -0.000002
      dxy     :     0.000005
 22 H s       :    -0.000413  s :    -0.000413
      pz      :     0.000009  p :     0.000017
      px      :     0.000007
      py      :     0.000001
 23 H s       :     0.000650  s :     0.000650
      pz      :     0.000122  p :     0.000124
      px      :    -0.000000
      py      :     0.000002
 24 H s       :     0.000011  s :     0.000011
      pz      :     0.000015  p :     0.000013
      px      :     0.000001
      py      :    -0.000003
 25 H s       :    -0.000035  s :    -0.000035
      pz      :    -0.000005  p :     0.000005
      px      :    -0.000002
      py      :     0.000012
 26 H s       :    -0.003109  s :    -0.003109
      pz      :    -0.000014  p :     0.000010
      px      :    -0.000003
      py      :     0.000027
 27 H s       :    -0.003471  s :    -0.003471
      pz      :     0.000001  p :     0.000021
      px      :    -0.000013
      py      :     0.000033
 28 H s       :     0.000361  s :     0.000361
      pz      :     0.000008  p :    -0.000019
      px      :    -0.000012
      py      :    -0.000015
 29 H s       :     0.006104  s :     0.006104
      pz      :     0.000022  p :    -0.000025
      px      :    -0.000056
      py      :     0.000009
 30 H s       :    -0.001349  s :    -0.001349
      pz      :    -0.000020  p :    -0.000032
      px      :    -0.000015
      py      :     0.000002
 31 H s       :    -0.001933  s :    -0.001933
      pz      :     0.000014  p :    -0.000083
      px      :    -0.000104
      py      :     0.000008
 32 H s       :    -0.002102  s :    -0.002102
      pz      :     0.000001  p :     0.000014
      px      :     0.000002
      py      :     0.000011
 33 H s       :     0.003430  s :     0.003430
      pz      :    -0.000025  p :    -0.000030
      px      :    -0.000008
      py      :     0.000003
 34 H s       :    -0.000297  s :    -0.000297
      pz      :     0.000008  p :     0.000031
      px      :     0.000040
      py      :    -0.000018
 35 H s       :     0.003425  s :     0.003425
      pz      :    -0.000006  p :    -0.000033
      px      :    -0.000000
      py      :    -0.000027
 36 H s       :    -0.002039  s :    -0.002039
      pz      :     0.000015  p :     0.000016
      px      :     0.000015
      py      :    -0.000015


                     *******************************
                     * LOEWDIN POPULATION ANALYSIS *
                     *******************************

-------------------------------------------
LOEWDIN ATOMIC CHARGES AND SPIN POPULATIONS
-------------------------------------------
   0 C :   -0.200288    0.000265
   1 S :   -0.120283   -0.033995
   2 Fe:    0.005177    3.116323
   3 O :   -0.350755   -0.307729
   4 Fe:    0.508500    3.295777
   5 O :   -0.276282    0.020361
   6 C :   -0.004158    0.002072
   7 O :   -0.364379    0.003239
   8 Fe:   -0.157691   -3.028371
   9 S :   -0.130659   -0.008421
  10 C :   -0.198078   -0.007081
  11 S :   -0.190673   -0.418512
  12 S :   -0.114517    0.051925
  13 Fe:   -0.014322   -0.732106
  14 S :   -0.090355    0.041571
  15 C :   -0.203650   -0.002355
  16 O :   -0.511575   -0.019957
  17 S :    0.273096   -0.083476
  18 C :   -0.232312    0.000905
  19 O :   -0.462504   -0.045765
  20 S :   -0.132133    0.156905
  21 C :   -0.119762    0.000810
  22 H :    0.001843   -0.000168
  23 H :    0.016163    0.000320
  24 H :    0.027694   -0.000363
  25 H :    0.004415    0.000030
  26 H :   -0.003710   -0.002685
  27 H :    0.022856   -0.002255
  28 H :   -0.011725    0.000158
  29 H :    0.006768    0.004287
  30 H :    0.010836   -0.000666
  31 H :   -0.011276   -0.001504
  32 H :    0.007719   -0.002090
  33 H :    0.007864    0.001306
  34 H :   -0.013837   -0.000248
  35 H :    0.006027    0.002245
  36 H :    0.015969   -0.000752

----------------------------------------------------
LOEWDIN REDUCED ORBITAL CHARGES AND SPIN POPULATIONS
----------------------------------------------------
CHARGE
  0 C s       :     2.882150  s :     2.882150
      pz      :     1.099891  p :     3.240922
      px      :     1.051454
      py      :     1.089576
      dz2     :     0.025020  d :     0.077216
      dxz     :     0.011278
      dyz     :     0.005642
      dx2y2   :     0.012031
      dxy     :     0.023246
  1 S s       :     5.626697  s :     5.626697
      pz      :     3.638816  p :    10.426852
      px      :     3.097815
      py      :     3.690222
      dz2     :     0.007533  d :     0.066734
      dxz     :     0.020259
      dyz     :     0.004042
      dx2y2   :     0.023416
      dxy     :     0.011484
  2 Fes       :     6.523418  s :     6.523418
      pz      :     4.307958  p :    13.032300
      px      :     4.367673
      py      :     4.356668
      dz2     :     1.190654  d :     6.437383
      dxz     :     1.175576
      dyz     :     1.469272
      dx2y2   :     1.423779
      dxy     :     1.178104
      f0      :     0.000442  f :     0.001721
      f+1     :     0.000240
      f-1     :     0.000366
      f+2     :     0.000192
      f-2     :     0.000166
      f+3     :     0.000181
      f-3     :     0.000134
  3 O s       :     3.659458  s :     3.659458
      pz      :     1.458833  p :     4.683155
      px      :     1.662704
      py      :     1.561618
      dz2     :     0.002506  d :     0.008141
      dxz     :     0.001709
      dyz     :     0.001964
      dx2y2   :     0.000797
      dxy     :     0.001166
  4 Fes       :     6.423692  s :     6.423692
      pz      :     4.211761  p :    12.728153
      px      :     4.255644
      py      :     4.260748
      dz2     :     1.861874  d :     6.337330
      dxz     :     1.060582
      dyz     :     1.102922
      dx2y2   :     1.172744
      dxy     :     1.139208
      f0      :     0.000300  f :     0.002325
      f+1     :     0.000243
      f-1     :     0.000295
      f+2     :     0.000318
      f-2     :     0.000407
      f+3     :     0.000440
      f-3     :     0.000322
  5 O s       :     3.529430  s :     3.529430
      pz      :     1.407881  p :     4.721406
      px      :     1.584115
      py      :     1.729411
      dz2     :     0.012851  d :     0.025446
      dxz     :     0.005914
      dyz     :     0.005426
      dx2y2   :     0.000704
      dxy     :     0.000553
  6 C s       :     2.852033  s :     2.852033
      pz      :     0.988207  p :     2.826272
      px      :     0.820505
      py      :     1.017559
      dz2     :     0.099833  d :     0.325854
      dxz     :     0.057677
      dyz     :     0.106226
      dx2y2   :     0.035839
      dxy     :     0.026279
  7 O s       :     3.568808  s :     3.568808
      pz      :     1.681615  p :     4.769712
      px      :     1.496741
      py      :     1.591356
      dz2     :     0.003231  d :     0.025860
      dxz     :     0.002530
      dyz     :     0.010156
      dx2y2   :     0.005511
      dxy     :     0.004432
  8 Fes       :     6.562845  s :     6.562845
      pz      :     4.367492  p :    13.107976
      px      :     4.355283
      py      :     4.385201
      dz2     :     1.191948  d :     6.485620
      dxz     :     1.705101
      dyz     :     1.154555
      dx2y2   :     1.270441
      dxy     :     1.163576
      f0      :     0.000171  f :     0.001250
      f+1     :     0.000194
      f-1     :     0.000189
      f+2     :     0.000199
      f-2     :     0.000145
      f+3     :     0.000190
      f-3     :     0.000163
  9 S s       :     5.612975  s :     5.612975
      pz      :     3.573391  p :    10.452015
      px      :     3.098574
      py      :     3.780050
      dz2     :     0.014027  d :     0.065669
      dxz     :     0.010453
      dyz     :     0.004614
      dx2y2   :     0.026538
      dxy     :     0.010038
 10 C s       :     2.880864  s :     2.880864
      pz      :     1.081849  p :     3.238838
      px      :     1.059273
      py      :     1.097716
      dz2     :     0.015927  d :     0.078375
      dxz     :     0.011339
      dyz     :     0.016995
      dx2y2   :     0.013076
      dxy     :     0.021039
 11 S s       :     5.698035  s :     5.698035
      pz      :     3.430773  p :    10.456379
      px      :     3.528856
      py      :     3.496750
      dz2     :     0.004622  d :     0.036258
      dxz     :     0.007445
      dyz     :     0.004482
      dx2y2   :     0.010737
      dxy     :     0.008972
 12 S s       :     5.650092  s :     5.650092
      pz      :     3.463572  p :    10.413905
      px      :     3.484561
      py      :     3.465772
      dz2     :     0.009608  d :     0.050520
      dxz     :     0.011031
      dyz     :     0.006627
      dx2y2   :     0.012295
      dxy     :     0.010960
 13 Fes       :     6.520858  s :     6.520858
      pz      :     4.322525  p :    13.002537
      px      :     4.363911
      py      :     4.316102
      dz2     :     1.240532  d :     6.488971
      dxz     :     1.254576
      dyz     :     1.354946
      dx2y2   :     1.364268
      dxy     :     1.274649
      f0      :     0.000323  f :     0.001956
      f+1     :     0.000243
      f-1     :     0.000484
      f+2     :     0.000256
      f-2     :     0.000205
      f+3     :     0.000227
      f-3     :     0.000217
 14 S s       :     5.614048  s :     5.614048
      pz      :     3.241539  p :    10.404562
      px      :     3.672830
      py      :     3.490194
      dz2     :     0.023929  d :     0.071745
      dxz     :     0.012245
      dyz     :     0.021414
      dx2y2   :     0.005994
      dxy     :     0.008163
 15 C s       :     2.879025  s :     2.879025
      pz      :     1.075385  p :     3.245006
      px      :     1.093560
      py      :     1.076061
      dz2     :     0.021057  d :     0.079620
      dxz     :     0.008355
      dyz     :     0.020105
      dx2y2   :     0.015831
      dxy     :     0.014273
 16 O s       :     3.678375  s :     3.678375
      pz      :     1.544103  p :     4.806954
      px      :     1.535922
      py      :     1.726929
      dz2     :     0.007696  d :     0.026246
      dxz     :     0.010385
      dyz     :     0.003536
      dx2y2   :     0.002933
      dxy     :     0.001697
 17 S s       :     5.529795  s :     5.529795
      pz      :     3.199379  p :     9.886735
      px      :     3.460320
      py      :     3.227037
      dz2     :     0.066059  d :     0.310373
      dxz     :     0.066165
      dyz     :     0.090759
      dx2y2   :     0.045527
      dxy     :     0.041864
 18 C s       :     2.896759  s :     2.896759
      pz      :     1.072399  p :     3.263680
      px      :     1.108894
      py      :     1.082387
      dz2     :     0.004721  d :     0.071873
      dxz     :     0.018601
      dyz     :     0.020429
      dx2y2   :     0.013112
      dxy     :     0.015010
 19 O s       :     3.650043  s :     3.650043
      pz      :     1.608161  p :     4.805003
      px      :     1.666757
      py      :     1.530085
      dz2     :     0.001882  d :     0.007459
      dxz     :     0.000966
      dyz     :     0.001941
      dx2y2   :     0.001082
      dxy     :     0.001588
 20 S s       :     5.696785  s :     5.696785
      pz      :     3.334535  p :    10.394900
      px      :     3.444300
      py      :     3.616065
      dz2     :     0.007919  d :     0.040448
      dxz     :     0.010479
      dyz     :     0.006737
      dx2y2   :     0.008208
      dxy     :     0.007105
 21 C s       :     2.840640  s :     2.840640
      pz      :     1.061500  p :     3.208805
      px      :     1.070234
      py      :     1.077071
      dz2     :     0.016385  d :     0.070317
      dxz     :     0.011114
      dyz     :     0.014914
      dx2y2   :     0.016437
      dxy     :     0.011467
 22 H s       :     0.926904  s :     0.926904
      pz      :     0.037009  p :     0.071252
      px      :     0.018650
      py      :     0.015593
 23 H s       :     0.905869  s :     0.905869
      pz      :     0.025710  p :     0.077968
      px      :     0.023068
      py      :     0.029191
 24 H s       :     0.898811  s :     0.898811
      pz      :     0.014571  p :     0.073496
      px      :     0.038324
      py      :     0.020601
 25 H s       :     0.921376  s :     0.921376
      pz      :     0.031231  p :     0.074209
      px      :     0.026672
      py      :     0.016306
 26 H s       :     0.927197  s :     0.927197
      pz      :     0.025205  p :     0.076514
      px      :     0.018653
      py      :     0.032656
 27 H s       :     0.891785  s :     0.891785
      pz      :     0.019413  p :     0.085359
      px      :     0.043998
      py      :     0.021948
 28 H s       :     0.939380  s :     0.939380
      pz      :     0.017230  p :     0.072346
      px      :     0.021477
      py      :     0.033638
 29 H s       :     0.919091  s :     0.919091
      pz      :     0.016462  p :     0.074142
      px      :     0.042610
      py      :     0.015070
 30 H s       :     0.914720  s :     0.914720
      pz      :     0.031744  p :     0.074444
      px      :     0.015121
      py      :     0.027579
 31 H s       :     0.939299  s :     0.939299
      pz      :     0.034425  p :     0.071977
      px      :     0.017141
      py      :     0.020411
 32 H s       :     0.918134  s :     0.918134
      pz      :     0.013716  p :     0.074146
      px      :     0.023202
      py      :     0.037228
 33 H s       :     0.917772  s :     0.917772
      pz      :     0.031166  p :     0.074364
      px      :     0.019896
      py      :     0.023303
 34 H s       :     0.941441  s :     0.941441
      pz      :     0.018011  p :     0.072397
      px      :     0.027176
      py      :     0.027210
 35 H s       :     0.919720  s :     0.919720
      pz      :     0.016412  p :     0.074253
      px      :     0.018846
      py      :     0.038995
 36 H s       :     0.909376  s :     0.909376
      pz      :     0.044737  p :     0.074655
      px      :     0.016015
      py      :     0.013903

SPIN
  0 C s       :    -0.000287  s :    -0.000287
      pz      :    -0.000014  p :     0.000019
      px      :     0.000102
      py      :    -0.000069
      dz2     :     0.000038  d :     0.000533
      dxz     :     0.000033
      dyz     :    -0.000008
      dx2y2   :     0.000005
      dxy     :     0.000464
  1 S s       :     0.001539  s :     0.001539
      pz      :    -0.029713  p :    -0.037376
      px      :    -0.016044
      py      :     0.008381
      dz2     :     0.000340  d :     0.001841
      dxz     :     0.000181
      dyz     :     0.000440
      dx2y2   :     0.000064
      dxy     :     0.000816
  2 Fes       :     0.026156  s :     0.026156
      pz      :     0.037943  p :     0.109198
      px      :     0.038685
      py      :     0.032570
      dz2     :     0.394907  d :     2.981120
      dxz     :     0.805550
      dyz     :     0.472086
      dx2y2   :     0.546510
      dxy     :     0.762068
      f0      :    -0.000034  f :    -0.000152
      f+1     :    -0.000010
      f-1     :    -0.000031
      f+2     :    -0.000016
      f-2     :    -0.000010
      f+3     :    -0.000042
      f-3     :    -0.000009
  3 O s       :     0.004469  s :     0.004469
      pz      :    -0.118036  p :    -0.314635
      px      :    -0.030365
      py      :    -0.166234
      dz2     :     0.000525  d :     0.002437
      dxz     :     0.000901
      dyz     :     0.000619
      dx2y2   :     0.000157
      dxy     :     0.000236
  4 Fes       :     0.024914  s :     0.024914
      pz      :     0.011127  p :     0.048802
      px      :     0.018590
      py      :     0.019086
      dz2     :     0.026904  d :     3.222155
      dxz     :     0.754034
      dyz     :     0.837294
      dx2y2   :     0.839588
      dxy     :     0.764335
      f0      :     0.000011  f :    -0.000094
      f+1     :    -0.000037
      f-1     :    -0.000009
      f+2     :     0.000008
      f-2     :    -0.000031
      f+3     :    -0.000021
      f-3     :    -0.000015
  5 O s       :     0.002578  s :     0.002578
      pz      :     0.002549  p :     0.017402
      px      :     0.005072
      py      :     0.009781
      dz2     :     0.000078  d :     0.000381
      dxz     :     0.000108
      dyz     :     0.000136
      dx2y2   :     0.000017
      dxy     :     0.000042
  6 C s       :     0.000132  s :     0.000132
      pz      :    -0.000039  p :     0.000852
      px      :     0.000676
      py      :     0.000215
      dz2     :     0.000085  d :     0.001088
      dxz     :     0.000249
      dyz     :     0.000652
      dx2y2   :     0.000039
      dxy     :     0.000063
  7 O s       :     0.000161  s :     0.000161
      pz      :     0.000663  p :     0.003070
      px      :     0.002380
      py      :     0.000026
      dz2     :     0.000006  d :     0.000009
      dxz     :     0.000002
      dyz     :     0.000000
      dx2y2   :     0.000001
      dxy     :    -0.000001
  8 Fes       :    -0.021117  s :    -0.021117
      pz      :     0.008419  p :    -0.062938
      px      :    -0.034165
      py      :    -0.037192
      dz2     :    -0.801052  d :    -2.944393
      dxz     :     0.087026
      dyz     :    -0.738327
      dx2y2   :    -0.718549
      dxy     :    -0.773490
      f0      :     0.000011  f :     0.000077
      f+1     :     0.000007
      f-1     :     0.000018
      f+2     :    -0.000008
      f-2     :     0.000020
      f+3     :     0.000027
      f-3     :     0.000002
  9 S s       :    -0.005174  s :    -0.005174
      pz      :     0.055736  p :     0.000397
      px      :     0.001468
      py      :    -0.056807
      dz2     :    -0.000265  d :    -0.003644
      dxz     :    -0.001362
      dyz     :    -0.001118
      dx2y2   :    -0.000460
      dxy     :    -0.000440
 10 C s       :    -0.000444  s :    -0.000444
      pz      :    -0.000186  p :    -0.005643
      px      :    -0.005077
      py      :    -0.000380
      dz2     :    -0.000140  d :    -0.000994
      dxz     :     0.000151
      dyz     :    -0.000070
      dx2y2   :     0.000017
      dxy     :    -0.000954
 11 S s       :    -0.005092  s :    -0.005092
      pz      :    -0.331227  p :    -0.414180
      px      :    -0.049234
      py      :    -0.033719
      dz2     :     0.000060  d :     0.000760
      dxz     :     0.001285
      dyz     :    -0.000772
      dx2y2   :     0.000483
      dxy     :    -0.000297
 12 S s       :    -0.000395  s :    -0.000395
      pz      :    -0.015936  p :     0.050084
      px      :     0.056910
      py      :     0.009110
      dz2     :     0.000364  d :     0.002237
      dxz     :     0.000093
      dyz     :     0.000897
      dx2y2   :     0.000055
      dxy     :     0.000828
 13 Fes       :    -0.001922  s :    -0.001922
      pz      :    -0.025521  p :    -0.017903
      px      :     0.011725
      py      :    -0.004107
      dz2     :     0.558268  d :    -0.712329
      dxz     :    -0.541127
      dyz     :    -0.620384
      dx2y2   :     0.537955
      dxy     :    -0.647041
      f0      :     0.000009  f :     0.000049
      f+1     :     0.000021
      f-1     :     0.000012
      f+2     :     0.000005
      f-2     :     0.000005
      f+3     :     0.000001
      f-3     :    -0.000005
 14 S s       :     0.000356  s :     0.000356
      pz      :     0.012006  p :     0.041941
      px      :     0.082498
      py      :    -0.052563
      dz2     :    -0.000531  d :    -0.000726
      dxz     :     0.000049
      dyz     :    -0.000662
      dx2y2   :     0.000169
      dxy     :     0.000249
 15 C s       :    -0.000301  s :    -0.000301
      pz      :    -0.002470  p :    -0.002721
      px      :    -0.000268
      py      :     0.000017
      dz2     :     0.000058  d :     0.000668
      dxz     :     0.000415
      dyz     :    -0.000427
      dx2y2   :     0.000435
      dxy     :     0.000187
 16 O s       :     0.001535  s :     0.001535
      pz      :    -0.015839  p :    -0.021766
      px      :    -0.010838
      py      :     0.004911
      dz2     :     0.000046  d :     0.000274
      dxz     :    -0.000034
      dyz     :     0.000004
      dx2y2   :     0.000135
      dxy     :     0.000124
 17 S s       :    -0.001187  s :    -0.001187
      pz      :    -0.038514  p :    -0.081739
      px      :    -0.037869
      py      :    -0.005355
      dz2     :    -0.001016  d :    -0.000550
      dxz     :     0.000157
      dyz     :     0.000371
      dx2y2   :     0.000059
      dxy     :    -0.000121
 18 C s       :     0.000415  s :     0.000415
      pz      :     0.000292  p :     0.001595
      px      :    -0.000094
      py      :     0.001397
      dz2     :    -0.000088  d :    -0.001105
      dxz     :    -0.000045
      dyz     :    -0.000391
      dx2y2   :    -0.000119
      dxy     :    -0.000461
 19 O s       :     0.002347  s :     0.002347
      pz      :    -0.035863  p :    -0.049276
      px      :    -0.034102
      py      :     0.020690
      dz2     :     0.000130  d :     0.001165
      dxz     :    -0.000086
      dyz     :     0.000181
      dx2y2   :     0.000640
      dxy     :     0.000298
 20 S s       :     0.000099  s :     0.000099
      pz      :     0.226374  p :     0.161928
      px      :     0.012886
      py      :    -0.077332
      dz2     :    -0.001452  d :    -0.005122
      dxz     :    -0.001945
      dyz     :    -0.000353
      dx2y2   :    -0.000652
      dxy     :    -0.000720
 21 C s       :     0.000146  s :     0.000146
      pz      :     0.000104  p :     0.000716
      px      :     0.000124
      py      :     0.000489
      dz2     :    -0.000021  d :    -0.000053
      dxz     :    -0.000022
      dyz     :    -0.000010
      dx2y2   :    -0.000001
      dxy     :     0.000001
 22 H s       :    -0.000206  s :    -0.000206
      pz      :     0.000011  p :     0.000038
      px      :     0.000014
      py      :     0.000013
 23 H s       :     0.000035  s :     0.000035
      pz      :     0.000251  p :     0.000285
      px      :    -0.000003
      py      :     0.000038
 24 H s       :    -0.000376  s :    -0.000376
      pz      :     0.000005  p :     0.000013
      px      :     0.000002
      py      :     0.000007
 25 H s       :    -0.000027  s :    -0.000027
      pz      :     0.000008  p :     0.000056
      px      :     0.000005
      py      :     0.000043
 26 H s       :    -0.002808  s :    -0.002808
      pz      :     0.000027  p :     0.000123
      px      :     0.000014
      py      :     0.000083
 27 H s       :    -0.002355  s :    -0.002355
      pz      :     0.000007  p :     0.000100
      px      :     0.000000
      py      :     0.000093
 28 H s       :     0.000215  s :     0.000215
      pz      :    -0.000041  p :    -0.000056
      px      :    -0.000031
      py      :     0.000015
 29 H s       :     0.004271  s :     0.004271
      pz      :     0.000012  p :     0.000016
      px      :    -0.000004
      py      :     0.000008
 30 H s       :    -0.000552  s :    -0.000552
      pz      :    -0.000092  p :    -0.000114
      px      :    -0.000047
      py      :     0.000025
 31 H s       :    -0.001156  s :    -0.001156
      pz      :     0.000031  p :    -0.000349
      px      :    -0.000398
      py      :     0.000019
 32 H s       :    -0.002045  s :    -0.002045
      pz      :     0.000040  p :    -0.000045
      px      :    -0.000145
      py      :     0.000060
 33 H s       :     0.001222  s :     0.001222
      pz      :     0.000094  p :     0.000084
      px      :    -0.000028
      py      :     0.000018
 34 H s       :    -0.000251  s :    -0.000251
      pz      :     0.000001  p :     0.000004
      px      :     0.000058
      py      :    -0.000056
 35 H s       :     0.002314  s :     0.002314
      pz      :    -0.000023  p :    -0.000069
      px      :     0.000001
      py      :    -0.000047
 36 H s       :    -0.000673  s :    -0.000673
      pz      :    -0.000030  p :    -0.000080
      px      :     0.000006
      py      :    -0.000055


                      *****************************
                      * MAYER POPULATION ANALYSIS *
                      *****************************

  NA   - Mulliken gross atomic population
  ZA   - Total nuclear charge
  QA   - Mulliken gross atomic charge
  VA   - Mayer's total valence
  BVA  - Mayer's bonded valence
  FA   - Mayer's free valence

  ATOM       NA         ZA         QA         VA         BVA        FA
  0 C      6.1242     6.0000    -0.1242     3.9279     3.9279     0.0000
  1 S     16.4171    16.0000    -0.4171     1.9943     1.9821     0.0123
  2 Fe    25.5141    26.0000     0.4859     6.4026     3.7994     2.6032
  3 O      8.5561     8.0000    -0.5561     2.1432     2.0133     0.1299
  4 Fe    25.1623    26.0000     0.8377     5.9403     3.1159     2.8244
  5 O      8.4162     8.0000    -0.4162     2.0651     2.0648     0.0003
  6 C      5.8677     6.0000     0.1323     4.4739     4.4739     0.0000
  7 O      8.4393     8.0000    -0.4393     2.0329     2.0329     0.0000
  8 Fe    25.6959    26.0000     0.3041     6.8321     4.1232     2.7089
  9 S     16.4262    16.0000    -0.4262     1.9914     1.9810     0.0104
 10 C      6.1136     6.0000    -0.1136     3.9392     3.9391     0.0001
 11 S     16.4147    16.0000    -0.4147     2.4090     2.2663     0.1427
 12 S     16.4690    16.0000    -0.4690     2.3561     2.3344     0.0217
 13 Fe    25.5442    26.0000     0.4558     6.5041     4.4231     2.0810
 14 S     16.3895    16.0000    -0.3895     2.0224     2.0062     0.0161
 15 C      6.1132     6.0000    -0.1132     3.9322     3.9322     0.0000
 16 O      8.5476     8.0000    -0.5476     1.8812     1.8791     0.0021
 17 S     15.9332    16.0000     0.0668     2.4391     2.4311     0.0080
 18 C      6.1601     6.0000    -0.1601     3.8182     3.8182     0.0000
 19 O      8.6716     8.0000    -0.6716     2.1189     2.1146     0.0043
 20 S     16.3578    16.0000    -0.3578     2.3676     2.2426     0.1250
 21 C      6.0396     6.0000    -0.0396     3.7860     3.7860     0.0000
 22 H      1.0351     1.0000    -0.0351     1.0175     1.0175     0.0000
 23 H      0.9824     1.0000     0.0176     1.0730     1.0730     0.0000
 24 H      0.9755     1.0000     0.0245     1.0008     1.0008    -0.0000
 25 H      0.9981     1.0000     0.0019     0.9947     0.9947     0.0000
 26 H      0.9845     1.0000     0.0155     0.9785     0.9785     0.0000
 27 H      0.9025     1.0000     0.0975     1.0283     1.0283     0.0000
 28 H      1.0136     1.0000    -0.0136     0.9731     0.9731     0.0000
 29 H      0.9612     1.0000     0.0388     0.9876     0.9875     0.0000
 30 H      0.9457     1.0000     0.0543     0.9836     0.9836     0.0000
 31 H      1.0118     1.0000    -0.0118     0.9726     0.9725     0.0000
 32 H      0.9548     1.0000     0.0452     0.9856     0.9856     0.0000
 33 H      0.9543     1.0000     0.0457     0.9925     0.9925     0.0000
 34 H      1.0162     1.0000    -0.0162     0.9729     0.9729     0.0000
 35 H      0.9567     1.0000     0.0433     0.9910     0.9909     0.0000
 36 H      0.9344     1.0000     0.0656     0.9881     0.9881     0.0000

  Mayer bond orders larger than 0.100000
B(  0-C ,  1-S ) :   1.0011 B(  0-C , 34-H ) :   0.9675 B(  0-C , 35-H ) :   0.9731 
B(  0-C , 36-H ) :   0.9713 B(  1-S ,  2-Fe) :   0.7918 B(  2-Fe,  3-O ) :   0.8409 
B(  2-Fe,  8-Fe) :   0.2295 B(  2-Fe, 11-S ) :   0.9939 B(  2-Fe, 12-S ) :   0.6260 
B(  3-O ,  4-Fe) :   0.8231 B(  4-Fe,  5-O ) :   0.4060 B(  4-Fe, 13-Fe) :   0.1012 
B(  4-Fe, 16-O ) :   0.4528 B(  4-Fe, 17-S ) :   0.1299 B(  4-Fe, 19-O ) :   0.8793 
B(  5-O ,  6-C ) :   1.5214 B(  6-C ,  7-O ) :   1.8590 B(  6-C , 21-C ) :   0.9889 
B(  8-Fe,  9-S ) :   0.8036 B(  8-Fe, 11-S ) :   0.9340 B(  8-Fe, 12-S ) :   0.7641 
B(  8-Fe, 13-Fe) :   0.3228 B(  8-Fe, 20-S ) :   0.9168 B(  9-S , 10-C ) :   1.0152 
B( 10-C , 31-H ) :   0.9706 B( 10-C , 32-H ) :   0.9706 B( 10-C , 33-H ) :   0.9705 
B( 12-S , 13-Fe) :   0.7769 B( 13-Fe, 14-S ) :   0.8977 B( 13-Fe, 19-O ) :   1.0222 
B( 13-Fe, 20-S ) :   1.0749 B( 14-S , 15-C ) :   1.0048 B( 15-C , 28-H ) :   0.9673 
B( 15-C , 29-H ) :   0.9717 B( 15-C , 30-H ) :   0.9716 B( 16-O , 17-S ) :   1.1999 
B( 17-S , 18-C ) :   0.8823 B( 18-C , 25-H ) :   0.9556 B( 18-C , 26-H ) :   0.9524 
B( 18-C , 27-H ) :   0.9468 B( 21-C , 22-H ) :   0.9522 B( 21-C , 23-H ) :   0.9294 
B( 21-C , 24-H ) :   0.9538 

Environment variable NBOEXE for nbo6.exe or nbo5.exe not set! Skipping NBO-Analysis

-------
TIMINGS
-------

Total SCF time: 0 days 14 hours 22 min 19 sec 

Total time                  ....   51739.601 sec
Sum of individual times     ....   51717.558 sec  (100.0%)

Fock matrix formation       ....   51532.322 sec  ( 99.6%)
  XC integration            ....    1177.763 sec  (  2.3% of F)
    Basis function eval.    ....     338.704 sec  ( 28.8% of XC)
    Density eval.           ....     380.150 sec  ( 32.3% of XC)
    XC-Functional eval.     ....      54.705 sec  (  4.6% of XC)
    XC-Potential eval.      ....     375.461 sec  ( 31.9% of XC)
Diagonalization             ....     106.146 sec  (  0.2%)
Density matrix formation    ....      30.409 sec  (  0.1%)
Population analysis         ....       0.054 sec  (  0.0%)
Initial guess               ....       1.588 sec  (  0.0%)
Orbital Transformation      ....       0.000 sec  (  0.0%)
Orbital Orthonormalization  ....       0.000 sec  (  0.0%)
DIIS solution               ....      43.211 sec  (  0.1%)
Grid generation             ....       3.828 sec  (  0.0%)

-------------------------   --------------------
FINAL SINGLE POINT ENERGY     -8451.615719651316
-------------------------   --------------------


                            ***************************************
                            *     ORCA property calculations      *
                            ***************************************

                                    ---------------------
                                    Active property flags
                                    ---------------------
   (+) Dipole Moment


------------------------------------------------------------------------------
                       ORCA ELECTRIC PROPERTIES CALCULATION
------------------------------------------------------------------------------

Dipole Moment Calculation                       ... on
Quadrupole Moment Calculation                   ... off
Polarizability Calculation                      ... off
GBWName                                         ... 1e3d_chainsAB_proximal_cluster.gbw
Electron density file                           ... 1e3d_chainsAB_proximal_cluster.scfp
The origin for moment calculation is the CENTER OF MASS  = (29.303222, 21.721635 82.298975)

-------------
DIPOLE MOMENT
-------------
                                X             Y             Z
Electronic contribution:     -7.04597       1.89088     -20.03954
Nuclear contribution   :      7.35895       0.01365      19.72946
                        -----------------------------------------
Total Dipole Moment    :      0.31298       1.90453      -0.31008
                        -----------------------------------------
Magnitude (a.u.)       :      1.95483
Magnitude (Debye)      :      4.96878


--------------------
Rotational spectrum 
--------------------
 
Rotational constants in cm-1:     0.004948     0.003175     0.002922 
Rotational constants in MHz :   148.345912    95.176650    87.594817 

 Dipole components along the rotational axes: 
x,y,z [a.u.] :    -1.162279     1.571709     0.013860 
x,y,z [Debye]:    -2.954279     3.994967     0.035228 

 
------------------------------------------------------------------------------
                      ORCA CHELPG CHARGES GENERATION
------------------------------------------------------------------------------

GBW file                           ... 1e3d_chainsAB_proximal_cluster.gbw

Reading the GBW file               ... done

Grid spacing                       ...     0.300000
Point Cut-Off                      ...     2.800000
Van-der-Waals Radii                ...        COSMO
Total charge                       ...           -3


Number of points X direction       ...           47
Number of points Y direction       ...           47
Number of points Z direction       ...           55
Maximum number of possible points  ...       121495
Final number of points             ...        23039


CHELPG Charges            
--------------------------------
  0   C   :      -0.069032
  1   S   :      -0.554308
  2   Fe  :       0.581814
  3   O   :      -0.551141
  4   Fe  :       0.888594
  5   O   :      -0.641217
  6   C   :       0.822580
  7   O   :      -0.762347
  8   Fe  :       0.432332
  9   S   :      -0.570037
 10   C   :      -0.060088
 11   S   :      -0.537179
 12   S   :      -0.471832
 13   Fe  :       0.571740
 14   S   :      -0.570183
 15   C   :      -0.042797
 16   O   :      -0.196777
 17   S   :      -0.367764
 18   C   :       0.135264
 19   O   :      -0.640273
 20   S   :      -0.438566
 21   C   :      -0.349536
 22   H   :       0.045770
 23   H   :       0.037729
 24   H   :       0.062059
 25   H   :      -0.025737
 26   H   :      -0.027289
 27   H   :       0.011656
 28   H   :       0.010480
 29   H   :       0.030155
 30   H   :       0.045236
 31   H   :       0.011102
 32   H   :       0.058890
 33   H   :       0.032981
 34   H   :       0.014147
 35   H   :       0.029402
 36   H   :       0.054174
--------------------------------
Total charge:    -3.000000
--------------------------------

CHELPG charges calculated...

Timings for individual parts in CHELPG calculation:
Grid generation                 ...        0.010 sec (=   0.000 min)
Potential calculation           ...       19.640 sec (=   0.327 min)
Fit to the potential            ...        0.082 sec (=   0.001 min)
------------------------------------------------------------------------------

------------------------------------------------------------------------------
                      ORCA CHELPG CHARGES GENERATION
------------------------------------------------------------------------------

GBW file                           ... 1e3d_chainsAB_proximal_cluster.gbw

Density file                       ... 1e3d_chainsAB_proximal_cluster.scfp

Reading the GBW file               ... done

Reading the density               ... Done!
Grid spacing                       ...     0.300000
Point Cut-Off                      ...     2.800000
Van-der-Waals Radii                ...        COSMO
Total charge                       ...           -3


Number of points X direction       ...           47
Number of points Y direction       ...           47
Number of points Z direction       ...           55
Maximum number of possible points  ...       121495
Final number of points             ...        23039


CHELPG Charges            
--------------------------------
  0   C   :      -0.069032
  1   S   :      -0.554308
  2   Fe  :       0.581814
  3   O   :      -0.551141
  4   Fe  :       0.888594
  5   O   :      -0.641217
  6   C   :       0.822580
  7   O   :      -0.762347
  8   Fe  :       0.432332
  9   S   :      -0.570037
 10   C   :      -0.060088
 11   S   :      -0.537179
 12   S   :      -0.471832
 13   Fe  :       0.571740
 14   S   :      -0.570183
 15   C   :      -0.042797
 16   O   :      -0.196777
 17   S   :      -0.367764
 18   C   :       0.135264
 19   O   :      -0.640273
 20   S   :      -0.438566
 21   C   :      -0.349536
 22   H   :       0.045770
 23   H   :       0.037729
 24   H   :       0.062059
 25   H   :      -0.025737
 26   H   :      -0.027289
 27   H   :       0.011656
 28   H   :       0.010480
 29   H   :       0.030155
 30   H   :       0.045236
 31   H   :       0.011102
 32   H   :       0.058890
 33   H   :       0.032981
 34   H   :       0.014147
 35   H   :       0.029402
 36   H   :       0.054174
--------------------------------
Total charge:    -3.000000
--------------------------------

CHELPG charges calculated...

Timings for individual parts in CHELPG calculation:
Grid generation                 ...        0.010 sec (=   0.000 min)
Potential calculation           ...       19.971 sec (=   0.333 min)
Fit to the potential            ...        0.081 sec (=   0.001 min)
------------------------------------------------------------------------------


Timings for individual modules:

Sum of individual times         ...    51760.093 sec (= 862.668 min)
GTO integral calculation        ...        0.364 sec (=   0.006 min)   0.0 %
SCF iterations                  ...    51739.617 sec (= 862.327 min) 100.0 %
CHELPG charge generation        ...       20.112 sec (=   0.335 min)   0.0 %
                             ****ORCA TERMINATED NORMALLY****
TOTAL RUN TIME: 0 days 14 hours 23 minutes 0 seconds 589 msec
