# Supplementary material for: Modeling of the Electrostatic Interaction and Catalytic Activity of [NiFe] Hydrogenases on a Planar Electrode
Source: J Phys Chem B. 2022 Oct 21;126(43):8777–90. doi: 10.1021/acs.jpcb.2c05371 (PMC9639099; doi:10.1021/acs.jpcb.2c05371)
Supplement: Supplementary file 1 — jp2c05371_si_001.zip [file jp2c05371_si_001.zip › Supplementary data/Metallic clusters orca/Proximal cluster/Proximal cluster_c3_m5/1e3d_chainsAB_proximal_cluster.out]

                                 *****************
                                 * O   R   C   A *
                                 *****************

           --- An Ab Initio, DFT and Semiempirical electronic structure package ---

                  #######################################################
                  #                        -***-                        #
                  #          Department of theory and spectroscopy      #
                  #               Directorship: Frank Neese             #
                  #        Max Planck Institute fuer Kohlenforschung    #
                  #                Kaiser Wilhelm Platz 1               #
                  #                 D-45470 Muelheim/Ruhr               #
                  #                      Germany                        #
                  #                                                     #
                  #                  All rights reserved                #
                  #                        -***-                        #
                  #######################################################


                         Program Version 4.2.1 -  RELEASE  -


 With contributions from (in alphabetic order):
   Daniel Aravena         : Magnetic Suceptibility
   Michael Atanasov       : Ab Initio Ligand Field Theory (pilot matlab implementation)
   Alexander A. Auer      : GIAO ZORA, VPT2
   Ute Becker             : Parallelization
   Giovanni Bistoni       : ED, misc. LED, open-shell LED, HFLD
   Martin Brehm           : Molecular dynamics
   Dmytro Bykov           : SCF Hessian
   Vijay G. Chilkuri      : MRCI spin determinant printing, contributions to CSF-ICE
   Dipayan Datta          : RHF DLPNO-CCSD density
   Achintya Kumar Dutta   : EOM-CC, STEOM-CC
   Dmitry Ganyushin       : Spin-Orbit,Spin-Spin,Magnetic field MRCI
   Miquel Garcia          : C-PCM Hessian, Gaussian charge scheme
   Yang Guo               : DLPNO-NEVPT2, CIM, IAO-localization
   Andreas Hansen         : Spin unrestricted coupled pair/coupled cluster methods
   Benjamin Helmich-Paris : CASSCF linear response (MC-RPA)
   Lee Huntington         : MR-EOM, pCC
   Robert Izsak           : Overlap fitted RIJCOSX, COSX-SCS-MP3, EOM
   Christian Kollmar      : KDIIS, OOCD, Brueckner-CCSD(T), CCSD density
   Simone Kossmann        : Meta GGA functionals, TD-DFT gradient, OOMP2, MP2 Hessian
   Martin Krupicka        : AUTO-CI
   Lucas Lang             : DCDCAS
   Dagmar Lenk            : GEPOL surface, SMD
   Dimitrios Liakos       : Extrapolation schemes; Compound Job, initial MDCI parallelization
   Dimitrios Manganas     : Further ROCIS development; embedding schemes
   Dimitrios Pantazis     : SARC Basis sets
   Taras Petrenko         : DFT Hessian,TD-DFT gradient, ASA, ECA, R-Raman, ABS, FL, XAS/XES, NRVS
   Peter Pinski           : DLPNO-MP2, DLPNO-MP2 Gradient
   Christoph Reimann      : Effective Core Potentials
   Marius Retegan         : Local ZFS, SOC
   Christoph Riplinger    : Optimizer, TS searches, QM/MM, DLPNO-CCSD(T), (RO)-DLPNO pert. Triples
   Tobias Risthaus        : Range-separated hybrids, TD-DFT gradient, RPA, STAB
   Michael Roemelt        : Original ROCIS implementation
   Masaaki Saitow         : Open-shell DLPNO-CCSD energy and density
   Barbara Sandhoefer     : DKH picture change effects
   Avijit Sen             : IP-ROCIS
   Kantharuban Sivalingam : CASSCF convergence, NEVPT2, FIC-MRCI
   Bernardo de Souza      : ESD, SOC TD-DFT
   Georgi Stoychev        : AutoAux, RI-MP2 NMR
   Willem Van den Heuvel  : Paramagnetic NMR
   Boris Wezisla          : Elementary symmetry handling
   Frank Wennmohs         : Technical directorship


 We gratefully acknowledge several colleagues who have allowed us to
 interface, adapt or use parts of their codes:
   Stefan Grimme, W. Hujo, H. Kruse,             : VdW corrections, initial TS optimization,
                  C. Bannwarth                     DFT functionals, gCP, sTDA/sTD-DF
   Ed Valeev, F. Pavosevic, A. Kumar             : LibInt (2-el integral package), F12 methods
   Garnet Chan, S. Sharma, J. Yang, R. Olivares  : DMRG
   Ulf Ekstrom                                   : XCFun DFT Library
   Mihaly Kallay                                 : mrcc  (arbitrary order and MRCC methods)
   Andreas Klamt, Michael Diedenhofen            : otool_cosmo (COSMO solvation model)
   Jiri Pittner, Ondrej Demel                    : Mk-CCSD
   Frank Weinhold                                : gennbo (NPA and NBO analysis)
   Christopher J. Cramer and Donald G. Truhlar   : smd solvation model
   Lars Goerigk                                  : TD-DFT with DH, B97 family of functionals
   V. Asgeirsson, H. Jonsson                     : NEB implementation
   FAccTs GmbH                                   : IRC, NEB, NEB-TS, Multilevel, MM, QM/MM, CI optimization
   S Lehtola, MJT Oliveira, MAL Marques          : LibXC Library


 Your calculation uses the libint2 library for the computation of 2-el integrals
 For citations please refer to: http://libint.valeyev.net

 Your ORCA version has been built with support for libXC version: 4.2.3
 For citations please refer to: https://tddft.org/programs/libxc/

 This ORCA versions uses:
   CBLAS   interface :  Fast vector & matrix operations
   LAPACKE interface :  Fast linear algebra routines
   SCALAPACK package :  Parallel linear algebra routines


----- Orbital basis set information -----
Your calculation utilizes the basis: def2-SVP
   F. Weigend and R. Ahlrichs, Phys. Chem. Chem. Phys. 7, 3297 (2005).

================================================================================
                                        WARNINGS
                       Please study these warnings very carefully!
================================================================================


INFO   : the flag for use of LIBINT has been found!

================================================================================
                                       INPUT FILE
================================================================================
NAME = 1e3d_chainsAB_proximal_cluster.inp
|  1> # avogadro generated ORCA input file
|  2> #Proximal cluster 
|  3> 
|  4> ! AllPop
|  5> ! CHELPG
|  6> ! Angs
|  7> ! PBE0 def2-SVP TightSCF UHF
|  8> %scf
|  9> 	MaxIter 1500
| 10> 
| 11> end
| 12> * xyz -3 5
| 13>    C       11.57300        8.88800       42.30100
| 14>    S       13.19756        8.61982       41.54012
| 15>   Fe       14.55389       10.26934       42.36489
| 16>    O       14.58978        9.73480       44.12350
| 17>   Fe       15.71374       10.57868       45.28654
| 18>    O       15.69186        8.87797       46.64148
| 19>    C       15.93406        9.01132       47.86817
| 20>    O       16.21134        8.03723       48.59766
| 21>   Fe       15.88044       12.47989       41.45773
| 22>    S       16.35487       13.52327       39.48311
| 23>    C       18.12999       13.79554       39.27685
| 24>    S       16.53681       10.35471       41.35673
| 25>    S       13.69027       12.38456       42.05842
| 26>   Fe       14.83853       13.17026       43.88942
| 27>    S       13.63158       15.06902       44.15659
| 28>    C       14.11470       15.76443       45.73728
| 29>    O       17.67336       10.78306       44.45962
| 30>    S       18.61478       10.67546       45.64799
| 31>    C       18.91502        9.11613       46.53490
| 32>    O       14.84354       12.17945       45.43589
| 33>    S       16.89860       13.53111       43.12835
| 34>    C       15.90727       10.39254       48.49486
| 35>    H       16.33382       10.34777       49.47514
| 36>    H       16.46869       11.07095       47.88702
| 37>    H       14.89512       10.73211       48.56655
| 38>    H       19.61068        9.28622       47.32991
| 39>    H       19.31760        8.39230       45.85747
| 40>    H       17.99343        8.75253       46.93909
| 41>    H       13.56913       16.66836       45.91097
| 42>    H       15.16334       15.97696       45.72789
| 43>    H       13.89992       15.06293       46.51617
| 44>    H       18.30955       14.28501       38.34247
| 45>    H       18.63908       12.85451       39.29016
| 46>    H       18.49206       14.40826       40.07584
| 47>    H       10.88865        8.14283       41.95274
| 48>    H       11.20989        9.85843       42.03394
| 49>    H       11.66212        8.82094       43.36517
| 50> *
| 51> 
| 52> 
| 53>                          ****END OF INPUT****
================================================================================

                       ****************************
                       * Single Point Calculation *
                       ****************************

---------------------------------
CARTESIAN COORDINATES (ANGSTROEM)
---------------------------------
  C     11.573000    8.888000   42.301000
  S     13.197560    8.619820   41.540120
  Fe    14.553890   10.269340   42.364890
  O     14.589780    9.734800   44.123500
  Fe    15.713740   10.578680   45.286540
  O     15.691860    8.877970   46.641480
  C     15.934060    9.011320   47.868170
  O     16.211340    8.037230   48.597660
  Fe    15.880440   12.479890   41.457730
  S     16.354870   13.523270   39.483110
  C     18.129990   13.795540   39.276850
  S     16.536810   10.354710   41.356730
  S     13.690270   12.384560   42.058420
  Fe    14.838530   13.170260   43.889420
  S     13.631580   15.069020   44.156590
  C     14.114700   15.764430   45.737280
  O     17.673360   10.783060   44.459620
  S     18.614780   10.675460   45.647990
  C     18.915020    9.116130   46.534900
  O     14.843540   12.179450   45.435890
  S     16.898600   13.531110   43.128350
  C     15.907270   10.392540   48.494860
  H     16.333820   10.347770   49.475140
  H     16.468690   11.070950   47.887020
  H     14.895120   10.732110   48.566550
  H     19.610680    9.286220   47.329910
  H     19.317600    8.392300   45.857470
  H     17.993430    8.752530   46.939090
  H     13.569130   16.668360   45.910970
  H     15.163340   15.976960   45.727890
  H     13.899920   15.062930   46.516170
  H     18.309550   14.285010   38.342470
  H     18.639080   12.854510   39.290160
  H     18.492060   14.408260   40.075840
  H     10.888650    8.142830   41.952740
  H     11.209890    9.858430   42.033940
  H     11.662120    8.820940   43.365170

----------------------------
CARTESIAN COORDINATES (A.U.)
----------------------------
  NO LB      ZA    FRAG     MASS         X           Y           Z
   0 C     6.0000    0    12.011   21.869801   16.795886   79.937305
   1 S    16.0000    0    32.060   24.939774   16.289099   78.499450
   2 Fe   26.0000    0    55.850   27.502866   19.406240   80.058040
   3 O     8.0000    0    15.999   27.570689   18.396106   83.381331
   4 Fe   26.0000    0    55.850   29.694665   19.990808   85.579158
   5 O     8.0000    0    15.999   29.653318   16.776932   88.139624
   6 C     6.0000    0    12.011   30.111010   17.028927   90.457732
   7 O     8.0000    0    15.999   30.634993   15.188164   91.836268
   8 Fe   26.0000    0    55.850   30.009682   23.583574   78.343756
   9 S    16.0000    0    32.060   30.906225   25.555277   74.612265
  10 C     6.0000    0    12.011   34.260716   26.069792   74.222490
  11 S    16.0000    0    32.060   31.250042   19.567566   78.152893
  12 S    16.0000    0    32.060   25.870861   23.403427   79.478895
  13 Fe   26.0000    0    55.850   28.040758   24.888185   82.938984
  14 S    16.0000    0    32.060   25.759953   28.476321   83.443862
  15 C     6.0000    0    12.011   26.672917   29.790455   86.430933
  16 O     8.0000    0    15.999   33.397810   20.377030   84.016506
  17 S    16.0000    0    32.060   35.176836   20.173696   86.262200
  18 C     6.0000    0    12.011   35.744208   17.226989   87.938217
  19 O     8.0000    0    15.999   28.050225   23.015825   85.861389
  20 S    16.0000    0    32.060   31.933726   25.570092   81.500770
  21 C     6.0000    0    12.011   30.060384   19.639054   91.642004
  22 H     1.0000    0     1.008   30.866447   19.554451   93.494465
  23 H     1.0000    0     1.008   31.121314   20.921064   90.493353
  24 H     1.0000    0     1.008   28.147698   20.280749   91.777479
  25 H     1.0000    0     1.008   37.058814   17.548413   89.440568
  26 H     1.0000    0     1.008   36.504974   15.859149   86.658059
  27 H     1.0000    0     1.008   34.002655   16.539885   88.702025
  28 H     1.0000    0     1.008   25.641940   31.498636   86.759160
  29 H     1.0000    0     1.008   28.654560   30.192079   86.413189
  30 H     1.0000    0     1.008   26.267042   28.464812   87.902822
  31 H     1.0000    0     1.008   34.600035   26.994757   72.456768
  32 H     1.0000    0     1.008   35.222757   24.291503   74.247642
  33 H     1.0000    0     1.008   34.944929   27.227665   75.732362
  34 H     1.0000    0     1.008   20.576566   15.387719   79.279189
  35 H     1.0000    0     1.008   21.183622   18.629733   79.432635
  36 H     1.0000    0     1.008   22.038213   16.669161   81.948295

--------------------------------
INTERNAL COORDINATES (ANGSTROEM)
--------------------------------
 C      0   0   0     0.000000000000     0.00000000     0.00000000
 S      1   0   0     1.813850622405     0.00000000     0.00000000
 Fe     2   1   0     2.289277801447   105.84161218     0.00000000
 O      3   2   1     1.838404263431    98.43558017    66.40857391
 Fe     4   3   2     1.824303038862   119.16865615   172.58354113
 O      5   4   3     2.174570220089    91.67650289   202.04777399
 C      6   5   4     1.257462293113   121.53100196   204.65087488
 O      7   6   5     1.248155113197   122.01755964   195.90677584
 Fe     3   2   1     2.732984718325   138.65918963   246.88816489
 S      9   3   2     2.283166615405   139.24994392   353.01392952
 C     10   9   3     1.807685026463   111.81211014   234.15841721
 S      3   2   1     2.226128107028   113.09235856   188.58188080
 S      9   3   2     2.273051014364    53.89075331    83.17515395
 Fe    13   9   3     2.299649216207    73.43927259    96.40966621
 S     14  13   9     2.265700255771    96.55896247   124.68251228
 C     15  14  13     1.793204081693   106.58403822   169.52754381
 O      5   4   3     2.136744817520   111.25720405   313.17516157
 S     17   5   4     1.519892309771   104.99270926   213.17029322
 C     18  17   5     1.818863231417   122.96964369    71.27913499
 O      5   4   3     1.828118720270    99.43115092    72.04010719
 S      9   3   2     2.220964758478   110.83478336   177.21357748
 C      7   6   5     1.516979481931   119.74641741    15.24889080
 H     22   7   6     1.069999127944   109.47165513   191.99981623
 H     22   7   6     1.070000939299   109.47156803   312.33362759
 H     22   7   6     1.069997599764   109.47155679    72.32213746
 H     19  18  17     1.070006702689   109.47149817   179.99991035
 H     19  18  17     1.070005574845   109.47152496    60.00063617
 H     19  18  17     1.070001235607   109.47202390   299.99971193
 H     16  15  14     1.070002002755   109.47118609   179.99988787
 H     16  15  14     1.070001412429   109.47105588    60.00061583
 H     16  15  14     1.070001089018   109.47160806   300.00072353
 H     11  10   9     1.069994700407   109.47109381   180.00001278
 H     11  10   9     1.069994039750   109.47118547    60.00004475
 H     11  10   9     1.070002571679   109.47124429   300.00037661
 H      1   2   3     1.069999195794   109.47135551   179.99985568
 H      1   2   3     1.070002009624   109.47128375    59.99967490
 H      1   2   3     1.069998694812   109.47126652   299.99953959

---------------------------
INTERNAL COORDINATES (A.U.)
---------------------------
 C      0   0   0     0.000000000000     0.00000000     0.00000000
 S      1   0   0     3.427680924189     0.00000000     0.00000000
 Fe     2   1   0     4.326108089201   105.84161218     0.00000000
 O      3   2   1     3.474080581317    98.43558017    66.40857391
 Fe     4   3   2     3.447433128729   119.16865615   172.58354113
 O      5   4   3     4.109342174950    91.67650289   202.04777399
 C      6   5   4     2.376259357715   121.53100196   204.65087488
 O      7   6   5     2.358671336596   122.01755964   195.90677584
 Fe     3   2   1     5.164592645827   138.65918963   246.88816489
 S      9   3   2     4.314559621227   139.24994392   353.01392952
 C     10   9   3     3.416029636406   111.81211014   234.15841721
 S      3   2   1     4.206772461307   113.09235856   188.58188080
 S      9   3   2     4.295443905579    53.89075331    83.17515395
 Fe    13   9   3     4.345707222717    73.43927259    96.40966621
 S     14  13   9     4.281552984962    96.55896247   124.68251228
 C     15  14  13     3.388664616629   106.58403822   169.52754381
 O      5   4   3     4.037862523189   111.25720405   313.17516157
 S     17   5   4     2.872180218520   104.99270926   213.17029322
 C     18  17   5     3.437153382437   122.96964369    71.27913499
 O      5   4   3     3.454643721604    99.43115092    72.04010719
 S      9   3   2     4.197015146613   110.83478336   177.21357748
 C      7   6   5     2.866675771628   119.74641741    15.24889080
 H     22   7   6     2.022005315348   109.47165513   191.99981623
 H     22   7   6     2.022008738313   109.47156803   312.33362759
 H     22   7   6     2.022002427506   109.47155679    72.32213746
 H     19  18  17     2.022019629543   109.47149817   179.99991035
 H     19  18  17     2.022017498227   109.47152496    60.00063617
 H     19  18  17     2.022009298254   109.47202390   299.99971193
 H     16  15  14     2.022010747954   109.47118609   179.99988787
 H     16  15  14     2.022009632400   109.47105588    60.00061583
 H     16  15  14     2.022009021242   109.47160806   300.00072353
 H     11  10   9     2.021996948517   109.47109381   180.00001278
 H     11  10   9     2.021995700055   109.47118547    60.00004475
 H     11  10   9     2.022011823065   109.47124429   300.00037661
 H      1   2   3     2.022005443567   109.47135551   179.99985568
 H      1   2   3     2.022010760935   109.47128375    59.99967490
 H      1   2   3     2.022004496848   109.47126652   299.99953959

---------------------
BASIS SET INFORMATION
---------------------
There are 5 groups of distinct atoms

 Group   1 Type C   : 7s4p1d contracted to 3s2p1d pattern {511/31/1}
 Group   2 Type S   : 10s7p1d contracted to 4s3p1d pattern {5311/511/1}
 Group   3 Type Fe  : 14s9p5d1f contracted to 5s3p2d1f pattern {63311/531/41/1}
 Group   4 Type O   : 7s4p1d contracted to 3s2p1d pattern {511/31/1}
 Group   5 Type H   : 4s1p contracted to 2s1p pattern {31/1}

Atom   0C    basis set group =>   1
Atom   1S    basis set group =>   2
Atom   2Fe   basis set group =>   3
Atom   3O    basis set group =>   4
Atom   4Fe   basis set group =>   3
Atom   5O    basis set group =>   4
Atom   6C    basis set group =>   1
Atom   7O    basis set group =>   4
Atom   8Fe   basis set group =>   3
Atom   9S    basis set group =>   2
Atom  10C    basis set group =>   1
Atom  11S    basis set group =>   2
Atom  12S    basis set group =>   2
Atom  13Fe   basis set group =>   3
Atom  14S    basis set group =>   2
Atom  15C    basis set group =>   1
Atom  16O    basis set group =>   4
Atom  17S    basis set group =>   2
Atom  18C    basis set group =>   1
Atom  19O    basis set group =>   4
Atom  20S    basis set group =>   2
Atom  21C    basis set group =>   1
Atom  22H    basis set group =>   5
Atom  23H    basis set group =>   5
Atom  24H    basis set group =>   5
Atom  25H    basis set group =>   5
Atom  26H    basis set group =>   5
Atom  27H    basis set group =>   5
Atom  28H    basis set group =>   5
Atom  29H    basis set group =>   5
Atom  30H    basis set group =>   5
Atom  31H    basis set group =>   5
Atom  32H    basis set group =>   5
Atom  33H    basis set group =>   5
Atom  34H    basis set group =>   5
Atom  35H    basis set group =>   5
Atom  36H    basis set group =>   5
------------------------------------------------------------------------------
                           ORCA GTO INTEGRAL CALCULATION
------------------------------------------------------------------------------

                         BASIS SET STATISTICS AND STARTUP INFO

 # of primitive gaussian shells          ...  449
 # of primitive gaussian functions       ...  913
 # of contracted shells                  ...  211
 # of contracted basis functions         ...  479
 Highest angular momentum                ...    3
 Maximum contraction depth               ...    6
 Integral package used                   ... LIBINT
 Integral threshhold            Thresh   ...  2.500e-11
 Primitive cut-off              TCut     ...  2.500e-12


------------------------------ INTEGRAL EVALUATION ----------------------------


 * One electron integrals 
 Pre-screening matrix                    ... done
 Shell pair data                         ... done (   0.003 sec)

-------------------------------------------------------------------------------
                                 ORCA SCF
-------------------------------------------------------------------------------

------------
SCF SETTINGS
------------
Hamiltonian:
 Density Functional     Method          .... DFT(GTOs)
 Exchange Functional    Exchange        .... PBE
   PBE kappa parameter   XKappa         ....  0.804000
   PBE mue parameter    XMuePBE         ....  0.219520
 Correlation Functional Correlation     .... PBE
   PBE beta parameter  CBetaPBE         ....  0.066725
 LDA part of GGA corr.  LDAOpt          .... PW91-LDA
 Gradients option       PostSCFGGA      .... off
 Hybrid DFT is turned on
   Fraction HF Exchange ScalHFX         ....  0.250000
   Scaling of DF-GGA-X  ScalDFX         ....  0.750000
   Scaling of DF-GGA-C  ScalDFC         ....  1.000000
   Scaling of DF-LDA-C  ScalLDAC        ....  1.000000
   Perturbative correction              ....  0.000000
   Density functional embedding theory  .... OFF
   NL short-range parameter             ....  6.900000


General Settings:
 Integral files         IntName         .... 1e3d_chainsAB_proximal_cluster
 Hartree-Fock type      HFTyp           .... UHF
 Total Charge           Charge          ....   -3
 Multiplicity           Mult            ....    5
 Number of Electrons    NEL             ....  310
 Basis Dimension        Dim             ....  479
 Nuclear Repulsion      ENuc            ....   5965.7243366405 Eh

Convergence Acceleration:
 DIIS                   CNVDIIS         .... on
   Start iteration      DIISMaxIt       ....    12
   Startup error        DIISStart       ....  0.200000
   # of expansion vecs  DIISMaxEq       ....     5
   Bias factor          DIISBfac        ....   1.050
   Max. coefficient     DIISMaxC        ....  10.000
 Newton-Raphson         CNVNR           .... off
 SOSCF                  CNVSOSCF        .... off
 Level Shifting         CNVShift        .... on
   Level shift para.    LevelShift      ....    0.2500
   Turn off err/grad.   ShiftErr        ....    0.0010
 Zerner damping         CNVZerner       .... off
 Static damping         CNVDamp         .... on
   Fraction old density DampFac         ....    0.7000
   Max. Damping (<1)    DampMax         ....    0.9800
   Min. Damping (>=0)   DampMin         ....    0.0000
   Turn off err/grad.   DampErr         ....    0.1000
 Fernandez-Rico         CNVRico         .... off

SCF Procedure:
 Maximum # iterations   MaxIter         ....  1500
 SCF integral mode      SCFMode         .... Direct
   Integral package                     .... LIBINT
 Reset frequency        DirectResetFreq ....    20
 Integral Threshold     Thresh          ....  2.500e-11 Eh
 Primitive CutOff       TCut            ....  2.500e-12 Eh

Convergence Tolerance:
 Convergence Check Mode ConvCheckMode   .... Total+1el-Energy
 Convergence forced     ConvForced      .... 0
 Energy Change          TolE            ....  1.000e-08 Eh
 1-El. energy change                    ....  1.000e-05 Eh
 DIIS Error             TolErr          ....  5.000e-07


Diagonalization of the overlap matrix:
Smallest eigenvalue                        ... 3.217e-03
Time for diagonalization                   ...    0.019 sec
Threshold for overlap eigenvalues          ... 1.000e-08
Number of eigenvalues below threshold      ... 0
Time for construction of square roots      ...    0.011 sec
Total time needed                          ...    0.030 sec

-------------------
DFT GRID GENERATION
-------------------

General Integration Accuracy     IntAcc      ...  4.340
Radial Grid Type                 RadialGrid  ... Gauss-Chebyshev
Angular Grid (max. acc.)         AngularGrid ... Lebedev-110
Angular grid pruning method      GridPruning ... 3 (G Style)
Weight generation scheme         WeightScheme... Becke
Basis function cutoff            BFCut       ...    1.0000e-11
Integration weight cutoff        WCut        ...    1.0000e-14
Grids for H and He will be reduced by one unit

# of grid points (after initial pruning)     ...  54716 (   0.0 sec)
# of grid points (after weights+screening)   ...  49988 (   0.3 sec)
nearest neighbour list constructed           ...    0.0 sec
Grid point re-assignment to atoms done       ...    0.0 sec
Grid point division into batches done        ...    0.0 sec
Reduced shell lists constructed in    0.5 sec

Total number of grid points                  ...    49988
Total number of batches                      ...      799
Average number of points per batch           ...       62
Average number of grid points per atom       ...     1351
Average number of shells per batch           ...    79.35 (37.61%)
Average number of basis functions per batch  ...   169.09 (35.30%)
Average number of large shells per batch     ...    49.16 (61.96%)
Average number of large basis fcns per batch ...   104.38 (61.73%)
Maximum spatial batch extension              ...  22.04, 20.34, 21.22 au
Average spatial batch extension              ...   3.59,  3.58,  3.50 au

Time for grid setup =    0.771 sec

------------------------------
INITIAL GUESS: MODEL POTENTIAL
------------------------------
Loading Hartree-Fock densities                     ... done
Calculating cut-offs                               ... done
Setting up the integral package                    ... done
Initializing the effective Hamiltonian             ... done
Starting the Coulomb interaction                   ... done (   1.0 sec)
Reading the grid                                   ... done
Mapping shells                                     ... done
Starting the XC term evaluation                    ... done (   0.5 sec)
  promolecular density results
     # of electrons  =    306.991313760
     EX              =   -466.863955179
     EC              =    -12.079407018
     EX+EC           =   -478.943362197
Transforming the Hamiltonian                       ... done (   0.0 sec)
Diagonalizing the Hamiltonian                      ... done (   0.0 sec)
Back transforming the eigenvectors                 ... done (   0.0 sec)
Now organizing SCF variables                       ... done
                      ------------------
                      INITIAL GUESS DONE (   2.4 sec)
                      ------------------
--------------
SCF ITERATIONS
--------------
ITER       Energy         Delta-E        Max-DP      RMS-DP      [F,P]     Damp
               ***  Starting incremental Fock matrix formation  ***
  0  -8449.8330345698   0.000000000000 2.14861756  0.00630038  0.3506219 0.7000
  1  -8449.2621717259   0.570862843801 0.61530563  0.00252207  0.3615927 0.7000
  2  -8448.4969305245   0.765241201485 0.75342118  0.00323832  0.3386850 0.7000
  3  -8447.6965280253   0.800402499164 0.35282993  0.00229055  0.3248776 0.7000
  4  -8447.7596902479  -0.063162222586 0.51417786  0.00254903  0.3092131 0.7000
  5  -8447.1299732422   0.629717005737 0.34443121  0.00224826  0.3290623 0.7000
  6  -8447.3758109306  -0.245837688437 0.47634088  0.00237323  0.3193658 0.7000
  7  -8446.8823461895   0.493464741108 0.38405632  0.00223342  0.3311379 0.7000
  8  -8447.2246511593  -0.342304969854 0.45179922  0.00230537  0.3229487 0.7000
  9  -8446.7632365976   0.461414561749 0.40468100  0.00224423  0.3318360 0.7000
 10  -8447.1571809404  -0.393944342839 0.43921942  0.00227941  0.3244609 0.7000
 11  -8446.7065011708   0.450679769594 0.41532252  0.00225359  0.3320569 0.7000
                               ***Turning on DIIS***
 12  -8447.1263304624  -0.419829291564 0.43365979  0.00226926  0.3251619 0.7000
 13  -8446.6796430780   0.446687384392 0.35048660  0.00176288  0.3321189 0.7000
 14  -8446.3059852354   0.373657842614 0.25550943  0.00133576  0.5748831 0.7000
 15  -8446.4477139783  -0.141728742918 0.18217339  0.00103206  0.7812853 0.7000
 16  -8446.4154820443   0.032231934008 0.13041294  0.00079363  0.9352630 0.7000
 17  -8446.0634509993   0.352031044957 0.25850242  0.00175942  1.0314613 0.7000
 18  -8446.9874120326  -0.923961033288 0.13485077  0.00119115  0.9137683 0.7000
 19  -8443.7745597242   3.212852308421 0.17122683  0.00141884  1.0231693 0.7000
               *** Restarting incremental Fock matrix formation ***
                                   *** Resetting DIIS ***
 20  -8443.3710111326   0.403548591643 2.93585522  0.01523442  1.0280338 0.7000
 21  -8440.2501850694   3.120826063176 0.89883774  0.00477037  0.4676277 0.7000
 22  -8442.6815374417  -2.431352372332 0.64840027  0.00344163  0.5363253 0.7000
 23  -8441.8159636984   0.865573743285 0.45585898  0.00245631  0.6924363 0.7000
 24  -8441.4026660566   0.413297641837 0.31880107  0.00176128  0.7092874 0.7000
 25  -8441.5558082778  -0.153142221179 0.53477695  0.00285080  0.6829214 0.7000
 26  -8438.7630527880   2.792755489814 0.71297587  0.00314307  0.8422327 0.7000
 27  -8437.3688654631   1.394187324826 0.94875722  0.00562279  0.6750119 0.7000
 28  -8438.3400887030  -0.971223239874 1.05763566  0.00525174  0.9414286 0.7000
 29  -8443.6152089979  -5.275120294866 0.45873359  0.00303195  0.4472415 0.7000
 30  -8444.8210607640  -1.205851766093 0.40965372  0.00257201  0.4101790 0.7000
 31  -8445.9905498436  -1.169489079657 0.32788314  0.00213139  0.3518511 0.7000
 32  -8446.7897160046  -0.799166161001 0.28897339  0.00183499  0.4562606 0.7000
 33  -8446.2625217286   0.527194276006 0.21681295  0.00155103  0.5509440 0.7000
 34  -8445.0881826402   1.174339088466 0.16660929  0.00158896  0.7605720 0.7000
 35  -8443.1509589759   1.937223664223 0.11572551  0.00126655  0.9926121 0.7000
 36  -8438.9002360401   4.250722935791 0.70535594  0.00262947  0.9931822 0.7000
 37  -8435.7653477839   3.134888256242 0.67333862  0.00293330  0.9657298 0.7000
 38  -8442.6502661011  -6.884918317206 1.99658736  0.00824731  1.0240349 0.7000
 39  -8445.6501092944  -2.999843193318 0.59412692  0.00302530  0.4844584 0.7000
               *** Restarting incremental Fock matrix formation ***
                                   *** Resetting DIIS ***
 40  -8447.1938248897  -1.543715595275 0.53293146  0.00348548  0.3167198 0.7000
 41  -8446.1658743346   1.027950555077 0.37623031  0.00217479  0.3117678 0.7000
 42  -8446.0682037887   0.097670545943 0.26169719  0.00149497  0.5939307 0.7000
 43  -8445.7410644658   0.327139322897 0.18183231  0.00107427  0.7435754 0.7000
 44  -8445.8819886510  -0.140924185196 0.12640257  0.00078820  0.7946931 0.7000
 45  -8446.2981564453  -0.416167794348 3.30339955  0.01120017  0.7891777 0.7000
 46  -8443.7734562254   2.524700219939 0.66861717  0.00364872  0.8183818 0.7000
 47  -8442.8329421620   0.940514063392 0.52043279  0.00353586  0.4921066 0.7000
 48  -8443.8028620815  -0.969919919551 0.88200280  0.00363226  0.5271021 0.7000
 49  -8445.9843143959  -2.181452314320 0.71796088  0.00263268  0.4761581 0.7000
 50  -8447.1667117701  -1.182397374279 0.56174972  0.00234300  0.4472675 0.7000
 51  -8446.9160037072   0.250708062935 0.40712515  0.00179303  0.3943846 0.7000
 52  -8446.2872165584   0.628787148778 0.28137728  0.00184476  0.5441217 0.7000
 53  -8445.5101826191   0.777033939354 0.19412739  0.00129397  0.7332990 0.7000
 54  -8444.4241415912   1.086041027880 0.17157111  0.00147830  0.8449440 0.7000
 55  -8446.0403164753  -1.616174884093 0.11486805  0.00131220  0.9807019 0.7000
 56  -8445.4445365854   0.595779889938 0.17376644  0.00181369  1.0652350 0.7000
 57  -8447.7482897102  -2.303753124805 0.29023835  0.00190392  0.4330735 0.7000
 58  -8448.0831678998  -0.334878189649 0.09204270  0.00117651  0.4316749 0.7000
 59  -8447.8563344094   0.226833490404 0.11290040  0.00104274  0.4945982 0.7000
               *** Restarting incremental Fock matrix formation ***
                                   *** Resetting DIIS ***
 60  -8447.8696430979  -0.013308688447 1.11660398  0.00384035  0.4437136 0.7000
 61  -8447.0347207668   0.834922331031 0.23971107  0.00156296  0.3676120 0.7000
 62  -8447.0336251564   0.001095610443 0.23446706  0.00113084  0.6060613 0.7000
 63  -8446.4582522415   0.575372914911 0.18322117  0.00086260  0.8236870 0.7000
 64  -8446.5927689415  -0.134516700000 0.13641711  0.00067196  0.9297294 0.7000
 65  -8447.1392288697  -0.546459928210 0.73187457  0.00254442  0.9396730 0.7000
 66  -8446.8678386522   0.271390217464 0.13446858  0.00137068  0.7234427 0.7000
 67  -8445.8376870396   1.030151612611 0.12849681  0.00133023  0.8530174 0.7000
 68  -8445.4420049804   0.395682059199 0.11218074  0.00123564  0.4946066 0.7000
 69  -8447.8501235340  -2.408118553592 0.11590947  0.00090892  0.6083588 0.7000
 70  -8449.0254340100  -1.175310475994 0.14452814  0.00078032  0.4505107 0.7000
 71  -8449.3282506892  -0.302816679250 0.10373625  0.00077541  0.4845435 0.7000
 72  -8449.0368457824   0.291404906815 0.11870807  0.00099452  0.4598080 0.7000
 73  -8448.0576849682   0.979160814193 0.08236404  0.00085226  0.7238698 0.7000
 74  -8446.3131213286   1.744563639604 0.08323369  0.00082034  0.9133196 0.7000
 75  -8445.9681252830   0.344996045615 0.16633795  0.00118733  0.8213633 0.7000
 76  -8446.7696520264  -0.801526743417 0.12490842  0.00120107  0.8570914 0.7000
 77  -8447.6207413749  -0.851089348456 0.12019269  0.00090887  0.8975652 0.7000
 78  -8448.0210313837  -0.400290008838 0.10932347  0.00094425  0.6710318 0.7000
 79  -8447.9899598110   0.031071572759 0.11718310  0.00106076  0.5422687 0.7000
               *** Restarting incremental Fock matrix formation ***
                                   *** Resetting DIIS ***
 80  -8448.7596933778  -0.769733566822 0.17352585  0.00186287  0.6625713 0.7000
 81  -8448.7835814702  -0.023888092406 0.10511050  0.00089090  0.2955266 0.7000
 82  -8447.4565900483   1.326991421894 0.04679231  0.00062586  0.5058826 0.7000
 83  -8447.3196365915   0.136953456788 0.04185725  0.00052661  0.5378450 0.7000
 84  -8448.2522233977  -0.932586806153 0.04084734  0.00044830  0.5819393 0.7000
 85  -8449.2317647439  -0.979541346216 0.07884885  0.00074787  0.5611526 0.7000
 86  -8449.6975207026  -0.465755958714 0.16025947  0.00145396  0.3902014 0.7000
 87  -8449.7347373285  -0.037216625857 0.08783836  0.00081146  0.3799636 0.7000
 88  -8447.8381400185   1.896597309908 0.04156021  0.00059797  0.6946932 0.7000
 89  -8447.1856407622   0.652499256390 0.05024769  0.00054142  0.8130764 0.7000
 90  -8447.5992679406  -0.413627178488 0.08176010  0.00070838  0.8442077 0.7000
 91  -8448.5051315418  -0.905863601205 0.06184901  0.00061946  0.7007247 0.7000
 92  -8449.1317882523  -0.626656710483 0.17965270  0.00166820  0.6610561 0.7000
 93  -8449.9334389144  -0.801650662048 0.13562780  0.00118007  0.4620643 0.7000
 94  -8448.5246992113   1.408739703073 0.14566970  0.00094167  0.5739389 0.7000
 95  -8448.1794407543   0.345258457028 0.15250385  0.00081657  0.5978034 0.7000
 96  -8448.9688554189  -0.789414664658 0.13268036  0.00084247  0.4950389 0.7000
 97  -8449.6055946267  -0.636739207774 0.08838370  0.00078821  0.4309876 0.7000
 98  -8450.1828021123  -0.577207485549 0.14530925  0.00109886  0.2885922 0.7000
 99  -8450.0802541103   0.102548001947 0.13915665  0.00093094  0.4442087 0.7000
               *** Restarting incremental Fock matrix formation ***
                                   *** Resetting DIIS ***
100  -8449.7886688900   0.291585220339 0.43598511  0.00220891  0.4864101 0.7000
101  -8449.3559109392   0.432757950795 0.12103674  0.00086920  0.3519965 0.7000
102  -8448.0807586080   1.275152331185 0.10129032  0.00064916  0.6084373 0.7000
103  -8448.5037608436  -0.423002235644 0.07545870  0.00058234  0.7127712 0.7000
104  -8449.6392608713  -1.135500027627 0.05639728  0.00051350  0.6106073 0.7000
105  -8450.5376741939  -0.898413322604 0.05453833  0.00046765  0.3878544 0.7000
106  -8451.0190233124  -0.481349118529 0.04629681  0.00039176  0.1266922 0.7000
107  -8451.1195565470  -0.100533234603 0.08479600  0.00084408  0.0983764 0.0000
108  -8450.7789631520   0.340593395023 0.00685605  0.00005748  0.4586850 0.7000
109  -8450.8558562039  -0.076893051943 0.01080638  0.00008605  0.4249840 0.7000
110  -8450.9566459626  -0.100789758695 0.01212605  0.00010231  0.3740066 0.7000
111  -8451.0516998548  -0.095053892230 0.01374674  0.00010967  0.3161034 0.7000
112  -8451.1419651660  -0.090265311137 0.08266809  0.00070170  0.2589431 0.7000
113  -8451.1803205559  -0.038355389934 0.04281552  0.00031944  0.1927907 0.7000
114  -8451.0813462207   0.098974335240 0.02495734  0.00023326  0.2188458 0.7000
115  -8451.0739682458   0.007377974822 0.02194364  0.00018208  0.2540962 0.7000
116  -8451.1149266927  -0.040958446849 0.01690267  0.00015106  0.2432075 0.7000
117  -8451.1832553056  -0.068328612861 0.03337395  0.00020825  0.2275880 0.7000
118  -8451.3136040522  -0.130348746614 0.03772602  0.00023962  0.1573082 0.7000
119  -8451.4096918737  -0.096087821497 0.10229275  0.00059935  0.0601731 0.0000
               *** Restarting incremental Fock matrix formation ***
                                   *** Resetting DIIS ***
120  -8451.4117970262  -0.002105152531 0.07683842  0.00051572  0.1410471 0.7000
121  -8451.3895822249   0.022214801347 0.02318716  0.00019460  0.1121581 0.7000
122  -8451.3079135519   0.081668672909 0.01112156  0.00010495  0.1887158 0.7000
123  -8451.3166604715  -0.008746919515 0.01697526  0.00010180  0.1927471 0.7000
124  -8451.3648512565  -0.048190785057 0.01891664  0.00010413  0.1662444 0.7000
125  -8451.4166684908  -0.051817234309 0.02692431  0.00016216  0.1311756 0.7000
126  -8451.4803937501  -0.063725259246 0.07810667  0.00048248  0.0707822 0.0000
127  -8451.5219165296  -0.041522779557 0.01685438  0.00015220  0.0766284 0.0000
128  -8451.5412443630  -0.019327833383 0.01154016  0.00010182  0.0396989 0.0000
129  -8451.5515251013  -0.010280738239 0.01156817  0.00009969  0.0261130 0.0000
130  -8451.5572225441  -0.005697442890 0.00939184  0.00008704  0.0119725 0.0000
131  -8451.5609907003  -0.003768156124 0.00867310  0.00008721  0.0080386 0.0000
132  -8451.5640448645  -0.003054164223 0.00627007  0.00006824  0.0048422 0.0000
133  -8451.5662528669  -0.002208002372 0.00811573  0.00007511  0.0037954 0.0000
134  -8451.5684018573  -0.002148990456 0.00691140  0.00006979  0.0035100 0.0000
135  -8451.5702562739  -0.001854416556 0.00809257  0.00008116  0.0032319 0.0000
136  -8451.5721559780  -0.001899704099 0.00641206  0.00005425  0.0053389 0.0000
137  -8451.5733841734  -0.001228195386 0.00394148  0.00003911  0.0042202 0.0000
138  -8451.5742058370  -0.000821663620 0.00375758  0.00003584  0.0027007 0.0000
139  -8451.5749249179  -0.000719080943 0.00371518  0.00003288  0.0026989 0.0000
               *** Restarting incremental Fock matrix formation ***
                                   *** Resetting DIIS ***
140  -8451.5755709584  -0.000646040444 0.00517349  0.00004694  0.0026980 0.0000
141  -8451.5764305065  -0.000859548119 0.00375057  0.00003325  0.0034053 0.0000
142  -8451.5770656403  -0.000635133862 0.00583301  0.00004584  0.0025944 0.0000
143  -8451.5778963082  -0.000830667890 0.00659091  0.00004980  0.0024944 0.0000
144  -8451.5787417158  -0.000845407571 0.00793235  0.00005814  0.0023782 0.0000
145  -8451.5796961731  -0.000954457262 0.00783917  0.00005578  0.0022174 0.0000
146  -8451.5805410971  -0.000844924078 0.00897105  0.00006135  0.0020706 0.0000
147  -8451.5814060944  -0.000864997286 0.00836159  0.00005702  0.0018906 0.0000
148  -8451.5821422914  -0.000736196927 0.00552688  0.00004074  0.0017543 0.0000
149  -8451.5826413028  -0.000499011485 0.01140357  0.00007175  0.0017125 0.0000
150  -8451.5834110547  -0.000769751854 0.00706226  0.00004999  0.0019169 0.0000
151  -8451.5839202513  -0.000509196630 0.00559708  0.00003843  0.0013316 0.0000
152  -8451.5842742021  -0.000353950767 0.00431483  0.00003289  0.0012900 0.0000
153  -8451.5845608881  -0.000286685969 0.00498576  0.00003499  0.0012512 0.0000
154  -8451.5848439007  -0.000283012669 0.00205752  0.00001933  0.0012201 0.0000
155  -8451.5849918555  -0.000147954786 0.00579158  0.00003922  0.0012467 0.0000
156  -8451.5852778314  -0.000285975853 0.00208048  0.00001807  0.0011412 0.0000
157  -8451.5854032280  -0.000125396673 0.00301201  0.00002119  0.0011663 0.0000
158  -8451.5855446079  -0.000141379853 0.00233936  0.00001867  0.0011379 0.0000
159  -8451.5856671677  -0.000122559826 0.00127178  0.00001143  0.0011319 0.0000
               *** Restarting incremental Fock matrix formation ***
                                   *** Resetting DIIS ***
160  -8451.5857363934  -0.000069225682 0.00207699  0.00001543  0.0011399 0.0000
161  -8451.5858246031  -0.000088209652 0.00137502  0.00001098  0.0012120 0.0000
162  -8451.5858933034  -0.000068700305 0.00195967  0.00001405  0.0011246 0.0000
163  -8451.5859775357  -0.000084232373 0.00248130  0.00001622  0.0010977 0.0000
164  -8451.5860710029  -0.000093467201 0.00259272  0.00001777  0.0010599 0.0000
165  -8451.5861729911  -0.000101988162 0.00414842  0.00002578  0.0010231 0.0000
166  -8451.5863133447  -0.000140353579 0.00813157  0.00006172  0.0009342 0.0000
167  -8451.5866075908  -0.000294246162 0.00039445  0.00000273  0.0013559 0.0000
168  -8451.5866023267   0.000005264170 0.00163387  0.00000957  0.0010037 0.0000
169  -8451.5866499405  -0.000047613870 0.00603701  0.00004324  0.0009393 0.0000
170  -8451.5868298030  -0.000179862414 0.00030821  0.00000280  0.0016703 0.0000
171  -8451.5868330895  -0.000003286514 0.00099540  0.00000769  0.0009370 0.0000
172  -8451.5868614441  -0.000028354658 0.00944852  0.00006217  0.0009217 0.0000
173  -8451.5871038334  -0.000242389255 0.00226731  0.00001461  0.0008697 0.0000
174  -8451.5870530160   0.000050817373 0.00285755  0.00001769  0.0008764 0.0000
175  -8451.5871180462  -0.000065030241 0.00558953  0.00003768  0.0008285 0.0000
176  -8451.5872475112  -0.000129464910 0.00110271  0.00000823  0.0007725 0.0000
177  -8451.5872260208   0.000021490334 0.00105956  0.00000759  0.0007735 0.0000
178  -8451.5872491081  -0.000023087250 0.00440982  0.00002834  0.0007676 0.0000
179  -8451.5873419735  -0.000092865394 0.00518729  0.00003224  0.0007414 0.0000
               *** Restarting incremental Fock matrix formation ***
                                   *** Resetting DIIS ***
180  -8451.5874338379  -0.000091864471 0.00289857  0.00002035  0.0009709 0.0000
181  -8451.5873813535   0.000052484394 0.00099334  0.00000660  0.0050532 0.0000
182  -8451.5874579685  -0.000076614944 0.00055738  0.00000376  0.0020735 0.0000
183  -8451.5874800242  -0.000022055667 0.00145109  0.00000933  0.0008300 0.0000
184  -8451.5875056131  -0.000025588932 0.00177948  0.00001188  0.0006765 0.0000
185  -8451.5875355731  -0.000029960025 0.00064813  0.00000460  0.0006617 0.0000
186  -8451.5875451807  -0.000009607593 0.00166301  0.00001099  0.0006562 0.0000
187  -8451.5875724428  -0.000027262060 0.00219884  0.00001427  0.0006405 0.0000
188  -8451.5876048450  -0.000032402255 0.00214404  0.00001399  0.0006220 0.0000
189  -8451.5876356204  -0.000030775431 0.00235320  0.00001484  0.0006004 0.0000
190  -8451.5876653890  -0.000029768571 0.00278372  0.00001730  0.0005786 0.0000
191  -8451.5876984100  -0.000033020993 0.00590828  0.00003550  0.0006011 0.0000
192  -8451.5877580402  -0.000059630172 0.00179914  0.00000946  0.0004974 0.0000
193  -8451.5877721687  -0.000014128516 0.00234472  0.00001292  0.0004808 0.0000
194  -8451.5877902013  -0.000018032633 0.00191392  0.00001235  0.0004579 0.0000
195  -8451.5877738058   0.000016395579 0.00261402  0.00001412  0.0004780 0.0000
196  -8451.5877940214  -0.000020215663 0.00044509  0.00000261  0.0004527 0.0000
197  -8451.5877911172   0.000002904226 0.00146771  0.00000694  0.0004560 0.0000
198  -8451.5878008875  -0.000009770312 0.00028722  0.00000150  0.0004425 0.0000
199  -8451.5878024145  -0.000001527031 0.00203310  0.00000900  0.0004399 0.0000
               *** Restarting incremental Fock matrix formation ***
                                   *** Resetting DIIS ***
200  -8451.5878143121  -0.000011897542 0.00137372  0.00000661  0.0004210 0.0000
201  -8451.5878180759  -0.000003763813 0.00034616  0.00000312  0.0007148 0.0000
202  -8451.5878228703  -0.000004794445 0.00034145  0.00000161  0.0004069 0.0000
203  -8451.5878248728  -0.000002002431 0.00163896  0.00000670  0.0004033 0.0000
204  -8451.5878329975  -0.000008124731 0.00092674  0.00000386  0.0003889 0.0000
205  -8451.5878373335  -0.000004335969 0.00086616  0.00000351  0.0003805 0.0000
206  -8451.5878414725  -0.000004139067 0.00299344  0.00001192  0.0003730 0.0000
207  -8451.5878545150  -0.000013042431 0.00014497  0.00000110  0.0003552 0.0000
208  -8451.5878540413   0.000000473676 0.00151680  0.00000597  0.0003543 0.0000
209  -8451.5878602631  -0.000006221810 0.00062857  0.00000253  0.0003457 0.0000
210  -8451.5878628494  -0.000002586297 0.00068636  0.00000272  0.0003419 0.0000
211  -8451.5878652448  -0.000002395365 0.00020122  0.00000120  0.0003376 0.0000
212  -8451.5878661798  -0.000000934993 0.00109352  0.00000411  0.0003365 0.0000
213  -8451.5878702205  -0.000004040769 0.00074601  0.00000281  0.0003294 0.0000
214  -8451.5878727015  -0.000002480958 0.00011345  0.00000070  0.0003251 0.0000
215  -8451.5878727629  -0.000000061415 0.00114552  0.00000424  0.0003252 0.0000
216  -8451.5878767207  -0.000003957819 0.00205130  0.00000750  0.0003176 0.0000
217  -8451.5878833870  -0.000006666303 0.00045951  0.00000181  0.0003047 0.0000
218  -8451.5878846325  -0.000001245493 0.00067260  0.00000260  0.0003018 0.0000
219  -8451.5878868260  -0.000002193516 0.00270521  0.00000974  0.0002976 0.0000
               *** Restarting incremental Fock matrix formation ***
                                   *** Resetting DIIS ***
220  -8451.5878947748  -0.000007948758 0.00092864  0.00000361  0.0002798 0.0000
221  -8451.5878960123  -0.000001237477 0.00019865  0.00000161  0.0004772 0.0000
222  -8451.5878976490  -0.000001636698 0.00032300  0.00000120  0.0002728 0.0000
223  -8451.5878985165  -0.000000867551 0.00106057  0.00000367  0.0002699 0.0000
224  -8451.5879011969  -0.000002680345 0.00081461  0.00000286  0.0002625 0.0000
225  -8451.5879031340  -0.000001937120 0.00046007  0.00000162  0.0002571 0.0000
226  -8451.5879042967  -0.000001162740 0.00203261  0.00000697  0.0002534 0.0000
227  -8451.5879088974  -0.000004600652 0.00013888  0.00000080  0.0002391 0.0000
228  -8451.5879091798  -0.000000282400 0.00107629  0.00000368  0.0002381 0.0000
229  -8451.5879115112  -0.000002331444 0.00046021  0.00000163  0.0002302 0.0000
230  -8451.5879124602  -0.000000948980 0.00070218  0.00000244  0.0002268 0.0000
231  -8451.5879138374  -0.000001377222 0.00020133  0.00000090  0.0002215 0.0000
232  -8451.5879134893   0.000000348075 0.00112620  0.00000379  0.0002233 0.0000
233  -8451.5879157152  -0.000002225886 0.00072019  0.00000246  0.0002149 0.0000
234  -8451.5879169465  -0.000001231292 0.00007989  0.00000066  0.0002091 0.0000
235  -8451.5879169203   0.000000026175 0.00088107  0.00000294  0.0002101 0.0000
236  -8451.5879185284  -0.000001608096 0.00138836  0.00000462  0.0002033 0.0000
237  -8451.5879209106  -0.000002382199 0.00042082  0.00000147  0.0001932 0.0000
238  -8451.5879216071  -0.000000696458 0.00054867  0.00000187  0.0001894 0.0000
239  -8451.5879225160  -0.000000908924 0.00228871  0.00000756  0.0001856 0.0000
               *** Restarting incremental Fock matrix formation ***
                                   *** Resetting DIIS ***
240  -8451.5879260718  -0.000003555757 0.00053737  0.00000205  0.0001683 0.0000
241  -8451.5879264216  -0.000000349792 0.00014898  0.00000100  0.0003446 0.0000
242  -8451.5879269563  -0.000000534779 0.00021189  0.00000074  0.0001633 0.0000
243  -8451.5879272503  -0.000000294000 0.00041363  0.00000135  0.0001613 0.0000
244  -8451.5879278082  -0.000000557869 0.00057870  0.00000190  0.0001577 0.0000
245  -8451.5879285514  -0.000000743192 0.00024506  0.00000081  0.0001537 0.0000
246  -8451.5879288817  -0.000000330259 0.00153950  0.00000500  0.0001513 0.0000
247  -8451.5879307290  -0.000001847311 0.00039116  0.00000133  0.0001390 0.0000
248  -8451.5879302688   0.000000460161 0.00049378  0.00000162  0.0001421 0.0000
249  -8451.5879308462  -0.000000577416 0.00098129  0.00000318  0.0001382 0.0000
250  -8451.5879319479  -0.000001101636 0.00054569  0.00000180  0.0001302 0.0000
251  -8451.5879324821  -0.000000534217 0.00031122  0.00000108  0.0001267 0.0000
252  -8451.5879321962   0.000000285849 0.00091190  0.00000294  0.0001286 0.0000
253  -8451.5879331373  -0.000000941103 0.00081412  0.00000264  0.0001211 0.0000
254  -8451.5879338670  -0.000000729653 0.00053889  0.00000178  0.0001145 0.0000
255  -8451.5879334062   0.000000460750 0.00045835  0.00000148  0.0001188 0.0000
256  -8451.5879338471  -0.000000440899 0.00121562  0.00000391  0.0001150 0.0000
257  -8451.5879349388  -0.000001091608 0.00003191  0.00000032  0.0001051 0.0000
258  -8451.5879348939   0.000000044829 0.00074519  0.00000240  0.0001050 0.0000
259  -8451.5879355272  -0.000000633276 0.00153037  0.00000491  0.0000997 0.0000
               *** Restarting incremental Fock matrix formation ***
                                   *** Resetting DIIS ***
260  -8451.5879367295  -0.000001202337 0.00027388  0.00000091  0.0000868 0.0000
261  -8451.5879368818  -0.000000152282 0.00004715  0.00000030  0.0000958 0.0000
262  -8451.5879369521  -0.000000070253 0.00010724  0.00000035  0.0000842 0.0000
263  -8451.5879370280  -0.000000075932 0.00036396  0.00000116  0.0000831 0.0000
264  -8451.5879372662  -0.000000238231 0.00023970  0.00000077  0.0000802 0.0000
265  -8451.5879374217  -0.000000155431 0.00031329  0.00000101  0.0000779 0.0000
266  -8451.5879376103  -0.000000188662 0.00049558  0.00000158  0.0000755 0.0000
267  -8451.5879379053  -0.000000294967 0.00023203  0.00000075  0.0000713 0.0000
268  -8451.5879380323  -0.000000126987 0.00042051  0.00000135  0.0000692 0.0000
269  -8451.5879382628  -0.000000230542 0.00002700  0.00000016  0.0000658 0.0000
270  -8451.5879382536   0.000000009259 0.00036446  0.00000116  0.0000659 0.0000
271  -8451.5879384449  -0.000000191341 0.00026493  0.00000086  0.0000630 0.0000
272  -8451.5879383060   0.000000138889 0.00023549  0.00000076  0.0000649 0.0000
273  -8451.5879384295  -0.000000123509 0.00017809  0.00000057  0.0000631 0.0000
274  -8451.5879385214  -0.000000091859 0.00011215  0.00000036  0.0000617 0.0000
275  -8451.5879385791  -0.000000057720 0.00004121  0.00000016  0.0000607 0.0000
276  -8451.5879386030  -0.000000023872 0.00009138  0.00000030  0.0000604 0.0000
277  -8451.5879386501  -0.000000047081 0.00029189  0.00000093  0.0000596 0.0000
278  -8451.5879387889  -0.000000138813 0.00002533  0.00000014  0.0000571 0.0000
279  -8451.5879387895  -0.000000000598 0.00026767  0.00000085  0.0000572 0.0000
               *** Restarting incremental Fock matrix formation ***
                                   *** Resetting DIIS ***
280  -8451.5879389041  -0.000000114585 0.00017135  0.00000061  0.0000548 0.0000
281  -8451.5879389586  -0.000000054539 0.00003476  0.00000027  0.0000573 0.0000
282  -8451.5879389893  -0.000000030703 0.00006167  0.00000021  0.0000532 0.0000
283  -8451.5879390190  -0.000000029700 0.00015932  0.00000051  0.0000526 0.0000
284  -8451.5879390890  -0.000000070007 0.00014957  0.00000048  0.0000512 0.0000
285  -8451.5879391506  -0.000000061547 0.00012343  0.00000039  0.0000502 0.0000
286  -8451.5879392069  -0.000000056316 0.00056616  0.00000179  0.0000490 0.0000
287  -8451.5879394146  -0.000000207690 0.00008647  0.00000030  0.0000444 0.0000
288  -8451.5879393794   0.000000035194 0.00017861  0.00000057  0.0000450 0.0000
289  -8451.5879394450  -0.000000065627 0.00051945  0.00000164  0.0000437 0.0000
290  -8451.5879396173  -0.000000172306 0.00006693  0.00000025  0.0000393 0.0000
291  -8451.5879395916   0.000000025684 0.00002122  0.00000012  0.0000397 0.0000
292  -8451.5879395917  -0.000000000076 0.00026014  0.00000082  0.0000400 0.0000
293  -8451.5879396758  -0.000000084117 0.00013711  0.00000044  0.0000378 0.0000
294  -8451.5879397201  -0.000000044245 0.00011312  0.00000037  0.0000367 0.0000
295  -8451.5879396853   0.000000034785 0.00020922  0.00000066  0.0000375 0.0000
296  -8451.5879397496  -0.000000064292 0.00042051  0.00000133  0.0000358 0.0000
297  -8451.5879398628  -0.000000113247 0.00003070  0.00000013  0.0000324 0.0000
298  -8451.5879398528   0.000000009979 0.00018007  0.00000057  0.0000325 0.0000
299  -8451.5879398969  -0.000000044085 0.00024397  0.00000077  0.0000312 0.0000
               *** Restarting incremental Fock matrix formation ***
                                   *** Resetting DIIS ***
300  -8451.5879399448  -0.000000047861 0.00009081  0.00000042  0.0000291 0.0000
301  -8451.5879399350   0.000000009768 0.00003505  0.00000024  0.0000946 0.0000
302  -8451.5879399732  -0.000000038155 0.00007383  0.00000023  0.0000282 0.0000
303  -8451.5879399891  -0.000000015923 0.00002661  0.00000009  0.0000276 0.0000
304  -8451.5879399998  -0.000000010672 0.00010173  0.00000032  0.0000274 0.0000
305  -8451.5879400238  -0.000000024056 0.00002528  0.00000009  0.0000266 0.0000
306  -8451.5879400312  -0.000000007365 0.00015553  0.00000049  0.0000263 0.0000
307  -8451.5879400693  -0.000000038170 0.00005090  0.00000017  0.0000250 0.0000
308  -8451.5879400767  -0.000000007321 0.00009839  0.00000031  0.0000247 0.0000
309  -8451.5879401010  -0.000000024344 0.00009440  0.00000030  0.0000239 0.0000
310  -8451.5879401225  -0.000000021482 0.00009288  0.00000030  0.0000231 0.0000
311  -8451.5879401447  -0.000000022193 0.00001028  0.00000007  0.0000223 0.0000
312  -8451.5879401395   0.000000005146 0.00011078  0.00000035  0.0000224 0.0000
313  -8451.5879401628  -0.000000023303 0.00006535  0.00000021  0.0000215 0.0000
314  -8451.5879401806  -0.000000017724 0.00004255  0.00000015  0.0000208 0.0000
315  -8451.5879401683   0.000000012256 0.00005804  0.00000018  0.0000213 0.0000
316  -8451.5879401814  -0.000000013048 0.00008650  0.00000027  0.0000209 0.0000
317  -8451.5879402007  -0.000000019323 0.00001430  0.00000006  0.0000201 0.0000
318  -8451.5879402067  -0.000000005983 0.00002482  0.00000008  0.0000200 0.0000
319  -8451.5879402133  -0.000000006641 0.00016041  0.00000050  0.0000198 0.0000
               *** Restarting incremental Fock matrix formation ***
                                   *** Resetting DIIS ***
320  -8451.5879401887   0.000000024622 0.00005750  0.00000020  0.0000185 0.0000
321  -8451.5879401949  -0.000000006217 0.00000959  0.00000008  0.0000187 0.0000
322  -8451.5879401976  -0.000000002745 0.00003410  0.00000011  0.0000179 0.0000
323  -8451.5879402054  -0.000000007747 0.00003925  0.00000012  0.0000176 0.0000
324  -8451.5879402142  -0.000000008829 0.00008354  0.00000026  0.0000173 0.0000
325  -8451.5879402302  -0.000000015989 0.00001964  0.00000007  0.0000167 0.0000
326  -8451.5879402364  -0.000000006155 0.00016228  0.00000051  0.0000165 0.0000
327  -8451.5879402622  -0.000000025811 0.00001298  0.00000005  0.0000152 0.0000
328  -8451.5879402610   0.000000001150 0.00005805  0.00000018  0.0000153 0.0000
329  -8451.5879402699  -0.000000008884 0.00010371  0.00000033  0.0000148 0.0000
330  -8451.5879402874  -0.000000017459 0.00000499  0.00000004  0.0000140 0.0000
331  -8451.5879402889  -0.000000001492 0.00005598  0.00000018  0.0000139 0.0000
332  -8451.5879402957  -0.000000006839 0.00004134  0.00000013  0.0000135 0.0000
333  -8451.5879403023  -0.000000006579 0.00000473  0.00000003  0.0000131 0.0000
334  -8451.5879402992   0.000000003070 0.00000574  0.00000003  0.0000131 0.0000
335  -8451.5879403030  -0.000000003807 0.00003020  0.00000010  0.0000131 0.0000
336  -8451.5879403084  -0.000000005368 0.00004172  0.00000013  0.0000128 0.0000
337  -8451.5879403154  -0.000000006992 0.00000601  0.00000003  0.0000125 0.0000
338  -8451.5879403146   0.000000000735 0.00004852  0.00000015  0.0000125 0.0000
339  -8451.5879403215  -0.000000006850 0.00004613  0.00000014  0.0000122 0.0000
               *** Restarting incremental Fock matrix formation ***
                                   *** Resetting DIIS ***
340  -8451.5879402875   0.000000034042 0.00003653  0.00000012  0.0000117 0.0000
341  -8451.5879402831   0.000000004353 0.00000507  0.00000004  0.0000142 0.0000
342  -8451.5879402892  -0.000000006068 0.00002038  0.00000006  0.0000114 0.0000
343  -8451.5879402944  -0.000000005270 0.00002008  0.00000007  0.0000112 0.0000
344  -8451.5879402974  -0.000000002976 0.00004035  0.00000013  0.0000111 0.0000
345  -8451.5879403070  -0.000000009630 0.00007539  0.00000024  0.0000108 0.0000
346  -8451.5879403181  -0.000000011025 0.00001896  0.00000006  0.0000102 0.0000
347  -8451.5879403237  -0.000000005652 0.00005099  0.00000016  0.0000100 0.0000
348  -8451.5879403299  -0.000000006215 0.00012832  0.00000040  0.0000096 0.0000
349  -8451.5879403468  -0.000000016833 0.00013233  0.00000041  0.0000086 0.0000
350  -8451.5879403626  -0.000000015849 0.00004724  0.00000015  0.0000098 0.0000
351  -8451.5879403655  -0.000000002907 0.00007153  0.00000022  0.0000071 0.0000
352  -8451.5879403748  -0.000000009273 0.00003220  0.00000010  0.0000065 0.0000
353  -8451.5879403778  -0.000000002970 0.00006291  0.00000020  0.0000063 0.0000
354  -8451.5879403733   0.000000004502 0.00003205  0.00000010  0.0000067 0.0000
355  -8451.5879403784  -0.000000005153 0.00003886  0.00000012  0.0000065 0.0000
356  -8451.5879403837  -0.000000005311 0.00001389  0.00000004  0.0000062 0.0000
357  -8451.5879403814   0.000000002316 0.00002300  0.00000007  0.0000063 0.0000
358  -8451.5879403824  -0.000000000982 0.00001096  0.00000004  0.0000061 0.0000
359  -8451.5879403840  -0.000000001615 0.00004382  0.00000014  0.0000060 0.0000
               *** Restarting incremental Fock matrix formation ***
                                   *** Resetting DIIS ***
360  -8451.5879403384   0.000000045629 0.00001739  0.00000006  0.0000057 0.0000
361  -8451.5879403368   0.000000001544 0.00000353  0.00000003  0.0000082 0.0000
362  -8451.5879403314   0.000000005393 0.00000477  0.00000002  0.0000055 0.0000
363  -8451.5879403297   0.000000001744 0.00001438  0.00000004  0.0000055 0.0000
364  -8451.5879403233   0.000000006354 0.00002391  0.00000007  0.0000054 0.0000
365  -8451.5879403182   0.000000005160 0.00000181  0.00000001  0.0000052 0.0000
366  -8451.5879403167   0.000000001484 0.00002236  0.00000007  0.0000052 0.0000
367  -8451.5879403180  -0.000000001281 0.00001834  0.00000006  0.0000050 0.0000
368  -8451.5879403175   0.000000000451 0.00001676  0.00000005  0.0000049 0.0000
369  -8451.5879403173   0.000000000262 0.00002534  0.00000008  0.0000047 0.0000
370  -8451.5879403199  -0.000000002627 0.00001128  0.00000004  0.0000045 0.0000
371  -8451.5879403200  -0.000000000122 0.00000806  0.00000003  0.0000046 0.0000
372  -8451.5879403207  -0.000000000671 0.00002325  0.00000007  0.0000045 0.0000
373  -8451.5879403253  -0.000000004635 0.00000070  0.00000001  0.0000044 0.0000
374  -8451.5879403263  -0.000000000971 0.00000940  0.00000003  0.0000043 0.0000
375  -8451.5879403285  -0.000000002197 0.00000643  0.00000002  0.0000043 0.0000
376  -8451.5879403315  -0.000000002980 0.00001300  0.00000004  0.0000042 0.0000
377  -8451.5879403347  -0.000000003236 0.00000629  0.00000002  0.0000041 0.0000
378  -8451.5879403327   0.000000002006 0.00000543  0.00000002  0.0000041 0.0000
379  -8451.5879403296   0.000000003096 0.00000872  0.00000003  0.0000040 0.0000
               *** Restarting incremental Fock matrix formation ***
                                   *** Resetting DIIS ***
380  -8451.5879403466  -0.000000017029 0.00001217  0.00000004  0.0000040 0.0000
381  -8451.5879403483  -0.000000001630 0.00000237  0.00000002  0.0000038 0.0000
382  -8451.5879403464   0.000000001815 0.00000482  0.00000002  0.0000038 0.0000
383  -8451.5879403464   0.000000000033 0.00000801  0.00000002  0.0000038 0.0000
384  -8451.5879403492  -0.000000002750 0.00002078  0.00000006  0.0000037 0.0000
                 **** Energy Check signals convergence ****

               *****************************************************
               *                     SUCCESS                       *
               *           SCF CONVERGED AFTER 385 CYCLES          *
               *****************************************************

Setting up the final grid:

General Integration Accuracy     IntAcc      ...  4.670
Radial Grid Type                 RadialGrid  ... Gauss-Chebyshev
Angular Grid (max. acc.)         AngularGrid ... Lebedev-302
Angular grid pruning method      GridPruning ... 3 (G Style)
Weight generation scheme         WeightScheme... Becke
Basis function cutoff            BFCut       ...    1.0000e-11
Integration weight cutoff        WCut        ...    1.0000e-14
Grids for H and He will be reduced by one unit

# of grid points (after initial pruning)     ... 205724 (   0.1 sec)
# of grid points (after weights+screening)   ... 184715 (   1.0 sec)
nearest neighbour list constructed           ...    0.0 sec
Grid point re-assignment to atoms done       ...    0.0 sec
Grid point division into batches done        ...    0.5 sec
Reduced shell lists constructed in    2.0 sec

Total number of grid points                  ...   184715
Total number of batches                      ...     2906
Average number of points per batch           ...       63
Average number of grid points per atom       ...     4992
Average number of shells per batch           ...    70.65 (33.48%)
Average number of basis functions per batch  ...   148.35 (30.97%)
Average number of large shells per batch     ...    43.34 (61.36%)
Average number of large basis fcns per batch ...    90.43 (60.96%)
Maximum spatial batch extension              ...  20.29, 26.10, 19.80 au
Average spatial batch extension              ...   2.32,  2.34,  2.31 au

Final grid set up in    3.1 sec
Final integration                            ... done (   2.8 sec)
Change in XC energy                          ...    -0.000236507
Integrated number of electrons               ...   309.999923026
Previous integrated no of electrons          ...   309.999377076

----------------
TOTAL SCF ENERGY
----------------

Total Energy       :        -8451.58817686 Eh         -229979.40622 eV

Components:
Nuclear Repulsion  :         5965.72433664 Eh          162335.61218 eV
Electronic Energy  :       -14417.31251350 Eh         -392315.01840 eV
One Electron Energy:       -23691.35639202 Eh         -644674.58205 eV
Two Electron Energy:         9274.04387852 Eh          252359.56365 eV

Virial components:
Potential Energy   :       -16884.33929645 Eh         -459446.23005 eV
Kinetic Energy     :         8432.75111960 Eh          229466.82383 eV
Virial Ratio       :            2.00223380


DFT components:
N(Alpha)           :      156.999962363827 electrons
N(Beta)            :      152.999960662627 electrons
N(Total)           :      309.999923026454 electrons
E(X)               :     -351.989241639281 Eh       
E(C)               :      -12.210670683856 Eh       
E(XC)              :     -364.199912323137 Eh       
DFET-embed. en.    :        0.000000000000 Eh       

---------------
SCF CONVERGENCE
---------------

  Last Energy change         ...   -1.2569e-09  Tolerance :   1.0000e-08
  Last MAX-Density change    ...    3.8798e-06  Tolerance :   1.0000e-07
  Last RMS-Density change    ...    1.3221e-08  Tolerance :   5.0000e-09
  Last DIIS Error            ...    3.5704e-06  Tolerance :   5.0000e-07

             **** THE GBW FILE WAS UPDATED (1e3d_chainsAB_proximal_cluster.gbw) ****
             **** DENSITY FILE WAS UPDATED (1e3d_chainsAB_proximal_cluster.scfp) ****
             **** ENERGY FILE WAS UPDATED (1e3d_chainsAB_proximal_cluster.en.tmp) ****
----------------------
UHF SPIN CONTAMINATION
----------------------

Warning: in a DFT calculation there is little theoretical justification to 
         calculate <S**2> as in Hartree-Fock theory. We will do it anyways
         but you should keep in mind that the values have only limited relevance

Expectation value of <S**2>     :    11.163657
Ideal value S*(S+1) for S=2.0   :     6.000000
Deviation                       :     5.163657

             **** THE GBW FILE WAS UPDATED (1e3d_chainsAB_proximal_cluster.gbw) ****
             **** DENSITY FILE WAS UPDATED (1e3d_chainsAB_proximal_cluster.scfp) ****
----------------
ORBITAL ENERGIES
----------------
                 SPIN UP ORBITALS
  NO   OCC          E(Eh)            E(eV) 
   0   1.0000    -256.107828     -6969.0483 
   1   1.0000    -256.080380     -6968.3014 
   2   1.0000    -256.075360     -6968.1648 
   3   1.0000    -256.075067     -6968.1568 
   4   1.0000     -88.715834     -2414.0806 
   5   1.0000     -88.656437     -2412.4643 
   6   1.0000     -88.653014     -2412.3712 
   7   1.0000     -88.639148     -2411.9938 
   8   1.0000     -88.638080     -2411.9648 
   9   1.0000     -88.627861     -2411.6867 
  10   1.0000     -88.622687     -2411.5459 
  11   1.0000     -29.928271      -814.3897 
  12   1.0000     -29.871385      -812.8417 
  13   1.0000     -29.840892      -812.0119 
  14   1.0000     -29.836479      -811.8919 
  15   1.0000     -25.758361      -700.9206 
  16   1.0000     -25.757583      -700.8995 
  17   1.0000     -25.754160      -700.8063 
  18   1.0000     -25.710649      -699.6223 
  19   1.0000     -25.706676      -699.5142 
  20   1.0000     -25.696342      -699.2330 
  21   1.0000     -25.688763      -699.0268 
  22   1.0000     -25.679614      -698.7778 
  23   1.0000     -25.677658      -698.7246 
  24   1.0000     -25.674954      -698.6510 
  25   1.0000     -25.670880      -698.5402 
  26   1.0000     -25.665460      -698.3927 
  27   1.0000     -18.876065      -513.6438 
  28   1.0000     -18.865984      -513.3695 
  29   1.0000     -18.861518      -513.2480 
  30   1.0000     -18.849241      -512.9139 
  31   1.0000     -18.836358      -512.5633 
  32   1.0000     -10.012617      -272.4572 
  33   1.0000      -9.957073      -270.9457 
  34   1.0000      -9.956851      -270.9397 
  35   1.0000      -9.945681      -270.6357 
  36   1.0000      -9.944541      -270.6047 
  37   1.0000      -9.929607      -270.1983 
  38   1.0000      -7.711294      -209.8350 
  39   1.0000      -7.655012      -208.3035 
  40   1.0000      -7.652814      -208.2437 
  41   1.0000      -7.640034      -207.8959 
  42   1.0000      -7.637678      -207.8318 
  43   1.0000      -7.627467      -207.5539 
  44   1.0000      -7.622453      -207.4175 
  45   1.0000      -5.654659      -153.8711 
  46   1.0000      -5.649360      -153.7269 
  47   1.0000      -5.643819      -153.5761 
  48   1.0000      -5.595512      -152.2616 
  49   1.0000      -5.593946      -152.2190 
  50   1.0000      -5.592983      -152.1928 
  51   1.0000      -5.592537      -152.1807 
  52   1.0000      -5.589236      -152.0908 
  53   1.0000      -5.586945      -152.0285 
  54   1.0000      -5.582875      -151.9178 
  55   1.0000      -5.580530      -151.8539 
  56   1.0000      -5.577038      -151.7589 
  57   1.0000      -5.575301      -151.7117 
  58   1.0000      -5.574267      -151.6835 
  59   1.0000      -5.571064      -151.5964 
  60   1.0000      -5.566349      -151.4680 
  61   1.0000      -5.565786      -151.4527 
  62   1.0000      -5.564575      -151.4198 
  63   1.0000      -5.561816      -151.3447 
  64   1.0000      -5.560830      -151.3179 
  65   1.0000      -5.559898      -151.2925 
  66   1.0000      -3.324192       -90.4559 
  67   1.0000      -3.224212       -87.7353 
  68   1.0000      -3.155864       -85.8754 
  69   1.0000      -3.155242       -85.8585 
  70   1.0000      -2.090480       -56.8848 
  71   1.0000      -2.086775       -56.7840 
  72   1.0000      -2.080524       -56.6139 
  73   1.0000      -1.997525       -54.3554 
  74   1.0000      -1.988282       -54.1039 
  75   1.0000      -1.959478       -53.3201 
  76   1.0000      -1.931981       -52.5719 
  77   1.0000      -1.919621       -52.2355 
  78   1.0000      -1.916821       -52.1593 
  79   1.0000      -1.898176       -51.6520 
  80   1.0000      -1.893692       -51.5300 
  81   1.0000      -1.889295       -51.4103 
  82   1.0000      -0.746370       -20.3098 
  83   1.0000      -0.709754       -19.3134 
  84   1.0000      -0.645186       -17.5564 
  85   1.0000      -0.575121       -15.6498 
  86   1.0000      -0.555451       -15.1146 
  87   1.0000      -0.482042       -13.1170 
  88   1.0000      -0.475890       -12.9496 
  89   1.0000      -0.468784       -12.7563 
  90   1.0000      -0.464353       -12.6357 
  91   1.0000      -0.451495       -12.2858 
  92   1.0000      -0.372941       -10.1482 
  93   1.0000      -0.338596        -9.2137 
  94   1.0000      -0.331618        -9.0238 
  95   1.0000      -0.319265        -8.6877 
  96   1.0000      -0.318045        -8.6544 
  97   1.0000      -0.306933        -8.3521 
  98   1.0000      -0.301422        -8.2021 
  99   1.0000      -0.217903        -5.9294 
 100   1.0000      -0.177533        -4.8309 
 101   1.0000      -0.162486        -4.4215 
 102   1.0000      -0.158575        -4.3151 
 103   1.0000      -0.158256        -4.3064 
 104   1.0000      -0.155680        -4.2363 
 105   1.0000      -0.151390        -4.1195 
 106   1.0000      -0.150385        -4.0922 
 107   1.0000      -0.148283        -4.0350 
 108   1.0000      -0.144833        -3.9411 
 109   1.0000      -0.142622        -3.8809 
 110   1.0000      -0.136675        -3.7191 
 111   1.0000      -0.130308        -3.5459 
 112   1.0000      -0.108301        -2.9470 
 113   1.0000      -0.102308        -2.7839 
 114   1.0000      -0.099862        -2.7174 
 115   1.0000      -0.099153        -2.6981 
 116   1.0000      -0.092469        -2.5162 
 117   1.0000      -0.089235        -2.4282 
 118   1.0000      -0.085050        -2.3143 
 119   1.0000      -0.079318        -2.1584 
 120   1.0000      -0.072025        -1.9599 
 121   1.0000      -0.069257        -1.8846 
 122   1.0000      -0.063096        -1.7169 
 123   1.0000      -0.054764        -1.4902 
 124   1.0000      -0.053732        -1.4621 
 125   1.0000      -0.049434        -1.3452 
 126   1.0000      -0.047515        -1.2930 
 127   1.0000      -0.037845        -1.0298 
 128   1.0000      -0.033852        -0.9212 
 129   1.0000      -0.029020        -0.7897 
 130   1.0000      -0.022105        -0.6015 
 131   1.0000      -0.015699        -0.4272 
 132   1.0000       0.005092         0.1386 
 133   1.0000       0.014542         0.3957 
 134   1.0000       0.019981         0.5437 
 135   1.0000       0.022119         0.6019 
 136   1.0000       0.027043         0.7359 
 137   1.0000       0.029632         0.8063 
 138   1.0000       0.037522         1.0210 
 139   1.0000       0.046357         1.2614 
 140   1.0000       0.048810         1.3282 
 141   1.0000       0.052771         1.4360 
 142   1.0000       0.053547         1.4571 
 143   1.0000       0.061005         1.6600 
 144   1.0000       0.064072         1.7435 
 145   1.0000       0.064696         1.7605 
 146   1.0000       0.074656         2.0315 
 147   1.0000       0.083522         2.2728 
 148   1.0000       0.088385         2.4051 
 149   1.0000       0.090721         2.4687 
 150   1.0000       0.093102         2.5334 
 151   1.0000       0.098803         2.6886 
 152   1.0000       0.103118         2.8060 
 153   1.0000       0.117787         3.2052 
 154   1.0000       0.120478         3.2784 
 155   1.0000       0.122870         3.3435 
 156   1.0000       0.126979         3.4553 
 157   0.0000       0.220240         5.9930 
 158   0.0000       0.241887         6.5821 
 159   0.0000       0.268742         7.3128 
 160   0.0000       0.275087         7.4855 
 161   0.0000       0.279631         7.6091 
 162   0.0000       0.291728         7.9383 
 163   0.0000       0.298215         8.1148 
 164   0.0000       0.311309         8.4711 
 165   0.0000       0.329404         8.9635 
 166   0.0000       0.340042         9.2530 
 167   0.0000       0.341615         9.2958 
 168   0.0000       0.349372         9.5069 
 169   0.0000       0.356304         9.6955 
 170   0.0000       0.361970         9.8497 
 171   0.0000       0.366634         9.9766 
 172   0.0000       0.377363        10.2686 
 173   0.0000       0.383845        10.4450 
 174   0.0000       0.392850        10.6900 
 175   0.0000       0.401526        10.9261 
 176   0.0000       0.405137        11.0243 
 177   0.0000       0.406331        11.0568 
 178   0.0000       0.407901        11.0995 
 179   0.0000       0.416443        11.3320 
 180   0.0000       0.421743        11.4762 
 181   0.0000       0.424003        11.5377 
 182   0.0000       0.430191        11.7061 
 183   0.0000       0.434347        11.8192 
 184   0.0000       0.444946        12.1076 
 185   0.0000       0.453600        12.3431 
 186   0.0000       0.457582        12.4515 
 187   0.0000       0.461540        12.5591 
 188   0.0000       0.473006        12.8712 
 189   0.0000       0.479989        13.0612 
 190   0.0000       0.492896        13.4124 
 191   0.0000       0.500058        13.6073 
 192   0.0000       0.504830        13.7371 
 193   0.0000       0.519840        14.1456 
 194   0.0000       0.524003        14.2588 
 195   0.0000       0.526720        14.3328 
 196   0.0000       0.539517        14.6810 
 197   0.0000       0.551780        15.0147 
 198   0.0000       0.563264        15.3272 
 199   0.0000       0.569227        15.4894 
 200   0.0000       0.579043        15.7566 
 201   0.0000       0.599188        16.3047 
 202   0.0000       0.614623        16.7247 
 203   0.0000       0.618040        16.8177 
 204   0.0000       0.649095        17.6628 
 205   0.0000       0.650512        17.7013 
 206   0.0000       0.668172        18.1819 
 207   0.0000       0.686381        18.6774 
 208   0.0000       0.712898        19.3989 
 209   0.0000       0.716081        19.4855 
 210   0.0000       0.720381        19.6026 
 211   0.0000       0.722993        19.6737 
 212   0.0000       0.727545        19.7975 
 213   0.0000       0.728823        19.8323 
 214   0.0000       0.734506        19.9869 
 215   0.0000       0.739393        20.1199 
 216   0.0000       0.741022        20.1642 
 217   0.0000       0.752000        20.4630 
 218   0.0000       0.769442        20.9376 
 219   0.0000       0.779584        21.2136 
 220   0.0000       0.792055        21.5529 
 221   0.0000       0.797773        21.7085 
 222   0.0000       0.809132        22.0176 
 223   0.0000       0.816465        22.2171 
 224   0.0000       0.824582        22.4380 
 225   0.0000       0.834312        22.7028 
 226   0.0000       0.858310        23.3558 
 227   0.0000       0.866514        23.5791 
 228   0.0000       0.875206        23.8156 
 229   0.0000       0.889978        24.2175 
 230   0.0000       0.896168        24.3860 
 231   0.0000       0.917153        24.9570 
 232   0.0000       0.921584        25.0776 
 233   0.0000       0.925082        25.1728 
 234   0.0000       0.933305        25.3965 
 235   0.0000       0.942927        25.6584 
 236   0.0000       0.944440        25.6995 
 237   0.0000       0.946086        25.7443 
 238   0.0000       0.952255        25.9122 
 239   0.0000       0.954627        25.9767 
 240   0.0000       0.956146        26.0180 
 241   0.0000       0.958786        26.0899 
 242   0.0000       0.965437        26.2709 
 243   0.0000       0.966497        26.2997 
 244   0.0000       0.967678        26.3318 
 245   0.0000       0.968779        26.3618 
 246   0.0000       0.975646        26.5487 
 247   0.0000       0.976754        26.5788 
 248   0.0000       0.982809        26.7436 
 249   0.0000       0.983427        26.7604 
 250   0.0000       0.985875        26.8270 
 251   0.0000       0.989613        26.9287 
 252   0.0000       0.992529        27.0081 
 253   0.0000       0.997859        27.1531 
 254   0.0000       0.998704        27.1761 
 255   0.0000       1.004813        27.3423 
 256   0.0000       1.007883        27.4259 
 257   0.0000       1.011043        27.5119 
 258   0.0000       1.020988        27.7825 
 259   0.0000       1.022951        27.8359 
 260   0.0000       1.025385        27.9022 
 261   0.0000       1.026759        27.9395 
 262   0.0000       1.028789        27.9948 
 263   0.0000       1.036093        28.1935 
 264   0.0000       1.038762        28.2662 
 265   0.0000       1.039941        28.2982 
 266   0.0000       1.045085        28.4382 
 267   0.0000       1.049315        28.5533 
 268   0.0000       1.053253        28.6605 
 269   0.0000       1.056137        28.7389 
 270   0.0000       1.060436        28.8559 
 271   0.0000       1.063918        28.9507 
 272   0.0000       1.068718        29.0813 
 273   0.0000       1.071427        29.1550 
 274   0.0000       1.077891        29.3309 
 275   0.0000       1.080859        29.4117 
 276   0.0000       1.083283        29.4776 
 277   0.0000       1.084956        29.5231 
 278   0.0000       1.092146        29.7188 
 279   0.0000       1.100299        29.9407 
 280   0.0000       1.102985        30.0137 
 281   0.0000       1.110764        30.2254 
 282   0.0000       1.114817        30.3357 
 283   0.0000       1.122038        30.5322 
 284   0.0000       1.127923        30.6923 
 285   0.0000       1.133365        30.8404 
 286   0.0000       1.144414        31.1411 
 287   0.0000       1.155599        31.4454 
 288   0.0000       1.159330        31.5470 
 289   0.0000       1.165142        31.7051 
 290   0.0000       1.166357        31.7382 
 291   0.0000       1.178002        32.0551 
 292   0.0000       1.192531        32.4504 
 293   0.0000       1.215460        33.0743 
 294   0.0000       1.223474        33.2924 
 295   0.0000       1.232443        33.5365 
 296   0.0000       1.251675        34.0598 
 297   0.0000       1.256895        34.2019 
 298   0.0000       1.264837        34.4180 
 299   0.0000       1.284593        34.9556 
 300   0.0000       1.303721        35.4760 
 301   0.0000       1.319918        35.9168 
 302   0.0000       1.329335        36.1731 
 303   0.0000       1.345714        36.6187 
 304   0.0000       1.347970        36.6801 
 305   0.0000       1.359671        36.9985 
 306   0.0000       1.372814        37.3562 
 307   0.0000       1.384748        37.6809 
 308   0.0000       1.406944        38.2849 
 309   0.0000       1.409532        38.3553 
 310   0.0000       1.417793        38.5801 
 311   0.0000       1.434878        39.0450 
 312   0.0000       1.441894        39.2359 
 313   0.0000       1.449105        39.4322 
 314   0.0000       1.454675        39.5837 
 315   0.0000       1.461506        39.7696 
 316   0.0000       1.466341        39.9012 
 317   0.0000       1.477182        40.1962 
 318   0.0000       1.480085        40.2752 
 319   0.0000       1.489622        40.5347 
 320   0.0000       1.493799        40.6483 
 321   0.0000       1.500458        40.8295 
 322   0.0000       1.506330        40.9893 
 323   0.0000       1.516644        41.2700 
 324   0.0000       1.522232        41.4220 
 325   0.0000       1.549138        42.1542 
 326   0.0000       1.551710        42.2242 
 327   0.0000       1.555872        42.3374 
 328   0.0000       1.561837        42.4997 
 329   0.0000       1.563346        42.5408 
 330   0.0000       1.583583        43.0915 
 331   0.0000       1.585074        43.1321 
 332   0.0000       1.587056        43.1860 
 333   0.0000       1.596575        43.4450 
 334   0.0000       1.608251        43.7627 
 335   0.0000       1.613176        43.8968 
 336   0.0000       1.627141        44.2767 
 337   0.0000       1.639698        44.6185 
 338   0.0000       1.657130        45.0928 
 339   0.0000       1.660325        45.1797 
 340   0.0000       1.671564        45.4856 
 341   0.0000       1.699932        46.2575 
 342   0.0000       1.713593        46.6292 
 343   0.0000       1.742250        47.4090 
 344   0.0000       1.763590        47.9897 
 345   0.0000       1.777498        48.3682 
 346   0.0000       1.804620        49.1062 
 347   0.0000       1.806474        49.1567 
 348   0.0000       1.815771        49.4096 
 349   0.0000       1.824354        49.6432 
 350   0.0000       1.826903        49.7126 
 351   0.0000       1.834909        49.9304 
 352   0.0000       1.837043        49.9885 
 353   0.0000       1.848484        50.2998 
 354   0.0000       1.862304        50.6759 
 355   0.0000       1.873687        50.9856 
 356   0.0000       1.891148        51.4607 
 357   0.0000       1.893782        51.5324 
 358   0.0000       1.904593        51.8266 
 359   0.0000       1.908970        51.9457 
 360   0.0000       1.921412        52.2843 
 361   0.0000       1.938497        52.7492 
 362   0.0000       1.952727        53.1364 
 363   0.0000       1.969475        53.5921 
 364   0.0000       2.007049        54.6146 
 365   0.0000       2.012783        54.7706 
 366   0.0000       2.025822        55.1254 
 367   0.0000       2.046795        55.6961 
 368   0.0000       2.047850        55.7248 
 369   0.0000       2.048581        55.7447 
 370   0.0000       2.059248        56.0350 
 371   0.0000       2.066112        56.2218 
 372   0.0000       2.067273        56.2534 
 373   0.0000       2.074556        56.4516 
 374   0.0000       2.075838        56.4864 
 375   0.0000       2.088740        56.8375 
 376   0.0000       2.101292        57.1791 
 377   0.0000       2.131559        58.0027 
 378   0.0000       2.151934        58.5571 
 379   0.0000       2.154715        58.6328 
 380   0.0000       2.159441        58.7614 
 381   0.0000       2.160204        58.7821 
 382   0.0000       2.167652        58.9848 
 383   0.0000       2.260942        61.5233 
 384   0.0000       2.284327        62.1597 
 385   0.0000       2.285538        62.1927 
 386   0.0000       2.288477        62.2726 
 387   0.0000       2.290725        62.3338 
 388   0.0000       2.291988        62.3682 
 389   0.0000       2.296335        62.4864 
 390   0.0000       2.305143        62.7261 
 391   0.0000       2.315840        63.0172 
 392   0.0000       2.336251        63.5726 
 393   0.0000       2.432439        66.1900 
 394   0.0000       2.451431        66.7068 
 395   0.0000       2.541695        69.1630 
 396   0.0000       2.543097        69.2012 
 397   0.0000       2.552646        69.4610 
 398   0.0000       2.568343        69.8882 
 399   0.0000       2.581480        70.2456 
 400   0.0000       2.715050        73.8803 
 401   0.0000       2.746597        74.7387 
 402   0.0000       2.748717        74.7964 
 403   0.0000       2.755767        74.9882 
 404   0.0000       2.756031        74.9954 
 405   0.0000       2.759813        75.0983 
 406   0.0000       2.760982        75.1302 
 407   0.0000       2.768469        75.3339 
 408   0.0000       2.791015        75.9474 
 409   0.0000       2.808283        76.4173 
 410   0.0000       2.825765        76.8930 
 411   0.0000       2.971602        80.8614 
 412   0.0000       2.990462        81.3746 
 413   0.0000       3.011280        81.9411 
 414   0.0000       3.018784        82.1453 
 415   0.0000       3.024306        82.2955 
 416   0.0000       3.039427        82.7070 
 417   0.0000       3.052172        83.0538 
 418   0.0000       3.057185        83.1902 
 419   0.0000       3.057393        83.1959 
 420   0.0000       3.059499        83.2532 
 421   0.0000       3.069436        83.5236 
 422   0.0000       3.071375        83.5764 
 423   0.0000       3.073730        83.6404 
 424   0.0000       3.081470        83.8511 
 425   0.0000       3.086156        83.9786 
 426   0.0000       3.123005        84.9813 
 427   0.0000       3.130441        85.1836 
 428   0.0000       3.148420        85.6729 
 429   0.0000       3.176128        86.4268 
 430   0.0000       3.180393        86.5429 
 431   0.0000       3.207621        87.2838 
 432   0.0000       3.236638        88.0734 
 433   0.0000       3.242762        88.2401 
 434   0.0000       3.246189        88.3333 
 435   0.0000       3.247837        88.3781 
 436   0.0000       3.248307        88.3909 
 437   0.0000       3.254920        88.5709 
 438   0.0000       3.258902        88.6792 
 439   0.0000       3.267876        88.9234 
 440   0.0000       3.272140        89.0394 
 441   0.0000       3.285835        89.4121 
 442   0.0000       3.309627        90.0595 
 443   0.0000       3.348515        91.1177 
 444   0.0000       3.409405        92.7746 
 445   0.0000       3.478859        94.6646 
 446   0.0000       3.567190        97.0682 
 447   0.0000       3.615304        98.3774 
 448   0.0000       3.771660       102.6321 
 449   0.0000       3.971685       108.0750 
 450   0.0000       4.012225       109.1782 
 451   0.0000       4.320152       117.5573 
 452   0.0000       4.323144       117.6387 
 453   0.0000       4.328033       117.7718 
 454   0.0000       4.329996       117.8252 
 455   0.0000       4.330908       117.8500 
 456   0.0000       4.333141       117.9108 
 457   0.0000       4.370556       118.9289 
 458   0.0000       4.381288       119.2209 
 459   0.0000       4.405994       119.8932 
 460   0.0000       4.416258       120.1725 
 461   0.0000       4.419296       120.2552 
 462   0.0000       4.439141       120.7952 
 463   0.0000       4.443206       120.9058 
 464   0.0000       4.443827       120.9227 
 465   0.0000       4.449634       121.0807 
 466   0.0000       4.452139       121.1489 
 467   0.0000       4.458497       121.3219 
 468   0.0000       4.464489       121.4849 
 469   0.0000       4.469619       121.6245 
 470   0.0000       4.473653       121.7343 
 471   0.0000       4.482259       121.9685 
 472   0.0000       4.486116       122.0734 
 473   0.0000       4.494767       122.3088 
 474   0.0000       4.507111       122.6447 
 475   0.0000       4.544100       123.6512 
 476   0.0000       4.570220       124.3620 
 477   0.0000       4.600130       125.1759 
 478   0.0000       4.630124       125.9921 

                 SPIN DOWN ORBITALS
  NO   OCC          E(Eh)            E(eV) 
   0   1.0000    -256.106758     -6969.0192 
   1   1.0000    -256.080055     -6968.2926 
   2   1.0000    -256.075776     -6968.1761 
   3   1.0000    -256.075409     -6968.1661 
   4   1.0000     -88.715630     -2414.0750 
   5   1.0000     -88.655549     -2412.4401 
   6   1.0000     -88.653172     -2412.3754 
   7   1.0000     -88.638025     -2411.9633 
   8   1.0000     -88.637816     -2411.9576 
   9   1.0000     -88.626733     -2411.6560 
  10   1.0000     -88.620512     -2411.4867 
  11   1.0000     -29.864084      -812.6430 
  12   1.0000     -29.863868      -812.6372 
  13   1.0000     -29.846253      -812.1578 
  14   1.0000     -29.843808      -812.0913 
  15   1.0000     -25.701547      -699.3746 
  16   1.0000     -25.699511      -699.3192 
  17   1.0000     -25.698727      -699.2979 
  18   1.0000     -25.697302      -699.2591 
  19   1.0000     -25.694785      -699.1906 
  20   1.0000     -25.692657      -699.1327 
  21   1.0000     -25.689021      -699.0338 
  22   1.0000     -25.688172      -699.0107 
  23   1.0000     -25.687041      -698.9799 
  24   1.0000     -25.686060      -698.9532 
  25   1.0000     -25.680188      -698.7935 
  26   1.0000     -25.677080      -698.7089 
  27   1.0000     -18.872437      -513.5451 
  28   1.0000     -18.862535      -513.2757 
  29   1.0000     -18.854458      -513.0559 
  30   1.0000     -18.846592      -512.8418 
  31   1.0000     -18.836464      -512.5663 
  32   1.0000     -10.012527      -272.4547 
  33   1.0000      -9.956876      -270.9404 
  34   1.0000      -9.956674      -270.9349 
  35   1.0000      -9.945961      -270.6433 
  36   1.0000      -9.944600      -270.6063 
  37   1.0000      -9.929587      -270.1978 
  38   1.0000      -7.711099      -209.8297 
  39   1.0000      -7.654098      -208.2786 
  40   1.0000      -7.652958      -208.2476 
  41   1.0000      -7.638838      -207.8633 
  42   1.0000      -7.637445      -207.8255 
  43   1.0000      -7.626316      -207.5226 
  44   1.0000      -7.620269      -207.3581 
  45   1.0000      -5.654604      -153.8696 
  46   1.0000      -5.649280      -153.7247 
  47   1.0000      -5.643019      -153.5543 
  48   1.0000      -5.595706      -152.2669 
  49   1.0000      -5.592715      -152.1855 
  50   1.0000      -5.591801      -152.1607 
  51   1.0000      -5.590929      -152.1369 
  52   1.0000      -5.590605      -152.1281 
  53   1.0000      -5.586154      -152.0070 
  54   1.0000      -5.582099      -151.8966 
  55   1.0000      -5.580362      -151.8494 
  56   1.0000      -5.574762      -151.6970 
  57   1.0000      -5.574189      -151.6814 
  58   1.0000      -5.572312      -151.6303 
  59   1.0000      -5.571047      -151.5959 
  60   1.0000      -5.566303      -151.4668 
  61   1.0000      -5.564500      -151.4178 
  62   1.0000      -5.560798      -151.3170 
  63   1.0000      -5.558968      -151.2672 
  64   1.0000      -5.557624      -151.2306 
  65   1.0000      -5.555936      -151.1847 
  66   1.0000      -3.225117       -87.7599 
  67   1.0000      -3.214169       -87.4620 
  68   1.0000      -3.155755       -85.8725 
  69   1.0000      -3.123239       -84.9877 
  70   1.0000      -1.991364       -54.1878 
  71   1.0000      -1.983828       -53.9827 
  72   1.0000      -1.977841       -53.8198 
  73   1.0000      -1.974590       -53.7313 
  74   1.0000      -1.971531       -53.6481 
  75   1.0000      -1.965576       -53.4860 
  76   1.0000      -1.925333       -52.3910 
  77   1.0000      -1.902437       -51.7679 
  78   1.0000      -1.897000       -51.6200 
  79   1.0000      -1.871843       -50.9354 
  80   1.0000      -1.870121       -50.8886 
  81   1.0000      -1.867605       -50.8201 
  82   1.0000      -0.747404       -20.3379 
  83   1.0000      -0.703384       -19.1400 
  84   1.0000      -0.646202       -17.5840 
  85   1.0000      -0.552690       -15.0395 
  86   1.0000      -0.541716       -14.7408 
  87   1.0000      -0.481983       -13.1154 
  88   1.0000      -0.472710       -12.8631 
  89   1.0000      -0.467705       -12.7269 
  90   1.0000      -0.464421       -12.6375 
  91   1.0000      -0.451488       -12.2856 
  92   1.0000      -0.365625        -9.9492 
  93   1.0000      -0.327343        -8.9074 
  94   1.0000      -0.320657        -8.7255 
  95   1.0000      -0.315614        -8.5883 
  96   1.0000      -0.310791        -8.4571 
  97   1.0000      -0.305569        -8.3149 
  98   1.0000      -0.298491        -8.1224 
  99   1.0000      -0.218014        -5.9325 
 100   1.0000      -0.177619        -4.8333 
 101   1.0000      -0.163452        -4.4478 
 102   1.0000      -0.158884        -4.3234 
 103   1.0000      -0.158283        -4.3071 
 104   1.0000      -0.153637        -4.1807 
 105   1.0000      -0.150811        -4.1038 
 106   1.0000      -0.150763        -4.1025 
 107   1.0000      -0.146893        -3.9972 
 108   1.0000      -0.145023        -3.9463 
 109   1.0000      -0.141083        -3.8391 
 110   1.0000      -0.136632        -3.7179 
 111   1.0000      -0.128361        -3.4929 
 112   1.0000      -0.099273        -2.7013 
 113   1.0000      -0.086568        -2.3556 
 114   1.0000      -0.078889        -2.1467 
 115   1.0000      -0.072860        -1.9826 
 116   1.0000      -0.070767        -1.9257 
 117   1.0000      -0.064637        -1.7589 
 118   1.0000      -0.063252        -1.7212 
 119   1.0000      -0.063099        -1.7170 
 120   1.0000      -0.060525        -1.6470 
 121   1.0000      -0.048975        -1.3327 
 122   1.0000      -0.034929        -0.9505 
 123   1.0000      -0.032073        -0.8727 
 124   1.0000      -0.016935        -0.4608 
 125   1.0000      -0.011394        -0.3100 
 126   1.0000      -0.006206        -0.1689 
 127   1.0000      -0.002423        -0.0659 
 128   1.0000       0.005209         0.1417 
 129   1.0000       0.009057         0.2465 
 130   1.0000       0.018877         0.5137 
 131   1.0000       0.022631         0.6158 
 132   1.0000       0.026035         0.7085 
 133   1.0000       0.031622         0.8605 
 134   1.0000       0.037342         1.0161 
 135   1.0000       0.040110         1.0914 
 136   1.0000       0.046582         1.2676 
 137   1.0000       0.051589         1.4038 
 138   1.0000       0.053313         1.4507 
 139   1.0000       0.056552         1.5389 
 140   1.0000       0.057634         1.5683 
 141   1.0000       0.063757         1.7349 
 142   1.0000       0.069322         1.8863 
 143   1.0000       0.069402         1.8885 
 144   1.0000       0.080816         2.1991 
 145   1.0000       0.084653         2.3035 
 146   1.0000       0.087567         2.3828 
 147   1.0000       0.091730         2.4961 
 148   1.0000       0.095295         2.5931 
 149   1.0000       0.102353         2.7852 
 150   1.0000       0.110173         2.9980 
 151   1.0000       0.125288         3.4092 
 152   1.0000       0.132488         3.6052 
 153   0.0000       0.223741         6.0883 
 154   0.0000       0.234631         6.3846 
 155   0.0000       0.235958         6.4207 
 156   0.0000       0.250286         6.8106 
 157   0.0000       0.254686         6.9303 
 158   0.0000       0.258527         7.0349 
 159   0.0000       0.268059         7.2943 
 160   0.0000       0.272870         7.4252 
 161   0.0000       0.279988         7.6189 
 162   0.0000       0.284540         7.7427 
 163   0.0000       0.292148         7.9498 
 164   0.0000       0.300167         8.1679 
 165   0.0000       0.329418         8.9639 
 166   0.0000       0.341790         9.3006 
 167   0.0000       0.346184         9.4201 
 168   0.0000       0.350180         9.5289 
 169   0.0000       0.355351         9.6696 
 170   0.0000       0.363756         9.8983 
 171   0.0000       0.367393         9.9973 
 172   0.0000       0.378526        10.3002 
 173   0.0000       0.385765        10.4972 
 174   0.0000       0.394520        10.7354 
 175   0.0000       0.402289        10.9468 
 176   0.0000       0.406559        11.0630 
 177   0.0000       0.407356        11.0847 
 178   0.0000       0.408316        11.1108 
 179   0.0000       0.416090        11.3224 
 180   0.0000       0.423069        11.5123 
 181   0.0000       0.426197        11.5974 
 182   0.0000       0.430491        11.7143 
 183   0.0000       0.434360        11.8195 
 184   0.0000       0.447199        12.1689 
 185   0.0000       0.454555        12.3691 
 186   0.0000       0.458429        12.4745 
 187   0.0000       0.464258        12.6331 
 188   0.0000       0.474424        12.9097 
 189   0.0000       0.487968        13.2783 
 190   0.0000       0.491288        13.3686 
 191   0.0000       0.501748        13.6533 
 192   0.0000       0.517498        14.0818 
 193   0.0000       0.530523        14.4363 
 194   0.0000       0.537162        14.6169 
 195   0.0000       0.544275        14.8105 
 196   0.0000       0.548507        14.9256 
 197   0.0000       0.554563        15.0904 
 198   0.0000       0.572168        15.5695 
 199   0.0000       0.573521        15.6063 
 200   0.0000       0.579309        15.7638 
 201   0.0000       0.598814        16.2946 
 202   0.0000       0.613788        16.7020 
 203   0.0000       0.626307        17.0427 
 204   0.0000       0.649736        17.6802 
 205   0.0000       0.656502        17.8643 
 206   0.0000       0.667639        18.1674 
 207   0.0000       0.681616        18.5477 
 208   0.0000       0.708334        19.2747 
 209   0.0000       0.716434        19.4951 
 210   0.0000       0.721283        19.6271 
 211   0.0000       0.725038        19.7293 
 212   0.0000       0.729961        19.8633 
 213   0.0000       0.731039        19.8926 
 214   0.0000       0.734385        19.9836 
 215   0.0000       0.738834        20.1047 
 216   0.0000       0.741281        20.1713 
 217   0.0000       0.758144        20.6302 
 218   0.0000       0.771287        20.9878 
 219   0.0000       0.782909        21.3040 
 220   0.0000       0.792580        21.5672 
 221   0.0000       0.798078        21.7168 
 222   0.0000       0.811284        22.0761 
 223   0.0000       0.820368        22.3233 
 224   0.0000       0.826502        22.4903 
 225   0.0000       0.836606        22.7652 
 226   0.0000       0.863871        23.5071 
 227   0.0000       0.867230        23.5985 
 228   0.0000       0.875748        23.8303 
 229   0.0000       0.893867        24.3234 
 230   0.0000       0.896644        24.3989 
 231   0.0000       0.924726        25.1631 
 232   0.0000       0.930100        25.3093 
 233   0.0000       0.935403        25.4536 
 234   0.0000       0.939670        25.5697 
 235   0.0000       0.943528        25.6747 
 236   0.0000       0.951942        25.9037 
 237   0.0000       0.954400        25.9705 
 238   0.0000       0.956444        26.0262 
 239   0.0000       0.959719        26.1153 
 240   0.0000       0.961318        26.1588 
 241   0.0000       0.966021        26.2868 
 242   0.0000       0.967275        26.3209 
 243   0.0000       0.969563        26.3832 
 244   0.0000       0.973818        26.4989 
 245   0.0000       0.974885        26.5280 
 246   0.0000       0.978559        26.6279 
 247   0.0000       0.980631        26.6843 
 248   0.0000       0.984597        26.7923 
 249   0.0000       0.986955        26.8564 
 250   0.0000       0.991036        26.9675 
 251   0.0000       0.993223        27.0270 
 252   0.0000       0.997759        27.1504 
 253   0.0000       1.001711        27.2579 
 254   0.0000       1.003920        27.3180 
 255   0.0000       1.010331        27.4925 
 256   0.0000       1.012755        27.5585 
 257   0.0000       1.016513        27.6607 
 258   0.0000       1.023955        27.8632 
 259   0.0000       1.025563        27.9070 
 260   0.0000       1.028088        27.9757 
 261   0.0000       1.031179        28.0598 
 262   0.0000       1.034426        28.1482 
 263   0.0000       1.039628        28.2897 
 264   0.0000       1.042956        28.3803 
 265   0.0000       1.045683        28.4545 
 266   0.0000       1.047853        28.5135 
 267   0.0000       1.053704        28.6727 
 268   0.0000       1.056866        28.7588 
 269   0.0000       1.059808        28.8388 
 270   0.0000       1.064202        28.9584 
 271   0.0000       1.066245        29.0140 
 272   0.0000       1.072877        29.1945 
 273   0.0000       1.075124        29.2556 
 274   0.0000       1.082435        29.4546 
 275   0.0000       1.083042        29.4711 
 276   0.0000       1.087046        29.5800 
 277   0.0000       1.088949        29.6318 
 278   0.0000       1.092826        29.7373 
 279   0.0000       1.102965        30.0132 
 280   0.0000       1.106321        30.1045 
 281   0.0000       1.114392        30.3242 
 282   0.0000       1.117690        30.4139 
 283   0.0000       1.122093        30.5337 
 284   0.0000       1.128290        30.7023 
 285   0.0000       1.135212        30.8907 
 286   0.0000       1.147560        31.2267 
 287   0.0000       1.157776        31.5047 
 288   0.0000       1.161097        31.5951 
 289   0.0000       1.170589        31.8534 
 290   0.0000       1.172963        31.9180 
 291   0.0000       1.183628        32.2082 
 292   0.0000       1.197560        32.5873 
 293   0.0000       1.222734        33.2723 
 294   0.0000       1.230693        33.4888 
 295   0.0000       1.237399        33.6713 
 296   0.0000       1.252080        34.0708 
 297   0.0000       1.260506        34.3001 
 298   0.0000       1.264876        34.4190 
 299   0.0000       1.291539        35.1446 
 300   0.0000       1.312084        35.7036 
 301   0.0000       1.320934        35.9444 
 302   0.0000       1.335228        36.3334 
 303   0.0000       1.349209        36.7139 
 304   0.0000       1.354726        36.8640 
 305   0.0000       1.366778        37.1919 
 306   0.0000       1.379610        37.5411 
 307   0.0000       1.389083        37.7989 
 308   0.0000       1.408951        38.3395 
 309   0.0000       1.417830        38.5811 
 310   0.0000       1.429357        38.8948 
 311   0.0000       1.434184        39.0261 
 312   0.0000       1.442294        39.2468 
 313   0.0000       1.455644        39.6101 
 314   0.0000       1.458973        39.7007 
 315   0.0000       1.466512        39.9058 
 316   0.0000       1.473432        40.0941 
 317   0.0000       1.479087        40.2480 
 318   0.0000       1.485705        40.4281 
 319   0.0000       1.492278        40.6070 
 320   0.0000       1.498529        40.7771 
 321   0.0000       1.504054        40.9274 
 322   0.0000       1.513482        41.1839 
 323   0.0000       1.519835        41.3568 
 324   0.0000       1.526031        41.5254 
 325   0.0000       1.545445        42.0537 
 326   0.0000       1.553563        42.2746 
 327   0.0000       1.558635        42.4126 
 328   0.0000       1.563465        42.5440 
 329   0.0000       1.566102        42.6158 
 330   0.0000       1.585649        43.1477 
 331   0.0000       1.587689        43.2032 
 332   0.0000       1.590811        43.2882 
 333   0.0000       1.601698        43.5844 
 334   0.0000       1.612777        43.8859 
 335   0.0000       1.614350        43.9287 
 336   0.0000       1.629525        44.3416 
 337   0.0000       1.659674        45.1620 
 338   0.0000       1.663565        45.2679 
 339   0.0000       1.681746        45.7626 
 340   0.0000       1.690282        45.9949 
 341   0.0000       1.705332        46.4044 
 342   0.0000       1.709991        46.5312 
 343   0.0000       1.749128        47.5962 
 344   0.0000       1.768693        48.1286 
 345   0.0000       1.780783        48.4576 
 346   0.0000       1.803246        49.0688 
 347   0.0000       1.821463        49.5645 
 348   0.0000       1.823669        49.6246 
 349   0.0000       1.827012        49.7155 
 350   0.0000       1.836815        49.9823 
 351   0.0000       1.840508        50.0828 
 352   0.0000       1.843519        50.1647 
 353   0.0000       1.850488        50.3543 
 354   0.0000       1.867363        50.8135 
 355   0.0000       1.881116        51.1878 
 356   0.0000       1.887765        51.3687 
 357   0.0000       1.901115        51.7320 
 358   0.0000       1.911114        52.0041 
 359   0.0000       1.915251        52.1166 
 360   0.0000       1.933786        52.6210 
 361   0.0000       1.945387        52.9367 
 362   0.0000       1.963717        53.4354 
 363   0.0000       1.969715        53.5987 
 364   0.0000       2.013857        54.7998 
 365   0.0000       2.022890        55.0456 
 366   0.0000       2.037654        55.4474 
 367   0.0000       2.047061        55.7034 
 368   0.0000       2.048055        55.7304 
 369   0.0000       2.049496        55.7696 
 370   0.0000       2.059312        56.0367 
 371   0.0000       2.067202        56.2514 
 372   0.0000       2.069451        56.3126 
 373   0.0000       2.075006        56.4638 
 374   0.0000       2.075123        56.4670 
 375   0.0000       2.092353        56.9358 
 376   0.0000       2.102890        57.2226 
 377   0.0000       2.130882        57.9843 
 378   0.0000       2.151916        58.5566 
 379   0.0000       2.156235        58.6741 
 380   0.0000       2.159454        58.7617 
 381   0.0000       2.161106        58.8067 
 382   0.0000       2.167336        58.9762 
 383   0.0000       2.260364        61.5076 
 384   0.0000       2.284460        62.1633 
 385   0.0000       2.286618        62.2220 
 386   0.0000       2.288467        62.2723 
 387   0.0000       2.291225        62.3474 
 388   0.0000       2.292899        62.3930 
 389   0.0000       2.295847        62.4732 
 390   0.0000       2.304785        62.7164 
 391   0.0000       2.315996        63.0215 
 392   0.0000       2.335574        63.5542 
 393   0.0000       2.432445        66.1902 
 394   0.0000       2.451368        66.7051 
 395   0.0000       2.542591        69.1874 
 396   0.0000       2.543417        69.2099 
 397   0.0000       2.552181        69.4484 
 398   0.0000       2.568317        69.8875 
 399   0.0000       2.581030        70.2334 
 400   0.0000       2.714936        73.8772 
 401   0.0000       2.746828        74.7450 
 402   0.0000       2.749303        74.8123 
 403   0.0000       2.756139        74.9984 
 404   0.0000       2.756571        75.0101 
 405   0.0000       2.759449        75.0884 
 406   0.0000       2.761030        75.1314 
 407   0.0000       2.768134        75.3248 
 408   0.0000       2.791074        75.9490 
 409   0.0000       2.808253        76.4164 
 410   0.0000       2.825637        76.8895 
 411   0.0000       2.982034        81.1453 
 412   0.0000       2.993424        81.4552 
 413   0.0000       3.018306        82.1323 
 414   0.0000       3.024694        82.3061 
 415   0.0000       3.032811        82.5270 
 416   0.0000       3.047249        82.9199 
 417   0.0000       3.056628        83.1751 
 418   0.0000       3.057971        83.2116 
 419   0.0000       3.059504        83.2533 
 420   0.0000       3.069366        83.5217 
 421   0.0000       3.070785        83.5603 
 422   0.0000       3.077570        83.7449 
 423   0.0000       3.080148        83.8151 
 424   0.0000       3.093098        84.1675 
 425   0.0000       3.098789        84.3223 
 426   0.0000       3.124195        85.0137 
 427   0.0000       3.133830        85.2759 
 428   0.0000       3.156506        85.8929 
 429   0.0000       3.182373        86.5968 
 430   0.0000       3.188125        86.7533 
 431   0.0000       3.212108        87.4059 
 432   0.0000       3.238284        88.1182 
 433   0.0000       3.243045        88.2477 
 434   0.0000       3.246701        88.3472 
 435   0.0000       3.248600        88.3989 
 436   0.0000       3.248950        88.4084 
 437   0.0000       3.255752        88.5935 
 438   0.0000       3.258752        88.6752 
 439   0.0000       3.268358        88.9365 
 440   0.0000       3.272690        89.0544 
 441   0.0000       3.286268        89.4239 
 442   0.0000       3.316603        90.2494 
 443   0.0000       3.356631        91.3386 
 444   0.0000       3.408922        92.7615 
 445   0.0000       3.478416        94.6525 
 446   0.0000       3.566826        97.0583 
 447   0.0000       3.619553        98.4931 
 448   0.0000       3.770978       102.6135 
 449   0.0000       3.971154       108.0606 
 450   0.0000       4.011654       109.1627 
 451   0.0000       4.386796       119.3708 
 452   0.0000       4.397264       119.6556 
 453   0.0000       4.404441       119.8509 
 454   0.0000       4.405311       119.8746 
 455   0.0000       4.414478       120.1241 
 456   0.0000       4.421901       120.3261 
 457   0.0000       4.430765       120.5673 
 458   0.0000       4.436848       120.7328 
 459   0.0000       4.438255       120.7711 
 460   0.0000       4.444628       120.9445 
 461   0.0000       4.446547       120.9967 
 462   0.0000       4.453024       121.1729 
 463   0.0000       4.457761       121.3019 
 464   0.0000       4.462455       121.4296 
 465   0.0000       4.468427       121.5921 
 466   0.0000       4.472203       121.6948 
 467   0.0000       4.477859       121.8487 
 468   0.0000       4.479784       121.9011 
 469   0.0000       4.480710       121.9263 
 470   0.0000       4.482841       121.9843 
 471   0.0000       4.492468       122.2463 
 472   0.0000       4.495327       122.3241 
 473   0.0000       4.503514       122.5468 
 474   0.0000       4.516487       122.8999 
 475   0.0000       4.522313       123.0584 
 476   0.0000       4.545195       123.6810 
 477   0.0000       4.570240       124.3625 
 478   0.0000       4.601693       125.2184 

                    ********************************
                    * MULLIKEN POPULATION ANALYSIS *
                    ********************************

--------------------------------------------
MULLIKEN ATOMIC CHARGES AND SPIN POPULATIONS
--------------------------------------------
   0 C :   -0.126194   -0.011982
   1 S :   -0.418578    0.065217
   2 Fe:    0.464904   -1.312414
   3 O :   -0.551118    0.425837
   4 Fe:    0.810294   -1.414267
   5 O :   -0.410951   -0.021403
   6 C :    0.132448    0.002992
   7 O :   -0.437416   -0.003829
   8 Fe:    0.357081    3.883936
   9 S :   -0.444549    0.151854
  10 C :   -0.111485    0.004157
  11 S :   -0.436037    0.366202
  12 S :   -0.458570    0.142109
  13 Fe:    0.452044    1.331347
  14 S :   -0.382288   -0.047172
  15 C :   -0.114275    0.007639
  16 O :   -0.515520    0.121676
  17 S :    0.066958    0.047306
  18 C :   -0.160510   -0.003754
  19 O :   -0.652659    0.088284
  20 S :   -0.416500    0.158512
  21 C :   -0.041963    0.000250
  22 H :   -0.033168    0.000811
  23 H :    0.020381    0.001275
  24 H :    0.025098   -0.000359
  25 H :    0.003404   -0.000296
  26 H :    0.016848    0.001586
  27 H :    0.097707    0.002268
  28 H :   -0.012129   -0.000381
  29 H :    0.044415    0.003615
  30 H :    0.055414   -0.000964
  31 H :   -0.010722    0.003705
  32 H :    0.045678    0.003518
  33 H :    0.046785    0.004494
  34 H :   -0.013362   -0.003240
  35 H :    0.043639   -0.002712
  36 H :    0.064899    0.004185
Sum of atomic charges         :   -3.0000000
Sum of atomic spin populations:    4.0000000

-----------------------------------------------------
MULLIKEN REDUCED ORBITAL CHARGES AND SPIN POPULATIONS
-----------------------------------------------------
CHARGE
  0 C s       :     3.054598  s :     3.054598
      pz      :     1.050808  p :     3.040064
      px      :     0.971066
      py      :     1.018190
      dz2     :     0.010018  d :     0.031531
      dxz     :     0.004799
      dyz     :     0.002308
      dx2y2   :     0.004838
      dxy     :     0.009569
  1 S s       :     5.891869  s :     5.891869
      pz      :     3.654753  p :    10.472546
      px      :     3.091651
      py      :     3.726141
      dz2     :     0.006406  d :     0.054163
      dxz     :     0.016554
      dyz     :     0.004280
      dx2y2   :     0.016462
      dxy     :     0.010461
  2 Fes       :     6.493704  s :     6.493704
      pz      :     4.226347  p :    12.732918
      px      :     4.258703
      py      :     4.247868
      dz2     :     1.014360  d :     6.307173
      dxz     :     1.269026
      dyz     :     1.429907
      dx2y2   :     1.221546
      dxy     :     1.372334
      f0      :     0.000333  f :     0.001301
      f+1     :     0.000180
      f-1     :     0.000270
      f+2     :     0.000110
      f-2     :     0.000173
      f+3     :     0.000136
      f-3     :     0.000099
  3 O s       :     3.879705  s :     3.879705
      pz      :     1.477887  p :     4.665873
      px      :     1.591093
      py      :     1.596893
      dz2     :     0.001351  d :     0.005539
      dxz     :     0.001137
      dyz     :     0.001402
      dx2y2   :     0.000713
      dxy     :     0.000935
  4 Fes       :     6.434139  s :     6.434139
      pz      :     4.162362  p :    12.545951
      px      :     4.194532
      py      :     4.189058
      dz2     :     1.730117  d :     6.207850
      dxz     :     0.953945
      dyz     :     1.061434
      dx2y2   :     1.258060
      dxy     :     1.204294
      f0      :     0.000197  f :     0.001766
      f+1     :     0.000188
      f-1     :     0.000242
      f+2     :     0.000206
      f-2     :     0.000283
      f+3     :     0.000371
      f-3     :     0.000279
  5 O s       :     3.779660  s :     3.779660
      pz      :     1.290213  p :     4.617349
      px      :     1.593415
      py      :     1.733722
      dz2     :     0.005910  d :     0.013942
      dxz     :     0.004005
      dyz     :     0.002894
      dx2y2   :     0.000628
      dxy     :     0.000505
  6 C s       :     3.048351  s :     3.048351
      pz      :     0.881524  p :     2.672357
      px      :     0.824124
      py      :     0.966709
      dz2     :     0.042613  d :     0.146844
      dxz     :     0.028512
      dyz     :     0.045537
      dx2y2   :     0.016330
      dxy     :     0.013852
  7 O s       :     3.765019  s :     3.765019
      pz      :     1.648487  p :     4.657528
      px      :     1.493646
      py      :     1.515394
      dz2     :     0.001965  d :     0.014869
      dxz     :     0.001668
      dyz     :     0.005108
      dx2y2   :     0.002935
      dxy     :     0.003193
  8 Fes       :     6.583909  s :     6.583909
      pz      :     4.323207  p :    12.903336
      px      :     4.268397
      py      :     4.311732
      dz2     :     1.215886  d :     6.154923
      dxz     :     1.180322
      dyz     :     1.257514
      dx2y2   :     1.263299
      dxy     :     1.237902
      f0      :     0.000107  f :     0.000751
      f+1     :     0.000102
      f-1     :     0.000125
      f+2     :     0.000112
      f-2     :     0.000094
      f+3     :     0.000119
      f-3     :     0.000092
  9 S s       :     5.873521  s :     5.873521
      pz      :     3.670296  p :    10.519202
      px      :     3.045628
      py      :     3.803278
      dz2     :     0.011366  d :     0.051825
      dxz     :     0.008299
      dyz     :     0.004455
      dx2y2   :     0.019505
      dxy     :     0.008200
 10 C s       :     3.049679  s :     3.049679
      pz      :     1.003521  p :     3.029765
      px      :     0.982660
      py      :     1.043584
      dz2     :     0.005951  d :     0.032041
      dxz     :     0.005478
      dyz     :     0.006438
      dx2y2   :     0.005168
      dxy     :     0.009006
 11 S s       :     5.873362  s :     5.873362
      pz      :     3.577251  p :    10.529831
      px      :     3.468206
      py      :     3.484375
      dz2     :     0.004086  d :     0.032844
      dxz     :     0.005846
      dyz     :     0.004575
      dx2y2   :     0.009884
      dxy     :     0.008453
 12 S s       :     5.887315  s :     5.887315
      pz      :     3.536902  p :    10.525844
      px      :     3.545302
      py      :     3.443640
      dz2     :     0.007389  d :     0.045411
      dxz     :     0.009787
      dyz     :     0.006625
      dx2y2   :     0.011160
      dxy     :     0.010450
 13 Fes       :     6.503231  s :     6.503231
      pz      :     4.245189  p :    12.744907
      px      :     4.260362
      py      :     4.239357
      dz2     :     1.158091  d :     6.298475
      dxz     :     1.303252
      dyz     :     1.318822
      dx2y2   :     1.188426
      dxy     :     1.329885
      f0      :     0.000163  f :     0.001343
      f+1     :     0.000192
      f-1     :     0.000330
      f+2     :     0.000188
      f-2     :     0.000180
      f+3     :     0.000133
      f-3     :     0.000157
 14 S s       :     5.892713  s :     5.892713
      pz      :     3.204064  p :    10.429967
      px      :     3.715306
      py      :     3.510597
      dz2     :     0.019622  d :     0.059608
      dxz     :     0.010512
      dyz     :     0.016800
      dx2y2   :     0.005033
      dxy     :     0.007641
 15 C s       :     3.041090  s :     3.041090
      pz      :     1.008660  p :     3.041168
      px      :     1.034814
      py      :     0.997694
      dz2     :     0.008578  d :     0.032018
      dxz     :     0.003865
      dyz     :     0.007955
      dx2y2   :     0.006022
      dxy     :     0.005598
 16 O s       :     3.885374  s :     3.885374
      pz      :     1.447068  p :     4.614580
      px      :     1.438906
      py      :     1.728607
      dz2     :     0.004560  d :     0.015566
      dxz     :     0.005402
      dyz     :     0.003008
      dx2y2   :     0.001379
      dxy     :     0.001217
 17 S s       :     5.861153  s :     5.861153
      pz      :     3.199126  p :     9.848558
      px      :     3.453809
      py      :     3.195624
      dz2     :     0.048953  d :     0.223331
      dxz     :     0.042771
      dyz     :     0.064553
      dx2y2   :     0.034286
      dxy     :     0.032768
 18 C s       :     3.039720  s :     3.039720
      pz      :     1.002275  p :     3.092671
      px      :     1.087724
      py      :     1.002672
      dz2     :     0.002072  d :     0.028119
      dxz     :     0.007067
      dyz     :     0.008069
      dx2y2   :     0.004746
      dxy     :     0.006165
 19 O s       :     3.877178  s :     3.877178
      pz      :     1.617815  p :     4.770194
      px      :     1.626120
      py      :     1.526260
      dz2     :     0.001211  d :     0.005287
      dxz     :     0.000845
      dyz     :     0.001319
      dx2y2   :     0.000851
      dxy     :     0.001061
 20 S s       :     5.871771  s :     5.871771
      pz      :     3.502366  p :    10.510884
      px      :     3.438156
      py      :     3.570362
      dz2     :     0.006012  d :     0.033845
      dxz     :     0.009245
      dyz     :     0.004707
      dx2y2   :     0.006980
      dxy     :     0.006901
 21 C s       :     2.952096  s :     2.952096
      pz      :     0.993310  p :     3.064478
      px      :     1.014783
      py      :     1.056386
      dz2     :     0.006011  d :     0.025388
      dxz     :     0.004014
      dyz     :     0.005297
      dx2y2   :     0.005614
      dxy     :     0.004453
 22 H s       :     1.008524  s :     1.008524
      pz      :     0.012869  p :     0.024644
      px      :     0.007055
      py      :     0.004720
 23 H s       :     0.952469  s :     0.952469
      pz      :     0.009291  p :     0.027150
      px      :     0.008727
      py      :     0.009132
 24 H s       :     0.948748  s :     0.948748
      pz      :     0.005679  p :     0.026153
      px      :     0.013940
      py      :     0.006535
 25 H s       :     0.971411  s :     0.971411
      pz      :     0.010525  p :     0.025185
      px      :     0.009591
      py      :     0.005068
 26 H s       :     0.958047  s :     0.958047
      pz      :     0.009522  p :     0.025105
      px      :     0.006708
      py      :     0.008874
 27 H s       :     0.874591  s :     0.874591
      pz      :     0.006572  p :     0.027702
      px      :     0.015466
      py      :     0.005664
 28 H s       :     0.987220  s :     0.987220
      pz      :     0.005043  p :     0.024909
      px      :     0.008159
      py      :     0.011707
 29 H s       :     0.930739  s :     0.930739
      pz      :     0.004591  p :     0.024846
      px      :     0.014758
      py      :     0.005497
 30 H s       :     0.919755  s :     0.919755
      pz      :     0.008902  p :     0.024831
      px      :     0.005528
      py      :     0.010401
 31 H s       :     0.985870  s :     0.985870
      pz      :     0.012424  p :     0.024852
      px      :     0.004761
      py      :     0.007668
 32 H s       :     0.929504  s :     0.929504
      pz      :     0.005455  p :     0.024819
      px      :     0.005970
      py      :     0.013393
 33 H s       :     0.928268  s :     0.928268
      pz      :     0.011692  p :     0.024947
      px      :     0.005018
      py      :     0.008237
 34 H s       :     0.988496  s :     0.988496
      pz      :     0.006670  p :     0.024866
      px      :     0.007999
      py      :     0.010197
 35 H s       :     0.931510  s :     0.931510
      pz      :     0.005789  p :     0.024852
      px      :     0.005231
      py      :     0.013831
 36 H s       :     0.910279  s :     0.910279
      pz      :     0.014805  p :     0.024822
      px      :     0.004723
      py      :     0.005294

SPIN
  0 C s       :    -0.001569  s :    -0.001569
      pz      :    -0.003419  p :    -0.010371
      px      :    -0.005769
      py      :    -0.001183
      dz2     :     0.000290  d :    -0.000042
      dxz     :     0.000027
      dyz     :    -0.000006
      dx2y2   :    -0.000003
      dxy     :    -0.000349
  1 S s       :    -0.001154  s :    -0.001154
      pz      :     0.066342  p :     0.068892
      px      :     0.040788
      py      :    -0.038239
      dz2     :    -0.000376  d :    -0.002522
      dxz     :     0.000362
      dyz     :    -0.000086
      dx2y2   :    -0.001785
      dxy     :    -0.000636
  2 Fes       :    -0.040379  s :    -0.040379
      pz      :    -0.022757  p :    -0.121247
      px      :    -0.056201
      py      :    -0.042288
      dz2     :    -0.037821  d :    -1.150914
      dxz     :    -0.198662
      dyz     :    -0.172834
      dx2y2   :    -0.683402
      dxy     :    -0.058195
      f0      :     0.000029  f :     0.000126
      f+1     :     0.000004
      f-1     :     0.000020
      f+2     :     0.000006
      f-2     :     0.000032
      f+3     :     0.000026
      f-3     :     0.000010
  3 O s       :     0.002480  s :     0.002480
      pz      :     0.076781  p :     0.424054
      px      :     0.180985
      py      :     0.166288
      dz2     :    -0.000294  d :    -0.000697
      dxz     :    -0.000231
      dyz     :    -0.000051
      dx2y2   :    -0.000039
      dxy     :    -0.000082
  4 Fes       :    -0.028286  s :    -0.028286
      pz      :    -0.000291  p :    -0.046053
      px      :    -0.025888
      py      :    -0.019874
      dz2     :     0.135717  d :    -1.340034
      dxz     :    -0.678419
      dyz     :    -0.681587
      dx2y2   :     0.538896
      dxy     :    -0.654642
      f0      :     0.000008  f :     0.000106
      f+1     :     0.000038
      f-1     :     0.000023
      f+2     :     0.000008
      f-2     :    -0.000002
      f+3     :     0.000023
      f-3     :     0.000008
  5 O s       :    -0.000027  s :    -0.000027
      pz      :     0.000384  p :    -0.021318
      px      :    -0.005136
      py      :    -0.016566
      dz2     :     0.000123  d :    -0.000058
      dxz     :    -0.000088
      dyz     :    -0.000085
      dx2y2   :     0.000008
      dxy     :    -0.000017
  6 C s       :     0.000416  s :     0.000416
      pz      :     0.002970  p :     0.003241
      px      :    -0.000038
      py      :     0.000309
      dz2     :    -0.000019  d :    -0.000666
      dxz     :    -0.000142
      dyz     :    -0.000471
      dx2y2   :    -0.000006
      dxy     :    -0.000028
  7 O s       :    -0.000293  s :    -0.000293
      pz      :    -0.000453  p :    -0.003545
      px      :    -0.002923
      py      :    -0.000169
      dz2     :     0.000003  d :     0.000010
      dxz     :     0.000001
      dyz     :    -0.000000
      dx2y2   :     0.000001
      dxy     :     0.000005
  8 Fes       :     0.050531  s :     0.050531
      pz      :     0.035331  p :     0.113082
      px      :     0.041500
      py      :     0.036250
      dz2     :     0.767252  d :     3.720364
      dxz     :     0.780395
      dyz     :     0.733215
      dx2y2   :     0.702818
      dxy     :     0.736684
      f0      :    -0.000004  f :    -0.000041
      f+1     :    -0.000011
      f-1     :    -0.000016
      f+2     :    -0.000006
      f-2     :     0.000004
      f+3     :    -0.000011
      f-3     :     0.000002
  9 S s       :     0.008620  s :     0.008620
      pz      :     0.078063  p :     0.140047
      px      :    -0.007453
      py      :     0.069438
      dz2     :     0.000430  d :     0.003187
      dxz     :     0.001250
      dyz     :     0.000160
      dx2y2   :     0.000723
      dxy     :     0.000623
 10 C s       :    -0.001584  s :    -0.001584
      pz      :    -0.000940  p :     0.004711
      px      :     0.005478
      py      :     0.000172
      dz2     :     0.000063  d :     0.001030
      dxz     :     0.000426
      dyz     :     0.000109
      dx2y2   :     0.000005
      dxy     :     0.000427
 11 S s       :     0.005381  s :     0.005381
      pz      :     0.130690  p :     0.363442
      px      :     0.120469
      py      :     0.112283
      dz2     :    -0.000303  d :    -0.002621
      dxz     :    -0.000647
      dyz     :    -0.000150
      dx2y2   :    -0.001123
      dxy     :    -0.000397
 12 S s       :     0.003197  s :     0.003197
      pz      :     0.058774  p :     0.141604
      px      :     0.024390
      py      :     0.058440
      dz2     :    -0.000043  d :    -0.002692
      dxz     :    -0.000422
      dyz     :    -0.000504
      dx2y2   :    -0.000520
      dxy     :    -0.001204
 13 Fes       :     0.023523  s :     0.023523
      pz      :     0.002837  p :     0.019299
      px      :     0.014172
      py      :     0.002290
      dz2     :     0.350239  d :     1.288531
      dxz     :     0.076748
      dyz     :     0.477177
      dx2y2   :     0.576573
      dxy     :    -0.192207
      f0      :     0.000011  f :    -0.000006
      f+1     :     0.000022
      f-1     :    -0.000018
      f+2     :     0.000001
      f-2     :    -0.000018
      f+3     :    -0.000008
      f-3     :     0.000004
 14 S s       :    -0.000674  s :    -0.000674
      pz      :     0.010308  p :    -0.049113
      px      :     0.006293
      py      :    -0.065715
      dz2     :     0.000108  d :     0.002615
      dxz     :     0.000161
      dyz     :     0.000987
      dx2y2   :     0.000794
      dxy     :     0.000564
 15 C s       :     0.001001  s :     0.001001
      pz      :     0.004676  p :     0.006636
      px      :     0.000715
      py      :     0.001246
      dz2     :     0.000128  d :     0.000002
      dxz     :     0.000041
      dyz     :    -0.000167
      dx2y2   :    -0.000025
      dxy     :     0.000025
 16 O s       :     0.000977  s :     0.000977
      pz      :     0.042028  p :     0.120922
      px      :     0.079808
      py      :    -0.000915
      dz2     :    -0.000019  d :    -0.000223
      dxz     :    -0.000116
      dyz     :     0.000019
      dx2y2   :    -0.000020
      dxy     :    -0.000088
 17 S s       :     0.000746  s :     0.000746
      pz      :     0.007908  p :     0.046057
      px      :     0.037516
      py      :     0.000633
      dz2     :     0.000502  d :     0.000503
      dxz     :     0.000466
      dyz     :    -0.000375
      dx2y2   :    -0.000020
      dxy     :    -0.000070
 18 C s       :    -0.000874  s :    -0.000874
      pz      :    -0.000943  p :    -0.003183
      px      :    -0.000581
      py      :    -0.001660
      dz2     :     0.000008  d :     0.000303
      dxz     :     0.000034
      dyz     :     0.000100
      dx2y2   :    -0.000008
      dxy     :     0.000170
 19 O s       :     0.001290  s :     0.001290
      pz      :     0.036525  p :     0.086961
      px      :     0.063192
      py      :    -0.012756
      dz2     :     0.000104  d :     0.000032
      dxz     :     0.000002
      dyz     :    -0.000070
      dx2y2   :    -0.000091
      dxy     :     0.000087
 20 S s       :     0.000071  s :     0.000071
      pz      :     0.078793  p :     0.158523
      px      :     0.027086
      py      :     0.052643
      dz2     :     0.000286  d :    -0.000082
      dxz     :    -0.000255
      dyz     :     0.000148
      dx2y2   :     0.000034
      dxy     :    -0.000295
 21 C s       :     0.000091  s :     0.000091
      pz      :     0.000664  p :     0.000117
      px      :     0.000225
      py      :    -0.000772
      dz2     :     0.000025  d :     0.000042
      dxz     :     0.000010
      dyz     :     0.000001
      dx2y2   :     0.000001
      dxy     :     0.000005
 22 H s       :     0.000820  s :     0.000820
      pz      :    -0.000007  p :    -0.000009
      px      :     0.000005
      py      :    -0.000007
 23 H s       :     0.001197  s :     0.001197
      pz      :     0.000064  p :     0.000079
      px      :     0.000010
      py      :     0.000004
 24 H s       :    -0.000362  s :    -0.000362
      pz      :    -0.000005  p :     0.000003
      px      :     0.000007
      py      :     0.000000
 25 H s       :    -0.000286  s :    -0.000286
      pz      :     0.000004  p :    -0.000010
      px      :     0.000004
      py      :    -0.000018
 26 H s       :     0.001601  s :     0.001601
      pz      :    -0.000003  p :    -0.000015
      px      :     0.000001
      py      :    -0.000013
 27 H s       :     0.002222  s :     0.002222
      pz      :     0.000006  p :     0.000046
      px      :     0.000047
      py      :    -0.000008
 28 H s       :    -0.000403  s :    -0.000403
      pz      :     0.000030  p :     0.000022
      px      :    -0.000010
      py      :     0.000002
 29 H s       :     0.003609  s :     0.003609
      pz      :     0.000017  p :     0.000006
      px      :    -0.000033
      py      :     0.000022
 30 H s       :    -0.000987  s :    -0.000987
      pz      :     0.000019  p :     0.000023
      px      :    -0.000015
      py      :     0.000019
 31 H s       :     0.003617  s :     0.003617
      pz      :    -0.000001  p :     0.000088
      px      :     0.000092
      py      :    -0.000004
 32 H s       :     0.003515  s :     0.003515
      pz      :     0.000003  p :     0.000003
      px      :     0.000013
      py      :    -0.000014
 33 H s       :     0.004488  s :     0.004488
      pz      :    -0.000003  p :     0.000007
      px      :     0.000021
      py      :    -0.000011
 34 H s       :    -0.003169  s :    -0.003169
      pz      :    -0.000043  p :    -0.000071
      px      :    -0.000034
      py      :     0.000006
 35 H s       :    -0.002692  s :    -0.002692
      pz      :    -0.000001  p :    -0.000020
      px      :    -0.000051
      py      :     0.000031
 36 H s       :     0.004198  s :     0.004198
      pz      :    -0.000048  p :    -0.000013
      px      :     0.000016
      py      :     0.000020


                     *******************************
                     * LOEWDIN POPULATION ANALYSIS *
                     *******************************

-------------------------------------------
LOEWDIN ATOMIC CHARGES AND SPIN POPULATIONS
-------------------------------------------
   0 C :   -0.197970   -0.009437
   1 S :   -0.124516    0.047122
   2 Fe:   -0.017764   -1.228387
   3 O :   -0.340089    0.390088
   4 Fe:    0.478433   -1.371330
   5 O :   -0.269837   -0.024572
   6 C :   -0.003890    0.001586
   7 O :   -0.362486   -0.003367
   8 Fe:   -0.064072    3.804027
   9 S :   -0.160593    0.165079
  10 C :   -0.193916    0.008983
  11 S :   -0.227946    0.351608
  12 S :   -0.103301    0.138961
  13 Fe:   -0.023168    1.311332
  14 S :   -0.079158   -0.029353
  15 C :   -0.202933    0.005729
  16 O :   -0.477047    0.114606
  17 S :    0.271429    0.043956
  18 C :   -0.230940   -0.001047
  19 O :   -0.443427    0.086135
  20 S :   -0.204786    0.183154
  21 C :   -0.119204    0.000741
  22 H :    0.002808    0.000560
  23 H :    0.017227    0.001110
  24 H :    0.027809    0.000080
  25 H :    0.005139   -0.000225
  26 H :   -0.003326    0.001200
  27 H :    0.023327    0.002192
  28 H :   -0.010392   -0.001000
  29 H :    0.008810    0.002331
  30 H :    0.011826    0.000033
  31 H :   -0.010973    0.003477
  32 H :    0.008535    0.002883
  33 H :    0.007558    0.003178
  34 H :   -0.012500   -0.002063
  35 H :    0.006122   -0.001980
  36 H :    0.015210    0.002610

----------------------------------------------------
LOEWDIN REDUCED ORBITAL CHARGES AND SPIN POPULATIONS
----------------------------------------------------
CHARGE
  0 C s       :     2.881155  s :     2.881155
      pz      :     1.099448  p :     3.239291
      px      :     1.050204
      py      :     1.089638
      dz2     :     0.025341  d :     0.077524
      dxz     :     0.011320
      dyz     :     0.005617
      dx2y2   :     0.012034
      dxy     :     0.023211
  1 S s       :     5.624621  s :     5.624621
      pz      :     3.651346  p :    10.435023
      px      :     3.099688
      py      :     3.683988
      dz2     :     0.007413  d :     0.064873
      dxz     :     0.020531
      dyz     :     0.004097
      dx2y2   :     0.021284
      dxy     :     0.011548
  2 Fes       :     6.523852  s :     6.523852
      pz      :     4.297528  p :    12.994330
      px      :     4.348894
      py      :     4.347907
      dz2     :     1.067780  d :     6.497738
      dxz     :     1.299678
      dyz     :     1.458637
      dx2y2   :     1.257888
      dxy     :     1.413755
      f0      :     0.000459  f :     0.001843
      f+1     :     0.000257
      f-1     :     0.000386
      f+2     :     0.000169
      f-2     :     0.000226
      f+3     :     0.000201
      f-3     :     0.000146
  3 O s       :     3.656944  s :     3.656944
      pz      :     1.488062  p :     4.675126
      px      :     1.588388
      py      :     1.598676
      dz2     :     0.002162  d :     0.008019
      dxz     :     0.001815
      dyz     :     0.002052
      dx2y2   :     0.000853
      dxy     :     0.001138
  4 Fes       :     6.420939  s :     6.420939
      pz      :     4.209187  p :    12.717420
      px      :     4.250966
      py      :     4.257268
      dz2     :     1.750112  d :     6.380718
      dxz     :     0.992933
      dyz     :     1.097084
      dx2y2   :     1.293074
      dxy     :     1.247515
      f0      :     0.000281  f :     0.002490
      f+1     :     0.000272
      f-1     :     0.000324
      f+2     :     0.000308
      f-2     :     0.000409
      f+3     :     0.000509
      f-3     :     0.000387
  5 O s       :     3.529897  s :     3.529897
      pz      :     1.406562  p :     4.714391
      px      :     1.584678
      py      :     1.723151
      dz2     :     0.012884  d :     0.025549
      dxz     :     0.005955
      dyz     :     0.005448
      dx2y2   :     0.000701
      dxy     :     0.000561
  6 C s       :     2.852101  s :     2.852101
      pz      :     0.988060  p :     2.826137
      px      :     0.820191
      py      :     1.017886
      dz2     :     0.099987  d :     0.325652
      dxz     :     0.057660
      dyz     :     0.105895
      dx2y2   :     0.035821
      dxy     :     0.026288
  7 O s       :     3.568946  s :     3.568946
      pz      :     1.681045  p :     4.767650
      px      :     1.495437
      py      :     1.591168
      dz2     :     0.003233  d :     0.025890
      dxz     :     0.002535
      dyz     :     0.010170
      dx2y2   :     0.005514
      dxy     :     0.004438
  8 Fes       :     6.579457  s :     6.579457
      pz      :     4.392314  p :    13.148910
      px      :     4.366459
      py      :     4.390136
      dz2     :     1.252949  d :     6.334527
      dxz     :     1.210634
      dyz     :     1.294245
      dx2y2   :     1.308193
      dxy     :     1.268507
      f0      :     0.000171  f :     0.001178
      f+1     :     0.000160
      f-1     :     0.000179
      f+2     :     0.000182
      f-2     :     0.000152
      f+3     :     0.000189
      f-3     :     0.000145
  9 S s       :     5.609595  s :     5.609595
      pz      :     3.623348  p :    10.488561
      px      :     3.101095
      py      :     3.764118
      dz2     :     0.013567  d :     0.062437
      dxz     :     0.009408
      dyz     :     0.004887
      dx2y2   :     0.025158
      dxy     :     0.009416
 10 C s       :     2.879301  s :     2.879301
      pz      :     1.082209  p :     3.235859
      px      :     1.055925
      py      :     1.097724
      dz2     :     0.015872  d :     0.078756
      dxz     :     0.011803
      dyz     :     0.017103
      dx2y2   :     0.013051
      dxy     :     0.020926
 11 S s       :     5.695270  s :     5.695270
      pz      :     3.564659  p :    10.496471
      px      :     3.456891
      py      :     3.474920
      dz2     :     0.004145  d :     0.036206
      dxz     :     0.006145
      dyz     :     0.005087
      dx2y2   :     0.011159
      dxy     :     0.009670
 12 S s       :     5.651013  s :     5.651013
      pz      :     3.496688  p :    10.402160
      px      :     3.506818
      py      :     3.398654
      dz2     :     0.008237  d :     0.050128
      dxz     :     0.010425
      dyz     :     0.007330
      dx2y2   :     0.012925
      dxy     :     0.011212
 13 Fes       :     6.519289  s :     6.519289
      pz      :     4.324205  p :    13.007564
      px      :     4.366417
      py      :     4.316942
      dz2     :     1.202651  d :     6.494409
      dxz     :     1.341942
      dyz     :     1.363197
      dx2y2   :     1.222168
      dxy     :     1.364452
      f0      :     0.000240  f :     0.001906
      f+1     :     0.000275
      f-1     :     0.000466
      f+2     :     0.000267
      f-2     :     0.000251
      f+3     :     0.000194
      f-3     :     0.000211
 14 S s       :     5.613812  s :     5.613812
      pz      :     3.246233  p :    10.393029
      px      :     3.689929
      py      :     3.456867
      dz2     :     0.024344  d :     0.072317
      dxz     :     0.012155
      dyz     :     0.022129
      dx2y2   :     0.005577
      dxy     :     0.008112
 15 C s       :     2.879040  s :     2.879040
      pz      :     1.074037  p :     3.244730
      px      :     1.095164
      py      :     1.075529
      dz2     :     0.021001  d :     0.079164
      dxz     :     0.008430
      dyz     :     0.019691
      dx2y2   :     0.015718
      dxy     :     0.014323
 16 O s       :     3.680625  s :     3.680625
      pz      :     1.537149  p :     4.769889
      px      :     1.491906
      py      :     1.740834
      dz2     :     0.007808  d :     0.026533
      dxz     :     0.010409
      dyz     :     0.003539
      dx2y2   :     0.003023
      dxy     :     0.001754
 17 S s       :     5.529848  s :     5.529848
      pz      :     3.213007  p :     9.892829
      px      :     3.452876
      py      :     3.226946
      dz2     :     0.063530  d :     0.305893
      dxz     :     0.066214
      dyz     :     0.090060
      dx2y2   :     0.044338
      dxy     :     0.041751
 18 C s       :     2.896371  s :     2.896371
      pz      :     1.072275  p :     3.262835
      px      :     1.108681
      py      :     1.081879
      dz2     :     0.004751  d :     0.071734
      dxz     :     0.018534
      dyz     :     0.020386
      dx2y2   :     0.013166
      dxy     :     0.014898
 19 O s       :     3.650497  s :     3.650497
      pz      :     1.622552  p :     4.785085
      px      :     1.624018
      py      :     1.538514
      dz2     :     0.001753  d :     0.007845
      dxz     :     0.001055
      dyz     :     0.002018
      dx2y2   :     0.001372
      dxy     :     0.001647
 20 S s       :     5.693671  s :     5.693671
      pz      :     3.478419  p :    10.473858
      px      :     3.432096
      py      :     3.563343
      dz2     :     0.006764  d :     0.037258
      dxz     :     0.010572
      dyz     :     0.005232
      dx2y2   :     0.007313
      dxy     :     0.007377
 21 C s       :     2.840566  s :     2.840566
      pz      :     1.061817  p :     3.208402
      px      :     1.070341
      py      :     1.076244
      dz2     :     0.016329  d :     0.070236
      dxz     :     0.011086
      dyz     :     0.014928
      dx2y2   :     0.016444
      dxy     :     0.011450
 22 H s       :     0.925978  s :     0.925978
      pz      :     0.037036  p :     0.071214
      px      :     0.018647
      py      :     0.015531
 23 H s       :     0.904890  s :     0.904890
      pz      :     0.025539  p :     0.077884
      px      :     0.023126
      py      :     0.029219
 24 H s       :     0.898673  s :     0.898673
      pz      :     0.014583  p :     0.073518
      px      :     0.038345
      py      :     0.020590
 25 H s       :     0.920681  s :     0.920681
      pz      :     0.031217  p :     0.074180
      px      :     0.026693
      py      :     0.016270
 26 H s       :     0.926803  s :     0.926803
      pz      :     0.025235  p :     0.076523
      px      :     0.018623
      py      :     0.032665
 27 H s       :     0.891525  s :     0.891525
      pz      :     0.019395  p :     0.085148
      px      :     0.043928
      py      :     0.021825
 28 H s       :     0.938046  s :     0.938046
      pz      :     0.017178  p :     0.072346
      px      :     0.021523
      py      :     0.033645
 29 H s       :     0.917041  s :     0.917041
      pz      :     0.016354  p :     0.074149
      px      :     0.042772
      py      :     0.015024
 30 H s       :     0.913675  s :     0.913675
      pz      :     0.031775  p :     0.074499
      px      :     0.015166
      py      :     0.027558
 31 H s       :     0.939155  s :     0.939155
      pz      :     0.034442  p :     0.071818
      px      :     0.016991
      py      :     0.020385
 32 H s       :     0.917557  s :     0.917557
      pz      :     0.013746  p :     0.073909
      px      :     0.022958
      py      :     0.037205
 33 H s       :     0.918095  s :     0.918095
      pz      :     0.031343  p :     0.074347
      px      :     0.019696
      py      :     0.023309
 34 H s       :     0.940291  s :     0.940291
      pz      :     0.018003  p :     0.072209
      px      :     0.026970
      py      :     0.027236
 35 H s       :     0.919726  s :     0.919726
      pz      :     0.016413  p :     0.074151
      px      :     0.018811
      py      :     0.038928
 36 H s       :     0.910115  s :     0.910115
      pz      :     0.044759  p :     0.074674
      px      :     0.016015
      py      :     0.013901

SPIN
  0 C s       :    -0.001941  s :    -0.001941
      pz      :    -0.001026  p :    -0.007339
      px      :    -0.005865
      py      :    -0.000448
      dz2     :     0.000594  d :    -0.000157
      dxz     :     0.000121
      dyz     :    -0.000004
      dx2y2   :    -0.000043
      dxy     :    -0.000825
  1 S s       :    -0.002699  s :    -0.002699
      pz      :     0.064276  p :     0.053291
      px      :     0.032052
      py      :    -0.043036
      dz2     :    -0.000516  d :    -0.003470
      dxz     :     0.000342
      dyz     :    -0.000008
      dx2y2   :    -0.002507
      dxy     :    -0.000781
  2 Fes       :    -0.015571  s :    -0.015571
      pz      :    -0.012270  p :    -0.079007
      px      :    -0.042447
      py      :    -0.024291
      dz2     :    -0.035714  d :    -1.134001
      dxz     :    -0.195879
      dyz     :    -0.170237
      dx2y2   :    -0.676399
      dxy     :    -0.055772
      f0      :     0.000045  f :     0.000193
      f+1     :     0.000011
      f-1     :     0.000038
      f+2     :     0.000012
      f-2     :     0.000034
      f+3     :     0.000042
      f-3     :     0.000012
  3 O s       :    -0.000902  s :    -0.000902
      pz      :     0.061361  p :     0.392308
      px      :     0.172086
      py      :     0.158860
      dz2     :    -0.000533  d :    -0.001319
      dxz     :    -0.000509
      dyz     :    -0.000100
      dx2y2   :    -0.000092
      dxy     :    -0.000086
  4 Fes       :    -0.014970  s :    -0.014970
      pz      :     0.003289  p :    -0.030209
      px      :    -0.018956
      py      :    -0.014542
      dz2     :     0.134664  d :    -1.326326
      dxz     :    -0.672877
      dyz     :    -0.675036
      dx2y2   :     0.535280
      dxy     :    -0.648356
      f0      :     0.000016  f :     0.000175
      f+1     :     0.000050
      f-1     :     0.000031
      f+2     :     0.000019
      f-2     :     0.000006
      f+3     :     0.000041
      f-3     :     0.000013
  5 O s       :    -0.000865  s :    -0.000865
      pz      :     0.000090  p :    -0.023704
      px      :    -0.005580
      py      :    -0.018215
      dz2     :     0.000227  d :    -0.000003
      dxz     :    -0.000099
      dyz     :    -0.000076
      dx2y2   :    -0.000019
      dxy     :    -0.000036
  6 C s       :     0.000680  s :     0.000680
      pz      :     0.001861  p :     0.002151
      px      :    -0.000062
      py      :     0.000352
      dz2     :    -0.000112  d :    -0.001244
      dxz     :    -0.000250
      dyz     :    -0.000820
      dx2y2   :    -0.000004
      dxy     :    -0.000058
  7 O s       :    -0.000093  s :    -0.000093
      pz      :    -0.000465  p :    -0.003280
      px      :    -0.002809
      py      :    -0.000006
      dz2     :    -0.000002  d :     0.000006
      dxz     :     0.000001
      dyz     :     0.000004
      dx2y2   :     0.000000
      dxy     :     0.000003
  8 Fes       :     0.015189  s :     0.015189
      pz      :     0.030724  p :     0.102616
      px      :     0.038249
      py      :     0.033643
      dz2     :     0.761087  d :     3.686266
      dxz     :     0.774149
      dyz     :     0.727344
      dx2y2   :     0.693420
      dxy     :     0.730266
      f0      :    -0.000003  f :    -0.000044
      f+1     :    -0.000014
      f-1     :    -0.000019
      f+2     :    -0.000010
      f-2     :     0.000009
      f+3     :    -0.000013
      f-3     :     0.000006
  9 S s       :     0.008232  s :     0.008232
      pz      :     0.083969  p :     0.151510
      px      :    -0.004417
      py      :     0.071959
      dz2     :     0.001111  d :     0.005337
      dxz     :     0.001636
      dyz     :     0.000720
      dx2y2   :     0.001115
      dxy     :     0.000755
 10 C s       :     0.001257  s :     0.001257
      pz      :    -0.000214  p :     0.005410
      px      :     0.005488
      py      :     0.000136
      dz2     :     0.000180  d :     0.002316
      dxz     :     0.000826
      dyz     :     0.000306
      dx2y2   :     0.000017
      dxy     :     0.000986
 11 S s       :     0.003089  s :     0.003089
      pz      :     0.125575  p :     0.350267
      px      :     0.105456
      py      :     0.119236
      dz2     :    -0.000005  d :    -0.001748
      dxz     :    -0.000996
      dyz     :     0.000162
      dx2y2   :    -0.000801
      dxy     :    -0.000108
 12 S s       :     0.003198  s :     0.003198
      pz      :     0.053986  p :     0.137593
      px      :     0.036008
      py      :     0.047599
      dz2     :     0.000236  d :    -0.001829
      dxz     :     0.000322
      dyz     :    -0.001005
      dx2y2   :     0.000248
      dxy     :    -0.001629
 13 Fes       :     0.013050  s :     0.013050
      pz      :     0.007566  p :     0.017325
      px      :     0.010231
      py      :    -0.000472
      dz2     :     0.346031  d :     1.280963
      dxz     :     0.077850
      dyz     :     0.474856
      dx2y2   :     0.572635
      dxy     :    -0.190410
      f0      :     0.000015  f :    -0.000005
      f+1     :     0.000030
      f-1     :    -0.000023
      f+2     :    -0.000000
      f-2     :    -0.000014
      f+3     :    -0.000016
      f-3     :     0.000004
 14 S s       :     0.002093  s :     0.002093
      pz      :     0.008797  p :    -0.035127
      px      :     0.011015
      py      :    -0.054940
      dz2     :     0.000265  d :     0.003682
      dxz     :     0.000180
      dyz     :     0.001284
      dx2y2   :     0.001154
      dxy     :     0.000799
 15 C s       :     0.001215  s :     0.001215
      pz      :     0.003439  p :     0.004375
      px      :     0.000261
      py      :     0.000675
      dz2     :     0.000278  d :     0.000140
      dxz     :     0.000062
      dyz     :    -0.000241
      dx2y2   :    -0.000002
      dxy     :     0.000042
 16 O s       :     0.001240  s :     0.001240
      pz      :     0.041181  p :     0.113617
      px      :     0.074159
      py      :    -0.001723
      dz2     :     0.000006  d :    -0.000250
      dxz     :    -0.000068
      dyz     :     0.000008
      dx2y2   :    -0.000095
      dxy     :    -0.000101
 17 S s       :     0.000250  s :     0.000250
      pz      :     0.009791  p :     0.041886
      px      :     0.031065
      py      :     0.001030
      dz2     :     0.001254  d :     0.001820
      dxz     :     0.000934
      dyz     :    -0.000564
      dx2y2   :     0.000313
      dxy     :    -0.000118
 18 C s       :    -0.000580  s :    -0.000580
      pz      :    -0.000387  p :    -0.001213
      px      :     0.000208
      py      :    -0.001035
      dz2     :     0.000010  d :     0.000746
      dxz     :     0.000078
      dyz     :     0.000250
      dx2y2   :    -0.000002
      dxy     :     0.000410
 19 O s       :     0.001428  s :     0.001428
      pz      :     0.039807  p :     0.084490
      px      :     0.060119
      py      :    -0.015436
      dz2     :     0.000309  d :     0.000217
      dxz     :    -0.000047
      dyz     :    -0.000047
      dx2y2   :    -0.000122
      dxy     :     0.000125
 20 S s       :     0.003045  s :     0.003045
      pz      :     0.085641  p :     0.177935
      px      :     0.032714
      py      :     0.059580
      dz2     :     0.000718  d :     0.002174
      dxz     :     0.000239
      dyz     :     0.000857
      dx2y2   :     0.000380
      dxy     :    -0.000020
 21 C s       :     0.000283  s :     0.000283
      pz      :     0.000504  p :     0.000336
      px      :     0.000145
      py      :    -0.000312
      dz2     :     0.000076  d :     0.000122
      dxz     :     0.000034
      dyz     :     0.000001
      dx2y2   :     0.000003
      dxy     :     0.000008
 22 H s       :     0.000581  s :     0.000581
      pz      :     0.000007  p :    -0.000021
      px      :     0.000005
      py      :    -0.000032
 23 H s       :     0.000884  s :     0.000884
      pz      :     0.000137  p :     0.000226
      px      :     0.000073
      py      :     0.000016
 24 H s       :     0.000080  s :     0.000080
      pz      :     0.000001  p :    -0.000000
      px      :    -0.000001
      py      :    -0.000000
 25 H s       :    -0.000142  s :    -0.000142
      pz      :    -0.000022  p :    -0.000083
      px      :    -0.000004
      py      :    -0.000057
 26 H s       :     0.001303  s :     0.001303
      pz      :    -0.000021  p :    -0.000103
      px      :     0.000005
      py      :    -0.000086
 27 H s       :     0.002173  s :     0.002173
      pz      :    -0.000011  p :     0.000019
      px      :     0.000037
      py      :    -0.000007
 28 H s       :    -0.001189  s :    -0.001189
      pz      :     0.000164  p :     0.000189
      px      :    -0.000029
      py      :     0.000055
 29 H s       :     0.002113  s :     0.002113
      pz      :     0.000127  p :     0.000218
      px      :     0.000080
      py      :     0.000012
 30 H s       :    -0.000009  s :    -0.000009
      pz      :     0.000053  p :     0.000043
      px      :    -0.000021
      py      :     0.000011
 31 H s       :     0.003175  s :     0.003175
      pz      :    -0.000031  p :     0.000301
      px      :     0.000359
      py      :    -0.000026
 32 H s       :     0.002714  s :     0.002714
      pz      :    -0.000033  p :     0.000169
      px      :     0.000269
      py      :    -0.000067
 33 H s       :     0.002953  s :     0.002953
      pz      :     0.000010  p :     0.000225
      px      :     0.000252
      py      :    -0.000036
 34 H s       :    -0.001662  s :    -0.001662
      pz      :    -0.000064  p :    -0.000401
      px      :    -0.000396
      py      :     0.000059
 35 H s       :    -0.001785  s :    -0.001785
      pz      :    -0.000027  p :    -0.000195
      px      :    -0.000209
      py      :     0.000041
 36 H s       :     0.002689  s :     0.002689
      pz      :    -0.000094  p :    -0.000080
      px      :    -0.000038
      py      :     0.000051


                      *****************************
                      * MAYER POPULATION ANALYSIS *
                      *****************************

  NA   - Mulliken gross atomic population
  ZA   - Total nuclear charge
  QA   - Mulliken gross atomic charge
  VA   - Mayer's total valence
  BVA  - Mayer's bonded valence
  FA   - Mayer's free valence

  ATOM       NA         ZA         QA         VA         BVA        FA
  0 C      6.1262     6.0000    -0.1262     3.9382     3.9381     0.0001
  1 S     16.4186    16.0000    -0.4186     1.9797     1.9597     0.0199
  2 Fe    25.5351    26.0000     0.4649     6.2085     4.2341     1.9745
  3 O      8.5511     8.0000    -0.5511     2.2343     2.1628     0.0715
  4 Fe    25.1897    26.0000     0.8103     5.8294     3.5510     2.2784
  5 O      8.4110     8.0000    -0.4110     2.0746     2.0741     0.0005
  6 C      5.8676     6.0000     0.1324     4.4727     4.4727     0.0000
  7 O      8.4374     8.0000    -0.4374     2.0347     2.0347     0.0000
  8 Fe    25.6429    26.0000     0.3571     7.3280     4.3138     3.0141
  9 S     16.4445    16.0000    -0.4445     1.9478     1.9333     0.0144
 10 C      6.1115     6.0000    -0.1115     3.9540     3.9539     0.0001
 11 S     16.4360    16.0000    -0.4360     2.3619     2.3067     0.0551
 12 S     16.4586    16.0000    -0.4586     2.3679     2.3555     0.0124
 13 Fe    25.5480    26.0000     0.4520     6.4171     4.2768     2.1403
 14 S     16.3823    16.0000    -0.3823     2.0258     2.0147     0.0110
 15 C      6.1143     6.0000    -0.1143     3.9295     3.9295     0.0001
 16 O      8.5155     8.0000    -0.5155     1.9318     1.9156     0.0162
 17 S     15.9330    16.0000     0.0670     2.4065     2.4033     0.0032
 18 C      6.1605     6.0000    -0.1605     3.8208     3.8208     0.0000
 19 O      8.6527     8.0000    -0.6527     2.1425     2.1210     0.0215
 20 S     16.4165    16.0000    -0.4165     2.3591     2.3211     0.0380
 21 C      6.0420     6.0000    -0.0420     3.7886     3.7886     0.0000
 22 H      1.0332     1.0000    -0.0332     1.0177     1.0177     0.0000
 23 H      0.9796     1.0000     0.0204     1.0711     1.0711     0.0000
 24 H      0.9749     1.0000     0.0251     1.0009     1.0009     0.0000
 25 H      0.9966     1.0000     0.0034     0.9945     0.9945     0.0000
 26 H      0.9832     1.0000     0.0168     0.9783     0.9783     0.0000
 27 H      0.9023     1.0000     0.0977     1.0292     1.0292     0.0000
 28 H      1.0121     1.0000    -0.0121     0.9742     0.9741     0.0000
 29 H      0.9556     1.0000     0.0444     0.9866     0.9865     0.0000
 30 H      0.9446     1.0000     0.0554     0.9845     0.9845     0.0000
 31 H      1.0107     1.0000    -0.0107     0.9707     0.9707     0.0000
 32 H      0.9543     1.0000     0.0457     0.9847     0.9847     0.0000
 33 H      0.9532     1.0000     0.0468     0.9907     0.9907     0.0000
 34 H      1.0134     1.0000    -0.0134     0.9721     0.9721     0.0000
 35 H      0.9564     1.0000     0.0436     0.9889     0.9889     0.0000
 36 H      0.9351     1.0000     0.0649     0.9862     0.9862     0.0000

  Mayer bond orders larger than 0.100000
B(  0-C ,  1-S ) :   1.0113 B(  0-C , 34-H ) :   0.9693 B(  0-C , 35-H ) :   0.9729 
B(  0-C , 36-H ) :   0.9702 B(  1-S ,  2-Fe) :   0.8378 B(  2-Fe,  3-O ) :   1.0192 
B(  2-Fe,  4-Fe) :   0.1042 B(  2-Fe,  8-Fe) :   0.2494 B(  2-Fe, 11-S ) :   1.0842 
B(  2-Fe, 12-S ) :   0.7176 B(  3-O ,  4-Fe) :   0.9471 B(  4-Fe,  5-O ) :   0.4226 
B(  4-Fe, 13-Fe) :   0.1200 B(  4-Fe, 16-O ) :   0.5556 B(  4-Fe, 17-S ) :   0.1789 
B(  4-Fe, 19-O ) :   0.9982 B(  5-O ,  6-C ) :   1.5158 B(  6-C ,  7-O ) :   1.8607 
B(  6-C , 21-C ) :   0.9906 B(  8-Fe,  9-S ) :   0.8189 B(  8-Fe, 11-S ) :   1.0241 
B(  8-Fe, 12-S ) :   0.7868 B(  8-Fe, 13-Fe) :   0.2764 B(  8-Fe, 20-S ) :   1.0117 
B(  9-S , 10-C ) :   1.0259 B( 10-C , 31-H ) :   0.9719 B( 10-C , 32-H ) :   0.9718 
B( 10-C , 33-H ) :   0.9702 B( 12-S , 13-Fe) :   0.7126 B( 13-Fe, 14-S ) :   0.8916 
B( 13-Fe, 19-O ) :   0.9531 B( 13-Fe, 20-S ) :   1.0905 B( 14-S , 15-C ) :   1.0017 
B( 15-C , 28-H ) :   0.9669 B( 15-C , 29-H ) :   0.9730 B( 15-C , 30-H ) :   0.9717 
B( 16-O , 17-S ) :   1.1924 B( 17-S , 18-C ) :   0.8853 B( 18-C , 25-H ) :   0.9558 
B( 18-C , 26-H ) :   0.9533 B( 18-C , 27-H ) :   0.9472 B( 21-C , 22-H ) :   0.9525 
B( 21-C , 23-H ) :   0.9294 B( 21-C , 24-H ) :   0.9537 

Environment variable NBOEXE for nbo6.exe or nbo5.exe not set! Skipping NBO-Analysis

-------
TIMINGS
-------

Total SCF time: 0 days 3 hours 11 min 28 sec 

Total time                  ....   11488.458 sec
Sum of individual times     ....   11483.543 sec  (100.0%)

Fock matrix formation       ....   11440.684 sec  ( 99.6%)
  XC integration            ....     257.880 sec  (  2.3% of F)
    Basis function eval.    ....      70.760 sec  ( 27.4% of XC)
    Density eval.           ....      83.975 sec  ( 32.6% of XC)
    XC-Functional eval.     ....      11.475 sec  (  4.4% of XC)
    XC-Potential eval.      ....      85.612 sec  ( 33.2% of XC)
Diagonalization             ....      22.091 sec  (  0.2%)
Density matrix formation    ....       6.341 sec  (  0.1%)
Population analysis         ....       0.053 sec  (  0.0%)
Initial guess               ....       1.611 sec  (  0.0%)
Orbital Transformation      ....       0.000 sec  (  0.0%)
Orbital Orthonormalization  ....       0.000 sec  (  0.0%)
DIIS solution               ....       8.934 sec  (  0.1%)
Grid generation             ....       3.830 sec  (  0.0%)

-------------------------   --------------------
FINAL SINGLE POINT ENERGY     -8451.588176857083
-------------------------   --------------------


                            ***************************************
                            *     ORCA property calculations      *
                            ***************************************

                                    ---------------------
                                    Active property flags
                                    ---------------------
   (+) Dipole Moment


------------------------------------------------------------------------------
                       ORCA ELECTRIC PROPERTIES CALCULATION
------------------------------------------------------------------------------

Dipole Moment Calculation                       ... on
Quadrupole Moment Calculation                   ... off
Polarizability Calculation                      ... off
GBWName                                         ... 1e3d_chainsAB_proximal_cluster.gbw
Electron density file                           ... 1e3d_chainsAB_proximal_cluster.scfp
The origin for moment calculation is the CENTER OF MASS  = (29.303222, 21.721635 82.298975)

-------------
DIPOLE MOMENT
-------------
                                X             Y             Z
Electronic contribution:     -7.23758       1.87772     -19.77188
Nuclear contribution   :      7.35895       0.01365      19.72946
                        -----------------------------------------
Total Dipole Moment    :      0.12137       1.89138      -0.04242
                        -----------------------------------------
Magnitude (a.u.)       :      1.89574
Magnitude (Debye)      :      4.81859


--------------------
Rotational spectrum 
--------------------
 
Rotational constants in cm-1:     0.004948     0.003175     0.002922 
Rotational constants in MHz :   148.345912    95.176650    87.594817 

 Dipole components along the rotational axes: 
x,y,z [a.u.] :    -0.955100     1.615789     0.266172 
x,y,z [Debye]:    -2.427672     4.107010     0.676556 

 
------------------------------------------------------------------------------
                      ORCA CHELPG CHARGES GENERATION
------------------------------------------------------------------------------

GBW file                           ... 1e3d_chainsAB_proximal_cluster.gbw

Reading the GBW file               ... done

Grid spacing                       ...     0.300000
Point Cut-Off                      ...     2.800000
Van-der-Waals Radii                ...        COSMO
Total charge                       ...           -3


Number of points X direction       ...           47
Number of points Y direction       ...           47
Number of points Z direction       ...           55
Maximum number of possible points  ...       121495
Final number of points             ...        23039


CHELPG Charges            
--------------------------------
  0   C   :      -0.071111
  1   S   :      -0.563489
  2   Fe  :       0.541970
  3   O   :      -0.517591
  4   Fe  :       0.841689
  5   O   :      -0.642132
  6   C   :       0.835244
  7   O   :      -0.762860
  8   Fe  :       0.528942
  9   S   :      -0.614094
 10   C   :      -0.043304
 11   S   :      -0.565378
 12   S   :      -0.460208
 13   Fe  :       0.575332
 14   S   :      -0.541142
 15   C   :      -0.071383
 16   O   :      -0.154464
 17   S   :      -0.379180
 18   C   :       0.150629
 19   O   :      -0.623147
 20   S   :      -0.528773
 21   C   :      -0.353755
 22   H   :       0.046891
 23   H   :       0.038611
 24   H   :       0.066577
 25   H   :      -0.025643
 26   H   :      -0.031397
 27   H   :       0.007884
 28   H   :       0.021039
 29   H   :       0.039305
 30   H   :       0.048644
 31   H   :       0.007051
 32   H   :       0.059814
 33   H   :       0.035540
 34   H   :       0.017875
 35   H   :       0.030904
 36   H   :       0.055114
--------------------------------
Total charge:    -3.000000
--------------------------------

CHELPG charges calculated...

Timings for individual parts in CHELPG calculation:
Grid generation                 ...        0.010 sec (=   0.000 min)
Potential calculation           ...       19.544 sec (=   0.326 min)
Fit to the potential            ...        0.093 sec (=   0.002 min)
------------------------------------------------------------------------------

------------------------------------------------------------------------------
                      ORCA CHELPG CHARGES GENERATION
------------------------------------------------------------------------------

GBW file                           ... 1e3d_chainsAB_proximal_cluster.gbw

Density file                       ... 1e3d_chainsAB_proximal_cluster.scfp

Reading the GBW file               ... done

Reading the density               ... Done!
Grid spacing                       ...     0.300000
Point Cut-Off                      ...     2.800000
Van-der-Waals Radii                ...        COSMO
Total charge                       ...           -3


Number of points X direction       ...           47
Number of points Y direction       ...           47
Number of points Z direction       ...           55
Maximum number of possible points  ...       121495
Final number of points             ...        23039


CHELPG Charges            
--------------------------------
  0   C   :      -0.071111
  1   S   :      -0.563489
  2   Fe  :       0.541970
  3   O   :      -0.517591
  4   Fe  :       0.841689
  5   O   :      -0.642132
  6   C   :       0.835244
  7   O   :      -0.762860
  8   Fe  :       0.528942
  9   S   :      -0.614094
 10   C   :      -0.043304
 11   S   :      -0.565378
 12   S   :      -0.460208
 13   Fe  :       0.575332
 14   S   :      -0.541142
 15   C   :      -0.071383
 16   O   :      -0.154464
 17   S   :      -0.379180
 18   C   :       0.150629
 19   O   :      -0.623147
 20   S   :      -0.528773
 21   C   :      -0.353755
 22   H   :       0.046891
 23   H   :       0.038611
 24   H   :       0.066577
 25   H   :      -0.025643
 26   H   :      -0.031397
 27   H   :       0.007884
 28   H   :       0.021039
 29   H   :       0.039305
 30   H   :       0.048644
 31   H   :       0.007051
 32   H   :       0.059814
 33   H   :       0.035540
 34   H   :       0.017875
 35   H   :       0.030904
 36   H   :       0.055114
--------------------------------
Total charge:    -3.000000
--------------------------------

CHELPG charges calculated...

Timings for individual parts in CHELPG calculation:
Grid generation                 ...        0.010 sec (=   0.000 min)
Potential calculation           ...       19.427 sec (=   0.324 min)
Fit to the potential            ...        0.079 sec (=   0.001 min)
------------------------------------------------------------------------------


Timings for individual modules:

Sum of individual times         ...    11508.400 sec (= 191.807 min)
GTO integral calculation        ...        0.364 sec (=   0.006 min)   0.0 %
SCF iterations                  ...    11488.473 sec (= 191.475 min)  99.8 %
CHELPG charge generation        ...       19.563 sec (=   0.326 min)   0.2 %
                             ****ORCA TERMINATED NORMALLY****
TOTAL RUN TIME: 0 days 3 hours 12 minutes 8 seconds 290 msec
