# Supplementary material for: Modeling of the Electrostatic Interaction and Catalytic Activity of [NiFe] Hydrogenases on a Planar Electrode
Source: J Phys Chem B. 2022 Oct 21;126(43):8777–90. doi: 10.1021/acs.jpcb.2c05371 (PMC9639099; doi:10.1021/acs.jpcb.2c05371)
Supplement: Supplementary file 1 — jp2c05371_si_001.zip [file jp2c05371_si_001.zip › Supplementary data/Metallic clusters orca/Proximal cluster/Proximal cluster_c3_m7/1e3d_chainsAB_proximal_cluster.out]

                                 *****************
                                 * O   R   C   A *
                                 *****************

           --- An Ab Initio, DFT and Semiempirical electronic structure package ---

                  #######################################################
                  #                        -***-                        #
                  #          Department of theory and spectroscopy      #
                  #               Directorship: Frank Neese             #
                  #        Max Planck Institute fuer Kohlenforschung    #
                  #                Kaiser Wilhelm Platz 1               #
                  #                 D-45470 Muelheim/Ruhr               #
                  #                      Germany                        #
                  #                                                     #
                  #                  All rights reserved                #
                  #                        -***-                        #
                  #######################################################


                         Program Version 4.2.1 -  RELEASE  -


 With contributions from (in alphabetic order):
   Daniel Aravena         : Magnetic Suceptibility
   Michael Atanasov       : Ab Initio Ligand Field Theory (pilot matlab implementation)
   Alexander A. Auer      : GIAO ZORA, VPT2
   Ute Becker             : Parallelization
   Giovanni Bistoni       : ED, misc. LED, open-shell LED, HFLD
   Martin Brehm           : Molecular dynamics
   Dmytro Bykov           : SCF Hessian
   Vijay G. Chilkuri      : MRCI spin determinant printing, contributions to CSF-ICE
   Dipayan Datta          : RHF DLPNO-CCSD density
   Achintya Kumar Dutta   : EOM-CC, STEOM-CC
   Dmitry Ganyushin       : Spin-Orbit,Spin-Spin,Magnetic field MRCI
   Miquel Garcia          : C-PCM Hessian, Gaussian charge scheme
   Yang Guo               : DLPNO-NEVPT2, CIM, IAO-localization
   Andreas Hansen         : Spin unrestricted coupled pair/coupled cluster methods
   Benjamin Helmich-Paris : CASSCF linear response (MC-RPA)
   Lee Huntington         : MR-EOM, pCC
   Robert Izsak           : Overlap fitted RIJCOSX, COSX-SCS-MP3, EOM
   Christian Kollmar      : KDIIS, OOCD, Brueckner-CCSD(T), CCSD density
   Simone Kossmann        : Meta GGA functionals, TD-DFT gradient, OOMP2, MP2 Hessian
   Martin Krupicka        : AUTO-CI
   Lucas Lang             : DCDCAS
   Dagmar Lenk            : GEPOL surface, SMD
   Dimitrios Liakos       : Extrapolation schemes; Compound Job, initial MDCI parallelization
   Dimitrios Manganas     : Further ROCIS development; embedding schemes
   Dimitrios Pantazis     : SARC Basis sets
   Taras Petrenko         : DFT Hessian,TD-DFT gradient, ASA, ECA, R-Raman, ABS, FL, XAS/XES, NRVS
   Peter Pinski           : DLPNO-MP2, DLPNO-MP2 Gradient
   Christoph Reimann      : Effective Core Potentials
   Marius Retegan         : Local ZFS, SOC
   Christoph Riplinger    : Optimizer, TS searches, QM/MM, DLPNO-CCSD(T), (RO)-DLPNO pert. Triples
   Tobias Risthaus        : Range-separated hybrids, TD-DFT gradient, RPA, STAB
   Michael Roemelt        : Original ROCIS implementation
   Masaaki Saitow         : Open-shell DLPNO-CCSD energy and density
   Barbara Sandhoefer     : DKH picture change effects
   Avijit Sen             : IP-ROCIS
   Kantharuban Sivalingam : CASSCF convergence, NEVPT2, FIC-MRCI
   Bernardo de Souza      : ESD, SOC TD-DFT
   Georgi Stoychev        : AutoAux, RI-MP2 NMR
   Willem Van den Heuvel  : Paramagnetic NMR
   Boris Wezisla          : Elementary symmetry handling
   Frank Wennmohs         : Technical directorship


 We gratefully acknowledge several colleagues who have allowed us to
 interface, adapt or use parts of their codes:
   Stefan Grimme, W. Hujo, H. Kruse,             : VdW corrections, initial TS optimization,
                  C. Bannwarth                     DFT functionals, gCP, sTDA/sTD-DF
   Ed Valeev, F. Pavosevic, A. Kumar             : LibInt (2-el integral package), F12 methods
   Garnet Chan, S. Sharma, J. Yang, R. Olivares  : DMRG
   Ulf Ekstrom                                   : XCFun DFT Library
   Mihaly Kallay                                 : mrcc  (arbitrary order and MRCC methods)
   Andreas Klamt, Michael Diedenhofen            : otool_cosmo (COSMO solvation model)
   Jiri Pittner, Ondrej Demel                    : Mk-CCSD
   Frank Weinhold                                : gennbo (NPA and NBO analysis)
   Christopher J. Cramer and Donald G. Truhlar   : smd solvation model
   Lars Goerigk                                  : TD-DFT with DH, B97 family of functionals
   V. Asgeirsson, H. Jonsson                     : NEB implementation
   FAccTs GmbH                                   : IRC, NEB, NEB-TS, Multilevel, MM, QM/MM, CI optimization
   S Lehtola, MJT Oliveira, MAL Marques          : LibXC Library


 Your calculation uses the libint2 library for the computation of 2-el integrals
 For citations please refer to: http://libint.valeyev.net

 Your ORCA version has been built with support for libXC version: 4.2.3
 For citations please refer to: https://tddft.org/programs/libxc/

 This ORCA versions uses:
   CBLAS   interface :  Fast vector & matrix operations
   LAPACKE interface :  Fast linear algebra routines
   SCALAPACK package :  Parallel linear algebra routines


----- Orbital basis set information -----
Your calculation utilizes the basis: def2-SVP
   F. Weigend and R. Ahlrichs, Phys. Chem. Chem. Phys. 7, 3297 (2005).

================================================================================
                                        WARNINGS
                       Please study these warnings very carefully!
================================================================================


INFO   : the flag for use of LIBINT has been found!

================================================================================
                                       INPUT FILE
================================================================================
NAME = 1e3d_chainsAB_proximal_cluster.inp
|  1> # avogadro generated ORCA input file
|  2> #Proximal cluster 
|  3> 
|  4> ! AllPop
|  5> ! CHELPG
|  6> ! Angs
|  7> ! PBE0 def2-SVP TightSCF UHF
|  8> %scf
|  9> 	MaxIter 1500
| 10> 
| 11> end
| 12> * xyz -3 7
| 13>    C       11.57300        8.88800       42.30100
| 14>    S       13.19756        8.61982       41.54012
| 15>   Fe       14.55389       10.26934       42.36489
| 16>    O       14.58978        9.73480       44.12350
| 17>   Fe       15.71374       10.57868       45.28654
| 18>    O       15.69186        8.87797       46.64148
| 19>    C       15.93406        9.01132       47.86817
| 20>    O       16.21134        8.03723       48.59766
| 21>   Fe       15.88044       12.47989       41.45773
| 22>    S       16.35487       13.52327       39.48311
| 23>    C       18.12999       13.79554       39.27685
| 24>    S       16.53681       10.35471       41.35673
| 25>    S       13.69027       12.38456       42.05842
| 26>   Fe       14.83853       13.17026       43.88942
| 27>    S       13.63158       15.06902       44.15659
| 28>    C       14.11470       15.76443       45.73728
| 29>    O       17.67336       10.78306       44.45962
| 30>    S       18.61478       10.67546       45.64799
| 31>    C       18.91502        9.11613       46.53490
| 32>    O       14.84354       12.17945       45.43589
| 33>    S       16.89860       13.53111       43.12835
| 34>    C       15.90727       10.39254       48.49486
| 35>    H       16.33382       10.34777       49.47514
| 36>    H       16.46869       11.07095       47.88702
| 37>    H       14.89512       10.73211       48.56655
| 38>    H       19.61068        9.28622       47.32991
| 39>    H       19.31760        8.39230       45.85747
| 40>    H       17.99343        8.75253       46.93909
| 41>    H       13.56913       16.66836       45.91097
| 42>    H       15.16334       15.97696       45.72789
| 43>    H       13.89992       15.06293       46.51617
| 44>    H       18.30955       14.28501       38.34247
| 45>    H       18.63908       12.85451       39.29016
| 46>    H       18.49206       14.40826       40.07584
| 47>    H       10.88865        8.14283       41.95274
| 48>    H       11.20989        9.85843       42.03394
| 49>    H       11.66212        8.82094       43.36517
| 50> *
| 51> 
| 52> 
| 53>                          ****END OF INPUT****
================================================================================

                       ****************************
                       * Single Point Calculation *
                       ****************************

---------------------------------
CARTESIAN COORDINATES (ANGSTROEM)
---------------------------------
  C     11.573000    8.888000   42.301000
  S     13.197560    8.619820   41.540120
  Fe    14.553890   10.269340   42.364890
  O     14.589780    9.734800   44.123500
  Fe    15.713740   10.578680   45.286540
  O     15.691860    8.877970   46.641480
  C     15.934060    9.011320   47.868170
  O     16.211340    8.037230   48.597660
  Fe    15.880440   12.479890   41.457730
  S     16.354870   13.523270   39.483110
  C     18.129990   13.795540   39.276850
  S     16.536810   10.354710   41.356730
  S     13.690270   12.384560   42.058420
  Fe    14.838530   13.170260   43.889420
  S     13.631580   15.069020   44.156590
  C     14.114700   15.764430   45.737280
  O     17.673360   10.783060   44.459620
  S     18.614780   10.675460   45.647990
  C     18.915020    9.116130   46.534900
  O     14.843540   12.179450   45.435890
  S     16.898600   13.531110   43.128350
  C     15.907270   10.392540   48.494860
  H     16.333820   10.347770   49.475140
  H     16.468690   11.070950   47.887020
  H     14.895120   10.732110   48.566550
  H     19.610680    9.286220   47.329910
  H     19.317600    8.392300   45.857470
  H     17.993430    8.752530   46.939090
  H     13.569130   16.668360   45.910970
  H     15.163340   15.976960   45.727890
  H     13.899920   15.062930   46.516170
  H     18.309550   14.285010   38.342470
  H     18.639080   12.854510   39.290160
  H     18.492060   14.408260   40.075840
  H     10.888650    8.142830   41.952740
  H     11.209890    9.858430   42.033940
  H     11.662120    8.820940   43.365170

----------------------------
CARTESIAN COORDINATES (A.U.)
----------------------------
  NO LB      ZA    FRAG     MASS         X           Y           Z
   0 C     6.0000    0    12.011   21.869801   16.795886   79.937305
   1 S    16.0000    0    32.060   24.939774   16.289099   78.499450
   2 Fe   26.0000    0    55.850   27.502866   19.406240   80.058040
   3 O     8.0000    0    15.999   27.570689   18.396106   83.381331
   4 Fe   26.0000    0    55.850   29.694665   19.990808   85.579158
   5 O     8.0000    0    15.999   29.653318   16.776932   88.139624
   6 C     6.0000    0    12.011   30.111010   17.028927   90.457732
   7 O     8.0000    0    15.999   30.634993   15.188164   91.836268
   8 Fe   26.0000    0    55.850   30.009682   23.583574   78.343756
   9 S    16.0000    0    32.060   30.906225   25.555277   74.612265
  10 C     6.0000    0    12.011   34.260716   26.069792   74.222490
  11 S    16.0000    0    32.060   31.250042   19.567566   78.152893
  12 S    16.0000    0    32.060   25.870861   23.403427   79.478895
  13 Fe   26.0000    0    55.850   28.040758   24.888185   82.938984
  14 S    16.0000    0    32.060   25.759953   28.476321   83.443862
  15 C     6.0000    0    12.011   26.672917   29.790455   86.430933
  16 O     8.0000    0    15.999   33.397810   20.377030   84.016506
  17 S    16.0000    0    32.060   35.176836   20.173696   86.262200
  18 C     6.0000    0    12.011   35.744208   17.226989   87.938217
  19 O     8.0000    0    15.999   28.050225   23.015825   85.861389
  20 S    16.0000    0    32.060   31.933726   25.570092   81.500770
  21 C     6.0000    0    12.011   30.060384   19.639054   91.642004
  22 H     1.0000    0     1.008   30.866447   19.554451   93.494465
  23 H     1.0000    0     1.008   31.121314   20.921064   90.493353
  24 H     1.0000    0     1.008   28.147698   20.280749   91.777479
  25 H     1.0000    0     1.008   37.058814   17.548413   89.440568
  26 H     1.0000    0     1.008   36.504974   15.859149   86.658059
  27 H     1.0000    0     1.008   34.002655   16.539885   88.702025
  28 H     1.0000    0     1.008   25.641940   31.498636   86.759160
  29 H     1.0000    0     1.008   28.654560   30.192079   86.413189
  30 H     1.0000    0     1.008   26.267042   28.464812   87.902822
  31 H     1.0000    0     1.008   34.600035   26.994757   72.456768
  32 H     1.0000    0     1.008   35.222757   24.291503   74.247642
  33 H     1.0000    0     1.008   34.944929   27.227665   75.732362
  34 H     1.0000    0     1.008   20.576566   15.387719   79.279189
  35 H     1.0000    0     1.008   21.183622   18.629733   79.432635
  36 H     1.0000    0     1.008   22.038213   16.669161   81.948295

--------------------------------
INTERNAL COORDINATES (ANGSTROEM)
--------------------------------
 C      0   0   0     0.000000000000     0.00000000     0.00000000
 S      1   0   0     1.813850622405     0.00000000     0.00000000
 Fe     2   1   0     2.289277801447   105.84161218     0.00000000
 O      3   2   1     1.838404263431    98.43558017    66.40857391
 Fe     4   3   2     1.824303038862   119.16865615   172.58354113
 O      5   4   3     2.174570220089    91.67650289   202.04777399
 C      6   5   4     1.257462293113   121.53100196   204.65087488
 O      7   6   5     1.248155113197   122.01755964   195.90677584
 Fe     3   2   1     2.732984718325   138.65918963   246.88816489
 S      9   3   2     2.283166615405   139.24994392   353.01392952
 C     10   9   3     1.807685026463   111.81211014   234.15841721
 S      3   2   1     2.226128107028   113.09235856   188.58188080
 S      9   3   2     2.273051014364    53.89075331    83.17515395
 Fe    13   9   3     2.299649216207    73.43927259    96.40966621
 S     14  13   9     2.265700255771    96.55896247   124.68251228
 C     15  14  13     1.793204081693   106.58403822   169.52754381
 O      5   4   3     2.136744817520   111.25720405   313.17516157
 S     17   5   4     1.519892309771   104.99270926   213.17029322
 C     18  17   5     1.818863231417   122.96964369    71.27913499
 O      5   4   3     1.828118720270    99.43115092    72.04010719
 S      9   3   2     2.220964758478   110.83478336   177.21357748
 C      7   6   5     1.516979481931   119.74641741    15.24889080
 H     22   7   6     1.069999127944   109.47165513   191.99981623
 H     22   7   6     1.070000939299   109.47156803   312.33362759
 H     22   7   6     1.069997599764   109.47155679    72.32213746
 H     19  18  17     1.070006702689   109.47149817   179.99991035
 H     19  18  17     1.070005574845   109.47152496    60.00063617
 H     19  18  17     1.070001235607   109.47202390   299.99971193
 H     16  15  14     1.070002002755   109.47118609   179.99988787
 H     16  15  14     1.070001412429   109.47105588    60.00061583
 H     16  15  14     1.070001089018   109.47160806   300.00072353
 H     11  10   9     1.069994700407   109.47109381   180.00001278
 H     11  10   9     1.069994039750   109.47118547    60.00004475
 H     11  10   9     1.070002571679   109.47124429   300.00037661
 H      1   2   3     1.069999195794   109.47135551   179.99985568
 H      1   2   3     1.070002009624   109.47128375    59.99967490
 H      1   2   3     1.069998694812   109.47126652   299.99953959

---------------------------
INTERNAL COORDINATES (A.U.)
---------------------------
 C      0   0   0     0.000000000000     0.00000000     0.00000000
 S      1   0   0     3.427680924189     0.00000000     0.00000000
 Fe     2   1   0     4.326108089201   105.84161218     0.00000000
 O      3   2   1     3.474080581317    98.43558017    66.40857391
 Fe     4   3   2     3.447433128729   119.16865615   172.58354113
 O      5   4   3     4.109342174950    91.67650289   202.04777399
 C      6   5   4     2.376259357715   121.53100196   204.65087488
 O      7   6   5     2.358671336596   122.01755964   195.90677584
 Fe     3   2   1     5.164592645827   138.65918963   246.88816489
 S      9   3   2     4.314559621227   139.24994392   353.01392952
 C     10   9   3     3.416029636406   111.81211014   234.15841721
 S      3   2   1     4.206772461307   113.09235856   188.58188080
 S      9   3   2     4.295443905579    53.89075331    83.17515395
 Fe    13   9   3     4.345707222717    73.43927259    96.40966621
 S     14  13   9     4.281552984962    96.55896247   124.68251228
 C     15  14  13     3.388664616629   106.58403822   169.52754381
 O      5   4   3     4.037862523189   111.25720405   313.17516157
 S     17   5   4     2.872180218520   104.99270926   213.17029322
 C     18  17   5     3.437153382437   122.96964369    71.27913499
 O      5   4   3     3.454643721604    99.43115092    72.04010719
 S      9   3   2     4.197015146613   110.83478336   177.21357748
 C      7   6   5     2.866675771628   119.74641741    15.24889080
 H     22   7   6     2.022005315348   109.47165513   191.99981623
 H     22   7   6     2.022008738313   109.47156803   312.33362759
 H     22   7   6     2.022002427506   109.47155679    72.32213746
 H     19  18  17     2.022019629543   109.47149817   179.99991035
 H     19  18  17     2.022017498227   109.47152496    60.00063617
 H     19  18  17     2.022009298254   109.47202390   299.99971193
 H     16  15  14     2.022010747954   109.47118609   179.99988787
 H     16  15  14     2.022009632400   109.47105588    60.00061583
 H     16  15  14     2.022009021242   109.47160806   300.00072353
 H     11  10   9     2.021996948517   109.47109381   180.00001278
 H     11  10   9     2.021995700055   109.47118547    60.00004475
 H     11  10   9     2.022011823065   109.47124429   300.00037661
 H      1   2   3     2.022005443567   109.47135551   179.99985568
 H      1   2   3     2.022010760935   109.47128375    59.99967490
 H      1   2   3     2.022004496848   109.47126652   299.99953959

---------------------
BASIS SET INFORMATION
---------------------
There are 5 groups of distinct atoms

 Group   1 Type C   : 7s4p1d contracted to 3s2p1d pattern {511/31/1}
 Group   2 Type S   : 10s7p1d contracted to 4s3p1d pattern {5311/511/1}
 Group   3 Type Fe  : 14s9p5d1f contracted to 5s3p2d1f pattern {63311/531/41/1}
 Group   4 Type O   : 7s4p1d contracted to 3s2p1d pattern {511/31/1}
 Group   5 Type H   : 4s1p contracted to 2s1p pattern {31/1}

Atom   0C    basis set group =>   1
Atom   1S    basis set group =>   2
Atom   2Fe   basis set group =>   3
Atom   3O    basis set group =>   4
Atom   4Fe   basis set group =>   3
Atom   5O    basis set group =>   4
Atom   6C    basis set group =>   1
Atom   7O    basis set group =>   4
Atom   8Fe   basis set group =>   3
Atom   9S    basis set group =>   2
Atom  10C    basis set group =>   1
Atom  11S    basis set group =>   2
Atom  12S    basis set group =>   2
Atom  13Fe   basis set group =>   3
Atom  14S    basis set group =>   2
Atom  15C    basis set group =>   1
Atom  16O    basis set group =>   4
Atom  17S    basis set group =>   2
Atom  18C    basis set group =>   1
Atom  19O    basis set group =>   4
Atom  20S    basis set group =>   2
Atom  21C    basis set group =>   1
Atom  22H    basis set group =>   5
Atom  23H    basis set group =>   5
Atom  24H    basis set group =>   5
Atom  25H    basis set group =>   5
Atom  26H    basis set group =>   5
Atom  27H    basis set group =>   5
Atom  28H    basis set group =>   5
Atom  29H    basis set group =>   5
Atom  30H    basis set group =>   5
Atom  31H    basis set group =>   5
Atom  32H    basis set group =>   5
Atom  33H    basis set group =>   5
Atom  34H    basis set group =>   5
Atom  35H    basis set group =>   5
Atom  36H    basis set group =>   5
------------------------------------------------------------------------------
                           ORCA GTO INTEGRAL CALCULATION
------------------------------------------------------------------------------

                         BASIS SET STATISTICS AND STARTUP INFO

 # of primitive gaussian shells          ...  449
 # of primitive gaussian functions       ...  913
 # of contracted shells                  ...  211
 # of contracted basis functions         ...  479
 Highest angular momentum                ...    3
 Maximum contraction depth               ...    6
 Integral package used                   ... LIBINT
 Integral threshhold            Thresh   ...  2.500e-11
 Primitive cut-off              TCut     ...  2.500e-12


------------------------------ INTEGRAL EVALUATION ----------------------------


 * One electron integrals 
 Pre-screening matrix                    ... done
 Shell pair data                         ... done (   0.004 sec)

-------------------------------------------------------------------------------
                                 ORCA SCF
-------------------------------------------------------------------------------

------------
SCF SETTINGS
------------
Hamiltonian:
 Density Functional     Method          .... DFT(GTOs)
 Exchange Functional    Exchange        .... PBE
   PBE kappa parameter   XKappa         ....  0.804000
   PBE mue parameter    XMuePBE         ....  0.219520
 Correlation Functional Correlation     .... PBE
   PBE beta parameter  CBetaPBE         ....  0.066725
 LDA part of GGA corr.  LDAOpt          .... PW91-LDA
 Gradients option       PostSCFGGA      .... off
 Hybrid DFT is turned on
   Fraction HF Exchange ScalHFX         ....  0.250000
   Scaling of DF-GGA-X  ScalDFX         ....  0.750000
   Scaling of DF-GGA-C  ScalDFC         ....  1.000000
   Scaling of DF-LDA-C  ScalLDAC        ....  1.000000
   Perturbative correction              ....  0.000000
   Density functional embedding theory  .... OFF
   NL short-range parameter             ....  6.900000


General Settings:
 Integral files         IntName         .... 1e3d_chainsAB_proximal_cluster
 Hartree-Fock type      HFTyp           .... UHF
 Total Charge           Charge          ....   -3
 Multiplicity           Mult            ....    7
 Number of Electrons    NEL             ....  310
 Basis Dimension        Dim             ....  479
 Nuclear Repulsion      ENuc            ....   5965.7243366405 Eh

Convergence Acceleration:
 DIIS                   CNVDIIS         .... on
   Start iteration      DIISMaxIt       ....    12
   Startup error        DIISStart       ....  0.200000
   # of expansion vecs  DIISMaxEq       ....     5
   Bias factor          DIISBfac        ....   1.050
   Max. coefficient     DIISMaxC        ....  10.000
 Newton-Raphson         CNVNR           .... off
 SOSCF                  CNVSOSCF        .... off
 Level Shifting         CNVShift        .... on
   Level shift para.    LevelShift      ....    0.2500
   Turn off err/grad.   ShiftErr        ....    0.0010
 Zerner damping         CNVZerner       .... off
 Static damping         CNVDamp         .... on
   Fraction old density DampFac         ....    0.7000
   Max. Damping (<1)    DampMax         ....    0.9800
   Min. Damping (>=0)   DampMin         ....    0.0000
   Turn off err/grad.   DampErr         ....    0.1000
 Fernandez-Rico         CNVRico         .... off

SCF Procedure:
 Maximum # iterations   MaxIter         ....  1500
 SCF integral mode      SCFMode         .... Direct
   Integral package                     .... LIBINT
 Reset frequency        DirectResetFreq ....    20
 Integral Threshold     Thresh          ....  2.500e-11 Eh
 Primitive CutOff       TCut            ....  2.500e-12 Eh

Convergence Tolerance:
 Convergence Check Mode ConvCheckMode   .... Total+1el-Energy
 Convergence forced     ConvForced      .... 0
 Energy Change          TolE            ....  1.000e-08 Eh
 1-El. energy change                    ....  1.000e-05 Eh
 DIIS Error             TolErr          ....  5.000e-07


Diagonalization of the overlap matrix:
Smallest eigenvalue                        ... 3.217e-03
Time for diagonalization                   ...    0.021 sec
Threshold for overlap eigenvalues          ... 1.000e-08
Number of eigenvalues below threshold      ... 0
Time for construction of square roots      ...    0.011 sec
Total time needed                          ...    0.032 sec

-------------------
DFT GRID GENERATION
-------------------

General Integration Accuracy     IntAcc      ...  4.340
Radial Grid Type                 RadialGrid  ... Gauss-Chebyshev
Angular Grid (max. acc.)         AngularGrid ... Lebedev-110
Angular grid pruning method      GridPruning ... 3 (G Style)
Weight generation scheme         WeightScheme... Becke
Basis function cutoff            BFCut       ...    1.0000e-11
Integration weight cutoff        WCut        ...    1.0000e-14
Grids for H and He will be reduced by one unit

# of grid points (after initial pruning)     ...  54716 (   0.0 sec)
# of grid points (after weights+screening)   ...  49988 (   0.3 sec)
nearest neighbour list constructed           ...    0.0 sec
Grid point re-assignment to atoms done       ...    0.0 sec
Grid point division into batches done        ...    0.0 sec
Reduced shell lists constructed in    0.5 sec

Total number of grid points                  ...    49988
Total number of batches                      ...      799
Average number of points per batch           ...       62
Average number of grid points per atom       ...     1351
Average number of shells per batch           ...    79.35 (37.61%)
Average number of basis functions per batch  ...   169.09 (35.30%)
Average number of large shells per batch     ...    49.16 (61.96%)
Average number of large basis fcns per batch ...   104.38 (61.73%)
Maximum spatial batch extension              ...  22.04, 20.34, 21.22 au
Average spatial batch extension              ...   3.59,  3.58,  3.50 au

Time for grid setup =    0.787 sec

------------------------------
INITIAL GUESS: MODEL POTENTIAL
------------------------------
Loading Hartree-Fock densities                     ... done
Calculating cut-offs                               ... done
Setting up the integral package                    ... done
Initializing the effective Hamiltonian             ... done
Starting the Coulomb interaction                   ... done (   1.1 sec)
Reading the grid                                   ... done
Mapping shells                                     ... done
Starting the XC term evaluation                    ... done (   0.5 sec)
  promolecular density results
     # of electrons  =    306.991313760
     EX              =   -466.863955179
     EC              =    -12.079407018
     EX+EC           =   -478.943362197
Transforming the Hamiltonian                       ... done (   0.0 sec)
Diagonalizing the Hamiltonian                      ... done (   0.0 sec)
Back transforming the eigenvectors                 ... done (   0.0 sec)
Now organizing SCF variables                       ... done
                      ------------------
                      INITIAL GUESS DONE (   2.5 sec)
                      ------------------
--------------
SCF ITERATIONS
--------------
ITER       Energy         Delta-E        Max-DP      RMS-DP      [F,P]     Damp
               ***  Starting incremental Fock matrix formation  ***
  0  -8449.8285851800   0.000000000000 2.14384135  0.00647994  0.3572454 0.7000
  1  -8449.2693215398   0.559263640174 0.63007614  0.00258596  0.3456350 0.7000
  2  -8448.4595872255   0.809734314316 0.67846216  0.00303104  0.3465236 0.7000
  3  -8447.8407439630   0.618843262557 0.34454155  0.00220999  0.3242246 0.7000
  4  -8447.9932272650  -0.152483302047 0.50366896  0.00253955  0.3114420 0.7000
  5  -8447.3640287263   0.629198538698 0.32307017  0.00220864  0.3279626 0.7000
  6  -8447.6891656486  -0.325136922276 0.45242054  0.00222536  0.3214755 0.7000
  7  -8447.2205855921   0.468580056537 0.36186174  0.00212578  0.3286388 0.7000
  8  -8447.5632671751  -0.342681583012 0.42832922  0.00226721  0.3253271 0.7000
  9  -8447.1359598379   0.427307337142 0.38227530  0.00214754  0.3292958 0.7000
 10  -8447.5132127160  -0.377252878054 0.41361863  0.00214363  0.3268937 0.7000
 11  -8447.1101693318   0.403043384229 0.39153711  0.00213590  0.3293193 0.7000
                               ***Turning on DIIS***
 12  -8447.4870387888  -0.376869457061 0.40810671  0.00217466  0.3276272 0.7000
 13  -8447.0906000877   0.396438701160 0.32398565  0.00161006  0.3294746 0.7000
 14  -8446.3842214296   0.706378658084 0.23347272  0.00123599  0.5813913 0.7000
 15  -8446.4459938851  -0.061772455561 0.16375509  0.00097854  0.8035795 0.7000
 16  -8446.4213814595   0.024612425654 0.11647236  0.00076709  0.9805885 0.7000
 17  -8446.0224822648   0.398899194657 0.22413831  0.00166859  1.1036587 0.7000
 18  -8447.5340528162  -1.511570551420 0.13991129  0.00115601  0.8388390 0.7000
 19  -8445.0775156204   2.456537195872 0.14657320  0.00111565  0.9949973 0.7000
               *** Restarting incremental Fock matrix formation ***
                                   *** Resetting DIIS ***
 20  -8442.9886080673   2.088907553050 2.05284988  0.01214399  0.9976338 0.7000
 21  -8442.0278868395   0.960721227839 0.64194742  0.00458399  0.2737197 0.7000
 22  -8443.6049716216  -1.577084782100 0.50420238  0.00341674  0.5325104 0.7000
 23  -8446.1104010270  -2.505429405432 0.32730162  0.00229530  0.2380241 0.7000
 24  -8446.9483323111  -0.837931284115 0.22900344  0.00167108  0.2288369 0.7000
 25  -8447.2168524287  -0.268520117623 0.17303323  0.00121396  0.4268839 0.7000
 26  -8447.3823384275  -0.165485998792 0.16707441  0.00171970  0.5545227 0.7000
 27  -8447.1105045214   0.271833906185 0.14401100  0.00162893  0.7719892 0.7000
 28  -8446.5812364147   0.529268106653 0.40504395  0.00225478  0.5769036 0.7000
 29  -8445.6332352363   0.948001178425 0.34329959  0.00174507  0.5908106 0.7000
 30  -8443.3732772577   2.259957978553 0.22302149  0.00132948  0.6026205 0.7000
 31  -8441.2282464022   2.145030855540 0.38698954  0.00210986  0.7759831 0.7000
 32  -8443.0789685666  -1.850722164379 1.22165904  0.00355240  0.8865442 0.7000
 33  -8444.2651358304  -1.186167263799 0.33464703  0.00162171  0.7212214 0.7000
 34  -8445.1886893085  -0.923553478180 0.27537492  0.00189493  0.9668252 0.7000
 35  -8449.1837453346  -3.995056026011 0.19418041  0.00128833  0.2157449 0.7000
 36  -8449.1977430997  -0.013997765167 0.13522806  0.00089541  0.4040957 0.7000
 37  -8448.9554005419   0.242342557780 0.09340468  0.00073288  0.4897861 0.7000
 38  -8449.3587579070  -0.403357365063 0.06265708  0.00063423  0.3974531 0.7000
 39  -8449.7543139436  -0.395556036579 0.04888013  0.00053917  0.3493771 0.7000
               *** Restarting incremental Fock matrix formation ***
                                   *** Resetting DIIS ***
 40  -8450.1382221749  -0.383908231357 0.19579707  0.00161675  0.2755118 0.7000
 41  -8449.3498724189   0.788349756089 0.08098885  0.00082263  0.3323235 0.7000
 42  -8447.7466333213   1.603239097507 0.04264678  0.00059829  0.6142040 0.7000
 43  -8447.5956868396   0.150946481766 0.04501801  0.00050671  0.7465770 0.7000
 44  -8448.1611622371  -0.565475397490 0.04434042  0.00044237  0.7681492 0.7000
 45  -8448.8989952909  -0.737833053781 0.08204325  0.00076379  0.6999609 0.7000
 46  -8449.9651336970  -1.066138406184 0.15938676  0.00125758  0.3917251 0.7000
 47  -8450.1267592382  -0.161625541150 0.09637468  0.00084552  0.3142645 0.7000
 48  -8449.0807354826   1.046023755553 0.06365017  0.00064458  0.4992544 0.7000
 49  -8448.5084550342   0.572280448443 0.04492335  0.00055222  0.6691837 0.7000
 50  -8448.6361026257  -0.127647591464 0.08859551  0.00073190  0.6850576 0.7000
 51  -8449.0828146772  -0.446712051567 0.06076799  0.00068474  0.4613990 0.7000
 52  -8449.5669092368  -0.484094559592 0.14195096  0.00117061  0.3695959 0.7000
 53  -8450.2410341192  -0.674124882422 0.07474484  0.00078234  0.3724780 0.7000
 54  -8449.9329676154   0.308066503811 0.05358061  0.00058906  0.4818213 0.7000
 55  -8449.7812149284   0.151752686994 0.07079572  0.00060165  0.5474386 0.7000
 56  -8450.0280066745  -0.246791746118 0.07264854  0.00053615  0.4045839 0.7000
 57  -8450.2262842052  -0.198277530657 0.06732399  0.00042263  0.3545922 0.7000
 58  -8450.3464749862  -0.120190780999 0.10214265  0.00064832  0.3772234 0.7000
 59  -8450.4947853252  -0.148310339002 0.06542353  0.00054378  0.3627706 0.7000
               *** Restarting incremental Fock matrix formation ***
                                   *** Resetting DIIS ***
 60  -8450.4567291709   0.038056154332 0.18391015  0.00140839  0.4115536 0.7000
 61  -8450.2453244630   0.211404707919 0.07491875  0.00063373  0.3164121 0.7000
 62  -8449.2765348627   0.968789600271 0.03203107  0.00044555  0.5713007 0.7000
 63  -8449.2658186163   0.010716246359 0.03751875  0.00038293  0.6805923 0.7000
 64  -8449.7187873573  -0.452968741021 0.04225388  0.00034792  0.6602453 0.7000
 65  -8450.2517641617  -0.532976804399 0.06401699  0.00046737  0.5624729 0.7000
 66  -8450.8430818225  -0.591317660805 0.09707431  0.00073509  0.3136323 0.7000
 67  -8451.0648539230  -0.221772100493 0.05673710  0.00044808  0.1533060 0.7000
 68  -8450.7407406209   0.324113302191 0.03301166  0.00030585  0.3172694 0.7000
 69  -8450.5061257643   0.234614856507 0.02437805  0.00023379  0.4283298 0.7000
 70  -8450.4875540965   0.018571667848 0.04491741  0.00028764  0.4654887 0.7000
 71  -8450.6589754879  -0.171421391402 0.03596575  0.00029916  0.4241629 0.7000
 72  -8450.9435058457  -0.284530357760 0.06178269  0.00046702  0.3218147 0.7000
 73  -8451.2618033048  -0.318297459155 0.03244844  0.00031578  0.1053155 0.7000
 74  -8451.3150753100  -0.053272005174 0.06746331  0.00064587  0.0854798 0.0000
 75  -8451.2890148531   0.026060456858 0.01254620  0.00008652  0.2092130 0.7000
 76  -8451.3397752331  -0.050760379932 0.01717430  0.00012913  0.1685132 0.7000
 77  -8451.3968990880  -0.057123854984 0.01656137  0.00012209  0.1177501 0.7000
 78  -8451.4379459819  -0.041046893899 0.06302078  0.00048114  0.0729318 0.0000
 79  -8451.4499387079  -0.011992725920 0.02671352  0.00015863  0.1203759 0.7000
               *** Restarting incremental Fock matrix formation ***
                                   *** Resetting DIIS ***
 80  -8451.4790416584  -0.029102950539 0.09856105  0.00084999  0.0781982 0.0000
 81  -8451.1343228142   0.344718844170 0.01575917  0.00013063  0.3655896 0.7000
 82  -8451.2504358341  -0.116113019871 0.01815941  0.00014812  0.2978754 0.7000
 83  -8451.3567034601  -0.106267626017 0.01579490  0.00012778  0.2206755 0.7000
 84  -8451.4288901920  -0.072186731879 0.01265700  0.00010348  0.1541814 0.7000
 85  -8451.4739412858  -0.045051093788 0.02514947  0.00018075  0.1036407 0.7000
 86  -8451.5049314413  -0.030990155528 0.05740218  0.00032899  0.0625269 0.0000
 87  -8451.5272059270  -0.022274485696 0.01927534  0.00016446  0.0586157 0.0000
 88  -8451.5405589490  -0.013353021954 0.00937016  0.00008209  0.0409167 0.0000
 89  -8451.5464269128  -0.005867963850 0.00681604  0.00006087  0.0153385 0.0000
 90  -8451.5490435991  -0.002616686284 0.01300475  0.00007410  0.0107958 0.0000
 91  -8451.5514559963  -0.002412397174 0.01021474  0.00006688  0.0053531 0.0000
 92  -8451.5533069178  -0.001850921561 0.01072886  0.00006965  0.0042001 0.0000
 93  -8451.5549747331  -0.001667815273 0.00761611  0.00004565  0.0040951 0.0000
 94  -8451.5560474624  -0.001072729252 0.01533368  0.00009277  0.0041115 0.0000
 95  -8451.5579408269  -0.001893364557 0.00645064  0.00004563  0.0037197 0.0000
 96  -8451.5587567846  -0.000815957728 0.00285285  0.00002935  0.0038076 0.0000
 97  -8451.5592183850  -0.000461600353 0.00525556  0.00003733  0.0039128 0.0000
 98  -8451.5598402229  -0.000621837904 0.00835064  0.00006056  0.0038461 0.0000
 99  -8451.5608128308  -0.000972607890 0.00484622  0.00004301  0.0035691 0.0000
               *** Restarting incremental Fock matrix formation ***
                                   *** Resetting DIIS ***
100  -8451.5614395249  -0.000626694118 0.00417587  0.00003486  0.0035244 0.0000
101  -8451.5618878471  -0.000448322149 0.00236077  0.00002591  0.0035305 0.0000
102  -8451.5622572020  -0.000369354968 0.00286606  0.00002520  0.0035858 0.0000
103  -8451.5625938017  -0.000336599684 0.00423513  0.00003340  0.0035883 0.0000
104  -8451.5630339760  -0.000440174257 0.00354175  0.00003062  0.0034953 0.0000
105  -8451.5634334485  -0.000399472499 0.00454620  0.00003555  0.0034533 0.0000
106  -8451.5638896584  -0.000456209902 0.00530941  0.00004072  0.0033376 0.0000
107  -8451.5644005654  -0.000510907050 0.00302781  0.00002771  0.0031906 0.0000
108  -8451.5647390971  -0.000338531705 0.00608217  0.00004535  0.0032134 0.0000
109  -8451.5652963955  -0.000557298381 0.00377326  0.00003319  0.0030675 0.0000
110  -8451.5656970704  -0.000400674882 0.00392406  0.00003283  0.0030752 0.0000
111  -8451.5660931642  -0.000396093827 0.00299559  0.00002547  0.0030596 0.0000
112  -8451.5663977141  -0.000304549867 0.00422164  0.00003648  0.0030905 0.0000
113  -8451.5668411138  -0.000443399731 0.00132846  0.00001539  0.0030116 0.0000
114  -8451.5670079246  -0.000166810785 0.00209460  0.00001828  0.0031385 0.0000
115  -8451.5672279085  -0.000219983851 0.00276580  0.00002430  0.0031484 0.0000
116  -8451.5675290423  -0.000301133859 0.00204638  0.00001923  0.0031113 0.0000
117  -8451.5677652561  -0.000236213804 0.00270527  0.00002332  0.0031279 0.0000
118  -8451.5680600890  -0.000294832931 0.00213668  0.00002006  0.0030985 0.0000
119  -8451.5683122815  -0.000252192480 0.00129865  0.00001285  0.0031087 0.0000
               *** Restarting incremental Fock matrix formation ***
                                   *** Resetting DIIS ***
120  -8451.5684661760  -0.000153894474 0.00386915  0.00003188  0.0031529 0.0000
121  -8451.5688711078  -0.000404931801 0.00282465  0.00002401  0.0030502 0.0000
122  -8451.5692032384  -0.000332130616 0.00331605  0.00002888  0.0030561 0.0000
123  -8451.5696029996  -0.000399761197 0.00231629  0.00002017  0.0030121 0.0000
124  -8451.5698760659  -0.000273066316 0.00087516  0.00000902  0.0030410 0.0000
125  -8451.5699622519  -0.000086185970 0.00212728  0.00001786  0.0031178 0.0000
126  -8451.5702185185  -0.000256266576 0.00095398  0.00000894  0.0030722 0.0000
127  -8451.5703289030  -0.000110384535 0.00110030  0.00000989  0.0031019 0.0000
128  -8451.5704681039  -0.000139200860 0.00193575  0.00001583  0.0030934 0.0000
129  -8451.5707044375  -0.000236333668 0.00352925  0.00002779  0.0030591 0.0000
130  -8451.5711289368  -0.000424499265 0.00412303  0.00003263  0.0030009 0.0000
131  -8451.5716355188  -0.000506581981 0.00380080  0.00003084  0.0029324 0.0000
132  -8451.5721228194  -0.000487300600 0.00326144  0.00002581  0.0029072 0.0000
133  -8451.5725305703  -0.000407750915 0.00070037  0.00000864  0.0029093 0.0000
134  -8451.5726029186  -0.000072348295 0.00102228  0.00000890  0.0029991 0.0000
135  -8451.5727285683  -0.000125649680 0.00208363  0.00001676  0.0029990 0.0000
136  -8451.5730054814  -0.000276913086 0.00315148  0.00002407  0.0029523 0.0000
137  -8451.5734084924  -0.000403011019 0.00430369  0.00003069  0.0028969 0.0000
138  -8451.5739247205  -0.000516228112 0.00590383  0.00004194  0.0028503 0.0000
139  -8451.5746383703  -0.000713649772 0.00559592  0.00004007  0.0027594 0.0000
               *** Restarting incremental Fock matrix formation ***
                                   *** Resetting DIIS ***
140  -8451.5753222261  -0.000683855851 0.00571754  0.00004116  0.0027175 0.0000
141  -8451.5760230081  -0.000700782013 0.00497943  0.00003408  0.0026673 0.0000
142  -8451.5765967521  -0.000573744021 0.00495445  0.00003596  0.0026679 0.0000
143  -8451.5772021056  -0.000605353449 0.00624352  0.00004134  0.0026360 0.0000
144  -8451.5778925849  -0.000690479294 0.00461285  0.00003417  0.0025778 0.0000
145  -8451.5784497788  -0.000557193878 0.00809166  0.00005463  0.0025694 0.0000
146  -8451.5793325300  -0.000882751239 0.00743491  0.00005199  0.0024348 0.0000
147  -8451.5801391545  -0.000806624454 0.00512216  0.00003880  0.0023476 0.0000
148  -8451.5807153324  -0.000576177899 0.00870665  0.00006181  0.0023367 0.0000
149  -8451.5815899395  -0.000874607098 0.00493180  0.00003995  0.0021586 0.0000
150  -8451.5821244641  -0.000534524632 0.00765220  0.00005987  0.0021474 0.0000
151  -8451.5828739619  -0.000749497787 0.00572761  0.00004648  0.0019675 0.0000
152  -8451.5834178514  -0.000543889477 0.00564270  0.00005201  0.0018936 0.0000
153  -8451.5839782718  -0.000560420474 0.00651396  0.00005882  0.0017534 0.0000
154  -8451.5845537150  -0.000575443153 0.00246850  0.00002904  0.0015480 0.0000
155  -8451.5848284488  -0.000274733788 0.00601180  0.00006119  0.0016028 0.0000
156  -8451.5853301752  -0.000501726414 0.00438527  0.00004665  0.0012930 0.0000
157  -8451.5856949346  -0.000364759378 0.00331634  0.00003508  0.0011666 0.0000
158  -8451.5859500591  -0.000255124552 0.00446474  0.00004461  0.0011327 0.0000
159  -8451.5862442809  -0.000294221745 0.00231890  0.00002466  0.0011499 0.0000
               *** Restarting incremental Fock matrix formation ***
                                   *** Resetting DIIS ***
160  -8451.5864047742  -0.000160493322 0.00333977  0.00004223  0.0009635 0.0000
161  -8451.5865690789  -0.000164304754 0.00073955  0.00000595  0.0043219 0.0000
162  -8451.5866313225  -0.000062243580 0.00062114  0.00000612  0.0015463 0.0000
163  -8451.5866735870  -0.000042264532 0.00141331  0.00001218  0.0011352 0.0000
164  -8451.5867448649  -0.000071277887 0.00150028  0.00001311  0.0010883 0.0000
165  -8451.5868168607  -0.000071995788 0.00129310  0.00001140  0.0010481 0.0000
166  -8451.5868789007  -0.000062039977 0.00261696  0.00002145  0.0010225 0.0000
167  -8451.5869906510  -0.000111750283 0.00389530  0.00003869  0.0009113 0.0000
168  -8451.5871651183  -0.000174467332 0.00387379  0.00003367  0.0009597 0.0000
169  -8451.5873099344  -0.000144816102 0.00043147  0.00000318  0.0015459 0.0000
170  -8451.5873131280  -0.000003193616 0.00548407  0.00004737  0.0009149 0.0000
171  -8451.5874941280  -0.000181000005 0.00066292  0.00000558  0.0010486 0.0000
172  -8451.5875175568  -0.000023428736 0.00415223  0.00003474  0.0008167 0.0000
173  -8451.5876360499  -0.000118493163 0.00286261  0.00002434  0.0007691 0.0000
174  -8451.5875545870   0.000081462889 0.00530410  0.00004485  0.0008132 0.0000
175  -8451.5876832447  -0.000128657681 0.00070677  0.00000626  0.0028462 0.0000
176  -8451.5876837756  -0.000000530901 0.00066016  0.00000435  0.0009252 0.0000
177  -8451.5876936246  -0.000009849018 0.00123020  0.00001007  0.0007504 0.0000
178  -8451.5877248959  -0.000031271245 0.00207218  0.00001711  0.0007136 0.0000
179  -8451.5877750100  -0.000050114084 0.00057300  0.00000573  0.0006797 0.0000
               *** Restarting incremental Fock matrix formation ***
                                   *** Resetting DIIS ***
180  -8451.5877873394  -0.000012329465 0.00329197  0.00001940  0.0009161 0.0000
181  -8451.5877591634   0.000028175999 0.00087216  0.00000559  0.0043441 0.0000
182  -8451.5878149382  -0.000055774746 0.00051755  0.00000346  0.0019003 0.0000
183  -8451.5878329348  -0.000017996585 0.00106194  0.00001013  0.0007678 0.0000
184  -8451.5878596315  -0.000026696693 0.00115336  0.00000971  0.0006130 0.0000
185  -8451.5878846048  -0.000024973351 0.00064440  0.00000529  0.0005934 0.0000
186  -8451.5878961264  -0.000011521584 0.00067617  0.00000595  0.0007679 0.0000
187  -8451.5879114364  -0.000015309983 0.00161769  0.00001335  0.0005730 0.0000
188  -8451.5879434421  -0.000032005717 0.00134742  0.00001142  0.0005498 0.0000
189  -8451.5879689091  -0.000025466978 0.00169537  0.00001421  0.0006377 0.0000
190  -8451.5880011354  -0.000032226339 0.00237108  0.00002005  0.0004984 0.0000
191  -8451.5880411649  -0.000040029436 0.00371880  0.00003133  0.0006404 0.0000
192  -8451.5881003541  -0.000059189239 0.00139804  0.00001224  0.0004016 0.0000
193  -8451.5881204061  -0.000020052054 0.00313428  0.00002709  0.0004469 0.0000
194  -8451.5881616652  -0.000041259036 0.00240789  0.00002062  0.0004506 0.0000
195  -8451.5881306554   0.000031009818 0.00136611  0.00001099  0.0006875 0.0000
196  -8451.5881489615  -0.000018306106 0.00024539  0.00000204  0.0003522 0.0000
197  -8451.5881516065  -0.000002644998 0.00060917  0.00000556  0.0003498 0.0000
198  -8451.5881601244  -0.000008517962 0.00057585  0.00000524  0.0003432 0.0000
199  -8451.5881678684  -0.000007743962 0.00091209  0.00000799  0.0003374 0.0000
               *** Restarting incremental Fock matrix formation ***
                                   *** Resetting DIIS ***
200  -8451.5881787398  -0.000010871421 0.00096868  0.00000848  0.0003269 0.0000
201  -8451.5881769151   0.000001824743 0.00030594  0.00000243  0.0011727 0.0000
202  -8451.5881865760  -0.000009660882 0.00052101  0.00000342  0.0004943 0.0000
203  -8451.5881918392  -0.000005263282 0.00078537  0.00000669  0.0003140 0.0000
204  -8451.5882005383  -0.000008699033 0.00033729  0.00000280  0.0003024 0.0000
205  -8451.5882040103  -0.000003472071 0.00047486  0.00000402  0.0003007 0.0000
206  -8451.5882088847  -0.000004874391 0.00048689  0.00000435  0.0003015 0.0000
207  -8451.5882143143  -0.000005429567 0.00135553  0.00001151  0.0002880 0.0000
208  -8451.5882278856  -0.000013571262 0.00099492  0.00000875  0.0002707 0.0000
209  -8451.5882376493  -0.000009763757 0.00081773  0.00000669  0.0002589 0.0000
210  -8451.5882446298  -0.000006980536 0.00178978  0.00001540  0.0002490 0.0000
211  -8451.5882598909  -0.000015261005 0.00020414  0.00000160  0.0002638 0.0000
212  -8451.5882603896  -0.000000498723 0.00031107  0.00000289  0.0004375 0.0000
213  -8451.5882583355   0.000002054039 0.00056550  0.00000484  0.0002288 0.0000
214  -8451.5882629626  -0.000004627105 0.00007588  0.00000081  0.0002200 0.0000
215  -8451.5882635014  -0.000000538734 0.00045072  0.00000376  0.0002180 0.0000
216  -8451.5882669286  -0.000003427253 0.00020246  0.00000156  0.0002129 0.0000
217  -8451.5882683265  -0.000001397886 0.00072891  0.00000630  0.0002106 0.0000
218  -8451.5882737346  -0.000005408063 0.00010612  0.00000069  0.0002017 0.0000
219  -8451.5882738482  -0.000000113572 0.00027821  0.00000232  0.0002146 0.0000
               *** Restarting incremental Fock matrix formation ***
                                   *** Resetting DIIS ***
220  -8451.5882758176  -0.000001969443 0.00047972  0.00000428  0.0001982 0.0000
221  -8451.5882783576  -0.000002540040 0.00022955  0.00000143  0.0005635 0.0000
222  -8451.5882796768  -0.000001319149 0.00024157  0.00000205  0.0001926 0.0000
223  -8451.5882812971  -0.000001620301 0.00046922  0.00000380  0.0001902 0.0000
224  -8451.5882842611  -0.000002964010 0.00048892  0.00000396  0.0001850 0.0000
225  -8451.5882872187  -0.000002957629 0.00041327  0.00000332  0.0001816 0.0000
226  -8451.5882897094  -0.000002490691 0.00089694  0.00000778  0.0001762 0.0000
227  -8451.5882951022  -0.000005392791 0.00073206  0.00000606  0.0001678 0.0000
228  -8451.5882991901  -0.000004087869 0.00026295  0.00000230  0.0001598 0.0000
229  -8451.5883004969  -0.000001306867 0.00105047  0.00000902  0.0001931 0.0000
230  -8451.5883059591  -0.000005462196 0.00042706  0.00000309  0.0001634 0.0000
231  -8451.5883041846   0.000001774551 0.00015658  0.00000092  0.0001741 0.0000
232  -8451.5883046516  -0.000000466969 0.00018099  0.00000152  0.0001491 0.0000
233  -8451.5883055515  -0.000000899990 0.00032915  0.00000289  0.0001466 0.0000
234  -8451.5883072245  -0.000001672943 0.00021497  0.00000182  0.0001431 0.0000
235  -8451.5883082158  -0.000000991320 0.00026599  0.00000230  0.0001408 0.0000
236  -8451.5883094721  -0.000001256321 0.00023492  0.00000191  0.0001379 0.0000
237  -8451.5883104840  -0.000001011882 0.00029929  0.00000261  0.0001350 0.0000
238  -8451.5883118201  -0.000001336115 0.00015858  0.00000145  0.0001321 0.0000
239  -8451.5883125593  -0.000000739126 0.00034223  0.00000290  0.0001304 0.0000
               *** Restarting incremental Fock matrix formation ***
                                   *** Resetting DIIS ***
240  -8451.5883139339  -0.000001374659 0.00043894  0.00000285  0.0001267 0.0000
241  -8451.5883141993  -0.000000265371 0.00017239  0.00000127  0.0004047 0.0000
242  -8451.5883152834  -0.000001084089 0.00013509  0.00000108  0.0001247 0.0000
243  -8451.5883157604  -0.000000476997 0.00018492  0.00000158  0.0001234 0.0000
244  -8451.5883165005  -0.000000740136 0.00012807  0.00000117  0.0001226 0.0000
245  -8451.5883170277  -0.000000527160 0.00024044  0.00000215  0.0001214 0.0000
246  -8451.5883179801  -0.000000952437 0.00020367  0.00000175  0.0001192 0.0000
247  -8451.5883187426  -0.000000762448 0.00010081  0.00000060  0.0001182 0.0000
248  -8451.5883189464  -0.000000203892 0.00048872  0.00000425  0.0001178 0.0000
249  -8451.5883207396  -0.000001793123 0.00008705  0.00000060  0.0001138 0.0000
250  -8451.5883209262  -0.000000186676 0.00032804  0.00000278  0.0001130 0.0000
251  -8451.5883220347  -0.000001108445 0.00007349  0.00000055  0.0001112 0.0000
252  -8451.5883218509   0.000000183820 0.00042678  0.00000365  0.0001114 0.0000
253  -8451.5883232504  -0.000001399563 0.00020802  0.00000160  0.0001075 0.0000
254  -8451.5883226439   0.000000606484 0.00029744  0.00000249  0.0001091 0.0000
255  -8451.5883235901  -0.000000946176 0.00011282  0.00000093  0.0001070 0.0000
256  -8451.5883239131  -0.000000322976 0.00008017  0.00000070  0.0001062 0.0000
257  -8451.5883241639  -0.000000250839 0.00017889  0.00000144  0.0001051 0.0000
258  -8451.5883246585  -0.000000494583 0.00004421  0.00000033  0.0001038 0.0000
259  -8451.5883245859   0.000000072601 0.00028165  0.00000226  0.0001042 0.0000
               *** Restarting incremental Fock matrix formation ***
                                   *** Resetting DIIS ***
260  -8451.5883253226  -0.000000736667 0.00020563  0.00000166  0.0001018 0.0000
261  -8451.5883258321  -0.000000509535 0.00004554  0.00000034  0.0001000 0.0000
262  -8451.5883259471  -0.000000114991 0.00023208  0.00000182  0.0000998 0.0000
263  -8451.5883265272  -0.000000580087 0.00003470  0.00000022  0.0000979 0.0000
264  -8451.5883265608  -0.000000033580 0.00036902  0.00000287  0.0000978 0.0000
265  -8451.5883274520  -0.000000891181 0.00013433  0.00000107  0.0000948 0.0000
266  -8451.5883277588  -0.000000306796 0.00039185  0.00000300  0.0000933 0.0000
267  -8451.5883286176  -0.000000858805 0.00004190  0.00000032  0.0000904 0.0000
268  -8451.5883286684  -0.000000050808 0.00050864  0.00000388  0.0000901 0.0000
269  -8451.5883297050  -0.000001036635 0.00010251  0.00000087  0.0000855 0.0000
270  -8451.5883294893   0.000000215747 0.00014499  0.00000110  0.0000865 0.0000
271  -8451.5883297770  -0.000000287757 0.00015598  0.00000115  0.0000855 0.0000
272  -8451.5883300755  -0.000000298478 0.00016830  0.00000128  0.0000843 0.0000
273  -8451.5883303987  -0.000000323234 0.00004376  0.00000037  0.0000824 0.0000
274  -8451.5883304596  -0.000000060918 0.00019784  0.00000146  0.0000822 0.0000
275  -8451.5883308242  -0.000000364540 0.00014364  0.00000104  0.0000805 0.0000
276  -8451.5883310617  -0.000000237471 0.00002401  0.00000024  0.0000790 0.0000
277  -8451.5883311094  -0.000000047779 0.00014087  0.00000101  0.0000788 0.0000
278  -8451.5883313386  -0.000000229160 0.00019370  0.00000136  0.0000778 0.0000
279  -8451.5883316444  -0.000000305767 0.00002875  0.00000024  0.0000762 0.0000
               *** Restarting incremental Fock matrix formation ***
                                   *** Resetting DIIS ***
280  -8451.5883316173   0.000000027061 0.00015305  0.00000116  0.0000756 0.0000
281  -8451.5883317181  -0.000000100748 0.00006280  0.00000050  0.0001416 0.0000
282  -8451.5883318810  -0.000000162965 0.00006090  0.00000045  0.0000743 0.0000
283  -8451.5883319750  -0.000000093962 0.00012187  0.00000084  0.0000736 0.0000
284  -8451.5883321559  -0.000000180928 0.00015777  0.00000108  0.0000725 0.0000
285  -8451.5883323730  -0.000000217144 0.00004253  0.00000031  0.0000714 0.0000
286  -8451.5883324419  -0.000000068869 0.00038648  0.00000265  0.0000708 0.0000
287  -8451.5883329455  -0.000000503615 0.00010403  0.00000075  0.0000671 0.0000
288  -8451.5883328122   0.000000133350 0.00013861  0.00000095  0.0000684 0.0000
289  -8451.5883329879  -0.000000175729 0.00019894  0.00000135  0.0000671 0.0000
290  -8451.5883332404  -0.000000252468 0.00002237  0.00000016  0.0000652 0.0000
291  -8451.5883332511  -0.000000010728 0.00005525  0.00000039  0.0000650 0.0000
292  -8451.5883333239  -0.000000072749 0.00013759  0.00000092  0.0000647 0.0000
293  -8451.5883334903  -0.000000166459 0.00006741  0.00000046  0.0000635 0.0000
294  -8451.5883335641  -0.000000073784 0.00001480  0.00000011  0.0000626 0.0000
295  -8451.5883335754  -0.000000011332 0.00007334  0.00000049  0.0000627 0.0000
296  -8451.5883336639  -0.000000088477 0.00017320  0.00000114  0.0000621 0.0000
297  -8451.5883338550  -0.000000191070 0.00018318  0.00000121  0.0000605 0.0000
298  -8451.5883340482  -0.000000193228 0.00001902  0.00000018  0.0000586 0.0000
299  -8451.5883340310   0.000000017160 0.00027097  0.00000175  0.0000590 0.0000
               *** Restarting incremental Fock matrix formation ***
                                   *** Resetting DIIS ***
300  -8451.5883342299  -0.000000198805 0.00010615  0.00000078  0.0000567 0.0000
301  -8451.5883342976  -0.000000067736 0.00002757  0.00000030  0.0000847 0.0000
302  -8451.5883343581  -0.000000060561 0.00004321  0.00000029  0.0000553 0.0000
303  -8451.5883344014  -0.000000043281 0.00008229  0.00000053  0.0000550 0.0000
304  -8451.5883344792  -0.000000077722 0.00007082  0.00000045  0.0000542 0.0000
305  -8451.5883345508  -0.000000071672 0.00009295  0.00000059  0.0000535 0.0000
306  -8451.5883346328  -0.000000082007 0.00008761  0.00000056  0.0000527 0.0000
307  -8451.5883347148  -0.000000081953 0.00019213  0.00000121  0.0000518 0.0000
308  -8451.5883348766  -0.000000161781 0.00001570  0.00000010  0.0000501 0.0000
309  -8451.5883348657   0.000000010894 0.00003226  0.00000022  0.0000502 0.0000
310  -8451.5883348941  -0.000000028385 0.00013339  0.00000083  0.0000499 0.0000
311  -8451.5883350052  -0.000000111126 0.00002269  0.00000017  0.0000487 0.0000
312  -8451.5883349907   0.000000014517 0.00008798  0.00000055  0.0000488 0.0000
313  -8451.5883350620  -0.000000071328 0.00002130  0.00000015  0.0000481 0.0000
314  -8451.5883350749  -0.000000012895 0.00008450  0.00000052  0.0000479 0.0000
315  -8451.5883351455  -0.000000070640 0.00001761  0.00000012  0.0000471 0.0000
316  -8451.5883351593  -0.000000013733 0.00003070  0.00000020  0.0000470 0.0000
317  -8451.5883351862  -0.000000026932 0.00012407  0.00000076  0.0000466 0.0000
318  -8451.5883352799  -0.000000093696 0.00001002  0.00000007  0.0000455 0.0000
319  -8451.5883352789   0.000000000970 0.00014107  0.00000086  0.0000456 0.0000
               *** Restarting incremental Fock matrix formation ***
                                   *** Resetting DIIS ***
320  -8451.5883353038  -0.000000024842 0.00008667  0.00000054  0.0000443 0.0000
321  -8451.5883353534  -0.000000049644 0.00002434  0.00000016  0.0000435 0.0000
322  -8451.5883353793  -0.000000025866 0.00003763  0.00000023  0.0000434 0.0000
323  -8451.5883354080  -0.000000028689 0.00006511  0.00000040  0.0000430 0.0000
324  -8451.5883354539  -0.000000045919 0.00006653  0.00000040  0.0000424 0.0000
325  -8451.5883355035  -0.000000049651 0.00009020  0.00000054  0.0000418 0.0000
326  -8451.5883355666  -0.000000063112 0.00007388  0.00000045  0.0000410 0.0000
327  -8451.5883356120  -0.000000045373 0.00010746  0.00000064  0.0000403 0.0000
328  -8451.5883356861  -0.000000074106 0.00012647  0.00000076  0.0000393 0.0000
329  -8451.5883357642  -0.000000078060 0.00007306  0.00000044  0.0000382 0.0000
330  -8451.5883358076  -0.000000043456 0.00003366  0.00000021  0.0000375 0.0000
331  -8451.5883358281  -0.000000020478 0.00009503  0.00000057  0.0000372 0.0000
332  -8451.5883358865  -0.000000058353 0.00002439  0.00000016  0.0000363 0.0000
333  -8451.5883358704   0.000000016040 0.00003801  0.00000023  0.0000366 0.0000
334  -8451.5883358919  -0.000000021499 0.00004986  0.00000030  0.0000362 0.0000
335  -8451.5883359243  -0.000000032362 0.00003113  0.00000019  0.0000358 0.0000
336  -8451.5883359464  -0.000000022163 0.00004231  0.00000025  0.0000355 0.0000
337  -8451.5883359685  -0.000000022002 0.00001877  0.00000012  0.0000351 0.0000
338  -8451.5883359794  -0.000000010939 0.00008027  0.00000047  0.0000349 0.0000
339  -8451.5883360262  -0.000000046850 0.00013704  0.00000080  0.0000342 0.0000
               *** Restarting incremental Fock matrix formation ***
                                   *** Resetting DIIS ***
340  -8451.5883360076   0.000000018679 0.00006394  0.00000038  0.0000329 0.0000
341  -8451.5883360444  -0.000000036802 0.00001512  0.00000011  0.0000324 0.0000
342  -8451.5883360487  -0.000000004358 0.00004064  0.00000024  0.0000323 0.0000
343  -8451.5883360697  -0.000000021022 0.00003756  0.00000022  0.0000319 0.0000
344  -8451.5883360924  -0.000000022705 0.00005038  0.00000029  0.0000315 0.0000
345  -8451.5883361173  -0.000000024836 0.00005093  0.00000030  0.0000311 0.0000
346  -8451.5883361464  -0.000000029073 0.00006594  0.00000039  0.0000307 0.0000
347  -8451.5883361782  -0.000000031856 0.00003815  0.00000022  0.0000300 0.0000
348  -8451.5883361992  -0.000000020940 0.00007656  0.00000044  0.0000297 0.0000
349  -8451.5883362349  -0.000000035736 0.00002945  0.00000018  0.0000291 0.0000
350  -8451.5883362501  -0.000000015221 0.00004181  0.00000025  0.0000287 0.0000
351  -8451.5883362689  -0.000000018776 0.00003235  0.00000019  0.0000283 0.0000
352  -8451.5883362841  -0.000000015209 0.00000889  0.00000006  0.0000281 0.0000
353  -8451.5883362947  -0.000000010621 0.00004950  0.00000029  0.0000281 0.0000
354  -8451.5883363156  -0.000000020851 0.00002517  0.00000015  0.0000275 0.0000
355  -8451.5883363282  -0.000000012637 0.00001876  0.00000011  0.0000273 0.0000
356  -8451.5883363390  -0.000000010768 0.00005720  0.00000033  0.0000272 0.0000
357  -8451.5883363661  -0.000000027145 0.00002751  0.00000016  0.0000267 0.0000
358  -8451.5883363798  -0.000000013728 0.00001715  0.00000010  0.0000264 0.0000
359  -8451.5883363855  -0.000000005686 0.00003731  0.00000022  0.0000263 0.0000
               *** Restarting incremental Fock matrix formation ***
                                   *** Resetting DIIS ***
360  -8451.5883363294   0.000000056090 0.00004963  0.00000031  0.0000260 0.0000
361  -8451.5883363388  -0.000000009375 0.00001318  0.00000010  0.0000292 0.0000
362  -8451.5883363564  -0.000000017613 0.00002368  0.00000014  0.0000254 0.0000
363  -8451.5883363679  -0.000000011511 0.00003337  0.00000020  0.0000252 0.0000
364  -8451.5883363819  -0.000000013950 0.00006217  0.00000036  0.0000249 0.0000
365  -8451.5883364101  -0.000000028162 0.00000796  0.00000006  0.0000243 0.0000
366  -8451.5883364118  -0.000000001788 0.00008056  0.00000047  0.0000243 0.0000
367  -8451.5883364448  -0.000000032949 0.00002549  0.00000015  0.0000236 0.0000
368  -8451.5883364590  -0.000000014261 0.00005957  0.00000034  0.0000233 0.0000
369  -8451.5883364828  -0.000000023772 0.00001262  0.00000008  0.0000228 0.0000
370  -8451.5883364870  -0.000000004162 0.00005240  0.00000030  0.0000227 0.0000
371  -8451.5883365103  -0.000000023270 0.00001351  0.00000008  0.0000223 0.0000
372  -8451.5883365170  -0.000000006790 0.00002145  0.00000013  0.0000221 0.0000
373  -8451.5883365244  -0.000000007316 0.00002486  0.00000014  0.0000220 0.0000
374  -8451.5883365331  -0.000000008771 0.00003251  0.00000018  0.0000218 0.0000
375  -8451.5883365473  -0.000000014186 0.00006798  0.00000038  0.0000215 0.0000
376  -8451.5883365718  -0.000000024453 0.00002299  0.00000013  0.0000209 0.0000
                 **** Energy Check signals convergence ****

               *****************************************************
               *                     SUCCESS                       *
               *           SCF CONVERGED AFTER 377 CYCLES          *
               *****************************************************

Setting up the final grid:

General Integration Accuracy     IntAcc      ...  4.670
Radial Grid Type                 RadialGrid  ... Gauss-Chebyshev
Angular Grid (max. acc.)         AngularGrid ... Lebedev-302
Angular grid pruning method      GridPruning ... 3 (G Style)
Weight generation scheme         WeightScheme... Becke
Basis function cutoff            BFCut       ...    1.0000e-11
Integration weight cutoff        WCut        ...    1.0000e-14
Grids for H and He will be reduced by one unit

# of grid points (after initial pruning)     ... 205724 (   0.1 sec)
# of grid points (after weights+screening)   ... 184715 (   1.0 sec)
nearest neighbour list constructed           ...    0.0 sec
Grid point re-assignment to atoms done       ...    0.0 sec
Grid point division into batches done        ...    0.5 sec
Reduced shell lists constructed in    2.0 sec

Total number of grid points                  ...   184715
Total number of batches                      ...     2906
Average number of points per batch           ...       63
Average number of grid points per atom       ...     4992
Average number of shells per batch           ...    70.65 (33.48%)
Average number of basis functions per batch  ...   148.35 (30.97%)
Average number of large shells per batch     ...    43.34 (61.36%)
Average number of large basis fcns per batch ...    90.43 (60.96%)
Maximum spatial batch extension              ...  20.29, 26.10, 19.80 au
Average spatial batch extension              ...   2.32,  2.34,  2.31 au

Final grid set up in    3.1 sec
Final integration                            ... done (   2.8 sec)
Change in XC energy                          ...    -0.000094468
Integrated number of electrons               ...   309.999916646
Previous integrated no of electrons          ...   309.999436592

----------------
TOTAL SCF ENERGY
----------------

Total Energy       :        -8451.58843103 Eh         -229979.41314 eV

Components:
Nuclear Repulsion  :         5965.72433664 Eh          162335.61218 eV
Electronic Energy  :       -14417.31276767 Eh         -392315.02532 eV
One Electron Energy:       -23691.51913440 Eh         -644679.01049 eV
Two Electron Energy:         9274.20636673 Eh          252363.98518 eV

Virial components:
Potential Energy   :       -16884.32163640 Eh         -459445.74950 eV
Kinetic Energy     :         8432.73320536 Eh          229466.33636 eV
Virial Ratio       :            2.00223596


DFT components:
N(Alpha)           :      157.999958797626 electrons
N(Beta)            :      151.999957848814 electrons
N(Total)           :      309.999916646440 electrons
E(X)               :     -351.996948052935 Eh       
E(C)               :      -12.210619489255 Eh       
E(XC)              :     -364.207567542190 Eh       
DFET-embed. en.    :        0.000000000000 Eh       

---------------
SCF CONVERGENCE
---------------

  Last Energy change         ...    8.0800e-09  Tolerance :   1.0000e-08
  Last MAX-Density change    ...    7.0787e-05  Tolerance :   1.0000e-07
  Last RMS-Density change    ...    3.8946e-07  Tolerance :   5.0000e-09
  Last DIIS Error            ...    2.1133e-05  Tolerance :   5.0000e-07

             **** THE GBW FILE WAS UPDATED (1e3d_chainsAB_proximal_cluster.gbw) ****
             **** DENSITY FILE WAS UPDATED (1e3d_chainsAB_proximal_cluster.scfp) ****
             **** ENERGY FILE WAS UPDATED (1e3d_chainsAB_proximal_cluster.en.tmp) ****
----------------------
UHF SPIN CONTAMINATION
----------------------

Warning: in a DFT calculation there is little theoretical justification to 
         calculate <S**2> as in Hartree-Fock theory. We will do it anyways
         but you should keep in mind that the values have only limited relevance

Expectation value of <S**2>     :    16.157015
Ideal value S*(S+1) for S=3.0   :    12.000000
Deviation                       :     4.157015

             **** THE GBW FILE WAS UPDATED (1e3d_chainsAB_proximal_cluster.gbw) ****
             **** DENSITY FILE WAS UPDATED (1e3d_chainsAB_proximal_cluster.scfp) ****
----------------
ORBITAL ENERGIES
----------------
                 SPIN UP ORBITALS
  NO   OCC          E(Eh)            E(eV) 
   0   1.0000    -256.112481     -6969.1749 
   1   1.0000    -256.078327     -6968.2455 
   2   1.0000    -256.072896     -6968.0978 
   3   1.0000    -256.071074     -6968.0482 
   4   1.0000     -88.723717     -2414.2951 
   5   1.0000     -88.649909     -2412.2867 
   6   1.0000     -88.648803     -2412.2566 
   7   1.0000     -88.638575     -2411.9783 
   8   1.0000     -88.636858     -2411.9315 
   9   1.0000     -88.635183     -2411.8859 
  10   1.0000     -88.624686     -2411.6003 
  11   1.0000     -29.935527      -814.5871 
  12   1.0000     -29.862670      -812.6046 
  13   1.0000     -29.860178      -812.5368 
  14   1.0000     -29.841140      -812.0187 
  15   1.0000     -25.765530      -701.1157 
  16   1.0000     -25.764069      -701.0760 
  17   1.0000     -25.761128      -700.9959 
  18   1.0000     -25.704092      -699.4439 
  19   1.0000     -25.702621      -699.4039 
  20   1.0000     -25.701362      -699.3696 
  21   1.0000     -25.689847      -699.0563 
  22   1.0000     -25.688283      -699.0137 
  23   1.0000     -25.684589      -698.9132 
  24   1.0000     -25.682436      -698.8546 
  25   1.0000     -25.678434      -698.7457 
  26   1.0000     -25.673009      -698.5981 
  27   1.0000     -18.880905      -513.7755 
  28   1.0000     -18.862124      -513.2645 
  29   1.0000     -18.846337      -512.8349 
  30   1.0000     -18.841539      -512.7043 
  31   1.0000     -18.836451      -512.5659 
  32   1.0000     -10.012624      -272.4573 
  33   1.0000      -9.957634      -270.9610 
  34   1.0000      -9.953380      -270.8452 
  35   1.0000      -9.948547      -270.7137 
  36   1.0000      -9.943061      -270.5645 
  37   1.0000      -9.930457      -270.2215 
  38   1.0000      -7.719043      -210.0458 
  39   1.0000      -7.648778      -208.1338 
  40   1.0000      -7.648477      -208.1256 
  41   1.0000      -7.639893      -207.8921 
  42   1.0000      -7.635553      -207.7740 
  43   1.0000      -7.634787      -207.7531 
  44   1.0000      -7.624326      -207.4684 
  45   1.0000      -5.662231      -154.0771 
  46   1.0000      -5.656906      -153.9322 
  47   1.0000      -5.652340      -153.8080 
  48   1.0000      -5.591359      -152.1486 
  49   1.0000      -5.587124      -152.0334 
  50   1.0000      -5.586746      -152.0231 
  51   1.0000      -5.586208      -152.0085 
  52   1.0000      -5.584639      -151.9657 
  53   1.0000      -5.582713      -151.9134 
  54   1.0000      -5.582559      -151.9092 
  55   1.0000      -5.577703      -151.7770 
  56   1.0000      -5.576959      -151.7568 
  57   1.0000      -5.574364      -151.6861 
  58   1.0000      -5.574094      -151.6788 
  59   1.0000      -5.572843      -151.6448 
  60   1.0000      -5.571946      -151.6203 
  61   1.0000      -5.571560      -151.6099 
  62   1.0000      -5.568650      -151.5307 
  63   1.0000      -5.563867      -151.4005 
  64   1.0000      -5.562478      -151.3627 
  65   1.0000      -5.561531      -151.3370 
  66   1.0000      -3.333533       -90.7100 
  67   1.0000      -3.216798       -87.5335 
  68   1.0000      -3.212732       -87.4229 
  69   1.0000      -3.161534       -86.0297 
  70   1.0000      -2.099174       -57.1214 
  71   1.0000      -2.096885       -57.0591 
  72   1.0000      -2.089272       -56.8520 
  73   1.0000      -1.992819       -54.2274 
  74   1.0000      -1.991285       -54.1856 
  75   1.0000      -1.988381       -54.1066 
  76   1.0000      -1.964240       -53.4497 
  77   1.0000      -1.955488       -53.2115 
  78   1.0000      -1.942897       -52.8689 
  79   1.0000      -1.928195       -52.4689 
  80   1.0000      -1.911564       -52.0163 
  81   1.0000      -1.903939       -51.8088 
  82   1.0000      -0.746672       -20.3180 
  83   1.0000      -0.714884       -19.4530 
  84   1.0000      -0.645395       -17.5621 
  85   1.0000      -0.561901       -15.2901 
  86   1.0000      -0.543632       -14.7930 
  87   1.0000      -0.477878       -13.0037 
  88   1.0000      -0.477157       -12.9841 
  89   1.0000      -0.473933       -12.8964 
  90   1.0000      -0.461712       -12.5638 
  91   1.0000      -0.452168       -12.3041 
  92   1.0000      -0.366961        -9.9855 
  93   1.0000      -0.336824        -9.1655 
  94   1.0000      -0.328004        -8.9254 
  95   1.0000      -0.317614        -8.6427 
  96   1.0000      -0.316749        -8.6192 
  97   1.0000      -0.307663        -8.3719 
  98   1.0000      -0.304072        -8.2742 
  99   1.0000      -0.217740        -5.9250 
 100   1.0000      -0.179666        -4.8890 
 101   1.0000      -0.162992        -4.4352 
 102   1.0000      -0.160786        -4.3752 
 103   1.0000      -0.156187        -4.2501 
 104   1.0000      -0.155747        -4.2381 
 105   1.0000      -0.151097        -4.1116 
 106   1.0000      -0.149560        -4.0697 
 107   1.0000      -0.147699        -4.0191 
 108   1.0000      -0.145343        -3.9550 
 109   1.0000      -0.142343        -3.8733 
 110   1.0000      -0.135374        -3.6837 
 111   1.0000      -0.133929        -3.6444 
 112   1.0000      -0.121089        -3.2950 
 113   1.0000      -0.114346        -3.1115 
 114   1.0000      -0.106007        -2.8846 
 115   1.0000      -0.101003        -2.7484 
 116   1.0000      -0.098692        -2.6856 
 117   1.0000      -0.098246        -2.6734 
 118   1.0000      -0.087380        -2.3777 
 119   1.0000      -0.074200        -2.0191 
 120   1.0000      -0.073352        -1.9960 
 121   1.0000      -0.068924        -1.8755 
 122   1.0000      -0.068287        -1.8582 
 123   1.0000      -0.059301        -1.6137 
 124   1.0000      -0.055017        -1.4971 
 125   1.0000      -0.044442        -1.2093 
 126   1.0000      -0.040696        -1.1074 
 127   1.0000      -0.034405        -0.9362 
 128   1.0000      -0.029057        -0.7907 
 129   1.0000      -0.024257        -0.6601 
 130   1.0000      -0.015983        -0.4349 
 131   1.0000      -0.013765        -0.3746 
 132   1.0000      -0.001331        -0.0362 
 133   1.0000       0.008001         0.2177 
 134   1.0000       0.019048         0.5183 
 135   1.0000       0.024233         0.6594 
 136   1.0000       0.025608         0.6968 
 137   1.0000       0.027460         0.7472 
 138   1.0000       0.034430         0.9369 
 139   1.0000       0.037250         1.0136 
 140   1.0000       0.043809         1.1921 
 141   1.0000       0.046703         1.2708 
 142   1.0000       0.050508         1.3744 
 143   1.0000       0.057712         1.5704 
 144   1.0000       0.060260         1.6398 
 145   1.0000       0.064049         1.7429 
 146   1.0000       0.070657         1.9227 
 147   1.0000       0.073715         2.0059 
 148   1.0000       0.081263         2.2113 
 149   1.0000       0.086838         2.3630 
 150   1.0000       0.090650         2.4667 
 151   1.0000       0.097024         2.6402 
 152   1.0000       0.102269         2.7829 
 153   1.0000       0.113218         3.0808 
 154   1.0000       0.115870         3.1530 
 155   1.0000       0.118638         3.2283 
 156   1.0000       0.121856         3.3159 
 157   1.0000       0.126813         3.4508 
 158   0.0000       0.229374         6.2416 
 159   0.0000       0.235466         6.4074 
 160   0.0000       0.238895         6.5007 
 161   0.0000       0.241660         6.5759 
 162   0.0000       0.274974         7.4824 
 163   0.0000       0.287867         7.8333 
 164   0.0000       0.299305         8.1445 
 165   0.0000       0.328307         8.9337 
 166   0.0000       0.340514         9.2659 
 167   0.0000       0.341516         9.2931 
 168   0.0000       0.350750         9.5444 
 169   0.0000       0.354716         9.6523 
 170   0.0000       0.362080         9.8527 
 171   0.0000       0.365722         9.9518 
 172   0.0000       0.374658        10.1950 
 173   0.0000       0.384947        10.4749 
 174   0.0000       0.393900        10.7186 
 175   0.0000       0.401196        10.9171 
 176   0.0000       0.403856        10.9895 
 177   0.0000       0.404871        11.0171 
 178   0.0000       0.409239        11.1360 
 179   0.0000       0.418041        11.3755 
 180   0.0000       0.422325        11.4921 
 181   0.0000       0.424428        11.5493 
 182   0.0000       0.430344        11.7103 
 183   0.0000       0.434978        11.8363 
 184   0.0000       0.445674        12.1274 
 185   0.0000       0.451274        12.2798 
 186   0.0000       0.458026        12.4635 
 187   0.0000       0.463486        12.6121 
 188   0.0000       0.472008        12.8440 
 189   0.0000       0.475417        12.9368 
 190   0.0000       0.491752        13.3813 
 191   0.0000       0.497550        13.5390 
 192   0.0000       0.511175        13.9098 
 193   0.0000       0.517083        14.0705 
 194   0.0000       0.522336        14.2135 
 195   0.0000       0.528979        14.3942 
 196   0.0000       0.545437        14.8421 
 197   0.0000       0.550927        14.9915 
 198   0.0000       0.556586        15.1455 
 199   0.0000       0.568884        15.4801 
 200   0.0000       0.577315        15.7095 
 201   0.0000       0.596628        16.2351 
 202   0.0000       0.611053        16.6276 
 203   0.0000       0.612232        16.6597 
 204   0.0000       0.646595        17.5947 
 205   0.0000       0.649005        17.6603 
 206   0.0000       0.663856        18.0644 
 207   0.0000       0.682837        18.5809 
 208   0.0000       0.710453        19.3324 
 209   0.0000       0.714779        19.4501 
 210   0.0000       0.722093        19.6492 
 211   0.0000       0.723701        19.6929 
 212   0.0000       0.727395        19.7934 
 213   0.0000       0.729440        19.8491 
 214   0.0000       0.733901        19.9705 
 215   0.0000       0.739453        20.1215 
 216   0.0000       0.742515        20.2049 
 217   0.0000       0.753898        20.5146 
 218   0.0000       0.767822        20.8935 
 219   0.0000       0.777810        21.1653 
 220   0.0000       0.789427        21.4814 
 221   0.0000       0.798272        21.7221 
 222   0.0000       0.808362        21.9966 
 223   0.0000       0.816385        22.2150 
 224   0.0000       0.825670        22.4676 
 225   0.0000       0.837201        22.7814 
 226   0.0000       0.859816        23.3968 
 227   0.0000       0.865539        23.5525 
 228   0.0000       0.874761        23.8035 
 229   0.0000       0.891498        24.2589 
 230   0.0000       0.895620        24.3711 
 231   0.0000       0.917704        24.9720 
 232   0.0000       0.923214        25.1219 
 233   0.0000       0.927503        25.2386 
 234   0.0000       0.934303        25.4237 
 235   0.0000       0.939814        25.5737 
 236   0.0000       0.946770        25.7629 
 237   0.0000       0.948449        25.8086 
 238   0.0000       0.950684        25.8694 
 239   0.0000       0.953344        25.9418 
 240   0.0000       0.956216        26.0200 
 241   0.0000       0.957318        26.0499 
 242   0.0000       0.963725        26.2243 
 243   0.0000       0.966174        26.2909 
 244   0.0000       0.967527        26.3278 
 245   0.0000       0.970382        26.4054 
 246   0.0000       0.975530        26.5455 
 247   0.0000       0.976771        26.5793 
 248   0.0000       0.980375        26.6774 
 249   0.0000       0.984951        26.8019 
 250   0.0000       0.987588        26.8736 
 251   0.0000       0.988571        26.9004 
 252   0.0000       0.994716        27.0676 
 253   0.0000       0.997565        27.1451 
 254   0.0000       0.998622        27.1739 
 255   0.0000       1.006626        27.3917 
 256   0.0000       1.008488        27.4423 
 257   0.0000       1.010966        27.5098 
 258   0.0000       1.021292        27.7908 
 259   0.0000       1.022946        27.8358 
 260   0.0000       1.024015        27.8649 
 261   0.0000       1.027068        27.9479 
 262   0.0000       1.030034        28.0286 
 263   0.0000       1.036212        28.1968 
 264   0.0000       1.040012        28.3002 
 265   0.0000       1.041989        28.3540 
 266   0.0000       1.045133        28.4395 
 267   0.0000       1.048731        28.5374 
 268   0.0000       1.053303        28.6618 
 269   0.0000       1.054305        28.6891 
 270   0.0000       1.061179        28.8761 
 271   0.0000       1.065260        28.9872 
 272   0.0000       1.069680        29.1075 
 273   0.0000       1.071124        29.1468 
 274   0.0000       1.077552        29.3217 
 275   0.0000       1.080932        29.4137 
 276   0.0000       1.084520        29.5113 
 277   0.0000       1.085495        29.5378 
 278   0.0000       1.091290        29.6955 
 279   0.0000       1.102410        29.9981 
 280   0.0000       1.103751        30.0346 
 281   0.0000       1.110962        30.2308 
 282   0.0000       1.115522        30.3549 
 283   0.0000       1.120002        30.4768 
 284   0.0000       1.125186        30.6179 
 285   0.0000       1.133839        30.8533 
 286   0.0000       1.145490        31.1704 
 287   0.0000       1.155458        31.4416 
 288   0.0000       1.158684        31.5294 
 289   0.0000       1.166211        31.7342 
 290   0.0000       1.167757        31.7763 
 291   0.0000       1.181040        32.1377 
 292   0.0000       1.193605        32.4796 
 293   0.0000       1.216907        33.1137 
 294   0.0000       1.224085        33.3091 
 295   0.0000       1.233634        33.5689 
 296   0.0000       1.252370        34.0787 
 297   0.0000       1.256124        34.1809 
 298   0.0000       1.264897        34.4196 
 299   0.0000       1.287806        35.0430 
 300   0.0000       1.303821        35.4788 
 301   0.0000       1.317348        35.8469 
 302   0.0000       1.327826        36.1320 
 303   0.0000       1.346108        36.6294 
 304   0.0000       1.348491        36.6943 
 305   0.0000       1.359323        36.9891 
 306   0.0000       1.375307        37.4240 
 307   0.0000       1.383879        37.6573 
 308   0.0000       1.407805        38.3083 
 309   0.0000       1.409617        38.3576 
 310   0.0000       1.418723        38.6054 
 311   0.0000       1.434848        39.0442 
 312   0.0000       1.437672        39.1210 
 313   0.0000       1.449859        39.4527 
 314   0.0000       1.454964        39.5916 
 315   0.0000       1.457316        39.6556 
 316   0.0000       1.466864        39.9154 
 317   0.0000       1.475922        40.1619 
 318   0.0000       1.479751        40.2661 
 319   0.0000       1.484399        40.3925 
 320   0.0000       1.494531        40.6682 
 321   0.0000       1.497241        40.7420 
 322   0.0000       1.507955        41.0335 
 323   0.0000       1.516489        41.2658 
 324   0.0000       1.522385        41.4262 
 325   0.0000       1.549771        42.1714 
 326   0.0000       1.550542        42.1924 
 327   0.0000       1.559193        42.4278 
 328   0.0000       1.564038        42.5596 
 329   0.0000       1.565694        42.6047 
 330   0.0000       1.582047        43.0497 
 331   0.0000       1.582907        43.0731 
 332   0.0000       1.586344        43.1666 
 333   0.0000       1.596690        43.4481 
 334   0.0000       1.605551        43.6893 
 335   0.0000       1.608640        43.7733 
 336   0.0000       1.627749        44.2933 
 337   0.0000       1.645982        44.7894 
 338   0.0000       1.653664        44.9985 
 339   0.0000       1.661160        45.2025 
 340   0.0000       1.681336        45.7515 
 341   0.0000       1.694990        46.1230 
 342   0.0000       1.712117        46.5891 
 343   0.0000       1.732259        47.1372 
 344   0.0000       1.760224        47.8981 
 345   0.0000       1.769782        48.1582 
 346   0.0000       1.800969        49.0069 
 347   0.0000       1.811844        49.3028 
 348   0.0000       1.817568        49.4585 
 349   0.0000       1.825486        49.6740 
 350   0.0000       1.828189        49.7475 
 351   0.0000       1.833110        49.8814 
 352   0.0000       1.837927        50.0125 
 353   0.0000       1.840991        50.0959 
 354   0.0000       1.859922        50.6111 
 355   0.0000       1.873244        50.9735 
 356   0.0000       1.881478        51.1976 
 357   0.0000       1.889733        51.4222 
 358   0.0000       1.895270        51.5729 
 359   0.0000       1.908418        51.9307 
 360   0.0000       1.924301        52.3629 
 361   0.0000       1.937891        52.7327 
 362   0.0000       1.956071        53.2274 
 363   0.0000       1.969450        53.5915 
 364   0.0000       2.004717        54.5511 
 365   0.0000       2.008327        54.6494 
 366   0.0000       2.031335        55.2754 
 367   0.0000       2.044490        55.6334 
 368   0.0000       2.047076        55.7038 
 369   0.0000       2.051512        55.8245 
 370   0.0000       2.061812        56.1048 
 371   0.0000       2.065792        56.2131 
 372   0.0000       2.066447        56.2309 
 373   0.0000       2.076198        56.4962 
 374   0.0000       2.077771        56.5390 
 375   0.0000       2.090701        56.8909 
 376   0.0000       2.099119        57.1199 
 377   0.0000       2.131769        58.0084 
 378   0.0000       2.150092        58.5070 
 379   0.0000       2.153382        58.5965 
 380   0.0000       2.156322        58.6765 
 381   0.0000       2.163441        58.8702 
 382   0.0000       2.169820        59.0438 
 383   0.0000       2.260390        61.5083 
 384   0.0000       2.283915        62.1485 
 385   0.0000       2.284551        62.1658 
 386   0.0000       2.288649        62.2773 
 387   0.0000       2.290540        62.3288 
 388   0.0000       2.294865        62.4465 
 389   0.0000       2.298671        62.5500 
 390   0.0000       2.307699        62.7957 
 391   0.0000       2.312508        62.9265 
 392   0.0000       2.336033        63.5667 
 393   0.0000       2.431100        66.1536 
 394   0.0000       2.450972        66.6943 
 395   0.0000       2.540007        69.1171 
 396   0.0000       2.547498        69.3210 
 397   0.0000       2.555148        69.5291 
 398   0.0000       2.565079        69.7994 
 399   0.0000       2.580695        70.2243 
 400   0.0000       2.714073        73.8537 
 401   0.0000       2.747040        74.7508 
 402   0.0000       2.751070        74.8604 
 403   0.0000       2.754288        74.9480 
 404   0.0000       2.757224        75.0279 
 405   0.0000       2.760195        75.1087 
 406   0.0000       2.762343        75.1672 
 407   0.0000       2.771091        75.4052 
 408   0.0000       2.787593        75.8543 
 409   0.0000       2.807633        76.3996 
 410   0.0000       2.824747        76.8653 
 411   0.0000       2.972458        80.8847 
 412   0.0000       2.992351        81.4260 
 413   0.0000       3.015745        82.0626 
 414   0.0000       3.023329        82.2690 
 415   0.0000       3.027269        82.3762 
 416   0.0000       3.042400        82.7879 
 417   0.0000       3.054763        83.1243 
 418   0.0000       3.056530        83.1724 
 419   0.0000       3.060736        83.2869 
 420   0.0000       3.068485        83.4977 
 421   0.0000       3.071816        83.5884 
 422   0.0000       3.072549        83.6083 
 423   0.0000       3.082621        83.8824 
 424   0.0000       3.084541        83.9346 
 425   0.0000       3.098816        84.3231 
 426   0.0000       3.119007        84.8725 
 427   0.0000       3.130949        85.1975 
 428   0.0000       3.154252        85.8316 
 429   0.0000       3.176404        86.4343 
 430   0.0000       3.186652        86.7132 
 431   0.0000       3.212142        87.4068 
 432   0.0000       3.236356        88.0657 
 433   0.0000       3.244665        88.2918 
 434   0.0000       3.245500        88.3145 
 435   0.0000       3.246981        88.3548 
 436   0.0000       3.248412        88.3938 
 437   0.0000       3.257926        88.6527 
 438   0.0000       3.261480        88.7494 
 439   0.0000       3.268663        88.9449 
 440   0.0000       3.271032        89.0093 
 441   0.0000       3.283612        89.3516 
 442   0.0000       3.315017        90.2062 
 443   0.0000       3.354683        91.2856 
 444   0.0000       3.409011        92.7639 
 445   0.0000       3.478627        94.6583 
 446   0.0000       3.566833        97.0585 
 447   0.0000       3.610686        98.2518 
 448   0.0000       3.771764       102.6349 
 449   0.0000       3.971828       108.0789 
 450   0.0000       4.012284       109.1798 
 451   0.0000       4.315341       117.4264 
 452   0.0000       4.319756       117.5465 
 453   0.0000       4.325283       117.6969 
 454   0.0000       4.329286       117.8059 
 455   0.0000       4.331613       117.8692 
 456   0.0000       4.337690       118.0345 
 457   0.0000       4.380971       119.2123 
 458   0.0000       4.383318       119.2761 
 459   0.0000       4.392533       119.5269 
 460   0.0000       4.404679       119.8574 
 461   0.0000       4.417650       120.2104 
 462   0.0000       4.421213       120.3073 
 463   0.0000       4.428173       120.4967 
 464   0.0000       4.435007       120.6827 
 465   0.0000       4.435520       120.6966 
 466   0.0000       4.440485       120.8317 
 467   0.0000       4.446080       120.9840 
 468   0.0000       4.447674       121.0274 
 469   0.0000       4.454050       121.2009 
 470   0.0000       4.459132       121.3392 
 471   0.0000       4.461456       121.4024 
 472   0.0000       4.471142       121.6660 
 473   0.0000       4.474372       121.7538 
 474   0.0000       4.484140       122.0197 
 475   0.0000       4.503980       122.5595 
 476   0.0000       4.546000       123.7029 
 477   0.0000       4.557397       124.0131 
 478   0.0000       4.617472       125.6478 

                 SPIN DOWN ORBITALS
  NO   OCC          E(Eh)            E(eV) 
   0   1.0000    -256.111396     -6969.1454 
   1   1.0000    -256.078515     -6968.2507 
   2   1.0000    -256.072626     -6968.0904 
   3   1.0000    -256.070760     -6968.0396 
   4   1.0000     -88.723032     -2414.2764 
   5   1.0000     -88.649618     -2412.2787 
   6   1.0000     -88.648956     -2412.2607 
   7   1.0000     -88.638254     -2411.9695 
   8   1.0000     -88.637404     -2411.9464 
   9   1.0000     -88.635125     -2411.8844 
  10   1.0000     -88.622882     -2411.5512 
  11   1.0000     -29.865225      -812.6741 
  12   1.0000     -29.850463      -812.2724 
  13   1.0000     -29.835143      -811.8555 
  14   1.0000     -29.834795      -811.8460 
  15   1.0000     -25.705884      -699.4927 
  16   1.0000     -25.699515      -699.3194 
  17   1.0000     -25.693618      -699.1589 
  18   1.0000     -25.691812      -699.1097 
  19   1.0000     -25.691098      -699.0903 
  20   1.0000     -25.690778      -699.0816 
  21   1.0000     -25.682117      -698.8459 
  22   1.0000     -25.675867      -698.6759 
  23   1.0000     -25.673318      -698.6065 
  24   1.0000     -25.669594      -698.5052 
  25   1.0000     -25.669281      -698.4966 
  26   1.0000     -25.665610      -698.3968 
  27   1.0000     -18.877589      -513.6853 
  28   1.0000     -18.863113      -513.2914 
  29   1.0000     -18.849340      -512.9166 
  30   1.0000     -18.836448      -512.5658 
  31   1.0000     -18.832922      -512.4699 
  32   1.0000     -10.012605      -272.4568 
  33   1.0000      -9.957419      -270.9551 
  34   1.0000      -9.953230      -270.8412 
  35   1.0000      -9.948640      -270.7163 
  36   1.0000      -9.943167      -270.5673 
  37   1.0000      -9.930463      -270.2216 
  38   1.0000      -7.718366      -210.0274 
  39   1.0000      -7.648579      -208.1284 
  40   1.0000      -7.648403      -208.1236 
  41   1.0000      -7.638653      -207.8583 
  42   1.0000      -7.636967      -207.8124 
  43   1.0000      -7.634700      -207.7507 
  44   1.0000      -7.622511      -207.4191 
  45   1.0000      -5.661815      -154.0658 
  46   1.0000      -5.656512      -153.9215 
  47   1.0000      -5.650000      -153.7443 
  48   1.0000      -5.591497      -152.1524 
  49   1.0000      -5.588665      -152.0753 
  50   1.0000      -5.586166      -152.0073 
  51   1.0000      -5.585973      -152.0020 
  52   1.0000      -5.584319      -151.9570 
  53   1.0000      -5.581884      -151.8908 
  54   1.0000      -5.581698      -151.8857 
  55   1.0000      -5.577591      -151.7740 
  56   1.0000      -5.577355      -151.7676 
  57   1.0000      -5.575635      -151.7207 
  58   1.0000      -5.574611      -151.6929 
  59   1.0000      -5.572599      -151.6381 
  60   1.0000      -5.572072      -151.6238 
  61   1.0000      -5.571810      -151.6167 
  62   1.0000      -5.568314      -151.5215 
  63   1.0000      -5.562817      -151.3719 
  64   1.0000      -5.559436      -151.2800 
  65   1.0000      -5.557365      -151.2236 
  66   1.0000      -3.221557       -87.6630 
  67   1.0000      -3.148813       -85.6836 
  68   1.0000      -3.147824       -85.6566 
  69   1.0000      -3.125460       -85.0481 
  70   1.0000      -1.994616       -54.2763 
  71   1.0000      -1.979837       -53.8741 
  72   1.0000      -1.962692       -53.4076 
  73   1.0000      -1.925436       -52.3938 
  74   1.0000      -1.912801       -52.0500 
  75   1.0000      -1.897783       -51.6413 
  76   1.0000      -1.893450       -51.5234 
  77   1.0000      -1.891606       -51.4732 
  78   1.0000      -1.885669       -51.3117 
  79   1.0000      -1.874519       -51.0082 
  80   1.0000      -1.871450       -50.9247 
  81   1.0000      -1.868538       -50.8455 
  82   1.0000      -0.747498       -20.3404 
  83   1.0000      -0.709014       -19.2933 
  84   1.0000      -0.646231       -17.5848 
  85   1.0000      -0.554035       -15.0761 
  86   1.0000      -0.536251       -14.5921 
  87   1.0000      -0.476855       -12.9759 
  88   1.0000      -0.474481       -12.9113 
  89   1.0000      -0.472024       -12.8444 
  90   1.0000      -0.461647       -12.5620 
  91   1.0000      -0.452234       -12.3059 
  92   1.0000      -0.363626        -9.8948 
  93   1.0000      -0.337883        -9.1943 
  94   1.0000      -0.320717        -8.7272 
  95   1.0000      -0.316839        -8.6216 
  96   1.0000      -0.309940        -8.4339 
  97   1.0000      -0.303684        -8.2637 
  98   1.0000      -0.302520        -8.2320 
  99   1.0000      -0.218585        -5.9480 
 100   1.0000      -0.178902        -4.8682 
 101   1.0000      -0.164834        -4.4854 
 102   1.0000      -0.162062        -4.4099 
 103   1.0000      -0.156373        -4.2551 
 104   1.0000      -0.153172        -4.1680 
 105   1.0000      -0.151493        -4.1223 
 106   1.0000      -0.148815        -4.0495 
 107   1.0000      -0.146085        -3.9752 
 108   1.0000      -0.144268        -3.9257 
 109   1.0000      -0.142062        -3.8657 
 110   1.0000      -0.133897        -3.6435 
 111   1.0000      -0.132197        -3.5973 
 112   1.0000      -0.099719        -2.7135 
 113   1.0000      -0.084905        -2.3104 
 114   1.0000      -0.074447        -2.0258 
 115   1.0000      -0.071590        -1.9481 
 116   1.0000      -0.067106        -1.8261 
 117   1.0000      -0.066415        -1.8072 
 118   1.0000      -0.062927        -1.7123 
 119   1.0000      -0.054605        -1.4859 
 120   1.0000      -0.042944        -1.1686 
 121   1.0000      -0.035241        -0.9589 
 122   1.0000      -0.029317        -0.7977 
 123   1.0000      -0.027221        -0.7407 
 124   1.0000      -0.016949        -0.4612 
 125   1.0000      -0.012201        -0.3320 
 126   1.0000      -0.002015        -0.0548 
 127   1.0000       0.007619         0.2073 
 128   1.0000       0.013543         0.3685 
 129   1.0000       0.020204         0.5498 
 130   1.0000       0.027547         0.7496 
 131   1.0000       0.031464         0.8562 
 132   1.0000       0.037575         1.0225 
 133   1.0000       0.038436         1.0459 
 134   1.0000       0.039347         1.0707 
 135   1.0000       0.046926         1.2769 
 136   1.0000       0.050114         1.3637 
 137   1.0000       0.053785         1.4636 
 138   1.0000       0.056310         1.5323 
 139   1.0000       0.058037         1.5793 
 140   1.0000       0.064673         1.7599 
 141   1.0000       0.066157         1.8002 
 142   1.0000       0.071389         1.9426 
 143   1.0000       0.077292         2.1032 
 144   1.0000       0.079025         2.1504 
 145   1.0000       0.090413         2.4603 
 146   1.0000       0.092707         2.5227 
 147   1.0000       0.098415         2.6780 
 148   1.0000       0.104759         2.8506 
 149   1.0000       0.116941         3.1821 
 150   1.0000       0.119913         3.2630 
 151   1.0000       0.127155         3.4601 
 152   0.0000       0.228906         6.2289 
 153   0.0000       0.235506         6.4085 
 154   0.0000       0.247918         6.7462 
 155   0.0000       0.257899         7.0178 
 156   0.0000       0.264462         7.1964 
 157   0.0000       0.270923         7.3722 
 158   0.0000       0.274078         7.4580 
 159   0.0000       0.282942         7.6993 
 160   0.0000       0.287042         7.8108 
 161   0.0000       0.295811         8.0494 
 162   0.0000       0.298358         8.1187 
 163   0.0000       0.302957         8.2439 
 164   0.0000       0.315465         8.5842 
 165   0.0000       0.328656         8.9432 
 166   0.0000       0.342919         9.3313 
 167   0.0000       0.344799         9.3824 
 168   0.0000       0.352028         9.5792 
 169   0.0000       0.355963         9.6863 
 170   0.0000       0.363826         9.9002 
 171   0.0000       0.367341         9.9958 
 172   0.0000       0.375760        10.2250 
 173   0.0000       0.386841        10.5265 
 174   0.0000       0.395069        10.7504 
 175   0.0000       0.402085        10.9413 
 176   0.0000       0.404257        11.0004 
 177   0.0000       0.405612        11.0373 
 178   0.0000       0.410824        11.1791 
 179   0.0000       0.418855        11.3976 
 180   0.0000       0.423746        11.5307 
 181   0.0000       0.426134        11.5957 
 182   0.0000       0.431942        11.7537 
 183   0.0000       0.435887        11.8611 
 184   0.0000       0.446772        12.1573 
 185   0.0000       0.453936        12.3522 
 186   0.0000       0.461692        12.5633 
 187   0.0000       0.466044        12.6817 
 188   0.0000       0.474653        12.9160 
 189   0.0000       0.491203        13.3663 
 190   0.0000       0.495060        13.4713 
 191   0.0000       0.501235        13.6393 
 192   0.0000       0.525243        14.2926 
 193   0.0000       0.529738        14.4149 
 194   0.0000       0.540066        14.6960 
 195   0.0000       0.544182        14.8080 
 196   0.0000       0.551133        14.9971 
 197   0.0000       0.556537        15.1441 
 198   0.0000       0.575194        15.6518 
 199   0.0000       0.576076        15.6758 
 200   0.0000       0.582222        15.8431 
 201   0.0000       0.603132        16.4120 
 202   0.0000       0.618024        16.8173 
 203   0.0000       0.629736        17.1360 
 204   0.0000       0.650459        17.6999 
 205   0.0000       0.661839        18.0096 
 206   0.0000       0.668370        18.1873 
 207   0.0000       0.685200        18.6452 
 208   0.0000       0.711309        19.3557 
 209   0.0000       0.715117        19.4593 
 210   0.0000       0.724215        19.7069 
 211   0.0000       0.725165        19.7327 
 212   0.0000       0.729082        19.8393 
 213   0.0000       0.732775        19.9398 
 214   0.0000       0.734592        19.9893 
 215   0.0000       0.740994        20.1635 
 216   0.0000       0.743091        20.2205 
 217   0.0000       0.757342        20.6083 
 218   0.0000       0.769947        20.9513 
 219   0.0000       0.782503        21.2930 
 220   0.0000       0.793359        21.5884 
 221   0.0000       0.800273        21.7765 
 222   0.0000       0.809427        22.0256 
 223   0.0000       0.815962        22.2035 
 224   0.0000       0.829367        22.5682 
 225   0.0000       0.841198        22.8902 
 226   0.0000       0.861978        23.4556 
 227   0.0000       0.866332        23.5741 
 228   0.0000       0.874522        23.7970 
 229   0.0000       0.893918        24.3248 
 230   0.0000       0.896874        24.4052 
 231   0.0000       0.927661        25.2429 
 232   0.0000       0.930162        25.3110 
 233   0.0000       0.937105        25.4999 
 234   0.0000       0.938740        25.5444 
 235   0.0000       0.940989        25.6056 
 236   0.0000       0.949143        25.8275 
 237   0.0000       0.952224        25.9113 
 238   0.0000       0.955838        26.0097 
 239   0.0000       0.959667        26.1139 
 240   0.0000       0.961124        26.1535 
 241   0.0000       0.964969        26.2581 
 242   0.0000       0.965512        26.2729 
 243   0.0000       0.968499        26.3542 
 244   0.0000       0.973200        26.4821 
 245   0.0000       0.974680        26.5224 
 246   0.0000       0.979194        26.6452 
 247   0.0000       0.982425        26.7331 
 248   0.0000       0.985644        26.8207 
 249   0.0000       0.986883        26.8544 
 250   0.0000       0.989296        26.9201 
 251   0.0000       0.991588        26.9825 
 252   0.0000       0.997580        27.1455 
 253   0.0000       1.001650        27.2563 
 254   0.0000       1.007657        27.4197 
 255   0.0000       1.009713        27.4757 
 256   0.0000       1.013723        27.5848 
 257   0.0000       1.017649        27.6916 
 258   0.0000       1.023123        27.8406 
 259   0.0000       1.024896        27.8888 
 260   0.0000       1.026751        27.9393 
 261   0.0000       1.029311        28.0090 
 262   0.0000       1.035294        28.1718 
 263   0.0000       1.038931        28.2708 
 264   0.0000       1.041061        28.3287 
 265   0.0000       1.043666        28.3996 
 266   0.0000       1.046883        28.4871 
 267   0.0000       1.052498        28.6399 
 268   0.0000       1.055851        28.7312 
 269   0.0000       1.059938        28.8424 
 270   0.0000       1.062722        28.9181 
 271   0.0000       1.066486        29.0206 
 272   0.0000       1.071159        29.1477 
 273   0.0000       1.071784        29.1647 
 274   0.0000       1.081523        29.4297 
 275   0.0000       1.082647        29.4603 
 276   0.0000       1.086746        29.5719 
 277   0.0000       1.090809        29.6824 
 278   0.0000       1.092303        29.7231 
 279   0.0000       1.104453        30.0537 
 280   0.0000       1.106387        30.1063 
 281   0.0000       1.114414        30.3247 
 282   0.0000       1.117487        30.4084 
 283   0.0000       1.120284        30.4845 
 284   0.0000       1.125630        30.6300 
 285   0.0000       1.136841        30.9350 
 286   0.0000       1.148811        31.2607 
 287   0.0000       1.155916        31.4541 
 288   0.0000       1.163822        31.6692 
 289   0.0000       1.168544        31.7977 
 290   0.0000       1.173158        31.9233 
 291   0.0000       1.182046        32.1651 
 292   0.0000       1.199449        32.6387 
 293   0.0000       1.221298        33.2332 
 294   0.0000       1.228327        33.4245 
 295   0.0000       1.236833        33.6559 
 296   0.0000       1.251025        34.0421 
 297   0.0000       1.263277        34.3755 
 298   0.0000       1.267668        34.4950 
 299   0.0000       1.290561        35.1180 
 300   0.0000       1.314332        35.7648 
 301   0.0000       1.324289        36.0357 
 302   0.0000       1.338359        36.4186 
 303   0.0000       1.347856        36.6770 
 304   0.0000       1.355019        36.8719 
 305   0.0000       1.366867        37.1944 
 306   0.0000       1.379192        37.5297 
 307   0.0000       1.391721        37.8706 
 308   0.0000       1.408245        38.3203 
 309   0.0000       1.421291        38.6753 
 310   0.0000       1.432074        38.9687 
 311   0.0000       1.434424        39.0327 
 312   0.0000       1.443782        39.2873 
 313   0.0000       1.453817        39.5604 
 314   0.0000       1.459967        39.7277 
 315   0.0000       1.466582        39.9077 
 316   0.0000       1.471064        40.0297 
 317   0.0000       1.481844        40.3230 
 318   0.0000       1.486169        40.4407 
 319   0.0000       1.493191        40.6318 
 320   0.0000       1.501740        40.8644 
 321   0.0000       1.506020        40.9809 
 322   0.0000       1.515326        41.2341 
 323   0.0000       1.522213        41.4215 
 324   0.0000       1.529611        41.6228 
 325   0.0000       1.546497        42.0823 
 326   0.0000       1.553336        42.2684 
 327   0.0000       1.561557        42.4921 
 328   0.0000       1.565491        42.5992 
 329   0.0000       1.567956        42.6663 
 330   0.0000       1.584155        43.1070 
 331   0.0000       1.590877        43.2900 
 332   0.0000       1.593478        43.3607 
 333   0.0000       1.602586        43.6086 
 334   0.0000       1.615294        43.9544 
 335   0.0000       1.625104        44.2213 
 336   0.0000       1.630581        44.3704 
 337   0.0000       1.661522        45.2123 
 338   0.0000       1.669412        45.4270 
 339   0.0000       1.682055        45.7710 
 340   0.0000       1.689050        45.9614 
 341   0.0000       1.703213        46.3468 
 342   0.0000       1.716315        46.7033 
 343   0.0000       1.750053        47.6214 
 344   0.0000       1.773577        48.2615 
 345   0.0000       1.790274        48.7158 
 346   0.0000       1.804272        49.0967 
 347   0.0000       1.823977        49.6329 
 348   0.0000       1.825231        49.6671 
 349   0.0000       1.828204        49.7480 
 350   0.0000       1.839778        50.0629 
 351   0.0000       1.845709        50.2243 
 352   0.0000       1.853196        50.4280 
 353   0.0000       1.862991        50.6946 
 354   0.0000       1.867936        50.8291 
 355   0.0000       1.885723        51.3131 
 356   0.0000       1.895218        51.5715 
 357   0.0000       1.904657        51.8284 
 358   0.0000       1.914833        52.1053 
 359   0.0000       1.924740        52.3749 
 360   0.0000       1.935397        52.6648 
 361   0.0000       1.945458        52.9386 
 362   0.0000       1.962597        53.4050 
 363   0.0000       1.968990        53.5789 
 364   0.0000       2.020522        54.9812 
 365   0.0000       2.024976        55.1024 
 366   0.0000       2.037813        55.4517 
 367   0.0000       2.044908        55.6448 
 368   0.0000       2.047436        55.7136 
 369   0.0000       2.052340        55.8470 
 370   0.0000       2.061783        56.1040 
 371   0.0000       2.066479        56.2318 
 372   0.0000       2.071115        56.3579 
 373   0.0000       2.073673        56.4275 
 374   0.0000       2.078923        56.5704 
 375   0.0000       2.091960        56.9251 
 376   0.0000       2.102455        57.2107 
 377   0.0000       2.129925        57.9582 
 378   0.0000       2.149936        58.5027 
 379   0.0000       2.154314        58.6219 
 380   0.0000       2.156378        58.6780 
 381   0.0000       2.166057        58.9414 
 382   0.0000       2.170408        59.0598 
 383   0.0000       2.259596        61.4867 
 384   0.0000       2.284222        62.1568 
 385   0.0000       2.284743        62.1710 
 386   0.0000       2.289676        62.3052 
 387   0.0000       2.291161        62.3456 
 388   0.0000       2.295819        62.4724 
 389   0.0000       2.298706        62.5510 
 390   0.0000       2.307649        62.7943 
 391   0.0000       2.312835        62.9354 
 392   0.0000       2.334832        63.5340 
 393   0.0000       2.431160        66.1552 
 394   0.0000       2.450921        66.6930 
 395   0.0000       2.540544        69.1317 
 396   0.0000       2.548357        69.3443 
 397   0.0000       2.555067        69.5269 
 398   0.0000       2.565152        69.8013 
 399   0.0000       2.580099        70.2081 
 400   0.0000       2.713887        73.8486 
 401   0.0000       2.747372        74.7598 
 402   0.0000       2.751634        74.8758 
 403   0.0000       2.754667        74.9583 
 404   0.0000       2.757334        75.0309 
 405   0.0000       2.760882        75.1274 
 406   0.0000       2.762259        75.1649 
 407   0.0000       2.771029        75.4035 
 408   0.0000       2.787702        75.8572 
 409   0.0000       2.807535        76.3969 
 410   0.0000       2.824566        76.8603 
 411   0.0000       2.980635        81.1072 
 412   0.0000       2.993584        81.4596 
 413   0.0000       3.017842        82.1196 
 414   0.0000       3.024596        82.3035 
 415   0.0000       3.034659        82.5773 
 416   0.0000       3.047732        82.9330 
 417   0.0000       3.055513        83.1447 
 418   0.0000       3.056974        83.1845 
 419   0.0000       3.061666        83.3122 
 420   0.0000       3.069245        83.5184 
 421   0.0000       3.072395        83.6041 
 422   0.0000       3.080822        83.8334 
 423   0.0000       3.087228        84.0077 
 424   0.0000       3.091087        84.1127 
 425   0.0000       3.095590        84.2353 
 426   0.0000       3.120415        84.9108 
 427   0.0000       3.135160        85.3120 
 428   0.0000       3.158627        85.9506 
 429   0.0000       3.183788        86.6353 
 430   0.0000       3.190038        86.8053 
 431   0.0000       3.212952        87.4289 
 432   0.0000       3.238650        88.1281 
 433   0.0000       3.244999        88.3009 
 434   0.0000       3.246229        88.3344 
 435   0.0000       3.247335        88.3645 
 436   0.0000       3.249628        88.4269 
 437   0.0000       3.259931        88.7072 
 438   0.0000       3.261603        88.7527 
 439   0.0000       3.268777        88.9479 
 440   0.0000       3.271814        89.0306 
 441   0.0000       3.285053        89.3908 
 442   0.0000       3.321121        90.3723 
 443   0.0000       3.361479        91.4705 
 444   0.0000       3.408751        92.7568 
 445   0.0000       3.478063        94.6429 
 446   0.0000       3.566891        97.0600 
 447   0.0000       3.614761        98.3627 
 448   0.0000       3.770739       102.6070 
 449   0.0000       3.970927       108.0544 
 450   0.0000       4.011439       109.1568 
 451   0.0000       4.381629       119.2302 
 452   0.0000       4.406752       119.9138 
 453   0.0000       4.428828       120.5145 
 454   0.0000       4.434178       120.6601 
 455   0.0000       4.437109       120.7399 
 456   0.0000       4.440785       120.8399 
 457   0.0000       4.446869       121.0055 
 458   0.0000       4.453597       121.1885 
 459   0.0000       4.456108       121.2569 
 460   0.0000       4.465844       121.5218 
 461   0.0000       4.468044       121.5817 
 462   0.0000       4.470555       121.6500 
 463   0.0000       4.474046       121.7450 
 464   0.0000       4.477490       121.8387 
 465   0.0000       4.481521       121.9484 
 466   0.0000       4.482516       121.9755 
 467   0.0000       4.485739       122.0632 
 468   0.0000       4.488148       122.1287 
 469   0.0000       4.492134       122.2372 
 470   0.0000       4.496354       122.3520 
 471   0.0000       4.496702       122.3615 
 472   0.0000       4.504450       122.5723 
 473   0.0000       4.511200       122.7560 
 474   0.0000       4.523898       123.1015 
 475   0.0000       4.541154       123.5711 
 476   0.0000       4.570710       124.3754 
 477   0.0000       4.602200       125.2322 
 478   0.0000       4.609260       125.4243 

                    ********************************
                    * MULLIKEN POPULATION ANALYSIS *
                    ********************************

--------------------------------------------
MULLIKEN ATOMIC CHARGES AND SPIN POPULATIONS
--------------------------------------------
   0 C :   -0.124139   -0.003389
   1 S :   -0.427103   -0.004953
   2 Fe:    0.481024    1.297623
   3 O :   -0.572949   -0.114031
   4 Fe:    0.811352   -1.154578
   5 O :   -0.406310   -0.020395
   6 C :    0.130272   -0.000536
   7 O :   -0.438437    0.001685
   8 Fe:    0.278946    1.344478
   9 S :   -0.408274   -0.056737
  10 C :   -0.115440    0.014708
  11 S :   -0.393655   -0.262175
  12 S :   -0.474517    0.012523
  13 Fe:    0.547239    3.984069
  14 S :   -0.430390    0.162155
  15 C :   -0.110354    0.001685
  16 O :   -0.513378    0.103096
  17 S :    0.081591    0.114029
  18 C :   -0.161971   -0.005719
  19 O :   -0.679499    0.279812
  20 S :   -0.428697    0.280952
  21 C :   -0.041200   -0.000636
  22 H :   -0.032770    0.000328
  23 H :    0.019514   -0.000300
  24 H :    0.027789    0.000356
  25 H :    0.005729   -0.000291
  26 H :    0.019142    0.003288
  27 H :    0.100490    0.005855
  28 H :   -0.012681    0.005477
  29 H :    0.040125    0.004235
  30 H :    0.052619    0.002832
  31 H :   -0.012642    0.003058
  32 H :    0.045389   -0.002989
  33 H :    0.050521    0.000937
  34 H :   -0.014987    0.000610
  35 H :    0.041931    0.005586
  36 H :    0.065722   -0.002650
Sum of atomic charges         :   -3.0000000
Sum of atomic spin populations:    6.0000000

-----------------------------------------------------
MULLIKEN REDUCED ORBITAL CHARGES AND SPIN POPULATIONS
-----------------------------------------------------
CHARGE
  0 C s       :     3.053718  s :     3.053718
      pz      :     1.051687  p :     3.038955
      px      :     0.970279
      py      :     1.016990
      dz2     :     0.009925  d :     0.031466
      dxz     :     0.004769
      dyz     :     0.002317
      dx2y2   :     0.004848
      dxy     :     0.009608
  1 S s       :     5.891022  s :     5.891022
      pz      :     3.647111  p :    10.482108
      px      :     3.093125
      py      :     3.741872
      dz2     :     0.006351  d :     0.053974
      dxz     :     0.016281
      dyz     :     0.004054
      dx2y2   :     0.016812
      dxy     :     0.010475
  2 Fes       :     6.488194  s :     6.488194
      pz      :     4.214545  p :    12.714446
      px      :     4.247414
      py      :     4.252487
      dz2     :     1.056910  d :     6.315032
      dxz     :     1.104351
      dyz     :     1.540789
      dx2y2   :     1.357428
      dxy     :     1.255553
      f0      :     0.000329  f :     0.001304
      f+1     :     0.000206
      f-1     :     0.000248
      f+2     :     0.000135
      f-2     :     0.000110
      f+3     :     0.000178
      f-3     :     0.000098
  3 O s       :     3.877481  s :     3.877481
      pz      :     1.429966  p :     4.689789
      px      :     1.627620
      py      :     1.632204
      dz2     :     0.001406  d :     0.005679
      dxz     :     0.001097
      dyz     :     0.001501
      dx2y2   :     0.000725
      dxy     :     0.000949
  4 Fes       :     6.433411  s :     6.433411
      pz      :     4.161622  p :    12.545974
      px      :     4.198263
      py      :     4.186089
      dz2     :     1.528735  d :     6.207498
      dxz     :     1.208833
      dyz     :     1.065037
      dx2y2   :     1.066053
      dxy     :     1.338840
      f0      :     0.000174  f :     0.001764
      f+1     :     0.000195
      f-1     :     0.000210
      f+2     :     0.000252
      f-2     :     0.000322
      f+3     :     0.000354
      f-3     :     0.000258
  5 O s       :     3.780114  s :     3.780114
      pz      :     1.289865  p :     4.612195
      px      :     1.591041
      py      :     1.731289
      dz2     :     0.005916  d :     0.014001
      dxz     :     0.004063
      dyz     :     0.002878
      dx2y2   :     0.000627
      dxy     :     0.000517
  6 C s       :     3.048502  s :     3.048502
      pz      :     0.882070  p :     2.674391
      px      :     0.825572
      py      :     0.966749
      dz2     :     0.042630  d :     0.146835
      dxz     :     0.028549
      dyz     :     0.045476
      dx2y2   :     0.016336
      dxy     :     0.013843
  7 O s       :     3.764932  s :     3.764932
      pz      :     1.648331  p :     4.658637
      px      :     1.495198
      py      :     1.515108
      dz2     :     0.001965  d :     0.014868
      dxz     :     0.001667
      dyz     :     0.005110
      dx2y2   :     0.002934
      dxy     :     0.003191
  8 Fes       :     6.539776  s :     6.539776
      pz      :     4.283473  p :    12.793743
      px      :     4.236639
      py      :     4.273631
      dz2     :     1.199923  d :     6.386581
      dxz     :     1.410106
      dyz     :     1.119974
      dx2y2   :     1.098518
      dxy     :     1.558059
      f0      :     0.000131  f :     0.000955
      f+1     :     0.000127
      f-1     :     0.000140
      f+2     :     0.000147
      f-2     :     0.000100
      f+3     :     0.000153
      f-3     :     0.000158
  9 S s       :     5.880780  s :     5.880780
      pz      :     3.633647  p :    10.472413
      px      :     3.046878
      py      :     3.791888
      dz2     :     0.011737  d :     0.055081
      dxz     :     0.009737
      dyz     :     0.004412
      dx2y2   :     0.020407
      dxy     :     0.008789
 10 C s       :     3.049678  s :     3.049678
      pz      :     1.003268  p :     3.034141
      px      :     0.986333
      py      :     1.044539
      dz2     :     0.005945  d :     0.031621
      dxz     :     0.005227
      dyz     :     0.006363
      dx2y2   :     0.005196
      dxy     :     0.008890
 11 S s       :     5.875708  s :     5.875708
      pz      :     3.593419  p :    10.483208
      px      :     3.513223
      py      :     3.376566
      dz2     :     0.004329  d :     0.034739
      dxz     :     0.006397
      dyz     :     0.004770
      dx2y2   :     0.010230
      dxy     :     0.009013
 12 S s       :     5.886949  s :     5.886949
      pz      :     3.543266  p :    10.542644
      px      :     3.490575
      py      :     3.508804
      dz2     :     0.007714  d :     0.044924
      dxz     :     0.009401
      dyz     :     0.005607
      dx2y2   :     0.010683
      dxy     :     0.011519
 13 Fes       :     6.541352  s :     6.541352
      pz      :     4.266930  p :    12.842891
      px      :     4.295775
      py      :     4.280185
      dz2     :     1.199793  d :     6.067371
      dxz     :     1.235036
      dyz     :     1.174605
      dx2y2   :     1.208291
      dxy     :     1.249648
      f0      :     0.000161  f :     0.001147
      f+1     :     0.000150
      f-1     :     0.000309
      f+2     :     0.000172
      f-2     :     0.000135
      f+3     :     0.000123
      f-3     :     0.000097
 14 S s       :     5.887756  s :     5.887756
      pz      :     3.201726  p :    10.486612
      px      :     3.727543
      py      :     3.557343
      dz2     :     0.018883  d :     0.056022
      dxz     :     0.010458
      dyz     :     0.014514
      dx2y2   :     0.004657
      dxy     :     0.007509
 15 C s       :     3.040312  s :     3.040312
      pz      :     1.007037  p :     3.037396
      px      :     1.031226
      py      :     0.999133
      dz2     :     0.008625  d :     0.032646
      dxz     :     0.003924
      dyz     :     0.008281
      dx2y2   :     0.006221
      dxy     :     0.005594
 16 O s       :     3.886895  s :     3.886895
      pz      :     1.447106  p :     4.610789
      px      :     1.437929
      py      :     1.725753
      dz2     :     0.004615  d :     0.015695
      dxz     :     0.005395
      dyz     :     0.003049
      dx2y2   :     0.001416
      dxy     :     0.001219
 17 S s       :     5.861713  s :     5.861713
      pz      :     3.193444  p :     9.832211
      px      :     3.438717
      py      :     3.200049
      dz2     :     0.049082  d :     0.224485
      dxz     :     0.042734
      dyz     :     0.065041
      dx2y2   :     0.034688
      dxy     :     0.032940
 18 C s       :     3.040825  s :     3.040825
      pz      :     1.002278  p :     3.093217
      px      :     1.089816
      py      :     1.001122
      dz2     :     0.002063  d :     0.027930
      dxz     :     0.007032
      dyz     :     0.008046
      dx2y2   :     0.004748
      dxy     :     0.006041
 19 O s       :     3.874251  s :     3.874251
      pz      :     1.618514  p :     4.800180
      px      :     1.677271
      py      :     1.504395
      dz2     :     0.001182  d :     0.005068
      dxz     :     0.000778
      dyz     :     0.001373
      dx2y2   :     0.000787
      dxy     :     0.000947
 20 S s       :     5.871668  s :     5.871668
      pz      :     3.414079  p :    10.522840
      px      :     3.540083
      py      :     3.568678
      dz2     :     0.006540  d :     0.034189
      dxz     :     0.009139
      dyz     :     0.004552
      dx2y2   :     0.007041
      dxy     :     0.006917
 21 C s       :     2.952345  s :     2.952345
      pz      :     0.992139  p :     3.063451
      px      :     1.016606
      py      :     1.054706
      dz2     :     0.005993  d :     0.025404
      dxz     :     0.004031
      dyz     :     0.005310
      dx2y2   :     0.005595
      dxy     :     0.004475
 22 H s       :     1.008123  s :     1.008123
      pz      :     0.012878  p :     0.024647
      px      :     0.007044
      py      :     0.004725
 23 H s       :     0.953425  s :     0.953425
      pz      :     0.009190  p :     0.027061
      px      :     0.008714
      py      :     0.009157
 24 H s       :     0.946055  s :     0.946055
      pz      :     0.005655  p :     0.026156
      px      :     0.013975
      py      :     0.006526
 25 H s       :     0.969071  s :     0.969071
      pz      :     0.010556  p :     0.025201
      px      :     0.009593
      py      :     0.005052
 26 H s       :     0.955738  s :     0.955738
      pz      :     0.009514  p :     0.025120
      px      :     0.006709
      py      :     0.008897
 27 H s       :     0.871761  s :     0.871761
      pz      :     0.006572  p :     0.027748
      px      :     0.015524
      py      :     0.005653
 28 H s       :     0.987805  s :     0.987805
      pz      :     0.005061  p :     0.024876
      px      :     0.008150
      py      :     0.011664
 29 H s       :     0.935054  s :     0.935054
      pz      :     0.004631  p :     0.024821
      px      :     0.014671
      py      :     0.005519
 30 H s       :     0.922604  s :     0.922604
      pz      :     0.008840  p :     0.024777
      px      :     0.005564
      py      :     0.010373
 31 H s       :     0.987772  s :     0.987772
      pz      :     0.012421  p :     0.024870
      px      :     0.004770
      py      :     0.007679
 32 H s       :     0.929784  s :     0.929784
      pz      :     0.005461  p :     0.024828
      px      :     0.005996
      py      :     0.013371
 33 H s       :     0.924502  s :     0.924502
      pz      :     0.011753  p :     0.024977
      px      :     0.005006
      py      :     0.008218
 34 H s       :     0.990129  s :     0.990129
      pz      :     0.006679  p :     0.024858
      px      :     0.007982
      py      :     0.010197
 35 H s       :     0.933203  s :     0.933203
      pz      :     0.005776  p :     0.024866
      px      :     0.005223
      py      :     0.013867
 36 H s       :     0.909429  s :     0.909429
      pz      :     0.014827  p :     0.024849
      px      :     0.004725
      py      :     0.005296

SPIN
  0 C s       :    -0.001240  s :    -0.001240
      pz      :    -0.000336  p :    -0.002367
      px      :    -0.002086
      py      :     0.000056
      dz2     :    -0.000166  d :     0.000218
      dxz     :    -0.000055
      dyz     :     0.000006
      dx2y2   :     0.000048
      dxy     :     0.000385
  1 S s       :     0.001143  s :     0.001143
      pz      :    -0.035467  p :    -0.006276
      px      :    -0.014550
      py      :     0.043741
      dz2     :     0.000197  d :     0.000179
      dxz     :    -0.000122
      dyz     :     0.000012
      dx2y2   :    -0.000457
      dxy     :     0.000548
  2 Fes       :     0.032236  s :     0.032236
      pz      :     0.004137  p :     0.037453
      px      :    -0.002489
      py      :     0.035805
      dz2     :    -0.066058  d :     1.227985
      dxz     :     0.718891
      dyz     :     0.341474
      dx2y2   :    -0.264251
      dxy     :     0.497928
      f0      :    -0.000027  f :    -0.000051
      f+1     :     0.000001
      f-1     :     0.000005
      f+2     :    -0.000004
      f-2     :    -0.000010
      f+3     :    -0.000017
      f-3     :     0.000001
  3 O s       :     0.002225  s :     0.002225
      pz      :    -0.044855  p :    -0.116592
      px      :     0.000018
      py      :    -0.071756
      dz2     :     0.000161  d :     0.000337
      dxz     :     0.000120
      dyz     :     0.000021
      dx2y2   :     0.000040
      dxy     :    -0.000006
  4 Fes       :    -0.013257  s :    -0.013257
      pz      :    -0.010521  p :    -0.008921
      px      :     0.009371
      py      :    -0.007772
      dz2     :    -0.373708  d :    -1.132437
      dxz     :     0.279237
      dyz     :    -0.653195
      dx2y2   :    -0.631388
      dxy     :     0.246617
      f0      :    -0.000000  f :     0.000037
      f+1     :    -0.000011
      f-1     :     0.000024
      f+2     :    -0.000002
      f-2     :     0.000018
      f+3     :    -0.000009
      f-3     :     0.000018
  5 O s       :    -0.001958  s :    -0.001958
      pz      :    -0.002812  p :    -0.018389
      px      :     0.003138
      py      :    -0.018715
      dz2     :     0.000001  d :    -0.000048
      dxz     :     0.000068
      dyz     :    -0.000121
      dx2y2   :     0.000009
      dxy     :    -0.000006
  6 C s       :    -0.000296  s :    -0.000296
      pz      :     0.000213  p :     0.000130
      px      :     0.001368
      py      :    -0.001451
      dz2     :     0.000029  d :    -0.000370
      dxz     :     0.000188
      dyz     :    -0.000583
      dx2y2   :     0.000032
      dxy     :    -0.000036
  7 O s       :     0.000220  s :     0.000220
      pz      :    -0.002785  p :     0.001473
      px      :     0.003969
      py      :     0.000289
      dz2     :     0.000004  d :    -0.000008
      dxz     :    -0.000004
      dyz     :    -0.000001
      dx2y2   :    -0.000000
      dxy     :    -0.000006
  8 Fes       :     0.029708  s :     0.029708
      pz      :    -0.025531  p :     0.002635
      px      :     0.030782
      py      :    -0.002615
      dz2     :     0.654678  d :     1.312127
      dxz     :    -0.304430
      dyz     :     0.589970
      dx2y2   :     0.583951
      dxy     :    -0.212042
      f0      :     0.000007  f :     0.000008
      f+1     :    -0.000003
      f-1     :    -0.000001
      f+2     :     0.000010
      f-2     :     0.000014
      f+3     :    -0.000032
      f-3     :     0.000012
  9 S s       :     0.004285  s :     0.004285
      pz      :    -0.061602  p :    -0.063045
      px      :     0.002061
      py      :    -0.003505
      dz2     :     0.000180  d :     0.002023
      dxz     :     0.000961
      dyz     :     0.000418
      dx2y2   :    -0.000119
      dxy     :     0.000583
 10 C s       :     0.003069  s :     0.003069
      pz      :     0.001376  p :     0.011506
      px      :     0.008527
      py      :     0.001603
      dz2     :     0.000017  d :     0.000133
      dxz     :    -0.000045
      dyz     :     0.000015
      dx2y2   :     0.000022
      dxy     :     0.000125
 11 S s       :    -0.009788  s :    -0.009788
      pz      :    -0.042054  p :    -0.255477
      px      :    -0.020684
      py      :    -0.192739
      dz2     :     0.000047  d :     0.003090
      dxz     :     0.000072
      dyz     :     0.000562
      dx2y2   :     0.001398
      dxy     :     0.001012
 12 S s       :     0.006679  s :     0.006679
      pz      :     0.059790  p :     0.004644
      px      :    -0.074121
      py      :     0.018974
      dz2     :    -0.000335  d :     0.001201
      dxz     :    -0.000242
      dyz     :     0.000933
      dx2y2   :     0.001124
      dxy     :    -0.000279
 13 Fes       :     0.045191  s :     0.045191
      pz      :     0.036149  p :     0.097209
      px      :     0.030430
      py      :     0.030630
      dz2     :     0.783741  d :     3.841688
      dxz     :     0.745342
      dyz     :     0.798326
      dx2y2   :     0.780406
      dxy     :     0.733872
      f0      :     0.000011  f :    -0.000018
      f+1     :    -0.000012
      f-1     :    -0.000007
      f+2     :     0.000001
      f-2     :    -0.000006
      f+3     :    -0.000004
      f-3     :    -0.000000
 14 S s       :     0.008685  s :     0.008685
      pz      :     0.009038  p :     0.150888
      px      :     0.068646
      py      :     0.073205
      dz2     :     0.000110  d :     0.002582
      dxz     :     0.000312
      dyz     :     0.001539
      dx2y2   :     0.000786
      dxy     :    -0.000165
 15 C s       :    -0.001505  s :    -0.001505
      pz      :     0.003426  p :     0.002018
      px      :    -0.000577
      py      :    -0.000831
      dz2     :     0.000230  d :     0.001171
      dxz     :     0.000217
      dyz     :     0.000359
      dx2y2   :     0.000249
      dxy     :     0.000117
 16 O s       :     0.002868  s :     0.002868
      pz      :     0.023788  p :     0.100356
      px      :     0.075058
      py      :     0.001510
      dz2     :    -0.000101  d :    -0.000128
      dxz     :     0.000040
      dyz     :     0.000021
      dx2y2   :    -0.000045
      dxy     :    -0.000042
 17 S s       :     0.002844  s :     0.002844
      pz      :     0.024230  p :     0.106398
      px      :     0.078153
      py      :     0.004014
      dz2     :     0.003737  d :     0.004787
      dxz     :     0.000237
      dyz     :    -0.000243
      dx2y2   :     0.001189
      dxy     :    -0.000133
 18 C s       :    -0.001845  s :    -0.001845
      pz      :    -0.001105  p :    -0.004583
      px      :    -0.000405
      py      :    -0.003073
      dz2     :     0.000035  d :     0.000710
      dxz     :     0.000064
      dyz     :     0.000177
      dx2y2   :     0.000020
      dxy     :     0.000414
 19 O s       :     0.005825  s :     0.005825
      pz      :     0.100300  p :     0.273844
      px      :     0.068706
      py      :     0.104838
      dz2     :     0.000088  d :     0.000143
      dxz     :    -0.000043
      dyz     :    -0.000070
      dx2y2   :     0.000127
      dxy     :     0.000041
 20 S s       :    -0.000812  s :    -0.000812
      pz      :     0.022226  p :     0.282541
      px      :     0.105003
      py      :     0.155312
      dz2     :     0.000092  d :    -0.000777
      dxz     :    -0.000359
      dyz     :     0.000374
      dx2y2   :    -0.000274
      dxy     :    -0.000610
 21 C s       :     0.000092  s :     0.000092
      pz      :     0.000235  p :    -0.000744
      px      :    -0.000218
      py      :    -0.000760
      dz2     :     0.000005  d :     0.000016
      dxz     :     0.000002
      dyz     :    -0.000001
      dx2y2   :     0.000003
      dxy     :     0.000008
 22 H s       :     0.000345  s :     0.000345
      pz      :    -0.000003  p :    -0.000017
      px      :    -0.000001
      py      :    -0.000013
 23 H s       :    -0.000267  s :    -0.000267
      pz      :    -0.000059  p :    -0.000033
      px      :     0.000013
      py      :     0.000013
 24 H s       :     0.000364  s :     0.000364
      pz      :    -0.000002  p :    -0.000008
      px      :    -0.000002
      py      :    -0.000004
 25 H s       :    -0.000272  s :    -0.000272
      pz      :     0.000005  p :    -0.000019
      px      :    -0.000003
      py      :    -0.000021
 26 H s       :     0.003335  s :     0.003335
      pz      :    -0.000003  p :    -0.000048
      px      :     0.000002
      py      :    -0.000047
 27 H s       :     0.005842  s :     0.005842
      pz      :    -0.000004  p :     0.000013
      px      :     0.000073
      py      :    -0.000056
 28 H s       :     0.005391  s :     0.005391
      pz      :     0.000087  p :     0.000086
      px      :     0.000018
      py      :    -0.000018
 29 H s       :     0.004271  s :     0.004271
      pz      :    -0.000001  p :    -0.000037
      px      :    -0.000043
      py      :     0.000007
 30 H s       :     0.002838  s :     0.002838
      pz      :    -0.000003  p :    -0.000006
      px      :    -0.000007
      py      :     0.000004
 31 H s       :     0.002966  s :     0.002966
      pz      :    -0.000024  p :     0.000092
      px      :     0.000128
      py      :    -0.000012
 32 H s       :    -0.002991  s :    -0.002991
      pz      :     0.000002  p :     0.000003
      px      :    -0.000012
      py      :     0.000013
 33 H s       :     0.000914  s :     0.000914
      pz      :     0.000021  p :     0.000022
      px      :    -0.000002
      py      :     0.000003
 34 H s       :     0.000586  s :     0.000586
      pz      :     0.000028  p :     0.000024
      px      :     0.000010
      py      :    -0.000014
 35 H s       :     0.005641  s :     0.005641
      pz      :     0.000004  p :    -0.000055
      px      :    -0.000033
      py      :    -0.000026
 36 H s       :    -0.002635  s :    -0.002635
      pz      :     0.000014  p :    -0.000015
      px      :    -0.000019
      py      :    -0.000010


                     *******************************
                     * LOEWDIN POPULATION ANALYSIS *
                     *******************************

-------------------------------------------
LOEWDIN ATOMIC CHARGES AND SPIN POPULATIONS
-------------------------------------------
   0 C :   -0.197709   -0.002358
   1 S :   -0.130896    0.001846
   2 Fe:   -0.010482    1.250257
   3 O :   -0.367079   -0.104460
   4 Fe:    0.479268   -1.128637
   5 O :   -0.265419   -0.023051
   6 C :   -0.004958    0.000202
   7 O :   -0.363638    0.001362
   8 Fe:   -0.205344    1.313327
   9 S :   -0.107755   -0.037262
  10 C :   -0.197743    0.008862
  11 S :   -0.162144   -0.223989
  12 S :   -0.119772    0.039328
  13 Fe:    0.131343    3.914641
  14 S :   -0.142657    0.171571
  15 C :   -0.201157    0.007448
  16 O :   -0.474063    0.098038
  17 S :    0.288474    0.112496
  18 C :   -0.229992   -0.001253
  19 O :   -0.480704    0.285690
  20 S :   -0.216592    0.293700
  21 C :   -0.118536   -0.000439
  22 H :    0.002993    0.000075
  23 H :    0.017299    0.000089
  24 H :    0.028970    0.000144
  25 H :    0.006050   -0.000208
  26 H :   -0.001894    0.003092
  27 H :    0.024983    0.004167
  28 H :   -0.012199    0.004680
  29 H :    0.006826    0.003241
  30 H :    0.010020    0.002617
  31 H :   -0.011167    0.001819
  32 H :    0.008642   -0.000987
  33 H :    0.009235    0.001492
  34 H :   -0.013216    0.000715
  35 H :    0.005340    0.003674
  36 H :    0.015673   -0.001928

----------------------------------------------------
LOEWDIN REDUCED ORBITAL CHARGES AND SPIN POPULATIONS
----------------------------------------------------
CHARGE
  0 C s       :     2.881371  s :     2.881371
      pz      :     1.099909  p :     3.238924
      px      :     1.049660
      py      :     1.089355
      dz2     :     0.025124  d :     0.077414
      dxz     :     0.011280
      dyz     :     0.005637
      dx2y2   :     0.012072
      dxy     :     0.023302
  1 S s       :     5.624179  s :     5.624179
      pz      :     3.644291  p :    10.441971
      px      :     3.099336
      py      :     3.698344
      dz2     :     0.007343  d :     0.064746
      dxz     :     0.020209
      dyz     :     0.003834
      dx2y2   :     0.021792
      dxy     :     0.011568
  2 Fes       :     6.522330  s :     6.522330
      pz      :     4.289985  p :    12.981294
      px      :     4.339249
      py      :     4.352060
      dz2     :     1.109281  d :     6.505011
      dxz     :     1.136566
      dyz     :     1.568699
      dx2y2   :     1.393396
      dxy     :     1.297069
      f0      :     0.000454  f :     0.001847
      f+1     :     0.000284
      f-1     :     0.000364
      f+2     :     0.000195
      f-2     :     0.000162
      f+3     :     0.000246
      f-3     :     0.000142
  3 O s       :     3.655439  s :     3.655439
      pz      :     1.442714  p :     4.703495
      px      :     1.624865
      py      :     1.635916
      dz2     :     0.002310  d :     0.008145
      dxz     :     0.001719
      dyz     :     0.002138
      dx2y2   :     0.000867
      dxy     :     0.001112
  4 Fes       :     6.420138  s :     6.420138
      pz      :     4.207847  p :    12.715196
      px      :     4.253133
      py      :     4.254216
      dz2     :     1.549447  d :     6.382914
      dxz     :     1.248595
      dyz     :     1.100645
      dx2y2   :     1.103441
      dxy     :     1.380787
      f0      :     0.000256  f :     0.002484
      f+1     :     0.000276
      f-1     :     0.000292
      f+2     :     0.000354
      f-2     :     0.000445
      f+3     :     0.000490
      f-3     :     0.000371
  5 O s       :     3.530100  s :     3.530100
      pz      :     1.406346  p :     4.709697
      px      :     1.582782
      py      :     1.720569
      dz2     :     0.012889  d :     0.025622
      dxz     :     0.006035
      dyz     :     0.005421
      dx2y2   :     0.000694
      dxy     :     0.000584
  6 C s       :     2.851946  s :     2.851946
      pz      :     0.988185  p :     2.827432
      px      :     0.821542
      py      :     1.017704
      dz2     :     0.100008  d :     0.325581
      dxz     :     0.057678
      dyz     :     0.105764
      dx2y2   :     0.035847
      dxy     :     0.026284
  7 O s       :     3.568866  s :     3.568866
      pz      :     1.680945  p :     4.768878
      px      :     1.496922
      py      :     1.591012
      dz2     :     0.003231  d :     0.025894
      dxz     :     0.002537
      dyz     :     0.010173
      dx2y2   :     0.005513
      dxy     :     0.004440
  8 Fes       :     6.558695  s :     6.558695
      pz      :     4.366256  p :    13.075357
      px      :     4.347614
      py      :     4.361487
      dz2     :     1.238132  d :     6.569918
      dxz     :     1.442915
      dyz     :     1.157127
      dx2y2   :     1.143945
      dxy     :     1.587799
      f0      :     0.000194  f :     0.001374
      f+1     :     0.000181
      f-1     :     0.000200
      f+2     :     0.000215
      f-2     :     0.000151
      f+3     :     0.000221
      f-3     :     0.000212
  9 S s       :     5.613481  s :     5.613481
      pz      :     3.577942  p :    10.427824
      px      :     3.100326
      py      :     3.749556
      dz2     :     0.013947  d :     0.066451
      dxz     :     0.011201
      dyz     :     0.004508
      dx2y2   :     0.026624
      dxy     :     0.010170
 10 C s       :     2.880941  s :     2.880941
      pz      :     1.081998  p :     3.238835
      px      :     1.058825
      py      :     1.098013
      dz2     :     0.015873  d :     0.077967
      dxz     :     0.011333
      dyz     :     0.016931
      dx2y2   :     0.013139
      dxy     :     0.020691
 11 S s       :     5.697163  s :     5.697163
      pz      :     3.578610  p :    10.427301
      px      :     3.490812
      py      :     3.357879
      dz2     :     0.004269  d :     0.037680
      dxz     :     0.006734
      dyz     :     0.005114
      dx2y2   :     0.011574
      dxy     :     0.009988
 12 S s       :     5.650353  s :     5.650353
      pz      :     3.507632  p :    10.419501
      px      :     3.451847
      py      :     3.460021
      dz2     :     0.008537  d :     0.049919
      dxz     :     0.010243
      dyz     :     0.006246
      dx2y2   :     0.012140
      dxy     :     0.012753
 13 Fes       :     6.536949  s :     6.536949
      pz      :     4.332178  p :    13.072876
      px      :     4.393090
      py      :     4.347608
      dz2     :     1.242834  d :     6.257117
      dxz     :     1.273262
      dyz     :     1.216077
      dx2y2   :     1.240930
      dxy     :     1.284013
      f0      :     0.000238  f :     0.001715
      f+1     :     0.000235
      f-1     :     0.000446
      f+2     :     0.000249
      f-2     :     0.000207
      f+3     :     0.000189
      f-3     :     0.000152
 14 S s       :     5.611558  s :     5.611558
      pz      :     3.246288  p :    10.463044
      px      :     3.705820
      py      :     3.510936
      dz2     :     0.023415  d :     0.068055
      dxz     :     0.012224
      dyz     :     0.018925
      dx2y2   :     0.005224
      dxy     :     0.008267
 15 C s       :     2.877284  s :     2.877284
      pz      :     1.073040  p :     3.243456
      px      :     1.093779
      py      :     1.076637
      dz2     :     0.021108  d :     0.080417
      dxz     :     0.008498
      dyz     :     0.020346
      dx2y2   :     0.016111
      dxy     :     0.014354
 16 O s       :     3.681622  s :     3.681622
      pz      :     1.537206  p :     4.765772
      px      :     1.490635
      py      :     1.737931
      dz2     :     0.007836  d :     0.026669
      dxz     :     0.010405
      dyz     :     0.003582
      dx2y2   :     0.003081
      dxy     :     0.001765
 17 S s       :     5.530861  s :     5.530861
      pz      :     3.207159  p :     9.873901
      px      :     3.437078
      py      :     3.229664
      dz2     :     0.063470  d :     0.306764
      dxz     :     0.066122
      dyz     :     0.090488
      dx2y2   :     0.044781
      dxy     :     0.041904
 18 C s       :     2.896437  s :     2.896437
      pz      :     1.072155  p :     3.262280
      px      :     1.109476
      py      :     1.080649
      dz2     :     0.004737  d :     0.071276
      dxz     :     0.018451
      dyz     :     0.020333
      dx2y2   :     0.013138
      dxy     :     0.014618
 19 O s       :     3.649037  s :     3.649037
      pz      :     1.627872  p :     4.824114
      px      :     1.675746
      py      :     1.520496
      dz2     :     0.001691  d :     0.007553
      dxz     :     0.000956
      dyz     :     0.002194
      dx2y2   :     0.001258
      dxy     :     0.001454
 20 S s       :     5.693147  s :     5.693147
      pz      :     3.388624  p :    10.485681
      px      :     3.536212
      py      :     3.560846
      dz2     :     0.007471  d :     0.037764
      dxz     :     0.010118
      dyz     :     0.004841
      dx2y2   :     0.007832
      dxy     :     0.007503
 21 C s       :     2.840526  s :     2.840526
      pz      :     1.061339  p :     3.207777
      px      :     1.070954
      py      :     1.075485
      dz2     :     0.016285  d :     0.070232
      dxz     :     0.011122
      dyz     :     0.014952
      dx2y2   :     0.016386
      dxy     :     0.011487
 22 H s       :     0.925820  s :     0.925820
      pz      :     0.037048  p :     0.071187
      px      :     0.018656
      py      :     0.015483
 23 H s       :     0.905196  s :     0.905196
      pz      :     0.025223  p :     0.077505
      px      :     0.023051
      py      :     0.029231
 24 H s       :     0.897482  s :     0.897482
      pz      :     0.014555  p :     0.073548
      px      :     0.038448
      py      :     0.020545
 25 H s       :     0.919677  s :     0.919677
      pz      :     0.031309  p :     0.074273
      px      :     0.026748
      py      :     0.016216
 26 H s       :     0.925406  s :     0.925406
      pz      :     0.025232  p :     0.076488
      px      :     0.018646
      py      :     0.032610
 27 H s       :     0.889669  s :     0.889669
      pz      :     0.019419  p :     0.085348
      px      :     0.044131
      py      :     0.021798
 28 H s       :     0.939957  s :     0.939957
      pz      :     0.017181  p :     0.072241
      px      :     0.021493
      py      :     0.033567
 29 H s       :     0.919267  s :     0.919267
      pz      :     0.016289  p :     0.073906
      px      :     0.042512
      py      :     0.015106
 30 H s       :     0.915678  s :     0.915678
      pz      :     0.031613  p :     0.074302
      px      :     0.015130
      py      :     0.027559
 31 H s       :     0.939129  s :     0.939129
      pz      :     0.034429  p :     0.072038
      px      :     0.017160
      py      :     0.020450
 32 H s       :     0.917307  s :     0.917307
      pz      :     0.013754  p :     0.074051
      px      :     0.023195
      py      :     0.037102
 33 H s       :     0.916206  s :     0.916206
      pz      :     0.031441  p :     0.074559
      px      :     0.019822
      py      :     0.023296
 34 H s       :     0.941020  s :     0.941020
      pz      :     0.018031  p :     0.072196
      px      :     0.026928
      py      :     0.027237
 35 H s       :     0.920376  s :     0.920376
      pz      :     0.016418  p :     0.074285
      px      :     0.018765
      py      :     0.039102
 36 H s       :     0.909596  s :     0.909596
      pz      :     0.044830  p :     0.074731
      px      :     0.016008
      py      :     0.013893

SPIN
  0 C s       :    -0.000472  s :    -0.000472
      pz      :    -0.000596  p :    -0.002415
      px      :    -0.001817
      py      :    -0.000002
      dz2     :    -0.000387  d :     0.000529
      dxz     :    -0.000120
      dyz     :    -0.000000
      dx2y2   :     0.000161
      dxy     :     0.000876
  1 S s       :     0.002020  s :     0.002020
      pz      :    -0.035306  p :    -0.000447
      px      :    -0.011021
      py      :     0.045880
      dz2     :     0.000261  d :     0.000274
      dxz     :    -0.000226
      dyz     :    -0.000034
      dx2y2   :    -0.000477
      dxy     :     0.000750
  2 Fes       :     0.014203  s :     0.014203
      pz      :     0.001581  p :     0.023524
      px      :    -0.006355
      py      :     0.028298
      dz2     :    -0.068325  d :     1.212613
      dxz     :     0.713524
      dyz     :     0.338643
      dx2y2   :    -0.262580
      dxy     :     0.491350
      f0      :    -0.000041  f :    -0.000083
      f+1     :     0.000000
      f-1     :    -0.000000
      f+2     :    -0.000005
      f-2     :    -0.000012
      f+3     :    -0.000023
      f-3     :    -0.000002
  3 O s       :     0.003171  s :     0.003171
      pz      :    -0.036883  p :    -0.108147
      px      :    -0.000093
      py      :    -0.071171
      dz2     :     0.000350  d :     0.000515
      dxz     :     0.000390
      dyz     :    -0.000041
      dx2y2   :    -0.000084
      dxy     :    -0.000100
  4 Fes       :    -0.006474  s :    -0.006474
      pz      :    -0.005312  p :    -0.001635
      px      :     0.009373
      py      :    -0.005696
      dz2     :    -0.370112  d :    -1.120588
      dxz     :     0.278252
      dyz     :    -0.648197
      dx2y2   :    -0.625416
      dxy     :     0.244885
      f0      :     0.000000  f :     0.000061
      f+1     :    -0.000010
      f-1     :     0.000026
      f+2     :    -0.000003
      f-2     :     0.000024
      f+3     :    -0.000005
      f-3     :     0.000028
  5 O s       :    -0.002653  s :    -0.002653
      pz      :    -0.003568  p :    -0.020312
      px      :     0.003343
      py      :    -0.020088
      dz2     :    -0.000034  d :    -0.000086
      dxz     :     0.000079
      dyz     :    -0.000116
      dx2y2   :    -0.000023
      dxy     :     0.000009
  6 C s       :    -0.000080  s :    -0.000080
      pz      :    -0.000282  p :     0.001036
      px      :     0.001387
      py      :    -0.000068
      dz2     :     0.000057  d :    -0.000755
      dxz     :     0.000296
      dyz     :    -0.001113
      dx2y2   :     0.000073
      dxy     :    -0.000068
  7 O s       :    -0.000133  s :    -0.000133
      pz      :    -0.002520  p :     0.001501
      px      :     0.003769
      py      :     0.000253
      dz2     :    -0.000004  d :    -0.000005
      dxz     :    -0.000003
      dyz     :    -0.000001
      dx2y2   :     0.000004
      dxy     :    -0.000002
  8 Fes       :     0.013814  s :     0.013814
      pz      :    -0.019879  p :    -0.002988
      px      :     0.023913
      py      :    -0.007023
      dz2     :     0.649744  d :     1.302504
      dxz     :    -0.300253
      dyz     :     0.585434
      dx2y2   :     0.577985
      dxy     :    -0.210406
      f0      :     0.000005  f :    -0.000002
      f+1     :     0.000001
      f-1     :    -0.000002
      f+2     :     0.000007
      f-2     :     0.000018
      f+3     :    -0.000042
      f-3     :     0.000011
  9 S s       :     0.005614  s :     0.005614
      pz      :    -0.049104  p :    -0.045156
      px      :     0.001821
      py      :     0.002127
      dz2     :     0.000144  d :     0.002280
      dxz     :     0.001048
      dyz     :     0.000692
      dx2y2   :    -0.000185
      dxy     :     0.000581
 10 C s       :     0.000758  s :     0.000758
      pz      :     0.000536  p :     0.007643
      px      :     0.006097
      py      :     0.001010
      dz2     :     0.000018  d :     0.000462
      dxz     :    -0.000006
      dyz     :     0.000131
      dx2y2   :    -0.000027
      dxy     :     0.000346
 11 S s       :    -0.002704  s :    -0.002704
      pz      :    -0.036726  p :    -0.225887
      px      :    -0.016983
      py      :    -0.172179
      dz2     :     0.000204  d :     0.004602
      dxz     :     0.000067
      dyz     :     0.000947
      dx2y2   :     0.001740
      dxy     :     0.001643
 12 S s       :     0.006907  s :     0.006907
      pz      :     0.063979  p :     0.029063
      px      :    -0.058110
      py      :     0.023194
      dz2     :    -0.000023  d :     0.003358
      dxz     :     0.000265
      dyz     :     0.001638
      dx2y2   :     0.001979
      dxy     :    -0.000499
 13 Fes       :     0.013170  s :     0.013170
      pz      :     0.030457  p :     0.090300
      px      :     0.030394
      py      :     0.029448
      dz2     :     0.777293  d :     3.811184
      dxz     :     0.737414
      dyz     :     0.794083
      dx2y2   :     0.775843
      dxy     :     0.726551
      f0      :     0.000018  f :    -0.000013
      f+1     :    -0.000017
      f-1     :    -0.000009
      f+2     :     0.000002
      f-2     :    -0.000009
      f+3     :     0.000000
      f-3     :     0.000002
 14 S s       :     0.007706  s :     0.007706
      pz      :     0.010527  p :     0.159316
      px      :     0.072623
      py      :     0.076166
      dz2     :     0.000363  d :     0.004549
      dxz     :     0.000296
      dyz     :     0.002261
      dx2y2   :     0.001193
      dxy     :     0.000435
 15 C s       :     0.001091  s :     0.001091
      pz      :     0.003603  p :     0.003703
      px      :    -0.000213
      py      :     0.000313
      dz2     :     0.000574  d :     0.002654
      dxz     :     0.000402
      dyz     :     0.000808
      dx2y2   :     0.000568
      dxy     :     0.000302
 16 O s       :     0.002437  s :     0.002437
      pz      :     0.022019  p :     0.095888
      px      :     0.072422
      py      :     0.001447
      dz2     :    -0.000070  d :    -0.000287
      dxz     :    -0.000048
      dyz     :     0.000021
      dx2y2   :    -0.000140
      dxy     :    -0.000051
 17 S s       :     0.001319  s :     0.001319
      pz      :     0.025936  p :     0.104203
      px      :     0.074975
      py      :     0.003291
      dz2     :     0.005142  d :     0.006974
      dxz     :     0.000470
      dyz     :    -0.000374
      dx2y2   :     0.001963
      dxy     :    -0.000227
 18 C s       :    -0.000689  s :    -0.000689
      pz      :    -0.000366  p :    -0.002386
      px      :    -0.000061
      py      :    -0.001959
      dz2     :     0.000052  d :     0.001822
      dxz     :     0.000144
      dyz     :     0.000531
      dx2y2   :     0.000110
      dxy     :     0.000985
 19 O s       :     0.006919  s :     0.006919
      pz      :     0.105307  p :     0.277955
      px      :     0.068092
      py      :     0.104557
      dz2     :     0.000303  d :     0.000815
      dxz     :     0.000082
      dyz     :     0.000234
      dx2y2   :     0.000210
      dxy     :    -0.000014
 20 S s       :     0.002607  s :     0.002607
      pz      :     0.024364  p :     0.289322
      px      :     0.111902
      py      :     0.153056
      dz2     :     0.000353  d :     0.001771
      dxz     :     0.000464
      dyz     :     0.000462
      dx2y2   :     0.000556
      dxy     :    -0.000065
 21 C s       :     0.000080  s :     0.000080
      pz      :    -0.000163  p :    -0.000563
      px      :    -0.000086
      py      :    -0.000314
      dz2     :     0.000012  d :     0.000044
      dxz     :    -0.000001
      dyz     :     0.000005
      dx2y2   :     0.000014
      dxy     :     0.000014
 22 H s       :     0.000071  s :     0.000071
      pz      :     0.000021  p :     0.000004
      px      :    -0.000007
      py      :    -0.000010
 23 H s       :     0.000170  s :     0.000170
      pz      :    -0.000046  p :    -0.000081
      px      :    -0.000023
      py      :    -0.000012
 24 H s       :     0.000169  s :     0.000169
      pz      :    -0.000021  p :    -0.000025
      px      :     0.000024
      py      :    -0.000028
 25 H s       :    -0.000091  s :    -0.000091
      pz      :    -0.000026  p :    -0.000117
      px      :    -0.000037
      py      :    -0.000054
 26 H s       :     0.003268  s :     0.003268
      pz      :    -0.000041  p :    -0.000176
      px      :    -0.000002
      py      :    -0.000134
 27 H s       :     0.004244  s :     0.004244
      pz      :    -0.000012  p :    -0.000077
      px      :    -0.000038
      py      :    -0.000027
 28 H s       :     0.004385  s :     0.004385
      pz      :     0.000326  p :     0.000294
      px      :    -0.000056
      py      :     0.000024
 29 H s       :     0.003142  s :     0.003142
      pz      :     0.000137  p :     0.000099
      px      :    -0.000004
      py      :    -0.000034
 30 H s       :     0.002570  s :     0.002570
      pz      :     0.000075  p :     0.000047
      px      :    -0.000020
      py      :    -0.000008
 31 H s       :     0.001256  s :     0.001256
      pz      :    -0.000014  p :     0.000563
      px      :     0.000560
      py      :     0.000016
 32 H s       :    -0.000953  s :    -0.000953
      pz      :    -0.000038  p :    -0.000034
      px      :    -0.000009
      py      :     0.000012
 33 H s       :     0.001368  s :     0.001368
      pz      :     0.000049  p :     0.000124
      px      :     0.000048
      py      :     0.000027
 34 H s       :     0.000677  s :     0.000677
      pz      :     0.000020  p :     0.000039
      px      :     0.000020
      py      :    -0.000001
 35 H s       :     0.003670  s :     0.003670
      pz      :    -0.000035  p :     0.000004
      px      :    -0.000061
      py      :     0.000100
 36 H s       :    -0.001798  s :    -0.001798
      pz      :    -0.000024  p :    -0.000130
      px      :    -0.000051
      py      :    -0.000056


                      *****************************
                      * MAYER POPULATION ANALYSIS *
                      *****************************

  NA   - Mulliken gross atomic population
  ZA   - Total nuclear charge
  QA   - Mulliken gross atomic charge
  VA   - Mayer's total valence
  BVA  - Mayer's bonded valence
  FA   - Mayer's free valence

  ATOM       NA         ZA         QA         VA         BVA        FA
  0 C      6.1241     6.0000    -0.1241     3.9351     3.9351     0.0000
  1 S     16.4271    16.0000    -0.4271     1.9760     1.9686     0.0073
  2 Fe    25.5190    26.0000     0.4810     6.1789     4.1948     1.9842
  3 O      8.5729     8.0000    -0.5729     2.1869     2.1638     0.0231
  4 Fe    25.1886    26.0000     0.8114     5.7733     3.6567     2.1166
  5 O      8.4063     8.0000    -0.4063     2.0800     2.0792     0.0008
  6 C      5.8697     6.0000     0.1303     4.4740     4.4740     0.0000
  7 O      8.4384     8.0000    -0.4384     2.0335     2.0334     0.0000
  8 Fe    25.7211    26.0000     0.2789     6.6458     4.5013     2.1445
  9 S     16.4083    16.0000    -0.4083     2.0158     1.9993     0.0165
 10 C      6.1154     6.0000    -0.1154     3.9392     3.9390     0.0002
 11 S     16.3937    16.0000    -0.3937     2.3853     2.3259     0.0594
 12 S     16.4745    16.0000    -0.4745     2.3560     2.3179     0.0382
 13 Fe    25.4528    26.0000     0.5472     7.2292     4.0422     3.1870
 14 S     16.4304    16.0000    -0.4304     1.9515     1.9358     0.0158
 15 C      6.1104     6.0000    -0.1104     3.9427     3.9426     0.0001
 16 O      8.5134     8.0000    -0.5134     1.9349     1.9234     0.0114
 17 S     15.9184    16.0000     0.0816     2.4492     2.4346     0.0146
 18 C      6.1620     6.0000    -0.1620     3.8176     3.8175     0.0000
 19 O      8.6795     8.0000    -0.6795     2.0972     2.0580     0.0392
 20 S     16.4287    16.0000    -0.4287     2.3412     2.2887     0.0524
 21 C      6.0412     6.0000    -0.0412     3.7880     3.7880    -0.0000
 22 H      1.0328     1.0000    -0.0328     1.0178     1.0178     0.0000
 23 H      0.9805     1.0000     0.0195     1.0674     1.0674     0.0000
 24 H      0.9722     1.0000     0.0278     1.0013     1.0013     0.0000
 25 H      0.9943     1.0000     0.0057     0.9945     0.9945     0.0000
 26 H      0.9809     1.0000     0.0191     0.9790     0.9790     0.0000
 27 H      0.8995     1.0000     0.1005     1.0321     1.0321     0.0000
 28 H      1.0127     1.0000    -0.0127     0.9708     0.9708     0.0000
 29 H      0.9599     1.0000     0.0401     0.9859     0.9859     0.0000
 30 H      0.9474     1.0000     0.0526     0.9835     0.9835     0.0000
 31 H      1.0126     1.0000    -0.0126     0.9724     0.9723     0.0000
 32 H      0.9546     1.0000     0.0454     0.9854     0.9853     0.0000
 33 H      0.9495     1.0000     0.0505     0.9924     0.9924     0.0000
 34 H      1.0150     1.0000    -0.0150     0.9726     0.9726     0.0000
 35 H      0.9581     1.0000     0.0419     0.9912     0.9912     0.0000
 36 H      0.9343     1.0000     0.0657     0.9872     0.9871     0.0000

  Mayer bond orders larger than 0.100000
B(  0-C ,  1-S ) :   1.0093 B(  0-C , 34-H ) :   0.9693 B(  0-C , 35-H ) :   0.9718 
B(  0-C , 36-H ) :   0.9701 B(  1-S ,  2-Fe) :   0.8432 B(  2-Fe,  3-O ) :   1.0006 
B(  2-Fe,  4-Fe) :   0.1146 B(  2-Fe,  8-Fe) :   0.2970 B(  2-Fe, 11-S ) :   1.0524 
B(  2-Fe, 12-S ) :   0.7080 B(  3-O ,  4-Fe) :   1.0101 B(  4-Fe,  5-O ) :   0.4248 
B(  4-Fe, 16-O ) :   0.5710 B(  4-Fe, 17-S ) :   0.2185 B(  4-Fe, 19-O ) :   1.0036 
B(  5-O ,  6-C ) :   1.5176 B(  6-C ,  7-O ) :   1.8587 B(  6-C , 21-C ) :   0.9903 
B(  8-Fe,  9-S ) :   0.8739 B(  8-Fe, 11-S ) :   1.0548 B(  8-Fe, 12-S ) :   0.7571 
B(  8-Fe, 13-Fe) :   0.2908 B(  8-Fe, 20-S ) :   1.0732 B(  9-S , 10-C ) :   1.0134 
B( 10-C , 31-H ) :   0.9693 B( 10-C , 32-H ) :   0.9717 B( 10-C , 33-H ) :   0.9705 
B( 12-S , 13-Fe) :   0.7101 B( 13-Fe, 14-S ) :   0.8323 B( 13-Fe, 19-O ) :   0.9288 
B( 13-Fe, 20-S ) :   1.0102 B( 14-S , 15-C ) :   1.0120 B( 15-C , 28-H ) :   0.9696 
B( 15-C , 29-H ) :   0.9731 B( 15-C , 30-H ) :   0.9721 B( 16-O , 17-S ) :   1.2059 
B( 17-S , 18-C ) :   0.8829 B( 18-C , 25-H ) :   0.9555 B( 18-C , 26-H ) :   0.9536 
B( 18-C , 27-H ) :   0.9461 B( 21-C , 22-H ) :   0.9528 B( 21-C , 23-H ) :   0.9304 
B( 21-C , 24-H ) :   0.9538 

Environment variable NBOEXE for nbo6.exe or nbo5.exe not set! Skipping NBO-Analysis

-------
TIMINGS
-------

Total SCF time: 0 days 3 hours 6 min 39 sec 

Total time                  ....   11199.188 sec
Sum of individual times     ....   11194.376 sec  (100.0%)

Fock matrix formation       ....   11152.156 sec  ( 99.6%)
  XC integration            ....     250.047 sec  (  2.2% of F)
    Basis function eval.    ....      69.562 sec  ( 27.8% of XC)
    Density eval.           ....      80.929 sec  ( 32.4% of XC)
    XC-Functional eval.     ....      11.276 sec  (  4.5% of XC)
    XC-Potential eval.      ....      82.357 sec  ( 32.9% of XC)
Diagonalization             ....      21.846 sec  (  0.2%)
Density matrix formation    ....       6.213 sec  (  0.1%)
Population analysis         ....       0.053 sec  (  0.0%)
Initial guess               ....       1.687 sec  (  0.0%)
Orbital Transformation      ....       0.000 sec  (  0.0%)
Orbital Orthonormalization  ....       0.000 sec  (  0.0%)
DIIS solution               ....       8.581 sec  (  0.1%)
Grid generation             ....       3.839 sec  (  0.0%)

-------------------------   --------------------
FINAL SINGLE POINT ENERGY     -8451.588431031747
-------------------------   --------------------


                            ***************************************
                            *     ORCA property calculations      *
                            ***************************************

                                    ---------------------
                                    Active property flags
                                    ---------------------
   (+) Dipole Moment


------------------------------------------------------------------------------
                       ORCA ELECTRIC PROPERTIES CALCULATION
------------------------------------------------------------------------------

Dipole Moment Calculation                       ... on
Quadrupole Moment Calculation                   ... off
Polarizability Calculation                      ... off
GBWName                                         ... 1e3d_chainsAB_proximal_cluster.gbw
Electron density file                           ... 1e3d_chainsAB_proximal_cluster.scfp
The origin for moment calculation is the CENTER OF MASS  = (29.303222, 21.721635 82.298975)

-------------
DIPOLE MOMENT
-------------
                                X             Y             Z
Electronic contribution:     -6.84299       1.67984     -19.91851
Nuclear contribution   :      7.35895       0.01365      19.72946
                        -----------------------------------------
Total Dipole Moment    :      0.51596       1.69349      -0.18905
                        -----------------------------------------
Magnitude (a.u.)       :      1.78041
Magnitude (Debye)      :      4.52545


--------------------
Rotational spectrum 
--------------------
 
Rotational constants in cm-1:     0.004948     0.003175     0.002922 
Rotational constants in MHz :   148.345912    95.176650    87.594817 

 Dipole components along the rotational axes: 
x,y,z [a.u.] :    -0.924019     1.510471    -0.185826 
x,y,z [Debye]:    -2.348670     3.839312    -0.472331 

 
------------------------------------------------------------------------------
                      ORCA CHELPG CHARGES GENERATION
------------------------------------------------------------------------------

GBW file                           ... 1e3d_chainsAB_proximal_cluster.gbw

Reading the GBW file               ... done

Grid spacing                       ...     0.300000
Point Cut-Off                      ...     2.800000
Van-der-Waals Radii                ...        COSMO
Total charge                       ...           -3


Number of points X direction       ...           47
Number of points Y direction       ...           47
Number of points Z direction       ...           55
Maximum number of possible points  ...       121495
Final number of points             ...        23039


CHELPG Charges            
--------------------------------
  0   C   :      -0.079087
  1   S   :      -0.567181
  2   Fe  :       0.540108
  3   O   :      -0.566432
  4   Fe  :       0.887530
  5   O   :      -0.642577
  6   C   :       0.834108
  7   O   :      -0.762012
  8   Fe  :       0.386967
  9   S   :      -0.552886
 10   C   :      -0.052048
 11   S   :      -0.485094
 12   S   :      -0.449789
 13   Fe  :       0.687317
 14   S   :      -0.590590
 15   C   :      -0.068052
 16   O   :      -0.177108
 17   S   :      -0.347126
 18   C   :       0.132151
 19   O   :      -0.678206
 20   S   :      -0.532791
 21   C   :      -0.363866
 22   H   :       0.047988
 23   H   :       0.045828
 24   H   :       0.070907
 25   H   :      -0.021581
 26   H   :      -0.022648
 27   H   :       0.011565
 28   H   :       0.015097
 29   H   :       0.040970
 30   H   :       0.049924
 31   H   :       0.008777
 32   H   :       0.057225
 33   H   :       0.034279
 34   H   :       0.019915
 35   H   :       0.029040
 36   H   :       0.059379
--------------------------------
Total charge:    -3.000000
--------------------------------

CHELPG charges calculated...

Timings for individual parts in CHELPG calculation:
Grid generation                 ...        0.010 sec (=   0.000 min)
Potential calculation           ...       19.259 sec (=   0.321 min)
Fit to the potential            ...        0.075 sec (=   0.001 min)
------------------------------------------------------------------------------

------------------------------------------------------------------------------
                      ORCA CHELPG CHARGES GENERATION
------------------------------------------------------------------------------

GBW file                           ... 1e3d_chainsAB_proximal_cluster.gbw

Density file                       ... 1e3d_chainsAB_proximal_cluster.scfp

Reading the GBW file               ... done

Reading the density               ... Done!
Grid spacing                       ...     0.300000
Point Cut-Off                      ...     2.800000
Van-der-Waals Radii                ...        COSMO
Total charge                       ...           -3


Number of points X direction       ...           47
Number of points Y direction       ...           47
Number of points Z direction       ...           55
Maximum number of possible points  ...       121495
Final number of points             ...        23039


CHELPG Charges            
--------------------------------
  0   C   :      -0.079087
  1   S   :      -0.567181
  2   Fe  :       0.540108
  3   O   :      -0.566432
  4   Fe  :       0.887530
  5   O   :      -0.642577
  6   C   :       0.834108
  7   O   :      -0.762012
  8   Fe  :       0.386967
  9   S   :      -0.552886
 10   C   :      -0.052048
 11   S   :      -0.485094
 12   S   :      -0.449789
 13   Fe  :       0.687317
 14   S   :      -0.590590
 15   C   :      -0.068052
 16   O   :      -0.177108
 17   S   :      -0.347126
 18   C   :       0.132151
 19   O   :      -0.678206
 20   S   :      -0.532791
 21   C   :      -0.363866
 22   H   :       0.047988
 23   H   :       0.045828
 24   H   :       0.070907
 25   H   :      -0.021581
 26   H   :      -0.022648
 27   H   :       0.011565
 28   H   :       0.015097
 29   H   :       0.040970
 30   H   :       0.049924
 31   H   :       0.008777
 32   H   :       0.057225
 33   H   :       0.034279
 34   H   :       0.019915
 35   H   :       0.029040
 36   H   :       0.059379
--------------------------------
Total charge:    -3.000000
--------------------------------

CHELPG charges calculated...

Timings for individual parts in CHELPG calculation:
Grid generation                 ...        0.010 sec (=   0.000 min)
Potential calculation           ...       19.247 sec (=   0.321 min)
Fit to the potential            ...        0.079 sec (=   0.001 min)
------------------------------------------------------------------------------


Timings for individual modules:

Sum of individual times         ...    11219.010 sec (= 186.984 min)
GTO integral calculation        ...        0.424 sec (=   0.007 min)   0.0 %
SCF iterations                  ...    11199.202 sec (= 186.653 min)  99.8 %
CHELPG charge generation        ...       19.384 sec (=   0.323 min)   0.2 %
                             ****ORCA TERMINATED NORMALLY****
TOTAL RUN TIME: 0 days 3 hours 7 minutes 18 seconds 594 msec
