# Supplementary material for: Modeling of the Electrostatic Interaction and Catalytic Activity of [NiFe] Hydrogenases on a Planar Electrode
Source: J Phys Chem B. 2022 Oct 21;126(43):8777–90. doi: 10.1021/acs.jpcb.2c05371 (PMC9639099; doi:10.1021/acs.jpcb.2c05371)
Supplement: Supplementary file 1 — jp2c05371_si_001.zip [file jp2c05371_si_001.zip › Supplementary data/Metallic clusters orca/Proximal cluster/Proximal cluster_c3_m9/1e3d_chainsAB_proximal_cluster.out]

                                 *****************
                                 * O   R   C   A *
                                 *****************

           --- An Ab Initio, DFT and Semiempirical electronic structure package ---

                  #######################################################
                  #                        -***-                        #
                  #          Department of theory and spectroscopy      #
                  #               Directorship: Frank Neese             #
                  #        Max Planck Institute fuer Kohlenforschung    #
                  #                Kaiser Wilhelm Platz 1               #
                  #                 D-45470 Muelheim/Ruhr               #
                  #                      Germany                        #
                  #                                                     #
                  #                  All rights reserved                #
                  #                        -***-                        #
                  #######################################################


                         Program Version 4.2.1 -  RELEASE  -


 With contributions from (in alphabetic order):
   Daniel Aravena         : Magnetic Suceptibility
   Michael Atanasov       : Ab Initio Ligand Field Theory (pilot matlab implementation)
   Alexander A. Auer      : GIAO ZORA, VPT2
   Ute Becker             : Parallelization
   Giovanni Bistoni       : ED, misc. LED, open-shell LED, HFLD
   Martin Brehm           : Molecular dynamics
   Dmytro Bykov           : SCF Hessian
   Vijay G. Chilkuri      : MRCI spin determinant printing, contributions to CSF-ICE
   Dipayan Datta          : RHF DLPNO-CCSD density
   Achintya Kumar Dutta   : EOM-CC, STEOM-CC
   Dmitry Ganyushin       : Spin-Orbit,Spin-Spin,Magnetic field MRCI
   Miquel Garcia          : C-PCM Hessian, Gaussian charge scheme
   Yang Guo               : DLPNO-NEVPT2, CIM, IAO-localization
   Andreas Hansen         : Spin unrestricted coupled pair/coupled cluster methods
   Benjamin Helmich-Paris : CASSCF linear response (MC-RPA)
   Lee Huntington         : MR-EOM, pCC
   Robert Izsak           : Overlap fitted RIJCOSX, COSX-SCS-MP3, EOM
   Christian Kollmar      : KDIIS, OOCD, Brueckner-CCSD(T), CCSD density
   Simone Kossmann        : Meta GGA functionals, TD-DFT gradient, OOMP2, MP2 Hessian
   Martin Krupicka        : AUTO-CI
   Lucas Lang             : DCDCAS
   Dagmar Lenk            : GEPOL surface, SMD
   Dimitrios Liakos       : Extrapolation schemes; Compound Job, initial MDCI parallelization
   Dimitrios Manganas     : Further ROCIS development; embedding schemes
   Dimitrios Pantazis     : SARC Basis sets
   Taras Petrenko         : DFT Hessian,TD-DFT gradient, ASA, ECA, R-Raman, ABS, FL, XAS/XES, NRVS
   Peter Pinski           : DLPNO-MP2, DLPNO-MP2 Gradient
   Christoph Reimann      : Effective Core Potentials
   Marius Retegan         : Local ZFS, SOC
   Christoph Riplinger    : Optimizer, TS searches, QM/MM, DLPNO-CCSD(T), (RO)-DLPNO pert. Triples
   Tobias Risthaus        : Range-separated hybrids, TD-DFT gradient, RPA, STAB
   Michael Roemelt        : Original ROCIS implementation
   Masaaki Saitow         : Open-shell DLPNO-CCSD energy and density
   Barbara Sandhoefer     : DKH picture change effects
   Avijit Sen             : IP-ROCIS
   Kantharuban Sivalingam : CASSCF convergence, NEVPT2, FIC-MRCI
   Bernardo de Souza      : ESD, SOC TD-DFT
   Georgi Stoychev        : AutoAux, RI-MP2 NMR
   Willem Van den Heuvel  : Paramagnetic NMR
   Boris Wezisla          : Elementary symmetry handling
   Frank Wennmohs         : Technical directorship


 We gratefully acknowledge several colleagues who have allowed us to
 interface, adapt or use parts of their codes:
   Stefan Grimme, W. Hujo, H. Kruse,             : VdW corrections, initial TS optimization,
                  C. Bannwarth                     DFT functionals, gCP, sTDA/sTD-DF
   Ed Valeev, F. Pavosevic, A. Kumar             : LibInt (2-el integral package), F12 methods
   Garnet Chan, S. Sharma, J. Yang, R. Olivares  : DMRG
   Ulf Ekstrom                                   : XCFun DFT Library
   Mihaly Kallay                                 : mrcc  (arbitrary order and MRCC methods)
   Andreas Klamt, Michael Diedenhofen            : otool_cosmo (COSMO solvation model)
   Jiri Pittner, Ondrej Demel                    : Mk-CCSD
   Frank Weinhold                                : gennbo (NPA and NBO analysis)
   Christopher J. Cramer and Donald G. Truhlar   : smd solvation model
   Lars Goerigk                                  : TD-DFT with DH, B97 family of functionals
   V. Asgeirsson, H. Jonsson                     : NEB implementation
   FAccTs GmbH                                   : IRC, NEB, NEB-TS, Multilevel, MM, QM/MM, CI optimization
   S Lehtola, MJT Oliveira, MAL Marques          : LibXC Library


 Your calculation uses the libint2 library for the computation of 2-el integrals
 For citations please refer to: http://libint.valeyev.net

 Your ORCA version has been built with support for libXC version: 4.2.3
 For citations please refer to: https://tddft.org/programs/libxc/

 This ORCA versions uses:
   CBLAS   interface :  Fast vector & matrix operations
   LAPACKE interface :  Fast linear algebra routines
   SCALAPACK package :  Parallel linear algebra routines


----- Orbital basis set information -----
Your calculation utilizes the basis: def2-SVP
   F. Weigend and R. Ahlrichs, Phys. Chem. Chem. Phys. 7, 3297 (2005).

================================================================================
                                        WARNINGS
                       Please study these warnings very carefully!
================================================================================


INFO   : the flag for use of LIBINT has been found!

================================================================================
                                       INPUT FILE
================================================================================
NAME = 1e3d_chainsAB_proximal_cluster.inp
|  1> # avogadro generated ORCA input file
|  2> #Proximal cluster 
|  3> 
|  4> ! AllPop
|  5> ! CHELPG
|  6> ! Angs
|  7> ! PBE0 def2-SVP TightSCF UHF
|  8> %scf
|  9> 	MaxIter 1500
| 10> 
| 11> end
| 12> * xyz -3 9
| 13>    C       11.57300        8.88800       42.30100
| 14>    S       13.19756        8.61982       41.54012
| 15>   Fe       14.55389       10.26934       42.36489
| 16>    O       14.58978        9.73480       44.12350
| 17>   Fe       15.71374       10.57868       45.28654
| 18>    O       15.69186        8.87797       46.64148
| 19>    C       15.93406        9.01132       47.86817
| 20>    O       16.21134        8.03723       48.59766
| 21>   Fe       15.88044       12.47989       41.45773
| 22>    S       16.35487       13.52327       39.48311
| 23>    C       18.12999       13.79554       39.27685
| 24>    S       16.53681       10.35471       41.35673
| 25>    S       13.69027       12.38456       42.05842
| 26>   Fe       14.83853       13.17026       43.88942
| 27>    S       13.63158       15.06902       44.15659
| 28>    C       14.11470       15.76443       45.73728
| 29>    O       17.67336       10.78306       44.45962
| 30>    S       18.61478       10.67546       45.64799
| 31>    C       18.91502        9.11613       46.53490
| 32>    O       14.84354       12.17945       45.43589
| 33>    S       16.89860       13.53111       43.12835
| 34>    C       15.90727       10.39254       48.49486
| 35>    H       16.33382       10.34777       49.47514
| 36>    H       16.46869       11.07095       47.88702
| 37>    H       14.89512       10.73211       48.56655
| 38>    H       19.61068        9.28622       47.32991
| 39>    H       19.31760        8.39230       45.85747
| 40>    H       17.99343        8.75253       46.93909
| 41>    H       13.56913       16.66836       45.91097
| 42>    H       15.16334       15.97696       45.72789
| 43>    H       13.89992       15.06293       46.51617
| 44>    H       18.30955       14.28501       38.34247
| 45>    H       18.63908       12.85451       39.29016
| 46>    H       18.49206       14.40826       40.07584
| 47>    H       10.88865        8.14283       41.95274
| 48>    H       11.20989        9.85843       42.03394
| 49>    H       11.66212        8.82094       43.36517
| 50> *
| 51> 
| 52> 
| 53>                          ****END OF INPUT****
================================================================================

                       ****************************
                       * Single Point Calculation *
                       ****************************

---------------------------------
CARTESIAN COORDINATES (ANGSTROEM)
---------------------------------
  C     11.573000    8.888000   42.301000
  S     13.197560    8.619820   41.540120
  Fe    14.553890   10.269340   42.364890
  O     14.589780    9.734800   44.123500
  Fe    15.713740   10.578680   45.286540
  O     15.691860    8.877970   46.641480
  C     15.934060    9.011320   47.868170
  O     16.211340    8.037230   48.597660
  Fe    15.880440   12.479890   41.457730
  S     16.354870   13.523270   39.483110
  C     18.129990   13.795540   39.276850
  S     16.536810   10.354710   41.356730
  S     13.690270   12.384560   42.058420
  Fe    14.838530   13.170260   43.889420
  S     13.631580   15.069020   44.156590
  C     14.114700   15.764430   45.737280
  O     17.673360   10.783060   44.459620
  S     18.614780   10.675460   45.647990
  C     18.915020    9.116130   46.534900
  O     14.843540   12.179450   45.435890
  S     16.898600   13.531110   43.128350
  C     15.907270   10.392540   48.494860
  H     16.333820   10.347770   49.475140
  H     16.468690   11.070950   47.887020
  H     14.895120   10.732110   48.566550
  H     19.610680    9.286220   47.329910
  H     19.317600    8.392300   45.857470
  H     17.993430    8.752530   46.939090
  H     13.569130   16.668360   45.910970
  H     15.163340   15.976960   45.727890
  H     13.899920   15.062930   46.516170
  H     18.309550   14.285010   38.342470
  H     18.639080   12.854510   39.290160
  H     18.492060   14.408260   40.075840
  H     10.888650    8.142830   41.952740
  H     11.209890    9.858430   42.033940
  H     11.662120    8.820940   43.365170

----------------------------
CARTESIAN COORDINATES (A.U.)
----------------------------
  NO LB      ZA    FRAG     MASS         X           Y           Z
   0 C     6.0000    0    12.011   21.869801   16.795886   79.937305
   1 S    16.0000    0    32.060   24.939774   16.289099   78.499450
   2 Fe   26.0000    0    55.850   27.502866   19.406240   80.058040
   3 O     8.0000    0    15.999   27.570689   18.396106   83.381331
   4 Fe   26.0000    0    55.850   29.694665   19.990808   85.579158
   5 O     8.0000    0    15.999   29.653318   16.776932   88.139624
   6 C     6.0000    0    12.011   30.111010   17.028927   90.457732
   7 O     8.0000    0    15.999   30.634993   15.188164   91.836268
   8 Fe   26.0000    0    55.850   30.009682   23.583574   78.343756
   9 S    16.0000    0    32.060   30.906225   25.555277   74.612265
  10 C     6.0000    0    12.011   34.260716   26.069792   74.222490
  11 S    16.0000    0    32.060   31.250042   19.567566   78.152893
  12 S    16.0000    0    32.060   25.870861   23.403427   79.478895
  13 Fe   26.0000    0    55.850   28.040758   24.888185   82.938984
  14 S    16.0000    0    32.060   25.759953   28.476321   83.443862
  15 C     6.0000    0    12.011   26.672917   29.790455   86.430933
  16 O     8.0000    0    15.999   33.397810   20.377030   84.016506
  17 S    16.0000    0    32.060   35.176836   20.173696   86.262200
  18 C     6.0000    0    12.011   35.744208   17.226989   87.938217
  19 O     8.0000    0    15.999   28.050225   23.015825   85.861389
  20 S    16.0000    0    32.060   31.933726   25.570092   81.500770
  21 C     6.0000    0    12.011   30.060384   19.639054   91.642004
  22 H     1.0000    0     1.008   30.866447   19.554451   93.494465
  23 H     1.0000    0     1.008   31.121314   20.921064   90.493353
  24 H     1.0000    0     1.008   28.147698   20.280749   91.777479
  25 H     1.0000    0     1.008   37.058814   17.548413   89.440568
  26 H     1.0000    0     1.008   36.504974   15.859149   86.658059
  27 H     1.0000    0     1.008   34.002655   16.539885   88.702025
  28 H     1.0000    0     1.008   25.641940   31.498636   86.759160
  29 H     1.0000    0     1.008   28.654560   30.192079   86.413189
  30 H     1.0000    0     1.008   26.267042   28.464812   87.902822
  31 H     1.0000    0     1.008   34.600035   26.994757   72.456768
  32 H     1.0000    0     1.008   35.222757   24.291503   74.247642
  33 H     1.0000    0     1.008   34.944929   27.227665   75.732362
  34 H     1.0000    0     1.008   20.576566   15.387719   79.279189
  35 H     1.0000    0     1.008   21.183622   18.629733   79.432635
  36 H     1.0000    0     1.008   22.038213   16.669161   81.948295

--------------------------------
INTERNAL COORDINATES (ANGSTROEM)
--------------------------------
 C      0   0   0     0.000000000000     0.00000000     0.00000000
 S      1   0   0     1.813850622405     0.00000000     0.00000000
 Fe     2   1   0     2.289277801447   105.84161218     0.00000000
 O      3   2   1     1.838404263431    98.43558017    66.40857391
 Fe     4   3   2     1.824303038862   119.16865615   172.58354113
 O      5   4   3     2.174570220089    91.67650289   202.04777399
 C      6   5   4     1.257462293113   121.53100196   204.65087488
 O      7   6   5     1.248155113197   122.01755964   195.90677584
 Fe     3   2   1     2.732984718325   138.65918963   246.88816489
 S      9   3   2     2.283166615405   139.24994392   353.01392952
 C     10   9   3     1.807685026463   111.81211014   234.15841721
 S      3   2   1     2.226128107028   113.09235856   188.58188080
 S      9   3   2     2.273051014364    53.89075331    83.17515395
 Fe    13   9   3     2.299649216207    73.43927259    96.40966621
 S     14  13   9     2.265700255771    96.55896247   124.68251228
 C     15  14  13     1.793204081693   106.58403822   169.52754381
 O      5   4   3     2.136744817520   111.25720405   313.17516157
 S     17   5   4     1.519892309771   104.99270926   213.17029322
 C     18  17   5     1.818863231417   122.96964369    71.27913499
 O      5   4   3     1.828118720270    99.43115092    72.04010719
 S      9   3   2     2.220964758478   110.83478336   177.21357748
 C      7   6   5     1.516979481931   119.74641741    15.24889080
 H     22   7   6     1.069999127944   109.47165513   191.99981623
 H     22   7   6     1.070000939299   109.47156803   312.33362759
 H     22   7   6     1.069997599764   109.47155679    72.32213746
 H     19  18  17     1.070006702689   109.47149817   179.99991035
 H     19  18  17     1.070005574845   109.47152496    60.00063617
 H     19  18  17     1.070001235607   109.47202390   299.99971193
 H     16  15  14     1.070002002755   109.47118609   179.99988787
 H     16  15  14     1.070001412429   109.47105588    60.00061583
 H     16  15  14     1.070001089018   109.47160806   300.00072353
 H     11  10   9     1.069994700407   109.47109381   180.00001278
 H     11  10   9     1.069994039750   109.47118547    60.00004475
 H     11  10   9     1.070002571679   109.47124429   300.00037661
 H      1   2   3     1.069999195794   109.47135551   179.99985568
 H      1   2   3     1.070002009624   109.47128375    59.99967490
 H      1   2   3     1.069998694812   109.47126652   299.99953959

---------------------------
INTERNAL COORDINATES (A.U.)
---------------------------
 C      0   0   0     0.000000000000     0.00000000     0.00000000
 S      1   0   0     3.427680924189     0.00000000     0.00000000
 Fe     2   1   0     4.326108089201   105.84161218     0.00000000
 O      3   2   1     3.474080581317    98.43558017    66.40857391
 Fe     4   3   2     3.447433128729   119.16865615   172.58354113
 O      5   4   3     4.109342174950    91.67650289   202.04777399
 C      6   5   4     2.376259357715   121.53100196   204.65087488
 O      7   6   5     2.358671336596   122.01755964   195.90677584
 Fe     3   2   1     5.164592645827   138.65918963   246.88816489
 S      9   3   2     4.314559621227   139.24994392   353.01392952
 C     10   9   3     3.416029636406   111.81211014   234.15841721
 S      3   2   1     4.206772461307   113.09235856   188.58188080
 S      9   3   2     4.295443905579    53.89075331    83.17515395
 Fe    13   9   3     4.345707222717    73.43927259    96.40966621
 S     14  13   9     4.281552984962    96.55896247   124.68251228
 C     15  14  13     3.388664616629   106.58403822   169.52754381
 O      5   4   3     4.037862523189   111.25720405   313.17516157
 S     17   5   4     2.872180218520   104.99270926   213.17029322
 C     18  17   5     3.437153382437   122.96964369    71.27913499
 O      5   4   3     3.454643721604    99.43115092    72.04010719
 S      9   3   2     4.197015146613   110.83478336   177.21357748
 C      7   6   5     2.866675771628   119.74641741    15.24889080
 H     22   7   6     2.022005315348   109.47165513   191.99981623
 H     22   7   6     2.022008738313   109.47156803   312.33362759
 H     22   7   6     2.022002427506   109.47155679    72.32213746
 H     19  18  17     2.022019629543   109.47149817   179.99991035
 H     19  18  17     2.022017498227   109.47152496    60.00063617
 H     19  18  17     2.022009298254   109.47202390   299.99971193
 H     16  15  14     2.022010747954   109.47118609   179.99988787
 H     16  15  14     2.022009632400   109.47105588    60.00061583
 H     16  15  14     2.022009021242   109.47160806   300.00072353
 H     11  10   9     2.021996948517   109.47109381   180.00001278
 H     11  10   9     2.021995700055   109.47118547    60.00004475
 H     11  10   9     2.022011823065   109.47124429   300.00037661
 H      1   2   3     2.022005443567   109.47135551   179.99985568
 H      1   2   3     2.022010760935   109.47128375    59.99967490
 H      1   2   3     2.022004496848   109.47126652   299.99953959

---------------------
BASIS SET INFORMATION
---------------------
There are 5 groups of distinct atoms

 Group   1 Type C   : 7s4p1d contracted to 3s2p1d pattern {511/31/1}
 Group   2 Type S   : 10s7p1d contracted to 4s3p1d pattern {5311/511/1}
 Group   3 Type Fe  : 14s9p5d1f contracted to 5s3p2d1f pattern {63311/531/41/1}
 Group   4 Type O   : 7s4p1d contracted to 3s2p1d pattern {511/31/1}
 Group   5 Type H   : 4s1p contracted to 2s1p pattern {31/1}

Atom   0C    basis set group =>   1
Atom   1S    basis set group =>   2
Atom   2Fe   basis set group =>   3
Atom   3O    basis set group =>   4
Atom   4Fe   basis set group =>   3
Atom   5O    basis set group =>   4
Atom   6C    basis set group =>   1
Atom   7O    basis set group =>   4
Atom   8Fe   basis set group =>   3
Atom   9S    basis set group =>   2
Atom  10C    basis set group =>   1
Atom  11S    basis set group =>   2
Atom  12S    basis set group =>   2
Atom  13Fe   basis set group =>   3
Atom  14S    basis set group =>   2
Atom  15C    basis set group =>   1
Atom  16O    basis set group =>   4
Atom  17S    basis set group =>   2
Atom  18C    basis set group =>   1
Atom  19O    basis set group =>   4
Atom  20S    basis set group =>   2
Atom  21C    basis set group =>   1
Atom  22H    basis set group =>   5
Atom  23H    basis set group =>   5
Atom  24H    basis set group =>   5
Atom  25H    basis set group =>   5
Atom  26H    basis set group =>   5
Atom  27H    basis set group =>   5
Atom  28H    basis set group =>   5
Atom  29H    basis set group =>   5
Atom  30H    basis set group =>   5
Atom  31H    basis set group =>   5
Atom  32H    basis set group =>   5
Atom  33H    basis set group =>   5
Atom  34H    basis set group =>   5
Atom  35H    basis set group =>   5
Atom  36H    basis set group =>   5
------------------------------------------------------------------------------
                           ORCA GTO INTEGRAL CALCULATION
------------------------------------------------------------------------------

                         BASIS SET STATISTICS AND STARTUP INFO

 # of primitive gaussian shells          ...  449
 # of primitive gaussian functions       ...  913
 # of contracted shells                  ...  211
 # of contracted basis functions         ...  479
 Highest angular momentum                ...    3
 Maximum contraction depth               ...    6
 Integral package used                   ... LIBINT
 Integral threshhold            Thresh   ...  2.500e-11
 Primitive cut-off              TCut     ...  2.500e-12


------------------------------ INTEGRAL EVALUATION ----------------------------


 * One electron integrals 
 Pre-screening matrix                    ... done
 Shell pair data                         ... done (   0.003 sec)

-------------------------------------------------------------------------------
                                 ORCA SCF
-------------------------------------------------------------------------------

------------
SCF SETTINGS
------------
Hamiltonian:
 Density Functional     Method          .... DFT(GTOs)
 Exchange Functional    Exchange        .... PBE
   PBE kappa parameter   XKappa         ....  0.804000
   PBE mue parameter    XMuePBE         ....  0.219520
 Correlation Functional Correlation     .... PBE
   PBE beta parameter  CBetaPBE         ....  0.066725
 LDA part of GGA corr.  LDAOpt          .... PW91-LDA
 Gradients option       PostSCFGGA      .... off
 Hybrid DFT is turned on
   Fraction HF Exchange ScalHFX         ....  0.250000
   Scaling of DF-GGA-X  ScalDFX         ....  0.750000
   Scaling of DF-GGA-C  ScalDFC         ....  1.000000
   Scaling of DF-LDA-C  ScalLDAC        ....  1.000000
   Perturbative correction              ....  0.000000
   Density functional embedding theory  .... OFF
   NL short-range parameter             ....  6.900000


General Settings:
 Integral files         IntName         .... 1e3d_chainsAB_proximal_cluster
 Hartree-Fock type      HFTyp           .... UHF
 Total Charge           Charge          ....   -3
 Multiplicity           Mult            ....    9
 Number of Electrons    NEL             ....  310
 Basis Dimension        Dim             ....  479
 Nuclear Repulsion      ENuc            ....   5965.7243366405 Eh

Convergence Acceleration:
 DIIS                   CNVDIIS         .... on
   Start iteration      DIISMaxIt       ....    12
   Startup error        DIISStart       ....  0.200000
   # of expansion vecs  DIISMaxEq       ....     5
   Bias factor          DIISBfac        ....   1.050
   Max. coefficient     DIISMaxC        ....  10.000
 Newton-Raphson         CNVNR           .... off
 SOSCF                  CNVSOSCF        .... off
 Level Shifting         CNVShift        .... on
   Level shift para.    LevelShift      ....    0.2500
   Turn off err/grad.   ShiftErr        ....    0.0010
 Zerner damping         CNVZerner       .... off
 Static damping         CNVDamp         .... on
   Fraction old density DampFac         ....    0.7000
   Max. Damping (<1)    DampMax         ....    0.9800
   Min. Damping (>=0)   DampMin         ....    0.0000
   Turn off err/grad.   DampErr         ....    0.1000
 Fernandez-Rico         CNVRico         .... off

SCF Procedure:
 Maximum # iterations   MaxIter         ....  1500
 SCF integral mode      SCFMode         .... Direct
   Integral package                     .... LIBINT
 Reset frequency        DirectResetFreq ....    20
 Integral Threshold     Thresh          ....  2.500e-11 Eh
 Primitive CutOff       TCut            ....  2.500e-12 Eh

Convergence Tolerance:
 Convergence Check Mode ConvCheckMode   .... Total+1el-Energy
 Convergence forced     ConvForced      .... 0
 Energy Change          TolE            ....  1.000e-08 Eh
 1-El. energy change                    ....  1.000e-05 Eh
 DIIS Error             TolErr          ....  5.000e-07


Diagonalization of the overlap matrix:
Smallest eigenvalue                        ... 3.217e-03
Time for diagonalization                   ...    0.019 sec
Threshold for overlap eigenvalues          ... 1.000e-08
Number of eigenvalues below threshold      ... 0
Time for construction of square roots      ...    0.011 sec
Total time needed                          ...    0.031 sec

-------------------
DFT GRID GENERATION
-------------------

General Integration Accuracy     IntAcc      ...  4.340
Radial Grid Type                 RadialGrid  ... Gauss-Chebyshev
Angular Grid (max. acc.)         AngularGrid ... Lebedev-110
Angular grid pruning method      GridPruning ... 3 (G Style)
Weight generation scheme         WeightScheme... Becke
Basis function cutoff            BFCut       ...    1.0000e-11
Integration weight cutoff        WCut        ...    1.0000e-14
Grids for H and He will be reduced by one unit

# of grid points (after initial pruning)     ...  54716 (   0.0 sec)
# of grid points (after weights+screening)   ...  49988 (   0.3 sec)
nearest neighbour list constructed           ...    0.0 sec
Grid point re-assignment to atoms done       ...    0.0 sec
Grid point division into batches done        ...    0.0 sec
Reduced shell lists constructed in    0.5 sec

Total number of grid points                  ...    49988
Total number of batches                      ...      799
Average number of points per batch           ...       62
Average number of grid points per atom       ...     1351
Average number of shells per batch           ...    79.35 (37.61%)
Average number of basis functions per batch  ...   169.09 (35.30%)
Average number of large shells per batch     ...    49.16 (61.96%)
Average number of large basis fcns per batch ...   104.38 (61.73%)
Maximum spatial batch extension              ...  22.04, 20.34, 21.22 au
Average spatial batch extension              ...   3.59,  3.58,  3.50 au

Time for grid setup =    0.766 sec

------------------------------
INITIAL GUESS: MODEL POTENTIAL
------------------------------
Loading Hartree-Fock densities                     ... done
Calculating cut-offs                               ... done
Setting up the integral package                    ... done
Initializing the effective Hamiltonian             ... done
Starting the Coulomb interaction                   ... done (   1.0 sec)
Reading the grid                                   ... done
Mapping shells                                     ... done
Starting the XC term evaluation                    ... done (   0.5 sec)
  promolecular density results
     # of electrons  =    306.991313760
     EX              =   -466.863955179
     EC              =    -12.079407018
     EX+EC           =   -478.943362197
Transforming the Hamiltonian                       ... done (   0.0 sec)
Diagonalizing the Hamiltonian                      ... done (   0.0 sec)
Back transforming the eigenvectors                 ... done (   0.0 sec)
Now organizing SCF variables                       ... done
                      ------------------
                      INITIAL GUESS DONE (   2.4 sec)
                      ------------------
--------------
SCF ITERATIONS
--------------
ITER       Energy         Delta-E        Max-DP      RMS-DP      [F,P]     Damp
               ***  Starting incremental Fock matrix formation  ***
  0  -8449.5740791729   0.000000000000 2.15995888  0.00762205  0.3696178 0.7000
  1  -8448.4250196695   1.149059503399 0.82858185  0.00349956  0.3671563 0.7000
  2  -8447.4530781686   0.971941500853 1.83063151  0.00727605  0.2994992 0.7000
  3  -8444.9454855344   2.507592634262 1.22769207  0.00730148  0.3243530 0.7000
  4  -8441.1036911361   3.841794398291 3.73851792  0.01937016  0.3229918 0.7000
  5  -8427.8074875100  13.296203626116 2.55772293  0.01442555  0.3319912 0.7000
  6  -8416.8432386550  10.96424885495813.10845351  0.05007861  0.3470067 0.7000
  7  -8389.2585228451  27.584715809937 4.82217391  0.02224676  0.4599208 0.7000
  8  -8398.2147146505  -8.956191805371 2.58379058  0.01390208  0.3964257 0.7000
  9  -8400.3420428458  -2.127328195329 3.35082189  0.01702009  0.3971198 0.7000
 10  -8400.8266412708  -0.484598424971 8.10973376  0.03561331  0.3438086 0.7000
 11  -8382.8916496457  17.934991625076 4.73009068  0.02147894  0.4233091 0.7000
                               ***Turning on DIIS***
 12  -8394.3251203821 -11.433470736380 2.01495107  0.01343121  0.3547859 0.7000
 13  -8396.1109401848  -1.785819802777 3.31396152  0.01557224  0.3933775 0.7000
 14  -8417.0899481916 -20.979008006723 2.33063414  0.01116707  0.3091158 0.7000
 15  -8425.5157035886  -8.425755397056 1.63402372  0.00792859  0.3102240 0.7000
 16  -8428.0768208528  -2.561117264180 1.14423435  0.00567634  0.3882862 0.7000
 17  -8428.7441190136  -0.667298160819 0.98741344  0.00616095  0.4981473 0.7000
 18  -8424.7060872614   4.038031752238 1.06936282  0.00656801  0.5695938 0.7000
 19  -8424.7467375078  -0.040650246432 1.10379441  0.00578398  0.6412851 0.7000
               *** Restarting incremental Fock matrix formation ***
                                   *** Resetting DIIS ***
 20  -8433.4282170191  -8.681479511260 1.46876701  0.00870104  0.4690490 0.7000
 21  -8436.6096743525  -3.181457333423 0.75183652  0.00512396  0.4599770 0.7000
 22  -8438.1242095776  -1.514535225062 0.52337184  0.00364449  0.5531956 0.7000
 23  -8441.5484256114  -3.424216033858 0.36035375  0.00258353  0.5085436 0.7000
 24  -8442.4353871453  -0.886961533932 0.24661078  0.00183796  0.6621749 0.7000
 25  -8443.3731457491  -0.937758603755 2.29408573  0.00863460  0.7159110 0.7000
 26  -8440.0432585598   3.329887189258 1.74612489  0.00650172  0.8947143 0.7000
 27  -8438.6615374723   1.381721087537 1.05256181  0.00458997  0.5632605 0.7000
 28  -8440.7219174849  -2.060380012621 0.90509636  0.00429989  0.6081587 0.7000
 29  -8441.3538424113  -0.631924926340 1.10971852  0.00426560  0.4504426 0.7000
 30  -8442.4629093969  -1.109066985664 1.30723875  0.00528462  0.5770680 0.7000
 31  -8439.7792784787   2.683630918222 0.63416824  0.00277059  0.7241276 0.7000
 32  -8438.5417798195   1.237498659228 0.44228798  0.00217547  0.7867502 0.7000
 33  -8441.5678414862  -3.026061666702 0.30673438  0.00172499  0.9037524 0.7000
 34  -8444.0093642149  -2.441522728745 0.19873056  0.00125449  0.7404421 0.7000
 35  -8444.4139044369  -0.404540221991 1.49985834  0.00672755  0.8034511 0.7000
 36  -8443.5930053232   0.820899113744 1.72578209  0.00766721  0.9583147 0.7000
 37  -8443.0106912366   0.582314086590 0.75869177  0.00453919  0.4529650 0.7000
 38  -8444.9861742897  -1.975483053106 1.09014061  0.00356974  0.4632976 0.7000
 39  -8445.9008070490  -0.914632759357 0.78952457  0.00282763  0.5060020 0.7000
               *** Restarting incremental Fock matrix formation ***
                                   *** Resetting DIIS ***
 40  -8447.2930764267  -1.392269377642 0.58026177  0.00301215  0.4439678 0.7000
 41  -8448.5279949676  -1.234918540931 0.39057980  0.00165729  0.2706089 0.7000
 42  -8448.6539611476  -0.125966179980 0.28565066  0.00119427  0.5423280 0.7000
 43  -8448.7074984724  -0.053537324802 0.20375055  0.00087303  0.6747603 0.7000
 44  -8448.8484504986  -0.140952026202 0.14370843  0.00063606  0.7133721 0.7000
 45  -8448.9886372251  -0.140186726509 0.12788699  0.00095472  0.7085382 0.7000
 46  -8448.5276487067   0.460988518378 0.16549418  0.00123348  0.6603489 0.7000
 47  -8448.1007065283   0.426942178434 0.25024753  0.00146266  0.8298403 0.7000
 48  -8447.4376656838   0.663040844502 0.52931002  0.00231884  0.5002580 0.7000
 49  -8448.1275924209  -0.689926737061 0.33638277  0.00133853  0.5378031 0.7000
 50  -8449.0959153701  -0.968322949280 0.14012495  0.00090503  0.4677014 0.7000
 51  -8449.5625872853  -0.466671915201 0.17877578  0.00096314  0.4184334 0.7000
 52  -8449.6928775142  -0.130290228826 0.21677670  0.00111804  0.4964775 0.7000
 53  -8449.6279061387   0.064971375501 0.17475044  0.00093637  0.4377305 0.7000
 54  -8449.3665204576   0.261385681026 0.12562471  0.00076064  0.6793963 0.7000
 55  -8449.4703697435  -0.103849285839 0.09357194  0.00071169  0.7289419 0.7000
 56  -8449.6882854298  -0.217915686279 0.07294107  0.00060759  0.6037386 0.7000
 57  -8449.6794657235   0.008819706210 0.11486234  0.00086683  0.6795143 0.7000
 58  -8449.9801848326  -0.300719109058 0.07908528  0.00071047  0.6658333 0.7000
 59  -8449.8473174546   0.132867377961 0.07386720  0.00064765  0.4049353 0.7000
               *** Restarting incremental Fock matrix formation ***
                                   *** Resetting DIIS ***
 60  -8449.7125183061   0.134799148500 0.45935872  0.00239952  0.4981586 0.7000
 61  -8449.8787697030  -0.166251396824 0.15144371  0.00086160  0.2431396 0.7000
 62  -8449.8304743586   0.048295344372 0.10702056  0.00062849  0.4896106 0.7000
 63  -8450.1695353183  -0.339060959719 0.08745389  0.00046970  0.5222230 0.7000
 64  -8450.6063790712  -0.436843752897 0.06574703  0.00035138  0.4169945 0.7000
 65  -8450.9218809756  -0.315501904421 0.04919405  0.00029564  0.2987684 0.7000
 66  -8451.1060881315  -0.184207155882 0.05991980  0.00046940  0.1833260 0.7000
 67  -8451.2348401974  -0.128752065857 0.04035085  0.00031299  0.1311249 0.7000
 68  -8451.2485992378  -0.013759040407 0.02181054  0.00017811  0.1683988 0.7000
 69  -8451.2726456330  -0.024046395243 0.01917736  0.00014254  0.1996428 0.7000
 70  -8451.3269683112  -0.054322678225 0.02659010  0.00016045  0.1831539 0.7000
 71  -8451.3905533540  -0.063585042710 0.03064004  0.00023741  0.1315671 0.7000
 72  -8451.4416818356  -0.051128481657 0.09275029  0.00064709  0.0903231 0.0000
 73  -8451.4022482983   0.039433537295 0.01197004  0.00007823  0.2501580 0.7000
 74  -8451.4443445591  -0.042096260753 0.01767249  0.00010038  0.2087558 0.7000
 75  -8451.4907567733  -0.046412214226 0.01993527  0.00010303  0.1540082 0.7000
 76  -8451.5261935265  -0.035436753209 0.01928266  0.00011739  0.1003175 0.7000
 77  -8451.5494412881  -0.023247761579 0.07380519  0.00049150  0.0574154 0.0000
 78  -8451.5520648968  -0.002623608747 0.00700417  0.00006219  0.1188408 0.7000
 79  -8451.5669304358  -0.014865538917 0.02848381  0.00025422  0.0937709 0.0000
               *** Restarting incremental Fock matrix formation ***
                                   *** Resetting DIIS ***
 80  -8451.6001651099  -0.033234674147 0.09620599  0.00051464  0.0602403 0.0000
 81  -8451.5125325083   0.087632601617 0.01145867  0.00007177  0.2225757 0.7000
 82  -8451.5444297349  -0.031897226629 0.01392693  0.00008276  0.1834331 0.7000
 83  -8451.5749846512  -0.030554916326 0.01324800  0.00007780  0.1407986 0.7000
 84  -8451.5974128720  -0.022428220802 0.01158890  0.00006856  0.1034500 0.7000
 85  -8451.6124513069  -0.015038434898 0.04689862  0.00031337  0.0732026 0.0000
 86  -8451.6350543692  -0.022603062223 0.02676901  0.00015253  0.0418935 0.0000
 87  -8451.6422975351  -0.007243165966 0.01386452  0.00009643  0.0300686 0.0000
 88  -8451.6483282437  -0.006030708611 0.01074606  0.00007623  0.0128158 0.0000
 89  -8451.6513925751  -0.003064331355 0.01183105  0.00009652  0.0036084 0.0000
 90  -8451.6546076064  -0.003215031284 0.00843357  0.00006723  0.0029334 0.0000
 91  -8451.6565833809  -0.001975774565 0.01295045  0.00008247  0.0025373 0.0000
 92  -8451.6587283646  -0.002144983631 0.01371405  0.00008208  0.0025197 0.0000
 93  -8451.6605492046  -0.001820839980 0.00951801  0.00006623  0.0026808 0.0000
 94  -8451.6618584263  -0.001309221721 0.01171581  0.00006354  0.0020113 0.0000
 95  -8451.6629169183  -0.001058492071 0.00594517  0.00004168  0.0038419 0.0000
 96  -8451.6635447408  -0.000627822432 0.00788898  0.00004906  0.0014325 0.0000
 97  -8451.6642325943  -0.000687853548 0.00541767  0.00003984  0.0011433 0.0000
 98  -8451.6647271619  -0.000494567592 0.00594875  0.00004062  0.0016574 0.0000
 99  -8451.6652229914  -0.000495829503 0.00212665  0.00002325  0.0017527 0.0000
               *** Restarting incremental Fock matrix formation ***
                                   *** Resetting DIIS ***
100  -8451.6654453409  -0.000222349481 0.00538542  0.00003358  0.0011343 0.0000
101  -8451.6657940554  -0.000348714500 0.00381638  0.00002781  0.0017194 0.0000
102  -8451.6660927396  -0.000298684216 0.00628696  0.00003563  0.0011830 0.0000
103  -8451.6664684515  -0.000375711916 0.00501715  0.00003216  0.0011891 0.0000
104  -8451.6667939582  -0.000325506648 0.00685438  0.00003723  0.0012121 0.0000
105  -8451.6671640819  -0.000370123686 0.00557564  0.00003261  0.0012193 0.0000
106  -8451.6674808937  -0.000316811849 0.00650137  0.00003536  0.0012392 0.0000
107  -8451.6678187550  -0.000337861267 0.00423748  0.00002722  0.0012506 0.0000
108  -8451.6680710942  -0.000252339250 0.00139680  0.00001670  0.0012928 0.0000
109  -8451.6681769154  -0.000105821178 0.00130199  0.00001482  0.0021066 0.0000
110  -8451.6682677581  -0.000090842725 0.00179117  0.00001479  0.0029174 0.0000
111  -8451.6683749551  -0.000107196982 0.00211984  0.00001548  0.0032960 0.0000
112  -8451.6685001412  -0.000125186083 0.00185749  0.00001403  0.0035774 0.0000
113  -8451.6686041195  -0.000103978298 0.00112574  0.00001066  0.0037039 0.0000
114  -8451.6686671818  -0.000063062271 0.00125112  0.00001556  0.0034649 0.0000
115  -8451.6688245533  -0.000157371514 0.00520663  0.00002674  0.0015231 0.0000
116  -8451.6690742804  -0.000249727102 0.00435204  0.00002680  0.0023547 0.0000
117  -8451.6693357145  -0.000261434165 0.00456055  0.00002585  0.0015081 0.0000
118  -8451.6695874828  -0.000251768291 0.00469261  0.00002760  0.0015222 0.0000
119  -8451.6698574915  -0.000270008639 0.00618664  0.00003271  0.0015253 0.0000
               *** Restarting incremental Fock matrix formation ***
                                   *** Resetting DIIS ***
120  -8451.6701813244  -0.000323832950 0.00448464  0.00003004  0.0015176 0.0000
121  -8451.6704685776  -0.000287253153 0.00395404  0.00002443  0.0017084 0.0000
122  -8451.6707171829  -0.000248605358 0.00219917  0.00001756  0.0015622 0.0000
123  -8451.6708674981  -0.000150315187 0.00172376  0.00001470  0.0023329 0.0000
124  -8451.6709796112  -0.000112113044 0.00130056  0.00001238  0.0031903 0.0000
125  -8451.6710669965  -0.000087385350 0.00357405  0.00001894  0.0037750 0.0000
126  -8451.6712596979  -0.000192701333 0.00213750  0.00001525  0.0044328 0.0000
127  -8451.6714275181  -0.000167820206 0.00191152  0.00001449  0.0039990 0.0000
128  -8451.6715968647  -0.000169346669 0.00530115  0.00003411  0.0028935 0.0000
129  -8451.6719831928  -0.000386328098 0.00547322  0.00003454  0.0017001 0.0000
130  -8451.6723780645  -0.000394871684 0.00497916  0.00002998  0.0016810 0.0000
131  -8451.6727329487  -0.000354884211 0.00283951  0.00002146  0.0017828 0.0000
132  -8451.6729691523  -0.000236203599 0.00184279  0.00001380  0.0025096 0.0000
133  -8451.6728528961   0.000116256226 0.00269878  0.00001766  0.0042642 0.0000
134  -8451.6730755472  -0.000222651106 0.00359810  0.00002338  0.0041099 0.0000
135  -8451.6733686277  -0.000293080528 0.00334461  0.00002239  0.0039552 0.0000
136  -8451.6736548001  -0.000286172406 0.00371410  0.00002547  0.0039405 0.0000
137  -8451.6740042231  -0.000349422979 0.00623389  0.00004045  0.0030788 0.0000
138  -8451.6745252671  -0.000521044010 0.00547764  0.00003850  0.0023507 0.0000
139  -8451.6750822379  -0.000556970743 0.00440974  0.00003355  0.0018172 0.0000
               *** Restarting incremental Fock matrix formation ***
                                   *** Resetting DIIS ***
140  -8451.6755696765  -0.000487438669 0.00616586  0.00004281  0.0018446 0.0000
141  -8451.6762279859  -0.000658309364 0.00498961  0.00003914  0.0018977 0.0000
142  -8451.6768470934  -0.000619107510 0.00131632  0.00001849  0.0019582 0.0000
143  -8451.6769277153  -0.000080621905 0.00177744  0.00001926  0.0039525 0.0000
144  -8451.6771478533  -0.000220138030 0.00153216  0.00001669  0.0051846 0.0000
145  -8451.6773265262  -0.000178672886 0.00529853  0.00003510  0.0059199 0.0000
146  -8451.6779503198  -0.000623793587 0.00376081  0.00003032  0.0055844 0.0000
147  -8451.6784666343  -0.000516314496 0.00242269  0.00002104  0.0056631 0.0000
148  -8451.6787950843  -0.000328449973 0.00436351  0.00003834  0.0033943 0.0000
149  -8451.6795082374  -0.000713153127 0.00743371  0.00005572  0.0026589 0.0000
150  -8451.6806213938  -0.001113156361 0.00588101  0.00005138  0.0022930 0.0000
151  -8451.6816747444  -0.001053350592 0.00217670  0.00002891  0.0024010 0.0000
152  -8451.6820912663  -0.000416521954 0.00234304  0.00002622  0.0038889 0.0000
153  -8451.6823870779  -0.000295811551 0.00449003  0.00003736  0.0067116 0.0000
154  -8451.6831018130  -0.000714735117 0.00389050  0.00003758  0.0081484 0.0000
155  -8451.6838206089  -0.000718795880 0.00356580  0.00003695  0.0092397 0.0000
156  -8451.6844890431  -0.000668434199 0.00283537  0.00003035  0.0115267 0.0000
157  -8451.6849302247  -0.000441181590 0.00428007  0.00003643  0.0128920 0.0000
158  -8451.6857018661  -0.000771641420 0.00657440  0.00005288  0.0070295 0.0000
159  -8451.6869627622  -0.001260896082 0.00739771  0.00006545  0.0072067 0.0000
               *** Restarting incremental Fock matrix formation ***
                                   *** Resetting DIIS ***
160  -8451.6887436869  -0.001780924700 0.00823653  0.00007980  0.0039885 0.0000
161  -8451.6907716148  -0.002027927980 0.00842822  0.00007228  0.0044199 0.0000
162  -8451.6927755843  -0.002003969485 0.00728100  0.00005310  0.0042171 0.0000
163  -8451.6937824793  -0.001006894980 0.00712926  0.00004761  0.0110702 0.0000
164  -8451.6944049940  -0.000622514703 0.00650983  0.00004197  0.0173533 0.0000
165  -8451.6947716441  -0.000366650103 0.00746026  0.00005648  0.0223873 0.0000
166  -8451.6961276653  -0.001356021192 0.00679365  0.00004622  0.0242864 0.0000
167  -8451.6967056834  -0.000578018124 0.00448201  0.00004062  0.0283742 0.0000
168  -8451.6968650917  -0.000159408293 0.00711225  0.00004801  0.0301622 0.0000
169  -8451.6991424358  -0.002277344071 0.00894696  0.00008230  0.0152157 0.0000
170  -8451.7023786439  -0.003236208093 0.01292121  0.00009929  0.0064971 0.0000
171  -8451.7054534367  -0.003074792792 0.01386919  0.00008744  0.0055762 0.0000
172  -8451.7082164284  -0.002762991722 0.01469794  0.00009837  0.0083255 0.0000
173  -8451.7114161220  -0.003199693570 0.01564450  0.00012007  0.0065285 0.0000
174  -8451.7151637126  -0.003747590601 0.01122765  0.00006564  0.0043739 0.0000
175  -8451.7163500191  -0.001186306530 0.01200262  0.00007718  0.0120581 0.0000
176  -8451.7186510154  -0.002300996257 0.01125803  0.00007701  0.0109575 0.0000
177  -8451.7210191941  -0.002368178706 0.00993894  0.00006745  0.0098875 0.0000
178  -8451.7229970717  -0.001977877633 0.00913129  0.00006795  0.0101715 0.0000
179  -8451.7250226277  -0.002025556023 0.02050322  0.00017136  0.0079373 0.0000
               *** Restarting incremental Fock matrix formation ***
                                   *** Resetting DIIS ***
180  -8451.7284723186  -0.003449690874 0.01970553  0.00014366  0.0139058 0.0000
181  -8451.7271385226   0.001333795955 0.00977851  0.00007300  0.0311429 0.0000
182  -8451.7309935112  -0.003854988570 0.00416842  0.00005182  0.0127457 0.0000
183  -8451.7324574395  -0.001463928329 0.00424963  0.00004899  0.0066114 0.0000
184  -8451.7333523153  -0.000894875746 0.00389014  0.00004324  0.0026351 0.0000
185  -8451.7339350251  -0.000582709827 0.00301272  0.00003466  0.0022586 0.0000
186  -8451.7343619748  -0.000426949682 0.00378603  0.00003805  0.0017724 0.0000
187  -8451.7347358535  -0.000373878733 0.00330678  0.00003239  0.0015672 0.0000
188  -8451.7349971332  -0.000261279727 0.00320316  0.00002987  0.0012501 0.0000
189  -8451.7351812876  -0.000184154362 0.00605752  0.00006971  0.0008200 0.0000
190  -8451.7354015895  -0.000220301905 0.00056333  0.00000543  0.0015424 0.0000
191  -8451.7354242244  -0.000022634924 0.00119196  0.00001287  0.0009483 0.0000
192  -8451.7354362452  -0.000012020728 0.00072604  0.00000541  0.0016279 0.0000
193  -8451.7354556413  -0.000019396113 0.00163529  0.00001730  0.0007538 0.0000
194  -8451.7354744019  -0.000018760622 0.00037935  0.00000272  0.0010653 0.0000
195  -8451.7354832254  -0.000008823459 0.00188550  0.00001288  0.0007478 0.0000
196  -8451.7355064588  -0.000023233399 0.00063715  0.00000503  0.0007246 0.0000
197  -8451.7354986360   0.000007822724 0.00075110  0.00000493  0.0007340 0.0000
198  -8451.7355062612  -0.000007625153 0.00313475  0.00001916  0.0007266 0.0000
199  -8451.7355320747  -0.000025813519 0.00044072  0.00000293  0.0011005 0.0000
               *** Restarting incremental Fock matrix formation ***
                                   *** Resetting DIIS ***
200  -8451.7355389047  -0.000006829978 0.00182482  0.00001148  0.0006807 0.0000
201  -8451.7355438055  -0.000004900812 0.00030077  0.00000225  0.0011760 0.0000
202  -8451.7355518746  -0.000008069097 0.00051792  0.00000308  0.0006615 0.0000
203  -8451.7355576837  -0.000005809065 0.00060896  0.00000288  0.0006607 0.0000
204  -8451.7355617508  -0.000004067137 0.00187164  0.00000869  0.0006552 0.0000
205  -8451.7355737770  -0.000012026194 0.00107028  0.00000486  0.0006371 0.0000
206  -8451.7355803389  -0.000006561953 0.00324644  0.00001443  0.0006274 0.0000
207  -8451.7355990427  -0.000018703711 0.00286184  0.00001237  0.0005961 0.0000
208  -8451.7356142922  -0.000015249583 0.00084610  0.00000361  0.0005701 0.0000
209  -8451.7356186476  -0.000004355370 0.00557624  0.00002373  0.0005635 0.0000
210  -8451.7356454165  -0.000026768876 0.00323939  0.00001316  0.0005131 0.0000
211  -8451.7356595158  -0.000014099318 0.00023638  0.00000183  0.0004870 0.0000
212  -8451.7356606206  -0.000001104818 0.00341326  0.00001390  0.0004871 0.0000
213  -8451.7356746275  -0.000014006888 0.00026795  0.00000160  0.0004610 0.0000
214  -8451.7356757528  -0.000001125341 0.00078700  0.00000381  0.0004602 0.0000
215  -8451.7356726746   0.000003078208 0.00097936  0.00000389  0.0004684 0.0000
216  -8451.7356767729  -0.000004098234 0.00124430  0.00000482  0.0004623 0.0000
217  -8451.7356817303  -0.000004957463 0.00045657  0.00000184  0.0004556 0.0000
218  -8451.7356835152  -0.000001784822 0.00098432  0.00000384  0.0004543 0.0000
219  -8451.7356873529  -0.000003837784 0.00117772  0.00000459  0.0004494 0.0000
               *** Restarting incremental Fock matrix formation ***
                                   *** Resetting DIIS ***
220  -8451.7356918807  -0.000004527708 0.00115608  0.00000477  0.0004443 0.0000
221  -8451.7356951512  -0.000003270503 0.00021676  0.00000178  0.0004389 0.0000
222  -8451.7356970527  -0.000001901510 0.00079946  0.00000313  0.0004385 0.0000
223  -8451.7356999543  -0.000002901588 0.00062974  0.00000247  0.0004351 0.0000
224  -8451.7357022819  -0.000002327630 0.00168347  0.00000654  0.0004325 0.0000
225  -8451.7357083257  -0.000006043801 0.00079596  0.00000312  0.0004256 0.0000
226  -8451.7357111163  -0.000002790661 0.00208735  0.00000817  0.0004220 0.0000
227  -8451.7357184000  -0.000007283634 0.00186603  0.00000733  0.0004139 0.0000
228  -8451.7357247015  -0.000006301529 0.00262068  0.00001043  0.0004058 0.0000
229  -8451.7357334303  -0.000008728841 0.00187504  0.00000751  0.0003948 0.0000
230  -8451.7357395221  -0.000006091743 0.00246896  0.00000985  0.0003876 0.0000
231  -8451.7357471566  -0.000007634486 0.00137277  0.00000535  0.0003776 0.0000
232  -8451.7357513011  -0.000004144495 0.00007434  0.00000071  0.0003721 0.0000
233  -8451.7357513556  -0.000000054550 0.00082963  0.00000315  0.0003717 0.0000
234  -8451.7357537439  -0.000002388286 0.00011340  0.00000063  0.0003695 0.0000
235  -8451.7357534460   0.000000297861 0.00067574  0.00000255  0.0003699 0.0000
236  -8451.7357553775  -0.000001931474 0.00086497  0.00000326  0.0003674 0.0000
237  -8451.7357577986  -0.000002421079 0.00046729  0.00000178  0.0003645 0.0000
238  -8451.7357590804  -0.000001281769 0.00053407  0.00000200  0.0003630 0.0000
239  -8451.7357605511  -0.000001470722 0.00076344  0.00000289  0.0003613 0.0000
               *** Restarting incremental Fock matrix formation ***
                                   *** Resetting DIIS ***
240  -8451.7357626958  -0.000002144730 0.00099047  0.00000364  0.0003587 0.0000
241  -8451.7357650822  -0.000002386387 0.00019266  0.00000098  0.0003561 0.0000
242  -8451.7357658008  -0.000000718592 0.00107512  0.00000397  0.0003551 0.0000
243  -8451.7357686434  -0.000002842598 0.00024245  0.00000094  0.0003518 0.0000
244  -8451.7357692714  -0.000000628015 0.00109562  0.00000404  0.0003511 0.0000
245  -8451.7357721464  -0.000002874956 0.00093259  0.00000343  0.0003477 0.0000
246  -8451.7357745440  -0.000002397661 0.00053696  0.00000199  0.0003451 0.0000
247  -8451.7357759183  -0.000001374250 0.00123660  0.00000449  0.0003433 0.0000
248  -8451.7357790387  -0.000003120413 0.00077431  0.00000287  0.0003399 0.0000
249  -8451.7357810026  -0.000001963885 0.00124907  0.00000447  0.0003375 0.0000
250  -8451.7357840471  -0.000003044544 0.00059432  0.00000221  0.0003341 0.0000
251  -8451.7357855347  -0.000001487624 0.00126590  0.00000456  0.0003324 0.0000
252  -8451.7357886039  -0.000003069183 0.00119172  0.00000426  0.0003290 0.0000
253  -8451.7357914320  -0.000002828083 0.00039136  0.00000147  0.0003257 0.0000
254  -8451.7357923924  -0.000000960425 0.00151532  0.00000541  0.0003246 0.0000
255  -8451.7357959503  -0.000003557887 0.00058806  0.00000214  0.0003207 0.0000
256  -8451.7357973271  -0.000001376817 0.00084342  0.00000299  0.0003189 0.0000
257  -8451.7357992681  -0.000001940969 0.00077404  0.00000281  0.0003170 0.0000
258  -8451.7358010729  -0.000001804772 0.00091418  0.00000323  0.0003148 0.0000
259  -8451.7358031352  -0.000002062367 0.00026926  0.00000100  0.0003126 0.0000
               *** Restarting incremental Fock matrix formation ***
                                   *** Resetting DIIS ***
260  -8451.7358037827  -0.000000647495 0.00090643  0.00000330  0.0003119 0.0000
261  -8451.7358057250  -0.000001942293 0.00018381  0.00000085  0.0003096 0.0000
262  -8451.7358062577  -0.000000532693 0.00066677  0.00000236  0.0003091 0.0000
263  -8451.7358077402  -0.000001482524 0.00044950  0.00000162  0.0003075 0.0000
264  -8451.7358087587  -0.000001018485 0.00145856  0.00000515  0.0003064 0.0000
265  -8451.7358119735  -0.000003214795 0.00005051  0.00000025  0.0003027 0.0000
266  -8451.7358120739  -0.000000100359 0.00110911  0.00000389  0.0003027 0.0000
267  -8451.7358144799  -0.000002406035 0.00046365  0.00000168  0.0003000 0.0000
268  -8451.7358155069  -0.000001026998 0.00077049  0.00000272  0.0002987 0.0000
269  -8451.7358171714  -0.000001664468 0.00110830  0.00000391  0.0002971 0.0000
270  -8451.7358195479  -0.000002376466 0.00011810  0.00000045  0.0002941 0.0000
271  -8451.7358198080  -0.000000260097 0.00122252  0.00000431  0.0002940 0.0000
272  -8451.7358224019  -0.000002593933 0.00017138  0.00000064  0.0002910 0.0000
273  -8451.7358227649  -0.000000362985 0.00082232  0.00000291  0.0002906 0.0000
274  -8451.7358245024  -0.000001737488 0.00073506  0.00000259  0.0002886 0.0000
275  -8451.7358260322  -0.000001529823 0.00013500  0.00000052  0.0002868 0.0000
276  -8451.7358263162  -0.000000283988 0.00102847  0.00000363  0.0002865 0.0000
277  -8451.7358284601  -0.000002143943 0.00071392  0.00000249  0.0002839 0.0000
278  -8451.7358299067  -0.000001446637 0.00029070  0.00000105  0.0002824 0.0000
279  -8451.7358305166  -0.000000609863 0.00107389  0.00000374  0.0002814 0.0000
               *** Restarting incremental Fock matrix formation ***
                                   *** Resetting DIIS ***
280  -8451.7358327136  -0.000002196946 0.00084622  0.00000304  0.0002791 0.0000
281  -8451.7358343920  -0.000001678462 0.00021900  0.00000084  0.0002764 0.0000
282  -8451.7358348513  -0.000000459302 0.00068732  0.00000241  0.0002764 0.0000
283  -8451.7358362188  -0.000001367480 0.00021689  0.00000079  0.0002748 0.0000
284  -8451.7358366639  -0.000000445129 0.00116583  0.00000407  0.0002741 0.0000
285  -8451.7358389682  -0.000002304289 0.00005593  0.00000028  0.0002714 0.0000
286  -8451.7358390832  -0.000000114984 0.00088378  0.00000310  0.0002712 0.0000
287  -8451.7358408285  -0.000001745300 0.00053667  0.00000187  0.0002689 0.0000
288  -8451.7358418583  -0.000001029828 0.00050135  0.00000178  0.0002678 0.0000
289  -8451.7358428513  -0.000000992919 0.00124870  0.00000435  0.0002664 0.0000
290  -8451.7358452516  -0.000002400362 0.00001926  0.00000018  0.0002633 0.0000
291  -8451.7358452423   0.000000009342 0.00097402  0.00000341  0.0002634 0.0000
292  -8451.7358471121  -0.000001869868 0.00221025  0.00000767  0.0002608 0.0000
293  -8451.7358512450  -0.000004132822 0.00109481  0.00000376  0.0002554 0.0000
294  -8451.7358492316   0.000002013381 0.00189160  0.00000656  0.0002578 0.0000
295  -8451.7358527439  -0.000003512272 0.00180190  0.00000626  0.0002532 0.0000
296  -8451.7358560147  -0.000003270812 0.00061078  0.00000214  0.0002484 0.0000
297  -8451.7358549235   0.000001091117 0.00096066  0.00000334  0.0002501 0.0000
298  -8451.7358566615  -0.000001737992 0.00023303  0.00000082  0.0002475 0.0000
299  -8451.7358570822  -0.000000420643 0.00118866  0.00000411  0.0002468 0.0000
               *** Restarting incremental Fock matrix formation ***
                                   *** Resetting DIIS ***
300  -8451.7358591931  -0.000002110935 0.00077816  0.00000272  0.0002438 0.0000
301  -8451.7358604996  -0.000001306487 0.00019109  0.00000078  0.0002413 0.0000
302  -8451.7358608761  -0.000000376540 0.00066153  0.00000228  0.0002411 0.0000
303  -8451.7358620136  -0.000001137441 0.00012867  0.00000046  0.0002395 0.0000
304  -8451.7358622409  -0.000000227283 0.00125275  0.00000434  0.0002390 0.0000
305  -8451.7358643996  -0.000002158708 0.00015550  0.00000056  0.0002355 0.0000
306  -8451.7358641316   0.000000267974 0.00151744  0.00000527  0.0002361 0.0000
307  -8451.7358667240  -0.000002592427 0.00020313  0.00000072  0.0002317 0.0000
308  -8451.7358670505  -0.000000326498 0.00125364  0.00000435  0.0002312 0.0000
309  -8451.7358691540  -0.000002103432 0.00172463  0.00000590  0.0002275 0.0000
310  -8451.7358719316  -0.000002777633 0.00055867  0.00000190  0.0002230 0.0000
311  -8451.7358710584   0.000000873237 0.00093581  0.00000323  0.0002242 0.0000
312  -8451.7358725722  -0.000001513799 0.00151976  0.00000520  0.0002214 0.0000
313  -8451.7358749629  -0.000002390751 0.00072815  0.00000250  0.0002172 0.0000
314  -8451.7358760998  -0.000001136907 0.00092177  0.00000316  0.0002148 0.0000
315  -8451.7358775060  -0.000001406226 0.00008930  0.00000037  0.0002119 0.0000
316  -8451.7358776441  -0.000000138054 0.00105488  0.00000360  0.0002116 0.0000
317  -8451.7358792288  -0.000001584664 0.00094096  0.00000322  0.0002087 0.0000
318  -8451.7358806274  -0.000001398686 0.00191338  0.00000652  0.0002055 0.0000
319  -8451.7358833945  -0.000002767069 0.00044969  0.00000153  0.0001995 0.0000
               *** Restarting incremental Fock matrix formation ***
                                   *** Resetting DIIS ***
320  -8451.7358827648   0.000000629705 0.00065888  0.00000227  0.0002009 0.0000
321  -8451.7358836608  -0.000000895972 0.00013146  0.00000055  0.0001984 0.0000
322  -8451.7358838860  -0.000000225198 0.00034459  0.00000118  0.0001982 0.0000
323  -8451.7358843702  -0.000000484219 0.00047599  0.00000162  0.0001972 0.0000
324  -8451.7358850353  -0.000000665143 0.00063655  0.00000217  0.0001955 0.0000
325  -8451.7358859158  -0.000000880482 0.00047264  0.00000161  0.0001934 0.0000
326  -8451.7358865576  -0.000000641816 0.00028694  0.00000098  0.0001919 0.0000
327  -8451.7358869468  -0.000000389173 0.00054946  0.00000187  0.0001909 0.0000
328  -8451.7358876887  -0.000000741893 0.00050276  0.00000171  0.0001890 0.0000
329  -8451.7358883566  -0.000000667864 0.00091175  0.00000309  0.0001874 0.0000
330  -8451.7358895579  -0.000001201286 0.00036712  0.00000125  0.0001843 0.0000
331  -8451.7358900319  -0.000000474007 0.00087132  0.00000295  0.0001829 0.0000
332  -8451.7358911485  -0.000001116627 0.00086304  0.00000291  0.0001800 0.0000
333  -8451.7358922289  -0.000001080429 0.00057530  0.00000194  0.0001768 0.0000
334  -8451.7358929354  -0.000000706441 0.00104151  0.00000351  0.0001748 0.0000
335  -8451.7358941975  -0.000001262182 0.00081934  0.00000275  0.0001713 0.0000
336  -8451.7358951652  -0.000000967691 0.00114424  0.00000383  0.0001681 0.0000
337  -8451.7358964833  -0.000001318091 0.00033628  0.00000114  0.0001640 0.0000
338  -8451.7358968626  -0.000000379307 0.00135536  0.00000452  0.0001628 0.0000
339  -8451.7358983636  -0.000001501005 0.00017682  0.00000061  0.0001578 0.0000
               *** Restarting incremental Fock matrix formation ***
                                   *** Resetting DIIS ***
340  -8451.7358985766  -0.000000212931 0.00052968  0.00000181  0.0001570 0.0000
341  -8451.7358990767  -0.000000500138 0.00011719  0.00000053  0.0001549 0.0000
342  -8451.7358992512  -0.000000174543 0.00027251  0.00000091  0.0001546 0.0000
343  -8451.7358995373  -0.000000286016 0.00039986  0.00000133  0.0001533 0.0000
344  -8451.7358999529  -0.000000415628 0.00047148  0.00000156  0.0001519 0.0000
345  -8451.7359004369  -0.000000484011 0.00019372  0.00000065  0.0001500 0.0000
346  -8451.7359006346  -0.000000197679 0.00087432  0.00000289  0.0001491 0.0000
347  -8451.7359015121  -0.000000877502 0.00033238  0.00000109  0.0001459 0.0000
348  -8451.7359018360  -0.000000323927 0.00069861  0.00000231  0.0001443 0.0000
349  -8451.7359025152  -0.000000679194 0.00069239  0.00000227  0.0001417 0.0000
350  -8451.7359031671  -0.000000651886 0.00099532  0.00000327  0.0001388 0.0000
351  -8451.7359040828  -0.000000915701 0.00050242  0.00000165  0.0001348 0.0000
352  -8451.7359045299  -0.000000447111 0.00086907  0.00000285  0.0001326 0.0000
353  -8451.7359052902  -0.000000760319 0.00069853  0.00000229  0.0001291 0.0000
354  -8451.7359058812  -0.000000590966 0.00022712  0.00000075  0.0001263 0.0000
355  -8451.7359060718  -0.000000190646 0.00028429  0.00000094  0.0001250 0.0000
356  -8451.7359063046  -0.000000232762 0.00022647  0.00000074  0.0001240 0.0000
357  -8451.7359064891  -0.000000184540 0.00005720  0.00000021  0.0001230 0.0000
358  -8451.7359065336  -0.000000044471 0.00024859  0.00000081  0.0001227 0.0000
359  -8451.7359067358  -0.000000202166 0.00034900  0.00000113  0.0001216 0.0000
               *** Restarting incremental Fock matrix formation ***
                                   *** Resetting DIIS ***
360  -8451.7359070370  -0.000000301185 0.00040505  0.00000133  0.0001201 0.0000
361  -8451.7359073382  -0.000000301290 0.00007853  0.00000033  0.0001184 0.0000
362  -8451.7359074176  -0.000000079308 0.00037953  0.00000123  0.0001180 0.0000
363  -8451.7359077082  -0.000000290669 0.00018551  0.00000060  0.0001163 0.0000
364  -8451.7359078530  -0.000000144808 0.00074816  0.00000242  0.0001155 0.0000
365  -8451.7359084062  -0.000000553198 0.00008781  0.00000031  0.0001122 0.0000
366  -8451.7359083416   0.000000064674 0.00089963  0.00000290  0.0001126 0.0000
367  -8451.7359089883  -0.000000646709 0.00184561  0.00000596  0.0001085 0.0000
368  -8451.7359102380  -0.000001249704 0.00055836  0.00000182  0.0001006 0.0000
369  -8451.7359098732   0.000000364807 0.00190958  0.00000613  0.0001027 0.0000
370  -8451.7359110849  -0.000001211767 0.00021515  0.00000070  0.0000940 0.0000
371  -8451.7359109516   0.000000133332 0.00259441  0.00000829  0.0000953 0.0000
372  -8451.7359124228  -0.000001471168 0.00282166  0.00000896  0.0000834 0.0000
373  -8451.7359137580  -0.000001335256 0.00005391  0.00000025  0.0000703 0.0000
374  -8451.7359137336   0.000000024425 0.00302186  0.00000959  0.0000700 0.0000
375  -8451.7359148665  -0.000001132948 0.00123273  0.00000393  0.0000564 0.0000
376  -8451.7359144455   0.000000421063 0.00014939  0.00000051  0.0000617 0.0000
377  -8451.7359143912   0.000000054244 0.00014396  0.00000047  0.0000616 0.0000
378  -8451.7359143451   0.000000046099 0.00041634  0.00000130  0.0000625 0.0000
379  -8451.7359144964  -0.000000151247 0.00008402  0.00000026  0.0000602 0.0000
               *** Restarting incremental Fock matrix formation ***
                                   *** Resetting DIIS ***
380  -8451.7359145227  -0.000000026297 0.00020207  0.00000062  0.0000597 0.0000
381  -8451.7359145909  -0.000000068247 0.00004947  0.00000017  0.0000583 0.0000
382  -8451.7359146080  -0.000000017099 0.00021290  0.00000065  0.0000582 0.0000
383  -8451.7359146803  -0.000000072305 0.00015533  0.00000048  0.0000570 0.0000
384  -8451.7359147344  -0.000000054057 0.00033401  0.00000103  0.0000561 0.0000
385  -8451.7359148415  -0.000000107118 0.00006300  0.00000020  0.0000543 0.0000
386  -8451.7359148633  -0.000000021817 0.00048074  0.00000148  0.0000539 0.0000
387  -8451.7359150100  -0.000000146687 0.00034253  0.00000106  0.0000512 0.0000
388  -8451.7359151097  -0.000000099690 0.00029539  0.00000091  0.0000494 0.0000
389  -8451.7359151934  -0.000000083655 0.00036512  0.00000112  0.0000479 0.0000
390  -8451.7359152935  -0.000000100132 0.00044624  0.00000137  0.0000458 0.0000
391  -8451.7359154079  -0.000000114382 0.00006855  0.00000022  0.0000433 0.0000
392  -8451.7359153917   0.000000016171 0.00003648  0.00000012  0.0000438 0.0000
393  -8451.7359154019  -0.000000010168 0.00005876  0.00000019  0.0000436 0.0000
394  -8451.7359154192  -0.000000017333 0.00005081  0.00000016  0.0000433 0.0000
395  -8451.7359154345  -0.000000015318 0.00011404  0.00000035  0.0000430 0.0000
396  -8451.7359154664  -0.000000031858 0.00017898  0.00000055  0.0000424 0.0000
397  -8451.7359155117  -0.000000045322 0.00002089  0.00000008  0.0000414 0.0000
398  -8451.7359155154  -0.000000003698 0.00013216  0.00000041  0.0000413 0.0000
399  -8451.7359155491  -0.000000033675 0.00025590  0.00000078  0.0000406 0.0000
               *** Restarting incremental Fock matrix formation ***
                                   *** Resetting DIIS ***
400  -8451.7359156053  -0.000000056283 0.00013168  0.00000041  0.0000392 0.0000
401  -8451.7359156289  -0.000000023576 0.00002571  0.00000011  0.0000386 0.0000
402  -8451.7359156407  -0.000000011749 0.00009317  0.00000029  0.0000383 0.0000
403  -8451.7359156638  -0.000000023085 0.00008051  0.00000025  0.0000378 0.0000
404  -8451.7359156817  -0.000000017926 0.00014489  0.00000044  0.0000374 0.0000
405  -8451.7359157152  -0.000000033544 0.00007917  0.00000024  0.0000366 0.0000
406  -8451.7359157336  -0.000000018354 0.00027424  0.00000084  0.0000362 0.0000
407  -8451.7359157900  -0.000000056431 0.00000553  0.00000004  0.0000346 0.0000
408  -8451.7359157906  -0.000000000577 0.00041337  0.00000126  0.0000347 0.0000
409  -8451.7359158686  -0.000000078047 0.00025198  0.00000077  0.0000324 0.0000
410  -8451.7359159145  -0.000000045846 0.00037231  0.00000114  0.0000310 0.0000
411  -8451.7359159794  -0.000000064932 0.00027349  0.00000083  0.0000289 0.0000
412  -8451.7359160220  -0.000000042543 0.00041912  0.00000128  0.0000274 0.0000
413  -8451.7359160823  -0.000000060389 0.00021781  0.00000067  0.0000251 0.0000
414  -8451.7359160494   0.000000032949 0.00010744  0.00000033  0.0000262 0.0000
415  -8451.7359160683  -0.000000018939 0.00007835  0.00000024  0.0000257 0.0000
416  -8451.7359160828  -0.000000014497 0.00000272  0.00000003  0.0000252 0.0000
417  -8451.7359160791   0.000000003760 0.00009434  0.00000029  0.0000252 0.0000
418  -8451.7359160947  -0.000000015587 0.00009768  0.00000030  0.0000247 0.0000
419  -8451.7359161088  -0.000000014150 0.00001335  0.00000005  0.0000242 0.0000
               *** Restarting incremental Fock matrix formation ***
                                   *** Resetting DIIS ***
420  -8451.7359161071   0.000000001672 0.00008088  0.00000025  0.0000241 0.0000
421  -8451.7359161131  -0.000000005928 0.00001546  0.00000007  0.0000236 0.0000
422  -8451.7359161188  -0.000000005779 0.00005288  0.00000016  0.0000235 0.0000
423  -8451.7359161308  -0.000000011965 0.00006054  0.00000019  0.0000232 0.0000
424  -8451.7359161407  -0.000000009910 0.00008497  0.00000026  0.0000229 0.0000
425  -8451.7359161550  -0.000000014272 0.00005176  0.00000016  0.0000224 0.0000
426  -8451.7359161643  -0.000000009270 0.00018078  0.00000055  0.0000221 0.0000
427  -8451.7359161909  -0.000000026674 0.00000315  0.00000002  0.0000211 0.0000
428  -8451.7359161914  -0.000000000480 0.00024994  0.00000076  0.0000211 0.0000
429  -8451.7359162238  -0.000000032420 0.00008059  0.00000025  0.0000197 0.0000
430  -8451.7359162335  -0.000000009642 0.00019168  0.00000058  0.0000192 0.0000
431  -8451.7359162566  -0.000000023170 0.00003160  0.00000010  0.0000181 0.0000
432  -8451.7359162607  -0.000000004042 0.00006215  0.00000019  0.0000179 0.0000
433  -8451.7359162669  -0.000000006206 0.00002035  0.00000007  0.0000176 0.0000
434  -8451.7359162633   0.000000003587 0.00006890  0.00000021  0.0000177 0.0000
435  -8451.7359162744  -0.000000011056 0.00000223  0.00000002  0.0000173 0.0000
436  -8451.7359162761  -0.000000001713 0.00002943  0.00000009  0.0000173 0.0000
437  -8451.7359162800  -0.000000003944 0.00007160  0.00000022  0.0000171 0.0000
438  -8451.7359162929  -0.000000012897 0.00006214  0.00000019  0.0000167 0.0000
439  -8451.7359163013  -0.000000008375 0.00008151  0.00000025  0.0000164 0.0000
               *** Restarting incremental Fock matrix formation ***
                                   *** Resetting DIIS ***
440  -8451.7359162700   0.000000031312 0.00005346  0.00000017  0.0000159 0.0000
441  -8451.7359162684   0.000000001553 0.00000998  0.00000005  0.0000156 0.0000
442  -8451.7359162755  -0.000000007050 0.00003600  0.00000011  0.0000155 0.0000
443  -8451.7359162834  -0.000000007934 0.00002463  0.00000008  0.0000153 0.0000
444  -8451.7359162874  -0.000000003987 0.00007310  0.00000022  0.0000152 0.0000
445  -8451.7359162982  -0.000000010787 0.00001778  0.00000005  0.0000148 0.0000
446  -8451.7359162995  -0.000000001339 0.00012640  0.00000038  0.0000147 0.0000
447  -8451.7359163119  -0.000000012331 0.00005444  0.00000017  0.0000139 0.0000
448  -8451.7359163181  -0.000000006263 0.00012644  0.00000038  0.0000136 0.0000
449  -8451.7359163291  -0.000000010978 0.00030236  0.00000091  0.0000129 0.0000
450  -8451.7359163507  -0.000000021568 0.00006610  0.00000020  0.0000111 0.0000
451  -8451.7359163551  -0.000000004460 0.00037586  0.00000113  0.0000108 0.0000
452  -8451.7359163730  -0.000000017913 0.00001770  0.00000006  0.0000086 0.0000
453  -8451.7359163727   0.000000000371 0.00009020  0.00000027  0.0000085 0.0000
454  -8451.7359163655   0.000000007203 0.00003305  0.00000010  0.0000090 0.0000
455  -8451.7359163699  -0.000000004431 0.00008024  0.00000024  0.0000088 0.0000
456  -8451.7359163754  -0.000000005455 0.00001426  0.00000004  0.0000083 0.0000
                 **** Energy Check signals convergence ****

               *****************************************************
               *                     SUCCESS                       *
               *           SCF CONVERGED AFTER 457 CYCLES          *
               *****************************************************

Setting up the final grid:

General Integration Accuracy     IntAcc      ...  4.670
Radial Grid Type                 RadialGrid  ... Gauss-Chebyshev
Angular Grid (max. acc.)         AngularGrid ... Lebedev-302
Angular grid pruning method      GridPruning ... 3 (G Style)
Weight generation scheme         WeightScheme... Becke
Basis function cutoff            BFCut       ...    1.0000e-11
Integration weight cutoff        WCut        ...    1.0000e-14
Grids for H and He will be reduced by one unit

# of grid points (after initial pruning)     ... 205724 (   0.1 sec)
# of grid points (after weights+screening)   ... 184715 (   1.0 sec)
nearest neighbour list constructed           ...    0.0 sec
Grid point re-assignment to atoms done       ...    0.0 sec
Grid point division into batches done        ...    0.6 sec
Reduced shell lists constructed in    2.0 sec

Total number of grid points                  ...   184715
Total number of batches                      ...     2906
Average number of points per batch           ...       63
Average number of grid points per atom       ...     4992
Average number of shells per batch           ...    70.65 (33.48%)
Average number of basis functions per batch  ...   148.35 (30.97%)
Average number of large shells per batch     ...    43.34 (61.36%)
Average number of large basis fcns per batch ...    90.43 (60.96%)
Maximum spatial batch extension              ...  20.29, 26.10, 19.80 au
Average spatial batch extension              ...   2.32,  2.34,  2.31 au

Final grid set up in    3.1 sec
Final integration                            ... done (   2.9 sec)
Change in XC energy                          ...    -0.000427561
Integrated number of electrons               ...   309.999919561
Previous integrated no of electrons          ...   309.999410091

----------------
TOTAL SCF ENERGY
----------------

Total Energy       :        -8451.73634394 Eh         -229983.43805 eV

Components:
Nuclear Repulsion  :         5965.72433664 Eh          162335.61218 eV
Electronic Energy  :       -14417.46068058 Eh         -392319.05023 eV
One Electron Energy:       -23688.74811456 Eh         -644603.60721 eV
Two Electron Energy:         9271.28743399 Eh          252284.55698 eV

Virial components:
Potential Energy   :       -16885.24162543 Eh         -459470.78367 eV
Kinetic Energy     :         8433.50528149 Eh          229487.34562 eV
Virial Ratio       :            2.00216174


DFT components:
N(Alpha)           :      158.999960096359 electrons
N(Beta)            :      150.999959464913 electrons
N(Total)           :      309.999919561271 electrons
E(X)               :     -352.181715719410 Eh       
E(C)               :      -12.182372050297 Eh       
E(XC)              :     -364.364087769707 Eh       
DFET-embed. en.    :        0.000000000000 Eh       

---------------
SCF CONVERGENCE
---------------

  Last Energy change         ...    5.2933e-10  Tolerance :   1.0000e-08
  Last MAX-Density change    ...    6.0020e-05  Tolerance :   1.0000e-07
  Last RMS-Density change    ...    1.8040e-07  Tolerance :   5.0000e-09
  Last DIIS Error            ...    8.4111e-06  Tolerance :   5.0000e-07

             **** THE GBW FILE WAS UPDATED (1e3d_chainsAB_proximal_cluster.gbw) ****
             **** DENSITY FILE WAS UPDATED (1e3d_chainsAB_proximal_cluster.scfp) ****
             **** ENERGY FILE WAS UPDATED (1e3d_chainsAB_proximal_cluster.en.tmp) ****
----------------------
UHF SPIN CONTAMINATION
----------------------

Warning: in a DFT calculation there is little theoretical justification to 
         calculate <S**2> as in Hartree-Fock theory. We will do it anyways
         but you should keep in mind that the values have only limited relevance

Expectation value of <S**2>     :    24.842793
Ideal value S*(S+1) for S=4.0   :    20.000000
Deviation                       :     4.842793

             **** THE GBW FILE WAS UPDATED (1e3d_chainsAB_proximal_cluster.gbw) ****
             **** DENSITY FILE WAS UPDATED (1e3d_chainsAB_proximal_cluster.scfp) ****
----------------
ORBITAL ENERGIES
----------------
                 SPIN UP ORBITALS
  NO   OCC          E(Eh)            E(eV) 
   0   1.0000    -256.124268     -6969.4956 
   1   1.0000    -256.122947     -6969.4597 
   2   1.0000    -256.119761     -6969.3730 
   3   1.0000    -256.063150     -6967.8325 
   4   1.0000     -88.712785     -2413.9976 
   5   1.0000     -88.658807     -2412.5288 
   6   1.0000     -88.645572     -2412.1687 
   7   1.0000     -88.645067     -2412.1549 
   8   1.0000     -88.641460     -2412.0567 
   9   1.0000     -88.625887     -2411.6330 
  10   1.0000     -88.625776     -2411.6300 
  11   1.0000     -29.946726      -814.8918 
  12   1.0000     -29.946237      -814.8785 
  13   1.0000     -29.873384      -812.8961 
  14   1.0000     -29.859537      -812.5193 
  15   1.0000     -25.776837      -701.4234 
  16   1.0000     -25.776575      -701.4163 
  17   1.0000     -25.774826      -701.3687 
  18   1.0000     -25.774017      -701.3466 
  19   1.0000     -25.773209      -701.3247 
  20   1.0000     -25.771925      -701.2897 
  21   1.0000     -25.718318      -699.8310 
  22   1.0000     -25.702631      -699.4042 
  23   1.0000     -25.702001      -699.3870 
  24   1.0000     -25.700872      -699.3563 
  25   1.0000     -25.699503      -699.3190 
  26   1.0000     -25.688923      -699.0311 
  27   1.0000     -18.857630      -513.1422 
  28   1.0000     -18.856219      -513.1038 
  29   1.0000     -18.844765      -512.7921 
  30   1.0000     -18.833998      -512.4991 
  31   1.0000     -18.831806      -512.4395 
  32   1.0000     -10.007934      -272.3297 
  33   1.0000      -9.960369      -271.0354 
  34   1.0000      -9.954868      -270.8857 
  35   1.0000      -9.953317      -270.8435 
  36   1.0000      -9.940286      -270.4889 
  37   1.0000      -9.925444      -270.0851 
  38   1.0000      -7.707661      -209.7361 
  39   1.0000      -7.659138      -208.4157 
  40   1.0000      -7.646038      -208.0593 
  41   1.0000      -7.645721      -208.0506 
  42   1.0000      -7.642824      -207.9718 
  43   1.0000      -7.626098      -207.5167 
  44   1.0000      -7.625898      -207.5112 
  45   1.0000      -5.651037      -153.7725 
  46   1.0000      -5.645887      -153.6324 
  47   1.0000      -5.639488      -153.4583 
  48   1.0000      -5.597715      -152.3216 
  49   1.0000      -5.597228      -152.3083 
  50   1.0000      -5.596366      -152.2849 
  51   1.0000      -5.588895      -152.0816 
  52   1.0000      -5.588664      -152.0753 
  53   1.0000      -5.585440      -151.9875 
  54   1.0000      -5.583208      -151.9268 
  55   1.0000      -5.581813      -151.8889 
  56   1.0000      -5.580242      -151.8461 
  57   1.0000      -5.579989      -151.8392 
  58   1.0000      -5.579135      -151.8160 
  59   1.0000      -5.577007      -151.7581 
  60   1.0000      -5.564888      -151.4283 
  61   1.0000      -5.564715      -151.4236 
  62   1.0000      -5.564674      -151.4225 
  63   1.0000      -5.564428      -151.4158 
  64   1.0000      -5.562173      -151.3544 
  65   1.0000      -5.561823      -151.3449 
  66   1.0000      -3.343690       -90.9864 
  67   1.0000      -3.343117       -90.9708 
  68   1.0000      -3.271189       -89.0136 
  69   1.0000      -3.135452       -85.3200 
  70   1.0000      -2.110689       -57.4348 
  71   1.0000      -2.108374       -57.3718 
  72   1.0000      -2.105108       -57.2829 
  73   1.0000      -2.103629       -57.2427 
  74   1.0000      -2.101600       -57.1875 
  75   1.0000      -2.099664       -57.1348 
  76   1.0000      -2.067038       -56.2470 
  77   1.0000      -2.027508       -55.1713 
  78   1.0000      -2.003440       -54.5164 
  79   1.0000      -1.884453       -51.2786 
  80   1.0000      -1.881483       -51.1977 
  81   1.0000      -1.880166       -51.1619 
  82   1.0000      -0.742427       -20.2025 
  83   1.0000      -0.695446       -18.9241 
  84   1.0000      -0.641408       -17.4536 
  85   1.0000      -0.563873       -15.3438 
  86   1.0000      -0.554598       -15.0914 
  87   1.0000      -0.479770       -13.0552 
  88   1.0000      -0.477049       -12.9812 
  89   1.0000      -0.473861       -12.8944 
  90   1.0000      -0.463231       -12.6052 
  91   1.0000      -0.447392       -12.1741 
  92   1.0000      -0.384703       -10.4683 
  93   1.0000      -0.338918        -9.2224 
  94   1.0000      -0.330918        -9.0047 
  95   1.0000      -0.320092        -8.7102 
  96   1.0000      -0.319148        -8.6845 
  97   1.0000      -0.316157        -8.6031 
  98   1.0000      -0.293148        -7.9770 
  99   1.0000      -0.214521        -5.8374 
 100   1.0000      -0.173592        -4.7237 
 101   1.0000      -0.162040        -4.4093 
 102   1.0000      -0.157376        -4.2824 
 103   1.0000      -0.157273        -4.2796 
 104   1.0000      -0.154234        -4.1969 
 105   1.0000      -0.153465        -4.1760 
 106   1.0000      -0.150302        -4.0899 
 107   1.0000      -0.148995        -4.0544 
 108   1.0000      -0.147061        -4.0017 
 109   1.0000      -0.144618        -3.9353 
 110   1.0000      -0.137681        -3.7465 
 111   1.0000      -0.132380        -3.6022 
 112   1.0000      -0.129041        -3.5114 
 113   1.0000      -0.124716        -3.3937 
 114   1.0000      -0.123552        -3.3620 
 115   1.0000      -0.120198        -3.2707 
 116   1.0000      -0.119254        -3.2451 
 117   1.0000      -0.117240        -3.1903 
 118   1.0000      -0.111179        -3.0253 
 119   1.0000      -0.107025        -2.9123 
 120   1.0000      -0.104450        -2.8422 
 121   1.0000      -0.102919        -2.8006 
 122   1.0000      -0.094823        -2.5803 
 123   1.0000      -0.081632        -2.2213 
 124   1.0000      -0.076337        -2.0772 
 125   1.0000      -0.068633        -1.8676 
 126   1.0000      -0.066812        -1.8181 
 127   1.0000      -0.065243        -1.7754 
 128   1.0000      -0.063685        -1.7330 
 129   1.0000      -0.054965        -1.4957 
 130   1.0000      -0.047154        -1.2831 
 131   1.0000      -0.040174        -1.0932 
 132   1.0000      -0.033704        -0.9171 
 133   1.0000      -0.017260        -0.4697 
 134   1.0000      -0.009974        -0.2714 
 135   1.0000      -0.002605        -0.0709 
 136   1.0000       0.007057         0.1920 
 137   1.0000       0.025076         0.6824 
 138   1.0000       0.034909         0.9499 
 139   1.0000       0.039676         1.0796 
 140   1.0000       0.041633         1.1329 
 141   1.0000       0.043487         1.1834 
 142   1.0000       0.046344         1.2611 
 143   1.0000       0.048286         1.3139 
 144   1.0000       0.052417         1.4263 
 145   1.0000       0.056304         1.5321 
 146   1.0000       0.060113         1.6357 
 147   1.0000       0.065290         1.7766 
 148   1.0000       0.072606         1.9757 
 149   1.0000       0.074816         2.0358 
 150   1.0000       0.077622         2.1122 
 151   1.0000       0.085224         2.3191 
 152   1.0000       0.087383         2.3778 
 153   1.0000       0.092394         2.5142 
 154   1.0000       0.094972         2.5843 
 155   1.0000       0.101523         2.7626 
 156   1.0000       0.110802         3.0151 
 157   1.0000       0.122840         3.3427 
 158   1.0000       0.147121         4.0034 
 159   0.0000       0.207425         5.6443 
 160   0.0000       0.249438         6.7875 
 161   0.0000       0.252563         6.8726 
 162   0.0000       0.255146         6.9429 
 163   0.0000       0.264463         7.1964 
 164   0.0000       0.265209         7.2167 
 165   0.0000       0.329454         8.9649 
 166   0.0000       0.340287         9.2597 
 167   0.0000       0.342776         9.3274 
 168   0.0000       0.345434         9.3997 
 169   0.0000       0.357072         9.7164 
 170   0.0000       0.359941         9.7945 
 171   0.0000       0.369195        10.0463 
 172   0.0000       0.378492        10.2993 
 173   0.0000       0.383547        10.4368 
 174   0.0000       0.392415        10.6782 
 175   0.0000       0.401635        10.9290 
 176   0.0000       0.404285        11.0012 
 177   0.0000       0.407213        11.0808 
 178   0.0000       0.410153        11.1608 
 179   0.0000       0.411910        11.2087 
 180   0.0000       0.422637        11.5005 
 181   0.0000       0.423385        11.5209 
 182   0.0000       0.430945        11.7266 
 183   0.0000       0.432099        11.7580 
 184   0.0000       0.441179        12.0051 
 185   0.0000       0.449979        12.2445 
 186   0.0000       0.456714        12.4278 
 187   0.0000       0.459441        12.5020 
 188   0.0000       0.465671        12.6715 
 189   0.0000       0.471964        12.8428 
 190   0.0000       0.489365        13.3163 
 191   0.0000       0.490426        13.3452 
 192   0.0000       0.497719        13.5436 
 193   0.0000       0.509517        13.8647 
 194   0.0000       0.520498        14.1635 
 195   0.0000       0.527765        14.3612 
 196   0.0000       0.533014        14.5041 
 197   0.0000       0.545007        14.8304 
 198   0.0000       0.551410        15.0046 
 199   0.0000       0.556320        15.1382 
 200   0.0000       0.567203        15.4344 
 201   0.0000       0.592701        16.1282 
 202   0.0000       0.598593        16.2885 
 203   0.0000       0.607955        16.5433 
 204   0.0000       0.636732        17.3263 
 205   0.0000       0.646316        17.5872 
 206   0.0000       0.661714        18.0062 
 207   0.0000       0.674919        18.3655 
 208   0.0000       0.705480        19.1971 
 209   0.0000       0.719058        19.5666 
 210   0.0000       0.721114        19.6225 
 211   0.0000       0.723310        19.6823 
 212   0.0000       0.726455        19.7678 
 213   0.0000       0.728286        19.8177 
 214   0.0000       0.728618        19.8267 
 215   0.0000       0.732055        19.9202 
 216   0.0000       0.741415        20.1749 
 217   0.0000       0.750890        20.4328 
 218   0.0000       0.769497        20.9391 
 219   0.0000       0.778612        21.1871 
 220   0.0000       0.786192        21.3934 
 221   0.0000       0.791555        21.5393 
 222   0.0000       0.810413        22.0525 
 223   0.0000       0.815445        22.1894 
 224   0.0000       0.825228        22.4556 
 225   0.0000       0.831996        22.6398 
 226   0.0000       0.857959        23.3463 
 227   0.0000       0.867888        23.6164 
 228   0.0000       0.878175        23.8964 
 229   0.0000       0.890606        24.2346 
 230   0.0000       0.897523        24.4228 
 231   0.0000       0.908431        24.7197 
 232   0.0000       0.919108        25.0102 
 233   0.0000       0.922940        25.1145 
 234   0.0000       0.929831        25.3020 
 235   0.0000       0.940213        25.5845 
 236   0.0000       0.943907        25.6850 
 237   0.0000       0.947578        25.7849 
 238   0.0000       0.950630        25.8680 
 239   0.0000       0.957287        26.0491 
 240   0.0000       0.959505        26.1095 
 241   0.0000       0.961994        26.1772 
 242   0.0000       0.963820        26.2269 
 243   0.0000       0.965575        26.2746 
 244   0.0000       0.970342        26.4044 
 245   0.0000       0.971735        26.4423 
 246   0.0000       0.972360        26.4593 
 247   0.0000       0.976175        26.5631 
 248   0.0000       0.978825        26.6352 
 249   0.0000       0.983281        26.7564 
 250   0.0000       0.985665        26.8213 
 251   0.0000       0.989747        26.9324 
 252   0.0000       0.992394        27.0044 
 253   0.0000       0.995115        27.0784 
 254   0.0000       0.996896        27.1269 
 255   0.0000       1.003770        27.3140 
 256   0.0000       1.005994        27.3745 
 257   0.0000       1.011164        27.5152 
 258   0.0000       1.014632        27.6095 
 259   0.0000       1.021021        27.7834 
 260   0.0000       1.025456        27.9041 
 261   0.0000       1.026400        27.9298 
 262   0.0000       1.028109        27.9763 
 263   0.0000       1.032017        28.0826 
 264   0.0000       1.036946        28.2167 
 265   0.0000       1.038840        28.2683 
 266   0.0000       1.046725        28.4828 
 267   0.0000       1.049063        28.5464 
 268   0.0000       1.052326        28.6352 
 269   0.0000       1.056425        28.7468 
 270   0.0000       1.057925        28.7876 
 271   0.0000       1.060804        28.8659 
 272   0.0000       1.065438        28.9921 
 273   0.0000       1.071392        29.1540 
 274   0.0000       1.077494        29.3201 
 275   0.0000       1.079371        29.3712 
 276   0.0000       1.079892        29.3853 
 277   0.0000       1.081982        29.4422 
 278   0.0000       1.089379        29.6435 
 279   0.0000       1.096025        29.8244 
 280   0.0000       1.098277        29.8856 
 281   0.0000       1.107757        30.1436 
 282   0.0000       1.113461        30.2988 
 283   0.0000       1.121960        30.5301 
 284   0.0000       1.127649        30.6849 
 285   0.0000       1.133420        30.8419 
 286   0.0000       1.141398        31.0590 
 287   0.0000       1.149042        31.2670 
 288   0.0000       1.160526        31.5795 
 289   0.0000       1.161668        31.6106 
 290   0.0000       1.165520        31.7154 
 291   0.0000       1.175644        31.9909 
 292   0.0000       1.189993        32.3814 
 293   0.0000       1.215414        33.0731 
 294   0.0000       1.220571        33.2134 
 295   0.0000       1.230087        33.4724 
 296   0.0000       1.248036        33.9608 
 297   0.0000       1.251639        34.0588 
 298   0.0000       1.262596        34.3570 
 299   0.0000       1.278241        34.7827 
 300   0.0000       1.296641        35.2834 
 301   0.0000       1.311186        35.6792 
 302   0.0000       1.323509        36.0145 
 303   0.0000       1.337359        36.3914 
 304   0.0000       1.345322        36.6081 
 305   0.0000       1.358850        36.9762 
 306   0.0000       1.370967        37.3059 
 307   0.0000       1.374739        37.4086 
 308   0.0000       1.395490        37.9732 
 309   0.0000       1.406857        38.2825 
 310   0.0000       1.410305        38.3763 
 311   0.0000       1.426457        38.8159 
 312   0.0000       1.427421        38.8421 
 313   0.0000       1.441463        39.2242 
 314   0.0000       1.447454        39.3872 
 315   0.0000       1.451452        39.4960 
 316   0.0000       1.459591        39.7175 
 317   0.0000       1.471687        40.0466 
 318   0.0000       1.478887        40.2426 
 319   0.0000       1.484908        40.4064 
 320   0.0000       1.490781        40.5662 
 321   0.0000       1.495062        40.6827 
 322   0.0000       1.501123        40.8476 
 323   0.0000       1.510107        41.0921 
 324   0.0000       1.513056        41.1723 
 325   0.0000       1.541739        41.9529 
 326   0.0000       1.549253        42.1573 
 327   0.0000       1.553861        42.2827 
 328   0.0000       1.558286        42.4031 
 329   0.0000       1.560787        42.4712 
 330   0.0000       1.574355        42.8404 
 331   0.0000       1.579656        42.9846 
 332   0.0000       1.587271        43.1918 
 333   0.0000       1.589493        43.2523 
 334   0.0000       1.595641        43.4196 
 335   0.0000       1.602526        43.6069 
 336   0.0000       1.629017        44.3278 
 337   0.0000       1.645761        44.7834 
 338   0.0000       1.652466        44.9659 
 339   0.0000       1.663746        45.2728 
 340   0.0000       1.681607        45.7588 
 341   0.0000       1.684688        45.8427 
 342   0.0000       1.697875        46.2015 
 343   0.0000       1.724566        46.9278 
 344   0.0000       1.739052        47.3220 
 345   0.0000       1.753330        47.7105 
 346   0.0000       1.790585        48.7243 
 347   0.0000       1.807052        49.1724 
 348   0.0000       1.813624        49.3512 
 349   0.0000       1.823966        49.6326 
 350   0.0000       1.826565        49.7033 
 351   0.0000       1.826930        49.7133 
 352   0.0000       1.831350        49.8336 
 353   0.0000       1.841692        50.1150 
 354   0.0000       1.849898        50.3383 
 355   0.0000       1.864781        50.7433 
 356   0.0000       1.873369        50.9770 
 357   0.0000       1.878759        51.1236 
 358   0.0000       1.889358        51.4121 
 359   0.0000       1.907487        51.9054 
 360   0.0000       1.930801        52.5398 
 361   0.0000       1.939109        52.7659 
 362   0.0000       1.957511        53.2666 
 363   0.0000       1.969211        53.5849 
 364   0.0000       1.996314        54.3225 
 365   0.0000       2.006557        54.6012 
 366   0.0000       2.024300        55.0840 
 367   0.0000       2.046050        55.6759 
 368   0.0000       2.049622        55.7731 
 369   0.0000       2.050860        55.8067 
 370   0.0000       2.053358        55.8747 
 371   0.0000       2.063050        56.1384 
 372   0.0000       2.070871        56.3513 
 373   0.0000       2.072689        56.4007 
 374   0.0000       2.074628        56.4535 
 375   0.0000       2.087127        56.7936 
 376   0.0000       2.104494        57.2662 
 377   0.0000       2.132921        58.0397 
 378   0.0000       2.152415        58.5702 
 379   0.0000       2.155436        58.6524 
 380   0.0000       2.159507        58.7632 
 381   0.0000       2.162403        58.8420 
 382   0.0000       2.163338        58.8674 
 383   0.0000       2.263997        61.6065 
 384   0.0000       2.282974        62.1229 
 385   0.0000       2.287120        62.2357 
 386   0.0000       2.289087        62.2892 
 387   0.0000       2.289556        62.3020 
 388   0.0000       2.292331        62.3775 
 389   0.0000       2.293804        62.4176 
 390   0.0000       2.298121        62.5351 
 391   0.0000       2.320029        63.1312 
 392   0.0000       2.338976        63.6468 
 393   0.0000       2.436715        66.3064 
 394   0.0000       2.455643        66.8214 
 395   0.0000       2.539104        69.0925 
 396   0.0000       2.545457        69.2654 
 397   0.0000       2.546319        69.2889 
 398   0.0000       2.572416        69.9990 
 399   0.0000       2.585368        70.3514 
 400   0.0000       2.718989        73.9874 
 401   0.0000       2.745813        74.7174 
 402   0.0000       2.749814        74.8262 
 403   0.0000       2.752734        74.9057 
 404   0.0000       2.753112        74.9160 
 405   0.0000       2.758989        75.0759 
 406   0.0000       2.761435        75.1425 
 407   0.0000       2.765010        75.2398 
 408   0.0000       2.795088        76.0582 
 409   0.0000       2.812248        76.5252 
 410   0.0000       2.829820        77.0033 
 411   0.0000       2.986358        81.2629 
 412   0.0000       2.995989        81.5250 
 413   0.0000       3.021456        82.2180 
 414   0.0000       3.027492        82.3822 
 415   0.0000       3.031422        82.4892 
 416   0.0000       3.047354        82.9227 
 417   0.0000       3.054636        83.1209 
 418   0.0000       3.058768        83.2333 
 419   0.0000       3.062073        83.3233 
 420   0.0000       3.063145        83.3524 
 421   0.0000       3.064082        83.3779 
 422   0.0000       3.073398        83.6314 
 423   0.0000       3.078568        83.7721 
 424   0.0000       3.090281        84.0908 
 425   0.0000       3.100499        84.3689 
 426   0.0000       3.130957        85.1977 
 427   0.0000       3.136043        85.3361 
 428   0.0000       3.154954        85.8507 
 429   0.0000       3.179052        86.5064 
 430   0.0000       3.186597        86.7117 
 431   0.0000       3.208791        87.3156 
 432   0.0000       3.238285        88.1182 
 433   0.0000       3.243359        88.2563 
 434   0.0000       3.245408        88.3120 
 435   0.0000       3.245929        88.3262 
 436   0.0000       3.251048        88.4655 
 437   0.0000       3.252153        88.4956 
 438   0.0000       3.256214        88.6061 
 439   0.0000       3.262062        88.7652 
 440   0.0000       3.276212        89.1503 
 441   0.0000       3.289128        89.5017 
 442   0.0000       3.308181        90.0202 
 443   0.0000       3.348363        91.1136 
 444   0.0000       3.413223        92.8785 
 445   0.0000       3.482835        94.7728 
 446   0.0000       3.571499        97.1854 
 447   0.0000       3.628785        98.7443 
 448   0.0000       3.775479       102.7360 
 449   0.0000       3.975546       108.1801 
 450   0.0000       4.016072       109.2829 
 451   0.0000       4.303090       117.0930 
 452   0.0000       4.304629       117.1349 
 453   0.0000       4.306962       117.1984 
 454   0.0000       4.309512       117.2678 
 455   0.0000       4.315295       117.4251 
 456   0.0000       4.318072       117.5007 
 457   0.0000       4.318425       117.5103 
 458   0.0000       4.320219       117.5591 
 459   0.0000       4.321862       117.6038 
 460   0.0000       4.323849       117.6579 
 461   0.0000       4.326844       117.7394 
 462   0.0000       4.335562       117.9766 
 463   0.0000       4.358335       118.5963 
 464   0.0000       4.370458       118.9262 
 465   0.0000       4.383833       119.2902 
 466   0.0000       4.387728       119.3962 
 467   0.0000       4.402476       119.7975 
 468   0.0000       4.450872       121.1144 
 469   0.0000       4.456769       121.2748 
 470   0.0000       4.465919       121.5238 
 471   0.0000       4.466410       121.5372 
 472   0.0000       4.466981       121.5527 
 473   0.0000       4.477416       121.8367 
 474   0.0000       4.481207       121.9398 
 475   0.0000       4.483471       122.0015 
 476   0.0000       4.488358       122.1344 
 477   0.0000       4.503790       122.5544 
 478   0.0000       4.532539       123.3367 

                 SPIN DOWN ORBITALS
  NO   OCC          E(Eh)            E(eV) 
   0   1.0000    -256.123151     -6969.4653 
   1   1.0000    -256.121820     -6969.4290 
   2   1.0000    -256.120867     -6969.4031 
   3   1.0000    -256.062348     -6967.8107 
   4   1.0000     -88.713437     -2414.0154 
   5   1.0000     -88.658073     -2412.5088 
   6   1.0000     -88.646156     -2412.1845 
   7   1.0000     -88.644608     -2412.1424 
   8   1.0000     -88.640227     -2412.0232 
   9   1.0000     -88.625905     -2411.6335 
  10   1.0000     -88.625779     -2411.6300 
  11   1.0000     -29.940928      -814.7341 
  12   1.0000     -29.862128      -812.5898 
  13   1.0000     -29.860837      -812.5547 
  14   1.0000     -29.804761      -811.0288 
  15   1.0000     -25.771326      -701.2734 
  16   1.0000     -25.769839      -701.2330 
  17   1.0000     -25.767177      -701.1605 
  18   1.0000     -25.704959      -699.4675 
  19   1.0000     -25.704305      -699.4497 
  20   1.0000     -25.703984      -699.4410 
  21   1.0000     -25.702289      -699.3948 
  22   1.0000     -25.702202      -699.3925 
  23   1.0000     -25.700872      -699.3563 
  24   1.0000     -25.652310      -698.0348 
  25   1.0000     -25.647556      -697.9055 
  26   1.0000     -25.636749      -697.6114 
  27   1.0000     -18.857516      -513.1391 
  28   1.0000     -18.855017      -513.0711 
  29   1.0000     -18.839925      -512.6604 
  30   1.0000     -18.831659      -512.4355 
  31   1.0000     -18.822477      -512.1856 
  32   1.0000     -10.007888      -272.3285 
  33   1.0000      -9.960527      -271.0397 
  34   1.0000      -9.954707      -270.8813 
  35   1.0000      -9.953172      -270.8396 
  36   1.0000      -9.940250      -270.4880 
  37   1.0000      -9.925364      -270.0829 
  38   1.0000      -7.708311      -209.7538 
  39   1.0000      -7.658354      -208.3944 
  40   1.0000      -7.646871      -208.0819 
  41   1.0000      -7.645017      -208.0315 
  42   1.0000      -7.641518      -207.9363 
  43   1.0000      -7.626026      -207.5147 
  44   1.0000      -7.625997      -207.5139 
  45   1.0000      -5.651433      -153.7833 
  46   1.0000      -5.646245      -153.6421 
  47   1.0000      -5.641715      -153.5189 
  48   1.0000      -5.596918      -152.2999 
  49   1.0000      -5.595751      -152.2681 
  50   1.0000      -5.595369      -152.2577 
  51   1.0000      -5.589647      -152.1020 
  52   1.0000      -5.587949      -152.0558 
  53   1.0000      -5.584524      -151.9626 
  54   1.0000      -5.583994      -151.9482 
  55   1.0000      -5.581411      -151.8779 
  56   1.0000      -5.581069      -151.8686 
  57   1.0000      -5.578450      -151.7973 
  58   1.0000      -5.577481      -151.7710 
  59   1.0000      -5.574930      -151.7015 
  60   1.0000      -5.565050      -151.4327 
  61   1.0000      -5.564926      -151.4293 
  62   1.0000      -5.564477      -151.4171 
  63   1.0000      -5.564454      -151.4165 
  64   1.0000      -5.562049      -151.3511 
  65   1.0000      -5.561826      -151.3450 
  66   1.0000      -3.334953       -90.7487 
  67   1.0000      -3.136156       -85.3392 
  68   1.0000      -3.134793       -85.3021 
  69   1.0000      -3.100620       -84.3722 
  70   1.0000      -2.100288       -57.1517 
  71   1.0000      -2.097348       -57.0718 
  72   1.0000      -2.091995       -56.9261 
  73   1.0000      -1.884910       -51.2910 
  74   1.0000      -1.883890       -51.2632 
  75   1.0000      -1.882717       -51.2313 
  76   1.0000      -1.881077       -51.1867 
  77   1.0000      -1.878749       -51.1234 
  78   1.0000      -1.877079       -51.0779 
  79   1.0000      -1.867595       -50.8198 
  80   1.0000      -1.844868       -50.2014 
  81   1.0000      -1.836024       -49.9608 
  82   1.0000      -0.741216       -20.1695 
  83   1.0000      -0.695888       -18.9361 
  84   1.0000      -0.640179       -17.4202 
  85   1.0000      -0.547233       -14.8910 
  86   1.0000      -0.528066       -14.3694 
  87   1.0000      -0.480157       -13.0657 
  88   1.0000      -0.476166       -12.9571 
  89   1.0000      -0.470929       -12.8146 
  90   1.0000      -0.464356       -12.6358 
  91   1.0000      -0.447131       -12.1671 
  92   1.0000      -0.378703       -10.3050 
  93   1.0000      -0.338194        -9.2027 
  94   1.0000      -0.330896        -9.0041 
  95   1.0000      -0.322890        -8.7863 
  96   1.0000      -0.313015        -8.5176 
  97   1.0000      -0.312581        -8.5058 
  98   1.0000      -0.295833        -8.0500 
  99   1.0000      -0.212820        -5.7911 
 100   1.0000      -0.173083        -4.7098 
 101   1.0000      -0.159290        -4.3345 
 102   1.0000      -0.156334        -4.2541 
 103   1.0000      -0.154477        -4.2035 
 104   1.0000      -0.154077        -4.1927 
 105   1.0000      -0.151705        -4.1281 
 106   1.0000      -0.151022        -4.1095 
 107   1.0000      -0.147196        -4.0054 
 108   1.0000      -0.145765        -3.9665 
 109   1.0000      -0.142642        -3.8815 
 110   1.0000      -0.137568        -3.7434 
 111   1.0000      -0.120904        -3.2900 
 112   1.0000      -0.114769        -3.1230 
 113   1.0000      -0.111171        -3.0251 
 114   1.0000      -0.107519        -2.9257 
 115   1.0000      -0.100314        -2.7297 
 116   1.0000      -0.097178        -2.6444 
 117   1.0000      -0.093908        -2.5554 
 118   1.0000      -0.074397        -2.0245 
 119   1.0000      -0.065585        -1.7846 
 120   1.0000      -0.063239        -1.7208 
 121   1.0000      -0.061109        -1.6629 
 122   1.0000      -0.058879        -1.6022 
 123   1.0000      -0.052409        -1.4261 
 124   1.0000      -0.042755        -1.1634 
 125   1.0000      -0.027111        -0.7377 
 126   1.0000      -0.019358        -0.5267 
 127   1.0000      -0.000119        -0.0032 
 128   1.0000       0.008011         0.2180 
 129   1.0000       0.015716         0.4276 
 130   1.0000       0.017032         0.4635 
 131   1.0000       0.026438         0.7194 
 132   1.0000       0.031137         0.8473 
 133   1.0000       0.032986         0.8976 
 134   1.0000       0.037707         1.0261 
 135   1.0000       0.042699         1.1619 
 136   1.0000       0.043888         1.1942 
 137   1.0000       0.046162         1.2561 
 138   1.0000       0.051316         1.3964 
 139   1.0000       0.059896         1.6299 
 140   1.0000       0.063000         1.7143 
 141   1.0000       0.066914         1.8208 
 142   1.0000       0.068998         1.8775 
 143   1.0000       0.072177         1.9640 
 144   1.0000       0.086354         2.3498 
 145   1.0000       0.091173         2.4810 
 146   1.0000       0.101821         2.7707 
 147   1.0000       0.110749         3.0136 
 148   1.0000       0.113796         3.0965 
 149   1.0000       0.117686         3.2024 
 150   1.0000       0.127477         3.4688 
 151   0.0000       0.236176         6.4267 
 152   0.0000       0.245883         6.6908 
 153   0.0000       0.250264         6.8100 
 154   0.0000       0.254769         6.9326 
 155   0.0000       0.262319         7.1381 
 156   0.0000       0.267000         7.2654 
 157   0.0000       0.269456         7.3323 
 158   0.0000       0.272619         7.4183 
 159   0.0000       0.278968         7.5911 
 160   0.0000       0.286188         7.7876 
 161   0.0000       0.310547         8.4504 
 162   0.0000       0.321442         8.7469 
 163   0.0000       0.331938         9.0325 
 164   0.0000       0.335026         9.1165 
 165   0.0000       0.336582         9.1589 
 166   0.0000       0.340068         9.2537 
 167   0.0000       0.346903         9.4397 
 168   0.0000       0.349708         9.5160 
 169   0.0000       0.357962         9.7407 
 170   0.0000       0.363976         9.9043 
 171   0.0000       0.371657        10.1133 
 172   0.0000       0.381082        10.3698 
 173   0.0000       0.385691        10.4952 
 174   0.0000       0.393625        10.7111 
 175   0.0000       0.402359        10.9487 
 176   0.0000       0.403754        10.9867 
 177   0.0000       0.408887        11.1264 
 178   0.0000       0.410502        11.1703 
 179   0.0000       0.413307        11.2467 
 180   0.0000       0.422844        11.5062 
 181   0.0000       0.425354        11.5745 
 182   0.0000       0.432990        11.7822 
 183   0.0000       0.436170        11.8688 
 184   0.0000       0.443995        12.0817 
 185   0.0000       0.457751        12.4561 
 186   0.0000       0.458630        12.4799 
 187   0.0000       0.463240        12.6054 
 188   0.0000       0.475999        12.9526 
 189   0.0000       0.480330        13.0704 
 190   0.0000       0.497778        13.5452 
 191   0.0000       0.504140        13.7183 
 192   0.0000       0.505512        13.7557 
 193   0.0000       0.517955        14.0943 
 194   0.0000       0.523946        14.2573 
 195   0.0000       0.529426        14.4064 
 196   0.0000       0.540845        14.7171 
 197   0.0000       0.555590        15.1184 
 198   0.0000       0.568108        15.4590 
 199   0.0000       0.570330        15.5195 
 200   0.0000       0.576648        15.6914 
 201   0.0000       0.605965        16.4892 
 202   0.0000       0.617918        16.8144 
 203   0.0000       0.623279        16.9603 
 204   0.0000       0.648552        17.6480 
 205   0.0000       0.654244        17.8029 
 206   0.0000       0.674300        18.3486 
 207   0.0000       0.694065        18.8865 
 208   0.0000       0.715886        19.4803 
 209   0.0000       0.719558        19.5802 
 210   0.0000       0.721273        19.6268 
 211   0.0000       0.722817        19.6689 
 212   0.0000       0.727514        19.7967 
 213   0.0000       0.731923        19.9166 
 214   0.0000       0.732027        19.9195 
 215   0.0000       0.734961        19.9993 
 216   0.0000       0.745074        20.2745 
 217   0.0000       0.749213        20.3871 
 218   0.0000       0.773996        21.0615 
 219   0.0000       0.783209        21.3122 
 220   0.0000       0.793339        21.5879 
 221   0.0000       0.798027        21.7154 
 222   0.0000       0.810027        22.0420 
 223   0.0000       0.816786        22.2259 
 224   0.0000       0.826816        22.4988 
 225   0.0000       0.836475        22.7616 
 226   0.0000       0.858287        23.3552 
 227   0.0000       0.870532        23.6884 
 228   0.0000       0.879461        23.9314 
 229   0.0000       0.890445        24.2302 
 230   0.0000       0.901128        24.5209 
 231   0.0000       0.917395        24.9636 
 232   0.0000       0.921436        25.0735 
 233   0.0000       0.925760        25.1912 
 234   0.0000       0.933161        25.3926 
 235   0.0000       0.944851        25.7107 
 236   0.0000       0.945663        25.7328 
 237   0.0000       0.947118        25.7724 
 238   0.0000       0.952886        25.9293 
 239   0.0000       0.956544        26.0289 
 240   0.0000       0.958951        26.0944 
 241   0.0000       0.962044        26.1785 
 242   0.0000       0.966566        26.3016 
 243   0.0000       0.969133        26.3714 
 244   0.0000       0.970214        26.4009 
 245   0.0000       0.972093        26.4520 
 246   0.0000       0.977936        26.6110 
 247   0.0000       0.980134        26.6708 
 248   0.0000       0.981438        26.7063 
 249   0.0000       0.982977        26.7482 
 250   0.0000       0.984236        26.7824 
 251   0.0000       0.992348        27.0032 
 252   0.0000       0.994018        27.0486 
 253   0.0000       0.999118        27.1874 
 254   0.0000       1.000830        27.2340 
 255   0.0000       1.004016        27.3207 
 256   0.0000       1.011539        27.5254 
 257   0.0000       1.012442        27.5500 
 258   0.0000       1.018628        27.7183 
 259   0.0000       1.021353        27.7924 
 260   0.0000       1.026806        27.9408 
 261   0.0000       1.029969        28.0269 
 262   0.0000       1.032391        28.0928 
 263   0.0000       1.032962        28.1083 
 264   0.0000       1.038114        28.2485 
 265   0.0000       1.040465        28.3125 
 266   0.0000       1.048429        28.5292 
 267   0.0000       1.049862        28.5682 
 268   0.0000       1.054360        28.6906 
 269   0.0000       1.059156        28.8211 
 270   0.0000       1.059948        28.8427 
 271   0.0000       1.061878        28.8952 
 272   0.0000       1.065179        28.9850 
 273   0.0000       1.072677        29.1890 
 274   0.0000       1.079221        29.3671 
 275   0.0000       1.082104        29.4456 
 276   0.0000       1.083873        29.4937 
 277   0.0000       1.087928        29.6040 
 278   0.0000       1.094380        29.7796 
 279   0.0000       1.098761        29.8988 
 280   0.0000       1.103933        30.0396 
 281   0.0000       1.110502        30.2183 
 282   0.0000       1.114447        30.3256 
 283   0.0000       1.125721        30.6324 
 284   0.0000       1.129689        30.7404 
 285   0.0000       1.135227        30.8911 
 286   0.0000       1.143986        31.1295 
 287   0.0000       1.157832        31.5062 
 288   0.0000       1.163302        31.6551 
 289   0.0000       1.165062        31.7029 
 290   0.0000       1.167454        31.7680 
 291   0.0000       1.176922        32.0257 
 292   0.0000       1.195549        32.5325 
 293   0.0000       1.219343        33.1800 
 294   0.0000       1.226592        33.3773 
 295   0.0000       1.236765        33.6541 
 296   0.0000       1.255243        34.1569 
 297   0.0000       1.258204        34.2375 
 298   0.0000       1.276696        34.7407 
 299   0.0000       1.284109        34.9424 
 300   0.0000       1.310843        35.6699 
 301   0.0000       1.323114        36.0038 
 302   0.0000       1.331581        36.2342 
 303   0.0000       1.349670        36.7264 
 304   0.0000       1.355932        36.8968 
 305   0.0000       1.363474        37.1020 
 306   0.0000       1.377100        37.4728 
 307   0.0000       1.391438        37.8630 
 308   0.0000       1.409280        38.3485 
 309   0.0000       1.417576        38.5742 
 310   0.0000       1.423515        38.7358 
 311   0.0000       1.440773        39.2054 
 312   0.0000       1.451695        39.5026 
 313   0.0000       1.455880        39.6165 
 314   0.0000       1.461963        39.7820 
 315   0.0000       1.470497        40.0143 
 316   0.0000       1.478241        40.2250 
 317   0.0000       1.482679        40.3458 
 318   0.0000       1.490790        40.5665 
 319   0.0000       1.495143        40.6849 
 320   0.0000       1.499523        40.8041 
 321   0.0000       1.509312        41.0705 
 322   0.0000       1.510635        41.1065 
 323   0.0000       1.520760        41.3820 
 324   0.0000       1.526311        41.5330 
 325   0.0000       1.549704        42.1696 
 326   0.0000       1.553317        42.2679 
 327   0.0000       1.556387        42.3515 
 328   0.0000       1.563305        42.5397 
 329   0.0000       1.566989        42.6399 
 330   0.0000       1.588842        43.2346 
 331   0.0000       1.590289        43.2740 
 332   0.0000       1.592290        43.3284 
 333   0.0000       1.601596        43.5816 
 334   0.0000       1.621760        44.1303 
 335   0.0000       1.624062        44.1930 
 336   0.0000       1.632605        44.4254 
 337   0.0000       1.648376        44.8546 
 338   0.0000       1.660905        45.1955 
 339   0.0000       1.663730        45.2724 
 340   0.0000       1.683230        45.8030 
 341   0.0000       1.714194        46.6456 
 342   0.0000       1.726216        46.9727 
 343   0.0000       1.753777        47.7227 
 344   0.0000       1.776660        48.3454 
 345   0.0000       1.778957        48.4079 
 346   0.0000       1.805981        49.1433 
 347   0.0000       1.809303        49.2336 
 348   0.0000       1.820102        49.5275 
 349   0.0000       1.824790        49.6550 
 350   0.0000       1.828019        49.7429 
 351   0.0000       1.831597        49.8403 
 352   0.0000       1.837562        50.0026 
 353   0.0000       1.850258        50.3481 
 354   0.0000       1.867399        50.8145 
 355   0.0000       1.877689        51.0945 
 356   0.0000       1.885555        51.3086 
 357   0.0000       1.899767        51.6953 
 358   0.0000       1.907984        51.9189 
 359   0.0000       1.915292        52.1178 
 360   0.0000       1.928129        52.4671 
 361   0.0000       1.943255        52.8787 
 362   0.0000       1.958412        53.2911 
 363   0.0000       1.975573        53.7581 
 364   0.0000       2.015728        54.8508 
 365   0.0000       2.023693        55.0675 
 366   0.0000       2.032134        55.2972 
 367   0.0000       2.045407        55.6584 
 368   0.0000       2.051090        55.8130 
 369   0.0000       2.051697        55.8295 
 370   0.0000       2.054156        55.8964 
 371   0.0000       2.064642        56.1818 
 372   0.0000       2.071835        56.3775 
 373   0.0000       2.075650        56.4813 
 374   0.0000       2.080298        56.6078 
 375   0.0000       2.093519        56.9676 
 376   0.0000       2.105972        57.3064 
 377   0.0000       2.137209        58.1564 
 378   0.0000       2.151428        58.5433 
 379   0.0000       2.156041        58.6688 
 380   0.0000       2.161402        58.8147 
 381   0.0000       2.163397        58.8690 
 382   0.0000       2.164729        58.9053 
 383   0.0000       2.265734        61.6537 
 384   0.0000       2.281996        62.0963 
 385   0.0000       2.287962        62.2586 
 386   0.0000       2.288975        62.2862 
 387   0.0000       2.290001        62.3141 
 388   0.0000       2.292325        62.3773 
 389   0.0000       2.294742        62.4431 
 390   0.0000       2.298878        62.5556 
 391   0.0000       2.319898        63.1276 
 392   0.0000       2.341491        63.7152 
 393   0.0000       2.436944        66.3126 
 394   0.0000       2.455972        66.8304 
 395   0.0000       2.538277        69.0700 
 396   0.0000       2.546225        69.2863 
 397   0.0000       2.547238        69.3139 
 398   0.0000       2.572457        70.0001 
 399   0.0000       2.586202        70.3741 
 400   0.0000       2.719451        74.0000 
 401   0.0000       2.745302        74.7035 
 402   0.0000       2.750405        74.8423 
 403   0.0000       2.752475        74.8987 
 404   0.0000       2.753259        74.9200 
 405   0.0000       2.759734        75.0962 
 406   0.0000       2.762029        75.1586 
 407   0.0000       2.764893        75.2366 
 408   0.0000       2.795027        76.0565 
 409   0.0000       2.812638        76.5358 
 410   0.0000       2.830175        77.0130 
 411   0.0000       2.989601        81.3512 
 412   0.0000       2.999869        81.6306 
 413   0.0000       3.024740        82.3074 
 414   0.0000       3.030222        82.4565 
 415   0.0000       3.040680        82.7411 
 416   0.0000       3.054138        83.1073 
 417   0.0000       3.055300        83.1389 
 418   0.0000       3.060464        83.2795 
 419   0.0000       3.063749        83.3688 
 420   0.0000       3.064420        83.3871 
 421   0.0000       3.084015        83.9203 
 422   0.0000       3.088639        84.0461 
 423   0.0000       3.095405        84.2303 
 424   0.0000       3.101063        84.3842 
 425   0.0000       3.106422        84.5300 
 426   0.0000       3.133337        85.2624 
 427   0.0000       3.142498        85.5117 
 428   0.0000       3.166369        86.1613 
 429   0.0000       3.195154        86.9446 
 430   0.0000       3.198472        87.0348 
 431   0.0000       3.218392        87.5769 
 432   0.0000       3.242915        88.2442 
 433   0.0000       3.243879        88.2704 
 434   0.0000       3.244978        88.3003 
 435   0.0000       3.246410        88.3393 
 436   0.0000       3.252368        88.5014 
 437   0.0000       3.252824        88.5138 
 438   0.0000       3.258194        88.6600 
 439   0.0000       3.268170        88.9314 
 440   0.0000       3.276801        89.1663 
 441   0.0000       3.291182        89.5576 
 442   0.0000       3.326655        90.5229 
 443   0.0000       3.369432        91.6869 
 444   0.0000       3.414656        92.9175 
 445   0.0000       3.483740        94.7974 
 446   0.0000       3.572118        97.2023 
 447   0.0000       3.628965        98.7492 
 448   0.0000       3.776647       102.7678 
 449   0.0000       3.976725       108.2122 
 450   0.0000       4.017310       109.3166 
 451   0.0000       4.310538       117.2957 
 452   0.0000       4.314505       117.4037 
 453   0.0000       4.317231       117.4778 
 454   0.0000       4.318660       117.5167 
 455   0.0000       4.321554       117.5955 
 456   0.0000       4.323144       117.6387 
 457   0.0000       4.362202       118.7015 
 458   0.0000       4.461629       121.4071 
 459   0.0000       4.464434       121.4834 
 460   0.0000       4.467770       121.5742 
 461   0.0000       4.473210       121.7222 
 462   0.0000       4.475283       121.7786 
 463   0.0000       4.476139       121.8019 
 464   0.0000       4.478038       121.8536 
 465   0.0000       4.480066       121.9088 
 466   0.0000       4.481298       121.9423 
 467   0.0000       4.484085       122.0182 
 468   0.0000       4.485629       122.0602 
 469   0.0000       4.493207       122.2664 
 470   0.0000       4.497198       122.3750 
 471   0.0000       4.500769       122.4722 
 472   0.0000       4.518568       122.9565 
 473   0.0000       4.526561       123.1740 
 474   0.0000       4.539072       123.5144 
 475   0.0000       4.596232       125.0698 
 476   0.0000       4.599226       125.1513 
 477   0.0000       4.602812       125.2489 
 478   0.0000       4.656767       126.7171 

                    ********************************
                    * MULLIKEN POPULATION ANALYSIS *
                    ********************************

--------------------------------------------
MULLIKEN ATOMIC CHARGES AND SPIN POPULATIONS
--------------------------------------------
   0 C :   -0.124044    0.002416
   1 S :   -0.428412    0.131525
   2 Fe:    0.563937    4.001607
   3 O :   -0.607595    0.091718
   4 Fe:    0.843677    3.302740
   5 O :   -0.415417    0.015303
   6 C :    0.131315    0.002701
   7 O :   -0.440224    0.004269
   8 Fe:    0.339116   -3.920788
   9 S :   -0.431515   -0.148501
  10 C :   -0.110703   -0.004283
  11 S :   -0.433756    0.022454
  12 S :   -0.496404    0.090943
  13 Fe:    0.549083    4.023651
  14 S :   -0.426616    0.171544
  15 C :   -0.109359    0.002311
  16 O :   -0.542078   -0.019065
  17 S :    0.071721   -0.105760
  18 C :   -0.160152    0.005006
  19 O :   -0.707590    0.339532
  20 S :   -0.427152   -0.017046
  21 C :   -0.038866    0.000064
  22 H :   -0.035209    0.000069
  23 H :    0.017246    0.002082
  24 H :    0.024951    0.000131
  25 H :    0.000577    0.000045
  26 H :    0.013910   -0.002896
  27 H :    0.097484   -0.004950
  28 H :   -0.012087    0.005373
  29 H :    0.042284    0.003815
  30 H :    0.054703    0.002879
  31 H :   -0.009420   -0.003145
  32 H :    0.048166   -0.003237
  33 H :    0.048698   -0.001220
  34 H :   -0.007141    0.004865
  35 H :    0.046227    0.003384
  36 H :    0.070643    0.000465
Sum of atomic charges         :   -3.0000000
Sum of atomic spin populations:    8.0000000

-----------------------------------------------------
MULLIKEN REDUCED ORBITAL CHARGES AND SPIN POPULATIONS
-----------------------------------------------------
CHARGE
  0 C s       :     3.056412  s :     3.056412
      pz      :     1.053271  p :     3.036181
      px      :     0.963128
      py      :     1.019782
      dz2     :     0.009957  d :     0.031451
      dxz     :     0.004846
      dyz     :     0.002334
      dx2y2   :     0.004915
      dxy     :     0.009399
  1 S s       :     5.887721  s :     5.887721
      pz      :     3.671782  p :    10.488388
      px      :     3.102740
      py      :     3.713866
      dz2     :     0.006038  d :     0.052302
      dxz     :     0.016136
      dyz     :     0.004062
      dx2y2   :     0.015239
      dxy     :     0.010827
  2 Fes       :     6.534634  s :     6.534634
      pz      :     4.263331  p :    12.833555
      px      :     4.288784
      py      :     4.281440
      dz2     :     1.253540  d :     6.066754
      dxz     :     1.223874
      dyz     :     1.159442
      dx2y2   :     1.191253
      dxy     :     1.238645
      f0      :     0.000305  f :     0.001119
      f+1     :     0.000160
      f-1     :     0.000240
      f+2     :     0.000112
      f-2     :     0.000100
      f+3     :     0.000119
      f-3     :     0.000083
  3 O s       :     3.876649  s :     3.876649
      pz      :     1.486127  p :     4.725635
      px      :     1.645310
      py      :     1.594198
      dz2     :     0.001439  d :     0.005311
      dxz     :     0.001079
      dyz     :     0.001241
      dx2y2   :     0.000683
      dxy     :     0.000868
  4 Fes       :     6.447230  s :     6.447230
      pz      :     4.166307  p :    12.562983
      px      :     4.201641
      py      :     4.195035
      dz2     :     1.630077  d :     6.144490
      dxz     :     1.195436
      dyz     :     1.076630
      dx2y2   :     1.178735
      dxy     :     1.063612
      f0      :     0.000200  f :     0.001620
      f+1     :     0.000176
      f-1     :     0.000203
      f+2     :     0.000215
      f-2     :     0.000295
      f+3     :     0.000313
      f-3     :     0.000218
  5 O s       :     3.779266  s :     3.779266
      pz      :     1.291732  p :     4.622263
      px      :     1.592660
      py      :     1.737871
      dz2     :     0.005890  d :     0.013887
      dxz     :     0.003994
      dyz     :     0.002882
      dx2y2   :     0.000619
      dxy     :     0.000503
  6 C s       :     3.048062  s :     3.048062
      pz      :     0.882227  p :     2.673737
      px      :     0.824582
      py      :     0.966928
      dz2     :     0.042519  d :     0.146886
      dxz     :     0.028546
      dyz     :     0.045645
      dx2y2   :     0.016333
      dxy     :     0.013844
  7 O s       :     3.764302  s :     3.764302
      pz      :     1.649718  p :     4.661088
      px      :     1.495540
      py      :     1.515830
      dz2     :     0.001958  d :     0.014835
      dxz     :     0.001661
      dyz     :     0.005099
      dx2y2   :     0.002931
      dxy     :     0.003185
  8 Fes       :     6.594834  s :     6.594834
      pz      :     4.323729  p :    12.910017
      px      :     4.266970
      py      :     4.319317
      dz2     :     1.245275  d :     6.155286
      dxz     :     1.185472
      dyz     :     1.265629
      dx2y2   :     1.269769
      dxy     :     1.189140
      f0      :     0.000106  f :     0.000748
      f+1     :     0.000099
      f-1     :     0.000128
      f+2     :     0.000113
      f-2     :     0.000090
      f+3     :     0.000113
      f-3     :     0.000099
  9 S s       :     5.873450  s :     5.873450
      pz      :     3.656984  p :    10.505752
      px      :     3.050974
      py      :     3.797794
      dz2     :     0.011515  d :     0.052314
      dxz     :     0.008433
      dyz     :     0.004519
      dx2y2   :     0.019509
      dxy     :     0.008338
 10 C s       :     3.049961  s :     3.049961
      pz      :     1.004740  p :     3.028862
      px      :     0.978385
      py      :     1.045737
      dz2     :     0.005959  d :     0.031881
      dxz     :     0.005370
      dyz     :     0.006406
      dx2y2   :     0.005215
      dxy     :     0.008930
 11 S s       :     5.869324  s :     5.869324
      pz      :     3.618117  p :    10.532568
      px      :     3.498246
      py      :     3.416205
      dz2     :     0.004089  d :     0.031864
      dxz     :     0.006011
      dyz     :     0.004164
      dx2y2   :     0.009758
      dxy     :     0.007842
 12 S s       :     5.886347  s :     5.886347
      pz      :     3.553424  p :    10.568510
      px      :     3.499740
      py      :     3.515346
      dz2     :     0.006928  d :     0.041547
      dxz     :     0.009571
      dyz     :     0.005126
      dx2y2   :     0.010232
      dxy     :     0.009689
 13 Fes       :     6.553518  s :     6.553518
      pz      :     4.268010  p :    12.840065
      px      :     4.291537
      py      :     4.280519
      dz2     :     1.188791  d :     6.056174
      dxz     :     1.223352
      dyz     :     1.186878
      dx2y2   :     1.218897
      dxy     :     1.238256
      f0      :     0.000163  f :     0.001160
      f+1     :     0.000155
      f-1     :     0.000306
      f+2     :     0.000177
      f-2     :     0.000139
      f+3     :     0.000124
      f-3     :     0.000098
 14 S s       :     5.885710  s :     5.885710
      pz      :     3.205344  p :    10.484960
      px      :     3.724957
      py      :     3.554659
      dz2     :     0.018838  d :     0.055946
      dxz     :     0.010490
      dyz     :     0.014372
      dx2y2   :     0.004725
      dxy     :     0.007521
 15 C s       :     3.040789  s :     3.040789
      pz      :     1.004620  p :     3.036014
      px      :     1.032463
      py      :     0.998932
      dz2     :     0.008615  d :     0.032556
      dxz     :     0.003915
      dyz     :     0.008244
      dx2y2   :     0.006183
      dxy     :     0.005599
 16 O s       :     3.884128  s :     3.884128
      pz      :     1.457265  p :     4.642540
      px      :     1.470836
      py      :     1.714439
      dz2     :     0.004484  d :     0.015411
      dxz     :     0.005399
      dyz     :     0.003017
      dx2y2   :     0.001347
      dxy     :     0.001163
 17 S s       :     5.862601  s :     5.862601
      pz      :     3.189716  p :     9.837745
      px      :     3.451825
      py      :     3.196204
      dz2     :     0.051436  d :     0.227933
      dxz     :     0.042703
      dyz     :     0.065488
      dx2y2   :     0.035045
      dxy     :     0.033262
 18 C s       :     3.038130  s :     3.038130
      pz      :     1.001902  p :     3.093894
      px      :     1.087456
      py      :     1.004536
      dz2     :     0.002068  d :     0.028128
      dxz     :     0.007096
      dyz     :     0.008055
      dx2y2   :     0.004735
      dxy     :     0.006175
 19 O s       :     3.872409  s :     3.872409
      pz      :     1.617622  p :     4.830374
      px      :     1.694335
      py      :     1.518417
      dz2     :     0.001270  d :     0.004807
      dxz     :     0.000770
      dyz     :     0.001233
      dx2y2   :     0.000677
      dxy     :     0.000857
 20 S s       :     5.868479  s :     5.868479
      pz      :     3.476742  p :    10.526087
      px      :     3.460757
      py      :     3.588588
      dz2     :     0.005757  d :     0.032585
      dxz     :     0.008879
      dyz     :     0.004555
      dx2y2   :     0.006957
      dxy     :     0.006438
 21 C s       :     2.950465  s :     2.950465
      pz      :     0.991000  p :     3.063002
      px      :     1.014839
      py      :     1.057163
      dz2     :     0.006020  d :     0.025400
      dxz     :     0.004018
      dyz     :     0.005286
      dx2y2   :     0.005611
      dxy     :     0.004465
 22 H s       :     1.010564  s :     1.010564
      pz      :     0.012852  p :     0.024645
      px      :     0.007059
      py      :     0.004734
 23 H s       :     0.955606  s :     0.955606
      pz      :     0.009284  p :     0.027148
      px      :     0.008734
      py      :     0.009130
 24 H s       :     0.948916  s :     0.948916
      pz      :     0.005666  p :     0.026133
      px      :     0.013937
      py      :     0.006530
 25 H s       :     0.974269  s :     0.974269
      pz      :     0.010499  p :     0.025154
      px      :     0.009567
      py      :     0.005088
 26 H s       :     0.960973  s :     0.960973
      pz      :     0.009515  p :     0.025117
      px      :     0.006721
      py      :     0.008881
 27 H s       :     0.874773  s :     0.874773
      pz      :     0.006580  p :     0.027742
      px      :     0.015497
      py      :     0.005665
 28 H s       :     0.987198  s :     0.987198
      pz      :     0.005059  p :     0.024889
      px      :     0.008153
      py      :     0.011677
 29 H s       :     0.932877  s :     0.932877
      pz      :     0.004607  p :     0.024838
      px      :     0.014719
      py      :     0.005513
 30 H s       :     0.920511  s :     0.920511
      pz      :     0.008836  p :     0.024786
      px      :     0.005545
      py      :     0.010405
 31 H s       :     0.984557  s :     0.984557
      pz      :     0.012441  p :     0.024862
      px      :     0.004740
      py      :     0.007682
 32 H s       :     0.927004  s :     0.927004
      pz      :     0.005448  p :     0.024831
      px      :     0.005968
      py      :     0.013414
 33 H s       :     0.926347  s :     0.926347
      pz      :     0.011726  p :     0.024955
      px      :     0.004997
      py      :     0.008232
 34 H s       :     0.982292  s :     0.982292
      pz      :     0.006642  p :     0.024848
      px      :     0.007991
      py      :     0.010215
 35 H s       :     0.928873  s :     0.928873
      pz      :     0.005812  p :     0.024900
      px      :     0.005221
      py      :     0.013866
 36 H s       :     0.904526  s :     0.904526
      pz      :     0.014917  p :     0.024831
      px      :     0.004652
      py      :     0.005262

SPIN
  0 C s       :    -0.000666  s :    -0.000666
      pz      :     0.001297  p :     0.002102
      px      :     0.001505
      py      :    -0.000700
      dz2     :     0.000302  d :     0.000980
      dxz     :     0.000120
      dyz     :     0.000016
      dx2y2   :     0.000104
      dxy     :     0.000437
  1 S s       :     0.006828  s :     0.006828
      pz      :     0.042227  p :     0.122733
      px      :     0.015914
      py      :     0.064592
      dz2     :     0.000299  d :     0.001964
      dxz     :     0.000218
      dyz     :     0.000087
      dx2y2   :     0.001235
      dxy     :     0.000125
  2 Fes       :     0.051355  s :     0.051355
      pz      :     0.042505  p :     0.126426
      px      :     0.049665
      py      :     0.034256
      dz2     :     0.731609  d :     3.823844
      dxz     :     0.771039
      dyz     :     0.814432
      dx2y2   :     0.784025
      dxy     :     0.722738
      f0      :     0.000015  f :    -0.000018
      f+1     :     0.000003
      f-1     :     0.000005
      f+2     :    -0.000009
      f-2     :    -0.000007
      f+3     :    -0.000021
      f-3     :    -0.000003
  3 O s       :     0.006963  s :     0.006963
      pz      :     0.016049  p :     0.084284
      px      :     0.043637
      py      :     0.024598
      dz2     :     0.000066  d :     0.000471
      dxz     :     0.000243
      dyz     :     0.000161
      dx2y2   :    -0.000032
      dxy     :     0.000033
  4 Fes       :     0.045116  s :     0.045116
      pz      :     0.011677  p :     0.051277
      px      :     0.017072
      py      :     0.022528
      dz2     :     0.337007  d :     3.206289
      dxz     :     0.452270
      dyz     :     0.846607
      dx2y2   :     0.817490
      dxy     :     0.752915
      f0      :     0.000003  f :     0.000058
      f+1     :     0.000011
      f-1     :     0.000010
      f+2     :     0.000013
      f-2     :     0.000006
      f+3     :     0.000008
      f-3     :     0.000008
  5 O s       :     0.001160  s :     0.001160
      pz      :     0.000754  p :     0.013891
      px      :     0.003767
      py      :     0.009370
      dz2     :     0.000066  d :     0.000252
      dxz     :     0.000070
      dyz     :     0.000108
      dx2y2   :    -0.000007
      dxy     :     0.000016
  6 C s       :     0.001003  s :     0.001003
      pz      :    -0.000625  p :     0.000988
      px      :     0.000492
      py      :     0.001121
      dz2     :     0.000031  d :     0.000710
      dxz     :     0.000144
      dyz     :     0.000486
      dx2y2   :     0.000016
      dxy     :     0.000033
  7 O s       :     0.000051  s :     0.000051
      pz      :     0.001534  p :     0.004226
      px      :     0.002563
      py      :     0.000130
      dz2     :    -0.000002  d :    -0.000009
      dxz     :    -0.000001
      dyz     :     0.000000
      dx2y2   :    -0.000001
      dxy     :    -0.000005
  8 Fes       :    -0.061868  s :    -0.061868
      pz      :    -0.055365  p :    -0.162726
      px      :    -0.049797
      py      :    -0.057564
      dz2     :    -0.730036  d :    -3.696281
      dxz     :    -0.776426
      dyz     :    -0.720385
      dx2y2   :    -0.702033
      dxy     :    -0.767400
      f0      :     0.000009  f :     0.000087
      f+1     :     0.000012
      f-1     :     0.000017
      f+2     :     0.000010
      f-2     :     0.000004
      f+3     :     0.000027
      f-3     :     0.000008
  9 S s       :    -0.007553  s :    -0.007553
      pz      :    -0.077533  p :    -0.138274
      px      :     0.007266
      py      :    -0.068007
      dz2     :    -0.000307  d :    -0.002673
      dxz     :    -0.001121
      dyz     :    -0.000020
      dx2y2   :    -0.000704
      dxy     :    -0.000520
 10 C s       :     0.000724  s :     0.000724
      pz      :     0.000867  p :    -0.003978
      px      :    -0.004936
      py      :     0.000091
      dz2     :    -0.000065  d :    -0.001030
      dxz     :    -0.000430
      dyz     :    -0.000116
      dx2y2   :    -0.000003
      dxy     :    -0.000416
 11 S s       :    -0.000351  s :    -0.000351
      pz      :     0.022729  p :     0.023047
      px      :     0.006307
      py      :    -0.005990
      dz2     :     0.000298  d :    -0.000242
      dxz     :    -0.000247
      dyz     :    -0.000116
      dx2y2   :     0.000117
      dxy     :    -0.000293
 12 S s       :     0.001296  s :     0.001296
      pz      :     0.028763  p :     0.087844
      px      :     0.009640
      py      :     0.049442
      dz2     :    -0.000114  d :     0.001802
      dxz     :    -0.000036
      dyz     :     0.001034
      dx2y2   :     0.000624
      dxy     :     0.000295
 13 Fes       :     0.051633  s :     0.051633
      pz      :     0.052131  p :     0.116789
      px      :     0.032724
      py      :     0.031934
      dz2     :     0.790872  d :     3.855232
      dxz     :     0.763937
      dyz     :     0.789665
      dx2y2   :     0.763376
      dxy     :     0.747383
      f0      :     0.000007  f :    -0.000002
      f+1     :    -0.000011
      f-1     :     0.000011
      f+2     :     0.000002
      f-2     :    -0.000001
      f+3     :    -0.000008
      f-3     :    -0.000001
 14 S s       :     0.008759  s :     0.008759
      pz      :     0.008866  p :     0.160350
      px      :     0.069435
      py      :     0.082049
      dz2     :     0.000139  d :     0.002435
      dxz     :     0.000300
      dyz     :     0.001524
      dx2y2   :     0.000673
      dxy     :    -0.000200
 15 C s       :    -0.001369  s :    -0.001369
      pz      :     0.003977  p :     0.002471
      px      :    -0.000683
      py      :    -0.000824
      dz2     :     0.000238  d :     0.001208
      dxz     :     0.000215
      dyz     :     0.000388
      dx2y2   :     0.000251
      dxy     :     0.000115
 16 O s       :     0.000197  s :     0.000197
      pz      :    -0.006955  p :    -0.019441
      px      :    -0.022643
      py      :     0.010157
      dz2     :     0.000109  d :     0.000179
      dxz     :    -0.000111
      dyz     :    -0.000000
      dx2y2   :     0.000091
      dxy     :     0.000089
 17 S s       :    -0.003957  s :    -0.003957
      pz      :    -0.036489  p :    -0.100813
      px      :    -0.058343
      py      :    -0.005980
      dz2     :    -0.000809  d :    -0.000990
      dxz     :     0.000073
      dyz     :     0.000222
      dx2y2   :    -0.000428
      dxy     :    -0.000048
 18 C s       :     0.001821  s :     0.001821
      pz      :     0.001190  p :     0.003723
      px      :     0.000509
      py      :     0.002024
      dz2     :    -0.000050  d :    -0.000539
      dxz     :    -0.000036
      dyz     :    -0.000159
      dx2y2   :    -0.000030
      dxy     :    -0.000264
 19 O s       :     0.008861  s :     0.008861
      pz      :     0.145982  p :     0.330022
      px      :     0.143578
      py      :     0.040462
      dz2     :    -0.000003  d :     0.000649
      dxz     :    -0.000013
      dyz     :     0.000199
      dx2y2   :     0.000265
      dxy     :     0.000201
 20 S s       :    -0.000331  s :    -0.000331
      pz      :    -0.012994  p :    -0.016622
      px      :     0.006006
      py      :    -0.009634
      dz2     :     0.000066  d :    -0.000094
      dxz     :    -0.000126
      dyz     :     0.000232
      dx2y2   :    -0.000244
      dxy     :    -0.000022
 21 C s       :    -0.000987  s :    -0.000987
      pz      :    -0.001395  p :     0.001033
      px      :     0.000598
      py      :     0.001830
      dz2     :     0.000012  d :     0.000018
      dxz     :     0.000002
      dyz     :     0.000003
      dx2y2   :    -0.000006
      dxy     :     0.000006
 22 H s       :     0.000045  s :     0.000045
      pz      :     0.000006  p :     0.000024
      px      :     0.000010
      py      :     0.000008
 23 H s       :     0.001849  s :     0.001849
      pz      :     0.000226  p :     0.000233
      px      :     0.000001
      py      :     0.000006
 24 H s       :     0.000113  s :     0.000113
      pz      :     0.000016  p :     0.000018
      px      :     0.000007
      py      :    -0.000005
 25 H s       :     0.000043  s :     0.000043
      pz      :    -0.000011  p :     0.000002
      px      :    -0.000001
      py      :     0.000014
 26 H s       :    -0.002917  s :    -0.002917
      pz      :     0.000001  p :     0.000021
      px      :    -0.000003
      py      :     0.000023
 27 H s       :    -0.004953  s :    -0.004953
      pz      :     0.000003  p :     0.000003
      px      :    -0.000046
      py      :     0.000046
 28 H s       :     0.005281  s :     0.005281
      pz      :     0.000086  p :     0.000092
      px      :     0.000023
      py      :    -0.000017
 29 H s       :     0.003841  s :     0.003841
      pz      :     0.000005  p :    -0.000026
      px      :    -0.000038
      py      :     0.000008
 30 H s       :     0.002874  s :     0.002874
      pz      :    -0.000006  p :     0.000005
      px      :    -0.000005
      py      :     0.000015
 31 H s       :    -0.003063  s :    -0.003063
      pz      :    -0.000006  p :    -0.000082
      px      :    -0.000080
      py      :     0.000003
 32 H s       :    -0.003233  s :    -0.003233
      pz      :    -0.000002  p :    -0.000004
      px      :    -0.000010
      py      :     0.000009
 33 H s       :    -0.001192  s :    -0.001192
      pz      :    -0.000015  p :    -0.000027
      px      :    -0.000021
      py      :     0.000009
 34 H s       :     0.004794  s :     0.004794
      pz      :     0.000034  p :     0.000071
      px      :     0.000025
      py      :     0.000012
 35 H s       :     0.003401  s :     0.003401
      pz      :    -0.000005  p :    -0.000017
      px      :     0.000015
      py      :    -0.000027
 36 H s       :     0.000425  s :     0.000425
      pz      :     0.000010  p :     0.000040
      px      :     0.000034
      py      :    -0.000004


                     *******************************
                     * LOEWDIN POPULATION ANALYSIS *
                     *******************************

-------------------------------------------
LOEWDIN ATOMIC CHARGES AND SPIN POPULATIONS
-------------------------------------------
   0 C :   -0.193467    0.006976
   1 S :   -0.142681    0.143031
   2 Fe:    0.136711    3.911405
   3 O :   -0.414212    0.129405
   4 Fe:    0.516878    3.249930
   5 O :   -0.275676    0.024767
   6 C :   -0.004479    0.002397
   7 O :   -0.365496    0.004188
   8 Fe:   -0.070771   -3.797588
   9 S :   -0.146783   -0.162885
  10 C :   -0.192684   -0.007741
  11 S :   -0.248653    0.018490
  12 S :   -0.158730    0.101945
  13 Fe:    0.137087    3.938769
  14 S :   -0.140034    0.181444
  15 C :   -0.199426    0.008095
  16 O :   -0.509060   -0.010062
  17 S :    0.279160   -0.101215
  18 C :   -0.233352    0.000035
  19 O :   -0.514757    0.369281
  20 S :   -0.238892   -0.020550
  21 C :   -0.119463    0.002510
  22 H :    0.001925    0.000169
  23 H :    0.015954    0.001669
  24 H :    0.027859    0.000031
  25 H :    0.003670    0.000067
  26 H :   -0.004550   -0.002595
  27 H :    0.023216   -0.003395
  28 H :   -0.011725    0.004789
  29 H :    0.007666    0.002911
  30 H :    0.010924    0.002774
  31 H :   -0.010014   -0.003251
  32 H :    0.009683   -0.002512
  33 H :    0.008509   -0.001495
  34 H :   -0.009766    0.004083
  35 H :    0.007937    0.002565
  36 H :    0.017495    0.001564

----------------------------------------------------
LOEWDIN REDUCED ORBITAL CHARGES AND SPIN POPULATIONS
----------------------------------------------------
CHARGE
  0 C s       :     2.880374  s :     2.880374
      pz      :     1.100616  p :     3.235991
      px      :     1.044770
      py      :     1.090605
      dz2     :     0.025121  d :     0.077101
      dxz     :     0.011402
      dyz     :     0.005633
      dx2y2   :     0.012155
      dxy     :     0.022790
  1 S s       :     5.623352  s :     5.623352
      pz      :     3.667879  p :    10.456771
      px      :     3.111620
      py      :     3.677272
      dz2     :     0.006853  d :     0.062557
      dxz     :     0.019990
      dyz     :     0.004053
      dx2y2   :     0.019545
      dxy     :     0.012116
  2 Fes       :     6.543647  s :     6.543647
      pz      :     4.327666  p :    13.066816
      px      :     4.368912
      py      :     4.370237
      dz2     :     1.304954  d :     6.251155
      dxz     :     1.254672
      dyz     :     1.187895
      dx2y2   :     1.225227
      dxy     :     1.278407
      f0      :     0.000432  f :     0.001672
      f+1     :     0.000241
      f-1     :     0.000359
      f+2     :     0.000171
      f-2     :     0.000152
      f+3     :     0.000188
      f-3     :     0.000129
  3 O s       :     3.656301  s :     3.656301
      pz      :     1.506802  p :     4.749987
      px      :     1.644727
      py      :     1.598458
      dz2     :     0.002481  d :     0.007925
      dxz     :     0.001701
      dyz     :     0.001888
      dx2y2   :     0.000805
      dxy     :     0.001050
  4 Fes       :     6.428886  s :     6.428886
      pz      :     4.215971  p :    12.734751
      px      :     4.256380
      py      :     4.262400
      dz2     :     1.651577  d :     6.317120
      dxz     :     1.233155
      dyz     :     1.112014
      dx2y2   :     1.214604
      dxy     :     1.105769
      f0      :     0.000289  f :     0.002365
      f+1     :     0.000263
      f-1     :     0.000291
      f+2     :     0.000325
      f-2     :     0.000422
      f+3     :     0.000449
      f-3     :     0.000326
  5 O s       :     3.530310  s :     3.530310
      pz      :     1.408442  p :     4.719909
      px      :     1.584029
      py      :     1.727439
      dz2     :     0.012828  d :     0.025457
      dxz     :     0.005932
      dyz     :     0.005441
      dx2y2   :     0.000694
      dxy     :     0.000563
  6 C s       :     2.851824  s :     2.851824
      pz      :     0.988164  p :     2.826762
      px      :     0.820919
      py      :     1.017680
      dz2     :     0.099827  d :     0.325893
      dxz     :     0.057721
      dyz     :     0.106173
      dx2y2   :     0.035866
      dxy     :     0.026306
  7 O s       :     3.568754  s :     3.568754
      pz      :     1.682186  p :     4.770893
      px      :     1.497225
      py      :     1.591482
      dz2     :     0.003230  d :     0.025849
      dxz     :     0.002529
      dyz     :     0.010150
      dx2y2   :     0.005510
      dxy     :     0.004430
  8 Fes       :     6.581915  s :     6.581915
      pz      :     4.394004  p :    13.154585
      px      :     4.367202
      py      :     4.393379
      dz2     :     1.281951  d :     6.333100
      dxz     :     1.216148
      dyz     :     1.301830
      dx2y2   :     1.314827
      dxy     :     1.218344
      f0      :     0.000170  f :     0.001171
      f+1     :     0.000156
      f-1     :     0.000182
      f+2     :     0.000183
      f-2     :     0.000145
      f+3     :     0.000179
      f-3     :     0.000156
  9 S s       :     5.609233  s :     5.609233
      pz      :     3.611003  p :    10.474729
      px      :     3.104330
      py      :     3.759395
      dz2     :     0.013746  d :     0.062821
      dxz     :     0.009551
      dyz     :     0.004872
      dx2y2   :     0.025084
      dxy     :     0.009567
 10 C s       :     2.879745  s :     2.879745
      pz      :     1.082863  p :     3.234578
      px      :     1.053166
      py      :     1.098549
      dz2     :     0.015875  d :     0.078361
      dxz     :     0.011579
      dyz     :     0.016991
      dx2y2   :     0.013139
      dxy     :     0.020777
 11 S s       :     5.695075  s :     5.695075
      pz      :     3.608030  p :    10.518024
      px      :     3.495849
      py      :     3.414145
      dz2     :     0.004236  d :     0.035554
      dxz     :     0.006664
      dyz     :     0.004578
      dx2y2   :     0.011401
      dxy     :     0.008675
 12 S s       :     5.651149  s :     5.651149
      pz      :     3.518826  p :    10.460907
      px      :     3.467031
      py      :     3.475051
      dz2     :     0.007818  d :     0.046674
      dxz     :     0.010416
      dyz     :     0.005974
      dx2y2   :     0.011704
      dxy     :     0.010762
 13 Fes       :     6.542653  s :     6.542653
      pz      :     4.336212  p :    13.073324
      px      :     4.388709
      py      :     4.348402
      dz2     :     1.231664  d :     6.245206
      dxz     :     1.262118
      dyz     :     1.228373
      dx2y2   :     1.250646
      dxy     :     1.272405
      f0      :     0.000241  f :     0.001730
      f+1     :     0.000241
      f-1     :     0.000441
      f+2     :     0.000253
      f-2     :     0.000213
      f+3     :     0.000188
      f-3     :     0.000154
 14 S s       :     5.611051  s :     5.611051
      pz      :     3.248763  p :    10.461156
      px      :     3.703890
      py      :     3.508503
      dz2     :     0.023310  d :     0.067826
      dxz     :     0.012244
      dyz     :     0.018661
      dx2y2   :     0.005307
      dxy     :     0.008304
 15 C s       :     2.877208  s :     2.877208
      pz      :     1.071235  p :     3.242016
      px      :     1.094205
      py      :     1.076576
      dz2     :     0.021078  d :     0.080203
      dxz     :     0.008482
      dyz     :     0.020262
      dx2y2   :     0.016026
      dxy     :     0.014355
 16 O s       :     3.679154  s :     3.679154
      pz      :     1.549259  p :     4.803513
      px      :     1.526387
      py      :     1.727867
      dz2     :     0.007681  d :     0.026393
      dxz     :     0.010517
      dyz     :     0.003553
      dx2y2   :     0.002958
      dxy     :     0.001684
 17 S s       :     5.530650  s :     5.530650
      pz      :     3.204038  p :     9.878456
      px      :     3.447816
      py      :     3.226602
      dz2     :     0.066375  d :     0.311734
      dxz     :     0.066130
      dyz     :     0.091391
      dx2y2   :     0.045490
      dxy     :     0.042347
 18 C s       :     2.897196  s :     2.897196
      pz      :     1.072314  p :     3.264284
      px      :     1.108509
      py      :     1.083461
      dz2     :     0.004748  d :     0.071872
      dxz     :     0.018623
      dyz     :     0.020403
      dx2y2   :     0.013151
      dxy     :     0.014947
 19 O s       :     3.646650  s :     3.646650
      pz      :     1.630001  p :     4.860897
      px      :     1.693879
      py      :     1.537017
      dz2     :     0.001840  d :     0.007209
      dxz     :     0.000950
      dyz     :     0.001959
      dx2y2   :     0.001041
      dxy     :     0.001419
 20 S s       :     5.693232  s :     5.693232
      pz      :     3.457992  p :    10.509149
      px      :     3.465770
      py      :     3.585387
      dz2     :     0.006596  d :     0.036511
      dxz     :     0.010254
      dyz     :     0.005167
      dx2y2   :     0.007602
      dxy     :     0.006893
 21 C s       :     2.840662  s :     2.840662
      pz      :     1.061325  p :     3.208551
      px      :     1.070435
      py      :     1.076791
      dz2     :     0.016349  d :     0.070249
      dxz     :     0.011101
      dyz     :     0.014905
      dx2y2   :     0.016429
      dxy     :     0.011465
 22 H s       :     0.926834  s :     0.926834
      pz      :     0.036986  p :     0.071241
      px      :     0.018677
      py      :     0.015577
 23 H s       :     0.906072  s :     0.906072
      pz      :     0.025575  p :     0.077974
      px      :     0.023147
      py      :     0.029252
 24 H s       :     0.898609  s :     0.898609
      pz      :     0.014582  p :     0.073532
      px      :     0.038357
      py      :     0.020593
 25 H s       :     0.922086  s :     0.922086
      pz      :     0.031231  p :     0.074244
      px      :     0.026653
      py      :     0.016360
 26 H s       :     0.927929  s :     0.927929
      pz      :     0.025202  p :     0.076621
      px      :     0.018632
      py      :     0.032787
 27 H s       :     0.891446  s :     0.891446
      pz      :     0.019396  p :     0.085338
      px      :     0.043977
      py      :     0.021965
 28 H s       :     0.939518  s :     0.939518
      pz      :     0.017102  p :     0.072207
      px      :     0.021519
      py      :     0.033586
 29 H s       :     0.918399  s :     0.918399
      pz      :     0.016197  p :     0.073935
      px      :     0.042648
      py      :     0.015089
 30 H s       :     0.914698  s :     0.914698
      pz      :     0.031607  p :     0.074379
      px      :     0.015119
      py      :     0.027653
 31 H s       :     0.938194  s :     0.938194
      pz      :     0.034523  p :     0.071820
      px      :     0.016858
      py      :     0.020439
 32 H s       :     0.916403  s :     0.916403
      pz      :     0.013760  p :     0.073915
      px      :     0.022882
      py      :     0.037272
 33 H s       :     0.917013  s :     0.917013
      pz      :     0.031478  p :     0.074479
      px      :     0.019641
      py      :     0.023359
 34 H s       :     0.937681  s :     0.937681
      pz      :     0.018033  p :     0.072085
      px      :     0.026711
      py      :     0.027341
 35 H s       :     0.917905  s :     0.917905
      pz      :     0.016445  p :     0.074158
      px      :     0.018700
      py      :     0.039013
 36 H s       :     0.907690  s :     0.907690
      pz      :     0.045120  p :     0.074815
      px      :     0.015788
      py      :     0.013906

SPIN
  0 C s       :     0.000771  s :     0.000771
      pz      :     0.001090  p :     0.004061
      px      :     0.003077
      py      :    -0.000106
      dz2     :     0.000725  d :     0.002144
      dxz     :     0.000225
      dyz     :     0.000022
      dx2y2   :     0.000211
      dxy     :     0.000962
  1 S s       :     0.005969  s :     0.005969
      pz      :     0.043392  p :     0.133519
      px      :     0.019231
      py      :     0.070895
      dz2     :     0.000564  d :     0.003543
      dxz     :     0.000326
      dyz     :     0.000457
      dx2y2   :     0.001749
      dxy     :     0.000447
  2 Fes       :     0.016415  s :     0.016415
      pz      :     0.035342  p :     0.104539
      px      :     0.043840
      py      :     0.025356
      dz2     :     0.725803  d :     3.790475
      dxz     :     0.765288
      dyz     :     0.808629
      dx2y2   :     0.777944
      dxy     :     0.712811
      f0      :     0.000020  f :    -0.000024
      f+1     :     0.000005
      f-1     :     0.000002
      f+2     :    -0.000012
      f-2     :    -0.000007
      f+3     :    -0.000028
      f-3     :    -0.000004
  3 O s       :     0.010895  s :     0.010895
      pz      :     0.033825  p :     0.116465
      px      :     0.051326
      py      :     0.031314
      dz2     :     0.000497  d :     0.002045
      dxz     :     0.000705
      dyz     :     0.000491
      dx2y2   :     0.000112
      dxy     :     0.000239
  4 Fes       :     0.026011  s :     0.026011
      pz      :     0.013985  p :     0.044208
      px      :     0.011529
      py      :     0.018693
      dz2     :     0.334106  d :     3.179659
      dxz     :     0.446451
      dyz     :     0.840132
      dx2y2   :     0.812051
      dxy     :     0.746919
      f0      :     0.000009  f :     0.000053
      f+1     :     0.000008
      f-1     :     0.000011
      f+2     :     0.000020
      f-2     :     0.000001
      f+3     :    -0.000003
      f-3     :     0.000007
  5 O s       :     0.003143  s :     0.003143
      pz      :     0.003695  p :     0.021180
      px      :     0.004375
      py      :     0.013110
      dz2     :     0.000151  d :     0.000444
      dxz     :     0.000090
      dyz     :     0.000142
      dx2y2   :     0.000029
      dxy     :     0.000033
  6 C s       :     0.000376  s :     0.000376
      pz      :     0.000187  p :     0.000871
      px      :     0.000431
      py      :     0.000253
      dz2     :     0.000078  d :     0.001151
      dxz     :     0.000229
      dyz     :     0.000724
      dx2y2   :     0.000048
      dxy     :     0.000071
  7 O s       :     0.000217  s :     0.000217
      pz      :     0.001406  p :     0.003968
      px      :     0.002451
      py      :     0.000112
      dz2     :     0.000003  d :     0.000003
      dxz     :     0.000002
      dyz     :     0.000000
      dx2y2   :     0.000000
      dxy     :    -0.000002
  8 Fes       :    -0.016757  s :    -0.016757
      pz      :    -0.039147  p :    -0.123273
      px      :    -0.042138
      py      :    -0.041989
      dz2     :    -0.722138  d :    -3.657679
      dxz     :    -0.769636
      dyz     :    -0.714049
      dx2y2   :    -0.692747
      dxy     :    -0.759109
      f0      :     0.000012  f :     0.000121
      f+1     :     0.000016
      f-1     :     0.000020
      f+2     :     0.000015
      f-2     :     0.000005
      f+3     :     0.000040
      f-3     :     0.000013
  9 S s       :    -0.007249  s :    -0.007249
      pz      :    -0.084681  p :    -0.151068
      px      :     0.004072
      py      :    -0.070459
      dz2     :    -0.000916  d :    -0.004568
      dxz     :    -0.001480
      dyz     :    -0.000474
      dx2y2   :    -0.001073
      dxy     :    -0.000626
 10 C s       :    -0.000656  s :    -0.000656
      pz      :     0.000310  p :    -0.004849
      px      :    -0.005056
      py      :    -0.000103
      dz2     :    -0.000168  d :    -0.002235
      dxz     :    -0.000812
      dyz     :    -0.000319
      dx2y2   :    -0.000018
      dxy     :    -0.000918
 11 S s       :    -0.000118  s :    -0.000118
      pz      :     0.024385  p :     0.018785
      px      :     0.017699
      py      :    -0.023299
      dz2     :     0.000325  d :    -0.000178
      dxz     :     0.000481
      dyz     :    -0.000464
      dx2y2   :     0.000086
      dxy     :    -0.000604
 12 S s       :     0.004660  s :     0.004660
      pz      :     0.036137  p :     0.093539
      px      :    -0.000606
      py      :     0.058008
      dz2     :     0.000266  d :     0.003746
      dxz     :     0.000378
      dyz     :     0.001825
      dx2y2   :     0.000325
      dxy     :     0.000952
 13 Fes       :     0.015791  s :     0.015791
      pz      :     0.036440  p :     0.098028
      px      :     0.030544
      py      :     0.031044
      dz2     :     0.784056  d :     3.824949
      dxz     :     0.756812
      dyz     :     0.785984
      dx2y2   :     0.757723
      dxy     :     0.740374
      f0      :     0.000008  f :     0.000001
      f+1     :    -0.000017
      f-1     :     0.000012
      f+2     :     0.000003
      f-2     :     0.000001
      f+3     :    -0.000006
      f-3     :     0.000000
 14 S s       :     0.008626  s :     0.008626
      pz      :     0.010564  p :     0.168334
      px      :     0.073251
      py      :     0.084519
      dz2     :     0.000432  d :     0.004484
      dxz     :     0.000294
      dyz     :     0.002279
      dx2y2   :     0.001075
      dxy     :     0.000404
 15 C s       :     0.001000  s :     0.001000
      pz      :     0.004052  p :     0.004399
      px      :    -0.000096
      py      :     0.000444
      dz2     :     0.000587  d :     0.002697
      dxz     :     0.000401
      dyz     :     0.000854
      dx2y2   :     0.000561
      dxy     :     0.000294
 16 O s       :     0.002022  s :     0.002022
      pz      :    -0.006005  p :    -0.012282
      px      :    -0.017075
      py      :     0.010799
      dz2     :     0.000023  d :     0.000198
      dxz     :    -0.000087
      dyz     :     0.000001
      dx2y2   :     0.000154
      dxy     :     0.000106
 17 S s       :    -0.001926  s :    -0.001926
      pz      :    -0.035392  p :    -0.097677
      px      :    -0.057581
      py      :    -0.004704
      dz2     :    -0.001498  d :    -0.001612
      dxz     :     0.000198
      dyz     :     0.000377
      dx2y2   :    -0.000710
      dxy     :     0.000021
 18 C s       :     0.000351  s :     0.000351
      pz      :    -0.000109  p :     0.001032
      px      :    -0.000098
      py      :     0.001239
      dz2     :    -0.000077  d :    -0.001349
      dxz     :    -0.000092
      dyz     :    -0.000456
      dx2y2   :    -0.000105
      dxy     :    -0.000618
 19 O s       :     0.013226  s :     0.013226
      pz      :     0.152472  p :     0.353608
      px      :     0.145684
      py      :     0.055452
      dz2     :     0.000333  d :     0.002447
      dxz     :     0.000202
      dyz     :     0.000688
      dx2y2   :     0.000624
      dxy     :     0.000600
 20 S s       :    -0.000346  s :    -0.000346
      pz      :    -0.022325  p :    -0.020316
      px      :     0.016303
      py      :    -0.014294
      dz2     :    -0.000109  d :     0.000112
      dxz     :    -0.000051
      dyz     :    -0.000233
      dx2y2   :     0.000407
      dxy     :     0.000098
 21 C s       :     0.000335  s :     0.000335
      pz      :     0.000616  p :     0.002174
      px      :     0.000359
      py      :     0.001200
      dz2     :     0.000012  d :     0.000000
      dxz     :    -0.000002
      dyz     :    -0.000002
      dx2y2   :    -0.000006
      dxy     :    -0.000002
 22 H s       :     0.000078  s :     0.000078
      pz      :     0.000013  p :     0.000091
      px      :     0.000027
      py      :     0.000051
 23 H s       :     0.000988  s :     0.000988
      pz      :     0.000555  p :     0.000681
      px      :     0.000053
      py      :     0.000073
 24 H s       :    -0.000057  s :    -0.000057
      pz      :     0.000015  p :     0.000087
      px      :     0.000039
      py      :     0.000033
 25 H s       :     0.000029  s :     0.000029
      pz      :    -0.000011  p :     0.000038
      px      :     0.000013
      py      :     0.000036
 26 H s       :    -0.002755  s :    -0.002755
      pz      :     0.000036  p :     0.000160
      px      :     0.000019
      py      :     0.000104
 27 H s       :    -0.003441  s :    -0.003441
      pz      :    -0.000009  p :     0.000046
      px      :    -0.000005
      py      :     0.000061
 28 H s       :     0.004482  s :     0.004482
      pz      :     0.000334  p :     0.000308
      px      :    -0.000045
      py      :     0.000018
 29 H s       :     0.002797  s :     0.002797
      pz      :     0.000167  p :     0.000115
      px      :    -0.000025
      py      :    -0.000027
 30 H s       :     0.002688  s :     0.002688
      pz      :     0.000081  p :     0.000086
      px      :    -0.000012
      py      :     0.000017
 31 H s       :    -0.003029  s :    -0.003029
      pz      :     0.000057  p :    -0.000221
      px      :    -0.000307
      py      :     0.000029
 32 H s       :    -0.002369  s :    -0.002369
      pz      :     0.000037  p :    -0.000143
      px      :    -0.000257
      py      :     0.000077
 33 H s       :    -0.001452  s :    -0.001452
      pz      :     0.000086  p :    -0.000044
      px      :    -0.000193
      py      :     0.000063
 34 H s       :     0.003871  s :     0.003871
      pz      :     0.000027  p :     0.000213
      px      :     0.000250
      py      :    -0.000064
 35 H s       :     0.002484  s :     0.002484
      pz      :     0.000024  p :     0.000081
      px      :     0.000108
      py      :    -0.000051
 36 H s       :     0.001554  s :     0.001554
      pz      :    -0.000051  p :     0.000010
      px      :     0.000088
      py      :    -0.000027


                      *****************************
                      * MAYER POPULATION ANALYSIS *
                      *****************************

  NA   - Mulliken gross atomic population
  ZA   - Total nuclear charge
  QA   - Mulliken gross atomic charge
  VA   - Mayer's total valence
  BVA  - Mayer's bonded valence
  FA   - Mayer's free valence

  ATOM       NA         ZA         QA         VA         BVA        FA
  0 C      6.1240     6.0000    -0.1240     3.9368     3.9367     0.0001
  1 S     16.4284    16.0000    -0.4284     1.9768     1.9666     0.0103
  2 Fe    25.4361    26.0000     0.5639     7.2150     4.0641     3.1509
  3 O      8.6076     8.0000    -0.6076     2.1143     2.0343     0.0800
  4 Fe    25.1563    26.0000     0.8437     6.0003     3.1857     2.8146
  5 O      8.4154     8.0000    -0.4154     2.0661     2.0657     0.0004
  6 C      5.8687     6.0000     0.1313     4.4760     4.4760     0.0000
  7 O      8.4402     8.0000    -0.4402     2.0313     2.0313     0.0000
  8 Fe    25.6609    26.0000     0.3391     7.3445     4.3604     2.9841
  9 S     16.4315    16.0000    -0.4315     1.9771     1.9636     0.0135
 10 C      6.1107     6.0000    -0.1107     3.9501     3.9500     0.0000
 11 S     16.4338    16.0000    -0.4338     2.3347     2.3292     0.0056
 12 S     16.4964    16.0000    -0.4964     2.3111     2.3033     0.0078
 13 Fe    25.4509    26.0000     0.5491     7.2534     4.0472     3.2062
 14 S     16.4266    16.0000    -0.4266     1.9613     1.9436     0.0177
 15 C      6.1094     6.0000    -0.1094     3.9434     3.9433     0.0001
 16 O      8.5421     8.0000    -0.5421     1.8793     1.8779     0.0015
 17 S     15.9283    16.0000     0.0717     2.4658     2.4544     0.0114
 18 C      6.1602     6.0000    -0.1602     3.8144     3.8144     0.0000
 19 O      8.7076     8.0000    -0.7076     2.0743     2.0247     0.0496
 20 S     16.4272    16.0000    -0.4272     2.3515     2.3461     0.0055
 21 C      6.0389     6.0000    -0.0389     3.7823     3.7822     0.0000
 22 H      1.0352     1.0000    -0.0352     1.0177     1.0177     0.0000
 23 H      0.9828     1.0000     0.0172     1.0748     1.0748     0.0000
 24 H      0.9750     1.0000     0.0250     1.0010     1.0010     0.0000
 25 H      0.9994     1.0000     0.0006     0.9949     0.9949     0.0000
 26 H      0.9861     1.0000     0.0139     0.9783     0.9783     0.0000
 27 H      0.9025     1.0000     0.0975     1.0292     1.0292     0.0000
 28 H      1.0121     1.0000    -0.0121     0.9711     0.9711     0.0000
 29 H      0.9577     1.0000     0.0423     0.9858     0.9858     0.0000
 30 H      0.9453     1.0000     0.0547     0.9851     0.9851     0.0000
 31 H      1.0094     1.0000    -0.0094     0.9717     0.9717     0.0000
 32 H      0.9518     1.0000     0.0482     0.9849     0.9849     0.0000
 33 H      0.9513     1.0000     0.0487     0.9930     0.9930     0.0000
 34 H      1.0071     1.0000    -0.0071     0.9733     0.9733     0.0000
 35 H      0.9538     1.0000     0.0462     0.9904     0.9904     0.0000
 36 H      0.9294     1.0000     0.0706     0.9888     0.9888     0.0000

  Mayer bond orders larger than 0.100000
B(  0-C ,  1-S ) :   1.0081 B(  0-C , 34-H ) :   0.9715 B(  0-C , 35-H ) :   0.9730 
B(  0-C , 36-H ) :   0.9702 B(  1-S ,  2-Fe) :   0.8401 B(  2-Fe,  3-O ) :   0.9486 
B(  2-Fe,  4-Fe) :   0.1024 B(  2-Fe,  8-Fe) :   0.2186 B(  2-Fe, 11-S ) :   1.1083 
B(  2-Fe, 12-S ) :   0.6813 B(  3-O ,  4-Fe) :   0.8531 B(  4-Fe,  5-O ) :   0.4046 
B(  4-Fe, 16-O ) :   0.4721 B(  4-Fe, 17-S ) :   0.1626 B(  4-Fe, 19-O ) :   0.8879 
B(  5-O ,  6-C ) :   1.5238 B(  6-C ,  7-O ) :   1.8583 B(  6-C , 21-C ) :   0.9894 
B(  8-Fe,  9-S ) :   0.8407 B(  8-Fe, 11-S ) :   1.0516 B(  8-Fe, 12-S ) :   0.8057 
B(  8-Fe, 13-Fe) :   0.2164 B(  8-Fe, 20-S ) :   1.0882 B(  9-S , 10-C ) :   1.0243 
B( 10-C , 31-H ) :   0.9713 B( 10-C , 32-H ) :   0.9720 B( 10-C , 33-H ) :   0.9695 
B( 12-S , 13-Fe) :   0.6917 B( 13-Fe, 14-S ) :   0.8434 B( 13-Fe, 19-O ) :   0.9597 
B( 13-Fe, 20-S ) :   1.0671 B( 14-S , 15-C ) :   1.0136 B( 15-C , 28-H ) :   0.9696 
B( 15-C , 29-H ) :   0.9730 B( 15-C , 30-H ) :   0.9717 B( 16-O , 17-S ) :   1.2091 
B( 17-S , 18-C ) :   0.8794 B( 18-C , 25-H ) :   0.9555 B( 18-C , 26-H ) :   0.9517 
B( 18-C , 27-H ) :   0.9464 B( 21-C , 22-H ) :   0.9525 B( 21-C , 23-H ) :   0.9286 
B( 21-C , 24-H ) :   0.9536 

Environment variable NBOEXE for nbo6.exe or nbo5.exe not set! Skipping NBO-Analysis

-------
TIMINGS
-------

Total SCF time: 0 days 3 hours 43 min 25 sec 

Total time                  ....   13405.883 sec
Sum of individual times     ....   13400.085 sec  (100.0%)

Fock matrix formation       ....   13349.083 sec  ( 99.6%)
  XC integration            ....     303.063 sec  (  2.3% of F)
    Basis function eval.    ....      85.204 sec  ( 28.1% of XC)
    Density eval.           ....      98.827 sec  ( 32.6% of XC)
    XC-Functional eval.     ....      13.730 sec  (  4.5% of XC)
    XC-Potential eval.      ....      98.074 sec  ( 32.4% of XC)
Diagonalization             ....      26.990 sec  (  0.2%)
Density matrix formation    ....       7.596 sec  (  0.1%)
Population analysis         ....       0.054 sec  (  0.0%)
Initial guess               ....       1.660 sec  (  0.0%)
Orbital Transformation      ....       0.000 sec  (  0.0%)
Orbital Orthonormalization  ....       0.000 sec  (  0.0%)
DIIS solution               ....      10.822 sec  (  0.1%)
Grid generation             ....       3.880 sec  (  0.0%)

-------------------------   --------------------
FINAL SINGLE POINT ENERGY     -8451.736343936025
-------------------------   --------------------


                            ***************************************
                            *     ORCA property calculations      *
                            ***************************************

                                    ---------------------
                                    Active property flags
                                    ---------------------
   (+) Dipole Moment


------------------------------------------------------------------------------
                       ORCA ELECTRIC PROPERTIES CALCULATION
------------------------------------------------------------------------------

Dipole Moment Calculation                       ... on
Quadrupole Moment Calculation                   ... off
Polarizability Calculation                      ... off
GBWName                                         ... 1e3d_chainsAB_proximal_cluster.gbw
Electron density file                           ... 1e3d_chainsAB_proximal_cluster.scfp
The origin for moment calculation is the CENTER OF MASS  = (29.303222, 21.721635 82.298975)

-------------
DIPOLE MOMENT
-------------
                                X             Y             Z
Electronic contribution:     -7.38188       1.77132     -20.29860
Nuclear contribution   :      7.35895       0.01365      19.72946
                        -----------------------------------------
Total Dipole Moment    :     -0.02293       1.78498      -0.56914
                        -----------------------------------------
Magnitude (a.u.)       :      1.87366
Magnitude (Debye)      :      4.76246


--------------------
Rotational spectrum 
--------------------
 
Rotational constants in cm-1:     0.004948     0.003175     0.002922 
Rotational constants in MHz :   148.345912    95.176650    87.594817 

 Dipole components along the rotational axes: 
x,y,z [a.u.] :    -1.374659     1.252088     0.230601 
x,y,z [Debye]:    -3.494105     3.182554     0.586141 

 
------------------------------------------------------------------------------
                      ORCA CHELPG CHARGES GENERATION
------------------------------------------------------------------------------

GBW file                           ... 1e3d_chainsAB_proximal_cluster.gbw

Reading the GBW file               ... done

Grid spacing                       ...     0.300000
Point Cut-Off                      ...     2.800000
Van-der-Waals Radii                ...        COSMO
Total charge                       ...           -3


Number of points X direction       ...           47
Number of points Y direction       ...           47
Number of points Z direction       ...           55
Maximum number of possible points  ...       121495
Final number of points             ...        23039


CHELPG Charges            
--------------------------------
  0   C   :      -0.078610
  1   S   :      -0.550464
  2   Fe  :       0.584213
  3   O   :      -0.561906
  4   Fe  :       0.868181
  5   O   :      -0.644063
  6   C   :       0.826589
  7   O   :      -0.762415
  8   Fe  :       0.447242
  9   S   :      -0.580894
 10   C   :      -0.061102
 11   S   :      -0.545079
 12   S   :      -0.437623
 13   Fe  :       0.677056
 14   S   :      -0.596670
 15   C   :      -0.050146
 16   O   :      -0.189995
 17   S   :      -0.363236
 18   C   :       0.127709
 19   O   :      -0.688865
 20   S   :      -0.521516
 21   C   :      -0.360007
 22   H   :       0.045779
 23   H   :       0.048037
 24   H   :       0.067250
 25   H   :      -0.025726
 26   H   :      -0.025742
 27   H   :       0.014786
 28   H   :       0.014455
 29   H   :       0.032991
 30   H   :       0.047741
 31   H   :       0.012547
 32   H   :       0.065506
 33   H   :       0.042068
 34   H   :       0.024384
 35   H   :       0.033864
 36   H   :       0.063659
--------------------------------
Total charge:    -3.000000
--------------------------------

CHELPG charges calculated...

Timings for individual parts in CHELPG calculation:
Grid generation                 ...        0.011 sec (=   0.000 min)
Potential calculation           ...       19.945 sec (=   0.332 min)
Fit to the potential            ...        0.100 sec (=   0.002 min)
------------------------------------------------------------------------------

------------------------------------------------------------------------------
                      ORCA CHELPG CHARGES GENERATION
------------------------------------------------------------------------------

GBW file                           ... 1e3d_chainsAB_proximal_cluster.gbw

Density file                       ... 1e3d_chainsAB_proximal_cluster.scfp

Reading the GBW file               ... done

Reading the density               ... Done!
Grid spacing                       ...     0.300000
Point Cut-Off                      ...     2.800000
Van-der-Waals Radii                ...        COSMO
Total charge                       ...           -3


Number of points X direction       ...           47
Number of points Y direction       ...           47
Number of points Z direction       ...           55
Maximum number of possible points  ...       121495
Final number of points             ...        23039


CHELPG Charges            
--------------------------------
  0   C   :      -0.078610
  1   S   :      -0.550464
  2   Fe  :       0.584213
  3   O   :      -0.561906
  4   Fe  :       0.868181
  5   O   :      -0.644063
  6   C   :       0.826589
  7   O   :      -0.762415
  8   Fe  :       0.447242
  9   S   :      -0.580894
 10   C   :      -0.061102
 11   S   :      -0.545079
 12   S   :      -0.437623
 13   Fe  :       0.677056
 14   S   :      -0.596670
 15   C   :      -0.050146
 16   O   :      -0.189995
 17   S   :      -0.363236
 18   C   :       0.127709
 19   O   :      -0.688865
 20   S   :      -0.521516
 21   C   :      -0.360007
 22   H   :       0.045779
 23   H   :       0.048037
 24   H   :       0.067250
 25   H   :      -0.025726
 26   H   :      -0.025742
 27   H   :       0.014786
 28   H   :       0.014455
 29   H   :       0.032991
 30   H   :       0.047741
 31   H   :       0.012547
 32   H   :       0.065506
 33   H   :       0.042068
 34   H   :       0.024384
 35   H   :       0.033864
 36   H   :       0.063659
--------------------------------
Total charge:    -3.000000
--------------------------------

CHELPG charges calculated...

Timings for individual parts in CHELPG calculation:
Grid generation                 ...        0.010 sec (=   0.000 min)
Potential calculation           ...       19.725 sec (=   0.329 min)
Fit to the potential            ...        0.095 sec (=   0.002 min)
------------------------------------------------------------------------------


Timings for individual modules:

Sum of individual times         ...    13426.150 sec (= 223.769 min)
GTO integral calculation        ...        0.370 sec (=   0.006 min)   0.0 %
SCF iterations                  ...    13405.899 sec (= 223.432 min)  99.8 %
CHELPG charge generation        ...       19.881 sec (=   0.331 min)   0.1 %
                             ****ORCA TERMINATED NORMALLY****
TOTAL RUN TIME: 0 days 3 hours 44 minutes 6 seconds 852 msec
