# Supplementary material for: Modeling of the Electrostatic Interaction and Catalytic Activity of [NiFe] Hydrogenases on a Planar Electrode
Source: J Phys Chem B. 2022 Oct 21;126(43):8777–90. doi: 10.1021/acs.jpcb.2c05371 (PMC9639099; doi:10.1021/acs.jpcb.2c05371)
Supplement: Supplementary file 1 — jp2c05371_si_001.zip [file jp2c05371_si_001.zip › Supplementary data/vtk_generator_stern_gr.py]

"""
########################################################################################################################
This script generate the .vtk file for the visualization of the results obtained with the software PYGBE.
It combines the .vert and .face of the protein to generate a three-dimensional figure made of triangles.
to each triangle is assigned the values of electrostatic potential calculated by PYGBE stored in the file phi.txt file
The .vtk file produced organize the information placing first the .vert, then the .face and the end the .phi
data.

In order to use the script it is necessary to indicate the directory path of the input folder of the
files used by PYGBE to calculate the electrostatic potential, also it is necessary to have
the same organization of files. Also, it is necessary to indicate were the .vtk file will be saved.

The script is executed with the next command in the terminal

python3 vtk_generator_stern_gr.py

Script written by MARR and GR
########################################################################################################################
"""

import sys
import os
import numpy as np
import shutil

# --- BEGINNING OF INPUT HERE YOU HAVE TO INDICATE THE PATH AND NAME OF TEH FOLDER WITH THE INPUTS OF PYGBE HERE

path_base = "/media/manuel/2A12535F12532ED7/new_results_minus1_interaction5_fix_rare_cases/Distances/1e3d_5_0.00_salt/1e3d_5_theta_60_phi_273/"
electrode = 'electrode_250x250x10_d02'
electrode_stern = 'electrode_252x252x12_d02'

folder_name = path_base.split('/')[-2]
print(folder_name)
files = os.listdir(path_base)
print(files)


# PHI file
arr2 = os.listdir(path_base + "output")
file_phi = []
for k in arr2:

    if k.endswith("phi.txt"):
        file_phi.append(k)
        # print(k)

path_phi = path_base + "output" + "/" + file_phi[0]
print(file_phi)
print(path_phi)


# PHI0 file
arr3 = os.listdir(path_base)
file_phi0 = []
for k in arr3:

    if k.endswith(".phi0"):
        file_phi0.append(k)
        # print(k)

path_phi0 = path_base + file_phi0[0]
print(file_phi0)
print(path_phi0)


# TOTAL FILES
path_vert = path_base + "geometry" + "/" + "total_vert.vert"
path_face = path_base + "geometry" + "/" + "total_face.face"

# PROTEIN FILES
path_vert_protein = path_base + "geometry" + "/" + folder_name + ".vert"
path_face_protein = path_base + "geometry" + "/" + folder_name + ".face"

# PROTEIN FILES STERN LAYER
path_vert_protein_stern = path_base + "geometry" + "/" + folder_name + "_stern.vert"
path_face_protein_stern = path_base + "geometry" + "/" + folder_name + "_stern.face"

# ELECTRODE FILES
path_vert_electrode = path_base + "geometry" + "/" + electrode + ".vert"
path_face_electrode = path_base + "geometry" + "/" + electrode + ".face"

# ELECTRODE FILES STERN LAYER
path_vert_electrode_stern = path_base + "geometry" + "/" + electrode_stern + "_stern.vert"
path_face_electrode_stern = path_base + "geometry" + "/" + electrode_stern + "_stern.face"


# A useful function to compute the area of a triangle.
def triarea(i, j, k, xyz):
    """
    Computes the area of a triangle using Heron's formula
    """
    dij = (xyz[i][0] - xyz[j][0]) ** 2
    dij += (xyz[i][1] - xyz[j][1]) ** 2
    dij += (xyz[i][2] - xyz[j][2]) ** 2
    dij = np.sqrt(dij)
    dik = (xyz[i][0] - xyz[k][0]) ** 2
    dik += (xyz[i][1] - xyz[k][1]) ** 2
    dik += (xyz[i][2] - xyz[k][2]) ** 2
    dik = np.sqrt(dik)
    djk = (xyz[j][0] - xyz[k][0]) ** 2
    djk += (xyz[j][1] - xyz[k][1]) ** 2
    djk += (xyz[j][2] - xyz[k][2]) ** 2
    djk = np.sqrt(djk)
    p = (dij + dik + djk) / 2
    area = np.sqrt(p * (p - dij) * (p - dik) * (p - djk))
    return area
########################################################################################################################
"""
DATA VERT TOTAL

Collects all the lines of the .vert files of all the surfaces
"""
########################################################################################################################
data_vert = []
xyz_vert = []
nverti = []
with open(path_vert, 'r+') as lines:
    n = 0
    for line in lines:
        nv1 = float(line.split()[0])
        nv2 = float(line.split()[1])
        nv3 = float(line.split()[2])
        n += 1
        numbers_line = ('{0:>8.3f} {1:>8.3f} {2:>8.3f}'.format(nv1, nv2, nv3))
        data_vert.append(numbers_line)
        xyz_vert.append([nv1, nv2, nv3])
nverti.append(n)
print("vertex file - " + path_vert + ": ", n)
long_vert = int(len(data_vert))
print("long_vert=", long_vert)
########################################################################################################################
"""
DATA FACE TOTAL

Collects all the lines of the .face files of all the surfaces
"""
########################################################################################################################

data_face = []
nfacei = []
nsum = 0
i = 0
with open(path_face, 'r+') as lines:
    n = 0
    for line in lines:
        nf1 = int(line.split()[0]) - 1 + nsum
        nf2 = int(line.split()[1]) - 1 + nsum
        nf3 = int(line.split()[2]) - 1 + nsum
        area = triarea(nf1, nf2, nf3, xyz_vert)
        if area < 1.0e-10:
            print("small area", nf1, nf2, nf3, area)
        else:
            n += 1
            numbers_line2 = ('{0:>} {1:>8d} {2:>8d} {3:>8d}'.format("3", nf1, nf2, nf3))
            data_face.append(numbers_line2)
nsum += nverti[i]
i += 1
nfacei.append(n)
print("face file - " + path_face + ": ", n)
long_face = int(len(data_face))

########################################################################################################################
"""
DATA VERT PROTEIN

This part of the script, split the information of the .vert files first in lines and after in
individual values, this done in this way to organize the values in the format vtk, a format 
that can be read by Paraview.
The file require that the values of the .vert file are indicated in a xyz format in three separated columns 
with 8 characters in total, and with three digits after the decimal point. 
"""
########################################################################################################################

data_vert_prot = []
xyz_vert_prot = []
nverti_prot = []

with open(path_vert_protein, 'r+') as lines_prot:
    n_prot = 0
    for line_prot in lines_prot:
        nv1_prot = float(line_prot.split()[0])
        nv2_prot = float(line_prot.split()[1])
        nv3_prot = float(line_prot.split()[2])
        n_prot += 1
        numbers_line_prot = ('{0:>8.3f} {1:>8.3f} {2:>8.3f}'.format(nv1_prot, nv2_prot, nv3_prot))
        data_vert_prot.append(numbers_line_prot)
        xyz_vert_prot.append([nv1_prot, nv2_prot, nv3_prot])
nverti_prot.append(n_prot)
#print("vertex file_prot - " + vf + ": ", n)
long_vert_prot = int(len(data_vert_prot))
print("long_vert_prot =", long_vert_prot)
########################################################################################################################
"""
FACE DATA PROTEIN

In this part of the script are selected the values of the points that form the faces (triangles)  
of the three-dimensional body that represents the protein, in this part four columns are selected, the first one 
represents the number of points that conform the triangle, for that reason of wjy the first number always is three, 
and the rest of the columns are the points that indicate the corners of the triangle, the numeration must start in 0 
in order to be recognized by Paraview, for that reason to the original values of points in the face files 
are subtracted 1, to assign the values following the format that Paraview can recognize.   
"""
########################################################################################################################

data_face_prot = []
nfacei_prot = []
nsum_prot = 0
i_prot = 0

with open(path_face_protein, 'r+') as lines_prot:
    n_prot = 0
    for line_prot in lines_prot:
        nf1_prot = int(line_prot.split()[0]) - 1 + nsum_prot
        nf2_prot = int(line_prot.split()[1]) - 1 + nsum_prot
        nf3_prot = int(line_prot.split()[2]) - 1 + nsum_prot
        area_prot = triarea(nf1_prot, nf2_prot, nf3_prot, xyz_vert_prot)
        if area_prot < 1.0e-10:
            print("small area", nf1_prot, nf2_prot, nf3_prot, area_prot)
        else:
            n_prot += 1
            numbers_line2_prot = ('{0:>} {1:>8d} {2:>8d} {3:>8d}'.format("3", nf1_prot, nf2_prot, nf3_prot))
            data_face_prot.append(numbers_line2_prot)
nsum_prot += nverti_prot[i_prot]
i_prot += 1
nfacei_prot.append(n_prot)
#print("face file_prot - " + ff + ": ", n)
long_face_prot = int(len(data_face_prot))
# print("long_face = ", long_face)

########################################################################################################################
"""
DATA VERT PROTEIN STERN LAYER
"""
########################################################################################################################

data_vert_prot_stern = []
xyz_vert_prot_stern = []
nverti_prot_stern = []

with open(path_vert_protein_stern, 'r+') as lines_prot_stern:
    n_prot_stern = 0
    for line_prot_stern in lines_prot_stern:
        nv1_prot_stern = float(line_prot_stern.split()[0])
        nv2_prot_stern = float(line_prot_stern.split()[1])
        nv3_prot_stern = float(line_prot_stern.split()[2])
        n_prot_stern += 1
        numbers_line_prot_stern = ('{0:>8.3f} {1:>8.3f} {2:>8.3f}'.format(nv1_prot_stern, nv2_prot_stern, nv3_prot_stern))
        data_vert_prot_stern.append(numbers_line_prot_stern)
        xyz_vert_prot_stern.append([nv1_prot_stern, nv2_prot_stern, nv3_prot_stern])
nverti_prot_stern.append(n_prot_stern)
# print("vertex file_prot - " + vf + ": ", n)
long_vert_prot_stern = int(len(data_vert_prot_stern))
print("long_vert_prot_stern =", long_vert_prot_stern)

########################################################################################################################
"""
DATA FACE PROTEIN STERN LAYER
"""
########################################################################################################################

data_face_prot_stern = []
nfacei_prot_stern = []
nsum_prot_stern = 0
i_prot_stern = 0

with open(path_face_protein_stern, 'r+') as lines_prot_stern:
    n_prot_stern = 0
    for line_prot_stern in lines_prot_stern:
        nf1_prot_stern = int(line_prot_stern.split()[0]) - 1 + nsum_prot_stern
        nf2_prot_stern = int(line_prot_stern.split()[1]) - 1 + nsum_prot_stern
        nf3_prot_stern = int(line_prot_stern.split()[2]) - 1 + nsum_prot_stern
        area_prot_stern = triarea(nf1_prot_stern, nf2_prot_stern, nf3_prot_stern, xyz_vert_prot_stern)
        if area_prot_stern < 1.0e-10:
            print("small area", nf1_prot_stern, nf2_prot_stern, nf3_prot_stern, area_prot_stern)
        else:
            n_prot_stern += 1
            numbers_line2_prot_stern = ('{0:>} {1:>8d} {2:>8d} {3:>8d}'.format("3", nf1_prot_stern, nf2_prot_stern, nf3_prot_stern))
            data_face_prot_stern.append(numbers_line2_prot_stern)
nsum_prot_stern += nverti_prot_stern[i_prot_stern]
i_prot_stern += 1
nfacei_prot_stern.append(n_prot_stern)
# print("face file_prot - " + ff + ": ", n)
long_face_prot_stern = int(len(data_face_prot_stern))
# print("long_face = ", long_face)

########################################################################################################################
"""
DATA VERT ELECTRODE
"""
########################################################################################################################

data_vert_electrode = []
xyz_vert_electrode = []
nverti_electrode = []

with open(path_vert_electrode, 'r+') as lines_electrode:
    n_electrode = 0
    for line_electrode in lines_electrode:
        nv1_electrode = float(line_electrode.split()[0])
        nv2_electrode = float(line_electrode.split()[1])
        nv3_electrode = float(line_electrode.split()[2])
        n_electrode += 1
        numbers_line_electrode = ('{0:>8.3f} {1:>8.3f} {2:>8.3f}'.format(nv1_electrode, nv2_electrode, nv3_electrode))
        data_vert_electrode.append(numbers_line_electrode)
        xyz_vert_electrode.append([nv1_electrode, nv2_electrode, nv3_electrode])
nverti_electrode.append(n_electrode)
# print("vertex file_prot - " + vf + ": ", n)
long_vert_electrode = int(len(data_vert_electrode))
print("long_vert_electrode =", long_vert_electrode)

########################################################################################################################
"""
FACE DATA ELECTRODE
"""
########################################################################################################################

data_face_electrode = []
nfacei_electrode = []
nsum_electrode = 0
i_electrode = 0

with open(path_face_electrode, 'r+') as lines_electrode:
    n_electrode = 0
    for line_electrode in lines_electrode:
        nf1_electrode = int(line_electrode.split()[0]) - 1 + nsum_electrode
        nf2_electrode = int(line_electrode.split()[1]) - 1 + nsum_electrode
        nf3_electrode = int(line_electrode.split()[2]) - 1 + nsum_electrode
        area_electrode = triarea(nf1_electrode, nf2_electrode, nf3_electrode, xyz_vert_electrode)
        if area_electrode < 1.0e-10:
            print("small area", nf1_electrode, nf2_electrode, nf3_electrode, area_electrode)
        else:
            n_electrode += 1
            numbers_line2_electrode = ('{0:>} {1:>8d} {2:>8d} {3:>8d}'.format("3", nf1_electrode, nf2_electrode, nf3_electrode))
            data_face_electrode.append(numbers_line2_electrode)
nsum_electrode += nverti_electrode[i_electrode]
i_electrode += 1
nfacei_electrode.append(n_electrode)
# print("face file_prot - " + ff + ": ", n)
long_face_electrode = int(len(data_face_electrode))
# print("long_face = ", long_face)

########################################################################################################################
"""
DATA VERT ELECTRODE STERN LAYER
"""
########################################################################################################################

data_vert_electrode_stern = []
xyz_vert_electrode_stern = []
nverti_electrode_stern = []

with open(path_vert_electrode_stern, 'r+') as lines_electrode_stern:
    n_electrode_stern = 0
    for line_electrode_stern in lines_electrode_stern:
        nv1_electrode_stern = float(line_electrode_stern.split()[0])
        nv2_electrode_stern = float(line_electrode_stern.split()[1])
        nv3_electrode_stern = float(line_electrode_stern.split()[2])
        n_electrode_stern += 1
        numbers_line_electrode_stern = ('{0:>8.3f} {1:>8.3f} {2:>8.3f}'.format(nv1_electrode_stern, nv2_electrode_stern, nv3_electrode_stern))
        data_vert_electrode_stern.append(numbers_line_electrode_stern)
        xyz_vert_electrode_stern.append([nv1_electrode_stern, nv2_electrode_stern, nv3_electrode_stern])
nverti_electrode_stern.append(n_electrode_stern)
# print("vertex file_prot - " + vf + ": ", n)
long_vert_electrode_stern = int(len(data_vert_electrode_stern))
print("long_vert_electrode_stern =", long_vert_electrode_stern)

########################################################################################################################
"""
FACE DATA ELECTRODE STERN LAYER
"""
########################################################################################################################

data_face_electrode_stern = []
nfacei_electrode_stern = []
nsum_electrode_stern = 0
i_electrode_stern = 0

with open(path_face_electrode_stern, 'r+') as lines_electrode_stern:
    n_electrode_stern = 0
    for line_electrode_stern in lines_electrode_stern:
        nf1_electrode_stern = int(line_electrode_stern.split()[0]) - 1 + nsum_electrode_stern
        nf2_electrode_stern = int(line_electrode_stern.split()[1]) - 1 + nsum_electrode_stern
        nf3_electrode_stern = int(line_electrode_stern.split()[2]) - 1 + nsum_electrode_stern
        area_electrode_stern = triarea(nf1_electrode_stern, nf2_electrode_stern, nf3_electrode_stern, xyz_vert_electrode_stern)
        if area_electrode_stern < 1.0e-10:
            print("small area", nf1_electrode_stern, nf2_electrode_stern, nf3_electrode_stern, area_electrode_stern)
        else:
            n_electrode_stern += 1
            numbers_line2_electrode_stern = (
                '{0:>} {1:>8d} {2:>8d} {3:>8d}'.format("3", nf1_electrode_stern, nf2_electrode_stern, nf3_electrode_stern))
            data_face_electrode_stern.append(numbers_line2_electrode_stern)
nsum_electrode_stern += nverti_electrode_stern[i_electrode_stern]
i_electrode_stern += 1
nfacei_electrode_stern.append(n_electrode_stern)
# print("face file_prot - " + ff + ": ", n)
long_face_electrode_stern = int(len(data_face_electrode_stern))
# print("long_face = ", long_face)

########################################################################################################################
"""
VTK

In this part of the script are collected all the information previously formatted in the previous sections and 
written it to a file that obtains the name from the parental folder.
The vtk files are write them to the output folder indicated at the beginning of the script by the user.
"""
########################################################################################################################
# write the potential to one file ("*.phi.vtk") and the normal derivative to another file ("*.derphi.vtk").
print("long_vert_prot: ", long_vert_prot)
print("long_face_prot: ", long_face_prot)

print("long_vert_prot_stern: ", long_vert_prot_stern)
print("long_face_prot_stern: ", long_face_prot_stern)

print("long_vert_electrode: ", long_vert_electrode)
print("long_face_electrode: ", long_face_electrode)

print("long_vert_electrode_stern: ", long_vert_electrode_stern)
print("long_face_electrode_stern: ", long_face_electrode_stern)

total_vert = int(long_vert_prot) + int(long_vert_prot_stern) + int(long_vert_electrode) + int(long_vert_electrode_stern)
total_face = int(long_face_prot) + int(long_face_prot_stern) + int(long_face_electrode) + int(long_face_electrode_stern)

print("Total_vert: ", total_vert)
print("Total_face: ", total_face)

########################################################################################################################
"""
PHI Data
"""
########################################################################################################################
os.mkdir(path_base + "phi_files")

data_phi_total = []
with open(path_phi, 'r+') as lines:
    for line in lines:
        np1 = float(line.split()[0])
        numbers_line3 = ('{0:.12E}'.format(np1))
        data_phi_total.append(numbers_line3)
nphi = len(data_phi_total)
print("phi_total      =", nphi)


data_phi_protein_stern = []
length_data_phi_protein_stern = len(data_phi_protein_stern)
start_point_protein_stern = 0
end_point_protein_stern = int((len(data_face_prot_stern)))
for f in data_phi_total[start_point_protein_stern:end_point_protein_stern]:
    data_phi_protein_stern.append(f)
print("start_point_protein_stern ", start_point_protein_stern)
print("end_point_protein_stern ", end_point_protein_stern)
print("data_phi_protein_stern ", len(data_phi_protein_stern))
min_phi_protein_stern = min(data_phi_protein_stern)
max_phi_protein_stern = max(data_phi_protein_stern)
with open(path_base + folder_name + "_stern_phi.txt", 'w') as f:
    for item in data_phi_protein_stern:
        f.write("%s\n" % item)
shutil.move(path_base + folder_name + "_stern_phi.txt", path_base + "phi_files")


data_phi_protein = []
start_point_protein = int((len(data_face_prot_stern) * 2))
end_point_protein = int((len(data_face_prot_stern) * 2) + (len(data_face_prot)))
for item in data_phi_total[start_point_protein:end_point_protein]:
    data_phi_protein.append(item)
print("start_point_protein ", start_point_protein)
print("end_point_protein ", end_point_protein)
print("data_phi_protein ", len(data_phi_protein))
min_phi_protein = min(data_phi_protein)
max_phi_protein = max(data_phi_protein)
with open(path_base + folder_name + "_phi.txt", 'w') as f:
    for item in data_phi_protein:
        f.write("%s\n" % item)
shutil.move(path_base + folder_name + "_phi.txt", path_base + "phi_files")


data_phi_electrode_stern = []
start_point_electrode_stern = int((len(data_face_prot_stern) * 2) + len(data_face_prot) * 2)
end_point_electrode_stern = int((len(data_face_prot_stern) * 2) + len(data_face_prot) * 2) + (len(data_face_electrode_stern))
for item in data_phi_total[start_point_electrode_stern:end_point_electrode_stern]:
    data_phi_electrode_stern.append(item)
print("start_point_electrode_stern ", start_point_electrode_stern)
print("end_point_electrode_stern ", end_point_electrode_stern)
print("data_phi_electrode_stern ", len(data_phi_electrode_stern))
min_phi_electrode_stern = min(data_phi_electrode_stern)
max_phi_electrode_stern = max(data_phi_electrode_stern)
with open(path_base + electrode_stern + "_stern_phi.txt", 'w') as f:
    for item in data_phi_electrode_stern:
        f.write("%s\n" % item)
shutil.move(path_base + electrode_stern + "_stern_phi.txt", path_base + "phi_files")


data_phi_electrode = []
with open(path_phi0, 'r+') as lines:
    for line in lines:
        np1 = float(line.split()[0])
        numbers_line3 = ('{0:.12E}'.format(np1))
        data_phi_electrode.append(numbers_line3)
start_point_electrode = 0
end_point_electrode = len(data_phi_electrode)
print("start_point_electrode ", start_point_electrode)
print("end_point_electrode ", end_point_electrode)
print("data_phi_electrode ", len(data_phi_electrode))
min_phi_electrode = min(data_phi_electrode)
max_phi_electrode = max(data_phi_electrode)
with open(path_base + electrode + "_phi.txt", 'w') as f:
    for item in data_phi_electrode:
        f.write("%s\n" % item)
shutil.move(path_base + electrode + "_phi.txt", path_base + "phi_files")

################################################################################################################
"""
VTK PROTEIN STERN
"""
################################################################################################################
filename_prot_stern = path_base + folder_name + "_stern.vtk"
with open(path_base + folder_name + "_stern.vtk", 'w') as f:
    f.write("# vtk DataFile Version 3.0\n")
    f.write("GRAPHICAL REPRESENTATION NUDE SURFACES\n")
    f.write("ASCII\n")
    f.write("DATASET POLYDATA\n")
    f.write("POINTS" + "    " + str(long_vert_prot_stern) + " " + "float\n")
    for item in data_vert_prot_stern[0:int(long_vert_prot_stern)]:
        f.write("%s\n" % item)
    polygons_times_4 = str(long_face_prot_stern * 4)
    f.write("POLYGONS" + " " + str(long_face_prot_stern) + " " + polygons_times_4 + "\n")
    for item in data_face_prot_stern[0:int(long_face_prot_stern)]:
        f.write("%s\n" % item)
    f.write("CELL_DATA" + " " + str(long_face_prot_stern) + " \n")
    f.write("SCALARS PHI float 1\n")
    f.write("LOOKUP_TABLE default\n")
    for item in data_phi_protein_stern:
        f.write("%s\n" % item)
print("Created VTK file:  ", filename_prot_stern)

################################################################################################################
"""
VTK PROTEIN
"""
################################################################################################################
filename_prot = path_base + folder_name + ".vtk"
with open(path_base + folder_name + ".vtk", 'w') as f:
    f.write("# vtk DataFile Version 3.0\n")
    f.write("GRAPHICAL REPRESENTATION NUDE SURFACES\n")
    f.write("ASCII\n")
    f.write("DATASET POLYDATA\n")
    f.write("POINTS" + "    " + str(long_vert_prot) + " " + "float\n")
    for item in data_vert_prot[0:int(long_vert_prot)]:
        f.write("%s\n" % item)
    polygons_times_4 = str(long_face_prot * 4)
    f.write("POLYGONS" + " " + str(long_face_prot) + " " + polygons_times_4 + "\n")
    for item in data_face_prot[0:int(long_face_prot)]:
        f.write("%s\n" % item)
    f.write("CELL_DATA" + " " + str(long_face_prot) + " \n")
    f.write("SCALARS PHI float 1\n")
    f.write("LOOKUP_TABLE default\n")
    for item in data_phi_protein:
        f.write("%s\n" % item)
print("Created VTK file:  ", filename_prot)

################################################################################################################
"""
VTK ELECTRODE STERN
"""
################################################################################################################
filename_electrode = path_base + electrode_stern + "_stern.vtk"
with open(path_base + electrode_stern + "_stern.vtk", 'w') as f:
    f.write("# vtk DataFile Version 3.0\n")
    f.write("GRAPHICAL REPRESENTATION NUDE SURFACES\n")
    f.write("ASCII\n")
    f.write("DATASET POLYDATA\n")
    f.write("POINTS" + "    " + str(long_vert_electrode_stern) + " " + "float\n")
    for item in data_vert_electrode_stern[0:int(long_vert_electrode_stern)]:
        f.write("%s\n" % item)
    polygons_times_4_electrode = str(int(long_face_electrode_stern) * 4)
    f.write("POLYGONS" + " " + str(long_face_electrode_stern) + " " + polygons_times_4_electrode + "\n")
    for item in data_face_electrode_stern[0:int(long_face_electrode_stern)]:
        f.write("%s\n" % item)
    f.write("CELL_DATA" + " " + str(long_face_electrode_stern) + " \n")
    f.write("SCALARS PHI float 1\n")
    f.write("LOOKUP_TABLE default\n")
    for item in data_phi_electrode_stern:
        f.write("%s\n" % item)
print("Created VTK file:  ", filename_electrode)

################################################################################################################
"""
VTK ELECTRODE

"""
################################################################################################################
filename_electrode_stern = path_base + "/" + electrode + ".vtk"
with open(path_base + "/" + electrode + ".vtk", 'w') as f:
    f.write("# vtk DataFile Version 3.0\n")
    f.write("GRAPHICAL REPRESENTATION NUDE SURFACES\n")
    f.write("ASCII\n")
    f.write("DATASET POLYDATA\n")
    f.write("POINTS" + "    " + str(long_vert_electrode) + " " + "float\n")
    for item in data_vert_electrode[0:int(long_vert_electrode)]:
        f.write("%s\n" % item)
    polygons_times_4_electrode = str(int(long_face_electrode) * 4)
    f.write("POLYGONS" + " " + str(long_face_electrode) + " " + polygons_times_4_electrode + "\n")
    for item in data_face_electrode[0:int(long_face_electrode)]:
        f.write("%s\n" % item)
    f.write("CELL_DATA" + " " + str(long_face_electrode) + " \n")
    f.write("SCALARS PHI float 1\n")
    f.write("LOOKUP_TABLE default\n")
    for item in data_phi_electrode:
        f.write("%s\n" % item)
print("Created VTK file:  ", filename_electrode_stern)


print("start_point_protein_stern ", start_point_protein_stern)
print("end_point_protein_stern ", end_point_protein_stern)
print("start_point_protein ", start_point_protein)
print("end_point_protein ", end_point_protein)
print("start_point_electrode_stern ", start_point_electrode_stern)
print("end_point_electrode_stern ", end_point_electrode_stern)
print("start_point_electrode ", start_point_electrode)
print("end_point_electrode ", end_point_electrode)

with open(path_base + "/" + "summary_vtks" + ".txt", 'w') as f:

    f.write("#########################################################################################################" + "\n")
    f.write("Created VTK file:  " + filename_prot_stern + "\n")
    f.write("length_vert_prot_stern: " + str(long_vert_prot_stern) + "\n")
    f.write("length_face_prot_stern: " + str(long_face_prot_stern) + "\n")
    f.write("length_data_phi_protein_stern: " + str(len(data_phi_protein_stern)) + "\n")
    f.write("start_point_phi_protein_stern: " + str(start_point_protein_stern) + "\n")
    f.write("end_point_phi_protein_stern: " + str(end_point_protein_stern) + "\n")
    f.write("min_data_phi_protein_stern: " + str(min_phi_protein_stern) + "\n")
    f.write("max_data_phi_protein_stern: " + str(max_phi_protein_stern) + "\n")

    f.write("#########################################################################################################" + "\n")
    f.write("Created VTK file:  " + filename_prot + "\n")
    f.write("length_vert_prot: " + str(long_vert_prot) + "\n")
    f.write("length_face_prot: " + str(long_face_prot) + "\n")
    f.write("length_data_phi_protein: " + str(len(data_phi_protein)) + "\n")
    f.write("start_point_phi_protein: " + str(start_point_protein) + "\n")
    f.write("end_point_phi_protein: " + str(end_point_protein) + "\n")
    f.write("min_data_phi_protein: " + str(min_phi_protein) + "\n")
    f.write("max_data_phi_protein: " + str(max_phi_protein) + "\n")

    f.write("#########################################################################################################" + "\n")
    f.write("Created VTK file:  " + filename_electrode_stern + "\n")
    f.write("length_vert_electrode_stern: " + str(long_vert_electrode_stern) + "\n")
    f.write("length_face_electrode_stern: " + str(long_face_electrode_stern) + "\n")
    f.write("length_data_phi_electrode_stern: " + str(len(data_phi_electrode_stern)) + "\n")
    f.write("start_point_phi_electrode_stern: " + str(start_point_electrode_stern) + "\n")
    f.write("end_point_phi_electrode_stern: " + str(end_point_electrode_stern) + "\n")
    f.write("min_data_phi_electrode_stern: " + str(min_phi_electrode_stern) + "\n")
    f.write("max_data_phi_electrode_stern: " + str(max_phi_electrode_stern) + "\n")

    f.write("#########################################################################################################" + "\n")
    f.write("Created VTK file:  " + filename_electrode + "\n")
    f.write("length_vert_electrode: " + str(long_vert_electrode) + "\n")
    f.write("length_face_electrode: " + str(long_face_electrode) + "\n")
    f.write("length_data_phi_electrode: " + str(len(data_phi_electrode)) + "\n")
    f.write("start_point_phi_electrode: " + str(start_point_electrode) + "\n")
    f.write("end_point_phi_electrode: " + str(end_point_electrode) + "\n")
    f.write("min_data_phi_electrode: " + str(min_phi_electrode) + "\n")
    f.write("max_data_phi_electrode: " + str(max_phi_electrode) + "\n")

    f.write("#########################################################################################################" + "\n")
    f.write("Total_vert: " + str(total_vert) + "\n")
    f.write("Total_face: " + str(total_face) + "\n")
    f.write("Total_phi: " + str(nphi + len(data_phi_electrode)) + "\n")
